# Supplementary material for: Novel mechanistic insights into the role of Mer2 as the keystone of meiotic DNA break formation
Source: eLife. 2021 Dec 24;10:e72330. doi: 10.7554/eLife.72330 (PMC8848140; doi:10.7554/eLife.72330)
Supplement: Figure 1—figure supplement 2—source data 1. [file elife-72330-fig1-figsupp2-data1.zip]

Archive with 10 entries (7 files):
- Figure 1-Sup2-source data/
- Figure 1-Sup2-source data/Gel_Pulldown_Mer2+Spp1.tif
- __MACOSX/
- __MACOSX/Figure 1-Sup2-source data/
- __MACOSX/Figure 1-Sup2-source data/._Gel_Pulldown_Mer2+Spp1.tif
- Figure 1-Sup2-source data/Pulldown_Spp1+Mer2.ai
- __MACOSX/Figure 1-Sup2-source data/._Pulldown_Spp1+Mer2.ai
- Figure 1-Sup2-source data/Pulldown_Spp1+Mer2.png
- __MACOSX/Figure 1-Sup2-source data/._Pulldown_Spp1+Mer2.png
- __MACOSX/._Figure 1-Sup2-source data
