# Supplementary material for: Novel mechanistic insights into the role of Mer2 as the keystone of meiotic DNA break formation
Source: eLife. 2021 Dec 24;10:e72330. doi: 10.7554/eLife.72330 (PMC8848140; doi:10.7554/eLife.72330)
Supplement: Figure 2—source data 1. [file elife-72330-fig2-data1.zip]

Archive with 26 entries (23 files):
- Figure 2-source data/
- Figure 2-source data/Thumbs.db
- __MACOSX/
- __MACOSX/Figure 2-source data/
- __MACOSX/Figure 2-source data/._Thumbs.db
- Figure 2-source data/Gel_SEC_Spp1+Mer2.tif
- __MACOSX/Figure 2-source data/._Gel_SEC_Spp1+Mer2.tif
- Figure 2-source data/Gel_SEC_MN.tif
- __MACOSX/Figure 2-source data/._Gel_SEC_MN.tif
- Figure 2-source data/Gel_Pulldown.ai
- __MACOSX/Figure 2-source data/._Gel_Pulldown.ai
- Figure 2-source data/Pulldown_MN+Spp1+Mer2.png
- __MACOSX/Figure 2-source data/._Pulldown_MN+Spp1+Mer2.png
- Figure 2-source data/Gel_EMSA.tif
- __MACOSX/Figure 2-source data/._Gel_EMSA.tif
- Figure 2-source data/EMSA_MN+Spp1.png
- __MACOSX/Figure 2-source data/._EMSA_MN+Spp1.png
- Figure 2-source data/Gel_MN_pulldown_elution.tif
- __MACOSX/Figure 2-source data/._Gel_MN_pulldown_elution.tif
- Figure 2-source data/Gel_SEC_MN+Spp1+Mer2.tif
- __MACOSX/Figure 2-source data/._Gel_SEC_MN+Spp1+Mer2.tif
- Figure 2-source data/Gel_MN_pulldown_input.tif
- __MACOSX/Figure 2-source data/._Gel_MN_pulldown_input.tif
- Figure 2-source data/EMSA_MN+Spp1.ai
- __MACOSX/Figure 2-source data/._EMSA_MN+Spp1.ai
- __MACOSX/._Figure 2-source data
