# Supplementary material for: Novel mechanistic insights into the role of Mer2 as the keystone of meiotic DNA break formation
Source: eLife. 2021 Dec 24;10:e72330. doi: 10.7554/eLife.72330 (PMC8848140; doi:10.7554/eLife.72330)
Supplement: Figure 3—source data 1. [file elife-72330-fig3-data1.zip]

Archive with 34 entries (31 files):
- Figure 3-source data/
- Figure 3-source data/EMSA_Mer2+MN(WT)-167_1.tif
- __MACOSX/
- __MACOSX/Figure 3-source data/
- __MACOSX/Figure 3-source data/._EMSA_Mer2+MN(WT)-167_1.tif
- Figure 3-source data/Thumbs.db
- __MACOSX/Figure 3-source data/._Thumbs.db
- Figure 3-source data/EMSA_Mer2+MN(WT)-167_2.tif
- __MACOSX/Figure 3-source data/._EMSA_Mer2+MN(WT)-167_2.tif
- Figure 3-source data/Gel_SEC_MN.tif
- __MACOSX/Figure 3-source data/._Gel_SEC_MN.tif
- Figure 3-source data/EMSA_Mer2+MN(WT)-167_3.tif
- __MACOSX/Figure 3-source data/._EMSA_Mer2+MN(WT)-167_3.tif
- Figure 3-source data/EMSA_Mer2+DNA_3.tif
- __MACOSX/Figure 3-source data/._EMSA_Mer2+DNA_3.tif
- Figure 3-source data/EMSA_Mer2+MN(WT)-147_2.tif
- __MACOSX/Figure 3-source data/._EMSA_Mer2+MN(WT)-147_2.tif
- Figure 3-source data/EMSA_Mer2+MN(WT)-147_3.tif
- __MACOSX/Figure 3-source data/._EMSA_Mer2+MN(WT)-147_3.tif
- Figure 3-source data/EMSA_Mer2+DNA_2.tif
- __MACOSX/Figure 3-source data/._EMSA_Mer2+DNA_2.tif
- Figure 3-source data/EMSA_Mer2+MN(WT)-147_1.tif
- __MACOSX/Figure 3-source data/._EMSA_Mer2+MN(WT)-147_1.tif
- Figure 3-source data/EMSA_Mer2+DNA_1.tif
- __MACOSX/Figure 3-source data/._EMSA_Mer2+DNA_1.tif
- Figure 3-source data/Gel_SEC_Mer2.tif
- __MACOSX/Figure 3-source data/._Gel_SEC_Mer2.tif
- Figure 3-source data/Gel_SEC_MN+Mer2.tif
- __MACOSX/Figure 3-source data/._Gel_SEC_MN+Mer2.tif
- Figure 3-source data/Pulldown_Mer2+MN.png
- __MACOSX/Figure 3-source data/._Pulldown_Mer2+MN.png
- Figure 3-source data/Pulldown_Mer2+MN.ai
- __MACOSX/Figure 3-source data/._Pulldown_Mer2+MN.ai
- __MACOSX/._Figure 3-source data
