# Supplementary material for: Novel mechanistic insights into the role of Mer2 as the keystone of meiotic DNA break formation
Source: eLife. 2021 Dec 24;10:e72330. doi: 10.7554/eLife.72330 (PMC8848140; doi:10.7554/eLife.72330)
Supplement: Figure 3—figure supplement 2—source data 1. [file elife-72330-fig3-figsupp2-data1.zip]

Archive with 40 entries (37 files):
- Figure 3-Sup2- source data/
- Figure 3-Sup2- source data/EMSA_Mer2_FL+MN(ac-patch)-147_1.tif
- __MACOSX/
- __MACOSX/Figure 3-Sup2- source data/
- __MACOSX/Figure 3-Sup2- source data/._EMSA_Mer2_FL+MN(ac-patch)-147_1.tif
- Figure 3-Sup2- source data/EMSA_Mer2_FL+MN(ac-patch)-147_2.tif
- __MACOSX/Figure 3-Sup2- source data/._EMSA_Mer2_FL+MN(ac-patch)-147_2.tif
- Figure 3-Sup2- source data/EMSA_Mer2_FL+MN(ac-patch)-147_3.tif
- __MACOSX/Figure 3-Sup2- source data/._EMSA_Mer2_FL+MN(ac-patch)-147_3.tif
- Figure 3-Sup2- source data/EMSA_Mer2_N-256+MN(WT)-167_1.tif
- __MACOSX/Figure 3-Sup2- source data/._EMSA_Mer2_N-256+MN(WT)-167_1.tif
- Figure 3-Sup2- source data/EMSA_Mer2_140-256+MN(WT)-167.tif
- __MACOSX/Figure 3-Sup2- source data/._EMSA_Mer2_140-256+MN(WT)-167.tif
- Figure 3-Sup2- source data/EMSA_Mer2_140-C+MN(WT)-167_4.tif
- __MACOSX/Figure 3-Sup2- source data/._EMSA_Mer2_140-C+MN(WT)-167_4.tif
- Figure 3-Sup2- source data/EMSA_Mer2_N-256+MN(WT)-167_2.tif
- __MACOSX/Figure 3-Sup2- source data/._EMSA_Mer2_N-256+MN(WT)-167_2.tif
- Figure 3-Sup2- source data/EMSA_Mer2_N-256+MN(WT)-167_3.tif
- __MACOSX/Figure 3-Sup2- source data/._EMSA_Mer2_N-256+MN(WT)-167_3.tif
- Figure 3-Sup2- source data/EMSA_Mer2_140-C+MN(WT)-167_3.tif
- __MACOSX/Figure 3-Sup2- source data/._EMSA_Mer2_140-C+MN(WT)-167_3.tif
- Figure 3-Sup2- source data/EMSA_Mer2_140-C+MN(WT)-167_2.tif
- __MACOSX/Figure 3-Sup2- source data/._EMSA_Mer2_140-C+MN(WT)-167_2.tif
- Figure 3-Sup2- source data/EMSA_Mer2_N-256+MN(WT)-167_4.tif
- __MACOSX/Figure 3-Sup2- source data/._EMSA_Mer2_N-256+MN(WT)-167_4.tif
- Figure 3-Sup2- source data/EMSA_Mer2_140-C+MN(WT)-167_1.tif
- __MACOSX/Figure 3-Sup2- source data/._EMSA_Mer2_140-C+MN(WT)-167_1.tif
- Figure 3-Sup2- source data/EMSA_Mer2_3A+MN(WT)-167_1.tif
- __MACOSX/Figure 3-Sup2- source data/._EMSA_Mer2_3A+MN(WT)-167_1.tif
- Figure 3-Sup2- source data/EMSA_Mer2_3A+MN(WT)-167_3.tif
- __MACOSX/Figure 3-Sup2- source data/._EMSA_Mer2_3A+MN(WT)-167_3.tif
- Figure 3-Sup2- source data/EMSA_Mer2_3A+MN(WT)-167_2.tif
- __MACOSX/Figure 3-Sup2- source data/._EMSA_Mer2_3A+MN(WT)-167_2.tif
- Figure 3-Sup2- source data/EMSA_Mer2_FL+MN(tailless)-147_2.tif
- __MACOSX/Figure 3-Sup2- source data/._EMSA_Mer2_FL+MN(tailless)-147_2.tif
- Figure 3-Sup2- source data/EMSA_Mer2_FL+MN(tailless)-147_3.tif
- __MACOSX/Figure 3-Sup2- source data/._EMSA_Mer2_FL+MN(tailless)-147_3.tif
- Figure 3-Sup2- source data/EMSA_Mer2_FL+MN(tailless)-147_1.tif
- __MACOSX/Figure 3-Sup2- source data/._EMSA_Mer2_FL+MN(tailless)-147_1.tif
- __MACOSX/._Figure 3-Sup2- source data
