# Supplementary material for: Novel mechanistic insights into the role of Mer2 as the keystone of meiotic DNA break formation
Source: eLife. 2021 Dec 24;10:e72330. doi: 10.7554/eLife.72330 (PMC8848140; doi:10.7554/eLife.72330)
Supplement: Figure 4—source data 1. [file elife-72330-fig4-data1.zip]

Archive with 38 entries (35 files):
- Figure 4-source data/
- Figure 4-source data/Gel_Pulldown_Hop1+Mer2.ai
- __MACOSX/
- __MACOSX/Figure 4-source data/
- __MACOSX/Figure 4-source data/._Gel_Pulldown_Hop1+Mer2.ai
- Figure 4-source data/Gel_Pulldown_Red1-pulldowns_elution.tif
- __MACOSX/Figure 4-source data/._Gel_Pulldown_Red1-pulldowns_elution.tif
- Figure 4-source data/Pulldown_Hop1_K593A+Mer2.ai
- __MACOSX/Figure 4-source data/._Pulldown_Hop1_K593A+Mer2.ai
- Figure 4-source data/Gel_Pulldown_Red1-pulldowns_input.tif
- __MACOSX/Figure 4-source data/._Gel_Pulldown_Red1-pulldowns_input.tif
- Figure 4-source data/Gel_Pulldown_Hop1_K593A+Mer2_elution.tif
- __MACOSX/Figure 4-source data/._Gel_Pulldown_Hop1_K593A+Mer2_elution.tif
- Figure 4-source data/Pulldown_Red1-pulldowns.png
- __MACOSX/Figure 4-source data/._Pulldown_Red1-pulldowns.png
- Figure 4-source data/Gel_Pulldown_Mer2+Hop1_6.tif
- __MACOSX/Figure 4-source data/._Gel_Pulldown_Mer2+Hop1_6.tif
- Figure 4-source data/Gel_Pulldown_Hop1_K593A+Mer2_input.tif
- __MACOSX/Figure 4-source data/._Gel_Pulldown_Hop1_K593A+Mer2_input.tif
- Figure 4-source data/Gel_Pulldown_Mer2+Hop1_5.tif
- __MACOSX/Figure 4-source data/._Gel_Pulldown_Mer2+Hop1_5.tif
- Figure 4-source data/Gel_Pulldown_Mer2+Hop1_4.tif
- __MACOSX/Figure 4-source data/._Gel_Pulldown_Mer2+Hop1_4.tif
- Figure 4-source data/Western_Pulldown_Hop1_K593A+Mer2.tif
- __MACOSX/Figure 4-source data/._Western_Pulldown_Hop1_K593A+Mer2.tif
- Figure 4-source data/Gel_Pulldown_Mer2+Hop1_1.tif
- __MACOSX/Figure 4-source data/._Gel_Pulldown_Mer2+Hop1_1.tif
- Figure 4-source data/Gel_Pulldown_Mer2+Hop1_3.tif
- __MACOSX/Figure 4-source data/._Gel_Pulldown_Mer2+Hop1_3.tif
- Figure 4-source data/Gel_Pulldown_Red1-pulldowns.ai
- __MACOSX/Figure 4-source data/._Gel_Pulldown_Red1-pulldowns.ai
- Figure 4-source data/Gel_Pulldown_Mer2+Hop1_2.tif
- __MACOSX/Figure 4-source data/._Gel_Pulldown_Mer2+Hop1_2.tif
- Figure 4-source data/Pulldown_Hop1+Mer2.png
- __MACOSX/Figure 4-source data/._Pulldown_Hop1+Mer2.png
- Figure 4-source data/Pulldown_Hop1_K593A+Mer2.png
- __MACOSX/Figure 4-source data/._Pulldown_Hop1_K593A+Mer2.png
- __MACOSX/._Figure 4-source data
