# Supplementary material for: Novel mechanistic insights into the role of Mer2 as the keystone of meiotic DNA break formation
Source: eLife. 2021 Dec 24;10:e72330. doi: 10.7554/eLife.72330 (PMC8848140; doi:10.7554/eLife.72330)
Supplement: Figure 5—source data 1. [file elife-72330-fig5-data1.zip]

Archive with 27 entries (24 files):
- Figure 5 Source data/
- Figure 5 Source data/Hop1 blot.tif
- __MACOSX/
- __MACOSX/Figure 5 Source data/
- __MACOSX/Figure 5 Source data/._Hop1 blot.tif
- Figure 5 Source data/Pgk1 blot.tif
- __MACOSX/Figure 5 Source data/._Pgk1 blot.tif
- Figure 5 Source data/HA-Mer2 blot.tif
- __MACOSX/Figure 5 Source data/._HA-Mer2 blot.tif
- Figure 5 Source data/.DS_Store
- __MACOSX/Figure 5 Source data/._.DS_Store
- Figure 5 Source data/H3T11.scn
- __MACOSX/Figure 5 Source data/._H3T11.scn
- Figure 5 Source data/all figures raw files 02.ai
- __MACOSX/Figure 5 Source data/._all figures raw files 02.ai
- Figure 5 Source data/Pgk1 blot.scn
- __MACOSX/Figure 5 Source data/._Pgk1 blot.scn
- Figure 5 Source data/Ha-Mer2 blot.scn
- __MACOSX/Figure 5 Source data/._Ha-Mer2 blot.scn
- Figure 5 Source data/Hop1 blot.scn
- __MACOSX/Figure 5 Source data/._Hop1 blot.scn
- Figure 5 Source data/H3t11.tif
- __MACOSX/Figure 5 Source data/._H3t11.tif
- Figure 5 Source data/Rousova et al paper unedited figure blots.docx
- __MACOSX/Figure 5 Source data/._Rousova et al paper unedited figure blots.docx
- Figure 5 Source data/all figures raw files 02 atb01-01.png
- __MACOSX/Figure 5 Source data/._all figures raw files 02 atb01-01.png
