# Supplementary material for: Novel mechanistic insights into the role of Mer2 as the keystone of meiotic DNA break formation
Source: eLife. 2021 Dec 24;10:e72330. doi: 10.7554/eLife.72330 (PMC8848140; doi:10.7554/eLife.72330)
Supplement: Figure 6—source data 1. [file elife-72330-fig6-data1.zip]

Archive with 14 entries (11 files):
- Figure 6 -source data 1/
- Figure 6 -source data 1/Gel_Pulldown_Mer2+Mre11_1.tif
- __MACOSX/
- __MACOSX/Figure 6 -source data 1/
- __MACOSX/Figure 6 -source data 1/._Gel_Pulldown_Mer2+Mre11_1.tif
- Figure 6 -source data 1/Gel_Pulldown_Mer2+Mre11_2.tif
- __MACOSX/Figure 6 -source data 1/._Gel_Pulldown_Mer2+Mre11_2.tif
- Figure 6 -source data 1/Gel_Pulldown_Mer2+Mre11_3.tif
- __MACOSX/Figure 6 -source data 1/._Gel_Pulldown_Mer2+Mre11_3.tif
- Figure 6 -source data 1/Pulldown_Mer2+Mre11.ai
- __MACOSX/Figure 6 -source data 1/._Pulldown_Mer2+Mre11.ai
- Figure 6 -source data 1/Pulldown_Mer2+Mre11.png
- __MACOSX/Figure 6 -source data 1/._Pulldown_Mer2+Mre11.png
- __MACOSX/._Figure 6 -source data 1
