# Supplementary material for: Novel mechanistic insights into the role of Mer2 as the keystone of meiotic DNA break formation
Source: eLife. 2021 Dec 24;10:e72330. doi: 10.7554/eLife.72330 (PMC8848140; doi:10.7554/eLife.72330)
Supplement: Figure 6—figure supplement 2—source data 1. [file elife-72330-fig6-figsupp2-data1.zip]

Archive with 71 entries (64 files):
- Figure 6 supplement  2 source data/
- Figure 6 supplement  2 source data/.DS_Store
- __MACOSX/
- __MACOSX/Figure 6 supplement  2 source data/
- __MACOSX/Figure 6 supplement  2 source data/._.DS_Store
- Figure 6 supplement  2 source data/all figures raw files 02.ai
- __MACOSX/Figure 6 supplement  2 source data/._all figures raw files 02.ai
- Figure 6 supplement  2 source data/Rousova et al paper unedited figure blots.docx
- __MACOSX/Figure 6 supplement  2 source data/._Rousova et al paper unedited figure blots.docx
- Figure 6 supplement  2 source data/Fig 6 Supp 2B/
- Figure 6 supplement  2 source data/Fig 6 Supp 2B/ha low.scn
- __MACOSX/Figure 6 supplement  2 source data/Fig 6 Supp 2B/
- __MACOSX/Figure 6 supplement  2 source data/Fig 6 Supp 2B/._ha low.scn
- Figure 6 supplement  2 source data/Fig 6 Supp 2B/hop1 .scn
- __MACOSX/Figure 6 supplement  2 source data/Fig 6 Supp 2B/._hop1 .scn
- Figure 6 supplement  2 source data/Fig 6 Supp 2B/myc low.scn
- __MACOSX/Figure 6 supplement  2 source data/Fig 6 Supp 2B/._myc low.scn
- Figure 6 supplement  2 source data/Fig 6 Supp 2B/ha high.scn
- __MACOSX/Figure 6 supplement  2 source data/Fig 6 Supp 2B/._ha high.scn
- Figure 6 supplement  2 source data/Fig 6 Supp 2B/hop1 high.scn
- __MACOSX/Figure 6 supplement  2 source data/Fig 6 Supp 2B/._hop1 high.scn
- Figure 6 supplement  2 source data/Fig 6 Supp 2B/ha low.tif
- __MACOSX/Figure 6 supplement  2 source data/Fig 6 Supp 2B/._ha low.tif
- Figure 6 supplement  2 source data/Fig 6 Supp 2B/hop1 .tif
- __MACOSX/Figure 6 supplement  2 source data/Fig 6 Supp 2B/._hop1 .tif
- Figure 6 supplement  2 source data/Fig 6 Supp 2B/all figures raw files 02 abt02-02.png
- __MACOSX/Figure 6 supplement  2 source data/Fig 6 Supp 2B/._all figures raw files 02 abt02-02.png
- Figure 6 supplement  2 source data/Fig 6 Supp 2B/myc low.tif
- __MACOSX/Figure 6 supplement  2 source data/Fig 6 Supp 2B/._myc low.tif
- Figure 6 supplement  2 source data/Fig 6 Supp 2B/Ha high.tif
- __MACOSX/Figure 6 supplement  2 source data/Fig 6 Supp 2B/._Ha high.tif
- Figure 6 supplement  2 source data/Fig 6 Supp 2B/hop1 high.tif
- __MACOSX/Figure 6 supplement  2 source data/Fig 6 Supp 2B/._hop1 high.tif
- Figure 6 supplement  2 source data/Fig 6 Supp 2B/pgk.tif
- __MACOSX/Figure 6 supplement  2 source data/Fig 6 Supp 2B/._pgk.tif
- Figure 6 supplement  2 source data/Fig 6 Supp 2B/pgk.scn
- __MACOSX/Figure 6 supplement  2 source data/Fig 6 Supp 2B/._pgk.scn
- __MACOSX/Figure 6 supplement  2 source data/._Fig 6 Supp 2B
- Figure 6 supplement  2 source data/all figures raw files 02 atb01-01.png
- __MACOSX/Figure 6 supplement  2 source data/._all figures raw files 02 atb01-01.png
- Figure 6 supplement  2 source data/Figure 6 Supp 2 A/
- Figure 6 supplement  2 source data/Figure 6 Supp 2 A/Ha blot.tif
- __MACOSX/Figure 6 supplement  2 source data/Figure 6 Supp 2 A/
- __MACOSX/Figure 6 supplement  2 source data/Figure 6 Supp 2 A/._Ha blot.tif
- Figure 6 supplement  2 source data/Figure 6 Supp 2 A/hop1 blot.tif
- __MACOSX/Figure 6 supplement  2 source data/Figure 6 Supp 2 A/._hop1 blot.tif
- Figure 6 supplement  2 source data/Figure 6 Supp 2 A/hop1 high.scn
- __MACOSX/Figure 6 supplement  2 source data/Figure 6 Supp 2 A/._hop1 high.scn
- Figure 6 supplement  2 source data/Figure 6 Supp 2 A/all figures raw files 02 abt02-02.png
- __MACOSX/Figure 6 supplement  2 source data/Figure 6 Supp 2 A/._all figures raw files 02 abt02-02.png
- Figure 6 supplement  2 source data/Figure 6 Supp 2 A/ha blot.scn
- __MACOSX/Figure 6 supplement  2 source data/Figure 6 Supp 2 A/._ha blot.scn
- Figure 6 supplement  2 source data/Figure 6 Supp 2 A/hop1 blot.scn
- __MACOSX/Figure 6 supplement  2 source data/Figure 6 Supp 2 A/._hop1 blot.scn
- Figure 6 supplement  2 source data/Figure 6 Supp 2 A/Ha high.tif
- __MACOSX/Figure 6 supplement  2 source data/Figure 6 Supp 2 A/._Ha high.tif
- Figure 6 supplement  2 source data/Figure 6 Supp 2 A/hop1 high.tif
- __MACOSX/Figure 6 supplement  2 source data/Figure 6 Supp 2 A/._hop1 high.tif
- Figure 6 supplement  2 source data/Figure 6 Supp 2 A/myc blot.scn
- __MACOSX/Figure 6 supplement  2 source data/Figure 6 Supp 2 A/._myc blot.scn
- Figure 6 supplement  2 source data/Figure 6 Supp 2 A/Pgk.tif
- __MACOSX/Figure 6 supplement  2 source data/Figure 6 Supp 2 A/._Pgk.tif
- Figure 6 supplement  2 source data/Figure 6 Supp 2 A/myc high.tif
- __MACOSX/Figure 6 supplement  2 source data/Figure 6 Supp 2 A/._myc high.tif
- Figure 6 supplement  2 source data/Figure 6 Supp 2 A/myc blot.tif
- __MACOSX/Figure 6 supplement  2 source data/Figure 6 Supp 2 A/._myc blot.tif
- Figure 6 supplement  2 source data/Figure 6 Supp 2 A/pgk.scn
- __MACOSX/Figure 6 supplement  2 source data/Figure 6 Supp 2 A/._pgk.scn
- Figure 6 supplement  2 source data/Figure 6 Supp 2 A/myc high.scn
- __MACOSX/Figure 6 supplement  2 source data/Figure 6 Supp 2 A/._myc high.scn
- __MACOSX/Figure 6 supplement  2 source data/._Figure 6 Supp 2 A
