# Supplementary material for: Novel mechanistic insights into the role of Mer2 as the keystone of meiotic DNA break formation
Source: eLife. 2021 Dec 24;10:e72330. doi: 10.7554/eLife.72330 (PMC8848140; doi:10.7554/eLife.72330)
Supplement: Source data 1. [file elife-72330-data1.zip]

Archive with 11 entries (10 files):
- Mer2-Mre11 Xlinks.csv
- __MACOSX/
- __MACOSX/._Mer2-Mre11 Xlinks.csv
- Mer2_Spp1_Xlinks.csv
- __MACOSX/._Mer2_Spp1_Xlinks.csv
- Mer2_Xlinks.csv
- __MACOSX/._Mer2_Xlinks.csv
- Mer2_Spp1_MN_Xlinks.csv
- __MACOSX/._Mer2_Spp1_MN_Xlinks.csv
- Mer2-Hop1 Xlinks.csv
- __MACOSX/._Mer2-Hop1 Xlinks.csv
