# Supplementary material for: Novel mechanistic insights into the role of Mer2 as the keystone of meiotic DNA break formation
Source: eLife. 2021 Dec 24;10:e72330. doi: 10.7554/eLife.72330 (PMC8848140; doi:10.7554/eLife.72330)
Supplement: Source data 1. [file elife-72330-data1.zip › Mer2-Mre11 Xlinks.csv]

Id	Protein1	SeqPos1	PepPos1	PepSeq1	LinkPos1	Protein2	SeqPos2	PepPos2	PepSeq2	LinkPos2	Score	Charge	ExpMz	ExpMass	CalcMz	CalcMass	MassError	Missing Peaks	AutoValidated	Validated	Search	RawFileName	PeakListFileName	ScanNumber	ScanIndex	CrossLinkerModMass	FragmentTolerance	IonTypes	Decoy1	Decoy2	3D Distance	From Chain	To Chain	LinkType	DecoyType	Retention Time
9103_844	Mre11Strep	322	308	SISLQDVPHLRPHDKDATSK	15	Mer2	163	160	YNSKITR	4	166	6	554.29445465	3319.7230690987262	554.2951595833333	3319.727298698726	-1.2740805551550738		9103	JOW_594_XL2_XiViewer_spectra.mgf	JOW_594_XL2_XiViewer_spectra.mgf	1426		196.08479216	20.0 ppm		false	false				Between	TT
9103_349	Mre11Strep	326	308	SISLQDVPHLRPHDKDATSK	19	Mre11Strep	477	474	FVDKDEK	4	131	7	475.104710475	3318.682038056847	475.10505228428565	3318.6844307218466	-0.7209679165369263		9103	JOW_594_XL2_XiViewer_spectra.mgf	JOW_594_XL2_XiViewer_spectra.mgf	3539		196.08479216	20.0 ppm		false	false				Self	TT
9103_1381	Mre11Strep	326	308	SISLQDVPHLRPHDKDATSK	19	Mre11Strep	477	474	FVDKDEK	4	107	6	554.121159869254	3318.6833004142504	554.1213482683332	3318.684430808725	-0.3406152342449959		9103	JOW_594_XL2_XiViewer_spectra.mgf	JOW_594_XL2_XiViewer_spectra.mgf	3366		196.08479216	20.0 ppm		false	false				Self	TT
9103_352	Mer2	43	38	SIFSHSGKVTNAGALEESDK	6	Mer2	163	160	YNSKITR	4	154	4	789.1489415734378	3152.566660426235	789.1507309575	3152.5738179624836	-2.2703786372138963		9103	JOW_594_XL2_XiViewer_spectra.mgf	JOW_594_XL2_XiViewer_spectra.mgf	305		196.08479216	20.0 ppm		false	false				Self	TT
9103_1387	Mer2	43	38	SIFSHSGKVTNAGALEESDK	6	Mer2	163	160	YNSKITR	4	161	4	789.148773080707	3152.5659864553118	789.1507309575	3152.5738179624836	-2.484162980503248		9103	JOW_594_XL2_XiViewer_spectra.mgf	JOW_594_XL2_XiViewer_spectra.mgf	3342		196.08479216	20.0 ppm		false	false				Self	TT
9103_5	Mer2	45	38	SIFSHSGKVTNAGALEESDK	8	Mer2	43	38	SIFSHSGK	6	174	4	784.3884435265628	3133.524668238735	784.39018117	3133.531618812484	-2.2181278487994547		9103	JOW_594_XL2_XiViewer_spectra.mgf	JOW_594_XL2_XiViewer_spectra.mgf	2617		196.08479216	20.0 ppm		false	false				Self	TT
9103_852	Mer2	45	38	SIFSHSGKVTNAGALEESDK	8	Mer2	43	38	SIFSHSGK	6	162	4	784.386750334375	3133.517895469984	784.39018117	3133.531618812484	-4.379513012546692		9103	JOW_594_XL2_XiViewer_spectra.mgf	JOW_594_XL2_XiViewer_spectra.mgf	2928		196.08479216	20.0 ppm		false	false				Self	TT
9103_1393	Mer2	45	38	SIFSHSGKVTNAGALEESDK	8	Mer2	43	38	SIFSHSGK	6	142	4	784.3886063899429	3133.5253196922554	784.39018117	3133.531618812484	-2.010230307135673		9103	JOW_594_XL2_XiViewer_spectra.mgf	JOW_594_XL2_XiViewer_spectra.mgf	2837		196.08479216	20.0 ppm		false	false				Self	TT
9103_1400	Mer2	45	38	SIFSHSGKVTNAGALEESDK	8	Mer2	43	38	SIFSHSGK	6	148	5	627.712638022656	3133.526807778885	627.713600212	3133.531618725605	-1.5353113691345117		9103	JOW_594_XL2_XiViewer_spectra.mgf	JOW_594_XL2_XiViewer_spectra.mgf	2425		196.08479216	20.0 ppm		false	false				Self	TT
9103_1430	Mer2	45	38	SIFSHSGKVTNAGALEESDK	8	Mer2	43	38	SIFSHSGK	6	142	5	627.713344036855	3133.53033784988	627.713600212	3133.531618725605	-0.4087642572380419		9103	JOW_594_XL2_XiViewer_spectra.mgf	JOW_594_XL2_XiViewer_spectra.mgf	1989		196.08479216	20.0 ppm		false	false				Self	TT
9103_1811	Mer2	45	38	SIFSHSGKVTNAGALEESDK	8	Mer2	43	38	SIFSHSGK	6	158	5	627.715802723316	3133.5426312821846	627.713600212	3133.531618725605	3.514423315201903		9103	JOW_594_XL2_XiViewer_spectra.mgf	JOW_594_XL2_XiViewer_spectra.mgf	2477		196.08479216	20.0 ppm		false	false				Self	TT
9103_2515	Mer2	45	38	SIFSHSGKVTNAGALEESDK	8	Mer2	43	38	SIFSHSGK	6	124	4	784.391987912795	3133.538845783664	784.39018117	3133.531618812484	2.3063342130014504		9103	JOW_594_XL2_XiViewer_spectra.mgf	JOW_594_XL2_XiViewer_spectra.mgf	608		196.08479216	20.0 ppm		false	false				Self	TT
9103_2636	Mer2	45	38	SIFSHSGKVTNAGALEESDK	8	Mer2	43	38	SIFSHSGK	6	178	5	627.713631080336	3133.531773067285	627.713600212	3133.531618725605	0.04925486605912575		9103	JOW_594_XL2_XiViewer_spectra.mgf	JOW_594_XL2_XiViewer_spectra.mgf	2776		196.08479216	20.0 ppm		false	false				Self	TT
9103_3073	Mer2	45	38	SIFSHSGKVTNAGALEESDK	8	Mer2	43	38	SIFSHSGK	6	104	5	627.713689275936	3133.5320640452846	627.713600212	3133.531618725605	0.14211430869975272		9103	JOW_594_XL2_XiViewer_spectra.mgf	JOW_594_XL2_XiViewer_spectra.mgf	494		196.08479216	20.0 ppm		false	false				Self	TT
9103_6	Mer2	82	80	LIKVLNENSK	3	Mer2	0	1	GPGSMoxVAR	0	214	3	715.0540371695311	2142.140282107956	715.0561718700002	2142.1466862093635	-2.9895718387192916		9103	JOW_594_XL2_XiViewer_spectra.mgf	JOW_594_XL2_XiViewer_spectra.mgf	3370		196.08479216	20.0 ppm		false	false				Self	TT
9103_1440	Mer2	82	80	LIKVLNENSK	3	Mer2	0	1	GPGSMVAR	0	138	4	532.545427717625	2126.152605002984	532.5452193475	2126.151771522484	0.39201364216509327		9103	JOW_594_XL2_XiViewer_spectra.mgf	JOW_594_XL2_XiViewer_spectra.mgf	2981		196.08479216	20.0 ppm		false	false				Self	TT
9103_1443	Mer2	82	80	LIKVLNENSK	3	Mer2	0	1	GPGSMVAR	0	105	3	709.7232996940961	2126.148069681651	709.7245336699998	2126.151771609362	-1.7411399131967473		9103	JOW_594_XL2_XiViewer_spectra.mgf	JOW_594_XL2_XiViewer_spectra.mgf	1036		196.08479216	20.0 ppm		false	false				Self	TT
9103_1716	Mer2	82	80	LIKVLNENSK	3	Mer2	0	1	GPGSMVAR	0	147	3	709.724318219852	2126.151125258919	709.7245336699998	2126.151771609362	-0.3040001433136788		9103	JOW_594_XL2_XiViewer_spectra.mgf	JOW_594_XL2_XiViewer_spectra.mgf	555		196.08479216	20.0 ppm		false	false				Self	TT
9103_1829	Mer2	82	80	LIKVLNENSK	3	Mer2	0	1	GPGSMVAR	0	149	3	709.726522827032	2126.1577390804587	709.7245336699998	2126.151771609362	2.80670043228653		9103	JOW_594_XL2_XiViewer_spectra.mgf	JOW_594_XL2_XiViewer_spectra.mgf	2539		196.08479216	20.0 ppm		false	false				Self	TT
9103_2656	Mer2	82	80	LIKVLNENSK	3	Mer2	0	1	GPGSMVAR	0	177	4	532.545317897875	2126.1521657239837	532.5452193475	2126.151771522484	0.1854060960664669		9103	JOW_594_XL2_XiViewer_spectra.mgf	JOW_594_XL2_XiViewer_spectra.mgf	2770		196.08479216	20.0 ppm		false	false				Self	TT
9103_3091	Mer2	82	80	LIKVLNENSK	3	Mer2	0	1	GPGSMoxVAR	0	180	3	715.0541381835941	2142.140585150145	715.0561718700002	2142.1466862093635	-2.84810524778048		9103	JOW_594_XL2_XiViewer_spectra.mgf	JOW_594_XL2_XiViewer_spectra.mgf	1495		196.08479216	20.0 ppm		false	false				Self	TT
9103_3114	Mer2	82	80	LIKVLNENSK	3	Mer2	0	1	GPGSMVAR	0	131	3	709.7243527562939	2126.1512288682443	709.7245336699998	2126.151771609362	-0.2552692263761931		9103	JOW_594_XL2_XiViewer_spectra.mgf	JOW_594_XL2_XiViewer_spectra.mgf	968		196.08479216	20.0 ppm		false	false				Self	TT
9103_3118	Mer2	82	80	LIKVLNENSK	3	Mer2	0	1	GPGSMVAR	0	148	4	532.5465915055211	2126.157260154568	532.5452193475	2126.151771522484	2.581486494786822		9103	JOW_594_XL2_XiViewer_spectra.mgf	JOW_594_XL2_XiViewer_spectra.mgf	2344		196.08479216	20.0 ppm		false	false				Self	TT
9103_3279	Mer2	82	80	LIKVLNENSK	3	Mer2	0	1	GPGSMVAR	0	120	3	709.724745696035	2126.152407687468	709.7245336699998	2126.151771609362	0.2991687208283216		9103	JOW_594_XL2_XiViewer_spectra.mgf	JOW_594_XL2_XiViewer_spectra.mgf	1148		196.08479216	20.0 ppm		false	false				Self	TT
9103_1406	Mre11Strep	410	399	VANGNNVVQFYKK	12	Mre11Strep	473	473	KFVDK	1	139	4	578.8153076171881	2311.232124601236	578.815392625	2311.2324646324837	-0.14712118004738026		9103	JOW_594_XL2_XiViewer_spectra.mgf	JOW_594_XL2_XiViewer_spectra.mgf	889		196.08479216	20.0 ppm		false	false				Self	TT
9103_2586	Mre11Strep	410	399	VANGNNVVQFYKK	12	Mre11Strep	473	473	KFVDK	1	171	4	578.815287064926	2311.232042392188	578.815392625	2311.2324646324837	-0.182690535162039		9103	JOW_594_XL2_XiViewer_spectra.mgf	JOW_594_XL2_XiViewer_spectra.mgf	600		196.08479216	20.0 ppm		false	false				Self	TT
9103_238	Mer2	43	38	SIFSHSGKVTNAGALEESDK	6	Mer2	0	1	GPGSMoxVAR	0	179	4	766.3791661828128	3061.487558863735	766.376645165	3061.477474792484	3.293857731835478		9103	JOW_594_XL2_XiViewer_spectra.mgf	JOW_594_XL2_XiViewer_spectra.mgf	2099		196.08479216	20.0 ppm		false	false				Self	TT
9103_246	Mer2	43	38	SIFSHSGKVTNAGALEESDK	6	Mer2	0	1	GPGSMoxVAR	0	168	4	766.3755040734378	3061.472910426235	766.376645165	3061.477474792484	-1.490903097081911		9103	JOW_594_XL2_XiViewer_spectra.mgf	JOW_594_XL2_XiViewer_spectra.mgf	3013		196.08479216	20.0 ppm		false	false				Self	TT
9103_395	Mer2	43	38	SIFSHSGKVTNAGALEESDK	6	Mer2	0	1	GPGSMVAR	0	206	4	762.3772740929691	3045.47999050436	762.377916515	3045.482560192484	-0.8437704282077291		9103	JOW_594_XL2_XiViewer_spectra.mgf	JOW_594_XL2_XiViewer_spectra.mgf	1710		196.08479216	20.0 ppm		false	false				Self	TT
9103_541	Mer2	43	38	SIFSHSGKVTNAGALEESDK	6	Mer2	0	1	GPGSMoxVAR	0	136	4	766.3802037804691	3061.49170925436	766.376645165	3061.477474792484	4.649539966695405		9103	JOW_594_XL2_XiViewer_spectra.mgf	JOW_594_XL2_XiViewer_spectra.mgf	3076		196.08479216	20.0 ppm		false	false				Self	TT
9103_1432	Mer2	43	38	SIFSHSGKVTNAGALEESDK	6	Mer2	0	1	GPGSMVAR	0	207	4	762.3782093903709	3045.4837316939675	762.377916515	3045.482560192484	0.384668590374973		9103	JOW_594_XL2_XiViewer_spectra.mgf	JOW_594_XL2_XiViewer_spectra.mgf	3463		196.08479216	20.0 ppm		false	false				Self	TT
9103_1617	Mer2	43	38	SIFSHSGK	6	Mer2	0	1	GPGSMoxVAR	0	103	3	616.640429965876	1846.899460496991	616.64046974	1846.899579819363	-0.06460685428329781		9103	JOW_594_XL2_XiViewer_spectra.mgf	JOW_594_XL2_XiViewer_spectra.mgf	1906		196.08479216	20.0 ppm		false	false				Self	TT
9103_1618	Mer2	43	38	SIFSHSGK	6	Mer2	0	1	GPGSMoxVAR	0	110	4	462.731871171513	1846.898378818536	462.73217139999997	1846.899579732484	-0.6502324009097868		9103	JOW_594_XL2_XiViewer_spectra.mgf	JOW_594_XL2_XiViewer_spectra.mgf	317		196.08479216	20.0 ppm		false	false				Self	TT
9103_1823	Mer2	43	38	SIFSHSGKVTNAGALEESDK	6	Mer2	0	1	GPGSMVAR	0	211	4	762.3790704360409	3045.4871758766476	762.377916515	3045.482560192484	1.5155838433992939		9103	JOW_594_XL2_XiViewer_spectra.mgf	JOW_594_XL2_XiViewer_spectra.mgf	1107		196.08479216	20.0 ppm		false	false				Self	TT
9103_2550	Mer2	43	38	SIFSHSGKVTNAGALEESDK	6	Mer2	0	1	GPGSMoxVAR	0	132	5	613.304284689678	3061.4850411139946	613.302771408	3061.477474705605	2.4714891591513295		9103	JOW_594_XL2_XiViewer_spectra.mgf	JOW_594_XL2_XiViewer_spectra.mgf	89		196.08479216	20.0 ppm		false	false				Self	TT
9103_2555	Mer2	43	38	SIFSHSGKVTNAGALEESDK	6	Mer2	0	1	GPGSMoxVAR	0	174	4	766.378607919348	3061.485325809876	766.376645165	3061.477474792484	2.5644537504380303		9103	JOW_594_XL2_XiViewer_spectra.mgf	JOW_594_XL2_XiViewer_spectra.mgf	2720		196.08479216	20.0 ppm		false	false				Self	TT
9103_2564	Mer2	43	38	SIFSHSGKVTNAGALEESDK	6	Mer2	0	1	GPGSMoxVAR	0	148	4	766.3753313427741	3061.47221950358	766.376645165	3061.477474792484	-1.716585846874631		9103	JOW_594_XL2_XiViewer_spectra.mgf	JOW_594_XL2_XiViewer_spectra.mgf	2958		196.08479216	20.0 ppm		false	false				Self	TT
9103_2581	Mer2	43	38	SIFSHSGKVTNAGALEESDK	6	Mer2	0	1	GPGSMoxVAR	0	152	4	766.378897924287	3061.486485829632	766.376645165	3061.477474792484	2.943362223681756		9103	JOW_594_XL2_XiViewer_spectra.mgf	JOW_594_XL2_XiViewer_spectra.mgf	1458		196.08479216	20.0 ppm		false	false				Self	TT
9103_2602	Mer2	43	38	SIFSHSGKVTNAGALEESDK	6	Mer2	0	1	GPGSMoxVAR	0	123	4	766.375401327031	3061.472499440608	766.376645165	3061.477474792484	-1.6251473078019627		9103	JOW_594_XL2_XiViewer_spectra.mgf	JOW_594_XL2_XiViewer_spectra.mgf	2780		196.08479216	20.0 ppm		false	false				Self	TT
9103_2660	Mer2	43	38	SIFSHSGKVTNAGALEESDK	6	Mer2	0	1	GPGSMVAR	0	101	4	762.3772075931099	3045.4797245049235	762.377916515	3045.482560192484	-0.9311127233354201		9103	JOW_594_XL2_XiViewer_spectra.mgf	JOW_594_XL2_XiViewer_spectra.mgf	582		196.08479216	20.0 ppm		false	false				Self	TT
9103_2941	Mer2	43	38	SIFSHSGK	6	Mer2	0	1	GPGSMoxVAR	0	110	4	462.73267882460704	1846.9016094309122	462.73217139999997	1846.899579732484	1.0989760626582097		9103	JOW_594_XL2_XiViewer_spectra.mgf	JOW_594_XL2_XiViewer_spectra.mgf	90		196.08479216	20.0 ppm		false	false				Self	TT
9103_3017	Mer2	43	38	SIFSHSGK	6	Mer2	0	1	GPGSMVAR	0	155	4	458.73318481445295	1830.903633390296	458.73344275	1830.904665132484	-0.5635149703910317		9103	JOW_594_XL2_XiViewer_spectra.mgf	JOW_594_XL2_XiViewer_spectra.mgf	2354		196.08479216	20.0 ppm		false	false				Self	TT
9103_3369	Mer2	43	38	SIFSHSGKVTNAGALEESDK	6	Mer2	0	1	GPGSMVAR	0	191	4	762.3816072254269	3045.4973230341916	762.377916515	3045.482560192484	4.847455671079691		9103	JOW_594_XL2_XiViewer_spectra.mgf	JOW_594_XL2_XiViewer_spectra.mgf	3534		196.08479216	20.0 ppm		false	false				Self	TT
9103_9	Mer2	137	130	VSTAMLSKGDEK	8	Mer2	137	130	VSTAMLSKGDEK	8	191	3	909.456991271094	2725.349144412645	909.4577414066665	2725.351394819362	-0.825730847652117		9103	JOW_594_XL2_XiViewer_spectra.mgf	JOW_594_XL2_XiViewer_spectra.mgf	125		392.16958432	20.0 ppm		false	false				Self	TT
9103_62	Mer2	137	130	VSTAMLSKGDEK	8	Mer2	137	130	VSTAMLSKGDEK	8	210	4	682.3444982140629	2725.3488869887356	682.34512515	2725.3513947324836	-0.9201542791619772		9103	JOW_594_XL2_XiViewer_spectra.mgf	JOW_594_XL2_XiViewer_spectra.mgf	1121		392.16958432	20.0 ppm		false	false				Self	TT
9103_215	Mer2	137	130	VSTAMoxLSKGDEK	8	Mer2	137	130	VSTAMLSKGDEK	8	135	4	686.344070967969	2741.3471780043596	686.3438537999999	2741.3463093324835	0.3168778323075242		9103	JOW_594_XL2_XiViewer_spectra.mgf	JOW_594_XL2_XiViewer_spectra.mgf	3122		196.08479216	20.0 ppm		false	false				Self	TT
9103_216	Mer2	137	130	VSTAMoxLSKGDEK	8	Mer2	137	130	VSTAMLSKGDEK	8	107	3	914.792074278906	2741.3543934360805	914.7893796066666	2741.3463094193626	2.948922100850005		9103	JOW_594_XL2_XiViewer_spectra.mgf	JOW_594_XL2_XiViewer_spectra.mgf	254		196.08479216	20.0 ppm		false	false				Self	TT
9103_366	Mer2	137	130	VSTAMLSKGDEK	8	Mer2	137	130	VSTAMLSKGDEK	8	192	4	682.344315108594	2725.3481545668596	682.34512515	2725.3513947324836	-1.1888982940897799		9103	JOW_594_XL2_XiViewer_spectra.mgf	JOW_594_XL2_XiViewer_spectra.mgf	1066		392.16958432	20.0 ppm		false	false				Self	TT
9103_392	Mer2	137	130	VSTAMLSKGDEK	8	Mer2	137	130	VSTAMLSKGDEK	8	190	4	682.34437614375	2725.3483987074837	682.34512515	2725.3513947324836	-1.0993169562254679		9103	JOW_594_XL2_XiViewer_spectra.mgf	JOW_594_XL2_XiViewer_spectra.mgf	1455		392.16958432	20.0 ppm		false	false				Self	TT
9103_855	Mer2	137	130	VSTAMLSKGDEK	8	Mer2	137	130	VSTAMLSKGDEK	8	231	3	909.4551202375	2725.3435313118625	909.4577414066665	2725.351394819362	-2.8853187572898036		9103	JOW_594_XL2_XiViewer_spectra.mgf	JOW_594_XL2_XiViewer_spectra.mgf	832		392.16958432	20.0 ppm		false	false				Self	TT
9103_1363	Mer2	137	130	VSTAMoxLSKGDEK	8	Mer2	137	130	VSTAMLSKGDEK	8	134	4	686.344072149024	2741.34718272858	686.3438537999999	2741.3463093324835	0.3186011534894014		9103	JOW_594_XL2_XiViewer_spectra.mgf	JOW_594_XL2_XiViewer_spectra.mgf	2503		196.08479216	20.0 ppm		false	false				Self	TT
9103_1364	Mer2	137	130	VSTAMoxLSKGDEK	8	Mer2	137	130	VSTAMLSKGDEK	8	182	3	914.7901453670449	2741.348606700498	914.7893796066666	2741.3463094193626	0.8380120116078108		9103	JOW_594_XL2_XiViewer_spectra.mgf	JOW_594_XL2_XiViewer_spectra.mgf	7		196.08479216	20.0 ppm		false	false				Self	TT
9103_1370	Mer2	137	130	VSTAMoxLSKGDEK	8	Mer2	137	130	VSTAMLSKGDEK	8	147	5	549.2770736737381	2741.348986034295	549.276538316	2741.346309245605	0.9764503963602119		9103	JOW_594_XL2_XiViewer_spectra.mgf	JOW_594_XL2_XiViewer_spectra.mgf	1723		196.08479216	20.0 ppm		false	false				Self	TT
9103_1407	Mer2	137	130	VSTAMLSKGDEK	8	Mer2	137	130	VSTAMLSKGDEK	8	164	4	682.3448576582331	2725.350324765416	682.34512515	2725.3513947324836	-0.3925978387664915		9103	JOW_594_XL2_XiViewer_spectra.mgf	JOW_594_XL2_XiViewer_spectra.mgf	94		392.16958432	20.0 ppm		false	false				Self	TT
9103_1408	Mer2	137	130	VSTAMLSKGDEK	8	Mer2	137	130	VSTAMLSKGDEK	8	179	5	546.077280375529	2725.35001954325	546.077555396	2725.351394645605	-0.5045596534708225		9103	JOW_594_XL2_XiViewer_spectra.mgf	JOW_594_XL2_XiViewer_spectra.mgf	766		392.16958432	20.0 ppm		false	false				Self	TT
9103_2558	Mer2	137	130	VSTAMLSKGDEK	8	Mer2	137	130	VSTAMLSKGDEK	8	200	3	909.460979719479	2725.3611097578	909.4577414066665	2725.351394819362	3.5646553528022453		9103	JOW_594_XL2_XiViewer_spectra.mgf	JOW_594_XL2_XiViewer_spectra.mgf	244		392.16958432	20.0 ppm		false	false				Self	TT
9103_2559	Mer2	137	130	VSTAMLSKGDEK	8	Mer2	137	130	VSTAMLSKGDEK	8	181	5	546.080063095656	2725.363933143885	546.077555396	2725.351394645605	4.60069050341306		9103	JOW_594_XL2_XiViewer_spectra.mgf	JOW_594_XL2_XiViewer_spectra.mgf	927		392.16958432	20.0 ppm		false	false				Self	TT
9103_2595	Mer2	137	130	VSTAMLSKGDEK	8	Mer2	137	130	VSTAMLSKGDEK	8	231	3	909.457737235176	2725.3513823048906	909.4577414066665	2725.351394819362	-0.004591874496516996		9103	JOW_594_XL2_XiViewer_spectra.mgf	JOW_594_XL2_XiViewer_spectra.mgf	1782		392.16958432	20.0 ppm		false	false				Self	TT
9103_2599	Mer2	137	130	VSTAMLSKGDEK	8	Mer2	137	130	VSTAMLSKGDEK	8	187	4	682.34609371373	2725.355268987404	682.34512515	2725.3513947324836	1.4215616114440244		9103	JOW_594_XL2_XiViewer_spectra.mgf	JOW_594_XL2_XiViewer_spectra.mgf	2998		392.16958432	20.0 ppm		false	false				Self	TT
9103_2968	Mer2	137	130	VSTAMoxLSKGDEK	8	Mer2	137	130	VSTAMoxLSKGDEK	8	231	4	690.342245893744	2757.33987770746	690.34258245	2757.341223932484	-0.4882330167639516		9103	JOW_594_XL2_XiViewer_spectra.mgf	JOW_594_XL2_XiViewer_spectra.mgf	2996		392.16958432	20.0 ppm		false	false				Self	TT
9103_3045	Mer2	137	130	VSTAMoxLSKGDEK	8	Mer2	137	130	VSTAMLSKGDEK	8	128	4	686.344066266505	2741.347159198504	686.3438537999999	2741.3463093324835	0.31001775205255033		9103	JOW_594_XL2_XiViewer_spectra.mgf	JOW_594_XL2_XiViewer_spectra.mgf	1789		196.08479216	20.0 ppm		false	false				Self	TT
9103_3048	Mer2	137	130	VSTAMoxLSKGDEK	8	Mer2	137	130	VSTAMLSKGDEK	8	213	3	914.7899873692171	2741.348132707014	914.7893796066666	2741.3463094193626	0.6651066467377525		9103	JOW_594_XL2_XiViewer_spectra.mgf	JOW_594_XL2_XiViewer_spectra.mgf	926		196.08479216	20.0 ppm		false	false				Self	TT
9103_3049	Mer2	137	130	VSTAMoxLSKGDEK	8	Mer2	137	130	VSTAMLSKGDEK	8	151	5	549.277134772539	2741.3492915282995	549.276538316	2741.346309245605	1.087889802363342		9103	JOW_594_XL2_XiViewer_spectra.mgf	JOW_594_XL2_XiViewer_spectra.mgf	884		196.08479216	20.0 ppm		false	false				Self	TT
9103_229	Mre11Strep	420	420	KSGINGTSISDRDVEK	1	Mre11Strep	410	399	VANGNNVVQFYKK	12	161	6	564.461985625781	3380.7282549534125	564.4626837316666	3380.732443588726	-1.2389727324490452		9103	JOW_594_XL2_XiViewer_spectra.mgf	JOW_594_XL2_XiViewer_spectra.mgf	1357		196.08479216	20.0 ppm		false	false				Self	TT
9103_253	Mre11Strep	420	420	KSGINGTSISDRDVEK	1	Mre11Strep	410	399	VANGNNVVQFYKK	12	117	5	677.151200333012	3380.7196193306645	677.1537652019999	3380.7324436756044	-3.7933628743271646		9103	JOW_594_XL2_XiViewer_spectra.mgf	JOW_594_XL2_XiViewer_spectra.mgf	1497		196.08479216	20.0 ppm		false	false				Self	TT
9103_361	Mre11Strep	420	420	KSGINGTSISDRDVEK	1	Mre11Strep	410	399	VANGNNVVQFYKK	12	198	5	677.153271911094	3380.7299772210745	677.1537652019999	3380.7324436756044	-0.7295621794941893		9103	JOW_594_XL2_XiViewer_spectra.mgf	JOW_594_XL2_XiViewer_spectra.mgf	1586		196.08479216	20.0 ppm		false	false				Self	TT
9103_2530	Mre11Strep	420	420	KSGINGTSISDRDVEK	1	Mre11Strep	410	399	VANGNNVVQFYKK	12	133	5	677.152633603935	3380.72678568528	677.1537652019999	3380.7324436756044	-1.6735989666868143		9103	JOW_594_XL2_XiViewer_spectra.mgf	JOW_594_XL2_XiViewer_spectra.mgf	482		196.08479216	20.0 ppm		false	false				Self	TT
9103_107	Mer2	79	66	LELESMELRENSDKLIK	14	Mer2	82	80	LIKVLNENSK	3	182	6	567.4806013484381	3398.8399492893545	567.479454605	3398.833068828726	2.024359681447822		9103	JOW_594_XL2_XiViewer_spectra.mgf	JOW_594_XL2_XiViewer_spectra.mgf	3330		196.08479216	20.0 ppm		false	false				Self	TT
9103_302	Mer2	79	66	LELESMELRENSDKLIK	14	Mer2	82	80	LIKVLNENSK	3	169	4	850.712357100781	3398.820322535608	850.7155437175	3398.833069002484	-3.7502479873165093		9103	JOW_594_XL2_XiViewer_spectra.mgf	JOW_594_XL2_XiViewer_spectra.mgf	3518		196.08479216	20.0 ppm		false	false				Self	TT
9103_564	Mer2	79	66	LELESMELRENSDKLIK	14	Mer2	82	80	LIKVLNENSK	3	158	4	850.714387053125	3398.828442344984	850.7155437175	3398.833069002484	-1.3612488186628287		9103	JOW_594_XL2_XiViewer_spectra.mgf	JOW_594_XL2_XiViewer_spectra.mgf	1423		196.08479216	20.0 ppm		false	false				Self	TT
9103_1919	Mer2	79	66	LELESMoxELRENSDKLIK	14	Mer2	82	80	LIKVLNENSK	3	145	5	683.97089950252	3414.8181151782046	683.97287317	3414.8279835156045	-2.8898490487752837		9103	JOW_594_XL2_XiViewer_spectra.mgf	JOW_594_XL2_XiViewer_spectra.mgf	1354		196.08479216	20.0 ppm		false	false				Self	TT
9103_1920	Mer2	79	66	LELESMoxELRENSDKLIK	14	Mer2	82	80	LIKVLNENSK	3	127	4	854.713544784685	3414.825073271224	854.7142723675	3414.827983602484	-0.8522629174674511		9103	JOW_594_XL2_XiViewer_spectra.mgf	JOW_594_XL2_XiViewer_spectra.mgf	2428		196.08479216	20.0 ppm		false	false				Self	TT
9103_1996	Mer2	79	66	LELESMELRENSDKLIK	14	Mer2	82	80	LIKVLNENSK	3	169	5	680.776360561131	3398.84542047126	680.77389025	3398.833068915605	3.634057749906657		9103	JOW_594_XL2_XiViewer_spectra.mgf	JOW_594_XL2_XiViewer_spectra.mgf	2754		196.08479216	20.0 ppm		false	false				Self	TT
9103_1997	Mer2	79	66	LELESMELRENSDKLIK	14	Mer2	82	80	LIKVLNENSK	3	201	4	850.718597546108	3398.8452843169157	850.7155437175	3398.833069002484	3.5939730441658417		9103	JOW_594_XL2_XiViewer_spectra.mgf	JOW_594_XL2_XiViewer_spectra.mgf	1252		196.08479216	20.0 ppm		false	false				Self	TT
9103_2560	Mer2	82	80	LIKVLNENSK	3	Mer2	79	75	ENSDKLIK	5	117	4	575.578554018933	2298.285110208216	575.5771450425	2298.279474302484	2.4522281972763595		9103	JOW_594_XL2_XiViewer_spectra.mgf	JOW_594_XL2_XiViewer_spectra.mgf	811		196.08479216	20.0 ppm		false	false				Self	TT
9103_2711	Mer2	79	66	LELESMoxELRENSDKLIK	14	Mer2	82	80	LIKVLNENSK	3	107	4	854.714757076558	3414.829922438716	854.7142723675	3414.827983602484	0.5677698090114475		9103	JOW_594_XL2_XiViewer_spectra.mgf	JOW_594_XL2_XiViewer_spectra.mgf	3531		196.08479216	20.0 ppm		false	false				Self	TT
9103_2745	Mer2	79	66	LELESMELRENSDKLIK	14	Mer2	82	80	LIKVLNENSK	3	109	5	680.772554512015	3398.8263902256795	680.77389025	3398.833068915605	-1.9649949821524753		9103	JOW_594_XL2_XiViewer_spectra.mgf	JOW_594_XL2_XiViewer_spectra.mgf	651		196.08479216	20.0 ppm		false	false				Self	TT
9103_60	Mer2	90	83	VLNENSKTLCcmK	8	Mer2	82	80	LIKVLNENSK	3	126	4	665.367508467969	2657.4409280043596	665.367826255	2657.4421991524837	-0.4783351918015219		9103	JOW_594_XL2_XiViewer_spectra.mgf	JOW_594_XL2_XiViewer_spectra.mgf	842		196.08479216	20.0 ppm		false	false				Self	TT
9103_365	Mer2	90	83	VLNENSKTLCcmK	8	Mer2	82	80	LIKVLNENSK	3	208	4	665.3674474328129	2657.4406838637356	665.367826255	2657.4421991524837	-0.5702057221063266		9103	JOW_594_XL2_XiViewer_spectra.mgf	JOW_594_XL2_XiViewer_spectra.mgf	151		196.08479216	20.0 ppm		false	false				Self	TT
9103_1398	Mer2	90	83	VLNENSKTLCcmK	8	Mer2	82	80	LIKVLNENSK	3	136	4	665.366667982093	2657.4375660608557	665.367826255	2657.4421991524837	-1.7434402258846355		9103	JOW_594_XL2_XiViewer_spectra.mgf	JOW_594_XL2_XiViewer_spectra.mgf	1547		196.08479216	20.0 ppm		false	false				Self	TT
9103_1399	Mer2	90	83	VLNENSKTLCcmK	8	Mer2	82	80	LIKVLNENSK	3	227	3	886.8195278106849	2657.4367540314174	886.82134288	2657.4421992393627	-2.0490409713687763		9103	JOW_594_XL2_XiViewer_spectra.mgf	JOW_594_XL2_XiViewer_spectra.mgf	1141		196.08479216	20.0 ppm		false	false				Self	TT
9103_2528	Mer2	90	83	VLNENSKTLCcmK	8	Mer2	82	80	LIKVLNENSK	3	212	3	886.817274658869	2657.42999457597	886.82134288	2657.4421992393627	-4.592635503536235		9103	JOW_594_XL2_XiViewer_spectra.mgf	JOW_594_XL2_XiViewer_spectra.mgf	3057		196.08479216	20.0 ppm		false	false				Self	TT
9103_3090	Mer2	90	83	VLNENSKTLCcmK	8	Mer2	82	80	LIKVLNENSK	3	195	4	665.367311311826	2657.440139379788	665.367826255	2657.4421991524837	-0.7750959536802076		9103	JOW_594_XL2_XiViewer_spectra.mgf	JOW_594_XL2_XiViewer_spectra.mgf	3018		196.08479216	20.0 ppm		false	false				Self	TT
9103_3271	Mer2	90	83	VLNENSKTLCcmK	8	Mer2	82	80	LIKVLNENSK	3	189	4	665.366726534891	2657.4378002720478	665.367826255	2657.4421991524837	-1.655306157677345		9103	JOW_594_XL2_XiViewer_spectra.mgf	JOW_594_XL2_XiViewer_spectra.mgf	2510		196.08479216	20.0 ppm		false	false				Self	TT
9103_573	Mer2	144	143	TKSDSSYR	2	Mer2	144	143	TKSDSSYR	2	164	4	521.248200529688	2080.963696251236	521.24881115	2080.966138732484	-1.1737246477584942		9103	JOW_594_XL2_XiViewer_spectra.mgf	JOW_594_XL2_XiViewer_spectra.mgf	1525		392.16958432	20.0 ppm		false	false				Self	TT
9103_638	Mer2	144	143	TKSDSSYRQVLVEEISR	2	Mer2	144	143	TKSDSSYRQVLVEEISR	2	141	5	838.6354622792189	4188.140929061699	838.6332475439999	4188.129855385604	2.6440622611195597		9103	JOW_594_XL2_XiViewer_spectra.mgf	JOW_594_XL2_XiViewer_spectra.mgf	3346		392.16958432	20.0 ppm		false	false				Self	TT
9103_813	Mer2	144	143	TKSDSSYRQVLVEEISR	2	Mer2	144	143	TKSDSSYRQVLVEEISR	2	150	5	838.631433958906	4188.120787460135	838.6332475439999	4188.129855385604	-2.1651490718142754		9103	JOW_594_XL2_XiViewer_spectra.mgf	JOW_594_XL2_XiViewer_spectra.mgf	2722		392.16958432	20.0 ppm		false	false				Self	TT
9103_1413	Mer2	144	143	TKSDSSYRQVLVEEISR	2	Mer2	144	143	TKSDSSYR	2	118	5	627.9165055143869	3134.5461452375393	627.91687587	3134.547997015605	-0.5907639848527816		9103	JOW_594_XL2_XiViewer_spectra.mgf	JOW_594_XL2_XiViewer_spectra.mgf	660		196.08479216	20.0 ppm		false	false				Self	TT
9103_1730	Mer2	144	143	TKSDSSYR	2	Mer2	144	143	TKSDSSYR	2	181	3	694.662080119673	2080.9644109583814	694.6626560733333	2080.9661388193626	-0.8303167211415299		9103	JOW_594_XL2_XiViewer_spectra.mgf	JOW_594_XL2_XiViewer_spectra.mgf	1230		392.16958432	20.0 ppm		false	false				Self	TT
9103_1731	Mer2	144	143	TKSDSSYR	2	Mer2	144	143	TKSDSSYR	2	231	4	521.2484130859381	2080.964546476236	521.24881115	2080.966138732484	-0.7651524060365745		9103	JOW_594_XL2_XiViewer_spectra.mgf	JOW_594_XL2_XiViewer_spectra.mgf	3230		392.16958432	20.0 ppm		false	false				Self	TT
9103_1980	Mer2	144	143	TKSDSSYRQVLVEEISR	2	Mer2	144	143	TKSDSSYRQVLVEEISR	2	219	6	699.03052106662	4188.139467598446	699.0289190166667	4188.1298552987255	2.2951293422799135		9103	JOW_594_XL2_XiViewer_spectra.mgf	JOW_594_XL2_XiViewer_spectra.mgf	2040		392.16958432	20.0 ppm		false	false				Self	TT
9103_2892	Mer2	144	143	TKSDSSYR	2	Mer2	144	143	TKSDSSYR	2	123	4	521.247080102797	2080.959214543672	521.24881115	2080.966138732484	-3.327391389694035		9103	JOW_594_XL2_XiViewer_spectra.mgf	JOW_594_XL2_XiViewer_spectra.mgf	2145		392.16958432	20.0 ppm		false	false				Self	TT
9103_3146	Mer2	144	143	TKSDSSYR	2	Mer2	144	143	TKSDSSYR	2	155	3	694.6615600585941	2080.962850775145	694.6626560733333	2080.9661388193626	-1.5800565690909967		9103	JOW_594_XL2_XiViewer_spectra.mgf	JOW_594_XL2_XiViewer_spectra.mgf	179		392.16958432	20.0 ppm		false	false				Self	TT
9103_3147	Mer2	144	143	TKSDSSYR	2	Mer2	144	143	TKSDSSYR	2	193	4	521.2482299549359	2080.9638139522276	521.24881115	2080.966138732484	-1.1171639043941142		9103	JOW_594_XL2_XiViewer_spectra.mgf	JOW_594_XL2_XiViewer_spectra.mgf	916		392.16958432	20.0 ppm		false	false				Self	TT
9103_3276	Mer2	144	143	TKSDSSYRQVLVEEISR	2	Mer2	144	143	TKSDSSYR	2	148	5	627.9174133189911	3134.55068426056	627.91687587	3134.547997015605	0.8572990293423219		9103	JOW_594_XL2_XiViewer_spectra.mgf	JOW_594_XL2_XiViewer_spectra.mgf	3537		196.08479216	20.0 ppm		false	false				Self	TT
9103_3316	Mer2	144	143	TKSDSSYR	2	Mer2	144	143	TKSDSSYR	2	194	4	521.2485199488331	2080.964973927816	521.24881115	2080.966138732484	-0.5597422496555301		9103	JOW_594_XL2_XiViewer_spectra.mgf	JOW_594_XL2_XiViewer_spectra.mgf	1571		392.16958432	20.0 ppm		false	false				Self	TT
9103_1193	Mer2	229	225	ADHAYDRPDVSLNGTTLLHDMDEAHDK	5	Mer2	255	255	KSVPPPR	1	107	7	573.995344803906	4010.9164783591896	573.9955748242858	4010.9180885018477	-0.4014399253759407		9103	JOW_594_XL2_XiViewer_spectra.mgf	JOW_594_XL2_XiViewer_spectra.mgf	2624		196.08479216	20.0 ppm		false	false				Self	TT
9103_2664	Mer2	229	225	ADHAYDRPDVSLNGTTLLHDMDEAHDK	5	Mer2	255	255	KSVPPPR	1	105	7	573.995806029833	4010.919706940678	573.9955748242858	4010.9180885018477	0.40350832273507486		9103	JOW_594_XL2_XiViewer_spectra.mgf	JOW_594_XL2_XiViewer_spectra.mgf	1993		196.08479216	20.0 ppm		false	false				Self	TT
9103_17	Mre11Strep	732	713	GGGSGGGSGGSAWSHPQFEK	20	Mer2	0	1	GPGSMVAR	0	117	3	939.429952696875	2815.2680286899877	939.4316885933334	2815.273236379363	-1.849798914015348		9103	JOW_594_XL2_XiViewer_spectra.mgf	JOW_594_XL2_XiViewer_spectra.mgf	2000		196.08479216	20.0 ppm		false	false				Between	TT
9103_274	Mre11Strep	732	713	GGGSGGGSGGSAWSHPQFEK	20	Mer2	0	1	GPGSMVAR	0	106	3	939.4309902945313	2815.2711414829564	939.4316885933334	2815.273236379363	-0.7441183255289289		9103	JOW_594_XL2_XiViewer_spectra.mgf	JOW_594_XL2_XiViewer_spectra.mgf	1616		196.08479216	20.0 ppm		false	false				Between	TT
9103_1390	Mre11Strep	732	713	GGGSGGGSGGSAWSHPQFEK	20	Mer2	0	1	GPGSMVAR	0	143	4	704.8248221672479	2815.2701828014756	704.82558554	2815.273236292484	-1.084616217351629		9103	JOW_594_XL2_XiViewer_spectra.mgf	JOW_594_XL2_XiViewer_spectra.mgf	697		196.08479216	20.0 ppm		false	false				Between	TT
9103_1865	Mre11Strep	732	713	GGGSGGGSGGSAWSHPQFEK	20	Mer2	0	1	GPGSMVAR	0	202	4	704.8282020181599	2815.2837022051235	704.82558554	2815.273236292484	3.717547733788495		9103	JOW_594_XL2_XiViewer_spectra.mgf	JOW_594_XL2_XiViewer_spectra.mgf	2962		196.08479216	20.0 ppm		false	false				Between	TT
9103_2525	Mre11Strep	732	713	GGGSGGGSGGSAWSHPQFEK	20	Mer2	0	1	GPGSMVAR	0	182	4	704.826164421685	2815.275551819224	704.82558554	2815.273236292484	0.8224873913120496		9103	JOW_594_XL2_XiViewer_spectra.mgf	JOW_594_XL2_XiViewer_spectra.mgf	1568		196.08479216	20.0 ppm		false	false				Between	TT
9103_2609	Mre11Strep	732	713	GGGSGGGSGGSAWSHPQFEK	20	Mer2	0	1	GPGSMoxVAR	0	110	4	708.825066070814	2831.27115841574	708.82431419	2831.268150892484	1.0622530597298583		9103	JOW_594_XL2_XiViewer_spectra.mgf	JOW_594_XL2_XiViewer_spectra.mgf	3012		196.08479216	20.0 ppm		false	false				Between	TT
9103_3072	Mre11Strep	732	713	GGGSGGGSGGSAWSHPQFEK	20	Mer2	0	1	GPGSMVAR	0	164	4	704.824190175706	2815.267654835308	704.82558554	2815.273236292484	-1.9825632212522588		9103	JOW_594_XL2_XiViewer_spectra.mgf	JOW_594_XL2_XiViewer_spectra.mgf	32		196.08479216	20.0 ppm		false	false				Between	TT
9103_18	Mer2	79	66	LELESMELRENSDKLIK	14	Mer2	165	160	YNSKITR	6	120	5	625.532422301719	3122.6257291741995	625.5329088020001	3122.628161675605	-0.7789916953351093		9103	JOW_594_XL2_XiViewer_spectra.mgf	JOW_594_XL2_XiViewer_spectra.mgf	938		196.08479216	20.0 ppm		false	false				Self	TT
9103_2584	Mre11Strep	188	188	TFKDGGVTFEVPTMoxR	1	Mre11Strep	664	659	SAASTKTASR	6	141	4	719.6129282406799	2874.4226070952036	719.6118187475	2874.418169122484	1.5439551444937125		9103	JOW_594_XL2_XiViewer_spectra.mgf	JOW_594_XL2_XiViewer_spectra.mgf	1325		196.08479216	20.0 ppm		false	false				Self	TT
9103_22	Mre11Strep	190	188	TFKDGGVTFEVPTMoxR	3	Mre11Strep	157	152	VIESDKIK	6	117	4	707.618057784375	2826.4431252699837	707.6191124775	2826.447344042484	-1.4926060834540895		9103	JOW_594_XL2_XiViewer_spectra.mgf	JOW_594_XL2_XiViewer_spectra.mgf	1563		196.08479216	20.0 ppm		false	false				Self	TT
9103_1469	Mre11Strep	190	188	TFKDGGVTFEVPTMR	3	Mre11Strep	157	152	VIESDKIK	6	131	4	703.619773524811	2810.4499882317277	703.6203838275	2810.4524294424837	-0.868618422556653		9103	JOW_594_XL2_XiViewer_spectra.mgf	JOW_594_XL2_XiViewer_spectra.mgf	1142		196.08479216	20.0 ppm		false	false				Self	TT
9103_2013	Mre11Strep	190	188	TFKDGGVTFEVPTMR	3	Mre11Strep	157	152	VIESDKIK	6	117	4	703.620864959686	2810.4543539712276	703.6203838275	2810.4524294424837	0.6847754204351304		9103	JOW_594_XL2_XiViewer_spectra.mgf	JOW_594_XL2_XiViewer_spectra.mgf	1771		196.08479216	20.0 ppm		false	false				Self	TT
9103_2033	Mre11Strep	190	188	TFKDGGVTFEVPTMR	3	Mre11Strep	157	152	VIESDKIK	6	109	4	703.622399623525	2810.460492626584	703.6203838275	2810.4524294424837	2.868998605230705		9103	JOW_594_XL2_XiViewer_spectra.mgf	JOW_594_XL2_XiViewer_spectra.mgf	3405		196.08479216	20.0 ppm		false	false				Self	TT
9103_2706	Mre11Strep	190	188	TFKDGGVTFEVPTMoxR	3	Mre11Strep	157	152	VIESDKIK	6	100	4	707.61902121518	2826.446978993204	707.6191124775	2826.447344042484	-0.1291548136230573		9103	JOW_594_XL2_XiViewer_spectra.mgf	JOW_594_XL2_XiViewer_spectra.mgf	2630		196.08479216	20.0 ppm		false	false				Self	TT
9103_2749	Mre11Strep	190	188	TFKDGGVTFEVPTMR	3	Mre11Strep	157	152	VIESDKIK	6	141	4	703.6202565052921	2810.4519201536523	703.6203838275	2810.4524294424837	-0.1812124005536561		9103	JOW_594_XL2_XiViewer_spectra.mgf	JOW_594_XL2_XiViewer_spectra.mgf	2629		196.08479216	20.0 ppm		false	false				Self	TT
9103_2751	Mre11Strep	190	188	TFKDGGVTFEVPTMR	3	Mre11Strep	157	152	VIESDKIK	6	107	5	563.098030284739	2810.4537690893003	563.097762338	2810.452429355605	0.47669680554283034		9103	JOW_594_XL2_XiViewer_spectra.mgf	JOW_594_XL2_XiViewer_spectra.mgf	1895		196.08479216	20.0 ppm		false	false				Self	TT
9103_2946	Mer2	88	80	LIKVLNENSK	9	Mre11Strep	664	659	SAASTKTASR	6	225	4	583.825868681891	2331.274368860048	583.826222935	2331.275785872484	-0.6078270295216043		9103	JOW_594_XL2_XiViewer_spectra.mgf	JOW_594_XL2_XiViewer_spectra.mgf	1302		196.08479216	20.0 ppm		false	false				Between	TT
9103_3217	Mer2	88	80	LIKVLNENSK	9	Mre11Strep	664	659	SAASTKTASR	6	190	4	583.8258464305339	2331.2742798546196	583.826222935	2331.275785872484	-0.646005879477863		9103	JOW_594_XL2_XiViewer_spectra.mgf	JOW_594_XL2_XiViewer_spectra.mgf	2905		196.08479216	20.0 ppm		false	false				Between	TT
9103_24	Mre11Strep	679	677	TPKTDILGSLLAK	3	Mre11Strep	665	659	SAASTKTASR	7	204	4	633.604874190625	2530.3903908949837	633.6064337625	2530.396629182484	-2.4653397923332596		9103	JOW_594_XL2_XiViewer_spectra.mgf	JOW_594_XL2_XiViewer_spectra.mgf	2810		196.08479216	20.0 ppm		false	false				Self	TT
9103_3296	Mre11Strep	679	677	TPKTDILGSLLAK	3	Mre11Strep	665	659	SAASTKTASR	7	171	4	633.606091886631	2530.395261679008	633.6064337625	2530.396629182484	-0.5404304844278123		9103	JOW_594_XL2_XiViewer_spectra.mgf	JOW_594_XL2_XiViewer_spectra.mgf	3485		196.08479216	20.0 ppm		false	false				Self	TT
9103_25	Mer2	160	145	SDSSYRQVLVEEISRYNSKITR	16	Mer2	141	138	GDEKK	4	108	6	567.793528594531	3400.7175127659125	567.7943219316667	3400.722272788726	-1.3997093651717931		9103	JOW_594_XL2_XiViewer_spectra.mgf	JOW_594_XL2_XiViewer_spectra.mgf	2645		196.08479216	20.0 ppm		false	false				Self	TT
9103_27	Mre11Strep	188	188	TFKDGGVTFEVPTMR	1	Mre11Strep	477	474	FVDKDEK	4	115	4	690.8423009484378	2759.340097926235	690.84418398	2759.347630052484	-2.7296764520816086		9103	JOW_594_XL2_XiViewer_spectra.mgf	JOW_594_XL2_XiViewer_spectra.mgf	2002		196.08479216	20.0 ppm		false	false				Self	TT
9103_28	Mer2	79	66	LELESMELRENSDKLIK	14	Mer2	0	1	GPGSMVAR	0	131	4	754.890091475781	3015.531260035608	754.891502465	3015.536903992484	-1.8716258682437998		9103	JOW_594_XL2_XiViewer_spectra.mgf	JOW_594_XL2_XiViewer_spectra.mgf	1817		196.08479216	20.0 ppm		false	false				Self	TT
9103_283	Mer2	79	66	LELESMoxELRENSDKLIK	14	Mer2	0	1	GPGSMVAR	0	108	4	758.8894811242191	3031.52881862936	758.890231115	3031.531818592484	-0.9895865533673053		9103	JOW_594_XL2_XiViewer_spectra.mgf	JOW_594_XL2_XiViewer_spectra.mgf	2499		196.08479216	20.0 ppm		false	false				Self	TT
9103_285	Mer2	79	66	LELESMELRENSDKLIK	14	Mer2	0	1	GPGSMoxVAR	0	122	4	758.8894811242191	3031.52881862936	758.890231115	3031.531818592484	-0.9895865533673053		9103	JOW_594_XL2_XiViewer_spectra.mgf	JOW_594_XL2_XiViewer_spectra.mgf	1401		196.08479216	20.0 ppm		false	false				Self	TT
9103_305	Mer2	79	66	LELESMELRENSDKLIK	14	Mer2	0	1	GPGSMVAR	0	132	4	754.89125114375	3015.5358987074837	754.891502465	3015.536903992484	-0.3333684953136173		9103	JOW_594_XL2_XiViewer_spectra.mgf	JOW_594_XL2_XiViewer_spectra.mgf	3279		196.08479216	20.0 ppm		false	false				Self	TT
9103_307	Mer2	79	66	LELESMELRENSDKLIK	14	Mer2	0	1	GPGSMVAR	0	165	5	604.113721129844	3015.5322233148245	604.1146572480001	3015.5369039056054	-1.5521583486090411		9103	JOW_594_XL2_XiViewer_spectra.mgf	JOW_594_XL2_XiViewer_spectra.mgf	152		196.08479216	20.0 ppm		false	false				Self	TT
9103_1404	Mer2	79	75	ENSDKLIK	5	Mer2	0	1	GPGSMVAR	0	141	3	639.333740234375	1914.979391302488	639.33504626	1914.983309379363	-2.046010978651593		9103	JOW_594_XL2_XiViewer_spectra.mgf	JOW_594_XL2_XiViewer_spectra.mgf	3521		196.08479216	20.0 ppm		false	false				Self	TT
9103_1462	Mer2	79	66	LELESMELRENSDKLIK	14	Mer2	0	1	GPGSMoxVAR	0	102	4	758.8901500034219	3031.5314941461716	758.890231115	3031.531818592484	-0.10702388487031815		9103	JOW_594_XL2_XiViewer_spectra.mgf	JOW_594_XL2_XiViewer_spectra.mgf	2881		196.08479216	20.0 ppm		false	false				Self	TT
9103_1922	Mer2	79	66	LELESMoxELRENSDKLIK	14	Mer2	0	1	GPGSMVAR	0	124	4	758.888984845424	3031.52683351418	758.890231115	3031.531818592484	-1.6444090321980191		9103	JOW_594_XL2_XiViewer_spectra.mgf	JOW_594_XL2_XiViewer_spectra.mgf	544		196.08479216	20.0 ppm		false	false				Self	TT
9103_1939	Mer2	79	66	LELESMELRENSDKLIK	14	Mer2	0	1	GPGSMoxVAR	0	137	4	758.8921864679021	3031.5396400040922	758.890231115	3031.531818592484	2.580019632443997		9103	JOW_594_XL2_XiViewer_spectra.mgf	JOW_594_XL2_XiViewer_spectra.mgf	2423		196.08479216	20.0 ppm		false	false				Self	TT
9103_2007	Mer2	79	66	LELESMELRENSDKLIK	14	Mer2	0	1	GPGSMVAR	0	118	4	754.891082696829	3015.5352249198	754.891502465	3015.536903992484	-0.5568072079742693		9103	JOW_594_XL2_XiViewer_spectra.mgf	JOW_594_XL2_XiViewer_spectra.mgf	1998		196.08479216	20.0 ppm		false	false				Self	TT
9103_2008	Mer2	79	66	LELESMELRENSDKLIK	14	Mer2	0	1	GPGSMVAR	0	156	5	604.114611393599	3015.5366746336003	604.1146572480001	3015.5369039056054	-0.0760302434949114		9103	JOW_594_XL2_XiViewer_spectra.mgf	JOW_594_XL2_XiViewer_spectra.mgf	2094		196.08479216	20.0 ppm		false	false				Self	TT
9103_2537	Mer2	79	75	ENSDKLIK	5	Mer2	0	1	GPGSMVAR	0	110	3	639.335591208728	1914.984944225547	639.33504626	1914.983309379363	0.8537130198751341		9103	JOW_594_XL2_XiViewer_spectra.mgf	JOW_594_XL2_XiViewer_spectra.mgf	2101		196.08479216	20.0 ppm		false	false				Self	TT
9103_2447	Mre11Strep	345	339	DANEETKQK	7	Mer2	165	160	YNSKITR	6	241	4	535.5202935577761	2138.052068363588	535.5223698325	2138.0603734624838	-3.8844080357339346		9103	JOW_594_XL2_XiViewer_spectra.mgf	JOW_594_XL2_XiViewer_spectra.mgf	1788		196.08479216	20.0 ppm		false	false				Between	TT
9103_3506	Mre11Strep	345	339	DANEETKQK	7	Mer2	165	160	YNSKITR	6	122	4	535.519391097079	2138.0484585208	535.5223698325	2138.0603734624838	-5.57278074631884		9103	JOW_594_XL2_XiViewer_spectra.mgf	JOW_594_XL2_XiViewer_spectra.mgf	2394		196.08479216	20.0 ppm		false	false				Between	TT
9103_33	Mer2	117	114	TLIKDLASQIENQLDK	4	Mer2	165	160	YNSKITR	6	165	4	727.1450963585941	2904.55127956686	727.1461886775	2904.555648842484	-1.5042836675204274		9103	JOW_594_XL2_XiViewer_spectra.mgf	JOW_594_XL2_XiViewer_spectra.mgf	2089		196.08479216	20.0 ppm		false	false				Self	TT
9103_1516	Mer2	117	114	TLIKDLASQIENQLDK	4	Mer2	165	160	YNSKITR	6	122	3	969.1926531079699	2904.5561299232727	969.1924927766668	2904.555648929363	0.1655998258398574		9103	JOW_594_XL2_XiViewer_spectra.mgf	JOW_594_XL2_XiViewer_spectra.mgf	2593		196.08479216	20.0 ppm		false	false				Self	TT
9103_2843	Mer2	117	114	TLIKDLASQIENQLDK	4	Mer2	165	160	YNSKITR	6	119	4	727.146704768685	2904.557713207224	727.1461886775	2904.555648842484	0.7107334096804195		9103	JOW_594_XL2_XiViewer_spectra.mgf	JOW_594_XL2_XiViewer_spectra.mgf	645		196.08479216	20.0 ppm		false	false				Self	TT
9103_34	Mre11Strep	664	657	TRSAASTKTASR	8	Mre11Strep	667	659	SAASTKTASR	9	120	5	483.055646178672	2410.241848558965	483.05776136599997	2410.252424495605	-4.387895861960744		9103	JOW_594_XL2_XiViewer_spectra.mgf	JOW_594_XL2_XiViewer_spectra.mgf	1580		196.08479216	20.0 ppm		false	false				Self	TT
9103_35	Mer2	286	273	SSSPTLSTSQNHNSEDNDDASHR	14	Mer2	255	255	KSVPPPR	1	125	4	866.1526036828128	3460.581308863735	866.1532618375	3460.583941482484	-0.7607440806212638		9103	JOW_594_XL2_XiViewer_spectra.mgf	JOW_594_XL2_XiViewer_spectra.mgf	507		196.08479216	20.0 ppm		false	false				Self	TT
9103_376	Mer2	286	273	SSSPTLSTSQNHNSEDNDDASHR	14	Mer2	255	255	KSVPPPR	1	138	4	866.152298507031	3460.580088160608	866.1532618375	3460.583941482484	-1.1134889201961704		9103	JOW_594_XL2_XiViewer_spectra.mgf	JOW_594_XL2_XiViewer_spectra.mgf	3277		196.08479216	20.0 ppm		false	false				Self	TT
9103_43	Mre11Strep	420	420	KSGINGTSISDRDVEK	1	Mre11Strep	665	659	SAASTKTASR	7	154	5	576.898267028281	2879.45495280701	576.898967232	2879.458453825605	-1.2158600830339685		9103	JOW_594_XL2_XiViewer_spectra.mgf	JOW_594_XL2_XiViewer_spectra.mgf	1719		196.08479216	20.0 ppm		false	false				Self	TT
9103_45	Mer2	93	90	TLCcmKSLNK	4	Mer2	165	160	YNSKITR	6	135	4	510.777725753125	2039.0817971449842	510.77811588	2039.083357652484	-0.7652985317804076		9103	JOW_594_XL2_XiViewer_spectra.mgf	JOW_594_XL2_XiViewer_spectra.mgf	1670		196.08479216	20.0 ppm		false	false				Self	TT
9103_46	Mer2	137	130	VSTAMoxLSKGDEK	8	Mer2	163	160	YNSKITR	4	154	4	590.30433708125	2357.1882424574837	590.304694715	2357.189672992484	-0.6068815829478819		9103	JOW_594_XL2_XiViewer_spectra.mgf	JOW_594_XL2_XiViewer_spectra.mgf	993		196.08479216	20.0 ppm		false	false				Self	TT
9103_1687	Mer2	137	130	VSTAMLSKGDEK	8	Mer2	163	160	YNSKITR	4	179	4	586.305081548718	2341.191220327356	586.305966065	2341.194758392484	-1.5112220438979604		9103	JOW_594_XL2_XiViewer_spectra.mgf	JOW_594_XL2_XiViewer_spectra.mgf	1718		196.08479216	20.0 ppm		false	false				Self	TT
9103_1689	Mer2	137	130	VSTAMLSKGDEK	8	Mer2	163	160	YNSKITR	4	160	5	469.24581909179705	2341.1927131245902	469.24622812800004	2341.1947583056053	-0.8735629566212669		9103	JOW_594_XL2_XiViewer_spectra.mgf	JOW_594_XL2_XiViewer_spectra.mgf	1049		196.08479216	20.0 ppm		false	false				Self	TT
9103_575	Mer2	137	130	VSTAMLSKGDEK	8	Mer2	165	160	YNSKITR	6	160	4	586.304841154688	2341.190258751236	586.305966065	2341.194758392484	-1.9219423039767634		9103	JOW_594_XL2_XiViewer_spectra.mgf	JOW_594_XL2_XiViewer_spectra.mgf	1519		196.08479216	20.0 ppm		false	false				Self	TT
9103_3012	Mer2	137	130	VSTAMLSKGDEK	8	Mer2	165	160	YNSKITR	6	113	4	586.305938450045	2341.194647932664	586.305966065	2341.194758392484	-0.04718096160572311		9103	JOW_594_XL2_XiViewer_spectra.mgf	JOW_594_XL2_XiViewer_spectra.mgf	3106		196.08479216	20.0 ppm		false	false				Self	TT
9103_49	Mre11Strep	420	420	KSGINGTSISDRDVEK	1	Mer2	165	160	YNSKITR	6	169	4	696.3635411828128	2781.425058863735	696.3637008	2781.4256973324837	-0.22954729625178005		9103	JOW_594_XL2_XiViewer_spectra.mgf	JOW_594_XL2_XiViewer_spectra.mgf	2772		196.08479216	20.0 ppm		false	false				Between	TT
9103_51	Mre11Strep	420	420	KSGINGTSISDRDVEK	1	Mre11Strep	305	303	TFKMK	3	103	4	639.583206710156	2554.303720973108	639.5838013775	2554.306099642484	-0.9312389679101012		9103	JOW_594_XL2_XiViewer_spectra.mgf	JOW_594_XL2_XiViewer_spectra.mgf	3259		196.08479216	20.0 ppm		false	false				Self	TT
9103_1665	Mer2	89	83	VLNENSKTLCcmK	7	Mer2	94	90	TLCcmKSLNK	5	182	4	616.8272835767019	2463.2800284392915	616.827908345	2463.2825275124837	-1.0145296628784652		9103	JOW_594_XL2_XiViewer_spectra.mgf	JOW_594_XL2_XiViewer_spectra.mgf	1106		196.08479216	20.0 ppm		false	false				Self	TT
9103_1667	Mer2	89	83	VLNENSKTLCcmK	7	Mer2	94	90	TLCcmKSLNK	5	104	5	493.663452148438	2463.280878407795	493.66378195199997	2463.2825274256047	-0.6694391695557413		9103	JOW_594_XL2_XiViewer_spectra.mgf	JOW_594_XL2_XiViewer_spectra.mgf	380		196.08479216	20.0 ppm		false	false				Self	TT
9103_1783	Mer2	89	83	VLNENSKTLCcmK	7	Mer2	94	90	TLCcmKSLNK	5	142	4	616.8283968191549	2463.2844814091036	616.827908345	2463.2825275124837	0.7932084923387074		9103	JOW_594_XL2_XiViewer_spectra.mgf	JOW_594_XL2_XiViewer_spectra.mgf	1026		196.08479216	20.0 ppm		false	false				Self	TT
9103_2986	Mer2	89	83	VLNENSKTLCcmK	7	Mer2	94	90	TLCcmKSLNK	5	107	3	822.1012468512461	2463.2819111531007	822.1014523333333	2463.2825275993628	-0.2502539822867281		9103	JOW_594_XL2_XiViewer_spectra.mgf	JOW_594_XL2_XiViewer_spectra.mgf	2373		196.08479216	20.0 ppm		false	false				Self	TT
9103_3240	Mer2	89	83	VLNENSKTLCcmK	7	Mer2	94	90	TLCcmKSLNK	5	167	4	616.828134608329	2463.2834325658	616.827908345	2463.2825275124837	0.3674175845299845		9103	JOW_594_XL2_XiViewer_spectra.mgf	JOW_594_XL2_XiViewer_spectra.mgf	3125		196.08479216	20.0 ppm		false	false				Self	TT
9103_3357	Mer2	89	83	VLNENSKTLCcmK	7	Mer2	94	90	TLCcmKSLNK	5	105	4	616.828501903033	2463.284901744616	616.827908345	2463.2825275124837	0.9638488909733907		9103	JOW_594_XL2_XiViewer_spectra.mgf	JOW_594_XL2_XiViewer_spectra.mgf	2121		196.08479216	20.0 ppm		false	false				Self	TT
9103_56	Mre11Strep	480	478	DEKTALK	3	Mre11Strep	518	515	ALIKQVK	4	118	4	450.520371016797	1798.0523781996721	450.5213759525	1798.0563979424842	-2.2356044096466867		9103	JOW_594_XL2_XiViewer_spectra.mgf	JOW_594_XL2_XiViewer_spectra.mgf	1483		196.08479216	20.0 ppm		false	false				Self	TT
9103_1679	Mre11Strep	480	478	DEKTALK	3	Mre11Strep	518	515	ALIKQVK	4	124	3	600.358684070179	1798.0542228099	600.3594091433333	1798.056398029363	-1.2097615321487336		9103	JOW_594_XL2_XiViewer_spectra.mgf	JOW_594_XL2_XiViewer_spectra.mgf	1482		196.08479216	20.0 ppm		false	false				Self	TT
9103_1680	Mre11Strep	480	474	FVDKDEKTALK	7	Mre11Strep	518	515	ALIKQVK	4	166	4	572.835584457065	2287.313231960744	572.836059365	2287.315131592484	-0.8305072237974264		9103	JOW_594_XL2_XiViewer_spectra.mgf	JOW_594_XL2_XiViewer_spectra.mgf	674		196.08479216	20.0 ppm		false	false				Self	TT
9103_3243	Mre11Strep	480	478	DEKTALK	3	Mre11Strep	518	515	ALIKQVK	4	127	3	600.358565329348	1798.0538665874071	600.3594091433333	1798.056398029363	-1.4078768378050082		9103	JOW_594_XL2_XiViewer_spectra.mgf	JOW_594_XL2_XiViewer_spectra.mgf	1290		196.08479216	20.0 ppm		false	false				Self	TT
9103_57	Mre11Strep	732	713	GGGSGGGSGGSAWSHPQFEK	20	Mre11Strep	667	659	SAASTKTASR	9	102	3	1007.804769591406	3020.3924793735805	1007.8063600433335	3020.3972507293633	-1.5797113382016112		9103	JOW_594_XL2_XiViewer_spectra.mgf	JOW_594_XL2_XiViewer_spectra.mgf	1173		196.08479216	20.0 ppm		false	false				Self	TT
9103_1681	Mre11Strep	732	713	GGGSGGGSGGSAWSHPQFEK	20	Mre11Strep	667	659	SAASTKTASR	9	181	4	756.105346679688	3020.3922808512357	756.1065891275	3020.397250642484	-1.6454098040014222		9103	JOW_594_XL2_XiViewer_spectra.mgf	JOW_594_XL2_XiViewer_spectra.mgf	952		196.08479216	20.0 ppm		false	false				Self	TT
9103_2486	Mre11Strep	732	713	GGGSGGGSGGSAWSHPQFEK	20	Mre11Strep	667	659	SAASTKTASR	9	178	5	605.086349631891	3020.3953658250603	605.086726578	3020.397250555605	-0.6240008807590199		9103	JOW_594_XL2_XiViewer_spectra.mgf	JOW_594_XL2_XiViewer_spectra.mgf	2799		196.08479216	20.0 ppm		false	false				Self	TT
9103_3004	Mre11Strep	732	713	GGGSGGGSGGSAWSHPQFEK	20	Mre11Strep	667	659	SAASTKTASR	9	183	4	756.1065585466099	3020.3971283189235	756.1065891275	3020.397250642484	-0.04049916293765461		9103	JOW_594_XL2_XiViewer_spectra.mgf	JOW_594_XL2_XiViewer_spectra.mgf	771		196.08479216	20.0 ppm		false	false				Self	TT
9103_2997	Mre11Strep	420	420	KSGINGTSISDRDVEK	1	Mre11Strep	518	515	ALIKQVK	4	113	4	675.879175622824	2699.48759662378	675.877715395	2699.481755712484	2.1637157887279357		9103	JOW_594_XL2_XiViewer_spectra.mgf	JOW_594_XL2_XiViewer_spectra.mgf	2278		196.08479216	20.0 ppm		false	false				Self	TT
9103_65	Mer2	145	145	SDSSYRQVLVEEISR	1	Mer2	141	138	GDEKK	4	113	4	635.566483077344	2538.2368264418596	635.5713195925	2538.256172502484	-7.621792013670674		9103	JOW_594_XL2_XiViewer_spectra.mgf	JOW_594_XL2_XiViewer_spectra.mgf	1292		196.08479216	20.0 ppm		false	false				Self	TT
9103_3312	Mer2	145	145	SDSSYR	1	Mer2	141	138	GDEKK	4	113	3	495.898347463964	1484.673212991255	495.89871454	1484.674314219363	-0.7417304235552002		9103	JOW_594_XL2_XiViewer_spectra.mgf	JOW_594_XL2_XiViewer_spectra.mgf	2131		196.08479216	20.0 ppm		false	false				Self	TT
9103_1735	Mre11Strep	667	659	SAASTKTASR	9	Mre11Strep	477	474	FVDKDEK	4	173	3	685.681579589844	2054.022909368895	685.6832800766666	2054.0280108293628	-2.483637243950328		9103	JOW_594_XL2_XiViewer_spectra.mgf	JOW_594_XL2_XiViewer_spectra.mgf	3337		196.08479216	20.0 ppm		false	false				Self	TT
9103_1559	Mer2	144	143	TKSDSSYR	2	Mer2	165	160	YNSKITR	6	185	4	505.757756783919	2019.00192126816	505.757809065	2019.002130392484	-0.10357806014820155		9103	JOW_594_XL2_XiViewer_spectra.mgf	JOW_594_XL2_XiViewer_spectra.mgf	2073		196.08479216	20.0 ppm		false	false				Self	TT
9103_1745	Mer2	144	143	TKSDSSYR	2	Mer2	165	160	YNSKITR	6	192	4	505.757935475823	2019.002636035776	505.757809065	2019.002130392484	0.25044217850641154		9103	JOW_594_XL2_XiViewer_spectra.mgf	JOW_594_XL2_XiViewer_spectra.mgf	2135		196.08479216	20.0 ppm		false	false				Self	TT
9103_2451	Mer2	144	143	TKSDSSYR	2	Mer2	165	160	YNSKITR	6	181	4	505.757312791707	2019.0001452993122	505.757809065	2019.002130392484	-0.9832050902981727		9103	JOW_594_XL2_XiViewer_spectra.mgf	JOW_594_XL2_XiViewer_spectra.mgf	2680		196.08479216	20.0 ppm		false	false				Self	TT
9103_2904	Mer2	144	143	TKSDSSYR	2	Mer2	165	160	YNSKITR	6	161	4	505.757957256893	2019.0027231600561	505.757809065	2019.002130392484	0.2935943271643017		9103	JOW_594_XL2_XiViewer_spectra.mgf	JOW_594_XL2_XiViewer_spectra.mgf	3288		196.08479216	20.0 ppm		false	false				Self	TT
9103_3166	Mer2	144	143	TKSDSSYR	2	Mer2	165	160	YNSKITR	6	188	4	505.758211922623	2019.003741822976	505.757809065	2019.002130392484	0.7981321404723263		9103	JOW_594_XL2_XiViewer_spectra.mgf	JOW_594_XL2_XiViewer_spectra.mgf	1726		196.08479216	20.0 ppm		false	false				Self	TT
9103_3325	Mer2	144	143	TKSDSSYR	2	Mer2	165	160	YNSKITR	6	203	4	505.757629394531	2019.0014117106082	505.757809065	2019.002130392484	-0.3559589487822942		9103	JOW_594_XL2_XiViewer_spectra.mgf	JOW_594_XL2_XiViewer_spectra.mgf	3361		196.08479216	20.0 ppm		false	false				Self	TT
9103_3326	Mer2	144	143	TKSDSSYR	2	Mer2	165	160	YNSKITR	6	111	3	674.007751464844	2019.001424993895	674.0079866266666	2019.002130479363	-0.3494228447363736		9103	JOW_594_XL2_XiViewer_spectra.mgf	JOW_594_XL2_XiViewer_spectra.mgf	96		196.08479216	20.0 ppm		false	false				Self	TT
9103_1762	Mre11Strep	421	420	KSGINGTSISDRDVEK	2	Mre11Strep	477	473	KFVDKDEK	5	106	4	728.1261640016589	2908.4755501391196	728.1267245675	2908.477792402484	-0.7709405139969956		9103	JOW_594_XL2_XiViewer_spectra.mgf	JOW_594_XL2_XiViewer_spectra.mgf	1647		196.08479216	20.0 ppm		false	false				Self	TT
9103_1769	Mre11Strep	420	420	KSGINGTSISDRDVEK	1	Mre11Strep	473	473	KFVDK	1	123	4	635.085526435127	2536.312999872992	635.0855998375	2536.313293482484	-0.11576231247662278		9103	JOW_594_XL2_XiViewer_spectra.mgf	JOW_594_XL2_XiViewer_spectra.mgf	1999		196.08479216	20.0 ppm		false	false				Self	TT
9103_76	Mre11Strep	578	574	ITHISQAESSKPTSKPK	5	Mre11Strep	689	680	TDILGSLLAKK	10	110	5	639.3643925165629	3191.7855802484196	639.3625845519999	3191.7765404256047	2.8322229643554055		9103	JOW_594_XL2_XiViewer_spectra.mgf	JOW_594_XL2_XiViewer_spectra.mgf	2017		196.08479216	20.0 ppm		false	false				Self	TT
9103_1196	Mer2	251	225	ADHAYDRPDVSLNGTTLLHDMDEAHDKQR	27	Mer2	256	256	SVPPPR	1	101	7	596.289900467969	4166.97836800763	596.2905356014286	4166.982813941847	-1.0669432574088846		9103	JOW_594_XL2_XiViewer_spectra.mgf	JOW_594_XL2_XiViewer_spectra.mgf	425		196.08479216	20.0 ppm		false	false				Self	TT
9103_79	Mer2	70	66	LELESMELRENSDKLIK	5	Mre11Strep	664	659	SAASTKTASR	6	157	5	645.141919372031	3220.67321452576	645.139460118	3220.660918255605	3.8179337928983563		9103	JOW_594_XL2_XiViewer_spectra.mgf	JOW_594_XL2_XiViewer_spectra.mgf	2285		196.08479216	20.0 ppm		false	false				Between	TT
9103_560	Mer2	70	66	LELESMELRENSDKLIK	5	Mre11Strep	664	659	SAASTKTASR	6	152	5	645.1383309315629	3220.6552723234195	645.139460118	3220.660918255605	-1.7530352709326196		9103	JOW_594_XL2_XiViewer_spectra.mgf	JOW_594_XL2_XiViewer_spectra.mgf	1166		196.08479216	20.0 ppm		false	false				Between	TT
9103_2189	Mer2	70	58	QILEWAGKLELESMELRENSDK	13	Mre11Strep	664	659	SAASTKTASR	6	130	5	759.3870684041141	3791.898959686175	759.3872722760001	3791.8999790456055	-0.26882550592972465		9103	JOW_594_XL2_XiViewer_spectra.mgf	JOW_594_XL2_XiViewer_spectra.mgf	898		196.08479216	20.0 ppm		false	false				Between	TT
9103_2286	Mer2	70	58	QILEWAGKLELESMELR	13	Mre11Strep	664	659	SAASTKTASR	6	156	4	805.673724486699	3218.66579207928	805.6724075875	3218.6605244824837	1.6365804210360322		9103	JOW_594_XL2_XiViewer_spectra.mgf	JOW_594_XL2_XiViewer_spectra.mgf	2415		196.08479216	20.0 ppm		false	false				Between	TT
9103_586	Mre11Strep	525	522	RANSVRPTPPKENDETNFAFNGNGLDSFR	4	Mre11Strep	420	420	KSGINGTSISDRDVEK	1	148	7	736.796579153125	5150.525118803722	736.7935879685713	5150.504180511846	4.0652897545126025		9103	JOW_594_XL2_XiViewer_spectra.mgf	JOW_594_XL2_XiViewer_spectra.mgf	1113		196.08479216	20.0 ppm		false	false				Self	TT
9103_1197	Mre11Strep	532	523	ANSVRPTPPKENDETNFAFNGNGLDSFR	10	Mre11Strep	558	558	TGSPDITQSHVDNESR	1	146	5	1007.270484678594	5031.316041058575	1007.272385998	5031.325547655605	-1.8894815968268754		9103	JOW_594_XL2_XiViewer_spectra.mgf	JOW_594_XL2_XiViewer_spectra.mgf	2951		196.08479216	20.0 ppm		false	false				Self	TT
9103_1908	Mre11Strep	525	523	ANSVRPTPPKENDETNFAFNGNGLDSFR	3	Mre11Strep	473	473	KFVDK	1	104	5	785.991055372872	3924.9188945299647	785.987894586	3924.903090595605	4.026579509052767		9103	JOW_594_XL2_XiViewer_spectra.mgf	JOW_594_XL2_XiViewer_spectra.mgf	91		196.08479216	20.0 ppm		false	false				Self	TT
9103_339	Mer2	55	46	VTNAGALEESDK	10	Mer2	0	1	GPGSMoxVAR	0	171	3	740.358175353125	2218.0526966587377	740.3584676566667	2218.053573569363	-0.39535141788959766		9103	JOW_594_XL2_XiViewer_spectra.mgf	JOW_594_XL2_XiViewer_spectra.mgf	1196		196.08479216	20.0 ppm		false	false				Self	TT
9103_1376	Mer2	55	46	VTNAGALEESDK	10	Mer2	0	1	GPGSMVAR	0	196	3	735.0261558312629	2202.0566380931514	735.0268294566665	2202.058658969362	-0.9177213343089218		9103	JOW_594_XL2_XiViewer_spectra.mgf	JOW_594_XL2_XiViewer_spectra.mgf	2066		196.08479216	20.0 ppm		false	false				Self	TT
9103_1377	Mer2	55	46	VTNAGALEESDK	10	Mer2	0	1	GPGSMVAR	0	218	4	551.52208724668	2202.059243119204	551.5219411875	2202.058658882484	0.2653138769173489		9103	JOW_594_XL2_XiViewer_spectra.mgf	JOW_594_XL2_XiViewer_spectra.mgf	1051		196.08479216	20.0 ppm		false	false				Self	TT
9103_1380	Mer2	55	46	VTNAGALEESDK	10	Mer2	0	1	GPGSMVAR	0	202	3	735.026607513838	2202.057993140877	735.0268294566665	2202.058658969362	-0.3023663708564242		9103	JOW_594_XL2_XiViewer_spectra.mgf	JOW_594_XL2_XiViewer_spectra.mgf	992		196.08479216	20.0 ppm		false	false				Self	TT
9103_1640	Mer2	55	46	VTNAGALEESDK	10	Mer2	0	1	GPGSMoxVAR	0	202	3	740.357997097304	2218.0521618912744	740.3584676566667	2218.053573569363	-0.6364490494448867		9103	JOW_594_XL2_XiViewer_spectra.mgf	JOW_594_XL2_XiViewer_spectra.mgf	526		196.08479216	20.0 ppm		false	false				Self	TT
9103_1708	Mer2	55	46	VTNAGALEESDK	10	Mer2	0	1	GPGSMVAR	0	201	3	735.0280306780189	2202.06226263342	735.0268294566665	2202.058658969362	1.6364977576712818		9103	JOW_594_XL2_XiViewer_spectra.mgf	JOW_594_XL2_XiViewer_spectra.mgf	1195		196.08479216	20.0 ppm		false	false				Self	TT
9103_2258	Mer2	55	46	VTNAGALEESDKQILEWAGK	10	Mer2	0	1	GPGSMVAR	0	138	4	782.9012180837351	3127.5757664674243	782.89747909	3127.560810492484	4.7819933316872705		9103	JOW_594_XL2_XiViewer_spectra.mgf	JOW_594_XL2_XiViewer_spectra.mgf	2211		196.08479216	20.0 ppm		false	false				Self	TT
9103_3061	Mer2	55	46	VTNAGALEESDK	10	Mer2	0	1	GPGSMVAR	0	143	3	735.027159313949	2202.0596485412098	735.0268294566665	2202.058658969362	0.449384871565224		9103	JOW_594_XL2_XiViewer_spectra.mgf	JOW_594_XL2_XiViewer_spectra.mgf	569		196.08479216	20.0 ppm		false	false				Self	TT
9103_3098	Mer2	55	46	VTNAGALEESDK	10	Mer2	0	1	GPGSMVAR	0	229	3	735.026164090517	2202.056662870914	735.0268294566665	2202.058658969362	-0.9064692441712884		9103	JOW_594_XL2_XiViewer_spectra.mgf	JOW_594_XL2_XiViewer_spectra.mgf	3490		196.08479216	20.0 ppm		false	false				Self	TT
9103_3263	Mer2	55	46	VTNAGALEESDK	10	Mer2	0	1	GPGSMVAR	0	207	3	735.027666466974	2202.0611700002846	735.0268294566665	2202.058658969362	1.140310641715986		9103	JOW_594_XL2_XiViewer_spectra.mgf	JOW_594_XL2_XiViewer_spectra.mgf	1884		196.08479216	20.0 ppm		false	false				Self	TT
9103_3306	Mer2	55	46	VTNAGALEESDKQILEWAGK	10	Mer2	0	1	GPGSMoxVAR	0	104	4	786.896870552695	3143.5583763432637	786.89620774	3143.555725092484	0.8433923275482443		9103	JOW_594_XL2_XiViewer_spectra.mgf	JOW_594_XL2_XiViewer_spectra.mgf	3403		196.08479216	20.0 ppm		false	false				Self	TT
9103_3309	Mer2	55	46	VTNAGALEESDKQILEWAGK	10	Mer2	0	1	GPGSMVAR	0	167	4	782.899055910898	3127.567117776076	782.89747909	3127.560810492484	2.0166781636228888		9103	JOW_594_XL2_XiViewer_spectra.mgf	JOW_594_XL2_XiViewer_spectra.mgf	874		196.08479216	20.0 ppm		false	false				Self	TT
9103_85	Mer2	41	38	SIFSHSGKVTNAGALEESDK	4	Mre11Strep	732	713	GGGSGGGSGGSAWSHPQFEK	20	134	5	824.591077086875	4117.91900309998	824.587314444	4117.900189885605	4.568642635163426		9103	JOW_594_XL2_XiViewer_spectra.mgf	JOW_594_XL2_XiViewer_spectra.mgf	58		196.08479216	20.0 ppm		false	false				Between	TT
9103_885	Mer2	41	38	SIFSHSGKVTNAGALEESDK	4	Mre11Strep	732	713	GGGSGGGSGGSAWSHPQFEK	20	115	5	824.590662474531	4117.91693003826	824.587314444	4117.900189885605	4.065215736940876		9103	JOW_594_XL2_XiViewer_spectra.mgf	JOW_594_XL2_XiViewer_spectra.mgf	101		196.08479216	20.0 ppm		false	false				Between	TT
9103_90	Mer2	205	199	VLLSLSKDMHSLQTR	7	Mer2	90	83	VLNENSKTLCcmK	8	143	5	646.548169372031	3227.70446452576	646.547399488	3227.700615105605	1.1926199528334103		9103	JOW_594_XL2_XiViewer_spectra.mgf	JOW_594_XL2_XiViewer_spectra.mgf	1434		196.08479216	20.0 ppm		false	false				Self	TT
9103_91	Mer2	212	199	VLLSLSKDMHSLQTR	14	Mer2	89	83	VLNENSKTLCcmK	7	118	4	807.934280928906	3227.708017848108	807.932430265	3227.700615192484	2.2934765353229616		9103	JOW_594_XL2_XiViewer_spectra.mgf	JOW_594_XL2_XiViewer_spectra.mgf	720		196.08479216	20.0 ppm		false	false				Self	TT
9103_2703	Mre11Strep	532	523	ANSVRPTPPKENDETNFAFNGNGLDSFR	10	Mre11Strep	473	473	KFVDK	1	108	4	982.233413551779	3924.9045483396	982.2330491375	3924.9030906824837	0.3713867788467483		9103	JOW_594_XL2_XiViewer_spectra.mgf	JOW_594_XL2_XiViewer_spectra.mgf	967		196.08479216	20.0 ppm		false	false				Self	TT
9103_1952	Mre11Strep	564	558	TGSPDITQSHVDNESR	7	Mre11Strep	190	188	TFKDGGVTFEVPTMR	3	120	5	725.349165485077	3621.70944509099	725.34738668	3621.700551065605	2.4557594587284566		9103	JOW_594_XL2_XiViewer_spectra.mgf	JOW_594_XL2_XiViewer_spectra.mgf	2347		196.08479216	20.0 ppm		false	false				Self	TT
9103_380	Mer2	144	143	TKSDSSYR	2	Mer2	0	1	GPGSMVAR	0	190	3	638.3101406851561	1911.9085926548312	638.3109007033332	1911.9108727093628	-1.1925527304562789		9103	JOW_594_XL2_XiViewer_spectra.mgf	JOW_594_XL2_XiViewer_spectra.mgf	1614		196.08479216	20.0 ppm		false	false				Self	TT
9103_1623	Mer2	144	143	TKSDSSYR	2	Mer2	0	1	GPGSMVAR	0	162	3	638.308837890625	1911.904684271238	638.3109007033332	1911.9108727093628	-3.23678169999607		9103	JOW_594_XL2_XiViewer_spectra.mgf	JOW_594_XL2_XiViewer_spectra.mgf	2204		196.08479216	20.0 ppm		false	false				Self	TT
9103_1766	Mer2	144	143	TKSDSSYR	2	Mer2	0	1	GPGSMVAR	0	104	3	638.3103800368821	1911.909310710009	638.3109007033332	1911.9108727093628	-0.8169833521121157		9103	JOW_594_XL2_XiViewer_spectra.mgf	JOW_594_XL2_XiViewer_spectra.mgf	3029		196.08479216	20.0 ppm		false	false				Self	TT
9103_3177	Mer2	144	143	TKSDSSYR	2	Mer2	0	1	GPGSMoxVAR	0	132	3	643.642950054424	1927.9070207626348	643.6425389033333	1927.9057873093627	0.6397891848379373		9103	JOW_594_XL2_XiViewer_spectra.mgf	JOW_594_XL2_XiViewer_spectra.mgf	3223		196.08479216	20.0 ppm		false	false				Self	TT
9103_1450	Mer2	143	143	TKSDSSYRQVLVEEISR	1	Mer2	137	130	VSTAMLSKGDEK	8	117	5	692.354603591251	3456.73663562186	692.3554014700002	3456.740625015606	-1.1540911450301494		9103	JOW_594_XL2_XiViewer_spectra.mgf	JOW_594_XL2_XiViewer_spectra.mgf	1941		196.08479216	20.0 ppm		false	false				Self	TT
9103_1633	Mer2	137	130	VSTAMLSKGDEK	8	Mer2	143	143	TKSDSSYR	1	108	5	481.638909675028	2403.158166040745	481.639029796	2403.158766645605	-0.24992308793392368		9103	JOW_594_XL2_XiViewer_spectra.mgf	JOW_594_XL2_XiViewer_spectra.mgf	3483		196.08479216	20.0 ppm		false	false				Self	TT
9103_2685	Mer2	143	143	TKSDSSYRQVLVEEISR	1	Mer2	137	130	VSTAMLSKGDEK	8	130	5	692.355428671638	3456.740761023795	692.3554014700002	3456.740625015606	0.039345789561824905		9103	JOW_594_XL2_XiViewer_spectra.mgf	JOW_594_XL2_XiViewer_spectra.mgf	1661		196.08479216	20.0 ppm		false	false				Self	TT
9103_3224	Mer2	137	130	VSTAMLSKGDEK	8	Mer2	143	143	TKSDSSYR	1	131	5	481.63892928591497	2403.1582640951797	481.639029796	2403.158766645605	-0.20912077559275544		9103	JOW_594_XL2_XiViewer_spectra.mgf	JOW_594_XL2_XiViewer_spectra.mgf	3248		196.08479216	20.0 ppm		false	false				Self	TT
9103_294	Mre11Strep	706	691	RSGSGSGSGSSASAWSHPQFEK	16	Mre11Strep	679	677	TPKTDILGSLLAK	3	134	6	625.151316680469	3744.86424128154	625.152397765	3744.8707277887265	-1.7321044323844434		9103	JOW_594_XL2_XiViewer_spectra.mgf	JOW_594_XL2_XiViewer_spectra.mgf	543		196.08479216	20.0 ppm		false	false				Self	TT
9103_98	Mre11Strep	698	691	RSGSGSGSGSSASAWSHPQFEK	8	Mre11Strep	679	677	TPKTDILGSLLAK	3	114	6	625.153025664844	3744.87449518779	625.152397765	3744.8707277887265	1.006015784666342		9103	JOW_594_XL2_XiViewer_spectra.mgf	JOW_594_XL2_XiViewer_spectra.mgf	2366		196.08479216	20.0 ppm		false	false				Self	TT
9103_748	Mer2	45	38	SIFSHSGKVTNAGALEESDK	8	Mer2	165	160	YNSKITR	6	137	4	789.152985685938	3152.582836876236	789.1507309575	3152.5738179624836	2.8608096980491635		9103	JOW_594_XL2_XiViewer_spectra.mgf	JOW_594_XL2_XiViewer_spectra.mgf	2140		196.08479216	20.0 ppm		false	false				Self	TT
9103_3067	Mer2	45	38	SIFSHSGKVTNAGALEESDK	8	Mer2	165	160	YNSKITR	6	131	5	631.521879951144	3152.573017421325	631.5220400420001	3152.5738178756055	-0.25390500804155075		9103	JOW_594_XL2_XiViewer_spectra.mgf	JOW_594_XL2_XiViewer_spectra.mgf	10		196.08479216	20.0 ppm		false	false				Self	TT
9103_3268	Mer2	45	38	SIFSHSGKVTNAGALEESDK	8	Mer2	165	160	YNSKITR	6	119	4	789.150826865231	3152.574201593408	789.1507309575	3152.5738179624836	0.12168816542080717		9103	JOW_594_XL2_XiViewer_spectra.mgf	JOW_594_XL2_XiViewer_spectra.mgf	1245		196.08479216	20.0 ppm		false	false				Self	TT
9103_289	Mre11Strep	292	287	YGEAPKMTPIPLETIR	6	Mer2	165	160	YNSKITR	6	109	4	723.8867345421878	2891.517832301235	723.88765448	2891.521512052484	-1.2726003363876714		9103	JOW_594_XL2_XiViewer_spectra.mgf	JOW_594_XL2_XiViewer_spectra.mgf	1352		196.08479216	20.0 ppm		false	false				Between	TT
9103_101	Mer2	209	199	VLLSLSKDMHSLQTR	11	Mer2	82	80	LIKVLNENSK	3	129	4	770.93275505	3079.7019143324837	770.93386461	3079.706352572484	-1.4411244099358875		9103	JOW_594_XL2_XiViewer_spectra.mgf	JOW_594_XL2_XiViewer_spectra.mgf	2980		196.08479216	20.0 ppm		false	false				Self	TT
9103_293	Mre11Strep	190	188	TFKDGGVTFEVPTMR	3	Mer2	165	160	YNSKITR	6	113	4	691.1038365929691	2760.38624050436	691.1049009525	2760.3904979424838	-1.5423318283527125		9103	JOW_594_XL2_XiViewer_spectra.mgf	JOW_594_XL2_XiViewer_spectra.mgf	1911		196.08479216	20.0 ppm		false	false				Between	TT
9103_2733	Mre11Strep	190	188	TFKDGGVTFEVPTMR	3	Mer2	165	160	YNSKITR	6	145	4	691.105076771818	2760.3912012197557	691.1049009525	2760.3904979424838	0.2547745590415518		9103	JOW_594_XL2_XiViewer_spectra.mgf	JOW_594_XL2_XiViewer_spectra.mgf	2068		196.08479216	20.0 ppm		false	false				Between	TT
9103_105	Mre11Strep	701	691	RSGSGSGSGSSASAWSHPQFEK	11	Mre11Strep	679	677	TPKTDILGSLLAK	3	122	6	625.152171172656	3744.8693682346625	625.152397765	3744.8707277887265	-0.363044324587643		9103	JOW_594_XL2_XiViewer_spectra.mgf	JOW_594_XL2_XiViewer_spectra.mgf	468		196.08479216	20.0 ppm		false	false				Self	TT
9103_108	Mer2	79	66	LELESMELRENSDKLIK	14	Mer2	43	38	SIFSHSGK	6	155	5	621.723157165	3103.579403490605	621.724468972	3103.585962525605	-2.1133730720549373		9103	JOW_594_XL2_XiViewer_spectra.mgf	JOW_594_XL2_XiViewer_spectra.mgf	230		196.08479216	20.0 ppm		false	false				Self	TT
9103_926	Mre11Strep	525	523	ANSVRPTPPKENDETNFAFNGNGLDSFR	3	Mre11Strep	410	399	VANGNNVVQFYKK	12	116	5	954.8753914784379	4769.340575057794	954.871724642	4769.322240875605	3.844190277657959		9103	JOW_594_XL2_XiViewer_spectra.mgf	JOW_594_XL2_XiViewer_spectra.mgf	2112		196.08479216	20.0 ppm		false	false				Self	TT
9103_114	Mre11Strep	716	713	GGGSGGGSGGSAWSHPQFEK	4	Mre11Strep	689	680	TDILGSLLAKK	10	158	5	640.9242069696879	3199.5846525140446	640.925236928	3199.589802305605	-1.609516181382656		9103	JOW_594_XL2_XiViewer_spectra.mgf	JOW_594_XL2_XiViewer_spectra.mgf	424		196.08479216	20.0 ppm		false	false				Self	TT
9103_3392	Mre11Strep	307	306	MKSISLQDVPHLRPHDK	2	Mre11Strep	287	287	YGEAPKMTPIPLETIR	1	101	7	574.02547111287	4011.1273625219374	574.0226207128571	4011.107409721847	4.974386884271068		9103	JOW_594_XL2_XiViewer_spectra.mgf	JOW_594_XL2_XiViewer_spectra.mgf	1699		196.08479216	20.0 ppm		false	false				Self	TT
9103_119	Mer2	57	46	VTNAGALEESDKQILEWAGK	12	Mer2	90	83	VLNENSKTLCcmK	8	159	4	915.7198114205611	3658.850139814728	915.7200859975	3658.8512381224837	-0.3001783029635272		9103	JOW_594_XL2_XiViewer_spectra.mgf	JOW_594_XL2_XiViewer_spectra.mgf	3004		196.08479216	20.0 ppm		false	false				Self	TT
9103_126	Mer2	41	38	SIFSHSGKVTNAGALEESDK	4	Mre11Strep	73	67	SLYQVLKTLR	7	130	5	699.3717167353128	3491.822201342169	699.3724784	3491.826009665605	-1.0906395179094874		9103	JOW_594_XL2_XiViewer_spectra.mgf	JOW_594_XL2_XiViewer_spectra.mgf	2623		196.08479216	20.0 ppm		false	false				Between	TT
9103_127	Mer2	97	94	SLNKFNQLLEQDAATNGNVK	4	Mer2	43	38	SIFSHSGK	6	120	4	816.1665807335941	3260.63721706686	816.1679180175	3260.642566202484	-1.6405157925983958		9103	JOW_594_XL2_XiViewer_spectra.mgf	JOW_594_XL2_XiViewer_spectra.mgf	137		196.08479216	20.0 ppm		false	false				Self	TT
9103_2094	Mer2	97	94	SLNKFNQLLEQDAATNGNVK	4	Mer2	82	80	LIKVLNENSK	3	163	4	889.981368430284	3555.8963678536197	889.979694615	3555.8896725924837	1.882865260859613		9103	JOW_594_XL2_XiViewer_spectra.mgf	JOW_594_XL2_XiViewer_spectra.mgf	3352		196.08479216	20.0 ppm		false	false				Self	TT
9103_2096	Mer2	97	94	SLNKFNQLLEQDAATNGNVK	4	Mer2	82	80	LIKVLNENSK	3	176	3	1186.304061101606	3555.890353904181	1186.3038340266667	3555.889672679363	0.19157647765902663		9103	JOW_594_XL2_XiViewer_spectra.mgf	JOW_594_XL2_XiViewer_spectra.mgf	3354		196.08479216	20.0 ppm		false	false				Self	TT
9103_2136	Mer2	34	11	TDEISTDVSEANSEHSLMITETSSPFR	24	Mer2	0	1	GPGSMVAR	0	142	5	791.371477186969	3951.82100360045	791.3693239119999	3951.8102372256044	2.72441595094085		9103	JOW_594_XL2_XiViewer_spectra.mgf	JOW_594_XL2_XiViewer_spectra.mgf	960		196.08479216	20.0 ppm		false	false				Self	TT
9103_466	Mer2	113	98	FNQLLEQDAATNGNVKTLIK	16	Mer2	4	1	GPGSMVAR	4	176	4	797.423721846875	3185.6657815199837	797.419850015	3185.6502941924837	4.861590592131839		9103	JOW_594_XL2_XiViewer_spectra.mgf	JOW_594_XL2_XiViewer_spectra.mgf	2602		196.08479216	20.0 ppm		false	false				Self	TT
9103_1493	Mer2	113	98	FNQLLEQDAATNGNVKTLIK	16	Mer2	4	1	GPGSMVAR	4	176	4	797.4200895253521	3185.651252233892	797.419850015	3185.6502941924837	0.30073652786471955		9103	JOW_594_XL2_XiViewer_spectra.mgf	JOW_594_XL2_XiViewer_spectra.mgf	1852		196.08479216	20.0 ppm		false	false				Self	TT
9103_2140	Mer2	113	98	FNQLLEQDAATNGNVKTLIK	16	Mer2	4	1	GPGSMVAR	4	174	4	797.421734989413	3185.657834090136	797.419850015	3185.6502941924837	2.366831559036974		9103	JOW_594_XL2_XiViewer_spectra.mgf	JOW_594_XL2_XiViewer_spectra.mgf	2531		196.08479216	20.0 ppm		false	false				Self	TT
9103_374	Mer2	97	94	SLNKFNQLLEQDAATNGNVK	4	Mer2	0	1	GPGSMVAR	0	140	3	1058.535055235938	3172.583336307177	1058.53844569	3172.593507669362	-3.206008636359746		9103	JOW_594_XL2_XiViewer_spectra.mgf	JOW_594_XL2_XiViewer_spectra.mgf	2216		196.08479216	20.0 ppm		false	false				Self	TT
9103_825	Mer2	97	94	SLNKFNQLLEQDAATNGNVK	4	Mer2	0	1	GPGSMVAR	0	198	4	794.154267424219	3172.58796382936	794.1556533625	3172.5935075824837	-1.7473884096482226		9103	JOW_594_XL2_XiViewer_spectra.mgf	JOW_594_XL2_XiViewer_spectra.mgf	3142		196.08479216	20.0 ppm		false	false				Self	TT
9103_867	Mer2	97	94	SLNKFNQLLEQDAATNGNVK	4	Mer2	0	1	GPGSMVAR	0	142	3	1058.536907346875	3172.588892639988	1058.53844569	3172.593507669362	-1.4546551151540432		9103	JOW_594_XL2_XiViewer_spectra.mgf	JOW_594_XL2_XiViewer_spectra.mgf	2460		196.08479216	20.0 ppm		false	false				Self	TT
9103_1499	Mer2	97	94	SLNKFNQLLEQDAATNGNVK	4	Mer2	0	1	GPGSMVAR	0	164	3	1058.5380683287578	3172.5923755856365	1058.53844569	3172.593507669362	-0.3568322644997827		9103	JOW_594_XL2_XiViewer_spectra.mgf	JOW_594_XL2_XiViewer_spectra.mgf	1644		196.08479216	20.0 ppm		false	false				Self	TT
9103_2163	Mer2	97	94	SLNKFNQLLEQDAATNGNVK	4	Mer2	0	1	GPGSMVAR	0	117	3	1058.543350290179	3172.6082214699	1058.53844569	3172.593507669362	4.637783095171584		9103	JOW_594_XL2_XiViewer_spectra.mgf	JOW_594_XL2_XiViewer_spectra.mgf	2879		196.08479216	20.0 ppm		false	false				Self	TT
9103_2794	Mer2	97	94	SLNKFNQLLEQDAATNGNVK	4	Mer2	0	1	GPGSMVAR	0	104	3	1058.537568050146	3172.590874749801	1058.53844569	3172.593507669362	-0.8298950227315336		9103	JOW_594_XL2_XiViewer_spectra.mgf	JOW_594_XL2_XiViewer_spectra.mgf	2778		196.08479216	20.0 ppm		false	false				Self	TT
9103_3423	Mer2	97	94	SLNKFNQLLEQDAATNGNVK	4	Mer2	0	1	GPGSMVAR	0	116	3	1058.542362448159	3172.60525794384	1058.53844569	3172.593507669362	3.7036810576222488		9103	JOW_594_XL2_XiViewer_spectra.mgf	JOW_594_XL2_XiViewer_spectra.mgf	820		196.08479216	20.0 ppm		false	false				Self	TT
9103_2138	Mre11Strep	292	287	YGEAPKMTPIPLETIR	6	Mre11Strep	410	399	VANGNNVVQFYKK	12	150	4	873.716592974427	3490.837266030192	873.7143410875	3490.8282584824838	2.580346852180829		9103	JOW_594_XL2_XiViewer_spectra.mgf	JOW_594_XL2_XiViewer_spectra.mgf	2225		196.08479216	20.0 ppm		false	false				Self	TT
9103_2142	Mre11Strep	292	287	YGEAPKMTPIPLETIR	6	Mre11Strep	410	399	VANGNNVVQFYKK	12	131	3	1164.618920280215	3490.8349314400075	1164.61669599	3490.8282585693623	1.911543665541437		9103	JOW_594_XL2_XiViewer_spectra.mgf	JOW_594_XL2_XiViewer_spectra.mgf	74		196.08479216	20.0 ppm		false	false				Self	TT
9103_3399	Mre11Strep	292	287	YGEAPKMoxTPIPLETIR	6	Mre11Strep	410	399	VANGNNVVQFYKK	12	141	4	877.7175490588639	3506.8410903679396	877.7130697375	3506.8231730824837	5.109264018066196		9103	JOW_594_XL2_XiViewer_spectra.mgf	JOW_594_XL2_XiViewer_spectra.mgf	3472		196.08479216	20.0 ppm		false	false				Self	TT
9103_3419	Mre11Strep	292	287	YGEAPKMTPIPLETIR	6	Mre11Strep	410	399	VANGNNVVQFYKK	12	168	4	873.719290919267	3490.848057809552	873.7143410875	3490.8282584824838	5.6718135645815115		9103	JOW_594_XL2_XiViewer_spectra.mgf	JOW_594_XL2_XiViewer_spectra.mgf	388		196.08479216	20.0 ppm		false	false				Self	TT
9103_2216	Mer2	97	94	SLNKFNQLLEQDAATNGNVK	4	Mer2	70	66	LELESMELRENSDKLIK	5	109	5	890.0657896436619	4445.292565883915	890.062237462	4445.274804975605	3.995457893938391		9103	JOW_594_XL2_XiViewer_spectra.mgf	JOW_594_XL2_XiViewer_spectra.mgf	1213		196.08479216	20.0 ppm		false	false				Self	TT
9103_141	Mre11Strep	732	713	GGGSGGGSGGSAWSHPQFEK	20	Mre11Strep	679	677	TPKTDILGSLLAK	3	135	4	850.432083663281	3397.699228785608	850.42983762	3397.6902446124836	2.644200170523517		9103	JOW_594_XL2_XiViewer_spectra.mgf	JOW_594_XL2_XiViewer_spectra.mgf	2243		196.08479216	20.0 ppm		false	false				Self	TT
9103_570	Mre11Strep	732	713	GGGSGGGSGGSAWSHPQFEK	20	Mre11Strep	679	677	TPKTDILGSLLAK	3	137	4	850.4285594164061	3397.685131798108	850.42983762	3397.6902446124836	-1.5047911985463034		9103	JOW_594_XL2_XiViewer_spectra.mgf	JOW_594_XL2_XiViewer_spectra.mgf	2667		196.08479216	20.0 ppm		false	false				Self	TT
9103_939	Mre11Strep	732	713	GGGSGGGSGGSAWSHPQFEK	20	Mre11Strep	679	677	TPKTDILGSLLAK	3	116	5	680.5487923573439	3397.7075794523244	680.545325372	3397.6902445256046	5.10197383286223		9103	JOW_594_XL2_XiViewer_spectra.mgf	JOW_594_XL2_XiViewer_spectra.mgf	2719		196.08479216	20.0 ppm		false	false				Self	TT
9103_2068	Mre11Strep	732	713	GGGSGGGSGGSAWSHPQFEK	20	Mre11Strep	679	677	TPKTDILGSLLAK	3	134	5	680.545332828288	3397.690281807045	680.545325372	3397.6902445256046	0.010972583583787525		9103	JOW_594_XL2_XiViewer_spectra.mgf	JOW_594_XL2_XiViewer_spectra.mgf	76		196.08479216	20.0 ppm		false	false				Self	TT
9103_3442	Mre11Strep	732	713	GGGSGGGSGGSAWSHPQFEK	20	Mre11Strep	679	677	TPKTDILGSLLAK	3	131	4	850.4326629364349	3397.7015458782234	850.42983762	3397.6902446124836	3.32616128198349		9103	JOW_594_XL2_XiViewer_spectra.mgf	JOW_594_XL2_XiViewer_spectra.mgf	796		196.08479216	20.0 ppm		false	false				Self	TT
9103_142	Mre11Strep	64	45	NNNVDMoxVVQSGDLFHVNKPSK	20	Mre11Strep	73	67	SLYQVLKTLR	7	115	5	755.5963261103128	3772.945248217169	755.5986845739999	3772.9570405356044	-3.1254844167483107		9103	JOW_594_XL2_XiViewer_spectra.mgf	JOW_594_XL2_XiViewer_spectra.mgf	2792		196.08479216	20.0 ppm		false	false				Self	TT
9103_1041	Mre11Strep	64	45	NNNVDMVVQSGDLFHVNKPSK	20	Mre11Strep	73	67	SLYQVLKTLR	7	144	6	627.170187071875	3756.9774636299762	627.167630775	3756.9621258487264	4.0824955738380835		9103	JOW_594_XL2_XiViewer_spectra.mgf	JOW_594_XL2_XiViewer_spectra.mgf	915		196.08479216	20.0 ppm		false	false				Self	TT
9103_2298	Mre11Strep	64	45	NNNVDMVVQSGDLFHVNKPSK	20	Mre11Strep	73	67	SLYQVLKTLR	7	114	6	627.168389560005	3756.9666785587565	627.167630775	3756.9621258487264	1.2118062087418549		9103	JOW_594_XL2_XiViewer_spectra.mgf	JOW_594_XL2_XiViewer_spectra.mgf	65		196.08479216	20.0 ppm		false	false				Self	TT
9103_143	Mre11Strep	472	457	MQLSLLPEVGLNEAVKK	16	Mre11Strep	410	399	VANGNNVVQFYKK	12	154	4	886.9829869835941	3543.90284206686	886.98535707	3543.9123224124837	-2.67510727160466		9103	JOW_594_XL2_XiViewer_spectra.mgf	JOW_594_XL2_XiViewer_spectra.mgf	2070		196.08479216	20.0 ppm		false	false				Self	TT
9103_482	Mre11Strep	472	457	MQLSLLPEVGLNEAVKK	16	Mre11Strep	410	399	VANGNNVVQFYKK	12	129	5	709.791577575156	3543.921505541385	709.7897409320001	3543.9123223256056	2.591264947980338		9103	JOW_594_XL2_XiViewer_spectra.mgf	JOW_594_XL2_XiViewer_spectra.mgf	2124		196.08479216	20.0 ppm		false	false				Self	TT
9103_3444	Mre11Strep	472	457	MQLSLLPEVGLNEAVKK	16	Mre11Strep	410	399	VANGNNVVQFYKK	12	188	4	886.98957214846	3543.9291827263237	886.98535707	3543.9123224124837	4.757542598709902		9103	JOW_594_XL2_XiViewer_spectra.mgf	JOW_594_XL2_XiViewer_spectra.mgf	834		196.08479216	20.0 ppm		false	false				Self	TT
9103_144	Mre11Strep	345	328	YLIEQVEEMIRDANEETKQK	18	Mre11Strep	667	659	SAASTKTASR	9	129	5	728.9654667353128	3639.790951342169	728.968279684	3639.8050160856046	-3.864147495079023		9103	JOW_594_XL2_XiViewer_spectra.mgf	JOW_594_XL2_XiViewer_spectra.mgf	1240		196.08479216	20.0 ppm		false	false				Self	TT
9103_532	Mre11Strep	345	339	DANEETKQK	7	Mre11Strep	667	659	SAASTKTASR	9	110	3	746.369405821875	2236.0863880649877	746.3716531766668	2236.093130129363	-3.0151089346803284		9103	JOW_594_XL2_XiViewer_spectra.mgf	JOW_594_XL2_XiViewer_spectra.mgf	2500		196.08479216	20.0 ppm		false	false				Self	TT
9103_2433	Mre11Strep	345	339	DANEETKQK	7	Mre11Strep	667	659	SAASTKTASR	9	132	3	746.370352771297	2236.089228913254	746.3716531766668	2236.093130129363	-1.744657258056509		9103	JOW_594_XL2_XiViewer_spectra.mgf	JOW_594_XL2_XiViewer_spectra.mgf	2110		196.08479216	20.0 ppm		false	false				Self	TT
9103_2829	Mre11Strep	345	328	YLIEQVEEMIRDANEETKQK	18	Mre11Strep	667	659	SAASTKTASR	9	157	5	728.967407226563	3639.8006537984197	728.968279684	3639.8050160856046	-1.198494745082586		9103	JOW_594_XL2_XiViewer_spectra.mgf	JOW_594_XL2_XiViewer_spectra.mgf	2116		196.08479216	20.0 ppm		false	false				Self	TT
9103_147	Mer2	113	98	FNQLLEQDAATNGNVKTLIK	16	Mer2	113	98	FNQLLEQDAATNGNVKTLIK	16	195	4	1158.115982589062	4628.434824488732	1158.118521935	4628.444981872484	-2.194556442106264		9103	JOW_594_XL2_XiViewer_spectra.mgf	JOW_594_XL2_XiViewer_spectra.mgf	1176		392.16958432	20.0 ppm		false	false				Self	TT
9103_1023	Mer2	113	98	FNQLLEQDAATNGNVKTLIK	16	Mer2	113	98	FNQLLEQDAATNGNVKTLIK	16	246	3	1543.828533323438	4628.463770569677	1543.8222704533334	4628.444981959363	4.059378557428737		9103	JOW_594_XL2_XiViewer_spectra.mgf	JOW_594_XL2_XiViewer_spectra.mgf	104		392.16958432	20.0 ppm		false	false				Self	TT
9103_1300	Mer2	113	98	FNQLLEQDAATNGNVKTLIK	16	Mer2	113	98	FNQLLEQDAATNGNVKTLIK	16	229	4	1158.123216321875	4628.463759419984	1158.118521935	4628.444981872484	4.056988377999544		9103	JOW_594_XL2_XiViewer_spectra.mgf	JOW_594_XL2_XiViewer_spectra.mgf	710		392.16958432	20.0 ppm		false	false				Self	TT
9103_148	Mer2	77	58	QILEWAGKLELESMoxELRENSDK	20	Mer2	0	1	GPGSMoxVAR	0	119	4	905.692520675	3618.7409768324837	905.6987249625	3618.765793982484	-6.857904438437208		9103	JOW_594_XL2_XiViewer_spectra.mgf	JOW_594_XL2_XiViewer_spectra.mgf	1501		196.08479216	20.0 ppm		false	false				Self	TT
9103_150	Mer2	77	58	QILEWAGKLELESMoxELRENSDK	20	Mer2	0	1	GPGSMVAR	0	126	5	721.5609257196878	3602.768246264044	721.5614523260001	3602.7708792956055	-0.7308351403849958		9103	JOW_594_XL2_XiViewer_spectra.mgf	JOW_594_XL2_XiViewer_spectra.mgf	1551		196.08479216	20.0 ppm		false	false				Self	TT
9103_159	Mer2	77	58	QILEWAGKLELESMELRENSDK	20	Mer2	0	1	GPGSMVAR	0	151	5	718.362561461875	3586.77642497498	718.3624694060001	3586.775964695605	0.1283267701197725		9103	JOW_594_XL2_XiViewer_spectra.mgf	JOW_594_XL2_XiViewer_spectra.mgf	52		196.08479216	20.0 ppm		false	false				Self	TT
9103_502	Mer2	77	58	QILEWAGKLELESMELRENSDK	20	Mer2	0	1	GPGSMVAR	0	138	5	718.36427044625	3586.784969896855	718.3624694060001	3586.775964695605	2.510667334210502		9103	JOW_594_XL2_XiViewer_spectra.mgf	JOW_594_XL2_XiViewer_spectra.mgf	1125		196.08479216	20.0 ppm		false	false				Self	TT
9103_1518	Mer2	77	58	QILEWAGKLELESMELRENSDK	20	Mer2	0	1	GPGSMVAR	0	155	4	897.7013756942611	3586.776396909528	897.7012676625	3586.7759647824837	0.12047784658092299		9103	JOW_594_XL2_XiViewer_spectra.mgf	JOW_594_XL2_XiViewer_spectra.mgf	1385		196.08479216	20.0 ppm		false	false				Self	TT
9103_2338	Mer2	77	58	QILEWAGKLELESMELRENSDK	20	Mer2	0	1	GPGSMVAR	0	151	4	897.701915716643	3586.778556999056	897.7012676625	3586.7759647824837	0.7227149389286875		9103	JOW_594_XL2_XiViewer_spectra.mgf	JOW_594_XL2_XiViewer_spectra.mgf	378		196.08479216	20.0 ppm		false	false				Self	TT
9103_2849	Mer2	77	58	QILEWAGKLELESMELRENSDK	20	Mer2	0	1	GPGSMVAR	0	153	4	897.700026468092	3586.771000004852	897.7012676625	3586.7759647824837	-1.3841895006992864		9103	JOW_594_XL2_XiViewer_spectra.mgf	JOW_594_XL2_XiViewer_spectra.mgf	1713		196.08479216	20.0 ppm		false	false				Self	TT
9103_495	Mre11Strep	171	168	GSTKLALYGLAAVRDER	4	Mre11Strep	689	680	TDILGSLLAKK	10	126	5	635.5675175165629	3172.8012052484196	635.563668506	3172.781960195605	6.065671406421174		9103	JOW_594_XL2_XiViewer_spectra.mgf	JOW_594_XL2_XiViewer_spectra.mgf	2615		196.08479216	20.0 ppm		false	false				Self	TT
9103_684	Mre11Strep	171	168	GSTKLALYGLAAVRDER	4	Mre11Strep	689	680	TDILGSLLAKK	10	142	5	635.56350183	3172.7811268156047	635.563668506	3172.781960195605	-0.2626653865869883		9103	JOW_594_XL2_XiViewer_spectra.mgf	JOW_594_XL2_XiViewer_spectra.mgf	327		196.08479216	20.0 ppm		false	false				Self	TT
9103_153	Mre11Strep	190	188	TFKDGGVTFEVPTMR	3	Mre11Strep	171	168	GSTKLALYGLAAVR	4	151	4	825.6924596398441	3298.74073269186	825.6918716975	3298.738380922484	0.7129299461332426		9103	JOW_594_XL2_XiViewer_spectra.mgf	JOW_594_XL2_XiViewer_spectra.mgf	2621		196.08479216	20.0 ppm		false	false				Self	TT
9103_3446	Mre11Strep	171	168	GSTKLALYGLAAVRDER	4	Mre11Strep	190	188	TFKDGGVTFEVPTMR	3	150	5	740.7925008347929	3698.9261218395695	740.789082018	3698.909027755605	4.621385342569105		9103	JOW_594_XL2_XiViewer_spectra.mgf	JOW_594_XL2_XiViewer_spectra.mgf	767		196.08479216	20.0 ppm		false	false				Self	TT
9103_2333	Mer2	117	114	TLIKDLASQIENQLDK	4	Mer2	90	83	VLNENSKTLCcmK	8	116	4	833.197847816478	3328.7622853983958	833.1959811425	3328.754818702484	2.243089779326888		9103	JOW_594_XL2_XiViewer_spectra.mgf	JOW_594_XL2_XiViewer_spectra.mgf	2467		196.08479216	20.0 ppm		false	false				Self	TT
9103_501	Mre11Strep	188	188	TFKDGGVTFEVPTMoxR	1	Mre11Strep	679	677	TPKTDILGSLLAK	3	112	4	813.939163741406	3251.727549098108	813.93506724	3251.7111630924837	5.039194689271101		9103	JOW_594_XL2_XiViewer_spectra.mgf	JOW_594_XL2_XiViewer_spectra.mgf	2454		196.08479216	20.0 ppm		false	false				Self	TT
9103_511	Mre11Strep	472	457	MQLSLLPEVGLNEAVKK	16	Mre11Strep	190	188	TFKDGGVTFEVPTMR	3	134	4	937.995804366406	3747.954111598108	937.996764435	3747.957951872484	-1.0246311259435694		9103	JOW_594_XL2_XiViewer_spectra.mgf	JOW_594_XL2_XiViewer_spectra.mgf	3188		196.08479216	20.0 ppm		false	false				Self	TT
9103_1074	Mre11Strep	472	457	MQLSLLPEVGLNEAVKK	16	Mre11Strep	190	188	TFKDGGVTFEVPTMR	3	177	5	750.6019539784378	3747.973387557794	750.598866824	3747.9579517856046	4.118448602683643		9103	JOW_594_XL2_XiViewer_spectra.mgf	JOW_594_XL2_XiViewer_spectra.mgf	2405		196.08479216	20.0 ppm		false	false				Self	TT
9103_2366	Mre11Strep	472	457	MQLSLLPEVGLNEAVKK	16	Mre11Strep	190	188	TFKDGGVTFEVPTMR	3	143	4	937.9979452024271	3747.9626749421923	937.996764435	3747.957951872484	1.2601714770771255		9103	JOW_594_XL2_XiViewer_spectra.mgf	JOW_594_XL2_XiViewer_spectra.mgf	3100		196.08479216	20.0 ppm		false	false				Self	TT
9103_2858	Mre11Strep	472	457	MQLSLLPEVGLNEAVKK	16	Mre11Strep	190	188	TFKDGGVTFEVPTMR	3	102	4	937.9978123760001	3747.962143636484	937.996764435	3747.957951872484	1.1184127607416872		9103	JOW_594_XL2_XiViewer_spectra.mgf	JOW_594_XL2_XiViewer_spectra.mgf	442		196.08479216	20.0 ppm		false	false				Self	TT
9103_3475	Mre11Strep	472	457	MQLSLLPEVGLNEAVKK	16	Mre11Strep	190	188	TFKDGGVTFEVPTMoxR	3	123	4	941.999478131335	3763.9688066578237	941.995493085	3763.952866472484	4.234958806677508		9103	JOW_594_XL2_XiViewer_spectra.mgf	JOW_594_XL2_XiViewer_spectra.mgf	1652		196.08479216	20.0 ppm		false	false				Self	TT
9103_160	Mer2	132	118	DLASQIENQLDKVSTAMoxLSK	15	Mer2	137	130	VSTAMLSKGDEK	8	128	4	917.7161412804691	3666.83545925436	917.7155776525	3666.8332047424838	0.6148389497042731		9103	JOW_594_XL2_XiViewer_spectra.mgf	JOW_594_XL2_XiViewer_spectra.mgf	2440		196.08479216	20.0 ppm		false	false				Self	TT
9103_1330	Mer2	132	118	DLASQIENQLDKVSTAMoxLSK	15	Mer2	137	130	VSTAMLSKGDEK	8	160	4	917.717454603125	3666.840712544984	917.7155776525	3666.8332047424838	2.047489504151867		9103	JOW_594_XL2_XiViewer_spectra.mgf	JOW_594_XL2_XiViewer_spectra.mgf	100		196.08479216	20.0 ppm		false	false				Self	TT
9103_161	Mer2	136	118	DLASQIENQLDKVSTAMoxLSK	19	Mer2	137	130	VSTAMLSKGDEK	8	119	5	734.374280211875	3666.83501872498	734.373917398	3666.833204655605	0.4947237230012429		9103	JOW_594_XL2_XiViewer_spectra.mgf	JOW_594_XL2_XiViewer_spectra.mgf	1281		196.08479216	20.0 ppm		false	false				Self	TT
9103_503	Mer2	136	118	DLASQIENQLDKVSTAMoxLSK	19	Mer2	137	130	VSTAMLSKGDEK	8	122	5	734.3761723017191	3666.8444791742004	734.373917398	3666.833204655605	3.074729055274743		9103	JOW_594_XL2_XiViewer_spectra.mgf	JOW_594_XL2_XiViewer_spectra.mgf	1656		196.08479216	20.0 ppm		false	false				Self	TT
9103_505	Mer2	136	118	DLASQIENQLDKVSTAMoxLSK	19	Mer2	137	130	VSTAMLSKGDEK	8	102	4	917.7161412804691	3666.83545925436	917.7155776525	3666.8332047424838	0.6148389497042731		9103	JOW_594_XL2_XiViewer_spectra.mgf	JOW_594_XL2_XiViewer_spectra.mgf	2665		196.08479216	20.0 ppm		false	false				Self	TT
9103_521	Mer2	136	118	DLASQIENQLDKVSTAMLSK	19	Mer2	137	130	VSTAMoxLSKGDEK	8	129	3	1223.284933165625	3666.8329700962377	1223.28501141	3666.8332048293623	-0.0640152173711871		9103	JOW_594_XL2_XiViewer_spectra.mgf	JOW_594_XL2_XiViewer_spectra.mgf	2817		196.08479216	20.0 ppm		false	false				Self	TT
9103_1206	Mer2	136	118	DLASQIENQLDKVSTAMLSK	19	Mer2	137	130	VSTAMoxLSKGDEK	8	156	4	917.7149521617191	3666.8307027793603	917.7155776525	3666.8332047424838	-0.6823225883888213		9103	JOW_594_XL2_XiViewer_spectra.mgf	JOW_594_XL2_XiViewer_spectra.mgf	1174		196.08479216	20.0 ppm		false	false				Self	TT
9103_1524	Mer2	136	118	DLASQIENQLDKVSTAMLSK	19	Mer2	137	130	VSTAMoxLSKGDEK	8	141	4	917.715489862084	3666.83285358082	917.7155776525	3666.8332047424838	-0.09576701314789914		9103	JOW_594_XL2_XiViewer_spectra.mgf	JOW_594_XL2_XiViewer_spectra.mgf	505		196.08479216	20.0 ppm		false	false				Self	TT
9103_1527	Mer2	136	118	DLASQIENQLDKVSTAMLSK	19	Mer2	137	130	VSTAMLSKGDEK	8	133	4	913.7170050417191	3650.83891429936	913.7168490025	3650.838290142484	0.17096261917199462		9103	JOW_594_XL2_XiViewer_spectra.mgf	JOW_594_XL2_XiViewer_spectra.mgf	35		196.08479216	20.0 ppm		false	false				Self	TT
9103_1528	Mer2	136	118	DLASQIENQLDKVSTAMLSK	19	Mer2	137	130	VSTAMLSKGDEK	8	151	5	731.175198991866	3650.8396126249345	731.1749344780001	3650.8382900556053	0.362264560664539		9103	JOW_594_XL2_XiViewer_spectra.mgf	JOW_594_XL2_XiViewer_spectra.mgf	2569		196.08479216	20.0 ppm		false	false				Self	TT
9103_2406	Mer2	136	118	DLASQIENQLDKVSTAMLSK	19	Mer2	137	130	VSTAMoxLSKGDEK	8	144	4	917.7154973822991	3666.83288366168	917.7155776525	3666.8332047424838	-0.08756351479857985		9103	JOW_594_XL2_XiViewer_spectra.mgf	JOW_594_XL2_XiViewer_spectra.mgf	2826		196.08479216	20.0 ppm		false	false				Self	TT
9103_2414	Mer2	136	118	DLASQIENQLDKVSTAMLSK	19	Mer2	137	130	VSTAMLSKGDEK	8	100	3	1217.95527440465	3650.843993813313	1217.95337321	3650.8382902293633	1.5622669360048018		9103	JOW_594_XL2_XiViewer_spectra.mgf	JOW_594_XL2_XiViewer_spectra.mgf	1706		196.08479216	20.0 ppm		false	false				Self	TT
9103_2415	Mer2	136	118	DLASQIENQLDKVSTAMLSK	19	Mer2	137	130	VSTAMLSKGDEK	8	141	4	913.71798152044	3650.842820214244	913.7168490025	3650.838290142484	1.2408305710038923		9103	JOW_594_XL2_XiViewer_spectra.mgf	JOW_594_XL2_XiViewer_spectra.mgf	3137		196.08479216	20.0 ppm		false	false				Self	TT
9103_2417	Mer2	136	118	DLASQIENQLDKVSTAMLSK	19	Mer2	137	130	VSTAMLSKGDEK	8	138	5	731.175912777341	3650.84318155231	731.1749344780001	3650.8382900556053	1.33982836708552		9103	JOW_594_XL2_XiViewer_spectra.mgf	JOW_594_XL2_XiViewer_spectra.mgf	3084		196.08479216	20.0 ppm		false	false				Self	TT
9103_2419	Mer2	136	118	DLASQIENQLDKVSTAMLSK	19	Mer2	137	130	VSTAMLSKGDEK	8	116	4	913.716963229996	3650.838747052468	913.7168490025	3650.838290142484	0.12515207410214904		9103	JOW_594_XL2_XiViewer_spectra.mgf	JOW_594_XL2_XiViewer_spectra.mgf	1289		196.08479216	20.0 ppm		false	false				Self	TT
9103_2850	Mer2	136	118	DLASQIENQLDKVSTAMoxLSK	19	Mer2	137	130	VSTAMLSKGDEK	8	154	4	917.7124633789059	3666.8207476481075	917.7155776525	3666.8332047424838	-3.3972350747091142		9103	JOW_594_XL2_XiViewer_spectra.mgf	JOW_594_XL2_XiViewer_spectra.mgf	2412		196.08479216	20.0 ppm		false	false				Self	TT
9103_2874	Mer2	136	118	DLASQIENQLDKVSTAMLSK	19	Mer2	137	130	VSTAMoxLSKGDEK	8	139	4	917.715058681777	3666.831128859592	917.7155776525	3666.8332047424838	-0.5661241665352947		9103	JOW_594_XL2_XiViewer_spectra.mgf	JOW_594_XL2_XiViewer_spectra.mgf	2387		196.08479216	20.0 ppm		false	false				Self	TT
9103_2876	Mer2	136	118	DLASQIENQLDKVSTAMLSK	19	Mer2	137	130	VSTAMLSKGDEK	8	101	5	731.1743075309241	3650.8351553202256	731.1749344780001	3650.8382900556053	-0.8586344095973553		9103	JOW_594_XL2_XiViewer_spectra.mgf	JOW_594_XL2_XiViewer_spectra.mgf	3540		196.08479216	20.0 ppm		false	false				Self	TT
9103_3467	Mer2	136	118	DLASQIENQLDKVSTAMoxLSK	19	Mer2	137	130	VSTAMoxLSKGDEK	8	113	4	921.7193867250451	3682.848441032664	921.7143063025	3682.8281193424837	5.517957809040773		9103	JOW_594_XL2_XiViewer_spectra.mgf	JOW_594_XL2_XiViewer_spectra.mgf	2973		196.08479216	20.0 ppm		false	false				Self	TT
9103_163	Mre11Strep	292	287	YGEAPKMTPIPLETIR	6	Mre11Strep	74	67	SLYQVLKTLR	8	102	4	808.7005162804691	3230.77295925436	808.7007024275	3230.773703842484	-0.230467433511177		9103	JOW_594_XL2_XiViewer_spectra.mgf	JOW_594_XL2_XiViewer_spectra.mgf	2540		196.08479216	20.0 ppm		false	false				Self	TT
9103_3479	Mre11Strep	292	287	YGEAPKMTPIPLETIR	6	Mre11Strep	74	67	SLYQVLKTLR	8	147	4	808.705240827058	3230.791857440716	808.7007024275	3230.773703842484	5.618963101735235		9103	JOW_594_XL2_XiViewer_spectra.mgf	JOW_594_XL2_XiViewer_spectra.mgf	1865		196.08479216	20.0 ppm		false	false				Self	TT
9103_165	Mre11Strep	190	188	TFKDGGVTFEVPTMR	3	Mre11Strep	689	680	TDILGSLLAKK	10	207	4	760.4123693078128	3037.620371363735	760.411228035	3037.615806272484	1.5028534028975205		9103	JOW_594_XL2_XiViewer_spectra.mgf	JOW_594_XL2_XiViewer_spectra.mgf	2051		196.08479216	20.0 ppm		false	false				Self	TT
9103_2356	Mre11Strep	190	188	TFKDGGVTFEVPTMR	3	Mre11Strep	689	680	TDILGSLLAKK	10	145	4	760.4122374137249	3037.6198437873836	760.411228035	3037.615806272484	1.3291723368463244		9103	JOW_594_XL2_XiViewer_spectra.mgf	JOW_594_XL2_XiViewer_spectra.mgf	1304		196.08479216	20.0 ppm		false	false				Self	TT
9103_2854	Mre11Strep	190	188	TFKDGGVTFEVPTMR	3	Mre11Strep	689	680	TDILGSLLAKK	10	199	4	760.411109179714	3037.61533085134	760.411228035	3037.615806272484	-0.15651128200358563		9103	JOW_594_XL2_XiViewer_spectra.mgf	JOW_594_XL2_XiViewer_spectra.mgf	3454		196.08479216	20.0 ppm		false	false				Self	TT
9103_3485	Mre11Strep	190	188	TFKDGGVTFEVPTMR	3	Mre11Strep	689	680	TDILGSLLAKK	10	187	4	760.412726540921	3037.6218002961677	760.411228035	3037.615806272484	1.9732658986762392		9103	JOW_594_XL2_XiViewer_spectra.mgf	JOW_594_XL2_XiViewer_spectra.mgf	1076		196.08479216	20.0 ppm		false	false				Self	TT
9103_1048	Mer2	65	58	QILEWAGKLELESMELRENSDK	8	Mer2	0	1	GPGSMoxVAR	0	143	4	901.702790373438	3602.782055626236	901.6999963125	3602.770879382484	3.1021244830726764		9103	JOW_594_XL2_XiViewer_spectra.mgf	JOW_594_XL2_XiViewer_spectra.mgf	2462		196.08479216	20.0 ppm		false	false				Self	TT
9103_1086	Mer2	65	58	QILEWAGKLELESMELR	8	Mer2	0	1	GPGSMVAR	0	114	3	1005.5184747296879	3013.5335947884264	1005.51944654	3013.5365102193628	-0.9674450355813351		9103	JOW_594_XL2_XiViewer_spectra.mgf	JOW_594_XL2_XiViewer_spectra.mgf	1978		196.08479216	20.0 ppm		false	false				Self	TT
9103_168	Mre11Strep	74	67	SLYQVLKTLR	8	Mre11Strep	159	158	IKVVPLLFQK	2	180	3	867.5352383414061	2599.583885623581	867.5349144800001	2599.582914039363	0.37374619316934876		9103	JOW_594_XL2_XiViewer_spectra.mgf	JOW_594_XL2_XiViewer_spectra.mgf	3294		196.08479216	20.0 ppm		false	false				Self	TT
9103_2358	Mre11Strep	74	67	SLYQVLKTLR	8	Mre11Strep	159	158	IKVVPLLFQK	2	178	4	650.903616588402	2599.5853604860918	650.903004955	2599.582913952484	0.9411254377192523		9103	JOW_594_XL2_XiViewer_spectra.mgf	JOW_594_XL2_XiViewer_spectra.mgf	2298		196.08479216	20.0 ppm		false	false				Self	TT
9103_3488	Mre11Strep	74	67	SLYQVLKTLR	8	Mre11Strep	159	158	IKVVPLLFQK	2	186	4	650.905643743843	2599.593469107856	650.903004955	2599.582913952484	4.060326491358177		9103	JOW_594_XL2_XiViewer_spectra.mgf	JOW_594_XL2_XiViewer_spectra.mgf	1273		196.08479216	20.0 ppm		false	false				Self	TT
9103_3489	Mre11Strep	74	67	SLYQVLKTLR	8	Mre11Strep	159	158	IKVVPLLFQK	2	180	3	867.538973424725	2599.5950908735376	867.5349144800001	2599.582914039363	4.684149179801961		9103	JOW_594_XL2_XiViewer_spectra.mgf	JOW_594_XL2_XiViewer_spectra.mgf	1083		196.08479216	20.0 ppm		false	false				Self	TT
9103_170	Mre11Strep	345	328	YLIEQVEEMIRDANEETKQK	18	Mer2	0	1	GPGSMVAR	0	150	5	687.943188903281	3434.67956218201	687.9434768140001	3434.681001735605	-0.4191229387137152		9103	JOW_594_XL2_XiViewer_spectra.mgf	JOW_594_XL2_XiViewer_spectra.mgf	860		196.08479216	20.0 ppm		false	false				Between	TT
9103_176	Mre11Strep	472	457	MQLSLLPEVGLNEAVKK	16	Mre11Strep	74	67	SLYQVLKTLR	8	146	4	821.970902022656	3283.854502223108	821.97171841	3283.857767772484	-0.9944247305891722		9103	JOW_594_XL2_XiViewer_spectra.mgf	JOW_594_XL2_XiViewer_spectra.mgf	1798		196.08479216	20.0 ppm		false	false				Self	TT
9103_1082	Mre11Strep	472	457	MQLSLLPEVGLNEAVKK	16	Mre11Strep	74	67	SLYQVLKTLR	8	130	5	657.776636595625	3283.8468006437297	657.7788300039998	3283.857767685604	-3.3396823644829094		9103	JOW_594_XL2_XiViewer_spectra.mgf	JOW_594_XL2_XiViewer_spectra.mgf	437		196.08479216	20.0 ppm		false	false				Self	TT
9103_2357	Mre11Strep	472	457	MoxQLSLLPEVGLNEAVKK	16	Mre11Strep	74	67	SLYQVLKTLR	8	165	4	825.970350899112	3299.8522977289317	825.97044706	3299.8526823724837	-0.11656385573793362		9103	JOW_594_XL2_XiViewer_spectra.mgf	JOW_594_XL2_XiViewer_spectra.mgf	412		196.08479216	20.0 ppm		false	false				Self	TT
9103_3494	Mre11Strep	472	457	MQLSLLPEVGLNEAVKK	16	Mre11Strep	74	67	SLYQVLKTLR	8	132	4	821.969445051431	3283.8486743382077	821.97171841	3283.857767772484	-2.769131588265617		9103	JOW_594_XL2_XiViewer_spectra.mgf	JOW_594_XL2_XiViewer_spectra.mgf	1160		196.08479216	20.0 ppm		false	false				Self	TT
9103_178	Mre11Strep	73	67	SLYQVLKTLR	7	Mre11Strep	689	680	TDILGSLLAKK	10	217	3	858.846090392188	2573.516441775927	858.84581722	2573.5156222593628	0.31844242837233955		9103	JOW_594_XL2_XiViewer_spectra.mgf	JOW_594_XL2_XiViewer_spectra.mgf	3306		196.08479216	20.0 ppm		false	false				Self	TT
9103_179	Mre11Strep	362	348	LADDGEGDMVAELPKPLIR	15	Mre11Strep	689	680	TDILGSLLAKK	10	101	4	848.9631505578128	3391.823496363735	848.96409031	3391.8272553724837	-1.1082547740744386		9103	JOW_594_XL2_XiViewer_spectra.mgf	JOW_594_XL2_XiViewer_spectra.mgf	1570		196.08479216	20.0 ppm		false	false				Self	TT
9103_180	Mre11Strep	362	348	LADDGEGDMVAELPKPLIR	15	Mre11Strep	472	457	MQLSLLPEVGLNEAVKK	16	138	4	1026.55043083125	4102.172617457484	1026.54962671	4102.169400972484	0.7840936552197152		9103	JOW_594_XL2_XiViewer_spectra.mgf	JOW_594_XL2_XiViewer_spectra.mgf	344		196.08479216	20.0 ppm		false	false				Self	TT
9103_517	Mre11Strep	362	348	LADDGEGDMVAELPKPLIR	15	Mre11Strep	472	457	MQLSLLPEVGLNEAVKK	16	153	3	1368.395162657812	4102.163658572799	1368.39707682	4102.169401059363	-1.3998657788470925		9103	JOW_594_XL2_XiViewer_spectra.mgf	JOW_594_XL2_XiViewer_spectra.mgf	2006		196.08479216	20.0 ppm		false	false				Self	TT
9103_3495	Mre11Strep	362	348	LADDGEGDMVAELPKPLIR	15	Mre11Strep	472	457	MQLSLLPEVGLNEAVKK	16	157	4	1026.5497176262152	4102.169764637345	1026.54962671	4102.169400972484	0.08865183886759079		9103	JOW_594_XL2_XiViewer_spectra.mgf	JOW_594_XL2_XiViewer_spectra.mgf	1255		196.08479216	20.0 ppm		false	false				Self	TT
9103_181	Mre11Strep	679	677	TPKTDILGSLLAK	3	Mre11Strep	679	677	TPKTDILGSLLAK	3	221	4	727.9292760460941	2907.68799831686	727.929682255	2907.689623152484	-0.5588064182565667		9103	JOW_594_XL2_XiViewer_spectra.mgf	JOW_594_XL2_XiViewer_spectra.mgf	2437		392.16958432	20.0 ppm		false	false				Self	TT
9103_182	Mer2	65	58	QILEWAGKLELESMELRENSDK	8	Mre11Strep	685	677	TPKTDILGSLLAK	9	102	5	834.8448612665628	4169.187923998419	834.84587107	4169.192973015605	-1.2110298608908918		9103	JOW_594_XL2_XiViewer_spectra.mgf	JOW_594_XL2_XiViewer_spectra.mgf	3045		196.08479216	20.0 ppm		false	false				Between	TT
9103_1088	Mer2	65	58	QILEWAGKLELESMELRENSDK	8	Mre11Strep	685	677	TPKTDILGSLLAK	9	118	5	834.8453621815628	4169.190428573419	834.84587107	4169.192973015605	-0.6102960939278923		9103	JOW_594_XL2_XiViewer_spectra.mgf	JOW_594_XL2_XiViewer_spectra.mgf	990		196.08479216	20.0 ppm		false	false				Between	TT
9103_183	Mer2	129	118	DLASQIENQLDKVSTAMLSK	12	Mer2	256	255	KSVPPPR	2	134	4	792.4248204796878	3165.670176051235	792.424866695	3165.670360912484	-0.0583956090340483		9103	JOW_594_XL2_XiViewer_spectra.mgf	JOW_594_XL2_XiViewer_spectra.mgf	1596		196.08479216	20.0 ppm		false	false				Self	TT
9103_3347	Mer2	136	130	VSTAMLSKGDEK	7	Mer2	144	143	TKSDSSYR	2	168	4	601.797212051015	2403.159742336544	601.79696815	2403.158766732484	0.4059673765366162		9103	JOW_594_XL2_XiViewer_spectra.mgf	JOW_594_XL2_XiViewer_spectra.mgf	1537		196.08479216	20.0 ppm		false	false				Self	TT
9103_191	Mre11Strep	327	323	DATSKYLIEQVEEMIR	5	Mer2	0	1	GPGSMVAR	0	114	3	965.482626036719	2893.42604870952	965.4844019533333	2893.4313764593626	-1.8413257995711525		9103	JOW_594_XL2_XiViewer_spectra.mgf	JOW_594_XL2_XiViewer_spectra.mgf	1311		196.08479216	20.0 ppm		false	false				Between	TT
9103_1096	Mre11Strep	327	323	DATSKYLIEQVEEMIRDANEETK	5	Mer2	0	1	GPGSMVAR	0	146	4	921.199555510156	3680.7691161731077	921.1988234275	3680.7661878424838	0.7955763758146777		9103	JOW_594_XL2_XiViewer_spectra.mgf	JOW_594_XL2_XiViewer_spectra.mgf	1318		196.08479216	20.0 ppm		false	false				Between	TT
9103_2425	Mre11Strep	327	323	DATSKYLIEQVEEMIRDANEETK	5	Mer2	0	1	GPGSMVAR	0	138	4	921.199817167973	3680.770162804376	921.1988234275	3680.7661878424838	1.0799278436602289		9103	JOW_594_XL2_XiViewer_spectra.mgf	JOW_594_XL2_XiViewer_spectra.mgf	2251		196.08479216	20.0 ppm		false	false				Between	TT
9103_193	Mer2	117	114	TLIKDLASQIENQLDK	4	Mre11Strep	689	680	TDILGSLLAKK	10	185	4	796.4548497765628	3181.790293238735	796.45251576	3181.780957172484	2.9342265784393775		9103	JOW_594_XL2_XiViewer_spectra.mgf	JOW_594_XL2_XiViewer_spectra.mgf	2489		196.08479216	20.0 ppm		false	false				Between	TT
9103_195	Mer2	129	118	DLASQIENQLDKVSTAMLSK	12	Mer2	117	114	TLIKDLASQIENQLDK	4	160	4	1054.558121260938	4214.203379176236	1054.557071615	4214.1991805924845	0.9962945678663843		9103	JOW_594_XL2_XiViewer_spectra.mgf	JOW_594_XL2_XiViewer_spectra.mgf	3164		196.08479216	20.0 ppm		false	false				Self	TT
9103_529	Mer2	129	118	DLASQIENQLDKVSTAMoxLSK	12	Mer2	117	114	TLIKDLASQIENQLDK	4	128	4	1058.5606847375	4230.213633082484	1058.555800265	4230.194095192484	4.618674595100679		9103	JOW_594_XL2_XiViewer_spectra.mgf	JOW_594_XL2_XiViewer_spectra.mgf	623		196.08479216	20.0 ppm		false	false				Self	TT
9103_197	Mre11Strep	588	574	ITHISQAESSKPTSKPK	15	Mre11Strep	518	515	ALIKQVK	4	160	5	567.527661559531	2832.60192546326	567.5287345620001	2832.607290475605	-1.894019112020622		9103	JOW_594_XL2_XiViewer_spectra.mgf	JOW_594_XL2_XiViewer_spectra.mgf	852		196.08479216	20.0 ppm		false	false				Self	TT
9103_2457	Mre11Strep	588	574	ITHISQAESSKPTSKPK	15	Mre11Strep	518	515	ALIKQVK	4	126	6	473.10792413123	2832.603885986106	473.10849153166674	2832.6072903887266	-1.2018618437398285		9103	JOW_594_XL2_XiViewer_spectra.mgf	JOW_594_XL2_XiViewer_spectra.mgf	1675		196.08479216	20.0 ppm		false	false				Self	TT
9103_199	Mre11Strep	588	574	ITHISQAESSKPTSKPK	15	Mer2	0	1	GPGSMVAR	0	177	5	562.4984257196879	2807.4557462640446	562.4992713319999	2807.4599743256044	-1.5060095597119048		9103	JOW_594_XL2_XiViewer_spectra.mgf	JOW_594_XL2_XiViewer_spectra.mgf	1605		196.08479216	20.0 ppm		false	false				Between	TT
9103_334	Mre11Strep	588	574	ITHISQAESSKPTSKPK	15	Mer2	0	1	GPGSMVAR	0	200	5	562.49903607125	2807.458798021855	562.4992713319999	2807.4599743256044	-0.4189921709922873		9103	JOW_594_XL2_XiViewer_spectra.mgf	JOW_594_XL2_XiViewer_spectra.mgf	1096		196.08479216	20.0 ppm		false	false				Between	TT
9103_1595	Mre11Strep	588	574	ITHISQAESSKPTSKPK	15	Mer2	0	1	GPGSMVAR	0	115	4	702.871209216738	2807.4557309994357	702.87227007	2807.459974412484	-1.5114776655476274		9103	JOW_594_XL2_XiViewer_spectra.mgf	JOW_594_XL2_XiViewer_spectra.mgf	2868		196.08479216	20.0 ppm		false	false				Between	TT
9103_2460	Mre11Strep	588	574	ITHISQAESSKPTSKPK	15	Mer2	0	1	GPGSMVAR	0	116	4	702.8712444136639	2807.4558717871396	702.87227007	2807.459974412484	-1.4613299501052175		9103	JOW_594_XL2_XiViewer_spectra.mgf	JOW_594_XL2_XiViewer_spectra.mgf	547		196.08479216	20.0 ppm		false	false				Between	TT
9103_2927	Mre11Strep	588	574	ITHISQAESSKPTSKPK	15	Mer2	0	1	GPGSMVAR	0	115	4	702.8723534926789	2807.4603081031996	702.87227007	2807.459974412484	0.1188585834696206		9103	JOW_594_XL2_XiViewer_spectra.mgf	JOW_594_XL2_XiViewer_spectra.mgf	666		196.08479216	20.0 ppm		false	false				Between	TT
9103_2933	Mre11Strep	588	574	ITHISQAESSKPTSKPK	15	Mer2	0	1	GPGSMVAR	0	183	4	702.873349820723	2807.464293415376	702.87227007	2807.459974412484	1.5384023035859797		9103	JOW_594_XL2_XiViewer_spectra.mgf	JOW_594_XL2_XiViewer_spectra.mgf	910		196.08479216	20.0 ppm		false	false				Between	TT
9103_2470	Mre11Strep	586	574	ITHISQAESSKPTSKPK	13	Mre11Strep	410	399	VANGNNVVQFYKK	12	109	6	586.649885466266	3513.8556539963224	586.6502728733334	3513.857978438726	-0.6615072145760903		9103	JOW_594_XL2_XiViewer_spectra.mgf	JOW_594_XL2_XiViewer_spectra.mgf	1209		196.08479216	20.0 ppm		false	false				Self	TT
9103_203	Mer2	41	38	SIFSHSGKVTNAGALEESDK	4	Mre11Strep	588	574	ITHISQAESSKPTSKPK	15	141	6	686.0202742	4110.077986398725	686.0217644533333	4110.086927918725	-2.1755062987281906		9103	JOW_594_XL2_XiViewer_spectra.mgf	JOW_594_XL2_XiViewer_spectra.mgf	1338		196.08479216	20.0 ppm		false	false				Between	TT
9103_205	Mer2	89	83	VLNENSKTLCcmK	7	Mer2	93	90	TLCcmKSLNK	4	149	4	616.827957686719	2463.2827248793596	616.827908345	2463.2825275124837	0.0801235236741273		9103	JOW_594_XL2_XiViewer_spectra.mgf	JOW_594_XL2_XiViewer_spectra.mgf	1369		196.08479216	20.0 ppm		false	false				Self	TT
9103_1666	Mer2	89	83	VLNENSKTLCcmK	7	Mer2	93	90	TLCcmKSLNK	4	130	3	822.100565991398	2463.2798685735565	822.1014523333333	2463.2825275993628	-1.079464404278318		9103	JOW_594_XL2_XiViewer_spectra.mgf	JOW_594_XL2_XiViewer_spectra.mgf	2485		196.08479216	20.0 ppm		false	false				Self	TT
9103_2985	Mer2	89	83	VLNENSKTLCcmK	7	Mer2	93	90	TLCcmKSLNK	4	202	4	616.827810416837	2463.282135799832	616.827908345	2463.2825275124837	-0.15902059447705386		9103	JOW_594_XL2_XiViewer_spectra.mgf	JOW_594_XL2_XiViewer_spectra.mgf	1774		196.08479216	20.0 ppm		false	false				Self	TT
9103_210	Mer2	89	83	VLNENSKTLCcmK	7	Mer2	89	83	VLNENSKTLCcmK	7	124	4	702.3652501671878	2805.431894801235	702.36639191	2805.4364617724837	-1.6279004393010268		9103	JOW_594_XL2_XiViewer_spectra.mgf	JOW_594_XL2_XiViewer_spectra.mgf	2947		392.16958432	20.0 ppm		false	false				Self	TT
9103_1676	Mer2	89	83	VLNENSKTLCcmK	7	Mer2	89	83	VLNENSKTLCcmK	7	247	4	702.366065640573	2805.4351566947757	702.36639191	2805.4364617724837	-0.46519595994948976		9103	JOW_594_XL2_XiViewer_spectra.mgf	JOW_594_XL2_XiViewer_spectra.mgf	2966		392.16958432	20.0 ppm		false	false				Self	TT
9103_1677	Mer2	89	83	VLNENSKTLCcmK	7	Mer2	89	83	VLNENSKTLCcmK	7	233	3	936.152262058031	2805.434956773456	936.1527637533333	2805.4364618593627	-0.5364890372544057		9103	JOW_594_XL2_XiViewer_spectra.mgf	JOW_594_XL2_XiViewer_spectra.mgf	3446		392.16958432	20.0 ppm		false	false				Self	TT
9103_2998	Mer2	89	83	VLNENSKTLCcmK	7	Mer2	89	83	VLNENSKTLCcmK	7	229	4	702.367683453546	2805.4416279466677	702.36639191	2805.4364617724837	1.8414867898326754		9103	JOW_594_XL2_XiViewer_spectra.mgf	JOW_594_XL2_XiViewer_spectra.mgf	2166		392.16958432	20.0 ppm		false	false				Self	TT
9103_3001	Mer2	89	83	VLNENSKTLCcmK	7	Mer2	89	83	VLNENSKTLCcmK	7	228	3	936.1538049680679	2805.4395855035664	936.1527637533333	2805.4364618593627	1.1134253960707343		9103	JOW_594_XL2_XiViewer_spectra.mgf	JOW_594_XL2_XiViewer_spectra.mgf	138		392.16958432	20.0 ppm		false	false				Self	TT
9103_218	Mre11Strep	326	308	SISLQDVPHLRPHDKDATSK	19	Mer2	163	160	YNSKITR	4	100	6	554.29615310625	3319.733259836226	554.2951595833333	3319.727298698726	1.795670837877875		9103	JOW_594_XL2_XiViewer_spectra.mgf	JOW_594_XL2_XiViewer_spectra.mgf	1109		196.08479216	20.0 ppm		false	false				Between	TT
9103_1210	Mre11Strep	326	308	SISLQDVPHLRPHDKDATSK	19	Mer2	163	160	YNSKITR	4	182	7	475.253554032422	3319.723942958801	475.2540334114285	3319.727298611847	-1.0108218970506133		9103	JOW_594_XL2_XiViewer_spectra.mgf	JOW_594_XL2_XiViewer_spectra.mgf	1284		196.08479216	20.0 ppm		false	false				Between	TT
9103_219	Mre11Strep	322	308	SISLQDVPHLRPHDKDATSK	15	Mer2	165	160	YNSKITR	6	134	7	475.2549485121089	3319.7337043166094	475.2540334114285	3319.727298611847	1.9295876396856133		9103	JOW_594_XL2_XiViewer_spectra.mgf	JOW_594_XL2_XiViewer_spectra.mgf	432		196.08479216	20.0 ppm		false	false				Between	TT
9103_1126	Mre11Strep	322	308	SISLQDVPHLRPHDKDATSK	15	Mer2	165	160	YNSKITR	6	193	6	554.2933055101561	3319.7161742596622	554.2951595833333	3319.727298698726	-3.3510099061567558		9103	JOW_594_XL2_XiViewer_spectra.mgf	JOW_594_XL2_XiViewer_spectra.mgf	124		196.08479216	20.0 ppm		false	false				Between	TT
9103_221	Mre11Strep	325	308	SISLQDVPHLRPHDKDATSK	18	Mre11Strep	473	473	KFVDK	1	104	6	513.443308867969	3074.61619440654	513.443092275	3074.614894848726	0.42267336186185145		9103	JOW_594_XL2_XiViewer_spectra.mgf	JOW_594_XL2_XiViewer_spectra.mgf	362		196.08479216	20.0 ppm		false	false				Self	TT
9103_222	Mre11Strep	326	308	SISLQDVPHLRPHDKDATSK	19	Mer2	0	1	GPGSMoxVAR	0	105	5	646.73536419625	3228.640438646855	646.7334675899998	3228.630955615604	2.93716791461463		9103	JOW_594_XL2_XiViewer_spectra.mgf	JOW_594_XL2_XiViewer_spectra.mgf	1741		196.08479216	20.0 ppm		false	false				Between	TT
9103_254	Mre11Strep	326	308	SISLQDVPHLRPHDKDATSK	19	Mer2	0	1	GPGSMVAR	0	127	6	536.446299590625	3212.634138742476	536.4466166216666	3212.636040928726	-0.5920951597697549		9103	JOW_594_XL2_XiViewer_spectra.mgf	JOW_594_XL2_XiViewer_spectra.mgf	3002		196.08479216	20.0 ppm		false	false				Between	TT
9103_1655	Mre11Strep	732	713	GGGSGGGSGGSAWSHPQFEK	20	Mer2	163	160	YNSKITR	4	101	4	731.5984866515021	2922.364840738492	731.5983999825	2922.364494062484	0.11862859982912922		9103	JOW_594_XL2_XiViewer_spectra.mgf	JOW_594_XL2_XiViewer_spectra.mgf	3017		196.08479216	20.0 ppm		false	false				Between	TT
9103_2972	Mre11Strep	732	713	GGGSGGGSGGSAWSHPQFEK	20	Mer2	163	160	YNSKITR	4	151	5	585.4812637202749	2922.3699362669795	585.480175262	2922.364493975605	1.8622904109710126		9103	JOW_594_XL2_XiViewer_spectra.mgf	JOW_594_XL2_XiViewer_spectra.mgf	1381		196.08479216	20.0 ppm		false	false				Between	TT
9103_3086	Mre11Strep	732	713	GGGSGGGSGGSAWSHPQFEK	20	Mer2	163	160	YNSKITR	4	131	4	731.598501991354	2922.3649020979	731.5983999825	2922.364494062484	0.13962509361404246		9103	JOW_594_XL2_XiViewer_spectra.mgf	JOW_594_XL2_XiViewer_spectra.mgf	1770		196.08479216	20.0 ppm		false	false				Between	TT
9103_230	Mre11Strep	307	306	MKSISLQDVPHLRPHDK	2	Mre11Strep	420	420	KSGINGTSISDRDVEK	1	111	7	558.296971217188	3901.027863252163	558.2946471814286	3901.011595001847	4.170264537750201		9103	JOW_594_XL2_XiViewer_spectra.mgf	JOW_594_XL2_XiViewer_spectra.mgf	1534		196.08479216	20.0 ppm		false	false				Self	TT
9103_2534	Mre11Strep	307	306	MKSISLQDVPHLRPHDK	2	Mre11Strep	420	420	KSGINGTSISDRDVEK	1	128	6	651.177665790745	3901.022335943196	651.1758756483333	3901.011595088726	2.753351075272111		9103	JOW_594_XL2_XiViewer_spectra.mgf	JOW_594_XL2_XiViewer_spectra.mgf	1479		196.08479216	20.0 ppm		false	false				Self	TT
9103_231	Mer2	45	38	SIFSHSGKVTNAGALEESDK	8	Mer2	93	90	TLCcmKSLNK	4	108	4	809.6646276085941	3234.62940456686	809.6620398575	3234.6190535624837	3.200069066862397		9103	JOW_594_XL2_XiViewer_spectra.mgf	JOW_594_XL2_XiViewer_spectra.mgf	298		196.08479216	20.0 ppm		false	false				Self	TT
9103_232	Mer2	45	38	SIFSHSGKVTNAGALEESDK	8	Mer2	55	46	VTNAGALEESDK	10	169	4	877.1799474328128	3504.690683863735	877.1786796075	3504.685612562484	1.4470060403952216		9103	JOW_594_XL2_XiViewer_spectra.mgf	JOW_594_XL2_XiViewer_spectra.mgf	1042		196.08479216	20.0 ppm		false	false				Self	TT
9103_248	Mer2	45	38	SIFSHSGKVTNAGALEESDK	8	Mer2	55	46	VTNAGALEESDK	10	157	4	877.17836051875	3504.6843362074837	877.1786796075	3504.685612562484	-0.36418530544509553		9103	JOW_594_XL2_XiViewer_spectra.mgf	JOW_594_XL2_XiViewer_spectra.mgf	1886		196.08479216	20.0 ppm		false	false				Self	TT
9103_766	Mer2	45	38	SIFSHSGKVTNAGALEESDK	8	Mer2	55	46	VTNAGALEESDK	10	161	5	701.9482064198439	3504.7046497648244	701.9443989619999	3504.6856124756046	5.431953483082402		9103	JOW_594_XL2_XiViewer_spectra.mgf	JOW_594_XL2_XiViewer_spectra.mgf	1299		196.08479216	20.0 ppm		false	false				Self	TT
9103_779	Mer2	45	38	SIFSHSGKVTNAGALEESDK	8	Mer2	55	46	VTNAGALEESDK	10	203	4	877.17752181875	3504.680981407484	877.1786796075	3504.685612562484	-1.321418099064215		9103	JOW_594_XL2_XiViewer_spectra.mgf	JOW_594_XL2_XiViewer_spectra.mgf	1677		196.08479216	20.0 ppm		false	false				Self	TT
9103_2544	Mer2	45	38	SIFSHSGKVTNAGALEESDK	8	Mer2	55	46	VTNAGALEESDK	10	143	4	877.180635493303	3504.693436105696	877.1786796075	3504.685612562484	2.232309564074687		9103	JOW_594_XL2_XiViewer_spectra.mgf	JOW_594_XL2_XiViewer_spectra.mgf	3507		196.08479216	20.0 ppm		false	false				Self	TT
9103_2592	Mer2	45	38	SIFSHSGKVTNAGALEESDK	8	Mer2	55	46	VTNAGALEESDK	10	104	3	1169.235463267536	3504.684560401971	1169.2358140166666	3504.6856126493626	-0.3002401664584184		9103	JOW_594_XL2_XiViewer_spectra.mgf	JOW_594_XL2_XiViewer_spectra.mgf	883		196.08479216	20.0 ppm		false	false				Self	TT
9103_544	Mre11Strep	525	522	RANSVRPTPPKENDETNFAFNGNGLDSFR	4	Mre11Strep	664	659	SAASTKTASR	6	115	6	738.367808379688	4424.163191476853	738.3655034499999	4424.149361898725	3.1259293022805172		9103	JOW_594_XL2_XiViewer_spectra.mgf	JOW_594_XL2_XiViewer_spectra.mgf	1654		196.08479216	20.0 ppm		false	false				Self	TT
9103_598	Mre11Strep	525	523	ANSVRPTPPKENDETNFAFNGNGLDSFR	3	Mre11Strep	664	659	SAASTKTASR	6	127	5	854.6166024159378	4268.046629745294	854.6169266720001	4268.048251025605	-0.3798645694237698		9103	JOW_594_XL2_XiViewer_spectra.mgf	JOW_594_XL2_XiViewer_spectra.mgf	3509		196.08479216	20.0 ppm		false	false				Self	TT
9103_355	Mer2	204	199	VLLSLSKDMoxHSLQTR	6	Mer2	255	255	KSVPPPR	1	108	4	680.6281896203129	2718.4836526137356	680.6285432275	2718.485067042484	-0.5203003560783714		9103	JOW_594_XL2_XiViewer_spectra.mgf	JOW_594_XL2_XiViewer_spectra.mgf	23		196.08479216	20.0 ppm		false	false				Self	TT
9103_1802	Mer2	204	199	VLLSLSKDMHSLQTR	6	Mer2	255	255	KSVPPPR	1	165	6	451.42393067706297	2702.4999252611037	451.422301845	2702.490152268726	3.6162915781741125		9103	JOW_594_XL2_XiViewer_spectra.mgf	JOW_594_XL2_XiViewer_spectra.mgf	838		196.08479216	20.0 ppm		false	false				Self	TT
9103_2519	Mer2	204	199	VLLSLSKDMoxHSLQTR	6	Mer2	255	255	KSVPPPR	1	127	4	680.630197017521	2718.491682202568	680.6285432275	2718.485067042484	2.4333994562770673		9103	JOW_594_XL2_XiViewer_spectra.mgf	JOW_594_XL2_XiViewer_spectra.mgf	234		196.08479216	20.0 ppm		false	false				Self	TT
9103_2524	Mer2	204	199	VLLSLSKDMoxHSLQTR	6	Mer2	255	255	KSVPPPR	1	166	5	544.706579026054	2718.496512795875	544.704289858	2718.4850669556054	4.210374523901424		9103	JOW_594_XL2_XiViewer_spectra.mgf	JOW_594_XL2_XiViewer_spectra.mgf	1134		196.08479216	20.0 ppm		false	false				Self	TT
9103_2526	Mer2	204	199	VLLSLSKDMoxHSLQTR	6	Mer2	255	255	KSVPPPR	1	138	4	680.6277631135131	2718.481946586536	680.6285432275	2718.485067042484	-1.1478657674335457		9103	JOW_594_XL2_XiViewer_spectra.mgf	JOW_594_XL2_XiViewer_spectra.mgf	2739		196.08479216	20.0 ppm		false	false				Self	TT
9103_2531	Mer2	204	199	VLLSLSKDMoxHSLQTR	6	Mer2	255	255	KSVPPPR	1	124	5	544.703537144021	2718.48130338571	544.704289858	2718.4850669556054	-1.384436479420995		9103	JOW_594_XL2_XiViewer_spectra.mgf	JOW_594_XL2_XiViewer_spectra.mgf	1696		196.08479216	20.0 ppm		false	false				Self	TT
9103_2540	Mer2	204	199	VLLSLSKDMoxHSLQTR	6	Mer2	255	255	KSVPPPR	1	111	5	544.706097737327	2718.49410635224	544.704289858	2718.4850669556054	3.325159569438077		9103	JOW_594_XL2_XiViewer_spectra.mgf	JOW_594_XL2_XiViewer_spectra.mgf	3331		196.08479216	20.0 ppm		false	false				Self	TT
9103_243	Mer2	43	38	SIFSHSGKVTNAGALEESDK	6	Mer2	93	90	TLCcmKSLNK	4	117	4	809.6619420617191	3234.61866237936	809.6620398575	3234.6190535624837	-0.12093638142029063		9103	JOW_594_XL2_XiViewer_spectra.mgf	JOW_594_XL2_XiViewer_spectra.mgf	701		196.08479216	20.0 ppm		false	false				Self	TT
9103_245	Mer2	45	38	SIFSHSGKVTNAGALEESDK	8	Mer2	90	83	VLNENSKTLCcmK	8	139	5	716.3612186884378	3576.769711107794	716.3618740139999	3576.7729877356046	-0.9160849239523415		9103	JOW_594_XL2_XiViewer_spectra.mgf	JOW_594_XL2_XiViewer_spectra.mgf	602		196.08479216	20.0 ppm		false	false				Self	TT
9103_1842	Mer2	212	199	VLLSLSKDMHSLQTR	14	Mer2	163	160	YNSKITR	4	152	4	701.8817134714819	2803.4977480184116	701.8826378	2803.501445332484	-1.3188201056307565		9103	JOW_594_XL2_XiViewer_spectra.mgf	JOW_594_XL2_XiViewer_spectra.mgf	847		196.08479216	20.0 ppm		false	false				Self	TT
9103_2668	Mer2	212	199	VLLSLSKDMHSLQTR	14	Mer2	163	160	YNSKITR	4	161	5	561.7079268068701	2803.5032516999554	561.7075655159999	2803.5014452456044	0.6443564900206695		9103	JOW_594_XL2_XiViewer_spectra.mgf	JOW_594_XL2_XiViewer_spectra.mgf	376		196.08479216	20.0 ppm		false	false				Self	TT
9103_3286	Mer2	212	199	VLLSLSKDMHSLQTR	14	Mer2	163	160	YNSKITR	4	196	5	561.708943630952	2803.508335820365	561.7075655159999	2803.5014452456044	2.4578459812929725		9103	JOW_594_XL2_XiViewer_spectra.mgf	JOW_594_XL2_XiViewer_spectra.mgf	1707		196.08479216	20.0 ppm		false	false				Self	TT
9103_3373	Mer2	212	199	VLLSLSKDMHSLQTR	14	Mer2	163	160	YNSKITR	4	169	5	561.709639899596	2803.511817163585	561.7075655159999	2803.5014452456044	3.6996299745739814		9103	JOW_594_XL2_XiViewer_spectra.mgf	JOW_594_XL2_XiViewer_spectra.mgf	534		196.08479216	20.0 ppm		false	false				Self	TT
9103_362	Mre11Strep	421	420	KSGINGTSISDRDVEK	2	Mre11Strep	410	399	VANGNNVVQFYKK	12	154	4	846.188858565625	3380.7263283949837	846.1903874075	3380.732443762484	-1.8088883405718985		9103	JOW_594_XL2_XiViewer_spectra.mgf	JOW_594_XL2_XiViewer_spectra.mgf	473		196.08479216	20.0 ppm		false	false				Self	TT
9103_255	Mer2	41	38	SIFSHSGKVTNAGALEESDK	4	Mer2	0	1	GPGSMoxVAR	0	106	4	766.374893721875	3061.4704690199837	766.376645165	3061.477474792484	-2.288363235680425		9103	JOW_594_XL2_XiViewer_spectra.mgf	JOW_594_XL2_XiViewer_spectra.mgf	194		196.08479216	20.0 ppm		false	false				Self	TT
9103_386	Mer2	41	38	SIFSHSGK	4	Mer2	0	1	GPGSMVAR	0	107	4	458.73271232539116	1830.9017434340487	458.73344275	1830.904665132484	-1.59576765026066		9103	JOW_594_XL2_XiViewer_spectra.mgf	JOW_594_XL2_XiViewer_spectra.mgf	2495		196.08479216	20.0 ppm		false	false				Self	TT
9103_1441	Mer2	41	38	SIFSHSGKVTNAGALEESDK	4	Mer2	0	1	GPGSMVAR	0	168	4	762.378631980874	3045.48542205598	762.377916515	3045.482560192484	0.9397077275844908		9103	JOW_594_XL2_XiViewer_spectra.mgf	JOW_594_XL2_XiViewer_spectra.mgf	1085		196.08479216	20.0 ppm		false	false				Self	TT
9103_1675	Mer2	41	38	SIFSHSGK	4	Mer2	0	1	GPGSMVAR	0	149	4	458.73312021221494	1830.9033749813439	458.73344275	1830.904665132484	-0.704652276429274		9103	JOW_594_XL2_XiViewer_spectra.mgf	JOW_594_XL2_XiViewer_spectra.mgf	2247		196.08479216	20.0 ppm		false	false				Self	TT
9103_1691	Mer2	41	38	SIFSHSGK	4	Mer2	0	1	GPGSMVAR	0	142	4	458.73323006840104	1830.9038144060883	458.73344275	1830.904665132484	-0.4646481119481412		9103	JOW_594_XL2_XiViewer_spectra.mgf	JOW_594_XL2_XiViewer_spectra.mgf	2244		196.08479216	20.0 ppm		false	false				Self	TT
9103_1793	Mer2	41	38	SIFSHSGKVTNAGALEESDK	4	Mer2	0	1	GPGSMoxVAR	0	167	4	766.379565482545	3061.489156062664	766.376645165	3061.477474792484	3.815566266969862		9103	JOW_594_XL2_XiViewer_spectra.mgf	JOW_594_XL2_XiViewer_spectra.mgf	3308		196.08479216	20.0 ppm		false	false				Self	TT
9103_1800	Mer2	41	38	SIFSHSGKVTNAGALEESDK	4	Mer2	0	1	GPGSMoxVAR	0	180	4	766.376843186685	3061.478266879224	766.376645165	3061.477474792484	0.258726953462811		9103	JOW_594_XL2_XiViewer_spectra.mgf	JOW_594_XL2_XiViewer_spectra.mgf	2595		196.08479216	20.0 ppm		false	false				Self	TT
9103_2561	Mer2	41	38	SIFSHSGKVTNAGALEESDK	4	Mer2	0	1	GPGSMoxVAR	0	134	4	766.3788155044009	3061.4861561500875	766.376645165	3061.477474792484	2.8356758052424538		9103	JOW_594_XL2_XiViewer_spectra.mgf	JOW_594_XL2_XiViewer_spectra.mgf	3341		196.08479216	20.0 ppm		false	false				Self	TT
9103_2579	Mer2	41	38	SIFSHSGKVTNAGALEESDK	4	Mer2	0	1	GPGSMoxVAR	0	175	4	766.378537112099	3061.48504258088	766.376645165	3061.477474792484	2.4719399238951394		9103	JOW_594_XL2_XiViewer_spectra.mgf	JOW_594_XL2_XiViewer_spectra.mgf	2380		196.08479216	20.0 ppm		false	false				Self	TT
9103_3002	Mer2	41	38	SIFSHSGK	4	Mer2	0	1	GPGSMVAR	0	120	4	458.73264817802806	1830.9014868445963	458.73344275	1830.904665132484	-1.7359111854790865		9103	JOW_594_XL2_XiViewer_spectra.mgf	JOW_594_XL2_XiViewer_spectra.mgf	354		196.08479216	20.0 ppm		false	false				Self	TT
9103_3112	Mer2	41	38	SIFSHSGK	4	Mer2	0	1	GPGSMVAR	0	109	3	611.308386538507	1830.903330214884	611.30883154	1830.904665219363	-0.72915018708952		9103	JOW_594_XL2_XiViewer_spectra.mgf	JOW_594_XL2_XiViewer_spectra.mgf	613		196.08479216	20.0 ppm		false	false				Self	TT
9103_257	Mer2	224	223	EKADHAYDRPDVSLNGTTLLHDMDEAHDK	2	Mer2	256	255	KSVPPPR	2	106	7	610.729893580469	4268.05831979513	610.7295113914286	4268.055644471847	0.6268248369070192		9103	JOW_594_XL2_XiViewer_spectra.mgf	JOW_594_XL2_XiViewer_spectra.mgf	888		196.08479216	20.0 ppm		false	false				Self	TT
9103_260	Mer2	212	199	VLLSLSKDMHSLQTR	14	Mer2	255	255	KSVPPPR	1	149	5	541.503979918906	2702.483517260135	541.505306938	2702.490152355605	-2.4551784079816126		9103	JOW_594_XL2_XiViewer_spectra.mgf	JOW_594_XL2_XiViewer_spectra.mgf	1145		196.08479216	20.0 ppm		false	false				Self	TT
9103_1435	Mer2	212	199	VLLSLSKDMHSLQTR	14	Mer2	255	255	KSVPPPR	1	119	5	541.505130997706	2702.489272654135	541.505306938	2702.490152355605	-0.325515143512361		9103	JOW_594_XL2_XiViewer_spectra.mgf	JOW_594_XL2_XiViewer_spectra.mgf	1966		196.08479216	20.0 ppm		false	false				Self	TT
9103_1799	Mer2	212	199	VLLSLSKDMHSLQTR	14	Mer2	255	255	KSVPPPR	1	172	5	541.505704444727	2702.49213988924	541.505306938	2702.490152355605	0.7354452831101439		9103	JOW_594_XL2_XiViewer_spectra.mgf	JOW_594_XL2_XiViewer_spectra.mgf	2194		196.08479216	20.0 ppm		false	false				Self	TT
9103_1801	Mer2	212	199	VLLSLSKDMHSLQTR	14	Mer2	255	255	KSVPPPR	1	153	4	676.630489597772	2702.492852523572	676.6298145775	2702.490152442484	0.9991085759861824		9103	JOW_594_XL2_XiViewer_spectra.mgf	JOW_594_XL2_XiViewer_spectra.mgf	1560		196.08479216	20.0 ppm		false	false				Self	TT
9103_1822	Mer2	212	199	VLLSLSKDMHSLQTR	14	Mer2	255	255	KSVPPPR	1	146	4	676.629936975144	2702.49064203306	676.6298145775	2702.490152442484	0.18116276035662313		9103	JOW_594_XL2_XiViewer_spectra.mgf	JOW_594_XL2_XiViewer_spectra.mgf	42		196.08479216	20.0 ppm		false	false				Self	TT
9103_2533	Mer2	212	199	VLLSLSKDMoxHSLQTR	14	Mer2	255	255	KSVPPPR	1	107	4	680.628846985576	2718.486282074788	680.6285432275	2718.485067042484	0.4469519876519943		9103	JOW_594_XL2_XiViewer_spectra.mgf	JOW_594_XL2_XiViewer_spectra.mgf	2756		196.08479216	20.0 ppm		false	false				Self	TT
9103_2624	Mer2	212	199	VLLSLSKDMHSLQTR	14	Mer2	255	255	KSVPPPR	1	107	4	676.6286050282611	2702.485314245528	676.6298145775	2702.490152442484	-1.7902736672484094		9103	JOW_594_XL2_XiViewer_spectra.mgf	JOW_594_XL2_XiViewer_spectra.mgf	1191		196.08479216	20.0 ppm		false	false				Self	TT
9103_2635	Mer2	212	199	VLLSLSKDMHSLQTR	14	Mer2	255	255	KSVPPPR	1	173	5	541.505504527928	2702.4911403052447	541.505306938	2702.490152355605	0.3655701164469586		9103	JOW_594_XL2_XiViewer_spectra.mgf	JOW_594_XL2_XiViewer_spectra.mgf	1058		196.08479216	20.0 ppm		false	false				Self	TT
9103_2644	Mer2	212	199	VLLSLSKDMHSLQTR	14	Mer2	255	255	KSVPPPR	1	131	5	541.5052049307051	2702.4896423191303	541.505306938	2702.490152355605	-0.18872833791269877		9103	JOW_594_XL2_XiViewer_spectra.mgf	JOW_594_XL2_XiViewer_spectra.mgf	3523		196.08479216	20.0 ppm		false	false				Self	TT
9103_3367	Mer2	212	199	VLLSLSKDMHSLQTR	14	Mer2	255	255	KSVPPPR	1	122	4	676.632414879845	2702.500553651864	676.6298145775	2702.490152442484	3.848750150071283		9103	JOW_594_XL2_XiViewer_spectra.mgf	JOW_594_XL2_XiViewer_spectra.mgf	1203		196.08479216	20.0 ppm		false	false				Self	TT
9103_3368	Mer2	212	199	VLLSLSKDMHSLQTR	14	Mer2	255	255	KSVPPPR	1	137	5	541.508591727974	2702.506576305475	541.505306938	2702.490152355605	6.077339395895991		9103	JOW_594_XL2_XiViewer_spectra.mgf	JOW_594_XL2_XiViewer_spectra.mgf	1593		196.08479216	20.0 ppm		false	false				Self	TT
9103_263	Mre11Strep	307	306	MKSISLQDVPHLRPHDK	2	Mer2	0	1	GPGSMVAR	0	118	5	594.9137089228129	2969.5321622796696	594.9138288920001	2969.5327621256056	-0.20200010710271077		9103	JOW_594_XL2_XiViewer_spectra.mgf	JOW_594_XL2_XiViewer_spectra.mgf	2086		196.08479216	20.0 ppm		false	false				Between	TT
9103_265	Mer2	82	80	LIKVLNENSK	3	Mer2	38	38	SIFSHSGK	1	110	3	739.074117735938	2214.200523807177	739.0742198766667	2214.200830229363	-0.13838951815139766		9103	JOW_594_XL2_XiViewer_spectra.mgf	JOW_594_XL2_XiViewer_spectra.mgf	1995		196.08479216	20.0 ppm		false	false				Self	TT
9103_1433	Mer2	82	80	LIKVLNENSK	3	Mer2	38	38	SIFSHSGK	1	115	4	554.557995106269	2214.20287455756	554.5574840025	2214.200830142484	0.9233196230946894		9103	JOW_594_XL2_XiViewer_spectra.mgf	JOW_594_XL2_XiViewer_spectra.mgf	902		196.08479216	20.0 ppm		false	false				Self	TT
9103_1434	Mer2	82	80	LIKVLNENSK	3	Mer2	38	38	SIFSHSGK	1	165	3	739.074315222587	2214.201116267124	739.0742198766667	2214.200830229363	0.1291832958016668		9103	JOW_594_XL2_XiViewer_spectra.mgf	JOW_594_XL2_XiViewer_spectra.mgf	2429		196.08479216	20.0 ppm		false	false				Self	TT
9103_2641	Mer2	82	80	LIKVLNENSK	3	Mer2	38	38	SIFSHSGK	1	101	4	554.557475539073	2214.200796288776	554.5574840025	2214.200830142484	-0.015289357432213258		9103	JOW_594_XL2_XiViewer_spectra.mgf	JOW_594_XL2_XiViewer_spectra.mgf	2584		196.08479216	20.0 ppm		false	false				Self	TT
9103_284	Mer2	205	199	VLLSLSKDMHSLQTR	7	Mer2	256	256	SVPPPR	1	138	4	644.605362471875	2574.3923440199837	644.6060738375	2574.395189482484	-1.1052935897109935		9103	JOW_594_XL2_XiViewer_spectra.mgf	JOW_594_XL2_XiViewer_spectra.mgf	407		196.08479216	20.0 ppm		false	false				Self	TT
9103_1817	Mer2	205	199	VLLSLSKDMoxHSLQTR	7	Mer2	256	256	SVPPPR	1	108	4	648.603857522909	2590.38632422412	648.6048024875	2590.390104082484	-1.4591849922466729		9103	JOW_594_XL2_XiViewer_spectra.mgf	JOW_594_XL2_XiViewer_spectra.mgf	3074		196.08479216	20.0 ppm		false	false				Self	TT
9103_1926	Mer2	205	199	VLLSLSKDMHSLQTR	7	Mer2	256	256	SVPPPR	1	148	5	515.8873542920189	2574.4003891257	515.8863143460002	2574.395189395606	2.019787061163873		9103	JOW_594_XL2_XiViewer_spectra.mgf	JOW_594_XL2_XiViewer_spectra.mgf	3072		196.08479216	20.0 ppm		false	false				Self	TT
9103_1927	Mer2	205	199	VLLSLSKDMHSLQTR	7	Mer2	256	256	SVPPPR	1	171	4	644.608600381981	2574.405295660408	644.6060738375	2574.395189482484	3.9256513393923127		9103	JOW_594_XL2_XiViewer_spectra.mgf	JOW_594_XL2_XiViewer_spectra.mgf	1910		196.08479216	20.0 ppm		false	false				Self	TT
9103_1958	Mer2	205	199	VLLSLSKDMHSLQTR	7	Mer2	256	256	SVPPPR	1	116	4	644.6087079805901	2574.4057260548443	644.6060738375	2574.395189482484	4.0928340774167795		9103	JOW_594_XL2_XiViewer_spectra.mgf	JOW_594_XL2_XiViewer_spectra.mgf	675		196.08479216	20.0 ppm		false	false				Self	TT
9103_2638	Mer2	205	199	VLLSLSKDMHSLQTR	7	Mer2	256	255	KSVPPPR	2	150	4	676.629782862402	2702.4900255820917	676.6298145775	2702.490152442484	-0.04694203686243421		9103	JOW_594_XL2_XiViewer_spectra.mgf	JOW_594_XL2_XiViewer_spectra.mgf	1711		196.08479216	20.0 ppm		false	false				Self	TT
9103_2714	Mer2	205	199	VLLSLSKDMHSLQTR	7	Mer2	256	256	SVPPPR	1	129	4	644.605747675987	2574.393884836432	644.6060738375	2574.395189482484	-0.5067776919046606		9103	JOW_594_XL2_XiViewer_spectra.mgf	JOW_594_XL2_XiViewer_spectra.mgf	308		196.08479216	20.0 ppm		false	false				Self	TT
9103_1821	Mer2	45	38	SIFSHSGKVTNAGALEESDK	8	Mer2	82	80	LIKVLNENSK	3	149	4	858.204533167006	3428.789026800508	858.2019577675	3428.7787252024837	3.0044511034434764		9103	JOW_594_XL2_XiViewer_spectra.mgf	JOW_594_XL2_XiViewer_spectra.mgf	1360		196.08479216	20.0 ppm		false	false				Self	TT
9103_2649	Mer2	45	38	SIFSHSGKVTNAGALEESDK	8	Mer2	82	80	LIKVLNENSK	3	129	4	858.2022542436271	3428.779911106992	858.2019577675	3428.7787252024837	0.3458679032735614		9103	JOW_594_XL2_XiViewer_spectra.mgf	JOW_594_XL2_XiViewer_spectra.mgf	3151		196.08479216	20.0 ppm		false	false				Self	TT
9103_2603	Mer2	143	143	TKSDSSYRQVLVEEISR	1	Mer2	144	143	TKSDSSYR	2	101	5	627.917410080531	3134.55066806826	627.91687587	3134.547997015605	0.8521332766096202		9103	JOW_594_XL2_XiViewer_spectra.mgf	JOW_594_XL2_XiViewer_spectra.mgf	1810		196.08479216	20.0 ppm		false	false				Self	TT
9103_2672	Mre11Strep	677	677	TPKTDILGSLLAK	1	Mre11Strep	664	657	TRSAASTKTASR	8	151	5	558.516786616574	2787.547550748475	558.51636016	2787.5454184656046	0.7649320639161261		9103	JOW_594_XL2_XiViewer_spectra.mgf	JOW_594_XL2_XiViewer_spectra.mgf	3379		196.08479216	20.0 ppm		false	false				Self	TT
9103_3287	Mre11Strep	677	677	TPKTDILGSLLAK	1	Mre11Strep	664	657	TRSAASTKTASR	8	139	5	558.516824413501	2787.54773973311	558.51636016	2787.5454184656046	0.8327281378610533		9103	JOW_594_XL2_XiViewer_spectra.mgf	JOW_594_XL2_XiViewer_spectra.mgf	257		196.08479216	20.0 ppm		false	false				Self	TT
9103_273	Mre11Strep	732	713	GGGSGGGSGGSAWSHPQFEK	20	Mer2	43	38	SIFSHSGK	6	132	4	726.8377233117191	2903.32178737936	726.837850195	2903.322294912484	-0.17481115499949512		9103	JOW_594_XL2_XiViewer_spectra.mgf	JOW_594_XL2_XiViewer_spectra.mgf	474		196.08479216	20.0 ppm		false	false				Between	TT
9103_604	Mer2	43	38	SIFSHSGKVTNAGALEESDK	6	Mre11Strep	732	713	GGGSGGGSGGSAWSHPQFEK	20	129	4	1030.485505217188	4117.912915001236	1030.48232396	4117.900189972484	3.0901741577986437		9103	JOW_594_XL2_XiViewer_spectra.mgf	JOW_594_XL2_XiViewer_spectra.mgf	3010		196.08479216	20.0 ppm		false	false				Between	TT
9103_275	Mre11Strep	732	713	GGGSGGGSGGSAWSHPQFEK	20	Mer2	4	1	GPGSMVAR	4	164	4	704.8247228234378	2815.269785426235	704.82558554	2815.273236292484	-1.225766012461781		9103	JOW_594_XL2_XiViewer_spectra.mgf	JOW_594_XL2_XiViewer_spectra.mgf	2854		196.08479216	20.0 ppm		false	false				Between	TT
9103_369	Mer2	45	38	SIFSHSGKVTNAGALEESDK	8	Mer2	0	1	GPGSMVAR	0	186	4	762.3777013390628	3045.481699488735	762.377916515	3045.482560192484	-0.28261654168145495		9103	JOW_594_XL2_XiViewer_spectra.mgf	JOW_594_XL2_XiViewer_spectra.mgf	1221		196.08479216	20.0 ppm		false	false				Self	TT
9103_1808	Mer2	45	38	SIFSHSGKVTNAGALEESDK	8	Mer2	0	1	GPGSMoxVAR	0	145	4	766.3809488964099	3061.4946897181235	766.376645165	3061.477474792484	5.623077674524144		9103	JOW_594_XL2_XiViewer_spectra.mgf	JOW_594_XL2_XiViewer_spectra.mgf	1996		196.08479216	20.0 ppm		false	false				Self	TT
9103_1813	Mer2	45	38	SIFSHSGKVTNAGALEESDK	8	Mer2	0	1	GPGSMVAR	0	188	4	762.379960861696	3045.4907375792677	762.377916515	3045.482560192484	2.685087378462355		9103	JOW_594_XL2_XiViewer_spectra.mgf	JOW_594_XL2_XiViewer_spectra.mgf	3360		196.08479216	20.0 ppm		false	false				Self	TT
9103_2546	Mer2	45	38	SIFSHSGKVTNAGALEESDK	8	Mer2	0	1	GPGSMoxVAR	0	212	4	766.379882344874	3061.4904235119798	766.376645165	3061.477474792484	4.229565496551811		9103	JOW_594_XL2_XiViewer_spectra.mgf	JOW_594_XL2_XiViewer_spectra.mgf	3335		196.08479216	20.0 ppm		false	false				Self	TT
9103_2640	Mer2	45	38	SIFSHSGKVTNAGALEESDK	8	Mer2	0	1	GPGSMVAR	0	180	4	762.378299539998	3045.484092292476	762.377916515	3045.482560192484	0.503072981575198		9103	JOW_594_XL2_XiViewer_spectra.mgf	JOW_594_XL2_XiViewer_spectra.mgf	2334		196.08479216	20.0 ppm		false	false				Self	TT
9103_2650	Mer2	45	38	SIFSHSGKVTNAGALEESDK	8	Mer2	0	1	GPGSMVAR	0	209	4	762.377702351327	3045.481703537792	762.377916515	3045.482560192484	-0.2812870128827031		9103	JOW_594_XL2_XiViewer_spectra.mgf	JOW_594_XL2_XiViewer_spectra.mgf	2319		196.08479216	20.0 ppm		false	false				Self	TT
9103_281	Mre11Strep	190	188	TFKDGGVTFEVPTMR	3	Mre11Strep	667	659	SAASTKTASR	9	123	4	715.6113439171878	2858.416269801235	715.6130900975	2858.423254522484	-2.443557383569398		9103	JOW_594_XL2_XiViewer_spectra.mgf	JOW_594_XL2_XiViewer_spectra.mgf	2222		196.08479216	20.0 ppm		false	false				Self	TT
9103_1944	Mre11Strep	171	168	GSTKLALYGLAAVRDER	4	Mre11Strep	518	515	ALIKQVK	4	115	4	704.411753744359	2813.6179091099198	704.41045405	2813.612710332484	1.8477231840814894		9103	JOW_594_XL2_XiViewer_spectra.mgf	JOW_594_XL2_XiViewer_spectra.mgf	2701		196.08479216	20.0 ppm		false	false				Self	TT
9103_2779	Mer2	182	181	CcmTQEMLFNVGSQLEDVHK	2	Mer2	163	160	YNSKITR	4	121	4	803.6432482029599	3210.5438869443233	803.6432215225	3210.5437802224837	0.033241047883111136		9103	JOW_594_XL2_XiViewer_spectra.mgf	JOW_594_XL2_XiViewer_spectra.mgf	3199		196.08479216	20.0 ppm		false	false				Self	TT
9103_296	Mre11Strep	73	67	SLYQVLKTLR	7	Mer2	165	160	YNSKITR	6	117	3	766.4360562125	2296.2863392368627	766.4373811099998	2296.290313929362	-1.7309189850073416		9103	JOW_594_XL2_XiViewer_spectra.mgf	JOW_594_XL2_XiViewer_spectra.mgf	1445		196.08479216	20.0 ppm		false	false				Between	TT
9103_815	Mre11Strep	73	67	SLYQVLKTLR	7	Mer2	165	160	YNSKITR	6	205	4	575.079316252344	2296.28815914186	575.0798549275	2296.290313842484	-0.9383398131515006		9103	JOW_594_XL2_XiViewer_spectra.mgf	JOW_594_XL2_XiViewer_spectra.mgf	383		196.08479216	20.0 ppm		false	false				Between	TT
9103_1988	Mre11Strep	73	67	SLYQVLKTLR	7	Mer2	165	160	YNSKITR	6	201	4	575.0811951506599	2296.2956747351236	575.0798549275	2296.290313842484	2.3345883607505686		9103	JOW_594_XL2_XiViewer_spectra.mgf	JOW_594_XL2_XiViewer_spectra.mgf	1956		196.08479216	20.0 ppm		false	false				Between	TT
9103_304	Mre11Strep	190	188	TFKDGGVTFEVPTMR	3	Mre11Strep	477	474	FVDKDEK	4	114	4	690.8437657921878	2759.345957301235	690.84418398	2759.347630052484	-0.606212581062011		9103	JOW_594_XL2_XiViewer_spectra.mgf	JOW_594_XL2_XiViewer_spectra.mgf	1780		196.08479216	20.0 ppm		false	false				Self	TT
9103_306	Mre11Strep	732	713	GGGSGGGSGGSAWSHPQFEK	20	Mre11Strep	689	680	TDILGSLLAKK	10	137	5	640.9239628290629	3199.5834318109196	640.925236928	3199.589802305605	-1.9910348135899374		9103	JOW_594_XL2_XiViewer_spectra.mgf	JOW_594_XL2_XiViewer_spectra.mgf	245		196.08479216	20.0 ppm		false	false				Self	TT
9103_437	Mre11Strep	732	713	GGGSGGGSGGSAWSHPQFEK	20	Mre11Strep	689	680	TDILGSLLAKK	10	131	5	640.927075622031	3199.59899577576	640.925236928	3199.589802305605	2.8733277460580116		9103	JOW_594_XL2_XiViewer_spectra.mgf	JOW_594_XL2_XiViewer_spectra.mgf	2127		196.08479216	20.0 ppm		false	false				Self	TT
9103_473	Mre11Strep	732	713	GGGSGGGSGGSAWSHPQFEK	20	Mre11Strep	689	680	TDILGSLLAKK	10	182	4	800.9055333703128	3199.593027613735	800.904727065	3199.5898023924838	1.0080108546819444		9103	JOW_594_XL2_XiViewer_spectra.mgf	JOW_594_XL2_XiViewer_spectra.mgf	2264		196.08479216	20.0 ppm		false	false				Self	TT
9103_474	Mre11Strep	732	713	GGGSGGGSGGSAWSHPQFEK	20	Mre11Strep	689	680	TDILGSLLAKK	10	131	3	1067.541891173438	3199.603844119677	1067.5372106266666	3199.5898024793623	4.388575155403903		9103	JOW_594_XL2_XiViewer_spectra.mgf	JOW_594_XL2_XiViewer_spectra.mgf	723		196.08479216	20.0 ppm		false	false				Self	TT
9103_1507	Mre11Strep	732	713	GGGSGGGSGGSAWSHPQFEK	20	Mre11Strep	689	680	TDILGSLLAKK	10	153	4	800.904586905726	3199.589241755388	800.904727065	3199.5898023924838	-0.17522155357775374		9103	JOW_594_XL2_XiViewer_spectra.mgf	JOW_594_XL2_XiViewer_spectra.mgf	2471		196.08479216	20.0 ppm		false	false				Self	TT
9103_2027	Mre11Strep	732	713	GGGSGGGSGGSAWSHPQFEK	20	Mre11Strep	689	680	TDILGSLLAKK	10	144	5	640.925716713395	3199.59220123258	640.925236928	3199.589802305605	0.7497607890521661		9103	JOW_594_XL2_XiViewer_spectra.mgf	JOW_594_XL2_XiViewer_spectra.mgf	200		196.08479216	20.0 ppm		false	false				Self	TT
9103_2044	Mre11Strep	732	713	GGGSGGGSGGSAWSHPQFEK	20	Mre11Strep	689	680	TDILGSLLAKK	10	141	5	640.927978222382	3199.603508777515	640.925236928	3199.589802305605	4.283821601076162		9103	JOW_594_XL2_XiViewer_spectra.mgf	JOW_594_XL2_XiViewer_spectra.mgf	214		196.08479216	20.0 ppm		false	false				Self	TT
9103_2210	Mre11Strep	732	713	GGGSGGGSGGSAWSHPQFEK	20	Mre11Strep	689	680	TDILGSLLAKK	10	195	5	640.926405553518	3199.5956454331945	640.925236928	3199.589802305605	1.826211467818986		9103	JOW_594_XL2_XiViewer_spectra.mgf	JOW_594_XL2_XiViewer_spectra.mgf	1506		196.08479216	20.0 ppm		false	false				Self	TT
9103_2211	Mre11Strep	732	713	GGGSGGGSGGSAWSHPQFEK	20	Mre11Strep	689	680	TDILGSLLAKK	10	203	4	800.905865574404	3199.5943564300997	800.904727065	3199.5898023924838	1.4233192056320516		9103	JOW_594_XL2_XiViewer_spectra.mgf	JOW_594_XL2_XiViewer_spectra.mgf	1902		196.08479216	20.0 ppm		false	false				Self	TT
9103_2815	Mre11Strep	732	713	GGGSGGGSGGSAWSHPQFEK	20	Mre11Strep	689	680	TDILGSLLAKK	10	103	5	640.925875189007	3199.59299361064	640.925236928	3199.589802305605	0.9974106782255452		9103	JOW_594_XL2_XiViewer_spectra.mgf	JOW_594_XL2_XiViewer_spectra.mgf	60		196.08479216	20.0 ppm		false	false				Self	TT
9103_3434	Mre11Strep	732	713	GGGSGGGSGGSAWSHPQFEK	20	Mre11Strep	689	680	TDILGSLLAKK	10	169	5	640.928673140401	3199.6069833676097	640.925236928	3199.589802305605	5.36977020995947		9103	JOW_594_XL2_XiViewer_spectra.mgf	JOW_594_XL2_XiViewer_spectra.mgf	460		196.08479216	20.0 ppm		false	false				Self	TT
9103_594	Mer2	43	38	SIFSHSGKVTNAGALEESDK	6	Mer2	82	80	LIKVLNENSK	3	158	5	686.762781615156	3428.777525741385	686.76302149	3428.778725115605	-0.349796331639859		9103	JOW_594_XL2_XiViewer_spectra.mgf	JOW_594_XL2_XiViewer_spectra.mgf	1256		196.08479216	20.0 ppm		false	false				Self	TT
9103_1475	Mre11Strep	689	680	TDILGSLLAKK	10	Mer2	43	38	SIFSHSGK	6	167	4	554.8140869140631	2215.227241788736	554.812584275	2215.2212312324837	2.7132984136003073		9103	JOW_594_XL2_XiViewer_spectra.mgf	JOW_594_XL2_XiViewer_spectra.mgf	1149		196.08479216	20.0 ppm		false	false				Between	TT
9103_1496	Mer2	43	38	SIFSHSGKVTNAGALEESDK	6	Mre11Strep	689	680	TDILGSLLAKK	10	170	4	858.456645140766	3429.797474695548	858.45705804	3429.799126292484	-0.4815433426729398		9103	JOW_594_XL2_XiViewer_spectra.mgf	JOW_594_XL2_XiViewer_spectra.mgf	1071		196.08479216	20.0 ppm		false	false				Between	TT
9103_2145	Mer2	43	38	SIFSHSGKVTNAGALEESDK	6	Mre11Strep	689	680	TDILGSLLAKK	10	140	4	858.459019118606	3429.8069706069077	858.45705804	3429.799126292484	2.2871060767839357		9103	JOW_594_XL2_XiViewer_spectra.mgf	JOW_594_XL2_XiViewer_spectra.mgf	2170		196.08479216	20.0 ppm		false	false				Between	TT
9103_2757	Mre11Strep	689	680	TDILGSLLAKK	10	Mer2	43	38	SIFSHSGK	6	136	5	444.05109423628306	2215.2190888470204	444.051522696	2215.221231145605	-0.9670810998640197		9103	JOW_594_XL2_XiViewer_spectra.mgf	JOW_594_XL2_XiViewer_spectra.mgf	571		196.08479216	20.0 ppm		false	false				Between	TT
9103_2760	Mre11Strep	689	680	TDILGSLLAKK	10	Mer2	43	38	SIFSHSGK	6	105	3	739.414979507235	2215.223109121068	739.4143535733333	2215.2212313193627	0.8476813415420649		9103	JOW_594_XL2_XiViewer_spectra.mgf	JOW_594_XL2_XiViewer_spectra.mgf	3480		196.08479216	20.0 ppm		false	false				Between	TT
9103_2792	Mer2	43	38	SIFSHSGKVTNAGALEESDK	6	Mre11Strep	689	680	TDILGSLLAKK	10	162	4	858.457423865728	3429.8005895953956	858.45705804	3429.799126292484	0.42664391060057033		9103	JOW_594_XL2_XiViewer_spectra.mgf	JOW_594_XL2_XiViewer_spectra.mgf	603		196.08479216	20.0 ppm		false	false				Between	TT
9103_2826	Mre11Strep	689	680	TDILGSLLAKK	10	Mer2	43	38	SIFSHSGK	6	201	3	739.414555777153	2215.221837930822	739.4143535733333	2215.2212313193627	0.27383786805800825		9103	JOW_594_XL2_XiViewer_spectra.mgf	JOW_594_XL2_XiViewer_spectra.mgf	3530		196.08479216	20.0 ppm		false	false				Between	TT
9103_3420	Mer2	43	38	SIFSHSGKVTNAGALEESDK	6	Mre11Strep	689	680	TDILGSLLAKK	10	188	5	686.968864785674	3429.8079415939746	686.9671017080001	3429.7991262056053	2.5702345953820847		9103	JOW_594_XL2_XiViewer_spectra.mgf	JOW_594_XL2_XiViewer_spectra.mgf	1686		196.08479216	20.0 ppm		false	false				Between	TT
9103_312	Mre11Strep	73	67	SLYQVLKTLR	7	Mre11Strep	157	152	VIESDKIK	6	108	3	783.124166564063	2346.350670291552	783.12469161	2346.352245429363	-0.6713134458085691		9103	JOW_594_XL2_XiViewer_spectra.mgf	JOW_594_XL2_XiViewer_spectra.mgf	3204		196.08479216	20.0 ppm		false	false				Self	TT
9103_2076	Mre11Strep	73	67	SLYQVLKTLR	7	Mre11Strep	157	152	VIESDKIK	6	170	4	587.595742756292	2346.353865157652	587.5953378025	2346.352245342484	0.6903546435353811		9103	JOW_594_XL2_XiViewer_spectra.mgf	JOW_594_XL2_XiViewer_spectra.mgf	2371		196.08479216	20.0 ppm		false	false				Self	TT
9103_2077	Mre11Strep	73	67	SLYQVLKTLR	7	Mre11Strep	157	152	VIESDKIK	6	125	3	783.124228793575	2346.350856980088	783.12469161	2346.352245429363	-0.591748011305441		9103	JOW_594_XL2_XiViewer_spectra.mgf	JOW_594_XL2_XiViewer_spectra.mgf	2109		196.08479216	20.0 ppm		false	false				Self	TT
9103_2767	Mre11Strep	73	67	SLYQVLKTLR	7	Mre11Strep	157	152	VIESDKIK	6	148	4	587.5959446713009	2346.3546728176875	587.5953378025	2346.352245342484	1.0345740748952252		9103	JOW_594_XL2_XiViewer_spectra.mgf	JOW_594_XL2_XiViewer_spectra.mgf	2913		196.08479216	20.0 ppm		false	false				Self	TT
9103_313	Mer2	55	46	VTNAGALEESDK	10	Mre11Strep	689	680	TDILGSLLAKK	10	147	4	647.600662764844	2586.3735451918596	647.6010827125	2586.375224982484	-0.6494767688542642		9103	JOW_594_XL2_XiViewer_spectra.mgf	JOW_594_XL2_XiViewer_spectra.mgf	3058		196.08479216	20.0 ppm		false	false				Between	TT
9103_2364	Mer2	55	46	VTNAGALEESDKQILEWAGK	10	Mre11Strep	689	680	TDILGSLLAKK	10	226	4	878.9778022197689	3511.8821030115596	878.976620615	3511.877376592484	1.3458382992600977		9103	JOW_594_XL2_XiViewer_spectra.mgf	JOW_594_XL2_XiViewer_spectra.mgf	1065		196.08479216	20.0 ppm		false	false				Between	TT
9103_2371	Mer2	55	46	VTNAGALEESDKQILEWAGK	10	Mre11Strep	689	680	TDILGSLLAKK	10	215	5	703.384023890288	3511.883737117045	703.3827517679999	3511.877376505605	1.8111712790746635		9103	JOW_594_XL2_XiViewer_spectra.mgf	JOW_594_XL2_XiViewer_spectra.mgf	549		196.08479216	20.0 ppm		false	false				Between	TT
9103_2773	Mer2	55	46	VTNAGALEESDK	10	Mre11Strep	689	680	TDILGSLLAKK	10	218	3	863.133544422592	2586.3788038671387	863.13235149	2586.375225069363	1.3837117449764464		9103	JOW_594_XL2_XiViewer_spectra.mgf	JOW_594_XL2_XiViewer_spectra.mgf	3545		196.08479216	20.0 ppm		false	false				Between	TT
9103_2859	Mer2	55	46	VTNAGALEESDKQILEWAGK	10	Mre11Strep	689	680	TDILGSLLAKK	10	194	4	878.976396811327	3511.876481377792	878.976620615	3511.877376592484	-0.25491057796491157		9103	JOW_594_XL2_XiViewer_spectra.mgf	JOW_594_XL2_XiViewer_spectra.mgf	1112		196.08479216	20.0 ppm		false	false				Between	TT
9103_476	Mre11Strep	362	348	LADDGEGDMVAELPKPLIR	15	Mre11Strep	410	399	VANGNNVVQFYKK	12	110	3	1238.978170470312	3713.9126820102992	1238.9768409866667	3713.908693559363	1.0739227227006938		9103	JOW_594_XL2_XiViewer_spectra.mgf	JOW_594_XL2_XiViewer_spectra.mgf	1028		196.08479216	20.0 ppm		false	false				Self	TT
9103_2233	Mre11Strep	362	348	LADDGEGDMVAELPKPLIR	15	Mre11Strep	410	399	VANGNNVVQFYKK	12	183	4	929.4884692015061	3713.924770938508	929.484449835	3713.9086934724837	4.328987961566283		9103	JOW_594_XL2_XiViewer_spectra.mgf	JOW_594_XL2_XiViewer_spectra.mgf	2421		196.08479216	20.0 ppm		false	false				Self	TT
9103_2235	Mre11Strep	362	348	LADDGEGDMVAELPKPLIR	15	Mre11Strep	410	399	VANGNNVVQFYKK	12	132	3	1238.9807637464	3713.920461838563	1238.9768409866667	3713.908693559363	3.168704502650399		9103	JOW_594_XL2_XiViewer_spectra.mgf	JOW_594_XL2_XiViewer_spectra.mgf	2705		196.08479216	20.0 ppm		false	false				Self	TT
9103_3439	Mre11Strep	362	348	LADDGEGDMVAELPKPLIR	15	Mre11Strep	410	399	VANGNNVVQFYKK	12	148	4	929.487576750544	3713.92120113466	929.484449835	3713.9086934724837	3.367789358462065		9103	JOW_594_XL2_XiViewer_spectra.mgf	JOW_594_XL2_XiViewer_spectra.mgf	2360		196.08479216	20.0 ppm		false	false				Self	TT
9103_319	Mer2	182	181	CcmTQEMLFNVGSQLEDVHK	2	Mer2	0	1	GPGSMVAR	0	145	3	1035.490011290625	3103.4482044712377	1035.4914506466666	3103.4525225393627	-1.3913756030323745		9103	JOW_594_XL2_XiViewer_spectra.mgf	JOW_594_XL2_XiViewer_spectra.mgf	288		196.08479216	20.0 ppm		false	false				Self	TT
9103_681	Mer2	182	181	CcmTQEMLFNVGSQLEDVHK	2	Mer2	0	1	GPGSMVAR	0	198	4	776.869538420313	3103.449047813736	776.87040708	3103.4525224524837	-1.1196042867217781		9103	JOW_594_XL2_XiViewer_spectra.mgf	JOW_594_XL2_XiViewer_spectra.mgf	997		196.08479216	20.0 ppm		false	false				Self	TT
9103_682	Mer2	182	181	CcmTQEMLFNVGSQLEDVHK	2	Mer2	0	1	GPGSMVAR	0	154	3	1035.489177854688	3103.445704163427	1035.4914506466666	3103.4525225393627	-2.1970292396344364		9103	JOW_594_XL2_XiViewer_spectra.mgf	JOW_594_XL2_XiViewer_spectra.mgf	1476		196.08479216	20.0 ppm		false	false				Self	TT
9103_1203	Mer2	182	181	CcmTQEMLFNVGSQLEDVHK	2	Mer2	0	1	GPGSMVAR	0	187	4	776.868211439063	3103.4437398887358	776.87040708	3103.4525224524837	-2.829933335329267		9103	JOW_594_XL2_XiViewer_spectra.mgf	JOW_594_XL2_XiViewer_spectra.mgf	3526		196.08479216	20.0 ppm		false	false				Self	TT
9103_321	Mre11Strep	345	328	YLIEQVEEMIRDANEETKQK	18	Mre11Strep	477	474	FVDKDEK	4	109	5	709.1512577509378	3540.719906420294	709.15315479	3540.729391615605	-2.678881739255583		9103	JOW_594_XL2_XiViewer_spectra.mgf	JOW_594_XL2_XiViewer_spectra.mgf	409		196.08479216	20.0 ppm		false	false				Self	TT
9103_2360	Mer2	117	114	TLIKDLASQIENQLDK	4	Mer2	82	80	LIKVLNENSK	3	168	4	796.198000286354	3180.7628952779	796.1974154875	3180.760556082484	0.7354201533647121		9103	JOW_594_XL2_XiViewer_spectra.mgf	JOW_594_XL2_XiViewer_spectra.mgf	616		196.08479216	20.0 ppm		false	false				Self	TT
9103_2362	Mer2	117	114	TLIKDLASQIENQLDK	4	Mer2	82	80	LIKVLNENSK	3	118	3	1061.262422685008	3180.765438654387	1061.26079519	3180.7605561693626	1.5350055239726998		9103	JOW_594_XL2_XiViewer_spectra.mgf	JOW_594_XL2_XiViewer_spectra.mgf	1558		196.08479216	20.0 ppm		false	false				Self	TT
9103_2382	Mer2	117	114	TLIKDLASQIENQLDK	4	Mer2	0	1	GPGSMoxVAR	0	150	4	704.37255859375	2813.461128507484	704.372102885	2813.459305672484	0.6478981218279177		9103	JOW_594_XL2_XiViewer_spectra.mgf	JOW_594_XL2_XiViewer_spectra.mgf	338		196.08479216	20.0 ppm		false	false				Self	TT
9103_2396	Mer2	117	114	TLIKDLASQIENQLDK	4	Mer2	0	1	GPGSMVAR	0	136	3	933.4954748275661	2797.4645950820614	933.4954068533334	2797.464391159363	0.07289554747915915		9103	JOW_594_XL2_XiViewer_spectra.mgf	JOW_594_XL2_XiViewer_spectra.mgf	3343		196.08479216	20.0 ppm		false	false				Self	TT
9103_2397	Mer2	117	114	TLIKDLASQIENQLDK	4	Mer2	0	1	GPGSMVAR	0	184	4	700.372903300771	2797.462507335568	700.373374235	2797.464391072484	-0.6733729738193317		9103	JOW_594_XL2_XiViewer_spectra.mgf	JOW_594_XL2_XiViewer_spectra.mgf	2309		196.08479216	20.0 ppm		false	false				Self	TT
9103_2399	Mer2	117	114	TLIKDLASQIENQLDK	4	Mer2	0	1	GPGSMVAR	0	133	3	933.4965891994119	2797.4679381975984	933.4954068533334	2797.464391159363	1.2679475909041225		9103	JOW_594_XL2_XiViewer_spectra.mgf	JOW_594_XL2_XiViewer_spectra.mgf	1694		196.08479216	20.0 ppm		false	false				Self	TT
9103_2863	Mer2	117	114	TLIKDLASQIENQLDK	4	Mer2	0	1	GPGSMoxVAR	0	126	3	938.8279488892731	2813.462017267182	938.8270450533333	2813.459305759363	0.9637629425223384		9103	JOW_594_XL2_XiViewer_spectra.mgf	JOW_594_XL2_XiViewer_spectra.mgf	3140		196.08479216	20.0 ppm		false	false				Self	TT
9103_2866	Mer2	117	114	TLIKDLASQIENQLDK	4	Mer2	0	1	GPGSMVAR	0	145	3	933.495507190204	2797.4646921699746	933.4954068533334	2797.464391159363	0.10760123078476075		9103	JOW_594_XL2_XiViewer_spectra.mgf	JOW_594_XL2_XiViewer_spectra.mgf	3471		196.08479216	20.0 ppm		false	false				Self	TT
9103_3137	Mer2	117	114	TLIKDLASQIENQLDK	4	Mer2	0	1	GPGSMVAR	0	149	3	933.495539936093	2797.464790407642	933.4954068533334	2797.464391159363	0.1427179127439232		9103	JOW_594_XL2_XiViewer_spectra.mgf	JOW_594_XL2_XiViewer_spectra.mgf	375		196.08479216	20.0 ppm		false	false				Self	TT
9103_324	Mre11Strep	159	158	IKVVPLLFQK	2	Mre11Strep	689	680	TDILGSLLAKK	10	132	4	635.39613395625	2537.5554299574837	635.39628409	2537.556030492484	-0.23665881379049322		9103	JOW_594_XL2_XiViewer_spectra.mgf	JOW_594_XL2_XiViewer_spectra.mgf	3033		196.08479216	20.0 ppm		false	false				Self	TT
9103_516	Mre11Strep	159	158	IKVVPLLFQK	2	Mre11Strep	689	680	TDILGSLLAKK	10	184	4	635.395584639844	2537.5532326918596	635.39628409	2537.556030492484	-1.1025571812303105		9103	JOW_594_XL2_XiViewer_spectra.mgf	JOW_594_XL2_XiViewer_spectra.mgf	2005		196.08479216	20.0 ppm		false	false				Self	TT
9103_2387	Mre11Strep	159	158	IKVVPLLFQK	2	Mre11Strep	689	680	TDILGSLLAKK	10	184	4	635.396467304166	2537.556763349148	635.39628409	2537.556030492484	0.2888041308794951		9103	JOW_594_XL2_XiViewer_spectra.mgf	JOW_594_XL2_XiViewer_spectra.mgf	2814		196.08479216	20.0 ppm		false	false				Self	TT
9103_2389	Mre11Strep	159	158	IKVVPLLFQK	2	Mre11Strep	689	680	TDILGSLLAKK	10	164	3	846.8592529630549	2537.5559294885275	846.8592866600002	2537.5560305793633	-0.03983787339124054		9103	JOW_594_XL2_XiViewer_spectra.mgf	JOW_594_XL2_XiViewer_spectra.mgf	931		196.08479216	20.0 ppm		false	false				Self	TT
9103_2400	Mer2	113	98	FNQLLEQDAATNGNVKTLIK	16	Mer2	114	114	TLIKDLASQIENQLDK	1	103	3	1414.4294788742247	4240.266607222037	1414.4269694133334	4240.259078839363	1.7754534651210316		9103	JOW_594_XL2_XiViewer_spectra.mgf	JOW_594_XL2_XiViewer_spectra.mgf	3487		196.08479216	20.0 ppm		false	false				Self	TT
9103_3157	Mer2	281	273	SSSPTLSTSQNHNSEDNDDASHR	9	Mer2	255	255	KSVPPPR	1	101	4	866.1523608428649	3460.5803375039436	866.1532618375	3460.583941482484	-1.041436532507378		9103	JOW_594_XL2_XiViewer_spectra.mgf	JOW_594_XL2_XiViewer_spectra.mgf	1123		196.08479216	20.0 ppm		false	false				Self	TT
9103_3158	Mer2	281	273	SSSPTLSTSQNHNSEDNDDASHR	9	Mer2	255	255	KSVPPPR	1	108	6	577.770988097173	3460.5822697817644	577.771266685	3460.583941308726	-0.4830187592676509		9103	JOW_594_XL2_XiViewer_spectra.mgf	JOW_594_XL2_XiViewer_spectra.mgf	738		196.08479216	20.0 ppm		false	false				Self	TT
9103_3160	Mer2	281	273	SSSPTLSTSQNHNSEDNDDASHR	9	Mer2	255	255	KSVPPPR	1	134	4	866.152930184503	3460.582614870496	866.1532618375	3460.583941482484	-0.3833491718641434		9103	JOW_594_XL2_XiViewer_spectra.mgf	JOW_594_XL2_XiViewer_spectra.mgf	994		196.08479216	20.0 ppm		false	false				Self	TT
9103_333	Mre11Strep	667	657	TRSAASTKTASR	11	Mer2	82	80	LIKVLNENSK	3	123	5	518.691907165	2588.423153490605	518.692191498	2588.4245751556055	-0.5492394927324513		9103	JOW_594_XL2_XiViewer_spectra.mgf	JOW_594_XL2_XiViewer_spectra.mgf	481		196.08479216	20.0 ppm		false	false				Between	TT
9103_1591	Mre11Strep	667	657	TRSAASTKTASR	11	Mer2	82	80	LIKVLNENSK	3	132	5	518.691521004078	2588.421222685995	518.692191498	2588.4245751556055	-1.2951776314706713		9103	JOW_594_XL2_XiViewer_spectra.mgf	JOW_594_XL2_XiViewer_spectra.mgf	2888		196.08479216	20.0 ppm		false	false				Between	TT
9103_336	Mer2	141	130	VSTAMLSKGDEKK	12	Mer2	165	160	YNSKITR	6	167	5	494.864911315391	2469.2881742425598	494.86522072	2469.2897212656053	-0.6265052789104091		9103	JOW_594_XL2_XiViewer_spectra.mgf	JOW_594_XL2_XiViewer_spectra.mgf	2750		196.08479216	20.0 ppm		false	false				Self	TT
9103_856	Mer2	165	151	QVLVEEISRYNSKITR	15	Mer2	141	138	GDEKK	4	126	5	542.093531126875	2705.4312732999797	542.0942375559999	2705.4348054456045	-1.305574105027973		9103	JOW_594_XL2_XiViewer_spectra.mgf	JOW_594_XL2_XiViewer_spectra.mgf	2277		196.08479216	20.0 ppm		false	false				Self	TT
9103_1424	Mer2	165	151	QVLVEEISRYNSKITR	15	Mer2	141	138	GDEKK	4	109	5	542.093944880158	2705.433342066395	542.0942375559999	2705.4348054456045	-0.5409035199742495		9103	JOW_594_XL2_XiViewer_spectra.mgf	JOW_594_XL2_XiViewer_spectra.mgf	149		196.08479216	20.0 ppm		false	false				Self	TT
9103_2999	Mer2	41	38	SIFSHSGKVTNAGALEESDK	4	Mre11Strep	664	659	SAASTKTASR	6	145	5	651.1298201444159	3250.6127183876847	651.128591358	3250.606574455605	1.8900878771597949		9103	JOW_594_XL2_XiViewer_spectra.mgf	JOW_594_XL2_XiViewer_spectra.mgf	1184		196.08479216	20.0 ppm		false	false				Between	TT
9103_341	Mre11Strep	706	690	KRSGSGSGSGSSASAWSHPQFEK	17	Mre11Strep	518	515	ALIKQVK	4	111	6	553.6222029109381	3315.6895586643545	553.62327623	3315.6959985787257	-1.942251151476422		9103	JOW_594_XL2_XiViewer_spectra.mgf	JOW_594_XL2_XiViewer_spectra.mgf	2407		196.08479216	20.0 ppm		false	false				Self	TT
9103_342	Mre11Strep	322	308	SISLQDVPHLRPHDKDATSK	15	Mre11Strep	667	659	SAASTKTASR	9	136	5	684.558667418906	3417.756954760135	684.55928754	3417.760055365605	-0.907203963823797		9103	JOW_594_XL2_XiViewer_spectra.mgf	JOW_594_XL2_XiViewer_spectra.mgf	3422		196.08479216	20.0 ppm		false	false				Self	TT
9103_343	Mre11Strep	566	558	TGSPDITQSHVDNESR	9	Mre11Strep	518	515	ALIKQVK	4	118	5	548.287915465781	2736.40319499451	548.288123178	2736.404233555605	-0.37953496861538183		9103	JOW_594_XL2_XiViewer_spectra.mgf	JOW_594_XL2_XiViewer_spectra.mgf	2706		196.08479216	20.0 ppm		false	false				Self	TT
9103_347	Mre11Strep	307	306	MoxKSISLQDVPHLRPHDK	2	Mer2	165	160	YNSKITR	6	121	6	516.4430036921881	3092.6143633518545	516.443765535	3092.618934408726	-1.4780537041589432		9103	JOW_594_XL2_XiViewer_spectra.mgf	JOW_594_XL2_XiViewer_spectra.mgf	1672		196.08479216	20.0 ppm		false	false				Between	TT
9103_850	Mre11Strep	307	306	MKSISLQDVPHLRPHDK	2	Mer2	165	160	YNSKITR	6	152	6	513.7778530875	3076.6234597237262	513.777946435	3076.6240198087257	-0.18204531847249794		9103	JOW_594_XL2_XiViewer_spectra.mgf	JOW_594_XL2_XiViewer_spectra.mgf	2723		196.08479216	20.0 ppm		false	false				Between	TT
9103_1396	Mre11Strep	307	306	MKSISLQDVPHLRPHDK	2	Mer2	165	160	YNSKITR	6	130	6	513.778509984649	3076.62740110662	513.777946435	3076.6240198087257	1.0990286340792963		9103	JOW_594_XL2_XiViewer_spectra.mgf	JOW_594_XL2_XiViewer_spectra.mgf	2208		196.08479216	20.0 ppm		false	false				Between	TT
9103_2522	Mre11Strep	307	306	MKSISLQDVPHLRPHDK	2	Mer2	165	160	YNSKITR	6	103	6	513.779553712277	3076.633663472388	513.777946435	3076.6240198087257	3.134495342997816		9103	JOW_594_XL2_XiViewer_spectra.mgf	JOW_594_XL2_XiViewer_spectra.mgf	3427		196.08479216	20.0 ppm		false	false				Between	TT
9103_353	Mer2	89	83	VLNENSKTLCcmK	7	Mer2	43	38	SIFSHSGK	6	116	4	591.5556798546879	2362.1936135512356	591.5560496575	2362.195092762484	-0.6262019817432004		9103	JOW_594_XL2_XiViewer_spectra.mgf	JOW_594_XL2_XiViewer_spectra.mgf	2993		196.08479216	20.0 ppm		false	false				Self	TT
9103_2547	Mer2	43	38	SIFSHSGKVTNAGALEESDK	6	Mer2	89	83	VLNENSKTLCcmK	7	130	4	895.204315516501	3576.7881561984877	895.2005234225	3576.772987822484	4.240799193938226		9103	JOW_594_XL2_XiViewer_spectra.mgf	JOW_594_XL2_XiViewer_spectra.mgf	3532		196.08479216	20.0 ppm		false	false				Self	TT
9103_2591	Mer2	43	38	SIFSHSGKVTNAGALEESDK	6	Mer2	89	83	VLNENSKTLCcmK	7	140	4	895.200045117494	3576.77107460246	895.2005234225	3576.772987822484	-0.5349011610804485		9103	JOW_594_XL2_XiViewer_spectra.mgf	JOW_594_XL2_XiViewer_spectra.mgf	2200		196.08479216	20.0 ppm		false	false				Self	TT
9103_2513	Mre11Strep	716	713	GGGSGGGSGGSAWSHPQFEK	4	Mer2	0	1	GPGSMVAR	0	132	4	704.8259011233431	2815.2744986258563	704.82558554	2815.273236292484	0.44838751565957014		9103	JOW_594_XL2_XiViewer_spectra.mgf	JOW_594_XL2_XiViewer_spectra.mgf	1778		196.08479216	20.0 ppm		false	false				Between	TT
9103_1607	Mer2	255	255	KSVPPPR	1	Mer2	256	256	SVPPPR	1	124	3	543.315593146414	1626.9249500386052	543.3141342666668	1626.9205733993633	2.690137006940643		9103	JOW_594_XL2_XiViewer_spectra.mgf	JOW_594_XL2_XiViewer_spectra.mgf	2321		196.08479216	20.0 ppm		false	false				Self	TT
9103_3204	Mer2	255	255	KSVPPPR	1	Mer2	256	256	SVPPPR	1	136	3	543.314187631265	1626.920733493158	543.3141342666668	1626.9205733993633	0.0984029566441937		9103	JOW_594_XL2_XiViewer_spectra.mgf	JOW_594_XL2_XiViewer_spectra.mgf	1024		196.08479216	20.0 ppm		false	false				Self	TT
9103_3206	Mer2	255	255	KSVPPPR	1	Mer2	256	256	SVPPPR	1	129	3	543.314232681112	1626.920868642699	543.3141342666668	1626.9205733993633	0.18147372429432274		9103	JOW_594_XL2_XiViewer_spectra.mgf	JOW_594_XL2_XiViewer_spectra.mgf	2702		196.08479216	20.0 ppm		false	false				Self	TT
9103_357	Mer2	89	83	VLNENSKTLCcmK	7	Mer2	82	80	LIKVLNENSK	3	221	3	886.817831114844	2657.431663943895	886.82134288	2657.4421992393627	-3.964449526279343		9103	JOW_594_XL2_XiViewer_spectra.mgf	JOW_594_XL2_XiViewer_spectra.mgf	1186		196.08479216	20.0 ppm		false	false				Self	TT
9103_359	Mer2	89	83	VLNENSKTLCcmK	7	Mer2	82	80	LIKVLNENSK	3	204	3	886.8179531851561	2657.432030154831	886.82134288	2657.4421992393627	-3.826643730826641		9103	JOW_594_XL2_XiViewer_spectra.mgf	JOW_594_XL2_XiViewer_spectra.mgf	3060		196.08479216	20.0 ppm		false	false				Self	TT
9103_389	Mer2	89	83	VLNENSKTLCcmK	7	Mer2	82	80	LIKVLNENSK	3	198	3	886.819784239844	2657.437523318895	886.82134288	2657.4421992393627	-1.7595567908222471		9103	JOW_594_XL2_XiViewer_spectra.mgf	JOW_594_XL2_XiViewer_spectra.mgf	394		196.08479216	20.0 ppm		false	false				Self	TT
9103_360	Mre11Strep	379	367	LRVDYSAPSNTQSSIDYQVENPRR	13	Mre11Strep	420	420	KSGINGTSISDRDVEK	1	133	7	671.7654160414061	4695.30697702169	671.7661998614286	4695.3124637618475	-1.168556981046003		9103	JOW_594_XL2_XiViewer_spectra.mgf	JOW_594_XL2_XiViewer_spectra.mgf	2049		196.08479216	20.0 ppm		false	false				Self	TT
9103_375	Mre11Strep	689	680	TDILGSLLAKK	10	Mer2	0	1	GPGSMVAR	0	202	3	710.0638027945311	2127.169578982956	710.0646673666665	2127.1721726993624	-1.219326032794763		9103	JOW_594_XL2_XiViewer_spectra.mgf	JOW_594_XL2_XiViewer_spectra.mgf	2553		196.08479216	20.0 ppm		false	false				Between	TT
9103_399	Mre11Strep	689	680	TDILGSLLAKK	10	Mer2	0	1	GPGSMVAR	0	191	3	710.065084532813	2127.173424197802	710.0646673666665	2127.1721726993624	0.5883390426392549		9103	JOW_594_XL2_XiViewer_spectra.mgf	JOW_594_XL2_XiViewer_spectra.mgf	1896		196.08479216	20.0 ppm		false	false				Between	TT
9103_1504	Mre11Strep	689	680	TDILGSLLAKK	10	Mer2	0	1	GPGSMoxVAR	0	163	3	715.397216001111	2143.169818602696	715.3963055666667	2143.1670872993627	1.2744238886153458		9103	JOW_594_XL2_XiViewer_spectra.mgf	JOW_594_XL2_XiViewer_spectra.mgf	1657		196.08479216	20.0 ppm		false	false				Between	TT
9103_1505	Mre11Strep	689	680	TDILGSLLAKK	10	Mer2	0	1	GPGSMoxVAR	0	118	4	536.800421281634	2143.17257925902	536.79904827	2143.1670872124837	2.5625843962963484		9103	JOW_594_XL2_XiViewer_spectra.mgf	JOW_594_XL2_XiViewer_spectra.mgf	2119		196.08479216	20.0 ppm		false	false				Between	TT
9103_1512	Mre11Strep	689	680	TDILGSLLAKK	10	Mer2	0	1	GPGSMVAR	0	102	3	710.063598632813	2127.1689664978016	710.0646673666665	2127.1721726993624	-1.5072600148988555		9103	JOW_594_XL2_XiViewer_spectra.mgf	JOW_594_XL2_XiViewer_spectra.mgf	2294		196.08479216	20.0 ppm		false	false				Between	TT
9103_1513	Mre11Strep	689	680	TDILGSLLAKK	10	Mer2	0	1	GPGSMVAR	0	201	4	532.8001944913	2127.1716720976838	532.80031962	2127.172172612484	-0.2352958573207355		9103	JOW_594_XL2_XiViewer_spectra.mgf	JOW_594_XL2_XiViewer_spectra.mgf	2125		196.08479216	20.0 ppm		false	false				Between	TT
9103_2178	Mre11Strep	689	680	TDILGSLLAKK	10	Mer2	0	1	GPGSMoxVAR	0	204	3	715.397795856392	2143.171558168539	715.3963055666667	2143.1670872993627	2.086103879952893		9103	JOW_594_XL2_XiViewer_spectra.mgf	JOW_594_XL2_XiViewer_spectra.mgf	1363		196.08479216	20.0 ppm		false	false				Between	TT
9103_2181	Mre11Strep	689	680	TDILGSLLAKK	10	Mer2	0	1	GPGSMoxVAR	0	202	4	536.800085264126	2143.171235188988	536.79904827	2143.1670872124837	1.9354424248346627		9103	JOW_594_XL2_XiViewer_spectra.mgf	JOW_594_XL2_XiViewer_spectra.mgf	1730		196.08479216	20.0 ppm		false	false				Between	TT
9103_2273	Mre11Strep	689	680	TDILGSLLAKK	10	Mer2	0	1	GPGSMVAR	0	220	3	710.0669577848129	2127.1790439538013	710.0646673666665	2127.1721726993624	3.23022956350564		9103	JOW_594_XL2_XiViewer_spectra.mgf	JOW_594_XL2_XiViewer_spectra.mgf	2594		196.08479216	20.0 ppm		false	false				Between	TT
9103_2275	Mre11Strep	689	680	TDILGSLLAKK	10	Mer2	0	1	GPGSMVAR	0	231	4	532.8022227377401	2127.179785083444	532.80031962	2127.172172612484	3.5786811516013195		9103	JOW_594_XL2_XiViewer_spectra.mgf	JOW_594_XL2_XiViewer_spectra.mgf	2436		196.08479216	20.0 ppm		false	false				Between	TT
9103_2806	Mre11Strep	689	680	TDILGSLLAKK	10	Mer2	0	1	GPGSMoxVAR	0	177	3	715.3966477953619	2143.1681139854486	715.3963055666667	2143.1670872993627	0.4790508831361974		9103	JOW_594_XL2_XiViewer_spectra.mgf	JOW_594_XL2_XiViewer_spectra.mgf	2997		196.08479216	20.0 ppm		false	false				Between	TT
9103_2807	Mre11Strep	689	680	TDILGSLLAKK	10	Mer2	0	1	GPGSMoxVAR	0	159	4	536.799873472169	2143.17038802116	536.79904827	2143.1670872124837	1.5401546131671637		9103	JOW_594_XL2_XiViewer_spectra.mgf	JOW_594_XL2_XiViewer_spectra.mgf	3252		196.08479216	20.0 ppm		false	false				Between	TT
9103_2830	Mre11Strep	689	680	TDILGSLLAKK	10	Mer2	0	1	GPGSMVAR	0	202	3	710.064801685148	2127.1725756548067	710.0646673666665	2127.1721726993624	0.18943245379318074		9103	JOW_594_XL2_XiViewer_spectra.mgf	JOW_594_XL2_XiViewer_spectra.mgf	2548		196.08479216	20.0 ppm		false	false				Between	TT
9103_2831	Mre11Strep	689	680	TDILGSLLAKK	10	Mer2	0	1	GPGSMVAR	0	216	4	532.8002992656089	2127.1720911949196	532.80031962	2127.172172612484	-0.03827502315471193		9103	JOW_594_XL2_XiViewer_spectra.mgf	JOW_594_XL2_XiViewer_spectra.mgf	2710		196.08479216	20.0 ppm		false	false				Between	TT
9103_377	Mer2	137	130	VSTAMoxLSKGDEK	8	Mer2	144	143	TKSDSSYR	2	157	4	605.795120772656	2419.151377223108	605.7956968	2419.1536813324838	-0.95244439975322		9103	JOW_594_XL2_XiViewer_spectra.mgf	JOW_594_XL2_XiViewer_spectra.mgf	303		196.08479216	20.0 ppm		false	false				Self	TT
9103_1588	Mer2	137	130	VSTAMoxLSKGDEK	8	Mer2	144	143	TKSDSSYR	2	119	4	605.796262481829	2419.1559440598	605.7956968	2419.1536813324838	0.9353383927303102		9103	JOW_594_XL2_XiViewer_spectra.mgf	JOW_594_XL2_XiViewer_spectra.mgf	1703		196.08479216	20.0 ppm		false	false				Self	TT
9103_1631	Mer2	137	130	VSTAMLSKGDEK	8	Mer2	144	143	TKSDSSYR	2	154	4	601.797324046445	2403.160190318264	601.79696815	2403.158766732484	0.5923810777454838		9103	JOW_594_XL2_XiViewer_spectra.mgf	JOW_594_XL2_XiViewer_spectra.mgf	340		196.08479216	20.0 ppm		false	false				Self	TT
9103_1632	Mer2	137	130	VSTAMLSKGDEK	8	Mer2	144	143	TKSDSSYR	2	131	3	802.0604870676069	2403.1596318021834	802.06019874	2403.158766819363	0.3599357780574515		9103	JOW_594_XL2_XiViewer_spectra.mgf	JOW_594_XL2_XiViewer_spectra.mgf	2237		196.08479216	20.0 ppm		false	false				Self	TT
9103_1773	Mer2	137	130	VSTAMLSKGDEK	8	Mer2	144	143	TKSDSSYR	2	161	4	601.797433302881	2403.160627344008	601.79696815	2403.158766732484	0.7742357890943017		9103	JOW_594_XL2_XiViewer_spectra.mgf	JOW_594_XL2_XiViewer_spectra.mgf	1576		196.08479216	20.0 ppm		false	false				Self	TT
9103_1774	Mer2	137	130	VSTAMLSKGDEK	8	Mer2	144	143	TKSDSSYR	2	115	3	802.0603801021539	2403.1593109058244	802.06019874	2403.158766819363	0.2264047091151854		9103	JOW_594_XL2_XiViewer_spectra.mgf	JOW_594_XL2_XiViewer_spectra.mgf	2901		196.08479216	20.0 ppm		false	false				Self	TT
9103_1824	Mer2	144	143	TKSDSSYRQVLVEEISR	2	Mer2	137	130	VSTAMoxLSKGDEK	8	129	5	695.554567423361	3472.73645478241	695.55438439	3472.735539615605	0.2635290809230046		9103	JOW_594_XL2_XiViewer_spectra.mgf	JOW_594_XL2_XiViewer_spectra.mgf	1247		196.08479216	20.0 ppm		false	false				Self	TT
9103_1884	Mer2	144	143	TKSDSSYRQVLVEEISR	2	Mer2	137	130	VSTAMLSKGDEK	8	150	5	692.358070028437	3456.75396780779	692.3554014700002	3456.740625015606	3.8599344387071395		9103	JOW_594_XL2_XiViewer_spectra.mgf	JOW_594_XL2_XiViewer_spectra.mgf	377		196.08479216	20.0 ppm		false	false				Self	TT
9103_1885	Mer2	144	143	TKSDSSYRQVLVEEISR	2	Mer2	137	130	VSTAMLSKGDEK	8	110	4	865.196892912742	3456.758465783452	865.1924327425	3456.740625102484	5.16112804015674		9103	JOW_594_XL2_XiViewer_spectra.mgf	JOW_594_XL2_XiViewer_spectra.mgf	2383		196.08479216	20.0 ppm		false	false				Self	TT
9103_2468	Mer2	137	130	VSTAMLSKGDEK	8	Mer2	144	143	TKSDSSYR	2	149	4	601.796737086534	2403.15784247862	601.79696815	2403.158766732484	-0.3845995848499102		9103	JOW_594_XL2_XiViewer_spectra.mgf	JOW_594_XL2_XiViewer_spectra.mgf	1241		196.08479216	20.0 ppm		false	false				Self	TT
9103_2647	Mer2	144	143	TKSDSSYRQVLVEEISR	2	Mer2	137	130	VSTAMoxLSKGDEK	8	130	5	695.554391658521	3472.73557595821	695.55438439	3472.735539615605	0.01046512318155021		9103	JOW_594_XL2_XiViewer_spectra.mgf	JOW_594_XL2_XiViewer_spectra.mgf	493		196.08479216	20.0 ppm		false	false				Self	TT
9103_2951	Mer2	137	130	VSTAMLSKGDEK	8	Mer2	144	143	TKSDSSYR	2	149	4	601.7972771818451	2403.160002859864	601.79696815	2403.158766732484	0.514376077587797		9103	JOW_594_XL2_XiViewer_spectra.mgf	JOW_594_XL2_XiViewer_spectra.mgf	2241		196.08479216	20.0 ppm		false	false				Self	TT
9103_3222	Mer2	137	130	VSTAMLSKGDEK	8	Mer2	144	143	TKSDSSYR	2	113	4	601.796814701532	2403.1581529386117	601.79696815	2403.158766732484	-0.2554112864531067		9103	JOW_594_XL2_XiViewer_spectra.mgf	JOW_594_XL2_XiViewer_spectra.mgf	1687		196.08479216	20.0 ppm		false	false				Self	TT
9103_3223	Mer2	137	130	VSTAMLSKGDEK	8	Mer2	144	143	TKSDSSYR	2	115	3	802.0597750340011	2403.157495701366	802.06019874	2403.158766819363	-0.5289363376949995		9103	JOW_594_XL2_XiViewer_spectra.mgf	JOW_594_XL2_XiViewer_spectra.mgf	1263		196.08479216	20.0 ppm		false	false				Self	TT
9103_3348	Mer2	137	130	VSTAMLSKGDEK	8	Mer2	144	143	TKSDSSYR	2	136	3	802.060354521223	2403.1592341630317	802.06019874	2403.158766819363	0.19447057566097878		9103	JOW_594_XL2_XiViewer_spectra.mgf	JOW_594_XL2_XiViewer_spectra.mgf	3212		196.08479216	20.0 ppm		false	false				Self	TT
9103_861	Mer2	177	172	QHETEKSMR	6	Mer2	0	1	GPGSMVAR	0	106	4	529.505768889063	2113.993969688736	529.5072025525	2113.9997043424837	-2.7127031929297716		9103	JOW_594_XL2_XiViewer_spectra.mgf	JOW_594_XL2_XiViewer_spectra.mgf	3131		196.08479216	20.0 ppm		false	false				Self	TT
9103_381	Mre11Strep	421	420	KSGINGTSISDRDVEK	2	Mer2	163	160	YNSKITR	4	103	4	696.3640294640628	2781.427011988735	696.3637008	2781.4256973324837	0.4726555351498057		9103	JOW_594_XL2_XiViewer_spectra.mgf	JOW_594_XL2_XiViewer_spectra.mgf	1793		196.08479216	20.0 ppm		false	false				Between	TT
9103_382	Mre11Strep	480	474	FVDKDEKTALK	7	Mer2	165	160	YNSKITR	6	170	4	593.3227696984379	2369.2619729262356	593.32204477	2369.259073212484	1.2238905336644812		9103	JOW_594_XL2_XiViewer_spectra.mgf	JOW_594_XL2_XiViewer_spectra.mgf	2859		196.08479216	20.0 ppm		false	false				Between	TT
9103_1760	Mer2	165	160	YNSKITR	6	Mre11Strep	480	478	DEKTALK	3	144	4	471.00766539888804	1880.0015557280362	471.0073613575	1880.000339562484	0.6468964535046235		9103	JOW_594_XL2_XiViewer_spectra.mgf	JOW_594_XL2_XiViewer_spectra.mgf	844		196.08479216	20.0 ppm		false	false				Between	TT
9103_1761	Mer2	165	160	YNSKITR	6	Mre11Strep	480	478	DEKTALK	3	119	3	627.673990235095	1880.0001413046477	627.67405635	1880.000339649363	-0.10550248906309369		9103	JOW_594_XL2_XiViewer_spectra.mgf	JOW_594_XL2_XiViewer_spectra.mgf	2315		196.08479216	20.0 ppm		false	false				Between	TT
9103_3250	Mre11Strep	421	421	SGINGTSISDRDVEK	1	Mre11Strep	473	473	KFVDK	1	116	4	603.061218261719	2408.21576717936	603.0618590975	2408.218330522484	-1.0644147549569147		9103	JOW_594_XL2_XiViewer_spectra.mgf	JOW_594_XL2_XiViewer_spectra.mgf	1471		196.08479216	20.0 ppm		false	false				Self	TT
9103_384	Mre11Strep	420	420	KSGINGTSISDRDVEK	1	Mre11Strep	157	152	VIESDKIK	6	143	5	567.3040897821879	2831.4840665765446	567.304802216	2831.487628745605	-1.2580556680608317		9103	JOW_594_XL2_XiViewer_spectra.mgf	JOW_594_XL2_XiViewer_spectra.mgf	753		196.08479216	20.0 ppm		false	false				Self	TT
9103_1664	Mre11Strep	420	420	KSGINGTSISDRDVEK	1	Mre11Strep	157	152	VIESDKIK	6	109	5	567.304849175059	2831.4878635408995	567.304802216	2831.487628745605	0.08292294557883628		9103	JOW_594_XL2_XiViewer_spectra.mgf	JOW_594_XL2_XiViewer_spectra.mgf	3506		196.08479216	20.0 ppm		false	false				Self	TT
9103_396	Mer2	45	38	SIFSHSGKVTNAGALEESDK	8	Mer2	38	38	SIFSHSGK	1	123	4	784.3889928429691	3133.52686550436	784.39018117	3133.531618812484	-1.5169172365278292		9103	JOW_594_XL2_XiViewer_spectra.mgf	JOW_594_XL2_XiViewer_spectra.mgf	554		196.08479216	20.0 ppm		false	false				Self	TT
9103_397	Mer2	45	38	SIFSHSGKVTNAGALEESDK	8	Mer2	38	38	SIFSHSGK	1	102	5	627.713574645469	3133.5314908929495	627.713600212	3133.531618725605	-0.04079507435517054		9103	JOW_594_XL2_XiViewer_spectra.mgf	JOW_594_XL2_XiViewer_spectra.mgf	982		196.08479216	20.0 ppm		false	false				Self	TT
9103_1429	Mer2	45	38	SIFSHSGKVTNAGALEESDK	8	Mer2	38	38	SIFSHSGK	1	184	4	784.3898692530589	3133.5303711447195	784.39018117	3133.531618812484	-0.39816664266470375		9103	JOW_594_XL2_XiViewer_spectra.mgf	JOW_594_XL2_XiViewer_spectra.mgf	3170		196.08479216	20.0 ppm		false	false				Self	TT
9103_1809	Mer2	45	38	SIFSHSGKVTNAGALEESDK	8	Mer2	38	38	SIFSHSGK	1	152	4	784.394362341973	3133.5483435003757	784.39018117	3133.531618812484	5.337328588430149		9103	JOW_594_XL2_XiViewer_spectra.mgf	JOW_594_XL2_XiViewer_spectra.mgf	3149		196.08479216	20.0 ppm		false	false				Self	TT
9103_2633	Mer2	45	38	SIFSHSGKVTNAGALEESDK	8	Mer2	38	38	SIFSHSGK	1	180	4	784.3895371245239	3133.5290426305796	784.39018117	3133.531618812484	-0.822133687368474		9103	JOW_594_XL2_XiViewer_spectra.mgf	JOW_594_XL2_XiViewer_spectra.mgf	1306		196.08479216	20.0 ppm		false	false				Self	TT
9103_593	Mer2	45	38	SIFSHSGKVTNAGALEESDK	8	Mer2	45	38	SIFSHSGKVTNAGALEESDK	8	204	5	870.6320443104689	4348.123839217949	870.6291792239999	4348.109513785605	3.2946346680914576		9103	JOW_594_XL2_XiViewer_spectra.mgf	JOW_594_XL2_XiViewer_spectra.mgf	2916		392.16958432	20.0 ppm		false	false				Self	TT
9103_595	Mer2	45	38	SIFSHSGKVTNAGALEESDK	8	Mer2	45	38	SIFSHSGKVTNAGALEESDK	8	145	4	1088.035309904688	4348.112133751236	1088.034654935	4348.109513872484	0.6025328348954981		9103	JOW_594_XL2_XiViewer_spectra.mgf	JOW_594_XL2_XiViewer_spectra.mgf	3112		392.16958432	20.0 ppm		false	false				Self	TT
9103_1820	Mer2	45	38	SIFSHSGKVTNAGALEESDK	8	Mer2	45	38	SIFSHSGKVTNAGALEESDK	8	229	6	725.69371439056	4348.118627542086	725.6921954166667	4348.109513698726	2.0960473353401463		9103	JOW_594_XL2_XiViewer_spectra.mgf	JOW_594_XL2_XiViewer_spectra.mgf	1388		392.16958432	20.0 ppm		false	false				Self	TT
9103_1911	Mre11Strep	188	188	TFKDGGVTFEVPTMoxR	1	Mre11Strep	157	152	VIESDKIK	6	140	4	707.619055094379	2826.4471145099997	707.6191124775	2826.447344042484	-0.08120883088030106		9103	JOW_594_XL2_XiViewer_spectra.mgf	JOW_594_XL2_XiViewer_spectra.mgf	136		196.08479216	20.0 ppm		false	false				Self	TT
9103_416	Mer2	205	199	VLLSLSKDMoxHSLQTR	7	Mer2	205	199	VLLSLSKDMoxHSLQTR	7	174	6	614.672068633594	3681.98875300029	614.6663760733334	3681.954597638726	9.276421166598237		9103	JOW_594_XL2_XiViewer_spectra.mgf	JOW_594_XL2_XiViewer_spectra.mgf	1645		392.16958432	20.0 ppm		false	false				Self	TT
9103_417	Mer2	205	199	VLLSLSKDMoxHSLQTR	7	Mer2	205	199	VLLSLSKDMoxHSLQTR	7	119	5	737.3998539423441	3681.9628873773254	737.398196012	3681.954597725605	2.2514269257173316		9103	JOW_594_XL2_XiViewer_spectra.mgf	JOW_594_XL2_XiViewer_spectra.mgf	1528		392.16958432	20.0 ppm		false	false				Self	TT
9103_458	Mer2	205	199	VLLSLSKDMHSLQTR	7	Mer2	205	199	VLLSLSKDMHSLQTR	7	239	5	731.000256774375	3649.96490153748	731.000230172	3649.964768525605	0.036441961295032264		9103	JOW_594_XL2_XiViewer_spectra.mgf	JOW_594_XL2_XiViewer_spectra.mgf	3023		392.16958432	20.0 ppm		false	false				Self	TT
9103_965	Mer2	205	199	VLLSLSKDMHSLQTR	7	Mer2	205	199	VLLSLSKDMHSLQTR	7	211	6	609.3355313101561	3649.9695290596624	609.3347378733333	3649.964768438726	1.304292298259964		9103	JOW_594_XL2_XiViewer_spectra.mgf	JOW_594_XL2_XiViewer_spectra.mgf	721		392.16958432	20.0 ppm		false	false				Self	TT
9103_972	Mer2	205	199	VLLSLSKDMHSLQTR	7	Mer2	205	199	VLLSLSKDMHSLQTR	7	205	6	609.336629942969	3649.97612085654	609.3347378733333	3649.964768438726	3.1102814778618617		9103	JOW_594_XL2_XiViewer_spectra.mgf	JOW_594_XL2_XiViewer_spectra.mgf	187		392.16958432	20.0 ppm		false	false				Self	TT
9103_1160	Mer2	205	199	VLLSLSKDMHSLQTR	7	Mer2	205	199	VLLSLSKDMHSLQTR	7	234	5	730.999793760625	3649.96258646873	731.000230172	3649.964768525605	-0.5978295718873984		9103	JOW_594_XL2_XiViewer_spectra.mgf	JOW_594_XL2_XiViewer_spectra.mgf	255		392.16958432	20.0 ppm		false	false				Self	TT
9103_1917	Mer2	205	199	VLLSLSKDMoxHSLQTR	7	Mer2	205	199	VLLSLSKDMoxHSLQTR	7	162	6	614.666477817655	3681.9552081046563	614.6663760733334	3681.954597638726	0.16579941819108895		9103	JOW_594_XL2_XiViewer_spectra.mgf	JOW_594_XL2_XiViewer_spectra.mgf	1366		392.16958432	20.0 ppm		false	false				Self	TT
9103_2100	Mer2	205	199	VLLSLSKDMHSLQTR	7	Mer2	205	199	VLLSLSKDMHSLQTR	7	231	6	609.334881683865	3649.965631301916	609.3347378733333	3649.964768438726	0.23640315582878388		9103	JOW_594_XL2_XiViewer_spectra.mgf	JOW_594_XL2_XiViewer_spectra.mgf	2752		392.16958432	20.0 ppm		false	false				Self	TT
9103_3411	Mer2	205	199	VLLSLSKDMHSLQTR	7	Mer2	205	199	VLLSLSKDMHSLQTR	7	139	4	913.501853280231	3649.978307253408	913.49846862	3649.964768612484	3.709252494769897		9103	JOW_594_XL2_XiViewer_spectra.mgf	JOW_594_XL2_XiViewer_spectra.mgf	987		392.16958432	20.0 ppm		false	false				Self	TT
9103_419	Mre11Strep	529	522	RANSVRPTPPKENDETNFAFNGNGLDSFR	8	Mer2	0	1	GPGSMVAR	0	181	5	844.8124515985941	4219.025875658575	844.8123459939999	4219.025347635605	0.125152832035014		9103	JOW_594_XL2_XiViewer_spectra.mgf	JOW_594_XL2_XiViewer_spectra.mgf	2143		196.08479216	20.0 ppm		false	false				Between	TT
9103_1963	Mre11Strep	529	523	ANSVRPTPPKENDETNFAFNGNGLDSFR	7	Mer2	0	1	GPGSMoxVAR	0	131	4	1020.738737762323	4078.925845181776	1020.7370643075	4078.9191513624837	1.6410767273872828		9103	JOW_594_XL2_XiViewer_spectra.mgf	JOW_594_XL2_XiViewer_spectra.mgf	1744		196.08479216	20.0 ppm		false	false				Between	TT
9103_424	Mer2	43	38	SIFSHSGKVTNAGALEESDK	6	Mre11Strep	190	188	TFKDGGVTFEVPTMoxR	3	102	5	795.395032165	3971.938778490605	795.3914981400002	3971.921108365606	4.448760314408474		9103	JOW_594_XL2_XiViewer_spectra.mgf	JOW_594_XL2_XiViewer_spectra.mgf	3339		196.08479216	20.0 ppm		false	false				Between	TT
9103_912	Mer2	43	38	SIFSHSGKVTNAGALEESDK	6	Mre11Strep	190	188	TFKDGGVTFEVPTMoxR	3	104	4	993.992463225	3971.940747032484	993.98755358	3971.921108452484	4.944352987827369		9103	JOW_594_XL2_XiViewer_spectra.mgf	JOW_594_XL2_XiViewer_spectra.mgf	1857		196.08479216	20.0 ppm		false	false				Between	TT
9103_814	Mer2	143	143	TKSDSSYRQVLVEEISR	1	Mer2	143	143	TKSDSSYRQVLVEEISR	1	138	6	699.0286465445311	4188.128220465912	699.0289190166667	4188.1298552987255	-0.39034912241576525		9103	JOW_594_XL2_XiViewer_spectra.mgf	JOW_594_XL2_XiViewer_spectra.mgf	1351		392.16958432	20.0 ppm		false	false				Self	TT
9103_429	Mer2	212	199	VLLSLSKDMHSLQTR	14	Mer2	0	1	GPGSMVAR	0	199	4	675.112686690625	2696.4216408949837	675.1098233575	2696.4101875624838	4.247622469607278		9103	JOW_594_XL2_XiViewer_spectra.mgf	JOW_594_XL2_XiViewer_spectra.mgf	1421		196.08479216	20.0 ppm		false	false				Self	TT
9103_1877	Mer2	212	199	VLLSLSKDMoxHSLQTR	14	Mer2	0	1	GPGSMVAR	0	183	4	679.112803042028	2712.4221063005957	679.1085520075	2712.4051021624837	6.269026001494409		9103	JOW_594_XL2_XiViewer_spectra.mgf	JOW_594_XL2_XiViewer_spectra.mgf	955		196.08479216	20.0 ppm		false	false				Self	TT
9103_2743	Mer2	212	199	VLLSLSKDMHSLQTR	14	Mer2	0	1	GPGSMVAR	0	138	4	675.1092529296881	2696.407905851236	675.1098233575	2696.4101875624838	-0.8462033180848666		9103	JOW_594_XL2_XiViewer_spectra.mgf	JOW_594_XL2_XiViewer_spectra.mgf	1756		196.08479216	20.0 ppm		false	false				Self	TT
9103_433	Mer2	205	199	VLLSLSKDMoxHSLQTR	7	Mer2	209	199	VLLSLSKDMHSLQTR	11	182	6	612.003489532031	3665.9772783909125	612.0005569733332	3665.9596830387254	4.7996578545259885		9103	JOW_594_XL2_XiViewer_spectra.mgf	JOW_594_XL2_XiViewer_spectra.mgf	1356		196.08479216	20.0 ppm		false	false				Self	TT
9103_440	Mer2	205	199	VLLSLSKDMHSLQTR	7	Mer2	204	199	VLLSLSK	6	129	5	537.3128788446879	2681.5280118890446	537.310270488	2681.5149701056052	4.863587779573255		9103	JOW_594_XL2_XiViewer_spectra.mgf	JOW_594_XL2_XiViewer_spectra.mgf	2576		196.08479216	20.0 ppm		false	false				Self	TT
9103_2047	Mer2	205	199	VLLSLSKDMHSLQTR	7	Mer2	204	199	VLLSLSK	6	178	4	671.388279730062	2681.524013052732	671.386019015	2681.514970192484	3.3722952690896904		9103	JOW_594_XL2_XiViewer_spectra.mgf	JOW_594_XL2_XiViewer_spectra.mgf	618		196.08479216	20.0 ppm		false	false				Self	TT
9103_441	Mre11Strep	525	523	ANSVRPTPPKENDETNFAFNGNGLDSFR	3	Mer2	0	1	GPGSMVAR	0	116	4	1016.740128096875	4062.9314065199837	1016.7383356575	4062.924236762484	1.7646791035504548		9103	JOW_594_XL2_XiViewer_spectra.mgf	JOW_594_XL2_XiViewer_spectra.mgf	575		196.08479216	20.0 ppm		false	false				Between	TT
9103_1925	Mre11Strep	525	522	RANSVRPTPPKENDETNFAFNGNGLDSFR	4	Mer2	0	1	GPGSMVAR	0	180	5	844.8140548568291	4219.033891949751	844.8123459939999	4219.025347635605	2.025186729650995		9103	JOW_594_XL2_XiViewer_spectra.mgf	JOW_594_XL2_XiViewer_spectra.mgf	2618		196.08479216	20.0 ppm		false	false				Between	TT
9103_2021	Mre11Strep	525	523	ANSVRPTPPKENDETNFAFNGNGLDSFR	3	Mer2	0	1	GPGSMVAR	0	134	4	1016.736891333143	4062.918459465056	1016.7383356575	4062.924236762484	-1.4219554909583803		9103	JOW_594_XL2_XiViewer_spectra.mgf	JOW_594_XL2_XiViewer_spectra.mgf	444		196.08479216	20.0 ppm		false	false				Between	TT
9103_1259	Mre11Strep	269	256	NFDVLQPGSSVATSLCcmEAEAQPK	14	Mre11Strep	307	306	MKSISLQDVPHLRPHDK	2	115	6	774.895173185938	4643.327380314354	774.8924776616667	4643.311207168726	3.4831061082666377		9103	JOW_594_XL2_XiViewer_spectra.mgf	JOW_594_XL2_XiViewer_spectra.mgf	1457		196.08479216	20.0 ppm		false	false				Self	TT
9103_2092	Mre11Strep	269	256	NFDVLQPGSSVATSLCcmEAEAQPK	14	Mre11Strep	307	306	MKSISLQDVPHLRPHDK	2	146	6	774.893813555482	4643.319222531618	774.8924776616667	4643.311207168726	1.7262170323605701		9103	JOW_594_XL2_XiViewer_spectra.mgf	JOW_594_XL2_XiViewer_spectra.mgf	2232		196.08479216	20.0 ppm		false	false				Self	TT
9103_3407	Mre11Strep	269	256	NFDVLQPGSSVATSLCcmEAEAQPK	14	Mre11Strep	307	306	MKSISLQDVPHLRPHDK	2	115	7	664.340675243801	4643.333791438454	664.3374489071429	4643.311207081847	4.863847284743725		9103	JOW_594_XL2_XiViewer_spectra.mgf	JOW_594_XL2_XiViewer_spectra.mgf	415		196.08479216	20.0 ppm		false	false				Self	TT
9103_449	Mre11Strep	307	306	MKSISLQDVPHLRPHDK	2	Mre11Strep	74	67	SLYQVLKTLR	8	159	6	570.322581328906	3415.8918291721625	570.3199784	3415.876211598726	4.572054860594671		9103	JOW_594_XL2_XiViewer_spectra.mgf	JOW_594_XL2_XiViewer_spectra.mgf	3009		196.08479216	20.0 ppm		false	false				Self	TT
9103_951	Mre11Strep	307	306	MKSISLQDVPHLRPHDK	2	Mre11Strep	74	67	SLYQVLKTLR	8	144	7	488.9916475125	3415.890597319347	488.98959239714287	3415.876211511847	4.211454575355815		9103	JOW_594_XL2_XiViewer_spectra.mgf	JOW_594_XL2_XiViewer_spectra.mgf	794		196.08479216	20.0 ppm		false	false				Self	TT
9103_1252	Mre11Strep	307	306	MKSISLQDVPHLRPHDK	2	Mre11Strep	74	67	SLYQVLKTLR	8	140	5	684.185035459844	3415.888794964825	684.182518804	3415.876211685605	3.683763239723279		9103	JOW_594_XL2_XiViewer_spectra.mgf	JOW_594_XL2_XiViewer_spectra.mgf	3524		196.08479216	20.0 ppm		false	false				Self	TT
9103_2056	Mre11Strep	307	306	MKSISLQDVPHLRPHDK	2	Mre11Strep	74	67	SLYQVLKTLR	8	152	6	570.320387614501	3415.878666885732	570.3199784	3415.876211598726	0.7187868803763784		9103	JOW_594_XL2_XiViewer_spectra.mgf	JOW_594_XL2_XiViewer_spectra.mgf	2988		196.08479216	20.0 ppm		false	false				Self	TT
9103_2059	Mre11Strep	307	306	MKSISLQDVPHLRPHDK	2	Mre11Strep	74	67	SLYQVLKTLR	8	149	5	684.180239097861	3415.86481315491	684.182518804	3415.876211685605	-3.3369273325145574		9103	JOW_594_XL2_XiViewer_spectra.mgf	JOW_594_XL2_XiViewer_spectra.mgf	1131		196.08479216	20.0 ppm		false	false				Self	TT
9103_2061	Mre11Strep	307	306	MKSISLQDVPHLRPHDK	2	Mre11Strep	74	67	SLYQVLKTLR	8	162	7	488.988404816427	3415.867898446836	488.98959239714287	3415.876211511847	-2.433655231104847		9103	JOW_594_XL2_XiViewer_spectra.mgf	JOW_594_XL2_XiViewer_spectra.mgf	747		196.08479216	20.0 ppm		false	false				Self	TT
9103_452	Mer2	38	38	SIFSHSGKVTNAGALEESDK	1	Mre11Strep	190	188	TFKDGGVTFEVPTMR	3	119	5	792.1956913446878	3955.942074389044	792.19251522	3955.926193765605	4.014388201684811		9103	JOW_594_XL2_XiViewer_spectra.mgf	JOW_594_XL2_XiViewer_spectra.mgf	1815		196.08479216	20.0 ppm		false	false				Between	TT
9103_453	Mre11Strep	732	713	GGGSGGGSGGSAWSHPQFEK	20	Mre11Strep	677	677	TPKTDILGSLLAK	1	145	5	680.5470097040629	3397.6986661859196	680.545325372	3397.6902445256046	2.478642756957874		9103	JOW_594_XL2_XiViewer_spectra.mgf	JOW_594_XL2_XiViewer_spectra.mgf	381		196.08479216	20.0 ppm		false	false				Self	TT
9103_454	Mre11Strep	472	457	MQLSLLPEVGLNEAVKK	16	Mre11Strep	426	420	KSGINGTSISDRDVEK	7	168	5	754.8092167353128	3769.009701342169	754.805906702	3768.993151175605	4.391137341034261		9103	JOW_594_XL2_XiViewer_spectra.mgf	JOW_594_XL2_XiViewer_spectra.mgf	3182		196.08479216	20.0 ppm		false	false				Self	TT
9103_2090	Mre11Strep	169	168	GSTKLALYGLAAVRDER	2	Mre11Strep	66	66	KSLYQVLK	1	119	5	599.5428836487099	2992.6780359091545	599.54146713	2992.670953315605	2.3666462701705897		9103	JOW_594_XL2_XiViewer_spectra.mgf	JOW_594_XL2_XiViewer_spectra.mgf	357		196.08479216	20.0 ppm		false	false				Self	TT
9103_2114	Mer2	57	46	VTNAGALEESDKQILEWAGK	12	Mer2	41	38	SIFSHSGKVTNAGALEESDK	4	119	6	739.372216179469	4430.189638275539	739.3719037999998	4430.187763998724	0.4230693855565589		9103	JOW_594_XL2_XiViewer_spectra.mgf	JOW_594_XL2_XiViewer_spectra.mgf	434		196.08479216	20.0 ppm		false	false				Self	TT
9103_460	Mre11Strep	307	306	MKSISLQDVPHLRPHDK	2	Mre11Strep	677	677	TPKTDILGSLLAK	1	120	6	593.002024688281	3551.9684893284125	592.9989048599998	3551.949770358725	5.2700547298863025		9103	JOW_594_XL2_XiViewer_spectra.mgf	JOW_594_XL2_XiViewer_spectra.mgf	1282		196.08479216	20.0 ppm		false	false				Self	TT
9103_463	Mre11Strep	171	168	GSTKLALYGLAAVRDER	4	Mer2	212	199	VLLSLSKDMHSLQTR	14	150	6	624.6805525203131	3742.0396563206045	624.67727231	3742.0199750587262	5.259528813176723		9103	JOW_594_XL2_XiViewer_spectra.mgf	JOW_594_XL2_XiViewer_spectra.mgf	3159		196.08479216	20.0 ppm		false	false				Between	TT
9103_467	Mre11Strep	307	306	MKSISLQDVPHLRPHDK	2	Mre11Strep	472	457	MQLSLLPEVGLNEAVKK	16	197	7	581.608494654688	4064.208527314663	581.6060584171429	4064.1914736518474	4.196077602698732		9103	JOW_594_XL2_XiViewer_spectra.mgf	JOW_594_XL2_XiViewer_spectra.mgf	1784		196.08479216	20.0 ppm		false	false				Self	TT
9103_3422	Mre11Strep	307	306	MKSISLQDVPHLRPHDK	2	Mre11Strep	472	457	MQLSLLPEVGLNEAVKK	16	152	6	678.377157682998	4064.219287296714	678.37252209	4064.1914737387256	6.843564868451456		9103	JOW_594_XL2_XiViewer_spectra.mgf	JOW_594_XL2_XiViewer_spectra.mgf	585		196.08479216	20.0 ppm		false	false				Self	TT
9103_468	Mer2	108	94	SLNKFNQLLEQDAATNGNVK	15	Mer2	0	1	GPGSMVAR	0	128	4	794.1565709679691	3172.59717800436	794.1556533625	3172.5935075824837	1.156915270638216		9103	JOW_594_XL2_XiViewer_spectra.mgf	JOW_594_XL2_XiViewer_spectra.mgf	408		196.08479216	20.0 ppm		false	false				Self	TT
9103_1500	Mer2	108	94	SLNKFNQLLEQDAATNGNVK	15	Mer2	0	1	GPGSMVAR	0	136	4	794.1558980682449	3172.5944864054636	794.1556533625	3172.5935075824837	0.30852454864459533		9103	JOW_594_XL2_XiViewer_spectra.mgf	JOW_594_XL2_XiViewer_spectra.mgf	202		196.08479216	20.0 ppm		false	false				Self	TT
9103_3424	Mer2	45	38	SIFSHSGKVTNAGALEESDK	8	Mre11Strep	679	677	TPKTDILGSLLAK	3	109	5	726.5897104772971	3627.9121700520905	726.5871901520002	3627.899568425606	3.4735323419881237		9103	JOW_594_XL2_XiViewer_spectra.mgf	JOW_594_XL2_XiViewer_spectra.mgf	2672		196.08479216	20.0 ppm		false	false				Between	TT
9103_472	Mer2	45	38	SIFSHSGKVTNAGALEESDK	8	Mre11Strep	472	457	MQLSLLPEVGLNEAVKK	16	121	5	829.0407230829691	4140.16723308045	829.0355308280002	4140.141271805606	6.270625357863472		9103	JOW_594_XL2_XiViewer_spectra.mgf	JOW_594_XL2_XiViewer_spectra.mgf	328		196.08479216	20.0 ppm		false	false				Between	TT
9103_478	Mer2	57	46	VTNAGALEESDKQILEWAGK	12	Mer2	0	1	GPGSMVAR	0	177	4	782.900589522656	3127.573252223108	782.89747909	3127.560810492484	3.978093913326103		9103	JOW_594_XL2_XiViewer_spectra.mgf	JOW_594_XL2_XiViewer_spectra.mgf	3309		196.08479216	20.0 ppm		false	false				Self	TT
9103_1510	Mer2	57	46	VTNAGALEESDKQILEWAGK	12	Mer2	0	1	GPGSMVAR	0	200	4	782.897806610388	3127.562120574036	782.89747909	3127.560810492484	0.4188828391024326		9103	JOW_594_XL2_XiViewer_spectra.mgf	JOW_594_XL2_XiViewer_spectra.mgf	1215		196.08479216	20.0 ppm		false	false				Self	TT
9103_2804	Mer2	57	46	VTNAGALEESDKQILEWAGK	12	Mer2	0	1	GPGSMoxVAR	0	114	3	1048.85986692199	3143.557771365333	1048.85918486	3143.5557251793625	0.6509144895914255		9103	JOW_594_XL2_XiViewer_spectra.mgf	JOW_594_XL2_XiViewer_spectra.mgf	220		196.08479216	20.0 ppm		false	false				Self	TT
9103_2805	Mer2	57	46	VTNAGALEESDKQILEWAGK	12	Mer2	0	1	GPGSMoxVAR	0	148	4	786.8962122695469	3143.5557432106716	786.89620774	3143.555725092484	0.005763596779773434		9103	JOW_594_XL2_XiViewer_spectra.mgf	JOW_594_XL2_XiViewer_spectra.mgf	1244		196.08479216	20.0 ppm		false	false				Self	TT
9103_2821	Mer2	57	46	VTNAGALEESDKQILEWAGK	12	Mer2	0	1	GPGSMVAR	0	129	4	782.896183859957	3127.555629572312	782.89747909	3127.560810492484	-1.6565369903913023		9103	JOW_594_XL2_XiViewer_spectra.mgf	JOW_594_XL2_XiViewer_spectra.mgf	3453		196.08479216	20.0 ppm		false	false				Self	TT
9103_3133	Mer2	57	46	VTNAGALEESDKQILEWAGK	12	Mer2	0	1	GPGSMVAR	0	193	4	782.897398106212	3127.560486557332	782.89747909	3127.560810492484	-0.10357437371736779		9103	JOW_594_XL2_XiViewer_spectra.mgf	JOW_594_XL2_XiViewer_spectra.mgf	431		196.08479216	20.0 ppm		false	false				Self	TT
9103_3308	Mer2	57	46	VTNAGALEESDKQILEWAGK	12	Mer2	0	1	GPGSMVAR	0	127	3	1043.529137874672	3127.5655842233787	1043.52754666	3127.560810579363	1.5263153315639597		9103	JOW_594_XL2_XiViewer_spectra.mgf	JOW_594_XL2_XiViewer_spectra.mgf	1035		196.08479216	20.0 ppm		false	false				Self	TT
9103_1981	Mre11Strep	159	158	IKVVPLLFQK	2	Mer2	165	160	YNSKITR	6	111	4	566.091363128691	2260.336346647248	566.0899570075	2260.3307221624837	2.488345934983775		9103	JOW_594_XL2_XiViewer_spectra.mgf	JOW_594_XL2_XiViewer_spectra.mgf	1745		196.08479216	20.0 ppm		false	false				Between	TT
9103_672	Mre11Strep	171	168	GSTKLALYGLAAVRDER	4	Mre11Strep	188	188	TFKDGGVTFEVPTMR	1	118	5	740.786402220625	3698.8956287687297	740.789082018	3698.909027755605	-3.622415900183035		9103	JOW_594_XL2_XiViewer_spectra.mgf	JOW_594_XL2_XiViewer_spectra.mgf	2224		196.08479216	20.0 ppm		false	false				Self	TT
9103_486	Mre11Strep	64	45	NNNVDMVVQSGDLFHVNKPSK	20	Mre11Strep	190	188	TFKDGGVTFEVPTMR	3	104	5	845.22364544625	4221.081844896855	845.2197384739999	4221.062310035604	4.627949036462345		9103	JOW_594_XL2_XiViewer_spectra.mgf	JOW_594_XL2_XiViewer_spectra.mgf	1508		196.08479216	20.0 ppm		false	false				Self	TT
9103_1025	Mre11Strep	64	45	NNNVDMVVQSGDLFHVNKPSK	20	Mre11Strep	190	188	TFKDGGVTFEVPTMR	3	102	4	1056.276764982812	4221.077954063732	1056.2728539975	4221.062310122485	3.7061621218198812		9103	JOW_594_XL2_XiViewer_spectra.mgf	JOW_594_XL2_XiViewer_spectra.mgf	2044		196.08479216	20.0 ppm		false	false				Self	TT
9103_488	Mre11Strep	532	523	ANSVRPTPPKENDETNFAFNGNGLDSFR	10	Mre11Strep	159	158	IKVVPLLFQK	2	103	5	895.675122497031	4473.33923015076	895.668895378	4473.308094555605	6.960306443728807		9103	JOW_594_XL2_XiViewer_spectra.mgf	JOW_594_XL2_XiViewer_spectra.mgf	2001		196.08479216	20.0 ppm		false	false				Self	TT
9103_489	Mre11Strep	171	168	GSTKLALYGLAAVRDER	4	Mre11Strep	74	67	SLYQVLKTLR	8	177	5	647.973218200156	3234.829708666385	647.969045198	3234.808843655605	6.45015263301291		9103	JOW_594_XL2_XiViewer_spectra.mgf	JOW_594_XL2_XiViewer_spectra.mgf	3541		196.08479216	20.0 ppm		false	false				Self	TT
9103_2281	Mre11Strep	171	168	GSTKLALYGLAAVRDER	4	Mre11Strep	74	67	SLYQVLKTLR	8	104	5	647.96886643238	3234.8079498275047	647.969045198	3234.808843655605	-0.27631558570807957		9103	JOW_594_XL2_XiViewer_spectra.mgf	JOW_594_XL2_XiViewer_spectra.mgf	2651		196.08479216	20.0 ppm		false	false				Self	TT
9103_3452	Mre11Strep	171	168	GSTKLALYGLAAVRDER	4	Mre11Strep	74	67	SLYQVLKTLR	8	149	4	809.71170468295	3234.8177128642837	809.7094874025	3234.808843742484	2.74177616922211		9103	JOW_594_XL2_XiViewer_spectra.mgf	JOW_594_XL2_XiViewer_spectra.mgf	3519		196.08479216	20.0 ppm		false	false				Self	TT
9103_494	Mre11Strep	362	348	LADDGEGDMVAELPKPLIR	15	Mre11Strep	171	168	GSTKLALYGLAAVRDER	4	113	5	811.6349613642191	4053.1384244867004	811.6313718380001	4053.1204768556054	4.428102050629367		9103	JOW_594_XL2_XiViewer_spectra.mgf	JOW_594_XL2_XiViewer_spectra.mgf	2281		196.08479216	20.0 ppm		false	false				Self	TT
9103_499	Mre11Strep	190	188	TFKDGGVTFEVPTMR	3	Mre11Strep	169	168	GSTKLALYGLAAVR	2	133	4	825.695206221875	3298.7517190199837	825.6918716975	3298.738380922484	4.043393552211472		9103	JOW_594_XL2_XiViewer_spectra.mgf	JOW_594_XL2_XiViewer_spectra.mgf	3345		196.08479216	20.0 ppm		false	false				Self	TT
9103_506	Mre11Strep	188	188	TFKDGGVTFEVPTMR	1	Mre11Strep	159	158	IKVVPLLFQK	2	130	5	613.746777770469	3063.6975065179495	613.74389606	3063.683097965605	4.7030165599988845		9103	JOW_594_XL2_XiViewer_spectra.mgf	JOW_594_XL2_XiViewer_spectra.mgf	2289		196.08479216	20.0 ppm		false	false				Self	TT
9103_2345	Mre11Strep	188	188	TFKDGGVTFEVPTMR	1	Mre11Strep	159	158	IKVVPLLFQK	2	147	4	766.929123762906	3063.687389184108	766.92805098	3063.6830980524837	1.4006447425368171		9103	JOW_594_XL2_XiViewer_spectra.mgf	JOW_594_XL2_XiViewer_spectra.mgf	3522		196.08479216	20.0 ppm		false	false				Self	TT
9103_832	Mre11Strep	190	188	TFKDGGVTFEVPTMR	3	Mre11Strep	159	158	IKVVPLLFQK	2	156	4	766.928132170313	3063.683422813736	766.92805098	3063.6830980524837	0.10600353945403876		9103	JOW_594_XL2_XiViewer_spectra.mgf	JOW_594_XL2_XiViewer_spectra.mgf	2777		196.08479216	20.0 ppm		false	false				Self	TT
9103_2312	Mre11Strep	190	188	TFKDGGVTFEVPTMoxR	3	Mre11Strep	159	158	IKVVPLLFQK	2	114	3	1027.565723067452	3079.6753398017186	1027.5666140466667	3079.678012739363	-0.8679276318792097		9103	JOW_594_XL2_XiViewer_spectra.mgf	JOW_594_XL2_XiViewer_spectra.mgf	2435		196.08479216	20.0 ppm		false	false				Self	TT
9103_2344	Mre11Strep	190	188	TFKDGGVTFEVPTMR	3	Mre11Strep	159	158	IKVVPLLFQK	2	129	3	1022.237164925741	3063.6896653765857	1022.2349758466668	3063.683098139363	2.1435758895841728		9103	JOW_594_XL2_XiViewer_spectra.mgf	JOW_594_XL2_XiViewer_spectra.mgf	2300		196.08479216	20.0 ppm		false	false				Self	TT
9103_3465	Mre11Strep	190	188	TFKDGGVTFEVPTMoxR	3	Mre11Strep	159	158	IKVVPLLFQK	2	158	4	770.931497073875	3079.696882427984	770.92677963	3079.678012652484	6.127191031733775		9103	JOW_594_XL2_XiViewer_spectra.mgf	JOW_594_XL2_XiViewer_spectra.mgf	689		196.08479216	20.0 ppm		false	false				Self	TT
9103_3482	Mre11Strep	190	188	TFKDGGVTFEVPTMR	3	Mre11Strep	159	158	IKVVPLLFQK	2	137	3	1022.240897733274	3063.700863799185	1022.2349758466668	3063.683098139363	5.798791602311583		9103	JOW_594_XL2_XiViewer_spectra.mgf	JOW_594_XL2_XiViewer_spectra.mgf	1940		196.08479216	20.0 ppm		false	false				Self	TT
9103_3483	Mre11Strep	190	188	TFKDGGVTFEVPTMR	3	Mre11Strep	159	158	IKVVPLLFQK	2	155	4	766.932313872318	3063.700149621756	766.92805098	3063.6830980524837	5.565709221994138		9103	JOW_594_XL2_XiViewer_spectra.mgf	JOW_594_XL2_XiViewer_spectra.mgf	2843		196.08479216	20.0 ppm		false	false				Self	TT
9103_2370	Mre11Strep	292	287	YGEAPKMTPIPLETIR	6	Mre11Strep	679	677	TPKTDILGSLLAK	3	104	4	842.720794243639	3366.85407110704	842.7190921175	3366.847262602484	2.022219609290291		9103	JOW_594_XL2_XiViewer_spectra.mgf	JOW_594_XL2_XiViewer_spectra.mgf	223		196.08479216	20.0 ppm		false	false				Self	TT
9103_1081	Mre11Strep	472	457	MQLSLLPEVGLNEAVKK	16	Mre11Strep	159	158	IKVVPLLFQK	2	129	5	650.5853524159379	3247.8903797452945	650.5869116680001	3247.8981760056054	-2.4004017023973785		9103	JOW_594_XL2_XiViewer_spectra.mgf	JOW_594_XL2_XiViewer_spectra.mgf	331		196.08479216	20.0 ppm		false	false				Self	TT
9103_514	Mre11Strep	685	677	TPKTDILGSLLAK	9	Mre11Strep	73	67	SLYQVLKTLR	7	176	4	693.910111007031	2771.611338160608	693.911292565	2771.616064392484	-1.7052260365231064		9103	JOW_594_XL2_XiViewer_spectra.mgf	JOW_594_XL2_XiViewer_spectra.mgf	1625		196.08479216	20.0 ppm		false	false				Self	TT
9103_2385	Mre11Strep	685	677	TPKTDILGSLLAK	9	Mre11Strep	73	67	SLYQVLKTLR	7	185	4	693.911365476445	2771.616356038264	693.911292565	2771.616064392484	0.10522589455023953		9103	JOW_594_XL2_XiViewer_spectra.mgf	JOW_594_XL2_XiViewer_spectra.mgf	2742		196.08479216	20.0 ppm		false	false				Self	TT
9103_837	Mer2	129	118	DLASQIENQLDKVSTAMLSK	12	Mer2	137	130	VSTAMLSKGDEK	8	170	4	913.7154246507813	3650.832592735609	913.7168490025	3650.838290142484	-1.5605749753888294		9103	JOW_594_XL2_XiViewer_spectra.mgf	JOW_594_XL2_XiViewer_spectra.mgf	1944		196.08479216	20.0 ppm		false	false				Self	TT
9103_2407	Mer2	129	118	DLASQIENQLDKVSTAMLSK	12	Mer2	137	130	VSTAMoxLSKGDEK	8	121	3	1223.284736497059	3666.8323800905396	1223.28501141	3666.8332048293623	-0.22491855415488782		9103	JOW_594_XL2_XiViewer_spectra.mgf	JOW_594_XL2_XiViewer_spectra.mgf	763		196.08479216	20.0 ppm		false	false				Self	TT
9103_2873	Mer2	129	118	DLASQIENQLDKVSTAMLSK	12	Mer2	137	130	VSTAMoxLSKGDEK	8	104	5	734.375054162198	3666.838888476595	734.373917398	3666.833204655605	1.550062594229684		9103	JOW_594_XL2_XiViewer_spectra.mgf	JOW_594_XL2_XiViewer_spectra.mgf	1862		196.08479216	20.0 ppm		false	false				Self	TT
9103_526	Mre11Strep	438	436	LFSESGGELEVQTLVNDLLNK	3	Mre11Strep	190	188	TFKDGGVTFEVPTMR	3	106	3	1395.7169400015619	4184.128990604048	1395.7068559533334	4184.098738459363	7.230265482873906		9103	JOW_594_XL2_XiViewer_spectra.mgf	JOW_594_XL2_XiViewer_spectra.mgf	1097		196.08479216	20.0 ppm		false	false				Self	TT
9103_721	Mre11Strep	438	436	LFSESGGELEVQTLVNDLLNK	3	Mre11Strep	190	188	TFKDGGVTFEVPTMR	3	111	4	1047.031769865625	4184.097973594984	1047.03196106	4184.098738372484	-0.18278189591147345		9103	JOW_594_XL2_XiViewer_spectra.mgf	JOW_594_XL2_XiViewer_spectra.mgf	2507		196.08479216	20.0 ppm		false	false				Self	TT
9103_527	Mer2	136	118	DLASQIENQLDKVSTAMLSK	19	Mer2	0	1	GPGSMoxVAR	0	129	4	794.903030928906	3175.583017848108	794.903604125	3175.585310632484	-0.7220037101250835		9103	JOW_594_XL2_XiViewer_spectra.mgf	JOW_594_XL2_XiViewer_spectra.mgf	1841		196.08479216	20.0 ppm		false	false				Self	TT
9103_705	Mer2	136	118	DLASQIENQLDKVSTAMoxLSK	19	Mer2	0	1	GPGSMVAR	0	146	4	794.9029246507811	3175.582592735608	794.903604125	3175.585310632484	-0.8558727320803626		9103	JOW_594_XL2_XiViewer_spectra.mgf	JOW_594_XL2_XiViewer_spectra.mgf	3307		196.08479216	20.0 ppm		false	false				Self	TT
9103_1530	Mer2	136	118	DLASQIENQLDKVSTAMLSK	19	Mer2	0	1	GPGSMoxVAR	0	137	4	794.9050359221189	3175.5910378209596	794.903604125	3175.585310632484	1.8035064139285149		9103	JOW_594_XL2_XiViewer_spectra.mgf	JOW_594_XL2_XiViewer_spectra.mgf	1205		196.08479216	20.0 ppm		false	false				Self	TT
9103_2429	Mer2	136	118	DLASQIENQLDKVSTAMLSK	19	Mer2	0	1	GPGSMVAR	0	177	4	790.9045913835159	3159.5892596665476	790.904875475	3159.590396032484	-0.3596560927153094		9103	JOW_594_XL2_XiViewer_spectra.mgf	JOW_594_XL2_XiViewer_spectra.mgf	487		196.08479216	20.0 ppm		false	false				Self	TT
9103_2882	Mer2	136	118	DLASQIENQLDKVSTAMLSK	19	Mer2	0	1	GPGSMoxVAR	0	197	4	794.9041701253191	3175.58757463376	794.903604125	3175.585310632484	0.7129398377793253		9103	JOW_594_XL2_XiViewer_spectra.mgf	JOW_594_XL2_XiViewer_spectra.mgf	1181		196.08479216	20.0 ppm		false	false				Self	TT
9103_2884	Mer2	136	118	DLASQIENQLDKVSTAMLSK	19	Mer2	0	1	GPGSMVAR	0	150	4	790.9040674209019	3159.5871638160916	790.904875475	3159.590396032484	-1.0229858897281634		9103	JOW_594_XL2_XiViewer_spectra.mgf	JOW_594_XL2_XiViewer_spectra.mgf	2911		196.08479216	20.0 ppm		false	false				Self	TT
9103_530	Mer2	117	114	TLIKDLASQIENQLDK	4	Mer2	117	114	TLIKDLASQIENQLDK	4	202	4	964.02796989375	3852.0827737074837	964.025570375	3852.073175632484	2.4916647639182026		9103	JOW_594_XL2_XiViewer_spectra.mgf	JOW_594_XL2_XiViewer_spectra.mgf	258		392.16958432	20.0 ppm		false	false				Self	TT
9103_531	Mer2	117	114	TLIKDLASQIENQLDK	4	Mer2	117	114	TLIKDLASQIENQLDK	4	119	3	1285.035909728125	3852.0858997837377	1285.0316683733333	3852.0731757193626	3.3031730693252883		9103	JOW_594_XL2_XiViewer_spectra.mgf	JOW_594_XL2_XiViewer_spectra.mgf	250		392.16958432	20.0 ppm		false	false				Self	TT
9103_2431	Mer2	117	114	TLIKDLASQIENQLDK	4	Mer2	117	114	TLIKDLASQIENQLDK	4	170	4	964.027023726572	3852.078989038772	964.025570375	3852.073175632484	1.5091629942663867		9103	JOW_594_XL2_XiViewer_spectra.mgf	JOW_594_XL2_XiViewer_spectra.mgf	374		392.16958432	20.0 ppm		false	false				Self	TT
9103_2432	Mer2	117	114	TLIKDLASQIENQLDK	4	Mer2	117	114	TLIKDLASQIENQLDK	4	123	3	1285.032963897598	3852.0770622921564	1285.0316683733333	3852.0731757193626	1.008956117011333		9103	JOW_594_XL2_XiViewer_spectra.mgf	JOW_594_XL2_XiViewer_spectra.mgf	1156		392.16958432	20.0 ppm		false	false				Self	TT
9103_533	Mer2	129	118	DLASQIENQLDKVSTAMLSK	12	Mer2	129	118	DLASQIENQLDKVSTAMLSK	12	147	3	1526.4464321890619	4576.317467166548	1526.4490050133334	4576.325185639363	-1.6866093429122144		9103	JOW_594_XL2_XiViewer_spectra.mgf	JOW_594_XL2_XiViewer_spectra.mgf	3239		392.16958432	20.0 ppm		false	false				Self	TT
9103_724	Mer2	129	118	DLASQIENQLDKVSTAMoxLSK	12	Mer2	129	118	DLASQIENQLDKVSTAMLSK	12	153	4	1149.087433928125	4592.320629844984	1149.087301505	4592.320100152484	0.11534311383852291		9103	JOW_594_XL2_XiViewer_spectra.mgf	JOW_594_XL2_XiViewer_spectra.mgf	3340		196.08479216	20.0 ppm		false	false				Self	TT
9103_1108	Mer2	129	118	DLASQIENQLDKVSTAMLSK	12	Mer2	129	118	DLASQIENQLDKVSTAMLSK	12	201	5	916.272425169844	4576.325743514825	916.27231356	4576.3251854656055	0.12194264986559236		9103	JOW_594_XL2_XiViewer_spectra.mgf	JOW_594_XL2_XiViewer_spectra.mgf	2983		392.16958432	20.0 ppm		false	false				Self	TT
9103_1109	Mer2	129	118	DLASQIENQLDKVSTAMLSK	12	Mer2	129	118	DLASQIENQLDKVSTAMLSK	12	223	4	1145.089020842188	4576.326977501236	1145.088572855	4576.325185552484	0.39156936606534376		9103	JOW_594_XL2_XiViewer_spectra.mgf	JOW_594_XL2_XiViewer_spectra.mgf	887		392.16958432	20.0 ppm		false	false				Self	TT
9103_2438	Mer2	129	118	DLASQIENQLDKVSTAMoxLSK	12	Mer2	129	118	DLASQIENQLDKVSTAMLSK	12	193	4	1149.089214834006	4592.3277534685085	1149.087301505	4592.320100152484	1.6665467253169313		9103	JOW_594_XL2_XiViewer_spectra.mgf	JOW_594_XL2_XiViewer_spectra.mgf	302		196.08479216	20.0 ppm		false	false				Self	TT
9103_3504	Mer2	129	118	DLASQIENQLDKVSTAMoxLSK	12	Mer2	129	118	DLASQIENQLDKVSTAMLSK	12	141	4	1149.088477712142	4592.324804981053	1149.087301505	4592.320100152484	1.0244992653198233		9103	JOW_594_XL2_XiViewer_spectra.mgf	JOW_594_XL2_XiViewer_spectra.mgf	207		196.08479216	20.0 ppm		false	false				Self	TT
9103_3505	Mer2	129	118	DLASQIENQLDKVSTAMLSK	12	Mer2	129	118	DLASQIENQLDKVSTAMLSK	12	192	4	1145.090162171627	4576.331542818993	1145.088572855	4576.325185552484	1.3891640674050594		9103	JOW_594_XL2_XiViewer_spectra.mgf	JOW_594_XL2_XiViewer_spectra.mgf	247		392.16958432	20.0 ppm		false	false				Self	TT
9103_1189	Mer2	279	273	SSSPTLSTSQNHNSEDNDDASHRLK	7	Mer2	205	199	VLLSLSKDMHSLQTR	7	103	6	775.882844084375	4649.253405704976	775.880207195	4649.237584368726	3.4029958596542245		9103	JOW_594_XL2_XiViewer_spectra.mgf	JOW_594_XL2_XiViewer_spectra.mgf	2122		196.08479216	20.0 ppm		false	false				Self	TT
9103_1386	Mre11Strep	326	308	SISLQDVPHLRPHDKDATSK	19	Mre11Strep	473	473	KFVDK	1	117	6	513.442577135367	3074.6118040109277	513.443092275	3074.614894848726	-1.00527640182189		9103	JOW_594_XL2_XiViewer_spectra.mgf	JOW_594_XL2_XiViewer_spectra.mgf	3233		196.08479216	20.0 ppm		false	false				Self	TT
9103_1703	Mre11Strep	326	308	SISLQDVPHLRPHDKDATSK	19	Mre11Strep	473	473	KFVDKDEK	1	126	6	575.470856820121	3446.781482119452	575.4705087616667	3446.779393768726	0.6058846497904881		9103	JOW_594_XL2_XiViewer_spectra.mgf	JOW_594_XL2_XiViewer_spectra.mgf	2478		196.08479216	20.0 ppm		false	false				Self	TT
9103_554	Mer2	162	151	QVLVEEISRYNSK	12	Mer2	163	160	YNSKITR	4	172	4	661.103058928125	2640.383129844984	661.1040582475	2640.387127122484	-1.5138982684621518		9103	JOW_594_XL2_XiViewer_spectra.mgf	JOW_594_XL2_XiViewer_spectra.mgf	3250		196.08479216	20.0 ppm		false	false				Self	TT
9103_555	Mer2	162	151	QVLVEEISRYNSK	12	Mer2	163	160	YNSKITR	4	176	5	529.084314818281	2640.38519175701	529.084701874	2640.387127035605	-0.7329525943422248		9103	JOW_594_XL2_XiViewer_spectra.mgf	JOW_594_XL2_XiViewer_spectra.mgf	3386		196.08479216	20.0 ppm		false	false				Self	TT
9103_1401	Mer2	162	151	QVLVEEISRYNSK	12	Mer2	163	160	YNSKITR	4	142	5	529.083801269531	2640.3826240132603	529.084701874	2640.387127035605	-1.705440197943557		9103	JOW_594_XL2_XiViewer_spectra.mgf	JOW_594_XL2_XiViewer_spectra.mgf	588		196.08479216	20.0 ppm		false	false				Self	TT
9103_1385	Mer2	0	1	GPGSMoxVAR	0	Mer2	0	1	GPGSMVAR	0	165	3	587.290193327117	1758.848750580714	587.2907835333333	1758.850521199363	-1.0066908060081199		9103	JOW_594_XL2_XiViewer_spectra.mgf	JOW_594_XL2_XiViewer_spectra.mgf	705		196.08479216	20.0 ppm		false	false				Self	TT
9103_1391	Mer2	0	1	GPGSMoxVAR	0	Mer2	0	1	GPGSMVAR	0	227	3	587.289744963047	1758.8474054885041	587.2907835333333	1758.850521199363	-1.7714472157874643		9103	JOW_594_XL2_XiViewer_spectra.mgf	JOW_594_XL2_XiViewer_spectra.mgf	1649		196.08479216	20.0 ppm		false	false				Self	TT
9103_1442	Mer2	0	1	GPGSMVAR	0	Mer2	0	1	GPGSMVAR	0	231	3	581.958059702768	1742.852349707667	581.9591453333334	1742.8556065993632	-1.8687099975337906		9103	JOW_594_XL2_XiViewer_spectra.mgf	JOW_594_XL2_XiViewer_spectra.mgf	2749		392.16958432	20.0 ppm		false	false				Self	TT
9103_1444	Mer2	0	1	GPGSMVAR	0	Mer2	0	1	GPGSMVAR	0	244	3	581.959134982564	1742.855575547055	581.9591453333334	1742.8556065993632	-0.017816913886250525		9103	JOW_594_XL2_XiViewer_spectra.mgf	JOW_594_XL2_XiViewer_spectra.mgf	309		392.16958432	20.0 ppm		false	false				Self	TT
9103_1629	Mer2	0	1	GPGSMoxVAR	0	Mer2	0	1	GPGSMoxVAR	0	172	3	592.622847587996	1774.846713363351	592.6224217333332	1774.8454357993626	0.7198170402080903		9103	JOW_594_XL2_XiViewer_spectra.mgf	JOW_594_XL2_XiViewer_spectra.mgf	2215		392.16958432	20.0 ppm		false	false				Self	TT
9103_1635	Mer2	0	1	GPGSMoxVAR	0	Mer2	0	1	GPGSMoxVAR	0	136	3	592.623301444742	1774.8480749335888	592.6224217333332	1774.8454357993626	1.4869656664159094		9103	JOW_594_XL2_XiViewer_spectra.mgf	JOW_594_XL2_XiViewer_spectra.mgf	343		392.16958432	20.0 ppm		false	false				Self	TT
9103_1693	Mer2	0	1	GPGSMVAR	0	Mer2	0	1	GPGSMVAR	0	225	3	581.959226697347	1742.8558506914042	581.9591453333334	1742.8556065993632	0.14005293382058703		9103	JOW_594_XL2_XiViewer_spectra.mgf	JOW_594_XL2_XiViewer_spectra.mgf	270		392.16958432	20.0 ppm		false	false				Self	TT
9103_1709	Mer2	0	1	GPGSMoxVAR	0	Mer2	0	1	GPGSMVAR	0	182	3	587.289100423513	1758.845471869902	587.2907835333333	1758.850521199363	-2.8708121583144575		9103	JOW_594_XL2_XiViewer_spectra.mgf	JOW_594_XL2_XiViewer_spectra.mgf	1934		196.08479216	20.0 ppm		false	false				Self	TT
9103_1718	Mer2	0	1	GPGSMVAR	0	Mer2	0	1	GPGSMVAR	0	218	3	581.958719402678	1742.8543288073968	581.9591453333334	1742.8556065993632	-0.7331599712679691		9103	JOW_594_XL2_XiViewer_spectra.mgf	JOW_594_XL2_XiViewer_spectra.mgf	3163		392.16958432	20.0 ppm		false	false				Self	TT
9103_2608	Mer2	0	1	GPGSMoxVAR	0	Mer2	0	1	GPGSMVAR	0	146	3	587.292016997883	1758.8542215930122	587.2907835333333	1758.850521199363	2.103870456696471		9103	JOW_594_XL2_XiViewer_spectra.mgf	JOW_594_XL2_XiViewer_spectra.mgf	848		196.08479216	20.0 ppm		false	false				Self	TT
9103_2659	Mer2	0	1	GPGSMVAR	0	Mer2	0	1	GPGSMVAR	0	258	3	581.958884697627	1742.854824692244	581.9591453333334	1742.8556065993632	-0.44863562783349176		9103	JOW_594_XL2_XiViewer_spectra.mgf	JOW_594_XL2_XiViewer_spectra.mgf	3497		392.16958432	20.0 ppm		false	false				Self	TT
9103_2667	Mer2	0	1	GPGSMVAR	0	Mer2	0	1	GPGSMVAR	0	240	3	581.958891862729	1742.85484618755	581.9591453333334	1742.8556065993632	-0.4363022446094238		9103	JOW_594_XL2_XiViewer_spectra.mgf	JOW_594_XL2_XiViewer_spectra.mgf	2625		392.16958432	20.0 ppm		false	false				Self	TT
9103_2949	Mer2	0	1	GPGSMoxVAR	0	Mer2	0	1	GPGSMoxVAR	0	198	3	592.622993096344	1774.8471498883948	592.6224217333332	1774.8454357993626	0.9657680593893593		9103	JOW_594_XL2_XiViewer_spectra.mgf	JOW_594_XL2_XiViewer_spectra.mgf	718		392.16958432	20.0 ppm		false	false				Self	TT
9103_2963	Mer2	0	1	GPGSMoxVAR	0	Mer2	0	1	GPGSMoxVAR	0	173	3	592.623358430985	1774.8482458923181	592.6224217333332	1774.8454357993626	1.5832888311632105		9103	JOW_594_XL2_XiViewer_spectra.mgf	JOW_594_XL2_XiViewer_spectra.mgf	166		392.16958432	20.0 ppm		false	false				Self	TT
9103_2971	Mer2	0	1	GPGSMoxVAR	0	Mer2	0	1	GPGSMoxVAR	0	148	3	592.623170017404	1774.8476806515753	592.6224217333332	1774.8454357993626	1.2648156100910457		9103	JOW_594_XL2_XiViewer_spectra.mgf	JOW_594_XL2_XiViewer_spectra.mgf	2907		392.16958432	20.0 ppm		false	false				Self	TT
9103_2982	Mer2	0	1	GPGSMoxVAR	0	Mer2	0	1	GPGSMoxVAR	0	159	3	592.622971899498	1774.847086297857	592.6224217333332	1774.8454357993626	0.9299392843660818		9103	JOW_594_XL2_XiViewer_spectra.mgf	JOW_594_XL2_XiViewer_spectra.mgf	2075		392.16958432	20.0 ppm		false	false				Self	TT
9103_2990	Mer2	0	1	GPGSMoxVAR	0	Mer2	0	1	GPGSMoxVAR	0	169	3	592.622386301645	1774.845329504298	592.6224217333332	1774.8454357993626	-0.05988975854085449		9103	JOW_594_XL2_XiViewer_spectra.mgf	JOW_594_XL2_XiViewer_spectra.mgf	3214		392.16958432	20.0 ppm		false	false				Self	TT
9103_3016	Mer2	0	1	GPGSMoxVAR	0	Mer2	0	1	GPGSMoxVAR	0	147	3	592.6224521820379	1774.8455271454768	592.6224217333332	1774.8454357993626	0.05146708123946691		9103	JOW_594_XL2_XiViewer_spectra.mgf	JOW_594_XL2_XiViewer_spectra.mgf	3179		392.16958432	20.0 ppm		false	false				Self	TT
9103_3018	Mer2	0	1	GPGSMVAR	0	Mer2	0	1	GPGSMVAR	0	201	3	581.958958238578	1742.8550453150972	581.9591453333334	1742.8556065993632	-0.3220486332406818		9103	JOW_594_XL2_XiViewer_spectra.mgf	JOW_594_XL2_XiViewer_spectra.mgf	242		392.16958432	20.0 ppm		false	false				Self	TT
9103_3028	Mer2	0	1	GPGSMoxVAR	0	Mer2	0	1	GPGSMoxVAR	0	106	3	592.622896373299	1774.84685971926	592.6224217333332	1774.8454357993626	0.8022782540454984		9103	JOW_594_XL2_XiViewer_spectra.mgf	JOW_594_XL2_XiViewer_spectra.mgf	3261		392.16958432	20.0 ppm		false	false				Self	TT
9103_3044	Mer2	0	1	GPGSMoxVAR	0	Mer2	0	1	GPGSMoxVAR	0	146	3	592.622525067795	1774.845745802748	592.6224217333332	1774.8454357993626	0.17466500419731082		9103	JOW_594_XL2_XiViewer_spectra.mgf	JOW_594_XL2_XiViewer_spectra.mgf	2666		392.16958432	20.0 ppm		false	false				Self	TT
9103_3064	Mer2	0	1	GPGSMoxVAR	0	Mer2	0	1	GPGSMoxVAR	0	118	3	592.623710271121	1774.849301412726	592.6224217333332	1774.8454357993626	2.1780000023598856		9103	JOW_594_XL2_XiViewer_spectra.mgf	JOW_594_XL2_XiViewer_spectra.mgf	558		392.16958432	20.0 ppm		false	false				Self	TT
9103_3071	Mer2	0	1	GPGSMoxVAR	0	Mer2	0	1	GPGSMVAR	0	183	3	587.2901611328131	1758.8486539978023	587.2907835333333	1758.850521199363	-1.0616033244817087		9103	JOW_594_XL2_XiViewer_spectra.mgf	JOW_594_XL2_XiViewer_spectra.mgf	233		196.08479216	20.0 ppm		false	false				Self	TT
9103_3083	Mer2	0	1	GPGSMoxVAR	0	Mer2	0	1	GPGSMVAR	0	177	3	587.290889757206	1758.8508398709807	587.2907835333333	1758.850521199363	0.1811817513725302		9103	JOW_594_XL2_XiViewer_spectra.mgf	JOW_594_XL2_XiViewer_spectra.mgf	2025		196.08479216	20.0 ppm		false	false				Self	TT
9103_3095	Mer2	0	1	GPGSMoxVAR	0	Mer2	0	1	GPGSMVAR	0	178	3	587.290319246199	1758.84912833796	587.2907835333333	1758.850521199363	-0.7919157347390888		9103	JOW_594_XL2_XiViewer_spectra.mgf	JOW_594_XL2_XiViewer_spectra.mgf	1724		196.08479216	20.0 ppm		false	false				Self	TT
9103_3100	Mer2	0	1	GPGSMoxVAR	0	Mer2	0	1	GPGSMVAR	0	184	3	587.287930441652	1758.8419619243189	587.2907835333333	1758.850521199363	-4.866402767529641		9103	JOW_594_XL2_XiViewer_spectra.mgf	JOW_594_XL2_XiViewer_spectra.mgf	1257		196.08479216	20.0 ppm		false	false				Self	TT
9103_3119	Mer2	0	1	GPGSMVAR	0	Mer2	0	1	GPGSMVAR	0	258	3	581.959009945106	1742.855200434681	581.9591453333334	1742.8556065993632	-0.23304551494657097		9103	JOW_594_XL2_XiViewer_spectra.mgf	JOW_594_XL2_XiViewer_spectra.mgf	535		392.16958432	20.0 ppm		false	false				Self	TT
9103_3120	Mer2	0	1	GPGSMVAR	0	Mer2	0	1	GPGSMVAR	0	192	3	581.95979743823	1742.857562914053	581.9591453333334	1742.8556065993632	1.1224766310935061		9103	JOW_594_XL2_XiViewer_spectra.mgf	JOW_594_XL2_XiViewer_spectra.mgf	3165		392.16958432	20.0 ppm		false	false				Self	TT
9103_3267	Mer2	0	1	GPGSMoxVAR	0	Mer2	0	1	GPGSMVAR	0	145	3	587.291153267612	1758.851630402199	587.2907835333333	1758.850521199363	0.6306407637466456		9103	JOW_594_XL2_XiViewer_spectra.mgf	JOW_594_XL2_XiViewer_spectra.mgf	1866		196.08479216	20.0 ppm		false	false				Self	TT
9103_3283	Mer2	0	1	GPGSMVAR	0	Mer2	0	1	GPGSMVAR	0	216	3	581.959278002959	1742.85600460824	581.9591453333334	1742.8556065993632	0.2283659502790905		9103	JOW_594_XL2_XiViewer_spectra.mgf	JOW_594_XL2_XiViewer_spectra.mgf	3154		392.16958432	20.0 ppm		false	false				Self	TT
9103_563	Mre11Strep	420	420	KSGINGTSISDRDVEK	1	Mre11Strep	689	680	TDILGSLLAKK	10	106	5	612.73537683	3058.6405018156047	612.737477582	3058.651005575605	-3.4341152295480546		9103	JOW_594_XL2_XiViewer_spectra.mgf	JOW_594_XL2_XiViewer_spectra.mgf	2306		196.08479216	20.0 ppm		false	false				Self	TT
9103_1978	Mre11Strep	420	420	KSGINGTSISDRDVEK	1	Mre11Strep	689	680	TDILGSLLAKK	10	118	5	612.739332188915	3058.66027861018	612.737477582	3058.651005575605	3.031739991948461		9103	JOW_594_XL2_XiViewer_spectra.mgf	JOW_594_XL2_XiViewer_spectra.mgf	2949		196.08479216	20.0 ppm		false	false				Self	TT
9103_2741	Mre11Strep	420	420	KSGINGTSISDRDVEK	1	Mre11Strep	689	680	TDILGSLLAKK	10	154	5	612.7373228742749	3058.6502320369796	612.737477582	3058.651005575605	-0.25290189166509736		9103	JOW_594_XL2_XiViewer_spectra.mgf	JOW_594_XL2_XiViewer_spectra.mgf	204		196.08479216	20.0 ppm		false	false				Self	TT
9103_566	Mre11Strep	190	188	TFKDGGVTFEVPTMR	3	Mre11Strep	473	473	KFVDK	1	112	3	839.430706175	2515.2702891243625	839.4333078599999	2515.2780941793626	-3.103058472192138		9103	JOW_594_XL2_XiViewer_spectra.mgf	JOW_594_XL2_XiViewer_spectra.mgf	2427		196.08479216	20.0 ppm		false	false				Self	TT
9103_2225	Mre11Strep	472	457	MQLSLLPEVGLNEAVKK	16	Mre11Strep	480	478	DEKTALK	3	149	5	574.523605309089	2867.58164421105	574.5208351480001	2867.5677934056052	4.8301579744835195		9103	JOW_594_XL2_XiViewer_spectra.mgf	JOW_594_XL2_XiViewer_spectra.mgf	1159		196.08479216	20.0 ppm		false	false				Self	TT
9103_571	Mre11Strep	689	680	TDILGSLLAKK	10	Mer2	38	38	SIFSHSGK	1	136	4	554.811249846094	2215.21589351686	554.812584275	2215.2212312324837	-2.409563229362996		9103	JOW_594_XL2_XiViewer_spectra.mgf	JOW_594_XL2_XiViewer_spectra.mgf	2858		196.08479216	20.0 ppm		false	false				Between	TT
9103_1511	Mre11Strep	689	680	TDILGSLLAKK	10	Mer2	38	38	SIFSHSGK	1	129	4	554.812255859375	2215.219917569984	554.812584275	2215.2212312324837	-0.5930163909931634		9103	JOW_594_XL2_XiViewer_spectra.mgf	JOW_594_XL2_XiViewer_spectra.mgf	410		196.08479216	20.0 ppm		false	false				Between	TT
9103_2255	Mre11Strep	689	680	TDILGSLLAKK	10	Mer2	38	38	SIFSHSGK	1	237	4	554.815637619729	2215.2334446114	554.812584275	2215.2212312324837	5.513390150016866		9103	JOW_594_XL2_XiViewer_spectra.mgf	JOW_594_XL2_XiViewer_spectra.mgf	2790		196.08479216	20.0 ppm		false	false				Between	TT
9103_2260	Mre11Strep	689	680	TDILGSLLAKK	10	Mer2	38	38	SIFSHSGK	1	187	3	739.415762716267	2215.225458748164	739.4143535733333	2215.2212313193627	1.9083551301415382		9103	JOW_594_XL2_XiViewer_spectra.mgf	JOW_594_XL2_XiViewer_spectra.mgf	3492		196.08479216	20.0 ppm		false	false				Between	TT
9103_2825	Mre11Strep	689	680	TDILGSLLAKK	10	Mer2	38	38	SIFSHSGK	1	250	4	554.812354929289	2215.2203138496398	554.812584275	2215.2212312324837	-0.41412696437477226		9103	JOW_594_XL2_XiViewer_spectra.mgf	JOW_594_XL2_XiViewer_spectra.mgf	2019		196.08479216	20.0 ppm		false	false				Between	TT
9103_1135	Mre11Strep	65	45	NNNVDMVVQSGDLFHVNKPSKK	21	Mre11Strep	420	420	KSGINGTSISDRDVEK	1	103	7	625.320662186719	4370.19370003888	625.3204867828573	4370.192472211848	0.2809549097158007		9103	JOW_594_XL2_XiViewer_spectra.mgf	JOW_594_XL2_XiViewer_spectra.mgf	2882		196.08479216	20.0 ppm		false	false				Self	TT
9103_1867	Mre11Strep	532	523	ANSVRPTPPKENDETNFAFNGNGLDSFR	10	Mre11Strep	566	558	TGSPDITQSHVDNESR	9	113	5	1007.2781373013989	5031.3543041726	1007.272385998	5031.325547655605	5.7154951955135465		9103	JOW_594_XL2_XiViewer_spectra.mgf	JOW_594_XL2_XiViewer_spectra.mgf	1119		196.08479216	20.0 ppm		false	false				Self	TT
9103_1874	Mre11Strep	532	523	ANSVRPTPPKENDETNFAFNGNGLDSFR	10	Mre11Strep	566	558	TGSPDITQSHVDNESR	9	146	5	1007.275995415991	5031.34359474556	1007.272385998	5031.325547655605	3.5869453852714943		9103	JOW_594_XL2_XiViewer_spectra.mgf	JOW_594_XL2_XiViewer_spectra.mgf	828		196.08479216	20.0 ppm		false	false				Self	TT
9103_580	Mer2	286	273	SSSPTLSTSQNHNSEDNDDASHR	14	Mer2	205	199	VLLSLSKDMHSLQTR	7	148	6	735.684225157813	4408.061692145604	735.6837027133333	4408.058557478726	0.711121877697627		9103	JOW_594_XL2_XiViewer_spectra.mgf	JOW_594_XL2_XiViewer_spectra.mgf	2273		196.08479216	20.0 ppm		false	false				Self	TT
9103_774	Mer2	286	273	SSSPTLSTSQNHNSEDNDDASHRLK	14	Mer2	205	199	VLLSLSKDMHSLQTR	7	140	7	665.186776907031	4649.256503081064	665.1840742214288	4649.237584281848	4.069226162900161		9103	JOW_594_XL2_XiViewer_spectra.mgf	JOW_594_XL2_XiViewer_spectra.mgf	292		196.08479216	20.0 ppm		false	false				Self	TT
9103_1123	Mer2	286	273	SSSPTLSTSQNHNSEDNDDASHRLK	14	Mer2	205	199	VLLSLSKDMHSLQTR	7	123	7	665.188485891406	4649.268465971689	665.1840742214288	4649.237584281848	6.642312697656776		9103	JOW_594_XL2_XiViewer_spectra.mgf	JOW_594_XL2_XiViewer_spectra.mgf	2690		196.08479216	20.0 ppm		false	false				Self	TT
9103_585	Mre11Strep	532	522	RANSVRPTPPKENDETNFAFNGNGLDSFR	11	Mre11Strep	421	420	KSGINGTSISDRDVEK	2	120	6	859.427389220313	5150.520676520604	859.4246399	5150.504180598726	3.2027780776044086		9103	JOW_594_XL2_XiViewer_spectra.mgf	JOW_594_XL2_XiViewer_spectra.mgf	1162		196.08479216	20.0 ppm		false	false				Self	TT
9103_587	Mre11Strep	322	308	SISLQDVPHLRPHDKDATSK	15	Mre11Strep	410	399	VANGNNVVQFYKK	12	163	4	980.7676707445313	3919.041577110609	980.7657877925	3919.0340453024837	1.9218532011422207		9103	JOW_594_XL2_XiViewer_spectra.mgf	JOW_594_XL2_XiViewer_spectra.mgf	3281		196.08479216	20.0 ppm		false	false				Self	TT
9103_592	Mre11Strep	65	45	NNNVDMVVQSGDLFHVNKPSKK	21	Mre11Strep	473	473	KFVDK	1	145	6	551.122823790625	3300.6932839424762	551.122691995	3300.692493168726	0.23957813459818667		9103	JOW_594_XL2_XiViewer_spectra.mgf	JOW_594_XL2_XiViewer_spectra.mgf	561		196.08479216	20.0 ppm		false	false				Self	TT
9103_2645	Mre11Strep	65	45	NNNVDMVVQSGDLFHVNKPSKK	21	Mre11Strep	473	473	KFVDK	1	102	6	551.1234535454461	3300.6970624714027	551.122691995	3300.692493168726	1.3843466746097974		9103	JOW_594_XL2_XiViewer_spectra.mgf	JOW_594_XL2_XiViewer_spectra.mgf	1384		196.08479216	20.0 ppm		false	false				Self	TT
9103_2697	Mre11Strep	525	523	ANSVRPTPPKENDETNFAFNGNGLDSFR	3	Mre11Strep	477	474	FVDKDEK	4	111	5	834.803243696892	4168.979836150064	834.8018017779999	4168.972626555605	1.7293455979503585		9103	JOW_594_XL2_XiViewer_spectra.mgf	JOW_594_XL2_XiViewer_spectra.mgf	3196		196.08479216	20.0 ppm		false	false				Self	TT
9103_610	Mre11Strep	170	168	GSTKLALYGLAAVRDER	3	Mre11Strep	420	420	KSGINGTSISDRDVEK	1	139	6	620.998983458594	3719.95024195029	620.9979809766667	3719.944227058726	1.6169305766231095		9103	JOW_594_XL2_XiViewer_spectra.mgf	JOW_594_XL2_XiViewer_spectra.mgf	597		196.08479216	20.0 ppm		false	false				Self	TT
9103_1222	Mre11Strep	532	523	ANSVRPTPPKENDETNFAFNGNGLDSFR	10	Mre11Strep	564	558	TGSPDITQSHVDNESR	7	102	6	839.5650340257811	5031.346545353412	839.561534395	5031.325547568726	4.173410066127448		9103	JOW_594_XL2_XiViewer_spectra.mgf	JOW_594_XL2_XiViewer_spectra.mgf	904		196.08479216	20.0 ppm		false	false				Self	TT
9103_1234	Mre11Strep	532	523	ANSVRPTPPKENDETNFAFNGNGLDSFR	10	Mre11Strep	564	558	TGSPDITQSHVDNESR	7	121	5	1007.2771985457813	5031.349610394512	1007.272385998	5031.325547655605	4.782584366432541		9103	JOW_594_XL2_XiViewer_spectra.mgf	JOW_594_XL2_XiViewer_spectra.mgf	1597		196.08479216	20.0 ppm		false	false				Self	TT
9103_613	Mer2	229	225	ADHAYDRPDVSLNGTTLLHDMDEAHDK	5	Mer2	163	160	YNSKITR	4	121	6	686.329732970313	4111.934739020604	686.3288400466666	4111.929381478725	1.3029265295502823		9103	JOW_594_XL2_XiViewer_spectra.mgf	JOW_594_XL2_XiViewer_spectra.mgf	3503		196.08479216	20.0 ppm		false	false				Self	TT
9103_1905	Mre11Strep	326	308	SISLQDVPHLRPHDKDATSK	19	Mer2	205	199	VLLSLSKDMHSLQTR	7	108	6	695.376018903115	4166.2124546174155	695.3723801299999	4166.190621978725	5.24043200882516		9103	JOW_594_XL2_XiViewer_spectra.mgf	JOW_594_XL2_XiViewer_spectra.mgf	3398		196.08479216	20.0 ppm		false	false				Between	TT
9103_631	Mer2	113	98	FNQLLEQDAATNGNVKTLIK	16	Mer2	89	83	VLNENSKTLCcmK	7	113	4	930.236725920313	3716.917797813736	930.2424569225	3716.9407218224837	-6.16743996299465		9103	JOW_594_XL2_XiViewer_spectra.mgf	JOW_594_XL2_XiViewer_spectra.mgf	1164		196.08479216	20.0 ppm		false	false				Self	TT
9103_3386	Mer2	113	98	FNQLLEQDAATNGNVKTLIK	16	Mer2	90	83	VLNENSKTLCcmK	8	159	4	930.2468641242	3716.958350629284	930.2424569225	3716.9407218224837	4.742826996560792		9103	JOW_594_XL2_XiViewer_spectra.mgf	JOW_594_XL2_XiViewer_spectra.mgf	2987		196.08479216	20.0 ppm		false	false				Self	TT
9103_636	Mer2	229	225	ADHAYDRPDVSLNGTTLLHDMDEAHDK	5	Mer2	0	1	GPGSMVAR	0	120	6	668.4788418570311	4004.8293923409124	668.480297085	4004.8381237087256	-2.1802049280114075		9103	JOW_594_XL2_XiViewer_spectra.mgf	JOW_594_XL2_XiViewer_spectra.mgf	1577		196.08479216	20.0 ppm		false	false				Self	TT
9103_646	Mer2	158	151	QVLVEEISRYNSKITR	8	Mre11Strep	66	66	KSLYQVLK	1	127	5	622.5538582753129	3107.7329090421695	622.554132824	3107.734281785605	-0.4417184067958415		9103	JOW_594_XL2_XiViewer_spectra.mgf	JOW_594_XL2_XiViewer_spectra.mgf	3173		196.08479216	20.0 ppm		false	false				Between	TT
9103_647	Mer2	45	38	SIFSHSGKVTNAGALEESDK	8	Mre11Strep	188	188	TFKDGGVTFEVPTMR	1	139	5	792.19191979875	3955.9232166593547	792.19251522	3955.926193765605	-0.7525687044280347		9103	JOW_594_XL2_XiViewer_spectra.mgf	JOW_594_XL2_XiViewer_spectra.mgf	2352		196.08479216	20.0 ppm		false	false				Between	TT
9103_1151	Mre11Strep	62	45	NNNVDMVVQSGDLFHVNKPSKK	18	Mre11Strep	62	45	NNNVDMVVQSGDLFHVNKPSKK	18	100	5	1027.920692198125	5134.56707865623	1027.921610916	5134.5716722456045	-0.8946392548755479		9103	JOW_594_XL2_XiViewer_spectra.mgf	JOW_594_XL2_XiViewer_spectra.mgf	929		392.16958432	20.0 ppm		false	false				Self	TT
9103_1979	Mre11Strep	62	45	NNNVDMVVQSGDLFHVNKPSKK	18	Mre11Strep	62	45	NNNVDMVVQSGDLFHVNKPSKK	18	132	5	1027.924377402973	5134.58550468047	1027.921610916	5134.5716722456045	2.6939802866527027		9103	JOW_594_XL2_XiViewer_spectra.mgf	JOW_594_XL2_XiViewer_spectra.mgf	2827		392.16958432	20.0 ppm		false	false				Self	TT
9103_2187	Mre11Strep	62	45	NNNVDMVVQSGDLFHVNKPSK	18	Mre11Strep	62	45	NNNVDMVVQSGDLFHVNKPSK	18	174	5	976.684888186027	4878.38805859574	976.683625732	4878.381746325605	1.2939270569747587		9103	JOW_594_XL2_XiViewer_spectra.mgf	JOW_594_XL2_XiViewer_spectra.mgf	2021		392.16958432	20.0 ppm		false	false				Self	TT
9103_2190	Mre11Strep	62	45	NNNVDMVVQSGDLFHVNKPSK	18	Mre11Strep	62	45	NNNVDMVVQSGDLFHVNKPSK	18	215	4	1220.603689541522	4878.3856522985725	1220.60271307	4878.381746412484	0.8006519972129703		9103	JOW_594_XL2_XiViewer_spectra.mgf	JOW_594_XL2_XiViewer_spectra.mgf	2525		392.16958432	20.0 ppm		false	false				Self	TT
9103_649	Mer2	45	38	SIFSHSGKVTNAGALEESDK	8	Mre11Strep	190	188	TFKDGGVTFEVPTMR	3	140	4	989.9875804125	3955.921215782484	989.98882493	3955.9261938524837	-1.2583829312558232		9103	JOW_594_XL2_XiViewer_spectra.mgf	JOW_594_XL2_XiViewer_spectra.mgf	2217		196.08479216	20.0 ppm		false	false				Between	TT
9103_957	Mer2	45	38	SIFSHSGKVTNAGALEESDK	8	Mre11Strep	190	188	TFKDGGVTFEVPTMR	3	131	4	989.991364592188	3955.936352501236	989.98882493	3955.9261938524837	2.5679570988846474		9103	JOW_594_XL2_XiViewer_spectra.mgf	JOW_594_XL2_XiViewer_spectra.mgf	735		196.08479216	20.0 ppm		false	false				Between	TT
9103_654	Mer2	204	199	VLLSLSKDMHSLQTR	6	Mer2	204	199	VLLSLSKDMHSLQTR	6	105	4	913.496735685938	3649.957836876236	913.49846862	3649.964768612484	-1.8991241525789637		9103	JOW_594_XL2_XiViewer_spectra.mgf	JOW_594_XL2_XiViewer_spectra.mgf	3024		392.16958432	20.0 ppm		false	false				Self	TT
9103_971	Mer2	57	46	VTNAGALEESDKQILEWAGK	12	Mer2	43	38	SIFSHSGKVTNAGALEESDK	6	119	4	1108.558137053125	4430.203442344984	1108.55421751	4430.187764172484	3.53894086087413		9103	JOW_594_XL2_XiViewer_spectra.mgf	JOW_594_XL2_XiViewer_spectra.mgf	2941		196.08479216	20.0 ppm		false	false				Self	TT
9103_1031	Mre11Strep	529	523	ANSVRPTPPKENDETNFAFNGNGLDSFR	7	Mre11Strep	73	67	SLYQVLKTLR	7	109	4	1128.329133146875	4509.287426719984	1128.3241980475	4509.267686322484	4.377739108219663		9103	JOW_594_XL2_XiViewer_spectra.mgf	JOW_594_XL2_XiViewer_spectra.mgf	112		196.08479216	20.0 ppm		false	false				Self	TT
9103_667	Mre11Strep	190	188	TFKDGGVTFEVPTMR	3	Mer2	0	1	GPGSMVAR	0	172	4	664.3311473070311	2653.295483360608	664.33208651	2653.2992401724837	-1.4159020658652457		9103	JOW_594_XL2_XiViewer_spectra.mgf	JOW_594_XL2_XiViewer_spectra.mgf	2919		196.08479216	20.0 ppm		false	false				Between	TT
9103_2812	Mre11Strep	190	188	TFKDGGVTFEVPTMR	3	Mer2	0	1	GPGSMVAR	0	135	3	885.440064179997	2653.2983631393536	885.4403565533332	2653.2992402593627	-0.33057711539925644		9103	JOW_594_XL2_XiViewer_spectra.mgf	JOW_594_XL2_XiViewer_spectra.mgf	2787		196.08479216	20.0 ppm		false	false				Between	TT
9103_668	Mre11Strep	472	457	MQLSLLPEVGLNEAVKK	16	Mre11Strep	518	515	ALIKQVK	4	157	5	573.539392943281	2862.66058238201	573.5396033220002	2862.661634275606	-0.3674529966863244		9103	JOW_594_XL2_XiViewer_spectra.mgf	JOW_594_XL2_XiViewer_spectra.mgf	758		196.08479216	20.0 ppm		false	false				Self	TT
9103_3430	Mre11Strep	472	457	MQLSLLPEVGLNEAVKK	16	Mre11Strep	518	515	ALIKQVK	4	169	5	573.54396228517	2862.683429091455	573.5396033220002	2862.661634275606	7.613479563162625		9103	JOW_594_XL2_XiViewer_spectra.mgf	JOW_594_XL2_XiViewer_spectra.mgf	3107		196.08479216	20.0 ppm		false	false				Self	TT
9103_3436	Mre11Strep	65	45	NNNVDMVVQSGDLFHVNKPSKK	21	Mre11Strep	679	677	TPKTDILGSLLAK	3	101	5	805.2382218873621	4021.1547271024156	805.2334059980002	4021.130647655606	5.98822791882579		9103	JOW_594_XL2_XiViewer_spectra.mgf	JOW_594_XL2_XiViewer_spectra.mgf	2646		196.08479216	20.0 ppm		false	false				Self	TT
9103_671	Mre11Strep	525	523	ANSVRPTPPKENDETNFAFNGNGLDSFR	3	Mre11Strep	190	188	TFKDGGVTFEVPTMR	3	162	5	995.685022826094	4973.388731796075	995.6808505339999	4973.3678703356045	4.194634504155702		9103	JOW_594_XL2_XiViewer_spectra.mgf	JOW_594_XL2_XiViewer_spectra.mgf	1201		196.08479216	20.0 ppm		false	false				Self	TT
9103_2152	Mre11Strep	525	522	RANSVRPTPPKENDETNFAFNGNGLDSFR	4	Mre11Strep	190	188	TFKDGGVTFEVPTMR	3	135	6	855.92255934291	5129.491697256185	855.918773335	5129.468981208725	4.428537835567566		9103	JOW_594_XL2_XiViewer_spectra.mgf	JOW_594_XL2_XiViewer_spectra.mgf	3069		196.08479216	20.0 ppm		false	false				Self	TT
9103_3438	Mre11Strep	525	523	ANSVRPTPPKENDETNFAFNGNGLDSFR	3	Mre11Strep	190	188	TFKDGGVTFEVPTMR	3	166	5	995.685453250113	4973.39088391617	995.6808505339999	4973.3678703356045	4.6273634217163195		9103	JOW_594_XL2_XiViewer_spectra.mgf	JOW_594_XL2_XiViewer_spectra.mgf	1825		196.08479216	20.0 ppm		false	false				Self	TT
9103_3450	Mer2	34	9	GRTDEISTDVSEANSEHSLMITETSSPFR	26	Mre11Strep	689	680	TDILGSLLAKK	10	161	6	759.2173410784401	4549.2603876693665	759.215506115	4549.249377888726	2.4201312626371814		9103	JOW_594_XL2_XiViewer_spectra.mgf	JOW_594_XL2_XiViewer_spectra.mgf	3096		196.08479216	20.0 ppm		false	false				Between	TT
9103_2841	Mre11Strep	345	328	YLIEQVEEMIRDANEETKQK	18	Mre11Strep	473	473	KFVDK	1	179	5	660.338978637962	3296.658510855415	660.339247598	3296.659855655605	-0.4079280996330723		9103	JOW_594_XL2_XiViewer_spectra.mgf	JOW_594_XL2_XiViewer_spectra.mgf	3527		196.08479216	20.0 ppm		false	false				Self	TT
9103_689	Mre11Strep	345	328	YLIEQVEEMIRDANEETKQK	18	Mre11Strep	305	303	TFKMK	3	103	5	663.937586302656	3314.651549178885	663.93780883	3314.652661815605	-0.3356721905431315		9103	JOW_594_XL2_XiViewer_spectra.mgf	JOW_594_XL2_XiViewer_spectra.mgf	989		196.08479216	20.0 ppm		false	false				Self	TT
9103_830	Mre11Strep	345	328	YLIEQVEEMIRDANEETKQK	18	Mre11Strep	305	303	TFKMK	3	154	5	663.937586302656	3314.651549178885	663.93780883	3314.652661815605	-0.3356721905431315		9103	JOW_594_XL2_XiViewer_spectra.mgf	JOW_594_XL2_XiViewer_spectra.mgf	1015		196.08479216	20.0 ppm		false	false				Self	TT
9103_2287	Mre11Strep	345	328	YLIEQVEEMIRDANEETKQK	18	Mre11Strep	305	303	TFKMoxK	3	102	5	667.136096197233	3330.64409865177	667.1367917499998	3330.647576415604	-1.0441704665774683		9103	JOW_594_XL2_XiViewer_spectra.mgf	JOW_594_XL2_XiViewer_spectra.mgf	191		196.08479216	20.0 ppm		false	false				Self	TT
9103_690	Mer2	41	38	SIFSHSGKVTNAGALEESDK	4	Mer2	117	114	TLIKDLASQIENQLDK	4	182	5	821.0248665760939	4100.087950546074	821.0255453999999	4100.091344665605	-0.8278155888052647		9103	JOW_594_XL2_XiViewer_spectra.mgf	JOW_594_XL2_XiViewer_spectra.mgf	2604		196.08479216	20.0 ppm		false	false				Self	TT
9103_2331	Mer2	41	38	SIFSHSGKVTNAGALEESDK	4	Mer2	117	114	TLIKDLASQIENQLDK	4	135	4	1026.029902492597	4100.090504102873	1026.030112655	4100.0913447524845	-0.2050319227208952		9103	JOW_594_XL2_XiViewer_spectra.mgf	JOW_594_XL2_XiViewer_spectra.mgf	16		196.08479216	20.0 ppm		false	false				Self	TT
9103_695	Mer2	57	46	VTNAGALEESDKQILEWAGK	12	Mer2	57	46	VTNAGALEESDKQILEWAGK	12	162	4	1129.073762053125	4512.265942344984	1129.073780085	4512.266014472484	-0.015984762385491104		9103	JOW_594_XL2_XiViewer_spectra.mgf	JOW_594_XL2_XiViewer_spectra.mgf	808		392.16958432	20.0 ppm		false	false				Self	TT
9103_698	Mre11Strep	188	188	TFKDGGVTFEVPTMR	1	Mre11Strep	689	680	TDILGSLLAKK	10	168	5	608.5309090565629	3037.6181629484195	608.5304377040001	3037.6158061856054	0.7758594122696433		9103	JOW_594_XL2_XiViewer_spectra.mgf	JOW_594_XL2_XiViewer_spectra.mgf	628		196.08479216	20.0 ppm		false	false				Self	TT
9103_1057	Mer2	38	38	SIFSHSGKVTNAGALEESDK	1	Mer2	117	114	TLIKDLASQIENQLDK	4	125	5	821.029139037031	4100.10931285076	821.0255453999999	4100.091344665605	4.382386548148169		9103	JOW_594_XL2_XiViewer_spectra.mgf	JOW_594_XL2_XiViewer_spectra.mgf	1509		196.08479216	20.0 ppm		false	false				Self	TT
9103_701	Mre11Strep	362	348	LADDGEGDMVAELPKPLIR	15	Mre11Strep	74	67	SLYQVLKTLR	8	117	5	691.777613158125	3453.8516834562297	691.7781042160001	3453.8541387456053	-0.710883921828588		9103	JOW_594_XL2_XiViewer_spectra.mgf	JOW_594_XL2_XiViewer_spectra.mgf	433		196.08479216	20.0 ppm		false	false				Self	TT
9103_1079	Mre11Strep	362	348	LADDGEGDMVAELPKPLIR	15	Mre11Strep	74	67	SLYQVLKTLR	8	100	4	864.469025725	3453.846997032484	864.470811175	3453.854138832484	-2.0677769566106257		9103	JOW_594_XL2_XiViewer_spectra.mgf	JOW_594_XL2_XiViewer_spectra.mgf	1291		196.08479216	20.0 ppm		false	false				Self	TT
9103_2380	Mre11Strep	362	348	LADDGEGDMVAELPKPLIR	15	Mre11Strep	74	67	SLYQVLKTLR	8	104	4	864.471280947444	3453.85601792226	864.470811175	3453.854138832484	0.5440559156833263		9103	JOW_594_XL2_XiViewer_spectra.mgf	JOW_594_XL2_XiViewer_spectra.mgf	3444		196.08479216	20.0 ppm		false	false				Self	TT
9103_707	Mer2	114	98	FNQLLEQDAATNGNVKTLIK	17	Mer2	117	114	TLIKDLASQIENQLDK	4	213	4	1061.07302963125	4240.263012657484	1061.072046155	4240.259078752484	0.9277510941848454		9103	JOW_594_XL2_XiViewer_spectra.mgf	JOW_594_XL2_XiViewer_spectra.mgf	1236		196.08479216	20.0 ppm		false	false				Self	TT
9103_708	Mer2	114	98	FNQLLEQDAATNGNVKTLIK	17	Mer2	117	114	TLIKDLASQIENQLDK	4	187	5	849.0600228260939	4240.263731796074	849.0590921999999	4240.259078665605	1.097369378469635		9103	JOW_594_XL2_XiViewer_spectra.mgf	JOW_594_XL2_XiViewer_spectra.mgf	2248		196.08479216	20.0 ppm		false	false				Self	TT
9103_1090	Mer2	114	98	FNQLLEQDAATNGNVKTLIK	17	Mer2	117	114	TLIKDLASQIENQLDK	4	175	4	1061.072297209375	4240.260082969984	1061.072046155	4240.259078752484	0.23682927889285707		9103	JOW_594_XL2_XiViewer_spectra.mgf	JOW_594_XL2_XiViewer_spectra.mgf	1714		196.08479216	20.0 ppm		false	false				Self	TT
9103_714	Mer2	117	114	TLIKDLASQIENQLDK	4	Mre11Strep	190	188	TFKDGGVTFEVPTMR	3	171	4	927.984528654688	3707.909008751236	927.98428265	3707.9080247324837	0.2653838082396552		9103	JOW_594_XL2_XiViewer_spectra.mgf	JOW_594_XL2_XiViewer_spectra.mgf	1620		196.08479216	20.0 ppm		false	false				Between	TT
9103_716	Mre11Strep	345	328	YLIEQVEEMIRDANEETKQK	18	Mre11Strep	689	680	TDILGSLLAKK	10	102	4	955.754304045313	3818.988110313736	955.7566684475	3818.997567922484	-2.4764636740138584		9103	JOW_594_XL2_XiViewer_spectra.mgf	JOW_594_XL2_XiViewer_spectra.mgf	3372		196.08479216	20.0 ppm		false	false				Self	TT
9103_718	Mer2	136	118	DLASQIENQLDKVSTAMLSK	19	Mer2	82	80	LIKVLNENSK	3	127	5	709.5838875721878	3542.883055526544	709.584588658	3542.886560955605	-0.9894274063726319		9103	JOW_594_XL2_XiViewer_spectra.mgf	JOW_594_XL2_XiViewer_spectra.mgf	1970		196.08479216	20.0 ppm		false	false				Self	TT
9103_2878	Mer2	136	118	DLASQIENQLDKVSTAMLSK	19	Mer2	82	80	LIKVLNENSK	3	112	4	886.7284477152199	3542.8846849933634	886.7289167275	3542.8865610424837	-0.5295255966941284		9103	JOW_594_XL2_XiViewer_spectra.mgf	JOW_594_XL2_XiViewer_spectra.mgf	339		196.08479216	20.0 ppm		false	false				Self	TT
9103_1103	Mer2	136	118	DLASQIENQLDKVSTAMLSK	19	Mre11Strep	190	188	TFKDGGVTFEVPTMR	3	127	5	815.0175423573439	4070.0513294523244	815.014082388	4070.034029605605	4.25054105035917		9103	JOW_594_XL2_XiViewer_spectra.mgf	JOW_594_XL2_XiViewer_spectra.mgf	1997		196.08479216	20.0 ppm		false	false				Between	TT
9103_3499	Mer2	136	118	DLASQIENQLDKVSTAMLSK	19	Mre11Strep	190	188	TFKDGGVTFEVPTMR	3	157	4	1018.520694843951	4070.053673508288	1018.51578389	4070.0340296924837	4.826450015108625		9103	JOW_594_XL2_XiViewer_spectra.mgf	JOW_594_XL2_XiViewer_spectra.mgf	51		196.08479216	20.0 ppm		false	false				Between	TT
9103_1668	Mre11Strep	564	558	TGSPDITQSHVDNESR	7	Mre11Strep	518	515	ALIKQVK	4	128	5	548.28759765625	2736.401605946855	548.288123178	2736.404233555605	-0.960241443093779		9103	JOW_594_XL2_XiViewer_spectra.mgf	JOW_594_XL2_XiViewer_spectra.mgf	2978		196.08479216	20.0 ppm		false	false				Self	TT
9103_736	Mer2	43	38	SIFSHSGKVTNAGALEESDK	6	Mre11Strep	664	659	SAASTKTASR	6	211	5	651.1276497792189	3250.6018665616994	651.128591358	3250.606574455605	-1.4483124296115033		9103	JOW_594_XL2_XiViewer_spectra.mgf	JOW_594_XL2_XiViewer_spectra.mgf	891		196.08479216	20.0 ppm		false	false				Between	TT
9103_3000	Mer2	43	38	SIFSHSGKVTNAGALEESDK	6	Mre11Strep	664	659	SAASTKTASR	6	161	4	813.659863060451	3250.610346374288	813.6589201025	3250.606574542484	1.1603470667682252		9103	JOW_594_XL2_XiViewer_spectra.mgf	JOW_594_XL2_XiViewer_spectra.mgf	859		196.08479216	20.0 ppm		false	false				Between	TT
9103_3029	Mre11Strep	716	713	GGGSGGGSGGSAWSHPQFEK	4	Mre11Strep	518	515	ALIKQVK	4	114	5	569.092124333888	2840.424239335045	569.0913869379999	2840.4205523556047	1.2980399811780348		9103	JOW_594_XL2_XiViewer_spectra.mgf	JOW_594_XL2_XiViewer_spectra.mgf	3479		196.08479216	20.0 ppm		false	false				Self	TT
9103_750	Mre11Strep	326	308	SISLQDVPHLRPHDKDATSK	19	Mre11Strep	420	420	KSGINGTSISDRDVEK	1	146	6	691.694601134375	4144.123948004975	691.6930887966668	4144.114873978726	2.1896174515849127		9103	JOW_594_XL2_XiViewer_spectra.mgf	JOW_594_XL2_XiViewer_spectra.mgf	3437		196.08479216	20.0 ppm		false	false				Self	TT
9103_1127	Mre11Strep	326	308	SISLQDVPHLRPHDKDATSK	19	Mre11Strep	420	420	KSGINGTSISDRDVEK	1	101	6	691.69217025625	4144.109362736226	691.6930887966668	4144.114873978726	-1.3298961702013472		9103	JOW_594_XL2_XiViewer_spectra.mgf	JOW_594_XL2_XiViewer_spectra.mgf	2819		196.08479216	20.0 ppm		false	false				Self	TT
9103_768	Mer2	38	38	SIFSHSGKVTNAGALEESDK	1	Mre11Strep	732	713	GGGSGGGSGGSAWSHPQFEK	20	154	6	687.324178771094	4117.90141382529	687.3239747666668	4117.900189798726	0.2972453208754833		9103	JOW_594_XL2_XiViewer_spectra.mgf	JOW_594_XL2_XiViewer_spectra.mgf	1003		196.08479216	20.0 ppm		false	false				Between	TT
9103_2538	Mer2	277	273	SSSPTLSTSQNHNSEDNDDASHRLK	5	Mer2	205	199	VLLSLSKDMHSLQTR	7	109	6	775.882308198117	4649.250190387427	775.880207195	4649.237584368726	2.711416328484814		9103	JOW_594_XL2_XiViewer_spectra.mgf	JOW_594_XL2_XiViewer_spectra.mgf	1727		196.08479216	20.0 ppm		false	false				Self	TT
9103_775	Mre11Strep	325	308	SISLQDVPHLRPHDKDATSK	18	Mer2	0	1	GPGSMVAR	0	147	4	804.1692820726561	3212.648022423108	804.1662867425	3212.636041102484	3.7294360366326593		9103	JOW_594_XL2_XiViewer_spectra.mgf	JOW_594_XL2_XiViewer_spectra.mgf	3000		196.08479216	20.0 ppm		false	false				Between	TT
9103_1124	Mer2	113	98	FNQLLEQDAATNGNVKTLIK	16	Mre11Strep	588	574	ITHISQAESSKPTSKPK	15	131	6	709.384969786719	4250.26615991904	709.3830534533334	4250.254661918726	2.7052497387137358		9103	JOW_594_XL2_XiViewer_spectra.mgf	JOW_594_XL2_XiViewer_spectra.mgf	3228		196.08479216	20.0 ppm		false	false				Between	TT
9103_781	Mer2	79	66	LELESMELRENSDKLIK	14	Mre11Strep	664	657	TRSAASTKTASR	8	149	6	580.641500548438	3477.805344489354	580.6422277233332	3477.8097075387254	-1.254539419456912		9103	JOW_594_XL2_XiViewer_spectra.mgf	JOW_594_XL2_XiViewer_spectra.mgf	2011		196.08479216	20.0 ppm		false	false				Between	TT
9103_1972	Mre11Strep	679	677	TPKTDILGSLLAK	3	Mre11Strep	667	659	SAASTKTASR	9	151	4	633.604309082031	2530.388130460608	633.6064337625	2530.396629182484	-3.3586520698298994		9103	JOW_594_XL2_XiViewer_spectra.mgf	JOW_594_XL2_XiViewer_spectra.mgf	2664		196.08479216	20.0 ppm		false	false				Self	TT
9103_1975	Mre11Strep	679	677	TPKTDILGSLLAK	3	Mre11Strep	667	659	SAASTKTASR	9	156	5	507.087043543443	2530.39883538282	507.08660228599996	2530.3966290956046	0.871913592513309		9103	JOW_594_XL2_XiViewer_spectra.mgf	JOW_594_XL2_XiViewer_spectra.mgf	2809		196.08479216	20.0 ppm		false	false				Self	TT
9103_2739	Mre11Strep	679	677	TPKTDILGSLLAK	3	Mre11Strep	667	659	SAASTKTASR	9	168	4	633.60625809537	2530.395926513964	633.6064337625	2530.396629182484	-0.2776910592426818		9103	JOW_594_XL2_XiViewer_spectra.mgf	JOW_594_XL2_XiViewer_spectra.mgf	351		196.08479216	20.0 ppm		false	false				Self	TT
9103_2742	Mre11Strep	679	677	TPKTDILGSLLAK	3	Mre11Strep	667	659	SAASTKTASR	9	173	4	633.605930467621	2530.3946160029677	633.6064337625	2530.396629182484	-0.7955984026802926		9103	JOW_594_XL2_XiViewer_spectra.mgf	JOW_594_XL2_XiViewer_spectra.mgf	1984		196.08479216	20.0 ppm		false	false				Self	TT
9103_2580	Mre11Strep	410	399	VANGNNVVQFYKK	12	Mre11Strep	518	515	ALIKQVK	4	165	4	619.6085122331369	2474.4049430650316	619.6075081825	2474.400926862484	1.623100971195819		9103	JOW_594_XL2_XiViewer_spectra.mgf	JOW_594_XL2_XiViewer_spectra.mgf	1418		196.08479216	20.0 ppm		false	false				Self	TT
9103_2617	Mre11Strep	410	399	VANGNNVVQFYKK	12	Mre11Strep	518	515	ALIKQVK	4	131	4	619.607442736244	2474.40066507746	619.6075081825	2474.400926862484	-0.1057973351368565		9103	JOW_594_XL2_XiViewer_spectra.mgf	JOW_594_XL2_XiViewer_spectra.mgf	1888		196.08479216	20.0 ppm		false	false				Self	TT
9103_1852	Mre11Strep	420	420	KSGINGTSISDRDVEK	1	Mre11Strep	188	188	TFKDGGVTFEVPTMoxR	1	123	5	721.164893540284	3600.788085367025	721.161874014	3600.772987735605	4.192886213952388		9103	JOW_594_XL2_XiViewer_spectra.mgf	JOW_594_XL2_XiViewer_spectra.mgf	8		196.08479216	20.0 ppm		false	false				Self	TT
9103_1628	Mre11Strep	157	152	VIESDKIK	6	Mer2	165	160	YNSKITR	6	174	4	502.78238017857694	2007.1004148467919	502.782289855	2007.100053552484	0.18000812026431603		9103	JOW_594_XL2_XiViewer_spectra.mgf	JOW_594_XL2_XiViewer_spectra.mgf	1660		196.08479216	20.0 ppm		false	false				Between	TT
9103_3216	Mre11Strep	157	152	VIESDKIK	6	Mer2	165	160	YNSKITR	6	152	4	502.78188671674	2007.0984409994442	502.782289855	2007.100053552484	-0.8034243420115392		9103	JOW_594_XL2_XiViewer_spectra.mgf	JOW_594_XL2_XiViewer_spectra.mgf	1800		196.08479216	20.0 ppm		false	false				Between	TT
9103_1896	Mre11Strep	159	158	IKVVPLLFQK	2	Mre11Strep	667	659	SAASTKTASR	9	139	4	590.596811983304	2358.3581420656997	590.5981461525	2358.363478742484	-2.2628728914710527		9103	JOW_594_XL2_XiViewer_spectra.mgf	JOW_594_XL2_XiViewer_spectra.mgf	2452		196.08479216	20.0 ppm		false	false				Self	TT
9103_1968	Mer2	55	46	VTNAGALEESDKQILEWAGK	10	Mre11Strep	664	659	SAASTKTASR	6	133	4	834.178867021429	3332.6863622182	834.1784826775	3332.684824842484	0.4613024623684393		9103	JOW_594_XL2_XiViewer_spectra.mgf	JOW_594_XL2_XiViewer_spectra.mgf	1899		196.08479216	20.0 ppm		false	false				Between	TT
9103_1864	Mer2	165	151	QVLVEEISRYNSKITR	15	Mer2	163	160	YNSKITR	4	146	5	603.1314652568319	3010.6209439497643	603.131272534	3010.619980335605	0.32007166820773963		9103	JOW_594_XL2_XiViewer_spectra.mgf	JOW_594_XL2_XiViewer_spectra.mgf	1347		196.08479216	20.0 ppm		false	false				Self	TT
9103_2674	Mer2	163	151	QVLVEEISRYNSKITR	13	Mer2	165	160	YNSKITR	6	111	5	603.131885326691	3010.62304429906	603.131272534	3010.619980335605	1.0177184351217712		9103	JOW_594_XL2_XiViewer_spectra.mgf	JOW_594_XL2_XiViewer_spectra.mgf	1775		196.08479216	20.0 ppm		false	false				Self	TT
9103_819	Mre11Strep	420	420	KSGINGTSISDRDVEK	1	Mre11Strep	680	677	TPKTDILGSLLAK	4	123	5	652.3559212635939	3256.7432239835744	652.3575660260001	3256.7514477956056	-2.5251580180652793		9103	JOW_594_XL2_XiViewer_spectra.mgf	JOW_594_XL2_XiViewer_spectra.mgf	2395		196.08479216	20.0 ppm		false	false				Self	TT
9103_828	Mer2	113	98	FNQLLEQDAATNGNVKTLIK	16	Mer2	94	94	SLNKFNQLLEQDAATNGNVK	1	170	4	1154.85330306875	4615.384106407484	1154.8543252825	4615.388195262484	-0.8859178962211696		9103	JOW_594_XL2_XiViewer_spectra.mgf	JOW_594_XL2_XiViewer_spectra.mgf	3477		196.08479216	20.0 ppm		false	false				Self	TT
9103_1028	Mer2	113	98	FNQLLEQDAATNGNVKTLIK	16	Mer2	94	94	SLNKFNQLLEQDAATNGNVK	1	164	5	924.088343138594	4615.405333358575	924.084915502	4615.388195175605	3.7132700968465615		9103	JOW_594_XL2_XiViewer_spectra.mgf	JOW_594_XL2_XiViewer_spectra.mgf	699		196.08479216	20.0 ppm		false	false				Self	TT
9103_1310	Mer2	113	98	FNQLLEQDAATNGNVKTLIK	16	Mer2	94	94	SLNKFNQLLEQDAATNGNVK	1	118	4	1154.856126478125	4615.395400044984	1154.8543252825	4615.388195262484	1.5610349974634417		9103	JOW_594_XL2_XiViewer_spectra.mgf	JOW_594_XL2_XiViewer_spectra.mgf	2965		196.08479216	20.0 ppm		false	false				Self	TT
9103_1316	Mer2	113	98	FNQLLEQDAATNGNVKTLIK	16	Mer2	94	94	SLNKFNQLLEQDAATNGNVK	1	131	4	1154.853074720312	4615.383193013732	1154.8543252825	4615.388195262484	-1.0838197223083492		9103	JOW_594_XL2_XiViewer_spectra.mgf	JOW_594_XL2_XiViewer_spectra.mgf	3014		196.08479216	20.0 ppm		false	false				Self	TT
9103_829	Mre11Strep	190	188	TFKDGGVTFEVPTMoxR	3	Mre11Strep	74	67	SLYQVLKTLR	8	100	4	779.915009611719	3115.63093257936	779.91667755	3115.637604332484	-2.141376492160917		9103	JOW_594_XL2_XiViewer_spectra.mgf	JOW_594_XL2_XiViewer_spectra.mgf	703		196.08479216	20.0 ppm		false	false				Self	TT
9103_2311	Mre11Strep	190	188	TFKDGGVTFEVPTMoxR	3	Mre11Strep	74	67	SLYQVLKTLR	8	160	4	779.9159186883279	3115.6345688857955	779.91667755	3115.637604332484	-0.974261796134157		9103	JOW_594_XL2_XiViewer_spectra.mgf	JOW_594_XL2_XiViewer_spectra.mgf	1188		196.08479216	20.0 ppm		false	false				Self	TT
9103_2342	Mre11Strep	190	188	TFKDGGVTFEVPTMR	3	Mre11Strep	74	67	SLYQVLKTLR	8	147	4	775.919922167412	3099.650582802132	775.9179489	3099.642689732484	2.546445006017297		9103	JOW_594_XL2_XiViewer_spectra.mgf	JOW_594_XL2_XiViewer_spectra.mgf	145		196.08479216	20.0 ppm		false	false				Self	TT
9103_1066	Mre11Strep	362	348	LADDGEGDMVAELPKPLIR	15	Mre11Strep	190	188	TFKDGGVTFEVPTMR	3	154	4	980.49881088125	3917.966137657484	980.4958572	3917.954322932484	3.015534134961278		9103	JOW_594_XL2_XiViewer_spectra.mgf	JOW_594_XL2_XiViewer_spectra.mgf	1700		196.08479216	20.0 ppm		false	false				Self	TT
9103_1067	Mre11Strep	362	348	LADDGEGDMVAELPKPLIR	15	Mre11Strep	190	188	TFKDGGVTFEVPTMR	3	125	5	784.6007943104689	3917.9675892179494	784.598141036	3917.954322845605	3.386045688939419		9103	JOW_594_XL2_XiViewer_spectra.mgf	JOW_594_XL2_XiViewer_spectra.mgf	2613		196.08479216	20.0 ppm		false	false				Self	TT
9103_2352	Mre11Strep	362	348	LADDGEGDMVAELPKPLIR	15	Mre11Strep	190	188	TFKDGGVTFEVPTMR	3	109	4	980.495776193728	3917.953998907396	980.4958572	3917.954322932484	-0.08270262012793204		9103	JOW_594_XL2_XiViewer_spectra.mgf	JOW_594_XL2_XiViewer_spectra.mgf	1991		196.08479216	20.0 ppm		false	false				Self	TT
9103_834	Mre11Strep	269	256	NFDVLQPGSSVATSLCcmEAEAQPK	14	Mre11Strep	362	348	LADDGEGDMVAELPKPLIR	15	100	4	1171.329011076562	4681.286938438732	1171.3295600675	4681.289134402485	-0.4690938092924055		9103	JOW_594_XL2_XiViewer_spectra.mgf	JOW_594_XL2_XiViewer_spectra.mgf	1243		196.08479216	20.0 ppm		false	false				Self	TT
9103_1332	Mre11Strep	269	256	NFDVLQPGSSVATSLCcmEAEAQPK	14	Mre11Strep	362	348	LADDGEGDMVAELPKPLIR	15	117	4	1171.3343979625	4681.308485982484	1171.3295600675	4681.289134402485	4.133814307051625		9103	JOW_594_XL2_XiViewer_spectra.mgf	JOW_594_XL2_XiViewer_spectra.mgf	3234		196.08479216	20.0 ppm		false	false				Self	TT
9103_1333	Mre11Strep	269	256	NFDVLQPGSSVATSLCcmEAEAQPK	14	Mre11Strep	362	348	LADDGEGDMVAELPKPLIR	15	167	3	1561.441347348438	4681.302212644677	1561.4369879633332	4681.289134489362	2.7937080873743554		9103	JOW_594_XL2_XiViewer_spectra.mgf	JOW_594_XL2_XiViewer_spectra.mgf	260		196.08479216	20.0 ppm		false	false				Self	TT
9103_2354	Mre11Strep	269	256	NFDVLQPGSSVATSLCcmEAEAQPK	14	Mre11Strep	362	348	LADDGEGDMVAELPKPLIR	15	109	4	1171.333804385469	4681.30611167436	1171.3295600675	4681.289134402485	3.626623220238814		9103	JOW_594_XL2_XiViewer_spectra.mgf	JOW_594_XL2_XiViewer_spectra.mgf	1549		196.08479216	20.0 ppm		false	false				Self	TT
9103_1177	Mer2	94	94	SLNKFNQLLEQDAATNGNVK	1	Mer2	129	118	DLASQIENQLDKVSTAMLSK	12	144	4	1148.339280775	4589.328017232484	1148.3393507425	4589.328297102485	-0.06098278060529437		9103	JOW_594_XL2_XiViewer_spectra.mgf	JOW_594_XL2_XiViewer_spectra.mgf	1842		196.08479216	20.0 ppm		false	false				Self	TT
9103_1545	Mre11Strep	664	659	SAASTKTASR	6	Mer2	163	160	YNSKITR	4	103	3	686.030678049436	2055.0702047476707	686.0309027066667	2055.0708787193626	-0.3279554485669753		9103	JOW_594_XL2_XiViewer_spectra.mgf	JOW_594_XL2_XiViewer_spectra.mgf	1578		196.08479216	20.0 ppm		false	false				Between	TT
9103_854	Mer2	160	151	QVLVEEISRYNSK	10	Mer2	163	160	YNSKITR	4	103	4	661.1031199632811	2640.383373985608	661.1040582475	2640.387127122484	-1.4214343181638591		9103	JOW_594_XL2_XiViewer_spectra.mgf	JOW_594_XL2_XiViewer_spectra.mgf	1399		196.08479216	20.0 ppm		false	false				Self	TT
9103_3092	Mer2	160	151	QVLVEEISRYNSK	10	Mer2	163	160	YNSKITR	4	174	5	529.084289550781	2640.3850654195103	529.084701874	2640.387127035605	-0.7808006914856548		9103	JOW_594_XL2_XiViewer_spectra.mgf	JOW_594_XL2_XiViewer_spectra.mgf	3482		196.08479216	20.0 ppm		false	false				Self	TT
9103_858	Mre11Strep	73	67	SLYQVLKTLR	7	Mre11Strep	477	474	FVDKDEK	4	142	4	574.819367521875	2295.248364219984	574.819137955	2295.2474459524838	0.400073422118223		9103	JOW_594_XL2_XiViewer_spectra.mgf	JOW_594_XL2_XiViewer_spectra.mgf	131		196.08479216	20.0 ppm		false	false				Self	TT
9103_1479	Mre11Strep	73	67	SLYQVLKTLR	7	Mre11Strep	477	474	FVDKDEK	4	139	4	574.818956267489	2295.24671920244	574.819137955	2295.2474459524838	-0.316632546503805		9103	JOW_594_XL2_XiViewer_spectra.mgf	JOW_594_XL2_XiViewer_spectra.mgf	1831		196.08479216	20.0 ppm		false	false				Self	TT
9103_2765	Mre11Strep	73	67	SLYQVLKTLR	7	Mre11Strep	477	474	FVDKDEK	4	146	4	574.819446342583	2295.248679502816	574.819137955	2295.2474459524838	0.5374367518380705		9103	JOW_594_XL2_XiViewer_spectra.mgf	JOW_594_XL2_XiViewer_spectra.mgf	3202		196.08479216	20.0 ppm		false	false				Self	TT
9103_1674	Mre11Strep	572	558	TGSPDITQSHVDNESR	15	Mer2	0	1	GPGSMVAR	0	151	4	678.821173198971	2711.255586928368	678.82150584	2711.256917492484	-0.49075545271121673		9103	JOW_594_XL2_XiViewer_spectra.mgf	JOW_594_XL2_XiViewer_spectra.mgf	3167		196.08479216	20.0 ppm		false	false				Between	TT
9103_1692	Mre11Strep	572	558	TGSPDITQSHVDNESR	15	Mer2	0	1	GPGSMVAR	0	136	4	678.821377816369	2711.25640539796	678.82150584	2711.256917492484	-0.18887716636221039		9103	JOW_594_XL2_XiViewer_spectra.mgf	JOW_594_XL2_XiViewer_spectra.mgf	470		196.08479216	20.0 ppm		false	false				Between	TT
9103_880	Mer2	41	38	SIFSHSGKVTNAGALEESDK	4	Mer2	41	38	SIFSHSGKVTNAGALEESDK	4	185	6	725.69289215	4348.113694098725	725.6921954166667	4348.109513698726	0.96142932604231		9103	JOW_594_XL2_XiViewer_spectra.mgf	JOW_594_XL2_XiViewer_spectra.mgf	2550		392.16958432	20.0 ppm		false	false				Self	TT
9103_2655	Mer2	41	38	SIFSHSGKVTNAGALEESDK	4	Mer2	41	38	SIFSHSGKVTNAGALEESDK	4	143	6	725.692706862104	4348.11258237135	725.6921954166667	4348.109513698726	0.7057486970830761		9103	JOW_594_XL2_XiViewer_spectra.mgf	JOW_594_XL2_XiViewer_spectra.mgf	1075		392.16958432	20.0 ppm		false	false				Self	TT
9103_869	Mer2	108	98	FNQLLEQDAATNGNVKTLIK	11	Mer2	97	94	SLNKFNQLLEQDAATNGNVK	4	173	4	1154.85379135	4615.386059532484	1154.8543252825	4615.388195262484	-0.4627411411207413		9103	JOW_594_XL2_XiViewer_spectra.mgf	JOW_594_XL2_XiViewer_spectra.mgf	3226		196.08479216	20.0 ppm		false	false				Self	TT
9103_1065	Mre11Strep	362	348	LADDGEGDMVAELPKPLIR	15	Mre11Strep	292	287	YGEAPKMTPIPLETIR	6	119	3	1350.7047540265621	4049.092432679049	1350.7023888433334	4049.0853371293633	1.752383339697889		9103	JOW_594_XL2_XiViewer_spectra.mgf	JOW_594_XL2_XiViewer_spectra.mgf	3484		196.08479216	20.0 ppm		false	false				Self	TT
9103_3484	Mre11Strep	362	348	LADDGEGDMVAELPKPLIR	15	Mre11Strep	292	287	YGEAPKMTPIPLETIR	6	159	4	1013.28404624105	4049.1070790966837	1013.2786107275	4049.085337042484	5.369621134178672		9103	JOW_594_XL2_XiViewer_spectra.mgf	JOW_594_XL2_XiViewer_spectra.mgf	352		196.08479216	20.0 ppm		false	false				Self	TT
9103_1446	Mre11Strep	529	523	ANSVRPTPPKENDETNFAFNGNGLDSFR	7	Mre11Strep	664	659	SAASTKTASR	6	107	5	854.617761666712	4268.052425999165	854.6169266720001	4268.048251025605	0.9781926807196474		9103	JOW_594_XL2_XiViewer_spectra.mgf	JOW_594_XL2_XiViewer_spectra.mgf	876		196.08479216	20.0 ppm		false	false				Self	TT
9103_2663	Mre11Strep	529	523	ANSVRPTPPKENDETNFAFNGNGLDSFR	7	Mre11Strep	664	659	SAASTKTASR	6	112	5	854.6155395507809	4268.041315419509	854.6169266720001	4268.048251025605	-1.6250064872457195		9103	JOW_594_XL2_XiViewer_spectra.mgf	JOW_594_XL2_XiViewer_spectra.mgf	1709		196.08479216	20.0 ppm		false	false				Self	TT
9103_1904	Mre11Strep	322	308	SISLQDVPHLRPHDKDATSK	15	Mer2	212	199	VLLSLSKDMHSLQTR	14	130	7	596.181030301541	4166.216276842634	596.1773653085714	4166.1906218918475	6.157891732532466		9103	JOW_594_XL2_XiViewer_spectra.mgf	JOW_594_XL2_XiViewer_spectra.mgf	1379		196.08479216	20.0 ppm		false	false				Between	TT
9103_901	Mre11Strep	525	523	ANSVRPTPPKENDETNFAFNGNGLDSFR	3	Mre11Strep	322	308	SISLQDVPHLRPHDKDATSK	15	121	6	923.128439025	5532.726975348725	923.1247216633333	5532.704671178725	4.031332110728011		9103	JOW_594_XL2_XiViewer_spectra.mgf	JOW_594_XL2_XiViewer_spectra.mgf	769		196.08479216	20.0 ppm		false	false				Self	TT
9103_902	Mre11Strep	532	523	ANSVRPTPPKENDETNFAFNGNGLDSFR	10	Mre11Strep	326	308	SISLQDVPHLRPHDKDATSK	19	121	5	1107.552637572188	5532.726805526544	1107.54821072	5532.704671265606	4.000622164663232		9103	JOW_594_XL2_XiViewer_spectra.mgf	JOW_594_XL2_XiViewer_spectra.mgf	1556		196.08479216	20.0 ppm		false	false				Self	TT
9103_1940	Mre11Strep	532	523	ANSVRPTPPKENDETNFAFNGNGLDSFR	10	Mre11Strep	326	308	SISLQDVPHLRPHDKDATSK	19	124	5	1107.547637385806	5532.701804594634	1107.54821072	5532.704671265606	-0.5181319339583799		9103	JOW_594_XL2_XiViewer_spectra.mgf	JOW_594_XL2_XiViewer_spectra.mgf	320		196.08479216	20.0 ppm		false	false				Self	TT
9103_905	Mer2	45	38	SIFSHSGKVTNAGALEESDK	8	Mer2	212	199	VLLSLSKDMHSLQTR	14	145	6	667.5166836539061	3999.0564431221624	667.513466645	3999.037141068726	4.826675210871145		9103	JOW_594_XL2_XiViewer_spectra.mgf	JOW_594_XL2_XiViewer_spectra.mgf	719		196.08479216	20.0 ppm		false	false				Self	TT
9103_1947	Mer2	43	38	SIFSHSGKVTNAGALEESDK	6	Mer2	205	199	VLLSLSKDMHSLQTR	7	144	5	800.8183144513429	3999.055189922319	800.814704698	3999.0371411556052	4.513278090918251		9103	JOW_594_XL2_XiViewer_spectra.mgf	JOW_594_XL2_XiViewer_spectra.mgf	917		196.08479216	20.0 ppm		false	false				Self	TT
9103_3385	Mer2	43	38	SIFSHSGKVTNAGALEESDK	6	Mer2	205	199	VLLSLSKDMHSLQTR	7	158	5	800.819094457698	3999.0590899540953	800.814704698	3999.0371411556052	5.488520790203806		9103	JOW_594_XL2_XiViewer_spectra.mgf	JOW_594_XL2_XiViewer_spectra.mgf	310		196.08479216	20.0 ppm		false	false				Self	TT
9103_1684	Mer2	163	160	YNSKITR	4	Mer2	38	38	SIFSHSGK	1	172	3	647.005126953125	1937.993551458738	647.0059174633333	1937.9959229893627	-1.2237025870807705		9103	JOW_594_XL2_XiViewer_spectra.mgf	JOW_594_XL2_XiViewer_spectra.mgf	2228		196.08479216	20.0 ppm		false	false				Self	TT
9103_1155	Mre11Strep	65	45	NNNVDMVVQSGDLFHVNKPSKK	21	Mre11Strep	64	45	NNNVDMVVQSGDLFHVNKPSK	20	139	5	1002.301551573125	5006.4713755312305	1002.3026183239999	5006.476709285605	-1.0653708553533292		9103	JOW_594_XL2_XiViewer_spectra.mgf	JOW_594_XL2_XiViewer_spectra.mgf	2337		196.08479216	20.0 ppm		false	false				Self	TT
9103_1255	Mre11Strep	65	45	NNNVDMVVQSGDLFHVNKPSKK	21	Mre11Strep	64	45	NNNVDMVVQSGDLFHVNKPSK	20	138	5	1002.306373350469	5006.49548441795	1002.3026183239999	5006.476709285605	3.750168718603801		9103	JOW_594_XL2_XiViewer_spectra.mgf	JOW_594_XL2_XiViewer_spectra.mgf	1783		196.08479216	20.0 ppm		false	false				Self	TT
9103_3403	Mre11Strep	65	45	NNNVDMVVQSGDLFHVNKPSKK	21	Mre11Strep	64	45	NNNVDMVVQSGDLFHVNKPSK	20	186	4	1252.631547198649	5006.497082927081	1252.62645381	5006.476709372484	4.069439603778959		9103	JOW_594_XL2_XiViewer_spectra.mgf	JOW_594_XL2_XiViewer_spectra.mgf	1452		196.08479216	20.0 ppm		false	false				Self	TT
9103_924	Mre11Strep	525	523	ANSVRPTPPKENDETNFAFNGNGLDSFR	3	Mre11Strep	732	713	GGGSGGGSGGSAWSHPQFEK	20	143	5	1028.079248900312	5135.359862167165	1028.075649758	5135.341866455606	3.5042869642730965		9103	JOW_594_XL2_XiViewer_spectra.mgf	JOW_594_XL2_XiViewer_spectra.mgf	2268		196.08479216	20.0 ppm		false	false				Self	TT
9103_1047	Mer2	113	98	FNQLLEQDAATNGNVKTLIK	16	Mer2	55	46	VTNAGALEESDKQILEWAGK	10	110	4	1143.601838225	4570.378247032484	1143.59615101	4570.355498172485	4.977481512872853		9103	JOW_594_XL2_XiViewer_spectra.mgf	JOW_594_XL2_XiViewer_spectra.mgf	3443		196.08479216	20.0 ppm		false	false				Self	TT
9103_932	Mre11Strep	375	367	LRVDYSAPSNTQSSIDYQVENPRR	9	Mre11Strep	159	158	IKVVPLLFQK	2	109	6	696.7114468375	4174.225022223725	696.7101912466666	4174.217488678725	1.8047801822850007		9103	JOW_594_XL2_XiViewer_spectra.mgf	JOW_594_XL2_XiViewer_spectra.mgf	1646		196.08479216	20.0 ppm		false	false				Self	TT
9103_934	Mer2	94	94	SLNKFNQLLEQDAATNGNVK	1	Mer2	45	38	SIFSHSGKVTNAGALEESDK	8	114	4	1119.816559904688	4475.237133751236	1119.8123917825	4475.220461262485	3.725512272657825		9103	JOW_594_XL2_XiViewer_spectra.mgf	JOW_594_XL2_XiViewer_spectra.mgf	1055		196.08479216	20.0 ppm		false	false				Self	TT
9103_2028	Mer2	94	94	SLNKFNQLLEQDAATNGNVK	1	Mer2	45	38	SIFSHSGKVTNAGALEESDK	8	134	4	1119.812052764807	4475.2191051917125	1119.8123917825	4475.220461262485	-0.3030176465780915		9103	JOW_594_XL2_XiViewer_spectra.mgf	JOW_594_XL2_XiViewer_spectra.mgf	83		196.08479216	20.0 ppm		false	false				Self	TT
9103_2536	Mer2	45	38	SIFSHSGKVTNAGALEESDK	8	Mer2	94	90	TLCcmKSLNK	5	150	5	647.931916917559	3234.6232022533995	647.9310871619999	3234.6190534756047	1.28261712624099		9103	JOW_594_XL2_XiViewer_spectra.mgf	JOW_594_XL2_XiViewer_spectra.mgf	1764		196.08479216	20.0 ppm		false	false				Self	TT
9103_3396	Mer2	94	94	SLNKFNQLLEQDAATNGNVK	1	Mer2	45	38	SIFSHSGKVTNAGALEESDK	8	129	5	896.0556583167211	4475.24190924921	896.051368702	4475.220461175605	4.792629500822662		9103	JOW_594_XL2_XiViewer_spectra.mgf	JOW_594_XL2_XiViewer_spectra.mgf	1168		196.08479216	20.0 ppm		false	false				Self	TT
9103_936	Mre11Strep	532	522	RANSVRPTPPKENDETNFAFNGNGLDSFR	11	Mer2	212	199	VLLSLSKDMHSLQTR	14	138	6	863.107565001563	5172.601731208104	863.1039312333335	5172.579928598727	4.2150357612792		9103	JOW_594_XL2_XiViewer_spectra.mgf	JOW_594_XL2_XiViewer_spectra.mgf	2459		196.08479216	20.0 ppm		false	false				Between	TT
9103_2034	Mer2	113	98	FNQLLEQDAATNGNVKTLIK	16	Mer2	137	130	VSTAMLSKGDEK	8	165	4	920.2344952570551	3676.908875160704	920.2318235425	3676.898188302484	2.9064873904302178		9103	JOW_594_XL2_XiViewer_spectra.mgf	JOW_594_XL2_XiViewer_spectra.mgf	3263		196.08479216	20.0 ppm		false	false				Self	TT
9103_942	Mer2	113	98	FNQLLEQDAATNGNVKTLIK	16	Mer2	0	1	GPGSMoxVAR	0	156	4	801.4229441820311	3201.662670860608	801.418578665	3201.645208792484	5.454092188658875		9103	JOW_594_XL2_XiViewer_spectra.mgf	JOW_594_XL2_XiViewer_spectra.mgf	765		196.08479216	20.0 ppm		false	false				Self	TT
9103_3304	Mer2	113	98	FNQLLEQDAATNGNVKTLIK	16	Mer2	0	1	GPGSMVAR	0	161	4	797.420392731208	3185.652465057316	797.419850015	3185.6502941924837	0.681451079645688		9103	JOW_594_XL2_XiViewer_spectra.mgf	JOW_594_XL2_XiViewer_spectra.mgf	455		196.08479216	20.0 ppm		false	false				Self	TT
9103_968	Mre11Strep	325	308	SISLQDVPHLRPHDKDATSK	18	Mre11Strep	472	457	MQLSLLPEVGLNEAVKK	16	124	6	718.8921719351561	4307.309372809662	718.8897352383333	4307.294752628725	3.39428383156154		9103	JOW_594_XL2_XiViewer_spectra.mgf	JOW_594_XL2_XiViewer_spectra.mgf	334		196.08479216	20.0 ppm		false	false				Self	TT
9103_2125	Mer2	79	66	LELESMELRENSDKLIK	14	Mer2	79	66	LELESMELRENSDKLIK	14	104	5	858.654942547711	4288.2383304041605	858.6509167439999	4288.2182013856045	4.694028524355119		9103	JOW_594_XL2_XiViewer_spectra.mgf	JOW_594_XL2_XiViewer_spectra.mgf	673		392.16958432	20.0 ppm		false	false				Self	TT
9103_984	Mre11Strep	537	522	RANSVRPTPPKENDETNFAFNGNGLDSFR	16	Mre11Strep	190	188	TFKDGGVTFEVPTMR	3	124	5	1026.905542845625	5129.49133189373	1026.9010727260002	5129.468981295606	4.357292773466784		9103	JOW_594_XL2_XiViewer_spectra.mgf	JOW_594_XL2_XiViewer_spectra.mgf	1009		196.08479216	20.0 ppm		false	false				Self	TT
9103_1163	Mre11Strep	525	523	ANSVRPTPPKENDETNFAFNGNGLDSFR	3	Mre11Strep	171	168	GSTKLALYGLAAVRDER	4	150	6	852.431672209375	5108.546374454976	852.4296138433333	5108.534024258725	2.417561709893528		9103	JOW_594_XL2_XiViewer_spectra.mgf	JOW_594_XL2_XiViewer_spectra.mgf	3426		196.08479216	20.0 ppm		false	false				Self	TT
9103_1277	Mre11Strep	525	523	ANSVRPTPPKENDETNFAFNGNGLDSFR	3	Mre11Strep	171	168	GSTKLALYGLAAVRDER	4	144	6	852.4348460375	5108.565417423726	852.4296138433333	5108.534024258725	6.145239485860427		9103	JOW_594_XL2_XiViewer_spectra.mgf	JOW_594_XL2_XiViewer_spectra.mgf	105		196.08479216	20.0 ppm		false	false				Self	TT
9103_988	Mre11Strep	65	45	NNNVDMVVQSGDLFHVNKPSKK	21	Mre11Strep	159	158	IKVVPLLFQK	2	118	6	642.526266173438	3849.113938239354	642.5235259883333	3849.0974971287255	4.271419635560022		9103	JOW_594_XL2_XiViewer_spectra.mgf	JOW_594_XL2_XiViewer_spectra.mgf	2747		196.08479216	20.0 ppm		false	false				Self	TT
9103_990	Mre11Strep	65	45	NNNVDMVVQSGDLFHVNKPSKK	21	Mre11Strep	159	158	IKVVPLLFQK	2	130	5	770.828882689375	3849.1080311124797	770.82677591	3849.097497215605	2.736718641784609		9103	JOW_594_XL2_XiViewer_spectra.mgf	JOW_594_XL2_XiViewer_spectra.mgf	2838		196.08479216	20.0 ppm		false	false				Self	TT
9103_2179	Mre11Strep	65	45	NNNVDMVVQSGDLFHVNKPSKK	21	Mre11Strep	159	158	IKVVPLLFQK	2	106	5	770.828213634653	3849.10468583887	770.82677591	3849.097497215605	1.867612672876643		9103	JOW_594_XL2_XiViewer_spectra.mgf	JOW_594_XL2_XiViewer_spectra.mgf	361		196.08479216	20.0 ppm		false	false				Self	TT
9103_1001	Mre11Strep	525	522	RANSVRPTPPKENDETNFAFNGNGLDSFR	4	Mre11Strep	73	67	SLYQVLKTLR	7	130	6	778.5716152945311	4665.386032965912	778.5687426516665	4665.368797108725	3.6944254434654407		9103	JOW_594_XL2_XiViewer_spectra.mgf	JOW_594_XL2_XiViewer_spectra.mgf	725		196.08479216	20.0 ppm		false	false				Self	TT
9103_1307	Mre11Strep	525	523	ANSVRPTPPKENDETNFAFNGNGLDSFR	3	Mre11Strep	73	67	SLYQVLKTLR	7	129	5	902.866309873906	4509.295167035135	902.860813714	4509.267686235605	6.094293229486329		9103	JOW_594_XL2_XiViewer_spectra.mgf	JOW_594_XL2_XiViewer_spectra.mgf	2866		196.08479216	20.0 ppm		false	false				Self	TT
9103_1308	Mre11Strep	525	523	ANSVRPTPPKENDETNFAFNGNGLDSFR	3	Mre11Strep	689	680	TDILGSLLAKK	10	142	5	890.458533995	4447.2562876406055	890.455437022	4447.240802775605	3.481903878739209		9103	JOW_594_XL2_XiViewer_spectra.mgf	JOW_594_XL2_XiViewer_spectra.mgf	2389		196.08479216	20.0 ppm		false	false				Self	TT
9103_1309	Mre11Strep	525	523	ANSVRPTPPKENDETNFAFNGNGLDSFR	3	Mre11Strep	689	680	TDILGSLLAKK	10	157	4	1112.824388196875	4447.268446919984	1112.8174771825	4447.240802862484	6.216001949357629		9103	JOW_594_XL2_XiViewer_spectra.mgf	JOW_594_XL2_XiViewer_spectra.mgf	53		196.08479216	20.0 ppm		false	false				Self	TT
9103_1011	Mre11Strep	529	522	RANSVRPTPPKENDETNFAFNGNGLDSFR	8	Mre11Strep	679	677	TPKTDILGSLLAK	3	130	6	801.250448302344	4801.45903101279	801.2476691116667	4801.442355868726	3.472944758657597		9103	JOW_594_XL2_XiViewer_spectra.mgf	JOW_594_XL2_XiViewer_spectra.mgf	49		196.08479216	20.0 ppm		false	false				Self	TT
9103_2228	Mre11Strep	362	348	LADDGEGDMVAELPKPLIR	15	Mre11Strep	732	713	GGGSGGGSGGSAWSHPQFEK	20	179	4	1020.9934518706	4079.944701614884	1020.98935623	4079.928319052484	4.01540446763161		9103	JOW_594_XL2_XiViewer_spectra.mgf	JOW_594_XL2_XiViewer_spectra.mgf	2952		196.08479216	20.0 ppm		false	false				Self	TT
9103_1017	Mer2	212	199	VLLSLSKDMHSLQTR	14	Mre11Strep	190	188	TFKDGGVTFEVPTMR	3	144	4	902.725068205469	3606.87116695436	902.7207317725	3606.853821222484	4.8091030953312455		9103	JOW_594_XL2_XiViewer_spectra.mgf	JOW_594_XL2_XiViewer_spectra.mgf	1469		196.08479216	20.0 ppm		false	false				Between	TT
9103_2239	Mer2	212	199	VLLSLSKDMHSLQTR	14	Mre11Strep	190	188	TFKDGGVTFEVPTMR	3	139	4	902.723888144868	3606.866446711956	902.7207317725	3606.853821222484	3.500416179294372		9103	JOW_594_XL2_XiViewer_spectra.mgf	JOW_594_XL2_XiViewer_spectra.mgf	559		196.08479216	20.0 ppm		false	false				Between	TT
9103_3440	Mer2	212	199	VLLSLSKDMHSLQTR	14	Mre11Strep	190	188	TFKDGGVTFEVPTMR	3	133	5	722.38003147312	3606.8637750312046	722.378040694	3606.853821135605	2.7597169425987516		9103	JOW_594_XL2_XiViewer_spectra.mgf	JOW_594_XL2_XiViewer_spectra.mgf	1317		196.08479216	20.0 ppm		false	false				Between	TT
9103_1021	Mre11Strep	159	158	IKVVPLLFQK	2	Mre11Strep	66	66	KSLYQVLK	1	132	3	786.8244439679689	2357.4515025032697	786.8222843666667	2357.445023699363	2.7482311746705417		9103	JOW_594_XL2_XiViewer_spectra.mgf	JOW_594_XL2_XiViewer_spectra.mgf	3016		196.08479216	20.0 ppm		false	false				Self	TT
9103_2257	Mre11Strep	159	158	IKVVPLLFQK	2	Mre11Strep	66	66	KSLYQVLK	1	182	4	590.371255001928	2357.455914140196	590.36853237	2357.445023612484	4.61963167876863		9103	JOW_594_XL2_XiViewer_spectra.mgf	JOW_594_XL2_XiViewer_spectra.mgf	1265		196.08479216	20.0 ppm		false	false				Self	TT
9103_2259	Mre11Strep	159	158	IKVVPLLFQK	2	Mre11Strep	66	66	KSLYQVLK	1	190	3	786.823785183398	2357.4495261495567	786.8222843666667	2357.445023699363	1.9098855534179775		9103	JOW_594_XL2_XiViewer_spectra.mgf	JOW_594_XL2_XiViewer_spectra.mgf	333		196.08479216	20.0 ppm		false	false				Self	TT
9103_3443	Mre11Strep	159	158	IKVVPLLFQK	2	Mre11Strep	66	66	KSLYQVLK	1	189	4	590.371673043288	2357.4575863056357	590.36853237	2357.445023612484	5.3289442705522925		9103	JOW_594_XL2_XiViewer_spectra.mgf	JOW_594_XL2_XiViewer_spectra.mgf	279		196.08479216	20.0 ppm		false	false				Self	TT
9103_1026	Mre11Strep	529	523	ANSVRPTPPKENDETNFAFNGNGLDSFR	7	Mre11Strep	159	158	IKVVPLLFQK	2	108	4	1119.338532560938	4473.325024376236	1119.3343001275	4473.308094642484	3.784611610330031		9103	JOW_594_XL2_XiViewer_spectra.mgf	JOW_594_XL2_XiViewer_spectra.mgf	1082		196.08479216	20.0 ppm		false	false				Self	TT
9103_2274	Mre11Strep	529	523	ANSVRPTPPKENDETNFAFNGNGLDSFR	7	Mre11Strep	159	158	IKVVPLLFQK	2	129	5	895.671510994359	4473.3211726374	895.668895378	4473.308094555605	2.923581724959554		9103	JOW_594_XL2_XiViewer_spectra.mgf	JOW_594_XL2_XiViewer_spectra.mgf	1373		196.08479216	20.0 ppm		false	false				Self	TT
9103_1027	Mer2	113	98	FNQLLEQDAATNGNVKTLIK	16	Mer2	108	94	SLNKFNQLLEQDAATNGNVK	15	201	4	1154.857819670312	4615.402172813732	1154.8543252825	4615.388195262484	3.028467088063678		9103	JOW_594_XL2_XiViewer_spectra.mgf	JOW_594_XL2_XiViewer_spectra.mgf	1814		196.08479216	20.0 ppm		false	false				Self	TT
9103_1029	Mer2	114	98	FNQLLEQDAATNGNVKTLIK	17	Mer2	97	94	SLNKFNQLLEQDAATNGNVK	4	204	3	1539.474407346875	4615.4013926399875	1539.47000825	4615.388195349363	2.8594107507578572		9103	JOW_594_XL2_XiViewer_spectra.mgf	JOW_594_XL2_XiViewer_spectra.mgf	26		196.08479216	20.0 ppm		false	false				Self	TT
9103_2276	Mer2	114	98	FNQLLEQDAATNGNVKTLIK	17	Mer2	97	94	SLNKFNQLLEQDAATNGNVK	4	216	4	1154.856428002482	4615.396606142413	1154.8543252825	4615.388195262484	1.8223559043070836		9103	JOW_594_XL2_XiViewer_spectra.mgf	JOW_594_XL2_XiViewer_spectra.mgf	961		196.08479216	20.0 ppm		false	false				Self	TT
9103_2280	Mre11Strep	345	328	YLIEQVEEMIRDANEETKQK	18	Mre11Strep	307	306	MKSISLQDVPHLRPHDK	2	119	7	666.9138969569229	4661.346343430308	666.9155846471429	4661.358157261847	-2.5344183263095803		9103	JOW_594_XL2_XiViewer_spectra.mgf	JOW_594_XL2_XiViewer_spectra.mgf	3429		196.08479216	20.0 ppm		false	false				Self	TT
9103_1037	Mer2	94	94	SLNKFNQLLEQDAATNGNVK	1	Mer2	94	94	SLNKFNQLLEQDAATNGNVK	1	193	4	1151.596589201562	4602.357250938732	1151.59012863	4602.331408652484	5.615042454227302		9103	JOW_594_XL2_XiViewer_spectra.mgf	JOW_594_XL2_XiViewer_spectra.mgf	2336		392.16958432	20.0 ppm		false	false				Self	TT
9103_1040	Mre11Strep	268	256	NFDVLQPGSSVATSLCcmEAEAQPK	13	Mre11Strep	190	188	TFKDGGVTFEVPTMoxR	3	107	4	1086.778229826562	4343.083813438732	1086.7754264425	4343.072599902484	2.5819361730455372		9103	JOW_594_XL2_XiViewer_spectra.mgf	JOW_594_XL2_XiViewer_spectra.mgf	586		196.08479216	20.0 ppm		false	false				Self	TT
9103_2336	Mre11Strep	268	256	NFDVLQPGSSVATSLCcmEAEAQPK	13	Mre11Strep	190	188	TFKDGGVTFEVPTMR	3	113	4	1082.778420032584	4327.084574262821	1082.7766977925	4327.0776853024845	1.5920583907366097		9103	JOW_594_XL2_XiViewer_spectra.mgf	JOW_594_XL2_XiViewer_spectra.mgf	539		196.08479216	20.0 ppm		false	false				Self	TT
9103_1042	Mer2	204	199	VLLSLSKDMHSLQTR	6	Mre11Strep	689	680	TDILGSLLAKK	10	101	4	771.19217025625	3080.739575157484	771.1889648825	3080.726753662484	4.161841028186914		9103	JOW_594_XL2_XiViewer_spectra.mgf	JOW_594_XL2_XiViewer_spectra.mgf	2057		196.08479216	20.0 ppm		false	false				Between	TT
9103_2229	Mer2	204	199	VLLSLSKDMoxHSLQTR	6	Mre11Strep	689	680	TDILGSLLAKK	10	148	5	620.352284191795	3096.7250386245796	620.351610102	3096.721668175605	1.0883926086512212		9103	JOW_594_XL2_XiViewer_spectra.mgf	JOW_594_XL2_XiViewer_spectra.mgf	2885		196.08479216	20.0 ppm		false	false				Between	TT
9103_2300	Mer2	204	199	VLLSLSKDMHSLQTR	6	Mre11Strep	689	680	TDILGSLLAKK	10	186	4	771.190513926847	3080.7329498398717	771.1889648825	3080.726753662484	2.011271327552305		9103	JOW_594_XL2_XiViewer_spectra.mgf	JOW_594_XL2_XiViewer_spectra.mgf	1034		196.08479216	20.0 ppm		false	false				Between	TT
9103_1051	Mre11Strep	64	45	NNNVDMVVQSGDLFHVNKPSK	20	Mre11Strep	472	457	MQLSLLPEVGLNEAVKK	16	117	3	1469.44096008125	4405.3010508431125	1469.43307255	4405.277388249362	5.371419700744489		9103	JOW_594_XL2_XiViewer_spectra.mgf	JOW_594_XL2_XiViewer_spectra.mgf	2716		196.08479216	20.0 ppm		false	false				Self	TT
9103_1321	Mre11Strep	64	45	NNNVDMVVQSGDLFHVNKPSK	20	Mre11Strep	472	457	MQLSLLPEVGLNEAVKK	16	132	5	882.066871397344	4405.297974652325	882.062754082	4405.277388075605	4.673162415596948		9103	JOW_594_XL2_XiViewer_spectra.mgf	JOW_594_XL2_XiViewer_spectra.mgf	1787		196.08479216	20.0 ppm		false	false				Self	TT
9103_1053	Mre11Strep	345	328	YLIEQVEEMIRDANEETKQK	18	Mre11Strep	518	515	ALIKQVK	4	116	5	692.9759774159378	3459.843504745294	692.972940044	3459.828317885605	4.38948360834251		9103	JOW_594_XL2_XiViewer_spectra.mgf	JOW_594_XL2_XiViewer_spectra.mgf	2270		196.08479216	20.0 ppm		false	false				Self	TT
9103_2321	Mre11Strep	345	328	YLIEQVEEMIRDANEETKQK	18	Mre11Strep	518	515	ALIKQVK	4	132	5	692.973791838098	3459.832576856095	692.972940044	3459.828317885605	1.2309774065618568		9103	JOW_594_XL2_XiViewer_spectra.mgf	JOW_594_XL2_XiViewer_spectra.mgf	1313		196.08479216	20.0 ppm		false	false				Self	TT
9103_2459	Mre11Strep	345	339	DANEETKQK	7	Mre11Strep	518	515	ALIKQVK	4	129	4	515.0361328125	2056.115425382484	515.0363844275	2056.116431842484	-0.4894956260803059		9103	JOW_594_XL2_XiViewer_spectra.mgf	JOW_594_XL2_XiViewer_spectra.mgf	518		196.08479216	20.0 ppm		false	false				Self	TT
9103_1055	Mre11Strep	292	287	YGEAPKMTPIPLETIR	6	Mre11Strep	190	188	TFKDGGVTFEVPTMR	3	124	4	924.7266551195313	3694.877514610609	924.7257484525	3694.873887942484	0.981540435470573		9103	JOW_594_XL2_XiViewer_spectra.mgf	JOW_594_XL2_XiViewer_spectra.mgf	2162		196.08479216	20.0 ppm		false	false				Self	TT
9103_1056	Mre11Strep	264	256	NFDVLQPGSSVATSLCcmEAEAQPK	9	Mre11Strep	190	188	TFKDGGVTFEVPTMR	3	164	4	1082.78103744375	4327.095043907484	1082.7766977925	4327.0776853024845	4.011623146617606		9103	JOW_594_XL2_XiViewer_spectra.mgf	JOW_594_XL2_XiViewer_spectra.mgf	1462		196.08479216	20.0 ppm		false	false				Self	TT
9103_1168	Mre11Strep	264	256	NFDVLQPGSSVATSLCcmEAEAQPK	9	Mre11Strep	190	188	TFKDGGVTFEVPTMR	3	148	4	1082.777513196875	4327.080946919984	1082.7766977925	4327.0776853024845	0.7537691108541557		9103	JOW_594_XL2_XiViewer_spectra.mgf	JOW_594_XL2_XiViewer_spectra.mgf	2411		196.08479216	20.0 ppm		false	false				Self	TT
9103_1059	Mre11Strep	269	256	NFDVLQPGSSVATSLCcmEAEAQPK	14	Mre11Strep	190	188	TFKDGGVTFEVPTMR	3	145	3	1443.371257932812	4327.091944397798	1443.36650493	4327.077685389363	3.295297536093059		9103	JOW_594_XL2_XiViewer_spectra.mgf	JOW_594_XL2_XiViewer_spectra.mgf	1879		196.08479216	20.0 ppm		false	false				Self	TT
9103_2337	Mre11Strep	269	256	NFDVLQPGSSVATSLCcmEAEAQPK	14	Mre11Strep	190	188	TFKDGGVTFEVPTMR	3	140	3	1443.3677738039248	4327.081492011137	1443.36650493	4327.077685389363	0.8797211537939932		9103	JOW_594_XL2_XiViewer_spectra.mgf	JOW_594_XL2_XiViewer_spectra.mgf	3436		196.08479216	20.0 ppm		false	false				Self	TT
9103_1062	Mer2	55	46	VTNAGALEESDKQILEWAGK	10	Mer2	55	46	VTNAGALEESDKQILEWAGK	10	132	4	1129.076691740625	4512.277661094984	1129.073780085	4512.266014472484	2.581102812330559		9103	JOW_594_XL2_XiViewer_spectra.mgf	JOW_594_XL2_XiViewer_spectra.mgf	3286		392.16958432	20.0 ppm		false	false				Self	TT
9103_1063	Mre11Strep	525	523	ANSVRPTPPKENDETNFAFNGNGLDSFR	3	Mre11Strep	345	328	YLIEQVEEMIRDANEETKQK	18	100	5	1151.96047448625	5754.765990096855	1151.957202864	5754.7496319856045	2.842540909032025		9103	JOW_594_XL2_XiViewer_spectra.mgf	JOW_594_XL2_XiViewer_spectra.mgf	1545		196.08479216	20.0 ppm		false	false				Self	TT
9103_1068	Mre11Strep	362	348	LADDGEGDMVAELPKPLIR	15	Mre11Strep	200	188	TFKDGGVTFEVPTMR	13	134	3	1306.9980889875	3917.972437561863	1306.9920508066666	3917.9543230193626	4.623469547345477		9103	JOW_594_XL2_XiViewer_spectra.mgf	JOW_594_XL2_XiViewer_spectra.mgf	178		196.08479216	20.0 ppm		false	false				Self	TT
9103_1073	Mre11Strep	269	256	NFDVLQPGSSVATSLCcmEAEAQPK	14	Mre11Strep	472	457	MQLSLLPEVGLNEAVKK	16	171	3	1504.77885070625	4511.3147227181125	1504.7715309433331	4511.292763429362	4.86762662105075		9103	JOW_594_XL2_XiViewer_spectra.mgf	JOW_594_XL2_XiViewer_spectra.mgf	2788		196.08479216	20.0 ppm		false	false				Self	TT
9103_2368	Mre11Strep	269	256	NFDVLQPGSSVATSLCcmEAEAQPK	14	Mre11Strep	472	457	MQLSLLPEVGLNEAVKK	16	112	4	1128.832148362203	4511.2994875812965	1128.8304673025	4511.292763342484	1.4905347901335055		9103	JOW_594_XL2_XiViewer_spectra.mgf	JOW_594_XL2_XiViewer_spectra.mgf	3241		196.08479216	20.0 ppm		false	false				Self	TT
9103_2365	Mre11Strep	190	188	TFKDGGVTFEVPTMR	3	Mre11Strep	679	677	TPKTDILGSLLAK	3	137	4	809.937821366322	3235.722179597772	809.93633859	3235.716248492484	1.8330115599654966		9103	JOW_594_XL2_XiViewer_spectra.mgf	JOW_594_XL2_XiViewer_spectra.mgf	1376		196.08479216	20.0 ppm		false	false				Self	TT
9103_1076	Mre11Strep	268	256	NFDVLQPGSSVATSLCcmEAEAQPK	13	Mre11Strep	689	680	TDILGSLLAKK	10	119	4	951.249543303125	3800.969067344984	951.2449309025	3800.9506177424837	4.853944277583396		9103	JOW_594_XL2_XiViewer_spectra.mgf	JOW_594_XL2_XiViewer_spectra.mgf	2144		196.08479216	20.0 ppm		false	false				Self	TT
9103_2374	Mre11Strep	268	256	NFDVLQPGSSVATSLCcmEAEAQPK	13	Mre11Strep	689	680	TDILGSLLAKK	10	117	4	951.246278686707	3800.956008879312	951.2449309025	3800.9506177424837	1.4183653960145468		9103	JOW_594_XL2_XiViewer_spectra.mgf	JOW_594_XL2_XiViewer_spectra.mgf	2917		196.08479216	20.0 ppm		false	false				Self	TT
9103_1083	Mre11Strep	74	67	SLYQVLKTLR	8	Mre11Strep	689	680	TDILGSLLAKK	10	185	4	644.385895842188	2573.514477501236	644.38618201	2573.5156221724837	-0.4447889253110634		9103	JOW_594_XL2_XiViewer_spectra.mgf	JOW_594_XL2_XiViewer_spectra.mgf	2265		196.08479216	20.0 ppm		false	false				Self	TT
9103_2390	Mre11Strep	74	67	SLYQVLKTLR	8	Mre11Strep	689	680	TDILGSLLAKK	10	211	4	644.386454656296	2573.516712757668	644.38618201	2573.5156221724837	0.42377251364070473		9103	JOW_594_XL2_XiViewer_spectra.mgf	JOW_594_XL2_XiViewer_spectra.mgf	2341		196.08479216	20.0 ppm		false	false				Self	TT
9103_2391	Mre11Strep	74	67	SLYQVLKTLR	8	Mre11Strep	689	680	TDILGSLLAKK	10	209	5	515.710726303617	2573.5172491836897	515.7104008839999	2573.5156220856043	0.6322472152493183		9103	JOW_594_XL2_XiViewer_spectra.mgf	JOW_594_XL2_XiViewer_spectra.mgf	2840		196.08479216	20.0 ppm		false	false				Self	TT
9103_1100	Mre11Strep	344	323	DATSKYLIEQVEEMIRDANEETK	22	Mre11Strep	73	67	SLYQVLKTLR	7	108	5	826.4347176503128	4127.137205917169	826.4292039300002	4127.109637315606	6.679881075534775		9103	JOW_594_XL2_XiViewer_spectra.mgf	JOW_594_XL2_XiViewer_spectra.mgf	2588		196.08479216	20.0 ppm		false	false				Self	TT
9103_1105	Mer2	136	118	DLASQIENQLDKVSTAMLSK	19	Mer2	117	114	TLIKDLASQIENQLDK	4	130	4	1054.558137053125	4214.203442344984	1054.557071615	4214.1991805924845	1.0112840701061574		9103	JOW_594_XL2_XiViewer_spectra.mgf	JOW_594_XL2_XiViewer_spectra.mgf	1640		196.08479216	20.0 ppm		false	false				Self	TT
9103_1178	Mer2	136	118	DLASQIENQLDKVSTAMoxLSK	19	Mer2	117	114	TLIKDLASQIENQLDK	4	138	5	847.043617002813	4230.18170267967	847.046095488	4230.194095105605	-2.9295170993317945		9103	JOW_594_XL2_XiViewer_spectra.mgf	JOW_594_XL2_XiViewer_spectra.mgf	286		196.08479216	20.0 ppm		false	false				Self	TT
9103_3503	Mer2	136	118	DLASQIENQLDKVSTAMLSK	19	Mer2	117	114	TLIKDLASQIENQLDK	4	130	4	1054.5626733495951	4214.221587530865	1054.557071615	4214.1991805924845	5.317009809002333		9103	JOW_594_XL2_XiViewer_spectra.mgf	JOW_594_XL2_XiViewer_spectra.mgf	2930		196.08479216	20.0 ppm		false	false				Self	TT
9103_1106	Mer2	129	118	DLASQIENQLDKVSTAMoxLSK	12	Mer2	136	118	DLASQIENQLDKVSTAMLSK	19	164	4	1149.089997404688	4592.330883751236	1149.087301505	4592.320100152484	2.3481809884192857		9103	JOW_594_XL2_XiViewer_spectra.mgf	JOW_594_XL2_XiViewer_spectra.mgf	2318		196.08479216	20.0 ppm		false	false				Self	TT
9103_2436	Mer2	129	118	DLASQIENQLDKVSTAMoxLSK	12	Mer2	136	118	DLASQIENQLDKVSTAMLSK	19	156	5	919.471938382477	4592.32330957799	919.47129648	4592.3201000656045	0.6988869058011306		9103	JOW_594_XL2_XiViewer_spectra.mgf	JOW_594_XL2_XiViewer_spectra.mgf	584		196.08479216	20.0 ppm		false	false				Self	TT
9103_2437	Mer2	129	118	DLASQIENQLDKVSTAMoxLSK	12	Mer2	136	118	DLASQIENQLDKVSTAMLSK	19	175	5	919.472478058103	4592.32600795612	919.47129648	4592.3201000656045	1.286471845687281		9103	JOW_594_XL2_XiViewer_spectra.mgf	JOW_594_XL2_XiViewer_spectra.mgf	1420		196.08479216	20.0 ppm		false	false				Self	TT
9103_1130	Mre11Strep	362	348	LADDGEGDMVAELPKPLIR	15	Mre11Strep	460	457	MoxQLSLLPEVGLNEAVK	4	133	4	998.5264755992191	3990.0767965293603	998.52461462	3990.0693526124837	1.8656109001484402		9103	JOW_594_XL2_XiViewer_spectra.mgf	JOW_594_XL2_XiViewer_spectra.mgf	99		196.08479216	20.0 ppm		false	false				Self	TT
9103_1159	Mre11Strep	54	45	NNNVDMVVQSGDLFHVNKPSKK	10	Mre11Strep	62	45	NNNVDMVVQSGDLFHVNKPSK	18	160	4	1252.62639015	5006.476454732484	1252.62645381	5006.476709372484	-0.050862116189831094		9103	JOW_594_XL2_XiViewer_spectra.mgf	JOW_594_XL2_XiViewer_spectra.mgf	2472		196.08479216	20.0 ppm		false	false				Self	TT
9103_1261	Mre11Strep	54	45	NNNVDMVVQSGDLFHVNKPSKK	10	Mre11Strep	62	45	NNNVDMVVQSGDLFHVNKPSK	18	182	4	1252.6277329234379	5006.481825826236	1252.62645381	5006.476709372484	1.0219669537554892		9103	JOW_594_XL2_XiViewer_spectra.mgf	JOW_594_XL2_XiViewer_spectra.mgf	1442		196.08479216	20.0 ppm		false	false				Self	TT
9103_1161	Mre11Strep	62	45	NNNVDMoxVVQSGDLFHVNKPSK	18	Mre11Strep	64	45	NNNVDMVVQSGDLFHVNKPSK	20	132	5	979.886451475469	4894.39587504295	979.8826086519999	4894.3766609256045	3.9257537122247386		9103	JOW_594_XL2_XiViewer_spectra.mgf	JOW_594_XL2_XiViewer_spectra.mgf	3147		196.08479216	20.0 ppm		false	false				Self	TT
9103_1202	Mre11Strep	62	45	NNNVDMoxVVQSGDLFHVNKPSK	18	Mre11Strep	64	45	NNNVDMVVQSGDLFHVNKPSK	20	107	5	979.8807141707813	4894.367188519512	979.8826086519999	4894.3766609256045	-1.935365164756915		9103	JOW_594_XL2_XiViewer_spectra.mgf	JOW_594_XL2_XiViewer_spectra.mgf	1329		196.08479216	20.0 ppm		false	false				Self	TT
9103_2123	Mre11Strep	62	45	NNNVDMoxVVQSGDLFHVNKPSK	18	Mre11Strep	64	45	NNNVDMVVQSGDLFHVNKPSK	20	178	4	1224.607800328864	4894.40209544794	1224.60144172	4894.376661012484	5.196664911140962		9103	JOW_594_XL2_XiViewer_spectra.mgf	JOW_594_XL2_XiViewer_spectra.mgf	2055		196.08479216	20.0 ppm		false	false				Self	TT
9103_1164	Mer2	191	181	CcmTQEMLFNVGSQLEDVHK	11	Mer2	45	38	SIFSHSGKVTNAGALEESDK	8	121	5	882.223426573125	4406.0807505312305	882.2231716760001	4406.079476045606	0.28925615886391337		9103	JOW_594_XL2_XiViewer_spectra.mgf	JOW_594_XL2_XiViewer_spectra.mgf	1776		196.08479216	20.0 ppm		false	false				Self	TT
9103_1281	Mer2	191	181	CcmTQEMLFNVGSQLEDVHK	11	Mer2	45	38	SIFSHSGKVTNAGALEESDK	8	107	5	882.2264172957811	4406.09570414451	882.2231716760001	4406.079476045606	3.683115339282436		9103	JOW_594_XL2_XiViewer_spectra.mgf	JOW_594_XL2_XiViewer_spectra.mgf	399		196.08479216	20.0 ppm		false	false				Self	TT
9103_1181	Mer2	55	38	SIFSHSGKVTNAGALEESDK	18	Mre11Strep	588	574	ITHISQAESSKPTSKPK	15	139	7	588.161421464063	4110.079014980288	588.1625518714285	4110.086927831847	-1.9252273000432538		9103	JOW_594_XL2_XiViewer_spectra.mgf	JOW_594_XL2_XiViewer_spectra.mgf	1392		196.08479216	20.0 ppm		false	false				Between	TT
9103_1198	Mer2	113	98	FNQLLEQDAATNGNVKTLIK	16	Mer2	165	160	YNSKITR	6	112	4	824.1909043101559	3292.7345113731076	824.1926644575	3292.7415519624838	-2.1382149995884903		9103	JOW_594_XL2_XiViewer_spectra.mgf	JOW_594_XL2_XiViewer_spectra.mgf	511		196.08479216	20.0 ppm		false	false				Self	TT
9103_1463	Mer2	113	98	FNQLLEQDAATNGNVKTLIK	16	Mer2	165	160	YNSKITR	6	105	4	824.1919555664059	3292.7387163981075	824.1926644575	3292.7415519624838	-0.8611560705592582		9103	JOW_594_XL2_XiViewer_spectra.mgf	JOW_594_XL2_XiViewer_spectra.mgf	3413		196.08479216	20.0 ppm		false	false				Self	TT
9103_2313	Mer2	70	58	QILEWAGKLELESMELRENSDK	13	Mer2	0	1	GPGSMoxVAR	0	131	4	901.698547440398	3602.765083894076	901.6999963125	3602.770879382484	-1.6086197547018388		9103	JOW_594_XL2_XiViewer_spectra.mgf	JOW_594_XL2_XiViewer_spectra.mgf	986		196.08479216	20.0 ppm		false	false				Self	TT
9103_1374	Mer2	38	38	SIFSHSGK	1	Mer2	0	1	GPGSMoxVAR	0	148	3	616.640075683594	1846.898397650145	616.64046974	1846.899579819363	-0.6400831052061416		9103	JOW_594_XL2_XiViewer_spectra.mgf	JOW_594_XL2_XiViewer_spectra.mgf	2012		196.08479216	20.0 ppm		false	false				Self	TT
9103_1425	Mer2	38	38	SIFSHSGK	1	Mer2	0	1	GPGSMVAR	0	212	3	611.308122137625	1830.9025370122379	611.30883154	1830.904665219363	-1.162380087643423		9103	JOW_594_XL2_XiViewer_spectra.mgf	JOW_594_XL2_XiViewer_spectra.mgf	1591		196.08479216	20.0 ppm		false	false				Self	TT
9103_1427	Mer2	38	38	SIFSHSGK	1	Mer2	0	1	GPGSMVAR	0	228	4	458.733661082444	1830.90553846226	458.73344275	1830.904665132484	0.4769935827600261		9103	JOW_594_XL2_XiViewer_spectra.mgf	JOW_594_XL2_XiViewer_spectra.mgf	441		196.08479216	20.0 ppm		false	false				Self	TT
9103_1707	Mer2	38	38	SIFSHSGK	1	Mer2	0	1	GPGSMoxVAR	0	152	3	616.640368507114	1846.8992761207048	616.64046974	1846.899579819363	-0.16443701730747493		9103	JOW_594_XL2_XiViewer_spectra.mgf	JOW_594_XL2_XiViewer_spectra.mgf	3538		196.08479216	20.0 ppm		false	false				Self	TT
9103_1713	Mer2	38	38	SIFSHSGK	1	Mer2	0	1	GPGSMVAR	0	209	3	611.30847040071	1830.903581801493	611.30883154	1830.904665219363	-0.591739095299791		9103	JOW_594_XL2_XiViewer_spectra.mgf	JOW_594_XL2_XiViewer_spectra.mgf	2312		196.08479216	20.0 ppm		false	false				Self	TT
9103_2593	Mer2	38	38	SIFSHSGKVTNAGALEESDK	1	Mer2	0	1	GPGSMoxVAR	0	121	4	766.377834669801	3061.482232811688	766.376645165	3061.477474792484	1.5541578349653382		9103	JOW_594_XL2_XiViewer_spectra.mgf	JOW_594_XL2_XiViewer_spectra.mgf	2684		196.08479216	20.0 ppm		false	false				Self	TT
9103_2631	Mer2	38	38	SIFSHSGK	1	Mer2	0	1	GPGSMVAR	0	190	3	611.309006801919	1830.90519100512	611.30883154	1830.904665219363	0.28717265674789494		9103	JOW_594_XL2_XiViewer_spectra.mgf	JOW_594_XL2_XiViewer_spectra.mgf	609		196.08479216	20.0 ppm		false	false				Self	TT
9103_2639	Mer2	38	38	SIFSHSGK	1	Mer2	0	1	GPGSMVAR	0	211	4	458.733651287539	1830.90549928264	458.73344275	1830.904665132484	0.4555945330250188		9103	JOW_594_XL2_XiViewer_spectra.mgf	JOW_594_XL2_XiViewer_spectra.mgf	2177		196.08479216	20.0 ppm		false	false				Self	TT
9103_3062	Mer2	38	38	SIFSHSGK	1	Mer2	0	1	GPGSMoxVAR	0	159	3	616.640519396747	1846.8997287896038	616.64046974	1846.899579819363	0.08065963221349177		9103	JOW_594_XL2_XiViewer_spectra.mgf	JOW_594_XL2_XiViewer_spectra.mgf	59		196.08479216	20.0 ppm		false	false				Self	TT
9103_3262	Mer2	38	38	SIFSHSGK	1	Mer2	0	1	GPGSMoxVAR	0	105	3	616.6418112611419	1846.903604382789	616.64046974	1846.899579819363	2.1790916354501935		9103	JOW_594_XL2_XiViewer_spectra.mgf	JOW_594_XL2_XiViewer_spectra.mgf	2547		196.08479216	20.0 ppm		false	false				Self	TT
9103_3278	Mer2	38	38	SIFSHSGK	1	Mer2	0	1	GPGSMVAR	0	137	3	611.30891122993	1830.9049042891531	611.30883154	1830.904665219363	0.13057467960097993		9103	JOW_594_XL2_XiViewer_spectra.mgf	JOW_594_XL2_XiViewer_spectra.mgf	1450		196.08479216	20.0 ppm		false	false				Self	TT
9103_1237	Mre11Strep	548	523	ANSVRPTPPKENDETNFAFNGNGLDSFR	26	Mre11Strep	307	306	MKSISLQDVPHLRPHDK	2	100	6	882.611725920313	5289.626696720604	882.6075085150002	5289.601392288727	4.783806945049683		9103	JOW_594_XL2_XiViewer_spectra.mgf	JOW_594_XL2_XiViewer_spectra.mgf	115		196.08479216	20.0 ppm		false	false				Self	TT
9103_1253	Mre11Strep	532	522	RANSVRPTPPKENDETNFAFNGNGLDSFR	11	Mre11Strep	188	188	TFKDGGVTFEVPTMoxR	1	115	5	1030.104774229375	5145.48748881248	1030.100055646	5145.463895895606	4.58518752657351		9103	JOW_594_XL2_XiViewer_spectra.mgf	JOW_594_XL2_XiViewer_spectra.mgf	1557		196.08479216	20.0 ppm		false	false				Self	TT
9103_1260	Mer2	43	38	SIFSHSGKVTNAGALEESDK	6	Mre11Strep	159	158	IKVVPLLFQK	2	124	5	692.181800596563	3455.87262064842	692.1805600639999	3455.8664179856046	1.7948213457938034		9103	JOW_594_XL2_XiViewer_spectra.mgf	JOW_594_XL2_XiViewer_spectra.mgf	2956		196.08479216	20.0 ppm		false	false				Between	TT
9103_1263	Mer2	57	46	VTNAGALEESDKQILEWAGK	12	Mer2	45	38	SIFSHSGKVTNAGALEESDK	8	118	5	887.047279112188	4430.200013226545	887.0448292839999	4430.187764085605	2.764925911151042		9103	JOW_594_XL2_XiViewer_spectra.mgf	JOW_594_XL2_XiViewer_spectra.mgf	2693		196.08479216	20.0 ppm		false	false				Self	TT
9103_2109	Mer2	57	46	VTNAGALEESDKQILEWAGK	12	Mer2	45	38	SIFSHSGKVTNAGALEESDK	8	131	4	1108.553655872518	4430.185517622556	1108.55421751	4430.187764172484	-0.5071003865732961		9103	JOW_594_XL2_XiViewer_spectra.mgf	JOW_594_XL2_XiViewer_spectra.mgf	2796		196.08479216	20.0 ppm		false	false				Self	TT
9103_1269	Mre11Strep	525	523	ANSVRPTPPKENDETNFAFNGNGLDSFR	3	Mer2	205	199	VLLSLSKDMHSLQTR	7	142	6	837.0896922289061	5016.494494572162	837.0870794066667	5016.478817638726	3.125087139031201		9103	JOW_594_XL2_XiViewer_spectra.mgf	JOW_594_XL2_XiViewer_spectra.mgf	2134		196.08479216	20.0 ppm		false	false				Between	TT
9103_1273	Mre11Strep	732	713	GGGSGGGSGGSAWSHPQFEK	20	Mre11Strep	190	188	TFKDGGVTFEVPTMR	3	175	4	932.440599134375	3725.733290669984	932.436493955	3725.7168699524836	4.407398112488657		9103	JOW_594_XL2_XiViewer_spectra.mgf	JOW_594_XL2_XiViewer_spectra.mgf	1610		196.08479216	20.0 ppm		false	false				Self	TT
9103_2133	Mre11Strep	732	713	GGGSGGGSGGSAWSHPQFEK	20	Mre11Strep	190	188	TFKDGGVTFEVPTMR	3	158	4	932.4404826486341	3725.73282472702	932.436493955	3725.7168699524836	4.28233682093256		9103	JOW_594_XL2_XiViewer_spectra.mgf	JOW_594_XL2_XiViewer_spectra.mgf	552		196.08479216	20.0 ppm		false	false				Self	TT
9103_1274	Mer2	30	11	TDEISTDVSEANSEHSLMITETSSPFR	20	Mer2	0	1	GPGSMVAR	0	100	4	988.963060071875	3951.823134419984	988.959835795	3951.810237312484	3.2635948402313226		9103	JOW_594_XL2_XiViewer_spectra.mgf	JOW_594_XL2_XiViewer_spectra.mgf	1059		196.08479216	20.0 ppm		false	false				Self	TT
9103_1287	Mre11Strep	532	523	ANSVRPTPPKENDETNFAFNGNGLDSFR	10	Mer2	114	98	FNQLLEQDAATNGNVKTLIK	17	163	5	1102.156898252812	5505.748108929664	1102.151061338	5505.718924355605	5.300774423898816		9103	JOW_594_XL2_XiViewer_spectra.mgf	JOW_594_XL2_XiViewer_spectra.mgf	1927		196.08479216	20.0 ppm		false	false				Between	TT
9103_1295	Mre11Strep	548	523	ANSVRPTPPKENDETNFAFNGNGLDSFR	26	Mre11Strep	190	188	TFKDGGVTFEVPTMR	3	150	4	1244.350755384375	4973.373915669984	1244.3492440725	4973.367870422484	1.2155238979849934		9103	JOW_594_XL2_XiViewer_spectra.mgf	JOW_594_XL2_XiViewer_spectra.mgf	2276		196.08479216	20.0 ppm		false	false				Self	TT
9103_2164	Mre11Strep	548	523	ANSVRPTPPKENDETNFAFNGNGLDSFR	26	Mre11Strep	190	188	TFKDGGVTFEVPTMoxR	3	106	5	998.876686789816	4989.3470516146845	998.8798334539999	4989.362784935604	-3.1533728049278604		9103	JOW_594_XL2_XiViewer_spectra.mgf	JOW_594_XL2_XiViewer_spectra.mgf	583		196.08479216	20.0 ppm		false	false				Self	TT
9103_2236	Mre11Strep	548	523	ANSVRPTPPKENDETNFAFNGNGLDSFR	26	Mre11Strep	190	188	TFKDGGVTFEVPTMR	3	140	4	1244.352287104399	4973.38004255008	1244.3492440725	4973.367870422484	2.447461742932039		9103	JOW_594_XL2_XiViewer_spectra.mgf	JOW_594_XL2_XiViewer_spectra.mgf	175		196.08479216	20.0 ppm		false	false				Self	TT
9103_1301	Mre11Strep	525	523	ANSVRPTPPKENDETNFAFNGNGLDSFR	3	Mre11Strep	472	457	MoxQLSLLPEVGLNEAVKK	16	122	5	1035.724281065312	5173.585022992164	1035.722849062	5173.577862975605	1.3839584034335095		9103	JOW_594_XL2_XiViewer_spectra.mgf	JOW_594_XL2_XiViewer_spectra.mgf	2708		196.08479216	20.0 ppm		false	false				Self	TT
9103_3441	Mre11Strep	525	522	RANSVRPTPPKENDETNFAFNGNGLDSFR	4	Mre11Strep	472	457	MQLSLLPEVGLNEAVKK	16	141	6	886.625127549778	5313.707106497393	886.6212863416665	5313.684059248724	4.3373389181950985		9103	JOW_594_XL2_XiViewer_spectra.mgf	JOW_594_XL2_XiViewer_spectra.mgf	2497		196.08479216	20.0 ppm		false	false				Self	TT
9103_3459	Mre11Strep	525	523	ANSVRPTPPKENDETNFAFNGNGLDSFR	3	Mre11Strep	472	457	MQLSLLPEVGLNEAVKK	16	108	5	1032.529656362452	5157.611899477865	1032.5238661419999	5157.582948375604	5.613308123373523		9103	JOW_594_XL2_XiViewer_spectra.mgf	JOW_594_XL2_XiViewer_spectra.mgf	2652		196.08479216	20.0 ppm		false	false				Self	TT
9103_1302	Mre11Strep	269	256	NFDVLQPGSSVATSLCcmEAEAQPK	14	Mer2	205	199	VLLSLSKDMHSLQTR	7	100	5	875.04886602625	4370.2079477968555	875.0450029880001	4370.188632605606	4.41976145052575		9103	JOW_594_XL2_XiViewer_spectra.mgf	JOW_594_XL2_XiViewer_spectra.mgf	1056		196.08479216	20.0 ppm		false	false				Between	TT
9103_1311	Mre11Strep	529	523	ANSVRPTPPKENDETNFAFNGNGLDSFR	7	Mre11Strep	362	348	LADDGEGDMVAELPKPLIR	15	108	6	888.943024748438	5327.614489689354	888.9371630249998	5327.579319348724	6.601561144624967		9103	JOW_594_XL2_XiViewer_spectra.mgf	JOW_594_XL2_XiViewer_spectra.mgf	1701		196.08479216	20.0 ppm		false	false				Self	TT
9103_1319	Mre11Strep	265	256	NFDVLQPGSSVATSLCcmEAEAQPK	10	Mer2	113	98	FNQLLEQDAATNGNVKTLIK	16	113	4	1215.869798353125	4859.450087544984	1215.8644612975	4859.428739322484	4.393154760591506		9103	JOW_594_XL2_XiViewer_spectra.mgf	JOW_594_XL2_XiViewer_spectra.mgf	315		196.08479216	20.0 ppm		false	false				Between	TT
9103_1320	Mer2	97	94	SLNKFNQLLEQDAATNGNVK	4	Mer2	55	46	VTNAGALEESDKQILEWAGK	10	147	4	1140.3422104625	4557.339735982484	1140.3319543575	4557.298711562485	9.001915958508173		9103	JOW_594_XL2_XiViewer_spectra.mgf	JOW_594_XL2_XiViewer_spectra.mgf	3216		196.08479216	20.0 ppm		false	false				Self	TT
9103_1322	Mre11Strep	265	256	NFDVLQPGSSVATSLCcmEAEAQPK	10	Mre11Strep	190	188	TFKDGGVTFEVPTMR	3	136	4	1082.78312843125	4327.103407857484	1082.7766977925	4327.0776853024845	5.94455585736709		9103	JOW_594_XL2_XiViewer_spectra.mgf	JOW_594_XL2_XiViewer_spectra.mgf	2142		196.08479216	20.0 ppm		false	false				Self	TT
9103_1324	Mre11Strep	268	256	NFDVLQPGSSVATSLCcmEAEAQPK	13	Mer2	97	94	SLNKFNQLLEQDAATNGNVK	4	118	4	1212.605149915625	4846.391493794984	1212.600264645	4846.371952712484	4.032105395664095		9103	JOW_594_XL2_XiViewer_spectra.mgf	JOW_594_XL2_XiViewer_spectra.mgf	1847		196.08479216	20.0 ppm		false	false				Between	TT
9103_1328	Mre11Strep	438	436	LFSESGGELEVQTLVNDLLNK	3	Mre11Strep	322	308	SISLQDVPHLRPHDKDATSK	15	100	6	791.5852366625	4743.467761173726	791.5798663216666	4743.435539128725	6.792976258432843		9103	JOW_594_XL2_XiViewer_spectra.mgf	JOW_594_XL2_XiViewer_spectra.mgf	2902		196.08479216	20.0 ppm		false	false				Self	TT
9103_1344	Mre11Strep	435	432	DVEKLFSESGGELEVQTLVNDLLNK	4	Mre11Strep	190	188	TFKDGGVTFEVPTMR	3	125	4	1164.845262220312	4655.351943013732	1164.8401892575	4655.331651162484	4.358841167133827		9103	JOW_594_XL2_XiViewer_spectra.mgf	JOW_594_XL2_XiViewer_spectra.mgf	2139		196.08479216	20.0 ppm		false	false				Self	TT
9103_1360	Mre11Strep	420	420	KSGINGTSISDRDVEK	1	Mer2	0	1	GPGSMVAR	0	210	4	669.591106589756	2674.335320491508	669.5908863575	2674.334439562484	0.3294012188029951		9103	JOW_594_XL2_XiViewer_spectra.mgf	JOW_594_XL2_XiViewer_spectra.mgf	3028		196.08479216	20.0 ppm		false	false				Between	TT
9103_3256	Mre11Strep	420	420	KSGINGTSISDRDVEK	1	Mer2	0	1	GPGSMVAR	0	209	4	669.590709418648	2674.3337318070758	669.5908863575	2674.334439562484	-0.26464730730269426		9103	JOW_594_XL2_XiViewer_spectra.mgf	JOW_594_XL2_XiViewer_spectra.mgf	2396		196.08479216	20.0 ppm		false	false				Between	TT
9103_1366	Mre11Strep	518	515	ALIKQVK	4	Mre11Strep	518	515	ALIKQVK	4	219	4	449.295277948602	1793.1520059268921	449.29483617	1793.150238812484	0.9854803963385881		9103	JOW_594_XL2_XiViewer_spectra.mgf	JOW_594_XL2_XiViewer_spectra.mgf	1751		392.16958432	20.0 ppm		false	false				Self	TT
9103_1368	Mre11Strep	518	515	ALIKQVK	4	Mre11Strep	518	515	ALIKQVK	4	125	3	598.724889854354	1793.1528401624253	598.7240227666667	1793.1502388993633	1.4506665451134089		9103	JOW_594_XL2_XiViewer_spectra.mgf	JOW_594_XL2_XiViewer_spectra.mgf	827		392.16958432	20.0 ppm		false	false				Self	TT
9103_3050	Mre11Strep	518	515	ALIKQVK	4	Mre11Strep	518	515	ALIKQVK	4	242	4	449.29482648637605	1793.1502000779883	449.29483617	1793.150238812484	-0.021601366654061406		9103	JOW_594_XL2_XiViewer_spectra.mgf	JOW_594_XL2_XiViewer_spectra.mgf	2765		392.16958432	20.0 ppm		false	false				Self	TT
9103_1369	Mre11Strep	480	474	FVDKDEKTALK	7	Mer2	0	1	GPGSMVAR	0	156	4	566.549610521957	2262.169336220312	566.5492303275	2262.167815442484	0.6722656990706823		9103	JOW_594_XL2_XiViewer_spectra.mgf	JOW_594_XL2_XiViewer_spectra.mgf	2687		196.08479216	20.0 ppm		false	false				Between	TT
9103_1373	Mer2	93	90	TLCcmKSLNK	4	Mer2	0	1	GPGSMVAR	0	102	3	645.003860982497	1931.9897535468542	645.0046431233333	1931.992099969363	-1.2145093702740348		9103	JOW_594_XL2_XiViewer_spectra.mgf	JOW_594_XL2_XiViewer_spectra.mgf	417		196.08479216	20.0 ppm		false	false				Self	TT
9103_1379	Mer2	93	90	TLCcmKSLNK	4	Mer2	0	1	GPGSMVAR	0	139	3	645.0048339727649	1931.9926725176576	645.0046431233333	1931.992099969363	0.29635126081614904		9103	JOW_594_XL2_XiViewer_spectra.mgf	JOW_594_XL2_XiViewer_spectra.mgf	1803		196.08479216	20.0 ppm		false	false				Self	TT
9103_1706	Mer2	93	90	TLCcmKSLNK	4	Mer2	0	1	GPGSMVAR	0	153	3	645.00391186104	1931.989906182483	645.0046431233333	1931.992099969363	-1.135505098534286		9103	JOW_594_XL2_XiViewer_spectra.mgf	JOW_594_XL2_XiViewer_spectra.mgf	2149		196.08479216	20.0 ppm		false	false				Self	TT
9103_3058	Mer2	93	90	TLCcmKSLNK	4	Mer2	0	1	GPGSMVAR	0	138	3	645.004208761799	1931.99079688476	645.0046431233333	1931.992099969363	-0.674477190172761		9103	JOW_594_XL2_XiViewer_spectra.mgf	JOW_594_XL2_XiViewer_spectra.mgf	2032		196.08479216	20.0 ppm		false	false				Self	TT
9103_3096	Mer2	93	90	TLCcmKSLNK	4	Mer2	0	1	GPGSMVAR	0	143	3	645.0046818300181	1931.9922160894173	645.0046431233333	1931.992099969363	0.06010379357857914		9103	JOW_594_XL2_XiViewer_spectra.mgf	JOW_594_XL2_XiViewer_spectra.mgf	265		196.08479216	20.0 ppm		false	false				Self	TT
9103_3261	Mer2	93	90	TLCcmKSLNK	4	Mer2	0	1	GPGSMVAR	0	115	3	645.003887720637	1931.9898337612738	645.0046431233333	1931.992099969363	-1.1729903498071825		9103	JOW_594_XL2_XiViewer_spectra.mgf	JOW_594_XL2_XiViewer_spectra.mgf	1389		196.08479216	20.0 ppm		false	false				Self	TT
9103_3060	Mer2	90	83	VLNENSKTLCcmK	8	Mer2	137	130	VSTAMLSKGDEK	8	122	4	692.355930659782	2765.3946167716117	692.35575853	2765.393928252484	0.2489768711792133		9103	JOW_594_XL2_XiViewer_spectra.mgf	JOW_594_XL2_XiViewer_spectra.mgf	2271		196.08479216	20.0 ppm		false	false				Self	TT
9103_1654	Mer2	90	83	VLNENSKTLCcmK	8	Mer2	0	1	GPGSMoxVAR	0	165	3	764.3877760798359	2290.1414988388706	764.3875927433335	2290.140948829363	0.24016404225556906		9103	JOW_594_XL2_XiViewer_spectra.mgf	JOW_594_XL2_XiViewer_spectra.mgf	422		196.08479216	20.0 ppm		false	false				Self	TT
9103_1656	Mer2	90	83	VLNENSKTLCcmK	8	Mer2	0	1	GPGSMoxVAR	0	158	4	573.5429416289969	2290.1426606484715	573.5425136525	2290.140948742484	0.7475111907486583		9103	JOW_594_XL2_XiViewer_spectra.mgf	JOW_594_XL2_XiViewer_spectra.mgf	1921		196.08479216	20.0 ppm		false	false				Self	TT
9103_1384	Mer2	89	83	VLNENSKTLCcmK	7	Mer2	0	1	GPGSMVAR	0	149	3	759.055789411752	2274.145538834619	759.0559545433333	2274.1460342293626	-0.21783770092582683		9103	JOW_594_XL2_XiViewer_spectra.mgf	JOW_594_XL2_XiViewer_spectra.mgf	1840		196.08479216	20.0 ppm		false	false				Self	TT
9103_1710	Mer2	89	83	VLNENSKTLCcmK	7	Mer2	0	1	GPGSMVAR	0	112	3	759.056544783995	2274.147804951348	759.0559545433333	2274.1460342293626	0.7786316088512198		9103	JOW_594_XL2_XiViewer_spectra.mgf	JOW_594_XL2_XiViewer_spectra.mgf	643		196.08479216	20.0 ppm		false	false				Self	TT
9103_2973	Mer2	89	83	VLNENSKTLCcmK	7	Mer2	0	1	GPGSMoxVAR	0	154	3	764.3887018777131	2290.144276232502	764.3875927433335	2290.140948829363	1.452925044016897		9103	JOW_594_XL2_XiViewer_spectra.mgf	JOW_594_XL2_XiViewer_spectra.mgf	837		196.08479216	20.0 ppm		false	false				Self	TT
9103_2975	Mer2	89	83	VLNENSKTLCcmK	7	Mer2	0	1	GPGSMoxVAR	0	172	4	573.543706524618	2290.1457202309557	573.5425136525	2290.140948742484	2.0834911817897934		9103	JOW_594_XL2_XiViewer_spectra.mgf	JOW_594_XL2_XiViewer_spectra.mgf	776		196.08479216	20.0 ppm		false	false				Self	TT
9103_3066	Mer2	89	83	VLNENSKTLCcmK	7	Mer2	0	1	GPGSMVAR	0	114	3	759.055925419265	2274.145946857158	759.0559545433333	2274.1460342293626	-0.03841978631711999		9103	JOW_594_XL2_XiViewer_spectra.mgf	JOW_594_XL2_XiViewer_spectra.mgf	805		196.08479216	20.0 ppm		false	false				Self	TT
9103_3068	Mer2	89	83	VLNENSKTLCcmK	7	Mer2	0	1	GPGSMVAR	0	172	4	569.543460988423	2274.144738086176	569.5437850025	2274.146034142484	-0.5699090070005468		9103	JOW_594_XL2_XiViewer_spectra.mgf	JOW_594_XL2_XiViewer_spectra.mgf	782		196.08479216	20.0 ppm		false	false				Self	TT
9103_3265	Mer2	89	83	VLNENSKTLCcmK	7	Mer2	0	1	GPGSMVAR	0	123	3	759.057011037099	2274.1492037106595	759.0559545433333	2274.1460342293626	1.3937017452840583		9103	JOW_594_XL2_XiViewer_spectra.mgf	JOW_594_XL2_XiViewer_spectra.mgf	129		196.08479216	20.0 ppm		false	false				Self	TT
9103_3102	Mre11Strep	157	152	VIESDKIK	6	Mer2	0	1	GPGSMVAR	0	197	3	634.343015283663	1900.007216450352	634.3435417566667	1900.0087958693632	-0.8312693155335964		9103	JOW_594_XL2_XiViewer_spectra.mgf	JOW_594_XL2_XiViewer_spectra.mgf	3120		196.08479216	20.0 ppm		false	false				Between	TT
9103_3085	Mre11Strep	410	399	VANGNNVVQFYKK	12	Mer2	165	160	YNSKITR	6	117	4	640.093617096851	2556.3453625198877	640.0934935875	2556.344868482484	0.19325929371259576		9103	JOW_594_XL2_XiViewer_spectra.mgf	JOW_594_XL2_XiViewer_spectra.mgf	1132		196.08479216	20.0 ppm		false	false				Between	TT
9103_1402	Mre11Strep	518	515	ALIKQVK	4	Mer2	0	1	GPGSMVAR	0	164	3	590.341173452872	1768.001690957979	590.34158405	1768.002922749363	-0.6967134319709564		9103	JOW_594_XL2_XiViewer_spectra.mgf	JOW_594_XL2_XiViewer_spectra.mgf	2418		196.08479216	20.0 ppm		false	false				Between	TT
9103_3093	Mre11Strep	518	515	ALIKQVK	4	Mer2	0	1	GPGSMVAR	0	171	3	590.341552734375	1768.002828802488	590.34158405	1768.002922749363	-0.05313728491702954		9103	JOW_594_XL2_XiViewer_spectra.mgf	JOW_594_XL2_XiViewer_spectra.mgf	1801		196.08479216	20.0 ppm		false	false				Between	TT
9103_1405	Mre11Strep	410	399	VANGNNVVQFYKK	12	Mre11Strep	477	474	FVDKDEK	4	175	4	639.8321533203131	2555.299507413736	639.832776615	2555.3020005924836	-0.9756884888446413		9103	JOW_594_XL2_XiViewer_spectra.mgf	JOW_594_XL2_XiViewer_spectra.mgf	3412		196.08479216	20.0 ppm		false	false				Self	TT
9103_1409	Mre11Strep	66	66	KSLYQVLK	1	Mer2	162	160	YNSKITR	3	157	4	514.545598135894	2054.15328667606	514.5453823425	2054.152423502484	0.42020911692442653		9103	JOW_594_XL2_XiViewer_spectra.mgf	JOW_594_XL2_XiViewer_spectra.mgf	322		196.08479216	20.0 ppm		false	false				Between	TT
9103_1411	Mre11Strep	420	420	KSGINGTSISDRDVEK	1	Mre11Strep	66	66	KSLYQVLK	1	118	4	720.641764664451	2878.537952790288	720.6422761625	2878.539998782484	-0.7107742803678364		9103	JOW_594_XL2_XiViewer_spectra.mgf	JOW_594_XL2_XiViewer_spectra.mgf	215		196.08479216	20.0 ppm		false	false				Self	TT
9103_2600	Mre11Strep	420	420	KSGINGTSISDRDVEK	1	Mre11Strep	66	66	KSLYQVLK	1	136	4	720.6429966860151	2878.542880876544	720.6422761625	2878.539998782484	1.0012346750047099		9103	JOW_594_XL2_XiViewer_spectra.mgf	JOW_594_XL2_XiViewer_spectra.mgf	641		196.08479216	20.0 ppm		false	false				Self	TT
9103_1417	Mer2	137	130	VSTAMLSKGDEK	8	Mer2	0	1	GPGSMVAR	0	171	3	745.708537376897	2234.103782730054	745.70844337	2234.103500709363	0.12623438926847338		9103	JOW_594_XL2_XiViewer_spectra.mgf	JOW_594_XL2_XiViewer_spectra.mgf	3063		196.08479216	20.0 ppm		false	false				Self	TT
9103_2616	Mer2	137	130	VSTAMLSKGDEK	8	Mer2	0	1	GPGSMVAR	0	157	3	745.709367571164	2234.1062733128547	745.70844337	2234.103500709363	1.241036277400921		9103	JOW_594_XL2_XiViewer_spectra.mgf	JOW_594_XL2_XiViewer_spectra.mgf	3385		196.08479216	20.0 ppm		false	false				Self	TT
9103_1419	Mre11Strep	66	66	KSLYQVLK	1	Mre11Strep	477	474	FVDKDEK	4	114	4	514.284228252845	2053.1078071438637	514.28466537	2053.1095556124837	-0.8516197371095314		9103	JOW_594_XL2_XiViewer_spectra.mgf	JOW_594_XL2_XiViewer_spectra.mgf	1622		196.08479216	20.0 ppm		false	false				Self	TT
9103_1422	Mer2	212	199	VLLSLSKDMHSLQTR	14	Mer2	141	138	GDEKK	4	148	5	500.66995239257795	2498.3133796284947	500.67053053800004	2498.316270355605	-1.1570701214248469		9103	JOW_594_XL2_XiViewer_spectra.mgf	JOW_594_XL2_XiViewer_spectra.mgf	2743		196.08479216	20.0 ppm		false	false				Self	TT
9103_1426	Mre11Strep	66	66	KSLYQVLK	1	Mre11Strep	157	152	VIESDKIK	6	189	4	527.060644226642	2104.213471039052	527.0608652175	2104.214355002484	-0.4200919121604099		9103	JOW_594_XL2_XiViewer_spectra.mgf	JOW_594_XL2_XiViewer_spectra.mgf	2388		196.08479216	20.0 ppm		false	false				Self	TT
9103_1428	Mre11Strep	66	66	KSLYQVLK	1	Mre11Strep	157	152	VIESDKIK	6	181	3	702.411241279139	2104.2118944367794	702.4120614966668	2104.214355089363	-1.1693925467103659		9103	JOW_594_XL2_XiViewer_spectra.mgf	JOW_594_XL2_XiViewer_spectra.mgf	1135		196.08479216	20.0 ppm		false	false				Self	TT
9103_2637	Mre11Strep	66	66	KSLYQVLK	1	Mre11Strep	157	152	VIESDKIK	6	232	4	527.0613182863871	2104.216167278032	527.0608652175	2104.214355002484	0.8612599490682726		9103	JOW_594_XL2_XiViewer_spectra.mgf	JOW_594_XL2_XiViewer_spectra.mgf	1827		196.08479216	20.0 ppm		false	false				Self	TT
9103_1457	Mre11Strep	689	680	TDILGSLLAKK	10	Mre11Strep	667	659	SAASTKTASR	9	121	4	584.081299628254	2332.2960926455	584.0813232075	2332.2961869624837	-0.040439539554174044		9103	JOW_594_XL2_XiViewer_spectra.mgf	JOW_594_XL2_XiViewer_spectra.mgf	2658		196.08479216	20.0 ppm		false	false				Self	TT
9103_1929	Mre11Strep	689	680	TDILGSLLAKK	10	Mre11Strep	667	659	SAASTKTASR	9	146	3	778.4417754284481	2332.303496884707	778.4393388166667	2332.2961870493627	3.1341796915505897		9103	JOW_594_XL2_XiViewer_spectra.mgf	JOW_594_XL2_XiViewer_spectra.mgf	1165		196.08479216	20.0 ppm		false	false				Self	TT
9103_2720	Mre11Strep	689	680	TDILGSLLAKK	10	Mre11Strep	667	659	SAASTKTASR	9	119	3	778.4397719861361	2332.2974865577708	778.4393388166667	2332.2961870493627	0.557179836431638		9103	JOW_594_XL2_XiViewer_spectra.mgf	JOW_594_XL2_XiViewer_spectra.mgf	1553		196.08479216	20.0 ppm		false	false				Self	TT
9103_2723	Mre11Strep	689	680	TDILGSLLAKK	10	Mre11Strep	667	659	SAASTKTASR	9	177	5	467.46632247370496	2332.29523003413	467.466513842	2332.2961868756047	-0.4102572735837398		9103	JOW_594_XL2_XiViewer_spectra.mgf	JOW_594_XL2_XiViewer_spectra.mgf	196		196.08479216	20.0 ppm		false	false				Self	TT
9103_1437	Mer2	82	80	LIKVLNENSK	3	Mer2	82	80	LIKVLNENSK	3	212	4	628.36935352891	2509.448308248124	628.3692606000001	2509.447936532484	0.14812646009472358		9103	JOW_594_XL2_XiViewer_spectra.mgf	JOW_594_XL2_XiViewer_spectra.mgf	336		392.16958432	20.0 ppm		false	false				Self	TT
9103_1439	Mer2	82	80	LIKVLNENSK	3	Mer2	82	80	LIKVLNENSK	3	176	3	837.489757120361	2509.4474419604458	837.4899220066667	2509.4479366193627	-0.19711862109561365		9103	JOW_594_XL2_XiViewer_spectra.mgf	JOW_594_XL2_XiViewer_spectra.mgf	62		392.16958432	20.0 ppm		false	false				Self	TT
9103_1717	Mer2	82	80	LIKVLNENSK	3	Mer2	82	80	LIKVLNENSK	3	106	4	628.3677213662461	2509.441779597468	628.3692606000001	2509.447936532484	-2.4535017946852324		9103	JOW_594_XL2_XiViewer_spectra.mgf	JOW_594_XL2_XiViewer_spectra.mgf	3020		392.16958432	20.0 ppm		false	false				Self	TT
9103_2651	Mer2	82	80	LIKVLNENSK	3	Mer2	82	80	LIKVLNENSK	3	130	3	837.489953676064	2509.448031627555	837.4899220066667	2509.4479366193627	0.037860196563931386		9103	JOW_594_XL2_XiViewer_spectra.mgf	JOW_594_XL2_XiViewer_spectra.mgf	1268		392.16958432	20.0 ppm		false	false				Self	TT
9103_2652	Mer2	82	80	LIKVLNENSK	3	Mer2	82	80	LIKVLNENSK	3	241	4	628.368956329781	2509.446719451608	628.3692606000001	2509.447936532484	-0.48499945292360447		9103	JOW_594_XL2_XiViewer_spectra.mgf	JOW_594_XL2_XiViewer_spectra.mgf	1092		392.16958432	20.0 ppm		false	false				Self	TT
9103_3115	Mer2	82	80	LIKVLNENSK	3	Mer2	82	80	LIKVLNENSK	3	125	4	628.369472777995	2509.448785244464	628.3692606000001	2509.447936532484	0.33820664996256844		9103	JOW_594_XL2_XiViewer_spectra.mgf	JOW_594_XL2_XiViewer_spectra.mgf	2098		392.16958432	20.0 ppm		false	false				Self	TT
9103_3116	Mer2	82	80	LIKVLNENSK	3	Mer2	82	80	LIKVLNENSK	3	182	3	837.4900637163651	2509.448361748458	837.4899220066667	2509.4479366193627	0.16941140280936196		9103	JOW_594_XL2_XiViewer_spectra.mgf	JOW_594_XL2_XiViewer_spectra.mgf	1859		392.16958432	20.0 ppm		false	false				Self	TT
9103_3280	Mer2	82	80	LIKVLNENSK	3	Mer2	82	80	LIKVLNENSK	3	115	4	628.3697429358709	2509.4498658759676	628.3692606000001	2509.447936532484	0.7688318435851927		9103	JOW_594_XL2_XiViewer_spectra.mgf	JOW_594_XL2_XiViewer_spectra.mgf	86		392.16958432	20.0 ppm		false	false				Self	TT
9103_1445	Mer2	205	199	VLLSLSKDMHSLQTR	7	Mer2	165	160	YNSKITR	6	179	5	561.708749791914	2803.5073666251747	561.7075655159999	2803.5014452456044	2.112137156313456		9103	JOW_594_XL2_XiViewer_spectra.mgf	JOW_594_XL2_XiViewer_spectra.mgf	261		196.08479216	20.0 ppm		false	false				Self	TT
9103_2553	Mer2	205	199	VLLSLSKDMoxHSLQTR	7	Mer2	165	160	YNSKITR	6	223	5	564.907973230015	2819.5034838156803	564.906548436	2819.4963598456047	2.526681777998183		9103	JOW_594_XL2_XiViewer_spectra.mgf	JOW_594_XL2_XiViewer_spectra.mgf	3115		196.08479216	20.0 ppm		false	false				Self	TT
9103_2554	Mer2	205	199	VLLSLSKDMoxHSLQTR	7	Mer2	165	160	YNSKITR	6	103	4	705.882873366094	2819.50238759686	705.88136645	2819.4963599324838	2.137851448184855		9103	JOW_594_XL2_XiViewer_spectra.mgf	JOW_594_XL2_XiViewer_spectra.mgf	2935		196.08479216	20.0 ppm		false	false				Self	TT
9103_2669	Mer2	205	199	VLLSLSKDMHSLQTR	7	Mer2	165	160	YNSKITR	6	162	4	701.8829644572	2803.502751961284	701.8826378	2803.501445332484	0.4660703144523473		9103	JOW_594_XL2_XiViewer_spectra.mgf	JOW_594_XL2_XiViewer_spectra.mgf	228		196.08479216	20.0 ppm		false	false				Self	TT
9103_3285	Mer2	205	199	VLLSLSKDMHSLQTR	7	Mer2	165	160	YNSKITR	6	116	4	701.883804204544	2803.50611095066	701.8826378	2803.501445332484	1.6642110828843415		9103	JOW_594_XL2_XiViewer_spectra.mgf	JOW_594_XL2_XiViewer_spectra.mgf	2685		196.08479216	20.0 ppm		false	false				Self	TT
9103_1447	Mer2	205	199	VLLSLSKDMHSLQTR	7	Mer2	163	160	YNSKITR	4	128	4	701.8827523771181	2803.5019036409562	701.8826378	2803.501445332484	0.1634771664384434		9103	JOW_594_XL2_XiViewer_spectra.mgf	JOW_594_XL2_XiViewer_spectra.mgf	2137		196.08479216	20.0 ppm		false	false				Self	TT
9103_1448	Mre11Strep	689	680	TDILGSLLAKK	10	Mer2	178	172	QHETEKSMR	7	150	5	500.670532226563	2498.31627879842	500.67053053800004	2498.316270355605	0.0033794020857682537		9103	JOW_594_XL2_XiViewer_spectra.mgf	JOW_594_XL2_XiViewer_spectra.mgf	3044		196.08479216	20.0 ppm		false	false				Between	TT
9103_1458	Mre11Strep	689	680	TDILGSLLAKK	10	Mre11Strep	665	659	SAASTKTASR	7	139	3	778.438953482853	2332.295031047922	778.4393388166667	2332.2961870493627	-0.49564950083235426		9103	JOW_594_XL2_XiViewer_spectra.mgf	JOW_594_XL2_XiViewer_spectra.mgf	300		196.08479216	20.0 ppm		false	false				Self	TT
9103_1936	Mre11Strep	188	188	TFKDGGVTFEVPTMR	1	Mer2	255	255	KSVPPPR	1	136	4	665.853915578487	2659.3865564464318	665.85207773	2659.379205052484	2.7643270782377303		9103	JOW_594_XL2_XiViewer_spectra.mgf	JOW_594_XL2_XiViewer_spectra.mgf	2995		196.08479216	20.0 ppm		false	false				Between	TT
9103_2717	Mre11Strep	188	188	TFKDGGVTFEVPTMR	1	Mer2	255	255	KSVPPPR	1	118	4	665.8529745820459	2659.3827924606676	665.85207773	2659.379205052484	1.3489645165430337		9103	JOW_594_XL2_XiViewer_spectra.mgf	JOW_594_XL2_XiViewer_spectra.mgf	690		196.08479216	20.0 ppm		false	false				Between	TT
9103_2726	Mre11Strep	188	188	TFKDGGVTFEVPTMR	1	Mer2	255	255	KSVPPPR	1	146	4	665.852132791724	2659.37942529938	665.85207773	2659.379205052484	0.08281891332386006		9103	JOW_594_XL2_XiViewer_spectra.mgf	JOW_594_XL2_XiViewer_spectra.mgf	1081		196.08479216	20.0 ppm		false	false				Between	TT
9103_1465	Mre11Strep	420	420	KSGINGTSISDRDVEK	1	Mre11Strep	74	67	SLYQVLKTLR	8	124	5	625.141906738281	3120.6731513570103	625.142854274	3120.677889035605	-1.5181568758861694		9103	JOW_594_XL2_XiViewer_spectra.mgf	JOW_594_XL2_XiViewer_spectra.mgf	235		196.08479216	20.0 ppm		false	false				Self	TT
9103_1960	Mre11Strep	420	420	KSGINGTSISDRDVEK	1	Mre11Strep	74	67	SLYQVLKTLR	8	170	4	781.177129633744	3120.67941266746	781.1767487475	3120.677889122484	0.4882096230641044		9103	JOW_594_XL2_XiViewer_spectra.mgf	JOW_594_XL2_XiViewer_spectra.mgf	2906		196.08479216	20.0 ppm		false	false				Self	TT
9103_1962	Mre11Strep	420	420	KSGINGTSISDRDVEK	1	Mre11Strep	74	67	SLYQVLKTLR	8	198	5	625.143298842986	3120.680111880535	625.142854274	3120.677889035605	0.7122955361756055		9103	JOW_594_XL2_XiViewer_spectra.mgf	JOW_594_XL2_XiViewer_spectra.mgf	1972		196.08479216	20.0 ppm		false	false				Self	TT
9103_2729	Mre11Strep	420	420	KSGINGTSISDRDVEK	1	Mre11Strep	74	67	SLYQVLKTLR	8	169	5	625.142664027013	3120.6769378006697	625.142854274	3120.677889035605	-0.30481676386496176		9103	JOW_594_XL2_XiViewer_spectra.mgf	JOW_594_XL2_XiViewer_spectra.mgf	116		196.08479216	20.0 ppm		false	false				Self	TT
9103_1470	Mre11Strep	689	680	TDILGSLLAKK	10	Mer2	165	160	YNSKITR	6	205	4	559.5727470115239	2234.2618821785795	559.5731340625	2234.263430382484	-0.6929370473042333		9103	JOW_594_XL2_XiViewer_spectra.mgf	JOW_594_XL2_XiViewer_spectra.mgf	1334		196.08479216	20.0 ppm		false	false				Between	TT
9103_1473	Mre11Strep	689	680	TDILGSLLAKK	10	Mer2	41	38	SIFSHSGK	4	131	4	554.812052480431	2215.219104054208	554.812584275	2215.2212312324837	-0.9602554569822626		9103	JOW_594_XL2_XiViewer_spectra.mgf	JOW_594_XL2_XiViewer_spectra.mgf	3104		196.08479216	20.0 ppm		false	false				Between	TT
9103_2144	Mer2	41	38	SIFSHSGKVTNAGALEESDK	4	Mre11Strep	689	680	TDILGSLLAKK	10	181	5	686.96847026152	3429.805968973205	686.9671017080001	3429.7991262056053	1.9950928167722413		9103	JOW_594_XL2_XiViewer_spectra.mgf	JOW_594_XL2_XiViewer_spectra.mgf	1758		196.08479216	20.0 ppm		false	false				Between	TT
9103_2756	Mre11Strep	689	680	TDILGSLLAKK	10	Mer2	41	38	SIFSHSGK	4	193	4	554.813096361774	2215.22327957958	554.812584275	2215.2212312324837	0.924669313983882		9103	JOW_594_XL2_XiViewer_spectra.mgf	JOW_594_XL2_XiViewer_spectra.mgf	3387		196.08479216	20.0 ppm		false	false				Between	TT
9103_2791	Mer2	41	38	SIFSHSGKVTNAGALEESDK	4	Mre11Strep	689	680	TDILGSLLAKK	10	137	5	686.9673204018251	3429.80021967473	686.9671017080001	3429.7991262056053	0.3188143342268631		9103	JOW_594_XL2_XiViewer_spectra.mgf	JOW_594_XL2_XiViewer_spectra.mgf	3042		196.08479216	20.0 ppm		false	false				Between	TT
9103_1477	Mre11Strep	73	67	SLYQVLKTLR	7	Mre11Strep	473	473	KFVDK	1	134	4	513.8017578125	2051.177925382484	513.801753965	2051.177909992484	0.007503005940714217		9103	JOW_594_XL2_XiViewer_spectra.mgf	JOW_594_XL2_XiViewer_spectra.mgf	176		196.08479216	20.0 ppm		false	false				Self	TT
9103_1482	Mre11Strep	689	680	TDILGSLLAKK	10	Mre11Strep	477	474	FVDKDEK	4	167	4	559.3124917515249	2233.2208611385836	559.31241709	2233.220562492484	0.1337288866692135		9103	JOW_594_XL2_XiViewer_spectra.mgf	JOW_594_XL2_XiViewer_spectra.mgf	1500		196.08479216	20.0 ppm		false	false				Self	TT
9103_1485	Mre11Strep	689	680	TDILGSLLAKK	10	Mre11Strep	473	473	KFVDK	1	171	4	498.29517448551906	1989.1515920745603	498.2950331	1989.1510265324841	0.2843132917664668		9103	JOW_594_XL2_XiViewer_spectra.mgf	JOW_594_XL2_XiViewer_spectra.mgf	1914		196.08479216	20.0 ppm		false	false				Self	TT
9103_3130	Mre11Strep	689	680	TDILGSLLAKK	10	Mre11Strep	473	473	KFVDK	1	145	4	498.29531610724996	1989.152158561484	498.2950331	1989.1510265324841	0.5691015838875315		9103	JOW_594_XL2_XiViewer_spectra.mgf	JOW_594_XL2_XiViewer_spectra.mgf	170		196.08479216	20.0 ppm		false	false				Self	TT
9103_1488	Mre11Strep	689	680	TDILGSLLAKK	10	Mre11Strep	157	152	VIESDKIK	6	150	4	572.087978146988	2284.322806720436	572.0886169375	2284.325361882484	-1.1185630954856467		9103	JOW_594_XL2_XiViewer_spectra.mgf	JOW_594_XL2_XiViewer_spectra.mgf	3089		196.08479216	20.0 ppm		false	false				Self	TT
9103_2102	Mre11Strep	689	680	TDILGSLLAKK	10	Mre11Strep	157	152	VIESDKIK	6	158	4	572.089845128902	2284.3302746480917	572.0886169375	2284.325361882484	2.150641799958173		9103	JOW_594_XL2_XiViewer_spectra.mgf	JOW_594_XL2_XiViewer_spectra.mgf	3323		196.08479216	20.0 ppm		false	false				Self	TT
9103_2777	Mre11Strep	689	680	TDILGSLLAKK	10	Mre11Strep	157	152	VIESDKIK	6	177	4	572.088966843442	2284.326761506252	572.0886169375	2284.325361882484	0.6127077129294672		9103	JOW_594_XL2_XiViewer_spectra.mgf	JOW_594_XL2_XiViewer_spectra.mgf	2948		196.08479216	20.0 ppm		false	false				Self	TT
9103_2129	Mre11Strep	679	677	TPKTDILGSLLAK	3	Mre11Strep	473	473	KFVDK	1	181	4	547.8215979888259	2187.2572860877876	547.820143655	2187.251468752484	2.659655456505935		9103	JOW_594_XL2_XiViewer_spectra.mgf	JOW_594_XL2_XiViewer_spectra.mgf	294		196.08479216	20.0 ppm		false	false				Self	TT
9103_1491	Mer2	26	11	TDEISTDVSEANSEHSLMITETSSPFR	16	Mer2	0	1	GPGSMVAR	0	100	4	988.960378802554	3951.8124093427	988.959835795	3951.810237312484	0.5496291789538988		9103	JOW_594_XL2_XiViewer_spectra.mgf	JOW_594_XL2_XiViewer_spectra.mgf	1633		196.08479216	20.0 ppm		false	false				Self	TT
9103_2141	Mre11Strep	689	680	TDILGSLLAKK	10	Mre11Strep	518	515	ALIKQVK	4	210	4	539.088885930265	2152.3264378535437	539.0871486575	2152.319488762484	3.228652203298808		9103	JOW_594_XL2_XiViewer_spectra.mgf	JOW_594_XL2_XiViewer_spectra.mgf	2482		196.08479216	20.0 ppm		false	false				Self	TT
9103_2788	Mre11Strep	689	680	TDILGSLLAKK	10	Mre11Strep	518	515	ALIKQVK	4	119	4	539.08716812606	2152.3195666367237	539.0871486575	2152.319488762484	0.036181542776128554		9103	JOW_594_XL2_XiViewer_spectra.mgf	JOW_594_XL2_XiViewer_spectra.mgf	1973		196.08479216	20.0 ppm		false	false				Self	TT
9103_1497	Mre11Strep	679	677	TPKTDILGSLLAK	3	Mre11Strep	477	474	FVDKDEK	4	107	4	608.8376437291471	2431.321469049072	608.837527645	2431.321004712484	0.19098119391299123		9103	JOW_594_XL2_XiViewer_spectra.mgf	JOW_594_XL2_XiViewer_spectra.mgf	2793		196.08479216	20.0 ppm		false	false				Self	TT
9103_2793	Mre11Strep	679	677	TPKTDILGSLLAK	3	Mre11Strep	477	474	FVDKDEK	4	205	4	608.837133207603	2431.3194269628957	608.837527645	2431.321004712484	-0.6489268941420081		9103	JOW_594_XL2_XiViewer_spectra.mgf	JOW_594_XL2_XiViewer_spectra.mgf	2463		196.08479216	20.0 ppm		false	false				Self	TT
9103_2158	Mre11Strep	679	677	TPKTDILGSLLAK	3	Mre11Strep	157	152	VIESDKIK	6	167	4	621.614885209758	2482.4304349715158	621.6137274925	2482.4258041024837	1.8654612051024415		9103	JOW_594_XL2_XiViewer_spectra.mgf	JOW_594_XL2_XiViewer_spectra.mgf	2895		196.08479216	20.0 ppm		false	false				Self	TT
9103_2796	Mre11Strep	679	677	TPKTDILGSLLAK	3	Mre11Strep	157	152	VIESDKIK	6	160	4	621.614315700577	2482.428156934792	621.6137274925	2482.4258041024837	0.9477956216235509		9103	JOW_594_XL2_XiViewer_spectra.mgf	JOW_594_XL2_XiViewer_spectra.mgf	3078		196.08479216	20.0 ppm		false	false				Self	TT
9103_1502	Mre11Strep	732	713	GGGSGGGSGGSAWSHPQFEK	20	Mre11Strep	685	680	TDILGSLLAK	6	140	4	768.8812838656461	3071.496029595068	768.880986325	3071.494839432484	0.3874864346597508		9103	JOW_594_XL2_XiViewer_spectra.mgf	JOW_594_XL2_XiViewer_spectra.mgf	2390		196.08479216	20.0 ppm		false	false				Self	TT
9103_2171	Mre11Strep	732	713	GGGSGGGSGGSAWSHPQFEK	20	Mre11Strep	685	680	TDILGSLLAK	6	213	4	768.881922273427	3071.498583226192	768.880986325	3071.494839432484	1.2188832811927288		9103	JOW_594_XL2_XiViewer_spectra.mgf	JOW_594_XL2_XiViewer_spectra.mgf	1698		196.08479216	20.0 ppm		false	false				Self	TT
9103_2803	Mre11Strep	732	713	GGGSGGGSGGSAWSHPQFEK	20	Mre11Strep	685	680	TDILGSLLAK	6	199	4	768.881338480019	3071.49624805256	768.880986325	3071.494839432484	0.4586105951428715		9103	JOW_594_XL2_XiViewer_spectra.mgf	JOW_594_XL2_XiViewer_spectra.mgf	2560		196.08479216	20.0 ppm		false	false				Self	TT
9103_1503	Mer2	57	46	VTNAGALEESDKQILEWAGK	12	Mer2	4	1	GPGSMoxVAR	4	159	4	786.8975161568089	3143.5609587597196	786.89620774	3143.555725092484	1.664887691942935		9103	JOW_594_XL2_XiViewer_spectra.mgf	JOW_594_XL2_XiViewer_spectra.mgf	1794		196.08479216	20.0 ppm		false	false				Self	TT
9103_2241	Mer2	57	46	VTNAGALEESDKQILEWAGK	12	Mer2	4	1	GPGSMVAR	4	194	4	782.900013729132	3127.5709490490117	782.89747909	3127.560810492484	3.2416816624708504		9103	JOW_594_XL2_XiViewer_spectra.mgf	JOW_594_XL2_XiViewer_spectra.mgf	1077		196.08479216	20.0 ppm		false	false				Self	TT
9103_2828	Mer2	57	46	VTNAGALEESDKQILEWAGK	12	Mer2	4	1	GPGSMVAR	4	115	4	782.897808790021	3127.562129292568	782.89747909	3127.560810492484	0.421670485034854		9103	JOW_594_XL2_XiViewer_spectra.mgf	JOW_594_XL2_XiViewer_spectra.mgf	635		196.08479216	20.0 ppm		false	false				Self	TT
9103_2811	Mre11Strep	679	677	TPKTDILGSLLAK	3	Mre11Strep	480	478	DEKTALK	3	104	4	589.839692470421	2355.329664014168	589.838798995	2355.326090112484	1.5173702269611835		9103	JOW_594_XL2_XiViewer_spectra.mgf	JOW_594_XL2_XiViewer_spectra.mgf	687		196.08479216	20.0 ppm		false	false				Self	TT
9103_2291	Mre11Strep	362	348	LADDGEGDMVAELPKPLIR	15	Mer2	0	1	GPGSMVAR	0	119	4	752.886381997486	3007.5164221224277	752.884948785	3007.510689272484	1.9061777450187438		9103	JOW_594_XL2_XiViewer_spectra.mgf	JOW_594_XL2_XiViewer_spectra.mgf	1286		196.08479216	20.0 ppm		false	false				Between	TT
9103_2304	Mre11Strep	679	677	TPKTDILGSLLAK	3	Mer2	0	1	GPGSMVAR	0	100	3	776.098807398711	2325.2745927954957	776.0981481066666	2325.2726149193627	0.8505996760459628		9103	JOW_594_XL2_XiViewer_spectra.mgf	JOW_594_XL2_XiViewer_spectra.mgf	1098		196.08479216	20.0 ppm		false	false				Between	TT
9103_1523	Mer2	117	114	TLIKDLASQIENQLDK	4	Mer2	4	1	GPGSMVAR	4	135	4	700.373759599657	2797.465932531112	700.373374235	2797.464391072484	0.5510199281598218		9103	JOW_594_XL2_XiViewer_spectra.mgf	JOW_594_XL2_XiViewer_spectra.mgf	280		196.08479216	20.0 ppm		false	false				Self	TT
9103_2867	Mer2	117	114	TLIKDLASQIENQLDK	4	Mer2	4	1	GPGSMVAR	4	153	4	700.372949056803	2797.462690359696	700.373374235	2797.464391072484	-0.6079479665608194		9103	JOW_594_XL2_XiViewer_spectra.mgf	JOW_594_XL2_XiViewer_spectra.mgf	2261		196.08479216	20.0 ppm		false	false				Self	TT
9103_2868	Mer2	117	114	TLIKDLASQIENQLDK	4	Mer2	4	1	GPGSMVAR	4	130	3	933.4950966512331	2797.463460553062	933.4954068533334	2797.464391159363	-0.332660642292547		9103	JOW_594_XL2_XiViewer_spectra.mgf	JOW_594_XL2_XiViewer_spectra.mgf	372		196.08479216	20.0 ppm		false	false				Self	TT
9103_1535	Mre11Strep	664	659	SAASTKTASR	6	Mre11Strep	664	659	SAASTKTASR	6	213	3	718.7069292778391	2153.09895843288	718.7084882333335	2153.1036352993633	-2.1721511248577166		9103	JOW_594_XL2_XiViewer_spectra.mgf	JOW_594_XL2_XiViewer_spectra.mgf	1422		392.16958432	20.0 ppm		false	false				Self	TT
9103_1542	Mre11Strep	588	574	ITHISQAESSKPTSKPK	15	Mre11Strep	667	659	SAASTKTASR	9	108	6	503.10430183488404	3012.58215220803	503.10460789833337	3012.5839885887262	-0.6095699582684688		9103	JOW_594_XL2_XiViewer_spectra.mgf	JOW_594_XL2_XiViewer_spectra.mgf	102		196.08479216	20.0 ppm		false	false				Self	TT
9103_2445	Mre11Strep	588	574	ITHISQAESSKPTSKPK	15	Mre11Strep	667	659	SAASTKTASR	9	110	5	603.522784199515	3012.5775386631794	603.524074202	3012.583988675605	-2.141023270926638		9103	JOW_594_XL2_XiViewer_spectra.mgf	JOW_594_XL2_XiViewer_spectra.mgf	3066		196.08479216	20.0 ppm		false	false				Self	TT
9103_2890	Mre11Strep	588	574	ITHISQAESSKPTSKPK	15	Mre11Strep	667	657	TRSAASTKTASR	11	110	7	468.11103704561094	3269.726324051124	468.11195902	3269.732777871847	-1.9738067791528155		9103	JOW_594_XL2_XiViewer_spectra.mgf	JOW_594_XL2_XiViewer_spectra.mgf	740		196.08479216	20.0 ppm		false	false				Self	TT
9103_1546	Mre11Strep	664	659	SAASTKTASR	6	Mer2	165	160	YNSKITR	6	219	4	514.7752940649469	2055.0720703922716	514.774996125	2055.070878632484	0.5799117684979112		9103	JOW_594_XL2_XiViewer_spectra.mgf	JOW_594_XL2_XiViewer_spectra.mgf	1925		196.08479216	20.0 ppm		false	false				Between	TT
9103_1596	Mre11Strep	667	659	SAASTKTASR	9	Mer2	0	1	GPGSMVAR	0	180	3	650.3330591594159	1947.977348077611	650.3338167833333	1947.979620949363	-1.166784152945236		9103	JOW_594_XL2_XiViewer_spectra.mgf	JOW_594_XL2_XiViewer_spectra.mgf	2426		196.08479216	20.0 ppm		false	false				Between	TT
9103_1598	Mre11Strep	667	659	SAASTKTASR	9	Mer2	0	1	GPGSMVAR	0	215	4	488.001797800755	1947.9780853355041	488.0021816825	1947.9796208624841	-0.7882664497786267		9103	JOW_594_XL2_XiViewer_spectra.mgf	JOW_594_XL2_XiViewer_spectra.mgf	533		196.08479216	20.0 ppm		false	false				Between	TT
9103_2896	Mre11Strep	667	659	SAASTKTASR	9	Mer2	0	1	GPGSMoxVAR	0	127	3	655.664388037848	1963.971334712907	655.6654549833332	1963.9745355493626	-1.62977492713107		9103	JOW_594_XL2_XiViewer_spectra.mgf	JOW_594_XL2_XiViewer_spectra.mgf	894		196.08479216	20.0 ppm		false	false				Between	TT
9103_2930	Mre11Strep	667	659	SAASTKTASR	9	Mer2	0	1	GPGSMVAR	0	172	3	650.332929717687	1947.976959752424	650.3338167833333	1947.979620949363	-1.3661318169843346		9103	JOW_594_XL2_XiViewer_spectra.mgf	JOW_594_XL2_XiViewer_spectra.mgf	1804		196.08479216	20.0 ppm		false	false				Between	TT
9103_2931	Mre11Strep	667	659	SAASTKTASR	9	Mer2	0	1	GPGSMVAR	0	225	4	488.00250010760595	1947.980894562908	488.0021816825	1947.9796208624841	0.6538571605880913		9103	JOW_594_XL2_XiViewer_spectra.mgf	JOW_594_XL2_XiViewer_spectra.mgf	1516		196.08479216	20.0 ppm		false	false				Between	TT
9103_3332	Mre11Strep	667	659	SAASTKTASR	9	Mer2	0	1	GPGSMVAR	0	178	3	650.333670807148	1947.979183020807	650.3338167833333	1947.979620949363	-0.22481167210474587		9103	JOW_594_XL2_XiViewer_spectra.mgf	JOW_594_XL2_XiViewer_spectra.mgf	3316		196.08479216	20.0 ppm		false	false				Between	TT
9103_1575	Mre11Strep	667	659	SAASTKTASR	9	Mre11Strep	157	152	VIESDKIK	6	139	3	702.7179474955051	2105.132013085878	702.7182132066667	2105.132810219363	-0.37866185021511484		9103	JOW_594_XL2_XiViewer_spectra.mgf	JOW_594_XL2_XiViewer_spectra.mgf	350		196.08479216	20.0 ppm		false	false				Self	TT
9103_1549	Mre11Strep	664	657	TRSAASTKTASR	8	Mre11Strep	157	152	VIESDKIK	6	143	5	473.46358685446097	2362.2815519379096	473.46359635	2362.281599415605	-0.020098236921975265		9103	JOW_594_XL2_XiViewer_spectra.mgf	JOW_594_XL2_XiViewer_spectra.mgf	1936		196.08479216	20.0 ppm		false	false				Self	TT
9103_1574	Mre11Strep	664	659	SAASTKTASR	6	Mre11Strep	157	152	VIESDKIK	6	129	4	527.290827329185	2105.134203449224	527.290479	2105.132810132484	0.6618664311681649		9103	JOW_594_XL2_XiViewer_spectra.mgf	JOW_594_XL2_XiViewer_spectra.mgf	369		196.08479216	20.0 ppm		false	false				Self	TT
9103_3159	Mre11Strep	664	657	TRSAASTKTASR	8	Mre11Strep	157	152	VIESDKIK	6	151	5	473.463516167212	2362.281198501665	473.46359635	2362.281599415605	-0.16971471134343175		9103	JOW_594_XL2_XiViewer_spectra.mgf	JOW_594_XL2_XiViewer_spectra.mgf	1040		196.08479216	20.0 ppm		false	false				Self	TT
9103_1599	Mer2	293	273	SSSPTLSTSQNHNSEDNDDASHR	21	Mer2	0	1	GPGSMVAR	0	172	4	864.633322191288	3454.504182897636	864.6332706175	3454.503976602484	0.05971773473366109		9103	JOW_594_XL2_XiViewer_spectra.mgf	JOW_594_XL2_XiViewer_spectra.mgf	866		196.08479216	20.0 ppm		false	false				Self	TT
9103_1557	Mer2	255	255	KSVPPPR	1	Mer2	255	255	KSVPPPR	1	191	4	439.761332034941	1755.0162222722481	439.761160535	1755.015536272484	0.39087959616023726		9103	JOW_594_XL2_XiViewer_spectra.mgf	JOW_594_XL2_XiViewer_spectra.mgf	1673		392.16958432	20.0 ppm		false	false				Self	TT
9103_1560	Mer2	255	255	KSVPPPR	1	Mer2	255	255	KSVPPPR	1	169	3	586.012867898051	1755.0167742935162	586.0124552533333	1755.0155363593628	0.7053693415679319		9103	JOW_594_XL2_XiViewer_spectra.mgf	JOW_594_XL2_XiViewer_spectra.mgf	2292		392.16958432	20.0 ppm		false	false				Self	TT
9103_1565	Mer2	255	255	KSVPPPR	1	Mer2	255	255	KSVPPPR	1	171	4	439.760811398221	1755.014139725368	439.761160535	1755.015536272484	-0.7957462980297866		9103	JOW_594_XL2_XiViewer_spectra.mgf	JOW_594_XL2_XiViewer_spectra.mgf	95		392.16958432	20.0 ppm		false	false				Self	TT
9103_1573	Mer2	255	255	KSVPPPR	1	Mer2	255	255	KSVPPPR	1	183	4	439.76088875990195	1755.0144491720919	439.761160535	1755.015536272484	-0.6194249393815743		9103	JOW_594_XL2_XiViewer_spectra.mgf	JOW_594_XL2_XiViewer_spectra.mgf	248		392.16958432	20.0 ppm		false	false				Self	TT
9103_1748	Mer2	255	255	KSVPPPR	1	Mer2	255	255	KSVPPPR	1	192	4	439.761128560653	1755.015408375096	439.761160535	1755.015536272484	-0.07287535941425947		9103	JOW_594_XL2_XiViewer_spectra.mgf	JOW_594_XL2_XiViewer_spectra.mgf	2727		392.16958432	20.0 ppm		false	false				Self	TT
9103_2909	Mer2	255	255	KSVPPPR	1	Mer2	255	255	KSVPPPR	1	173	4	439.759900374257	1755.010495629512	439.761160535	1755.015536272484	-2.87213581183922		9103	JOW_594_XL2_XiViewer_spectra.mgf	JOW_594_XL2_XiViewer_spectra.mgf	1565		392.16958432	20.0 ppm		false	false				Self	TT
9103_3163	Mer2	255	255	KSVPPPR	1	Mer2	255	255	KSVPPPR	1	213	4	439.76103454529	1755.015032313644	439.761160535	1755.015536272484	-0.28715349213939734		9103	JOW_594_XL2_XiViewer_spectra.mgf	JOW_594_XL2_XiViewer_spectra.mgf	2474		392.16958432	20.0 ppm		false	false				Self	TT
9103_3170	Mer2	255	255	KSVPPPR	1	Mer2	255	255	KSVPPPR	1	155	3	586.012390429628	1755.0153418882471	586.0124552533333	1755.0155363593628	-0.11080877159798079		9103	JOW_594_XL2_XiViewer_spectra.mgf	JOW_594_XL2_XiViewer_spectra.mgf	1638		392.16958432	20.0 ppm		false	false				Self	TT
9103_3173	Mer2	255	255	KSVPPPR	1	Mer2	255	255	KSVPPPR	1	103	4	439.760721570424	1755.01378041418	439.761160535	1755.015536272484	-1.0004802052932256		9103	JOW_594_XL2_XiViewer_spectra.mgf	JOW_594_XL2_XiViewer_spectra.mgf	2043		392.16958432	20.0 ppm		false	false				Self	TT
9103_3179	Mer2	255	255	KSVPPPR	1	Mer2	255	255	KSVPPPR	1	236	4	439.760740896083	1755.0138577168161	439.761160535	1755.015536272484	-0.9564335091229627		9103	JOW_594_XL2_XiViewer_spectra.mgf	JOW_594_XL2_XiViewer_spectra.mgf	2597		392.16958432	20.0 ppm		false	false				Self	TT
9103_3184	Mer2	255	255	KSVPPPR	1	Mer2	255	255	KSVPPPR	1	198	4	439.760661919748	1755.013541811476	439.761160535	1755.015536272484	-1.1364349584556805		9103	JOW_594_XL2_XiViewer_spectra.mgf	JOW_594_XL2_XiViewer_spectra.mgf	1848		392.16958432	20.0 ppm		false	false				Self	TT
9103_1562	Mre11Strep	588	574	ITHISQAESSKPTSKPK	15	Mer2	165	160	YNSKITR	6	163	5	583.9173586519989	2914.5504109256	583.917522886	2914.551232095605	-0.28174835153615846		9103	JOW_594_XL2_XiViewer_spectra.mgf	JOW_594_XL2_XiViewer_spectra.mgf	3493		196.08479216	20.0 ppm		false	false				Between	TT
9103_2906	Mre11Strep	588	574	ITHISQAESSKPTSKPK	15	Mer2	165	160	YNSKITR	6	193	5	583.9170214318319	2914.5487248247646	583.917522886	2914.551232095605	-0.8602596560274046		9103	JOW_594_XL2_XiViewer_spectra.mgf	JOW_594_XL2_XiViewer_spectra.mgf	621		196.08479216	20.0 ppm		false	false				Between	TT
9103_2908	Mre11Strep	588	574	ITHISQAESSKPTSKPK	15	Mre11Strep	473	473	KFVDK	1	118	5	534.894029674749	2669.4337660393503	534.895042116	2669.438828245605	-1.896355968496161		9103	JOW_594_XL2_XiViewer_spectra.mgf	JOW_594_XL2_XiViewer_spectra.mgf	1057		196.08479216	20.0 ppm		false	false				Self	TT
9103_2912	Mer2	281	273	SSSPTLSTSQNHNSEDNDDASHRLK	9	Mer2	163	160	YNSKITR	4	131	7	544.260680574957	3802.7738287565458	544.2607423242856	3802.7742610018463	-0.11366577947501774		9103	JOW_594_XL2_XiViewer_spectra.mgf	JOW_594_XL2_XiViewer_spectra.mgf	3054		196.08479216	20.0 ppm		false	false				Self	TT
9103_1578	Mer2	90	83	VLNENSKTLCcmK	8	Mre11Strep	664	659	SAASTKTASR	6	134	3	827.429937024138	2479.267981671777	827.4306259933335	2479.270048579363	-0.8336758584749322		9103	JOW_594_XL2_XiViewer_spectra.mgf	JOW_594_XL2_XiViewer_spectra.mgf	3407		196.08479216	20.0 ppm		false	false				Between	TT
9103_1580	Mer2	89	83	VLNENSKTLCcmK	7	Mre11Strep	667	659	SAASTKTASR	9	163	4	620.823791503906	2479.266060148108	620.82478859	2479.270048492484	-1.608676867788935		9103	JOW_594_XL2_XiViewer_spectra.mgf	JOW_594_XL2_XiViewer_spectra.mgf	177		196.08479216	20.0 ppm		false	false				Between	TT
9103_2916	Mer2	89	83	VLNENSKTLCcmK	7	Mre11Strep	667	659	SAASTKTASR	9	194	4	620.824803948125	2479.270109924984	620.82478859	2479.270048492484	0.024778462503769322		9103	JOW_594_XL2_XiViewer_spectra.mgf	JOW_594_XL2_XiViewer_spectra.mgf	3238		196.08479216	20.0 ppm		false	false				Between	TT
9103_1586	Mre11Strep	667	659	SAASTKTASR	9	Mre11Strep	518	515	ALIKQVK	4	110	5	395.63260218004797	1973.1266285658448	395.63266385199995	1973.1269369256047	-0.15627973755027055		9103	JOW_594_XL2_XiViewer_spectra.mgf	JOW_594_XL2_XiViewer_spectra.mgf	1611		196.08479216	20.0 ppm		false	false				Self	TT
9103_2922	Mre11Strep	667	659	SAASTKTASR	9	Mre11Strep	518	515	ALIKQVK	4	173	4	494.289826291852	1973.1301992998922	494.28901072	1973.1269370124842	1.6533591158334677		9103	JOW_594_XL2_XiViewer_spectra.mgf	JOW_594_XL2_XiViewer_spectra.mgf	445		196.08479216	20.0 ppm		false	false				Self	TT
9103_1585	Mre11Strep	665	659	SAASTKTASR	7	Mre11Strep	518	515	ALIKQVK	4	191	4	494.289386327868	1973.128439443956	494.28901072	1973.1269370124842	0.7614469417450933		9103	JOW_594_XL2_XiViewer_spectra.mgf	JOW_594_XL2_XiViewer_spectra.mgf	1269		196.08479216	20.0 ppm		false	false				Self	TT
9103_1593	Mer2	163	160	YNSKITR	4	Mer2	163	160	YNSKITR	4	200	4	490.2667665173	1957.0379602016842	490.26680698	1957.0381220524841	-0.082701914754362		9103	JOW_594_XL2_XiViewer_spectra.mgf	JOW_594_XL2_XiViewer_spectra.mgf	2577		392.16958432	20.0 ppm		false	false				Self	TT
9103_1594	Mer2	163	160	YNSKITR	4	Mer2	163	160	YNSKITR	4	161	3	653.3527389112439	1957.0363873330948	653.35331718	1957.038122139363	-0.886444800694906		9103	JOW_594_XL2_XiViewer_spectra.mgf	JOW_594_XL2_XiViewer_spectra.mgf	330		392.16958432	20.0 ppm		false	false				Self	TT
9103_1754	Mer2	163	160	YNSKITR	4	Mer2	163	160	YNSKITR	4	168	4	490.26698986294406	1957.0388535842603	490.26680698	1957.0381220524841	0.37379536348276554		9103	JOW_594_XL2_XiViewer_spectra.mgf	JOW_594_XL2_XiViewer_spectra.mgf	2655		392.16958432	20.0 ppm		false	false				Self	TT
9103_1755	Mer2	163	160	YNSKITR	4	Mer2	163	160	YNSKITR	4	129	3	653.353671761517	1957.0391858839141	653.35331718	1957.038122139363	0.5435482013052987		9103	JOW_594_XL2_XiViewer_spectra.mgf	JOW_594_XL2_XiViewer_spectra.mgf	193		392.16958432	20.0 ppm		false	false				Self	TT
9103_2461	Mer2	163	160	YNSKITR	4	Mer2	163	160	YNSKITR	4	232	4	490.266290374319	1957.03605562976	490.26680698	1957.0381220524841	-1.0558929336995642		9103	JOW_594_XL2_XiViewer_spectra.mgf	JOW_594_XL2_XiViewer_spectra.mgf	1962		392.16958432	20.0 ppm		false	false				Self	TT
9103_2928	Mer2	163	160	YNSKITR	4	Mer2	163	160	YNSKITR	4	238	4	490.267058044087	1957.039126308832	490.26680698	1957.0381220524841	0.5131511423067857		9103	JOW_594_XL2_XiViewer_spectra.mgf	JOW_594_XL2_XiViewer_spectra.mgf	1086		392.16958432	20.0 ppm		false	false				Self	TT
9103_3190	Mer2	163	160	YNSKITR	4	Mer2	163	160	YNSKITR	4	225	4	490.26640318301804	1957.0365068645563	490.26680698	1957.0381220524841	-0.8253226698457602		9103	JOW_594_XL2_XiViewer_spectra.mgf	JOW_594_XL2_XiViewer_spectra.mgf	3037		392.16958432	20.0 ppm		false	false				Self	TT
9103_3191	Mer2	163	160	YNSKITR	4	Mer2	163	160	YNSKITR	4	177	3	653.352440363284	1957.035491689215	653.35331718	1957.038122139363	-1.344097551413251		9103	JOW_594_XL2_XiViewer_spectra.mgf	JOW_594_XL2_XiViewer_spectra.mgf	11		392.16958432	20.0 ppm		false	false				Self	TT
9103_3193	Mer2	163	160	YNSKITR	4	Mer2	163	160	YNSKITR	4	229	5	392.414515382295	1957.03619457708	392.41490086	1957.038121965605	-0.9848497600319684		9103	JOW_594_XL2_XiViewer_spectra.mgf	JOW_594_XL2_XiViewer_spectra.mgf	2047		392.16958432	20.0 ppm		false	false				Self	TT
9103_3330	Mer2	163	160	YNSKITR	4	Mer2	163	160	YNSKITR	4	149	4	490.26667234611506	1957.0375835169443	490.26680698	1957.0381220524841	-0.2751788704313692		9103	JOW_594_XL2_XiViewer_spectra.mgf	JOW_594_XL2_XiViewer_spectra.mgf	2091		392.16958432	20.0 ppm		false	false				Self	TT
9103_1600	Mre11Strep	664	659	SAASTKTASR	6	Mer2	38	38	SIFSHSGK	1	179	4	510.015109050974	2036.03133033638	510.0144463375	2036.028679482484	1.3019727682474524		9103	JOW_594_XL2_XiViewer_spectra.mgf	JOW_594_XL2_XiViewer_spectra.mgf	2585		196.08479216	20.0 ppm		false	false				Between	TT
9103_1602	Mer2	165	160	YNSKITR	6	Mre11Strep	473	473	KFVDK	1	143	4	428.98882658006795	1711.926200452756	428.9887060175	1711.9257182024842	0.2817004654982767		9103	JOW_594_XL2_XiViewer_spectra.mgf	JOW_594_XL2_XiViewer_spectra.mgf	122		196.08479216	20.0 ppm		false	false				Between	TT
9103_1603	Mer2	165	160	YNSKITR	6	Mre11Strep	473	473	KFVDK	1	127	3	571.649529290679	1711.9267584714	571.6491825633333	1711.9257182893627	0.6076093291744487		9103	JOW_594_XL2_XiViewer_spectra.mgf	JOW_594_XL2_XiViewer_spectra.mgf	1572		196.08479216	20.0 ppm		false	false				Between	TT
9103_1759	Mer2	165	160	YNSKITR	6	Mre11Strep	473	473	KFVDK	1	167	4	428.98831176757795	1711.924141202796	428.9887060175	1711.9257182024842	-0.921184646915657		9103	JOW_594_XL2_XiViewer_spectra.mgf	JOW_594_XL2_XiViewer_spectra.mgf	3103		196.08479216	20.0 ppm		false	false				Between	TT
9103_3198	Mer2	165	160	YNSKITR	6	Mre11Strep	473	473	KFVDK	1	173	4	428.988675389114	1711.9255956889401	428.9887060175	1711.9257182024842	-0.07156475468163717		9103	JOW_594_XL2_XiViewer_spectra.mgf	JOW_594_XL2_XiViewer_spectra.mgf	3022		196.08479216	20.0 ppm		false	false				Between	TT
9103_3199	Mer2	165	160	YNSKITR	6	Mre11Strep	473	473	KFVDK	1	111	3	571.649424320234	1711.9264435600649	571.6491825633333	1711.9257182893627	0.42365781082486903		9103	JOW_594_XL2_XiViewer_spectra.mgf	JOW_594_XL2_XiViewer_spectra.mgf	3088		196.08479216	20.0 ppm		false	false				Between	TT
9103_3334	Mer2	165	160	YNSKITR	6	Mre11Strep	473	473	KFVDK	1	188	4	428.988827943197	1711.9262059052721	428.9887060175	1711.9257182024842	0.28488548467060243		9103	JOW_594_XL2_XiViewer_spectra.mgf	JOW_594_XL2_XiViewer_spectra.mgf	3059		196.08479216	20.0 ppm		false	false				Between	TT
9103_3335	Mer2	165	160	YNSKITR	6	Mre11Strep	473	473	KFVDK	1	179	3	571.649429047146	1711.926457740801	571.6491825633333	1711.9257182893627	0.43194131049108225		9103	JOW_594_XL2_XiViewer_spectra.mgf	JOW_594_XL2_XiViewer_spectra.mgf	1079		196.08479216	20.0 ppm		false	false				Between	TT
9103_2935	Mre11Strep	723	713	GGGSGGGSGGSAWSHPQFEK	11	Mre11Strep	664	659	SAASTKTASR	6	141	5	605.086965245368	3020.398443892445	605.086726578	3020.397250555605	0.39509267856769337		9103	JOW_594_XL2_XiViewer_spectra.mgf	JOW_594_XL2_XiViewer_spectra.mgf	2648		196.08479216	20.0 ppm		false	false				Self	TT
9103_1610	Mre11Strep	566	558	TGSPDITQSHVDNESR	9	Mer2	163	160	YNSKITR	4	125	5	564.6774370488009	2818.3508029096097	564.6769115019999	2818.3481751756044	0.9323667062921399		9103	JOW_594_XL2_XiViewer_spectra.mgf	JOW_594_XL2_XiViewer_spectra.mgf	998		196.08479216	20.0 ppm		false	false				Between	TT
9103_3207	Mre11Strep	566	558	TGSPDITQSHVDNESR	9	Mer2	163	160	YNSKITR	4	134	5	564.6769330312819	2818.3482828220144	564.6769115019999	2818.3481751756044	0.03819485859245995		9103	JOW_594_XL2_XiViewer_spectra.mgf	JOW_594_XL2_XiViewer_spectra.mgf	688		196.08479216	20.0 ppm		false	false				Between	TT
9103_1612	Mer2	163	160	YNSKITR	4	Mer2	0	1	GPGSMoxVAR	0	101	3	622.9879037756971	1865.9418819264542	622.9878694566668	1865.9417789693632	0.055177011518195936		9103	JOW_594_XL2_XiViewer_spectra.mgf	JOW_594_XL2_XiViewer_spectra.mgf	316		196.08479216	20.0 ppm		false	false				Self	TT
9103_1616	Mer2	163	160	YNSKITR	4	Mer2	0	1	GPGSMoxVAR	0	107	3	622.987657499194	1865.941143096945	622.9878694566668	1865.9417789693632	-0.3407782736215313		9103	JOW_594_XL2_XiViewer_spectra.mgf	JOW_594_XL2_XiViewer_spectra.mgf	2730		196.08479216	20.0 ppm		false	false				Self	TT
9103_1683	Mer2	163	160	YNSKITR	4	Mer2	0	1	GPGSMVAR	0	205	3	617.655456542969	1849.94454022827	617.6562312566667	1849.9468643693633	-1.2563285671235525		9103	JOW_594_XL2_XiViewer_spectra.mgf	JOW_594_XL2_XiViewer_spectra.mgf	3373		196.08479216	20.0 ppm		false	false				Self	TT
9103_1685	Mer2	163	160	YNSKITR	4	Mer2	0	1	GPGSMVAR	0	194	4	463.49374447653395	1849.9458720386199	463.4939925375	1849.946864282484	-0.5363634401250919		9103	JOW_594_XL2_XiViewer_spectra.mgf	JOW_594_XL2_XiViewer_spectra.mgf	2717		196.08479216	20.0 ppm		false	false				Self	TT
9103_1690	Mer2	163	160	YNSKITR	4	Mer2	0	1	GPGSMVAR	0	174	3	617.655275942389	1849.9439984265302	617.6562312566667	1849.9468643693633	-1.5492027842893672		9103	JOW_594_XL2_XiViewer_spectra.mgf	JOW_594_XL2_XiViewer_spectra.mgf	2516		196.08479216	20.0 ppm		false	false				Self	TT
9103_1785	Mer2	163	160	YNSKITR	4	Mer2	0	1	GPGSMVAR	0	192	3	617.656192150412	1849.946747050599	617.6562312566667	1849.9468643693633	-0.06341736973954012		9103	JOW_594_XL2_XiViewer_spectra.mgf	JOW_594_XL2_XiViewer_spectra.mgf	695		196.08479216	20.0 ppm		false	false				Self	TT
9103_2487	Mer2	163	160	YNSKITR	4	Mer2	0	1	GPGSMVAR	0	146	3	617.65552774685	1849.944753839913	617.6562312566667	1849.9468643693633	-1.1408594976802375		9103	JOW_594_XL2_XiViewer_spectra.mgf	JOW_594_XL2_XiViewer_spectra.mgf	1772		196.08479216	20.0 ppm		false	false				Self	TT
9103_3009	Mer2	163	160	YNSKITR	4	Mer2	0	1	GPGSMVAR	0	164	3	617.6562881395599	1849.947035018043	617.6562312566667	1849.9468643693633	0.0922451789835479		9103	JOW_594_XL2_XiViewer_spectra.mgf	JOW_594_XL2_XiViewer_spectra.mgf	3132		196.08479216	20.0 ppm		false	false				Self	TT
9103_3244	Mer2	163	160	YNSKITR	4	Mer2	0	1	GPGSMVAR	0	191	3	617.6558837890631	1849.9458219665523	617.6562312566667	1849.9468643693633	-0.5634771630786011		9103	JOW_594_XL2_XiViewer_spectra.mgf	JOW_594_XL2_XiViewer_spectra.mgf	2887		196.08479216	20.0 ppm		false	false				Self	TT
9103_3245	Mer2	163	160	YNSKITR	4	Mer2	0	1	GPGSMVAR	0	176	4	463.493882507307	1849.946424161712	463.4939925375	1849.946864282484	-0.23790995328155085		9103	JOW_594_XL2_XiViewer_spectra.mgf	JOW_594_XL2_XiViewer_spectra.mgf	2844		196.08479216	20.0 ppm		false	false				Self	TT
9103_3247	Mer2	163	160	YNSKITR	4	Mer2	0	1	GPGSMVAR	0	177	3	617.655481194534	1849.944614182965	617.6562312566667	1849.9468643693633	-1.216351908021617		9103	JOW_594_XL2_XiViewer_spectra.mgf	JOW_594_XL2_XiViewer_spectra.mgf	1473		196.08479216	20.0 ppm		false	false				Self	TT
9103_3360	Mer2	163	160	YNSKITR	4	Mer2	0	1	GPGSMVAR	0	177	3	617.65542719012	1849.944452169723	617.6562312566667	1849.9468643693633	-1.3039291488503422		9103	JOW_594_XL2_XiViewer_spectra.mgf	JOW_594_XL2_XiViewer_spectra.mgf	157		196.08479216	20.0 ppm		false	false				Self	TT
9103_3514	Mer2	163	160	YNSKITR	4	Mer2	0	1	GPGSMVAR	0	108	3	617.655700683594	1849.945272650145	617.6562312566667	1849.9468643693633	-0.8604134794490322		9103	JOW_594_XL2_XiViewer_spectra.mgf	JOW_594_XL2_XiViewer_spectra.mgf	3481		196.08479216	20.0 ppm		false	false				Self	TT
9103_1619	Mre11Strep	477	473	KFVDKDEK	5	Mre11Strep	518	515	ALIKQVK	4	154	4	501.54375045617	2002.1458959571642	501.5438453425	2002.146275502484	-0.18956922605794768		9103	JOW_594_XL2_XiViewer_spectra.mgf	JOW_594_XL2_XiViewer_spectra.mgf	3229		196.08479216	20.0 ppm		false	false				Self	TT
9103_1657	Mre11Strep	477	474	FVDKDEK	4	Mre11Strep	518	515	ALIKQVK	4	150	4	469.52037695083396	1874.05240193582	469.5201046025	1874.051312542484	0.5813038995086355		9103	JOW_594_XL2_XiViewer_spectra.mgf	JOW_594_XL2_XiViewer_spectra.mgf	1881		196.08479216	20.0 ppm		false	false				Self	TT
9103_1778	Mre11Strep	477	474	FVDKDEK	4	Mre11Strep	518	515	ALIKQVK	4	190	4	469.52024718834605	1874.0518828858683	469.5201046025	1874.051312542484	0.3043371226711429		9103	JOW_594_XL2_XiViewer_spectra.mgf	JOW_594_XL2_XiViewer_spectra.mgf	2491		196.08479216	20.0 ppm		false	false				Self	TT
9103_1779	Mre11Strep	477	474	FVDKDEK	4	Mre11Strep	518	515	ALIKQVK	4	210	3	625.690513874952	1874.0497122242189	625.6910473433334	1874.051312629363	-0.8539814963762438		9103	JOW_594_XL2_XiViewer_spectra.mgf	JOW_594_XL2_XiViewer_spectra.mgf	2469		196.08479216	20.0 ppm		false	false				Self	TT
9103_2942	Mre11Strep	477	473	KFVDKDEK	5	Mre11Strep	518	515	ALIKQVK	4	119	4	501.54557642283305	2002.1531998238163	501.5438453425	2002.146275502484	3.458449273641297		9103	JOW_594_XL2_XiViewer_spectra.mgf	JOW_594_XL2_XiViewer_spectra.mgf	54		196.08479216	20.0 ppm		false	false				Self	TT
9103_3209	Mre11Strep	477	473	KFVDKDEK	5	Mre11Strep	518	515	ALIKQVK	4	150	4	501.543750623943	2002.1458966282562	501.5438453425	2002.146275502484	-0.18923403973962524		9103	JOW_594_XL2_XiViewer_spectra.mgf	JOW_594_XL2_XiViewer_spectra.mgf	3260		196.08479216	20.0 ppm		false	false				Self	TT
9103_3235	Mre11Strep	477	474	FVDKDEK	4	Mre11Strep	518	515	ALIKQVK	4	212	4	469.519869233758	1874.0503710675162	469.5201046025	1874.051312542484	-0.5023741674680007		9103	JOW_594_XL2_XiViewer_spectra.mgf	JOW_594_XL2_XiViewer_spectra.mgf	3434		196.08479216	20.0 ppm		false	false				Self	TT
9103_3354	Mre11Strep	477	474	FVDKDEK	4	Mre11Strep	518	515	ALIKQVK	4	198	4	469.52044879425597	1874.052689309508	469.5201046025	1874.051312542484	0.734647453178358		9103	JOW_594_XL2_XiViewer_spectra.mgf	JOW_594_XL2_XiViewer_spectra.mgf	599		196.08479216	20.0 ppm		false	false				Self	TT
9103_1658	Mre11Strep	518	515	ALIKQVK	4	Mre11Strep	473	473	KFVDK	1	217	4	408.503019467575	1629.982972002784	408.5027206125	1629.9817765824841	0.7333948863791334		9103	JOW_594_XL2_XiViewer_spectra.mgf	JOW_594_XL2_XiViewer_spectra.mgf	2521		196.08479216	20.0 ppm		false	false				Self	TT
9103_1659	Mre11Strep	518	515	ALIKQVK	4	Mre11Strep	473	473	KFVDK	1	204	3	544.3348624713179	1629.9827580133167	544.3345353566666	1629.981776669363	0.6020582363559052		9103	JOW_594_XL2_XiViewer_spectra.mgf	JOW_594_XL2_XiViewer_spectra.mgf	516		196.08479216	20.0 ppm		false	false				Self	TT
9103_1764	Mre11Strep	473	473	KFVDKDEK	1	Mre11Strep	518	515	ALIKQVK	4	128	4	501.54362498006697	2002.145394052752	501.5438453425	2002.146275502484	-0.4402524145665861		9103	JOW_594_XL2_XiViewer_spectra.mgf	JOW_594_XL2_XiViewer_spectra.mgf	2753		196.08479216	20.0 ppm		false	false				Self	TT
9103_1780	Mre11Strep	518	515	ALIKQVK	4	Mre11Strep	473	473	KFVDK	1	166	4	408.50228933923205	1629.9800514894123	408.5027206125	1629.9817765824841	-1.058351140263406		9103	JOW_594_XL2_XiViewer_spectra.mgf	JOW_594_XL2_XiViewer_spectra.mgf	1116		196.08479216	20.0 ppm		false	false				Self	TT
9103_2978	Mre11Strep	518	515	ALIKQVK	4	Mre11Strep	473	473	KFVDK	1	182	4	408.502548599322	1629.981088529772	408.5027206125	1629.9817765824841	-0.4221229476342651		9103	JOW_594_XL2_XiViewer_spectra.mgf	JOW_594_XL2_XiViewer_spectra.mgf	812		196.08479216	20.0 ppm		false	false				Self	TT
9103_2979	Mre11Strep	518	515	ALIKQVK	4	Mre11Strep	473	473	KFVDK	1	198	3	544.334374789457	1629.9812949677341	544.3345353566666	1629.981776669363	-0.29552577563083193		9103	JOW_594_XL2_XiViewer_spectra.mgf	JOW_594_XL2_XiViewer_spectra.mgf	1531		196.08479216	20.0 ppm		false	false				Self	TT
9103_3210	Mre11Strep	473	473	KFVDKDEK	1	Mre11Strep	518	515	ALIKQVK	4	180	5	401.436736868755	2002.14730200938	401.43653155	2002.1462754156048	0.5127466398076831		9103	JOW_594_XL2_XiViewer_spectra.mgf	JOW_594_XL2_XiViewer_spectra.mgf	1974		196.08479216	20.0 ppm		false	false				Self	TT
9103_3237	Mre11Strep	518	515	ALIKQVK	4	Mre11Strep	473	473	KFVDK	1	174	3	544.33394553445	1629.980007202713	544.3345353566666	1629.981776669363	-1.0855744985635325		9103	JOW_594_XL2_XiViewer_spectra.mgf	JOW_594_XL2_XiViewer_spectra.mgf	2512		196.08479216	20.0 ppm		false	false				Self	TT
9103_3238	Mre11Strep	518	515	ALIKQVK	4	Mre11Strep	473	473	KFVDK	1	212	4	408.502322889078	1629.9801856887962	408.5027206125	1629.9817765824841	-0.9760193094459947		9103	JOW_594_XL2_XiViewer_spectra.mgf	JOW_594_XL2_XiViewer_spectra.mgf	1031		196.08479216	20.0 ppm		false	false				Self	TT
9103_1621	Mer2	165	160	YNSKITR	6	Mre11Strep	305	303	TFKMK	3	174	4	433.48680381077907	1729.9181093756004	433.4869075575	1729.918524362484	-0.23988810909490557		9103	JOW_594_XL2_XiViewer_spectra.mgf	JOW_594_XL2_XiViewer_spectra.mgf	3180		196.08479216	20.0 ppm		false	false				Between	TT
9103_3211	Mer2	165	160	YNSKITR	6	Mre11Strep	305	303	TFKMK	3	201	4	433.48677103989195	1729.9179782920519	433.4869075575	1729.918524362484	-0.31566251501131504		9103	JOW_594_XL2_XiViewer_spectra.mgf	JOW_594_XL2_XiViewer_spectra.mgf	919		196.08479216	20.0 ppm		false	false				Between	TT
9103_1626	Mer2	82	80	LIKVLNENSK	3	Mre11Strep	665	659	SAASTKTASR	7	235	4	583.825788371073	2331.274047616776	583.826222935	2331.275785872484	-0.745624227961047		9103	JOW_594_XL2_XiViewer_spectra.mgf	JOW_594_XL2_XiViewer_spectra.mgf	2867		196.08479216	20.0 ppm		false	false				Between	TT
9103_1627	Mer2	82	80	LIKVLNENSK	3	Mre11Strep	664	659	SAASTKTASR	6	185	3	778.0991790183659	2331.2757076544603	778.09920512	2331.2757859593626	-0.0335888626687179		9103	JOW_594_XL2_XiViewer_spectra.mgf	JOW_594_XL2_XiViewer_spectra.mgf	3036		196.08479216	20.0 ppm		false	false				Between	TT
9103_1637	Mer2	94	90	TLCcmKSLNK	5	Mer2	0	1	GPGSMoxVAR	0	123	4	488.00404326926804	1947.9870672095562	488.0040300875	1947.987014482484	0.02706746596559728		9103	JOW_594_XL2_XiViewer_spectra.mgf	JOW_594_XL2_XiViewer_spectra.mgf	693		196.08479216	20.0 ppm		false	false				Self	TT
9103_2147	Mer2	94	94	SLNKFNQLLEQDAATNGNVK	1	Mer2	0	1	GPGSMVAR	0	154	3	1058.539713890606	3172.5973122711807	1058.53844569	3172.593507669362	1.1992087260168156		9103	JOW_594_XL2_XiViewer_spectra.mgf	JOW_594_XL2_XiViewer_spectra.mgf	3310		196.08479216	20.0 ppm		false	false				Self	TT
9103_2149	Mer2	94	94	SLNKFNQLLEQDAATNGNVK	1	Mer2	0	1	GPGSMVAR	0	198	4	794.15763028785	3172.601415283884	794.1556533625	3172.5935075824837	2.492503808414225		9103	JOW_594_XL2_XiViewer_spectra.mgf	JOW_594_XL2_XiViewer_spectra.mgf	2196		196.08479216	20.0 ppm		false	false				Self	TT
9103_2958	Mer2	94	90	TLCcmKSLNK	5	Mer2	0	1	GPGSMoxVAR	0	107	4	488.00430617504895	1947.98811883268	488.0040300875	1947.987014482484	0.5669186640688354		9103	JOW_594_XL2_XiViewer_spectra.mgf	JOW_594_XL2_XiViewer_spectra.mgf	2164		196.08479216	20.0 ppm		false	false				Self	TT
9103_3059	Mer2	94	90	TLCcmKSLNK	5	Mer2	0	1	GPGSMVAR	0	151	4	484.00559836572404	1931.9932875953803	484.0053014375	1931.9920998824841	0.6147607416190795		9103	JOW_594_XL2_XiViewer_spectra.mgf	JOW_594_XL2_XiViewer_spectra.mgf	391		196.08479216	20.0 ppm		false	false				Self	TT
9103_1776	Mre11Strep	157	152	VIESDKIK	6	Mre11Strep	473	473	KFVDK	1	162	4	441.504163379924	1761.9875476521802	441.5041888925	1761.987649702484	-0.05791771804510733		9103	JOW_594_XL2_XiViewer_spectra.mgf	JOW_594_XL2_XiViewer_spectra.mgf	2256		196.08479216	20.0 ppm		false	false				Self	TT
9103_3349	Mre11Strep	157	152	VIESDKIK	6	Mre11Strep	473	473	KFVDK	1	148	4	441.504000375103	1761.986895632896	441.5041888925	1761.987649702484	-0.4279653085030225		9103	JOW_594_XL2_XiViewer_spectra.mgf	JOW_594_XL2_XiViewer_spectra.mgf	2633		196.08479216	20.0 ppm		false	false				Self	TT
9103_1639	Mer2	255	255	KSVPPPR	1	Mer2	0	1	GPGSMVAR	0	157	3	583.9859638748629	1748.9360622239517	583.9858002933332	1748.9355714793626	0.28059615066311877		9103	JOW_594_XL2_XiViewer_spectra.mgf	JOW_594_XL2_XiViewer_spectra.mgf	567		196.08479216	20.0 ppm		false	false				Self	TT
9103_1645	Mer2	255	255	KSVPPPR	1	Mer2	0	1	GPGSMVAR	0	190	3	583.9849099190441	1748.932900356495	583.9858002933332	1748.9355714793626	-1.5272848874639238		9103	JOW_594_XL2_XiViewer_spectra.mgf	JOW_594_XL2_XiViewer_spectra.mgf	370		196.08479216	20.0 ppm		false	false				Self	TT
9103_1652	Mer2	255	255	KSVPPPR	1	Mer2	0	1	GPGSMVAR	0	176	3	583.986119981491	1748.9365305438362	583.9858002933332	1748.9355714793626	0.548370385525182		9103	JOW_594_XL2_XiViewer_spectra.mgf	JOW_594_XL2_XiViewer_spectra.mgf	119		196.08479216	20.0 ppm		false	false				Self	TT
9103_1663	Mer2	255	255	KSVPPPR	1	Mer2	0	1	GPGSMVAR	0	166	3	583.986989374704	1748.9391387234748	583.9858002933332	1748.9355714793626	2.0396658232534857		9103	JOW_594_XL2_XiViewer_spectra.mgf	JOW_594_XL2_XiViewer_spectra.mgf	2936		196.08479216	20.0 ppm		false	false				Self	TT
9103_2964	Mer2	255	255	KSVPPPR	1	Mer2	0	1	GPGSMVAR	0	166	3	583.985859256244	1748.935748368095	583.9858002933332	1748.9355714793626	0.10114079397604091		9103	JOW_594_XL2_XiViewer_spectra.mgf	JOW_594_XL2_XiViewer_spectra.mgf	2198		196.08479216	20.0 ppm		false	false				Self	TT
9103_3231	Mer2	255	255	KSVPPPR	1	Mer2	0	1	GPGSMVAR	0	186	3	583.985372865817	1748.934289196814	583.9858002933332	1748.9355714793626	-0.7331788371644411		9103	JOW_594_XL2_XiViewer_spectra.mgf	JOW_594_XL2_XiViewer_spectra.mgf	557		196.08479216	20.0 ppm		false	false				Self	TT
9103_3234	Mer2	255	255	KSVPPPR	1	Mer2	0	1	GPGSMVAR	0	168	3	583.986250318659	1748.93692155534	583.9858002933332	1748.9355714793626	0.7719415165354537		9103	JOW_594_XL2_XiViewer_spectra.mgf	JOW_594_XL2_XiViewer_spectra.mgf	3476		196.08479216	20.0 ppm		false	false				Self	TT
9103_1641	Mer2	163	160	YNSKITR	4	Mre11Strep	518	515	ALIKQVK	4	194	4	469.781016034608	1875.094958270916	469.780821575	1875.094180432484	0.4148263271804859		9103	JOW_594_XL2_XiViewer_spectra.mgf	JOW_594_XL2_XiViewer_spectra.mgf	1752		196.08479216	20.0 ppm		false	false				Between	TT
9103_2471	Mer2	163	160	YNSKITR	4	Mre11Strep	518	515	ALIKQVK	4	174	4	469.780637517321	1875.093444201768	469.780821575	1875.094180432484	-0.3926366599140269		9103	JOW_594_XL2_XiViewer_spectra.mgf	JOW_594_XL2_XiViewer_spectra.mgf	2355		196.08479216	20.0 ppm		false	false				Between	TT
9103_2960	Mer2	163	160	YNSKITR	4	Mre11Strep	518	515	ALIKQVK	4	111	3	626.039081925628	1875.095416376247	626.0386699733333	1875.094180519363	0.6590905656165048		9103	JOW_594_XL2_XiViewer_spectra.mgf	JOW_594_XL2_XiViewer_spectra.mgf	1264		196.08479216	20.0 ppm		false	false				Between	TT
9103_3229	Mer2	163	160	YNSKITR	4	Mre11Strep	518	515	ALIKQVK	4	164	4	469.780307073153	1875.092122425096	469.780821575	1875.094180432484	-1.097548810914558		9103	JOW_594_XL2_XiViewer_spectra.mgf	JOW_594_XL2_XiViewer_spectra.mgf	484		196.08479216	20.0 ppm		false	false				Between	TT
9103_3230	Mer2	163	160	YNSKITR	4	Mre11Strep	518	515	ALIKQVK	4	104	3	626.038136435	1875.0925799043628	626.0386699733333	1875.094180519363	-0.8536184564872054		9103	JOW_594_XL2_XiViewer_spectra.mgf	JOW_594_XL2_XiViewer_spectra.mgf	655		196.08479216	20.0 ppm		false	false				Between	TT
9103_1643	Mer2	165	160	YNSKITR	6	Mre11Strep	518	515	ALIKQVK	4	158	3	626.038275453972	1875.0929969612791	626.0386699733333	1875.094180519363	-0.6311992731154922		9103	JOW_594_XL2_XiViewer_spectra.mgf	JOW_594_XL2_XiViewer_spectra.mgf	1407		196.08479216	20.0 ppm		false	false				Between	TT
9103_1650	Mer2	93	90	TLCcmKSLNK	4	Mer2	93	90	TLCcmKSLNK	4	246	5	425.232696527212	2121.127100301665	425.23299510000004	2121.1285931656053	-0.7038064288355876		9103	JOW_594_XL2_XiViewer_spectra.mgf	JOW_594_XL2_XiViewer_spectra.mgf	2107		392.16958432	20.0 ppm		false	false				Self	TT
9103_1660	Mer2	93	90	TLCcmKSLNK	4	Mer2	93	90	TLCcmKSLNK	4	218	4	531.289882667997	2121.1304248044717	531.28942478	2121.128593252484	0.8634799387743819		9103	JOW_594_XL2_XiViewer_spectra.mgf	JOW_594_XL2_XiViewer_spectra.mgf	1832		392.16958432	20.0 ppm		false	false				Self	TT
9103_1661	Mer2	93	90	TLCcmKSLNK	4	Mer2	93	90	TLCcmKSLNK	4	152	3	708.0507109134401	2121.130303339683	708.0501409133334	2121.128593339363	0.8061747531547768		9103	JOW_594_XL2_XiViewer_spectra.mgf	JOW_594_XL2_XiViewer_spectra.mgf	3467		392.16958432	20.0 ppm		false	false				Self	TT
9103_1777	Mer2	93	90	TLCcmKSLNK	4	Mer2	93	90	TLCcmKSLNK	4	177	3	708.049708514982	2121.1272961443087	708.0501409133334	2121.128593339363	-0.6115588928435431		9103	JOW_594_XL2_XiViewer_spectra.mgf	JOW_594_XL2_XiViewer_spectra.mgf	139		392.16958432	20.0 ppm		false	false				Self	TT
9103_2473	Mer2	93	90	TLCcmKSLNK	4	Mer2	93	90	TLCcmKSLNK	4	132	4	531.289845455036	2121.130275952628	531.28942478	2121.128593252484	0.7933041633847085		9103	JOW_594_XL2_XiViewer_spectra.mgf	JOW_594_XL2_XiViewer_spectra.mgf	2260		392.16958432	20.0 ppm		false	false				Self	TT
9103_2969	Mer2	93	90	TLCcmKSLNK	4	Mer2	93	90	TLCcmKSLNK	4	197	3	708.049598223868	2121.1269652709666	708.0501409133334	2121.128593339363	-0.7675481823073298		9103	JOW_594_XL2_XiViewer_spectra.mgf	JOW_594_XL2_XiViewer_spectra.mgf	3171		392.16958432	20.0 ppm		false	false				Self	TT
9103_2976	Mer2	93	90	TLCcmKSLNK	4	Mer2	93	90	TLCcmKSLNK	4	178	4	531.290482913771	2121.132825787568	531.28942478	2121.128593252484	1.9954165426936668		9103	JOW_594_XL2_XiViewer_spectra.mgf	JOW_594_XL2_XiViewer_spectra.mgf	3253		392.16958432	20.0 ppm		false	false				Self	TT
9103_3232	Mer2	93	90	TLCcmKSLNK	4	Mer2	93	90	TLCcmKSLNK	4	213	4	531.289219330299	2121.12777145368	531.28942478	2121.128593252484	-0.38743469228647665		9103	JOW_594_XL2_XiViewer_spectra.mgf	JOW_594_XL2_XiViewer_spectra.mgf	1975		392.16958432	20.0 ppm		false	false				Self	TT
9103_3233	Mer2	93	90	TLCcmKSLNK	4	Mer2	93	90	TLCcmKSLNK	4	158	3	708.0487745823981	2121.124494346557	708.0501409133334	2121.128593339363	-1.9324584179089668		9103	JOW_594_XL2_XiViewer_spectra.mgf	JOW_594_XL2_XiViewer_spectra.mgf	3201		392.16958432	20.0 ppm		false	false				Self	TT
9103_3352	Mer2	93	90	TLCcmKSLNK	4	Mer2	93	90	TLCcmKSLNK	4	237	4	531.289524797072	2121.1289933207718	531.28942478	2121.128593252484	0.18861104848507934		9103	JOW_594_XL2_XiViewer_spectra.mgf	JOW_594_XL2_XiViewer_spectra.mgf	1441		392.16958432	20.0 ppm		false	false				Self	TT
9103_3353	Mer2	93	90	TLCcmKSLNK	4	Mer2	93	90	TLCcmKSLNK	4	213	3	708.0498781861451	2121.127805157798	708.0501409133334	2121.128593339363	-0.3715859413051518		9103	JOW_594_XL2_XiViewer_spectra.mgf	JOW_594_XL2_XiViewer_spectra.mgf	1763		392.16958432	20.0 ppm		false	false				Self	TT
9103_1678	Mer2	45	38	SIFSHSGKVTNAGALEESDK	8	Mre11Strep	664	659	SAASTKTASR	6	173	4	813.6569950065401	3250.5988741586443	813.6589201025	3250.606574542484	-2.3689067449521404		9103	JOW_594_XL2_XiViewer_spectra.mgf	JOW_594_XL2_XiViewer_spectra.mgf	1234		196.08479216	20.0 ppm		false	false				Between	TT
9103_1694	Mre11Strep	694	691	RSGSGSGSGSSASAWSHPQFEK	4	Mer2	0	1	GPGSMVAR	0	105	5	633.497775221056	3162.452493770885	633.498020378	3162.453719555605	-0.38760558365052106		9103	JOW_594_XL2_XiViewer_spectra.mgf	JOW_594_XL2_XiViewer_spectra.mgf	1678		196.08479216	20.0 ppm		false	false				Between	TT
9103_1789	Mre11Strep	694	691	RSGSGSGSGSSASAWSHPQFEK	4	Mer2	0	1	GPGSMVAR	0	140	5	633.498762616102	3162.457430746115	633.498020378	3162.453719555605	1.173516148845636		9103	JOW_594_XL2_XiViewer_spectra.mgf	JOW_594_XL2_XiViewer_spectra.mgf	1636		196.08479216	20.0 ppm		false	false				Between	TT
9103_2495	Mre11Strep	694	691	RSGSGSGSGSSASAWSHPQFEK	4	Mer2	0	1	GPGSMVAR	0	148	5	633.499037709623	3162.45880621372	633.498020378	3162.453719555605	1.6084529818029554		9103	JOW_594_XL2_XiViewer_spectra.mgf	JOW_594_XL2_XiViewer_spectra.mgf	2676		196.08479216	20.0 ppm		false	false				Between	TT
9103_2959	Mre11Strep	694	691	RSGSGSGSGSSASAWSHPQFEK	4	Mer2	0	1	GPGSMoxVAR	0	118	5	636.697436025028	3178.4507977907447	636.697003298	3178.448634155605	0.6807204988535767		9103	JOW_594_XL2_XiViewer_spectra.mgf	JOW_594_XL2_XiViewer_spectra.mgf	348		196.08479216	20.0 ppm		false	false				Between	TT
9103_3021	Mre11Strep	157	152	VIESDKIK	6	Mre11Strep	518	515	ALIKQVK	4	156	4	482.29644211157995	1925.156662578804	482.29630445	1925.156111932484	0.2860268403517396		9103	JOW_594_XL2_XiViewer_spectra.mgf	JOW_594_XL2_XiViewer_spectra.mgf	3001		196.08479216	20.0 ppm		false	false				Self	TT
9103_3251	Mre11Strep	157	152	VIESDKIK	6	Mre11Strep	518	515	ALIKQVK	4	109	4	482.295562744141	1925.1531451090482	482.29630445	1925.156111932484	-1.5410820023570793		9103	JOW_594_XL2_XiViewer_spectra.mgf	JOW_594_XL2_XiViewer_spectra.mgf	253		196.08479216	20.0 ppm		false	false				Self	TT
9103_1699	Mre11Strep	664	659	SAASTKTASR	6	Mre11Strep	66	66	KSLYQVLK	1	191	4	539.0533652192549	2152.1843550095036	539.0535714875	2152.185180082484	-0.3833652363381253		9103	JOW_594_XL2_XiViewer_spectra.mgf	JOW_594_XL2_XiViewer_spectra.mgf	1861		196.08479216	20.0 ppm		false	false				Self	TT
9103_3025	Mre11Strep	664	659	SAASTKTASR	6	Mre11Strep	66	66	KSLYQVLK	1	115	4	539.054501131434	2152.18889865822	539.0535714875	2152.185180082484	1.7278140238190738		9103	JOW_594_XL2_XiViewer_spectra.mgf	JOW_594_XL2_XiViewer_spectra.mgf	3469		196.08479216	20.0 ppm		false	false				Self	TT
9103_1702	Mre11Strep	696	691	RSGSGSGSGSSASAWSHPQFEK	6	Mer2	0	1	GPGSMVAR	0	158	5	633.498033254306	3162.453783937135	633.498020378	3162.453719555605	0.020358094013901398		9103	JOW_594_XL2_XiViewer_spectra.mgf	JOW_594_XL2_XiViewer_spectra.mgf	3318		196.08479216	20.0 ppm		false	false				Between	TT
9103_3027	Mre11Strep	696	691	RSGSGSGSGSSASAWSHPQFEK	6	Mer2	0	1	GPGSMVAR	0	146	5	633.4980955319	3162.4540953251053	633.498020378	3162.453719555605	0.11882213422691816		9103	JOW_594_XL2_XiViewer_spectra.mgf	JOW_594_XL2_XiViewer_spectra.mgf	593		196.08479216	20.0 ppm		false	false				Between	TT
9103_3257	Mre11Strep	696	691	RSGSGSGSGSSASAWSHPQFEK	6	Mer2	0	1	GPGSMVAR	0	154	5	633.497507700772	3162.451156169465	633.498020378	3162.453719555605	-0.8105687442098647		9103	JOW_594_XL2_XiViewer_spectra.mgf	JOW_594_XL2_XiViewer_spectra.mgf	1197		196.08479216	20.0 ppm		false	false				Between	TT
9103_1701	Mer2	0	1	GPGSMVAR	0	Mre11Strep	473	473	KFVDK	1	103	3	535.951850108102	1604.833720923669	535.95209664	1604.8344605193631	-0.46085481853753724		9103	JOW_594_XL2_XiViewer_spectra.mgf	JOW_594_XL2_XiViewer_spectra.mgf	1489		196.08479216	20.0 ppm		false	false				Between	TT
9103_3252	Mer2	0	1	GPGSMVAR	0	Mre11Strep	473	473	KFVDK	1	128	3	535.952213817744	1604.834812052595	535.95209664	1604.8344605193631	0.2190464129020857		9103	JOW_594_XL2_XiViewer_spectra.mgf	JOW_594_XL2_XiViewer_spectra.mgf	3225		196.08479216	20.0 ppm		false	false				Between	TT
9103_1819	Mre11Strep	664	657	TRSAASTKTASR	8	Mre11Strep	689	680	TDILGSLLAKK	10	145	5	518.897484975195	2589.4510425415797	518.896271716	2589.444976245605	2.342701246852268		9103	JOW_594_XL2_XiViewer_spectra.mgf	JOW_594_XL2_XiViewer_spectra.mgf	1274		196.08479216	20.0 ppm		false	false				Self	TT
9103_1928	Mre11Strep	689	680	TDILGSLLAKK	10	Mre11Strep	664	659	SAASTKTASR	6	214	4	584.083659209419	2332.30553097016	584.0813232075	2332.2961869624837	4.006355508542928		9103	JOW_594_XL2_XiViewer_spectra.mgf	JOW_594_XL2_XiViewer_spectra.mgf	2619		196.08479216	20.0 ppm		false	false				Self	TT
9103_2719	Mre11Strep	689	680	TDILGSLLAKK	10	Mre11Strep	664	659	SAASTKTASR	6	228	4	584.082162411557	2332.2995437787117	584.0813232075	2332.2961869624837	1.4392752716274992		9103	JOW_594_XL2_XiViewer_spectra.mgf	JOW_594_XL2_XiViewer_spectra.mgf	1259		196.08479216	20.0 ppm		false	false				Self	TT
9103_1757	Mer2	137	130	VSTAMLSKGDEK	8	Mer2	141	138	GDEKK	4	135	4	510.009862197613	2036.0103429229362	510.0096723425	2036.009583502484	0.37299453710559166		9103	JOW_594_XL2_XiViewer_spectra.mgf	JOW_594_XL2_XiViewer_spectra.mgf	1609		196.08479216	20.0 ppm		false	false				Self	TT
9103_3054	Mer2	141	130	VSTAMLSKGDEKK	12	Mer2	137	130	VSTAMLSKGDEK	8	151	5	571.6967145519391	2853.4471904253005	571.696547988	2853.446357605605	0.29186450035795436		9103	JOW_594_XL2_XiViewer_spectra.mgf	JOW_594_XL2_XiViewer_spectra.mgf	2492		196.08479216	20.0 ppm		false	false				Self	TT
9103_3329	Mer2	0	1	GPGSMVAR	0	Mer2	141	138	GDEKK	4	120	3	515.927781270046	1544.761514409501	515.9278396266667	1544.761689479363	-0.11333130750519074		9103	JOW_594_XL2_XiViewer_spectra.mgf	JOW_594_XL2_XiViewer_spectra.mgf	398		196.08479216	20.0 ppm		false	false				Self	TT
9103_1771	Mre11Strep	420	420	KSGINGTSISDRDVEK	1	Mre11Strep	477	474	FVDKDEK	4	135	4	696.1029397611991	2780.38265317728	696.1029838275	2780.382829442484	-0.06339601935268407		9103	JOW_594_XL2_XiViewer_spectra.mgf	JOW_594_XL2_XiViewer_spectra.mgf	2536		196.08479216	20.0 ppm		false	false				Self	TT
9103_1772	Mre11Strep	420	420	KSGINGTSISDRDVEK	1	Mre11Strep	477	474	FVDKDEK	4	119	5	557.084260250805	2780.38491891963	557.0838423380001	2780.3828293556053	0.751538242327909		9103	JOW_594_XL2_XiViewer_spectra.mgf	JOW_594_XL2_XiViewer_spectra.mgf	2736		196.08479216	20.0 ppm		false	false				Self	TT
9103_3219	Mre11Strep	420	420	KSGINGTSISDRDVEK	1	Mre11Strep	477	474	FVDKDEK	4	134	4	696.1023017703301	2780.380101213804	696.1029838275	2780.382829442484	-0.9812420975821396		9103	JOW_594_XL2_XiViewer_spectra.mgf	JOW_594_XL2_XiViewer_spectra.mgf	1939		196.08479216	20.0 ppm		false	false				Self	TT
9103_3345	Mre11Strep	420	420	KSGINGTSISDRDVEK	1	Mre11Strep	477	474	FVDKDEK	4	132	4	696.103276215357	2780.383998993912	696.1029838275	2780.382829442484	0.4206440263316351		9103	JOW_594_XL2_XiViewer_spectra.mgf	JOW_594_XL2_XiViewer_spectra.mgf	232		196.08479216	20.0 ppm		false	false				Self	TT
9103_3342	Mre11Strep	157	152	VIESDKIK	6	Mer2	163	160	YNSKITR	4	111	3	670.04067377615	2007.100191927813	670.0406276800002	2007.1000536393635	0.06889962923546276		9103	JOW_594_XL2_XiViewer_spectra.mgf	JOW_594_XL2_XiViewer_spectra.mgf	451		196.08479216	20.0 ppm		false	false				Between	TT
9103_3249	Mre11Strep	477	474	FVDKDEK	4	Mer2	0	1	GPGSMVAR	0	166	3	617.308109624094	1848.902499471645	617.3086086266667	1848.903996479363	-0.809673039282776		9103	JOW_594_XL2_XiViewer_spectra.mgf	JOW_594_XL2_XiViewer_spectra.mgf	3378		196.08479216	20.0 ppm		false	false				Between	TT
9103_1790	Mre11Strep	588	574	ITHISQAESSKPTSKPK	15	Mre11Strep	689	680	TDILGSLLAKK	10	162	4	798.9551655414019	3191.7915562980916	798.951411595	3191.7765405124837	4.704522831481952		9103	JOW_594_XL2_XiViewer_spectra.mgf	JOW_594_XL2_XiViewer_spectra.mgf	1729		196.08479216	20.0 ppm		false	false				Self	TT
9103_1794	Mre11Strep	588	574	ITHISQAESSKPTSKPK	15	Mre11Strep	689	680	TDILGSLLAKK	10	126	6	532.972256233573	3191.7898786001642	532.97003319	3191.776540338726	4.178945884688391		9103	JOW_594_XL2_XiViewer_spectra.mgf	JOW_594_XL2_XiViewer_spectra.mgf	2659		196.08479216	20.0 ppm		false	false				Self	TT
9103_2501	Mre11Strep	732	713	GGGSGGGSGGSAWSHPQFEK	20	Mre11Strep	518	515	ALIKQVK	4	154	5	569.0920038982949	2840.4236371570796	569.0913869379999	2840.4205523556047	1.0860368801062286		9103	JOW_594_XL2_XiViewer_spectra.mgf	JOW_594_XL2_XiViewer_spectra.mgf	2578		196.08479216	20.0 ppm		false	false				Self	TT
9103_3042	Mre11Strep	732	713	GGGSGGGSGGSAWSHPQFEK	20	Mre11Strep	518	515	ALIKQVK	4	126	5	569.0919758937449	2840.4234971343294	569.0913869379999	2840.4205523556047	1.0367403947369658		9103	JOW_594_XL2_XiViewer_spectra.mgf	JOW_594_XL2_XiViewer_spectra.mgf	777		196.08479216	20.0 ppm		false	false				Self	TT
9103_1797	Mer2	205	199	VLLSLSKDMoxHSLQTR	7	Mer2	0	1	GPGSMoxVAR	0	144	4	683.106989960033	2728.398853972616	683.1072806575	2728.400016762484	-0.42618012785237		9103	JOW_594_XL2_XiViewer_spectra.mgf	JOW_594_XL2_XiViewer_spectra.mgf	337		196.08479216	20.0 ppm		false	false				Self	TT
9103_1984	Mer2	205	199	VLLSLSKDMHSLQTR	7	Mer2	0	1	GPGSMVAR	0	146	4	675.109229765989	2696.4078131964397	675.1098233575	2696.4101875624838	-0.8805655960562824		9103	JOW_594_XL2_XiViewer_spectra.mgf	JOW_594_XL2_XiViewer_spectra.mgf	1898		196.08479216	20.0 ppm		false	false				Self	TT
9103_2696	Mer2	205	199	VLLSLSKDMHSLQTR	7	Mer2	0	1	GPGSMoxVAR	0	147	4	679.108150444579	2712.4034959108	679.1085520075	2712.4051021624837	-0.592187237276641		9103	JOW_594_XL2_XiViewer_spectra.mgf	JOW_594_XL2_XiViewer_spectra.mgf	1839		196.08479216	20.0 ppm		false	false				Self	TT
9103_1803	Mre11Strep	171	168	GSTKLALYGLAAVRDER	4	Mre11Strep	664	659	SAASTKTASR	6	136	5	599.726403447717	2993.59563490419	599.725158156	2993.589408445605	2.079930723754952		9103	JOW_594_XL2_XiViewer_spectra.mgf	JOW_594_XL2_XiViewer_spectra.mgf	3056		196.08479216	20.0 ppm		false	false				Self	TT
9103_1807	Mer2	205	199	VLLSLSKDMHSLQTR	7	Mer2	255	255	KSVPPPR	1	196	5	541.507924953878	2702.503242434995	541.505306938	2702.490152355605	4.843710301315069		9103	JOW_594_XL2_XiViewer_spectra.mgf	JOW_594_XL2_XiViewer_spectra.mgf	775		196.08479216	20.0 ppm		false	false				Self	TT
9103_1810	Mer2	205	199	VLLSLSKDMHSLQTR	7	Mer2	255	255	KSVPPPR	1	159	4	676.6320739950901	2702.499190112844	676.6298145775	2702.490152442484	3.3442010332543237		9103	JOW_594_XL2_XiViewer_spectra.mgf	JOW_594_XL2_XiViewer_spectra.mgf	1231		196.08479216	20.0 ppm		false	false				Self	TT
9103_1814	Mre11Strep	325	308	SISLQDVPHLRPHDKDATSK	18	Mre11Strep	410	399	VANGNNVVQFYKK	12	132	5	784.816077340347	3919.0440043673398	784.81408551	3919.034045215605	2.5412261337147704		9103	JOW_594_XL2_XiViewer_spectra.mgf	JOW_594_XL2_XiViewer_spectra.mgf	2515		196.08479216	20.0 ppm		false	false				Self	TT
9103_1816	Mer2	209	199	VLLSLSKDMHSLQTR	11	Mer2	255	255	KSVPPPR	1	178	5	541.505133195339	2702.4892836423	541.505306938	2702.490152355605	-0.3214492027644243		9103	JOW_594_XL2_XiViewer_spectra.mgf	JOW_594_XL2_XiViewer_spectra.mgf	797		196.08479216	20.0 ppm		false	false				Self	TT
9103_1826	Mer2	209	199	VLLSLSKDMHSLQTR	11	Mer2	255	255	KSVPPPR	1	170	5	541.507370642036	2702.500470875785	541.505306938	2702.490152355605	3.8181527400353996		9103	JOW_594_XL2_XiViewer_spectra.mgf	JOW_594_XL2_XiViewer_spectra.mgf	1552		196.08479216	20.0 ppm		false	false				Self	TT
9103_1834	Mer2	204	199	VLLSLSKDMHSLQTR	6	Mre11Strep	420	420	KSGINGTSISDRDVEK	1	137	5	726.585864325329	3627.89293929225	726.5850805719998	3627.889020525604	1.0801782039071317		9103	JOW_594_XL2_XiViewer_spectra.mgf	JOW_594_XL2_XiViewer_spectra.mgf	2861		196.08479216	20.0 ppm		false	false				Between	TT
9103_1835	Mer2	205	199	VLLSLSKDMHSLQTR	7	Mre11Strep	420	420	KSGINGTSISDRDVEK	1	166	6	605.6559426052839	3627.8919968304294	605.6554465400002	3627.889020438727	0.8204197221955651		9103	JOW_594_XL2_XiViewer_spectra.mgf	JOW_594_XL2_XiViewer_spectra.mgf	3085		196.08479216	20.0 ppm		false	false				Between	TT
9103_1841	Mer2	209	199	VLLSLSKDMHSLQTR	11	Mer2	163	160	YNSKITR	4	172	5	561.707901388322	2803.503124607215	561.7075655159999	2803.5014452456044	0.5990229159186948		9103	JOW_594_XL2_XiViewer_spectra.mgf	JOW_594_XL2_XiViewer_spectra.mgf	2694		196.08479216	20.0 ppm		false	false				Self	TT
9103_1866	Mre11Strep	679	677	TPKTDILGSLLAK	3	Mre11Strep	664	657	TRSAASTKTASR	8	181	5	558.51907600812	2787.558997706205	558.51636016	2787.5454184656046	4.8713970758788925		9103	JOW_594_XL2_XiViewer_spectra.mgf	JOW_594_XL2_XiViewer_spectra.mgf	2567		196.08479216	20.0 ppm		false	false				Self	TT
9103_1858	Mre11Strep	326	308	SISLQDVPHLRPHDKDATSK	19	Mre11Strep	66	66	KSLYQVLK	1	164	6	570.484519132384	3416.86345599303	570.4808764916667	3416.8416001487262	6.3965049778569645		9103	JOW_594_XL2_XiViewer_spectra.mgf	JOW_594_XL2_XiViewer_spectra.mgf	1000		196.08479216	20.0 ppm		false	false				Self	TT
9103_1871	Mer2	205	199	VLLSLSKDMHSLQTR	7	Mer2	94	90	TLCcmKSLNK	5	109	5	578.117000001751	2885.54861767436	578.116612636	2885.546680845605	0.6712172662932199		9103	JOW_594_XL2_XiViewer_spectra.mgf	JOW_594_XL2_XiViewer_spectra.mgf	532		196.08479216	20.0 ppm		false	false				Self	TT
9103_1873	Mer2	212	199	VLLSLSKDMHSLQTR	14	Mre11Strep	473	473	KFVDK	1	167	5	512.684902559523	2558.38813046322	512.685084746	2558.389041395605	-0.35605702273141904		9103	JOW_594_XL2_XiViewer_spectra.mgf	JOW_594_XL2_XiViewer_spectra.mgf	2473		196.08479216	20.0 ppm		false	false				Between	TT
9103_1883	Mre11Strep	307	306	MKSISLQDVPHLRPHDK	2	Mre11Strep	66	66	KSLYQVLK	1	160	6	529.966033411407	3173.7525416671683	529.9636633433333	3173.738321258726	4.480649317247497		9103	JOW_594_XL2_XiViewer_spectra.mgf	JOW_594_XL2_XiViewer_spectra.mgf	466		196.08479216	20.0 ppm		false	false				Self	TT
9103_1890	Mre11Strep	190	188	TFKDGGVTFEVPTMR	3	Mre11Strep	664	659	SAASTKTASR	6	162	4	715.614182807339	2858.42762536184	715.6130900975	2858.423254522484	1.5291085212896187		9103	JOW_594_XL2_XiViewer_spectra.mgf	JOW_594_XL2_XiViewer_spectra.mgf	2254		196.08479216	20.0 ppm		false	false				Self	TT
9103_2620	Mre11Strep	190	188	TFKDGGVTFEVPTMoxR	3	Mre11Strep	664	659	SAASTKTASR	6	117	4	719.6116529605799	2874.4175059748036	719.6118187475	2874.418169122484	-0.23070675223741233		9103	JOW_594_XL2_XiViewer_spectra.mgf	JOW_594_XL2_XiViewer_spectra.mgf	1967		196.08479216	20.0 ppm		false	false				Self	TT
9103_1892	Mer2	77	66	LELESMELRENSDKLIK	12	Mer2	93	90	TLCcmKSLNK	4	117	5	641.943521131277	3204.68122332199	641.9419559219999	3204.6733972756047	2.442073002451737		9103	JOW_594_XL2_XiViewer_spectra.mgf	JOW_594_XL2_XiViewer_spectra.mgf	2154		196.08479216	20.0 ppm		false	false				Self	TT
9103_2254	Mer2	77	58	QILEWAGKLELESMELRENSDK	20	Mer2	93	90	TLCcmKSLNK	4	101	5	756.192887757413	3775.92805645267	756.18976808	3775.9124580656053	4.131024550426067		9103	JOW_594_XL2_XiViewer_spectra.mgf	JOW_594_XL2_XiViewer_spectra.mgf	159		196.08479216	20.0 ppm		false	false				Self	TT
9103_1898	Mer2	212	199	VLLSLSKDMHSLQTR	14	Mre11Strep	518	515	ALIKQVK	4	197	5	545.318270530112	2721.554970316165	545.318777192	2721.557503625605	-0.9308307601781736		9103	JOW_594_XL2_XiViewer_spectra.mgf	JOW_594_XL2_XiViewer_spectra.mgf	3544		196.08479216	20.0 ppm		false	false				Between	TT
9103_1899	Mer2	212	199	VLLSLSKDMHSLQTR	14	Mre11Strep	518	515	ALIKQVK	4	103	4	681.395638868974	2721.5534496083797	681.396652395	2721.557503712484	-1.4896264726605184		9103	JOW_594_XL2_XiViewer_spectra.mgf	JOW_594_XL2_XiViewer_spectra.mgf	1980		196.08479216	20.0 ppm		false	false				Between	TT
9103_1902	Mre11Strep	65	45	NNNVDMVVQSGDLFHVNKPSKK	21	Mer2	0	1	GPGSMVAR	0	127	5	688.751223557907	3438.71973545514	688.750004334	3438.713639335605	1.7727906927827166		9103	JOW_594_XL2_XiViewer_spectra.mgf	JOW_594_XL2_XiViewer_spectra.mgf	3156		196.08479216	20.0 ppm		false	false				Between	TT
9103_1903	Mer2	209	199	VLLSLSKDMHSLQTR	11	Mer2	0	1	GPGSMoxVAR	0	192	4	679.110995382626	2712.414875662988	679.1085520075	2712.4051021624837	3.6032598878612587		9103	JOW_594_XL2_XiViewer_spectra.mgf	JOW_594_XL2_XiViewer_spectra.mgf	779		196.08479216	20.0 ppm		false	false				Self	TT
9103_1915	Mre11Strep	73	67	SLYQVLKTLR	7	Mre11Strep	665	659	SAASTKTASR	7	163	4	599.586474942605	2394.316793902904	599.5880440725	2394.323070422484	-2.6214171585184123		9103	JOW_594_XL2_XiViewer_spectra.mgf	JOW_594_XL2_XiViewer_spectra.mgf	2829		196.08479216	20.0 ppm		false	false				Self	TT
9103_1930	Mre11Strep	410	399	VANGNNVVQFYKK	12	Mre11Strep	66	66	KSLYQVLK	1	109	4	664.373676542275	2653.465600301584	664.37206895	2653.4591699324837	2.423391010877239		9103	JOW_594_XL2_XiViewer_spectra.mgf	JOW_594_XL2_XiViewer_spectra.mgf	2062		196.08479216	20.0 ppm		false	false				Self	TT
9103_1943	Mer2	212	199	VLLSLSKDMHSLQTR	14	Mer2	137	130	VSTAMLSKGDEK	8	147	5	638.540335989716	3187.665297614185	638.538892784	3187.658081585605	2.263739835090267		9103	JOW_594_XL2_XiViewer_spectra.mgf	JOW_594_XL2_XiViewer_spectra.mgf	2282		196.08479216	20.0 ppm		false	false				Self	TT
9103_1957	Mre11Strep	420	420	KSGINGTSISDRDVEK	1	Mre11Strep	159	158	IKVVPLLFQK	2	103	5	617.952390435649	3084.7255698438503	617.950935938	3084.718297355605	2.3575858617200938		9103	JOW_594_XL2_XiViewer_spectra.mgf	JOW_594_XL2_XiViewer_spectra.mgf	3124		196.08479216	20.0 ppm		false	false				Self	TT
9103_2939	Mer2	165	160	YNSKITR	6	Mer2	0	1	GPGSMoxVAR	0	103	3	622.988676089987	1865.944198869324	622.9878694566668	1865.9417789693632	1.2968785993838388		9103	JOW_594_XL2_XiViewer_spectra.mgf	JOW_594_XL2_XiViewer_spectra.mgf	329		196.08479216	20.0 ppm		false	false				Self	TT
9103_1991	Mre11Strep	73	67	SLYQVLKTLR	7	Mer2	163	160	YNSKITR	4	115	3	766.438754287323	2296.294433461332	766.4373811099998	2296.290313929362	1.7939944026248478		9103	JOW_594_XL2_XiViewer_spectra.mgf	JOW_594_XL2_XiViewer_spectra.mgf	2102		196.08479216	20.0 ppm		false	false				Between	TT
9103_1993	Mre11Strep	322	308	SISLQDVPHLRPHDKDATSK	15	Mre11Strep	188	188	TFKDGGVTFEVPTMR	1	117	6	688.1900855958389	4123.096854773759	688.1872222316665	4123.079674588725	4.166833141883796		9103	JOW_594_XL2_XiViewer_spectra.mgf	JOW_594_XL2_XiViewer_spectra.mgf	2513		196.08479216	20.0 ppm		false	false				Self	TT
9103_2002	Mer2	205	199	VLLSLSKDMoxHSLQTR	7	Mer2	212	199	VLLSLSKDMHSLQTR	14	121	5	734.1962409463381	3665.9448223972954	734.1992130919999	3665.9596831256044	-4.053707512779059		9103	JOW_594_XL2_XiViewer_spectra.mgf	JOW_594_XL2_XiViewer_spectra.mgf	1629		196.08479216	20.0 ppm		false	false				Self	TT
9103_2004	Mer2	205	199	VLLSLSKDMoxHSLQTR	7	Mer2	212	199	VLLSLSKDMHSLQTR	14	168	6	611.999371327821	3665.952569165652	612.0005569733332	3665.9596830387254	-1.9405213609162888		9103	JOW_594_XL2_XiViewer_spectra.mgf	JOW_594_XL2_XiViewer_spectra.mgf	3392		196.08479216	20.0 ppm		false	false				Self	TT
9103_3390	Mer2	205	199	VLLSLSKDMoxHSLQTR	7	Mer2	212	199	VLLSLSKDMHSLQTR	14	176	5	734.202069955755	3665.97396744438	734.1992130919999	3665.9596831256044	3.8964745960604246		9103	JOW_594_XL2_XiViewer_spectra.mgf	JOW_594_XL2_XiViewer_spectra.mgf	914		196.08479216	20.0 ppm		false	false				Self	TT
9103_2006	Mre11Strep	420	420	KSGINGTSISDRDVEK	1	Mre11Strep	677	677	TPKTDILGSLLAK	1	150	5	652.3571114324379	3256.7491748277944	652.3575660260001	3256.7514477956056	-0.6979248639810298		9103	JOW_594_XL2_XiViewer_spectra.mgf	JOW_594_XL2_XiViewer_spectra.mgf	240		196.08479216	20.0 ppm		false	false				Self	TT
9103_2014	Mre11Strep	692	692	SGSGSGSGSSASAWSHPQFEK	1	Mre11Strep	689	680	TDILGSLLAKK	10	103	5	679.1411557606771	3390.6693964689903	679.1411114059999	3390.669174695605	0.0654069665877739		9103	JOW_594_XL2_XiViewer_spectra.mgf	JOW_594_XL2_XiViewer_spectra.mgf	3123		196.08479216	20.0 ppm		false	false				Self	TT
9103_2166	Mre11Strep	692	692	SGSGSGSGSSASAWSHPQFEK	1	Mre11Strep	689	680	TDILGSLLAKK	10	160	4	848.6735343811099	3390.6650316569235	848.6745701625	3390.669174782484	-1.2219197293612838		9103	JOW_594_XL2_XiViewer_spectra.mgf	JOW_594_XL2_XiViewer_spectra.mgf	418		196.08479216	20.0 ppm		false	false				Self	TT
9103_2134	Mre11Strep	472	457	MQLSLLPEVGLNEAVKK	16	Mer2	165	160	YNSKITR	6	182	5	589.930574018057	2944.61648775589	589.928391646	2944.605575895605	3.7057120227923015		9103	JOW_594_XL2_XiViewer_spectra.mgf	JOW_594_XL2_XiViewer_spectra.mgf	1550		196.08479216	20.0 ppm		false	false				Between	TT
9103_2031	Mre11Strep	689	680	TDILGSLLAKK	10	Mer2	163	160	YNSKITR	4	112	4	559.574306503776	2234.268120147588	559.5731340625	2234.263430382484	2.099020661722387		9103	JOW_594_XL2_XiViewer_spectra.mgf	JOW_594_XL2_XiViewer_spectra.mgf	3542		196.08479216	20.0 ppm		false	false				Between	TT
9103_2752	Mre11Strep	689	680	TDILGSLLAKK	10	Mer2	163	160	YNSKITR	4	166	4	559.573817635173	2234.266164673176	559.5731340625	2234.263430382484	1.223799599792447		9103	JOW_594_XL2_XiViewer_spectra.mgf	JOW_594_XL2_XiViewer_spectra.mgf	453		196.08479216	20.0 ppm		false	false				Between	TT
9103_2035	Mre11Strep	716	713	GGGSGGGSGGSAWSHPQFEK	4	Mre11Strep	679	677	TPKTDILGSLLAK	3	146	5	680.547598590005	3397.7016106156298	680.545325372	3397.6902445256046	3.345240209422282		9103	JOW_594_XL2_XiViewer_spectra.mgf	JOW_594_XL2_XiViewer_spectra.mgf	2534		196.08479216	20.0 ppm		false	false				Self	TT
9103_2038	Mre11Strep	171	168	GSTKLALYGLAAVRDER	4	Mer2	0	1	GPGSMVAR	0	178	4	698.1253248159039	2788.4721933960996	698.1236250125	2788.465394182484	2.4383353043246148		9103	JOW_594_XL2_XiViewer_spectra.mgf	JOW_594_XL2_XiViewer_spectra.mgf	631		196.08479216	20.0 ppm		false	false				Between	TT
9103_2754	Mre11Strep	171	168	GSTKLALYGLAAVRDER	4	Mer2	0	1	GPGSMVAR	0	141	4	698.1237455819361	2788.465876460228	698.1236250125	2788.465394182484	0.17295453805760425		9103	JOW_594_XL2_XiViewer_spectra.mgf	JOW_594_XL2_XiViewer_spectra.mgf	1073		196.08479216	20.0 ppm		false	false				Between	TT
9103_2055	Mre11Strep	472	457	MQLSLLPEVGLNEAVKK	16	Mre11Strep	667	659	SAASTKTASR	9	157	4	761.666457883513	3042.6367256665358	761.6668596075	3042.638332562484	-0.528125847507553		9103	JOW_594_XL2_XiViewer_spectra.mgf	JOW_594_XL2_XiViewer_spectra.mgf	3369		196.08479216	20.0 ppm		false	false				Self	TT
9103_2065	Mer2	204	199	VLLSLSKDMHSLQTR	6	Mre11Strep	66	66	KSLYQVLK	1	140	5	581.12956612766	2900.611448303905	581.1304258060002	2900.6157466956056	-1.4818893903666195		9103	JOW_594_XL2_XiViewer_spectra.mgf	JOW_594_XL2_XiViewer_spectra.mgf	3489		196.08479216	20.0 ppm		false	false				Between	TT
9103_2078	Mre11Strep	679	677	TPKTDILGSLLAK	3	Mer2	165	160	YNSKITR	6	111	4	609.097687848419	2432.36164552616	609.0982446175	2432.3638726024838	-0.9156016289006382		9103	JOW_594_XL2_XiViewer_spectra.mgf	JOW_594_XL2_XiViewer_spectra.mgf	2445		196.08479216	20.0 ppm		false	false				Between	TT
9103_2080	Mer2	57	46	VTNAGALEESDKQILEWAGK	12	Mer2	55	46	VTNAGALEESDK	10	174	4	897.7008861669591	3586.7744388003202	897.6982421825	3586.763862862484	2.9486016477608503		9103	JOW_594_XL2_XiViewer_spectra.mgf	JOW_594_XL2_XiViewer_spectra.mgf	1249		196.08479216	20.0 ppm		false	false				Self	TT
9103_2771	Mer2	57	46	VTNAGALEESDKQILEWAGK	12	Mer2	55	46	VTNAGALEESDK	10	168	4	897.6978789834931	3586.762410066456	897.6982421825	3586.763862862484	-0.4050436782237371		9103	JOW_594_XL2_XiViewer_spectra.mgf	JOW_594_XL2_XiViewer_spectra.mgf	843		196.08479216	20.0 ppm		false	false				Self	TT
9103_2081	Mre11Strep	74	67	SLYQVLKTLR	8	Mre11Strep	518	515	ALIKQVK	4	185	4	554.594034662	2214.347032780484	554.5938695225	2214.3463722224838	0.29830834437175524		9103	JOW_594_XL2_XiViewer_spectra.mgf	JOW_594_XL2_XiViewer_spectra.mgf	2328		196.08479216	20.0 ppm		false	false				Self	TT
9103_2772	Mre11Strep	74	67	SLYQVLKTLR	8	Mre11Strep	518	515	ALIKQVK	4	156	4	554.594063031885	2214.3471462600237	554.5938695225	2214.3463722224838	0.3495557649203191		9103	JOW_594_XL2_XiViewer_spectra.mgf	JOW_594_XL2_XiViewer_spectra.mgf	1340		196.08479216	20.0 ppm		false	false				Self	TT
9103_2097	Mer2	55	38	SIFSHSGKVTNAGALEESDK	18	Mre11Strep	159	158	IKVVPLLFQK	2	118	5	692.179855183381	3455.86289358251	692.1805600639999	3455.8664179856046	-1.0198319808525285		9103	JOW_594_XL2_XiViewer_spectra.mgf	JOW_594_XL2_XiViewer_spectra.mgf	706		196.08479216	20.0 ppm		false	false				Between	TT
9103_2098	Mer2	45	38	SIFSHSGKVTNAGALEESDK	8	Mre11Strep	159	158	IKVVPLLFQK	2	107	4	864.974296003795	3455.8680781476637	864.973880985	3455.866418072484	0.4803643945731798		9103	JOW_594_XL2_XiViewer_spectra.mgf	JOW_594_XL2_XiViewer_spectra.mgf	646		196.08479216	20.0 ppm		false	false				Between	TT
9103_2119	Mre11Strep	307	306	MKSISLQDVPHLRPHDK	2	Mre11Strep	679	677	TPKTDILGSLLAK	3	138	6	593.000893638545	3551.961703029996	592.9989048599998	3551.949770358725	3.3594707252552394		9103	JOW_594_XL2_XiViewer_spectra.mgf	JOW_594_XL2_XiViewer_spectra.mgf	50		196.08479216	20.0 ppm		false	false				Self	TT
9103_2128	Mre11Strep	170	160	VVPLLFQKGSTK	11	Mre11Strep	66	66	KSLYQVLK	1	165	4	623.375176595404	2489.4716005141	623.372809	2489.4621301324837	3.8041878611372772		9103	JOW_594_XL2_XiViewer_spectra.mgf	JOW_594_XL2_XiViewer_spectra.mgf	1124		196.08479216	20.0 ppm		false	false				Self	TT
9103_2132	Mer2	23	11	TDEISTDVSEANSEHSLMITETSSPFR	13	Mer2	0	1	GPGSMVAR	0	107	4	988.964098564672	3951.827288391172	988.959835795	3951.810237312484	4.3147513832859605		9103	JOW_594_XL2_XiViewer_spectra.mgf	JOW_594_XL2_XiViewer_spectra.mgf	1759		196.08479216	20.0 ppm		false	false				Self	TT
9103_2790	Mer2	114	98	FNQLLEQDAATNGNVKTLIK	17	Mer2	0	1	GPGSMVAR	0	223	4	797.4203072985789	3185.6521233267995	797.419850015	3185.6502941924837	0.5741792560053149		9103	JOW_594_XL2_XiViewer_spectra.mgf	JOW_594_XL2_XiViewer_spectra.mgf	1361		196.08479216	20.0 ppm		false	false				Self	TT
9103_2155	Mre11Strep	308	308	SISLQDVPHLRPHDK	1	Mre11Strep	73	67	SLYQVLKTLR	7	146	5	632.358332188231	3156.75527860676	632.355429298	3156.7407641556047	4.597923060415403		9103	JOW_594_XL2_XiViewer_spectra.mgf	JOW_594_XL2_XiViewer_spectra.mgf	2165		196.08479216	20.0 ppm		false	false				Self	TT
9103_2156	Mre11Strep	308	308	SISLQDVPHLRPHDK	1	Mre11Strep	73	67	SLYQVLKTLR	7	184	6	527.1326807320021	3156.7524255907388	527.130737145	3156.740764068726	3.6941652432817085		9103	JOW_594_XL2_XiViewer_spectra.mgf	JOW_594_XL2_XiViewer_spectra.mgf	1961		196.08479216	20.0 ppm		false	false				Self	TT
9103_2168	Mer2	43	38	SIFSHSGKVTNAGALEESDK	6	Mre11Strep	679	677	TPKTDILGSLLAK	3	125	5	726.586622223342	3627.896728782315	726.5871901520002	3627.899568425606	-0.7827237874886815		9103	JOW_594_XL2_XiViewer_spectra.mgf	JOW_594_XL2_XiViewer_spectra.mgf	1095		196.08479216	20.0 ppm		false	false				Between	TT
9103_2169	Mre11Strep	679	677	TPKTDILGSLLAK	3	Mre11Strep	518	515	ALIKQVK	4	184	4	588.613708967238	2350.425730001436	588.6122592125	2350.419930982484	2.467226760475571		9103	JOW_594_XL2_XiViewer_spectra.mgf	JOW_594_XL2_XiViewer_spectra.mgf	3145		196.08479216	20.0 ppm		false	false				Self	TT
9103_2801	Mre11Strep	679	677	TPKTDILGSLLAK	3	Mre11Strep	518	515	ALIKQVK	4	159	4	588.6128535090351	2350.422308168624	588.6122592125	2350.419930982484	1.0113878413088102		9103	JOW_594_XL2_XiViewer_spectra.mgf	JOW_594_XL2_XiViewer_spectra.mgf	2240		196.08479216	20.0 ppm		false	false				Self	TT
9103_2184	Mer2	57	46	VTNAGALEESDKQILEWAGK	12	Mer2	82	80	LIKVLNENSK	3	114	4	878.718361976824	3510.84434203978	878.7215203425	3510.8569755024837	-3.5983985653760553		9103	JOW_594_XL2_XiViewer_spectra.mgf	JOW_594_XL2_XiViewer_spectra.mgf	2023		196.08479216	20.0 ppm		false	false				Self	TT
9103_2186	Mre11Strep	732	713	GGGSGGGSGGSAWSHPQFEK	20	Mre11Strep	159	158	IKVVPLLFQK	2	145	4	807.421163803607	3225.655549346912	807.42155001	3225.657094172484	-0.4789181016708395		9103	JOW_594_XL2_XiViewer_spectra.mgf	JOW_594_XL2_XiViewer_spectra.mgf	3336		196.08479216	20.0 ppm		false	false				Self	TT
9103_2191	Mer2	65	58	QILEWAGKLELESMELRENSDK	8	Mre11Strep	667	659	SAASTKTASR	9	121	4	948.9827927899879	3791.9020652924355	948.98227125	3791.899979132484	0.5501621780406729		9103	JOW_594_XL2_XiViewer_spectra.mgf	JOW_594_XL2_XiViewer_spectra.mgf	1515		196.08479216	20.0 ppm		false	false				Between	TT
9103_2193	Mre11Strep	410	399	VANGNNVVQFYKK	12	Mre11Strep	159	158	IKVVPLLFQK	2	168	4	715.917645769799	2859.64147721168	715.916643615	2859.637468592484	1.40179279373109		9103	JOW_594_XL2_XiViewer_spectra.mgf	JOW_594_XL2_XiViewer_spectra.mgf	1715		196.08479216	20.0 ppm		false	false				Self	TT
9103_2195	Mre11Strep	410	399	VANGNNVVQFYKK	12	Mre11Strep	159	158	IKVVPLLFQK	2	135	3	954.2209682963639	2859.6410754884546	954.2197660266667	2859.637468679363	1.2612819391307877		9103	JOW_594_XL2_XiViewer_spectra.mgf	JOW_594_XL2_XiViewer_spectra.mgf	727		196.08479216	20.0 ppm		false	false				Self	TT
9103_3428	Mre11Strep	410	399	VANGNNVVQFYKK	12	Mre11Strep	159	158	IKVVPLLFQK	2	179	4	715.919012469792	2859.646944011652	715.916643615	2859.637468592484	3.3135036424303057		9103	JOW_594_XL2_XiViewer_spectra.mgf	JOW_594_XL2_XiViewer_spectra.mgf	3395		196.08479216	20.0 ppm		false	false				Self	TT
9103_2198	Mre11Strep	410	399	VANGNNVVQFYKK	12	Mre11Strep	74	67	SLYQVLKTLR	8	172	4	724.90633152378	2895.5962202276037	724.906541535	2895.5970602724838	-0.29011111097047587		9103	JOW_594_XL2_XiViewer_spectra.mgf	JOW_594_XL2_XiViewer_spectra.mgf	413		196.08479216	20.0 ppm		false	false				Self	TT
9103_2200	Mre11Strep	410	399	VANGNNVVQFYKK	12	Mre11Strep	74	67	SLYQVLKTLR	8	161	5	580.126370006799	2895.5954676996	580.1266885040001	2895.597060185605	-0.5499680971808901		9103	JOW_594_XL2_XiViewer_spectra.mgf	JOW_594_XL2_XiViewer_spectra.mgf	2669		196.08479216	20.0 ppm		false	false				Self	TT
9103_2813	Mre11Strep	410	399	VANGNNVVQFYKK	12	Mre11Strep	74	67	SLYQVLKTLR	8	100	4	724.9063890593851	2895.5964503700243	724.906541535	2895.5970602724838	-0.21063098448367648		9103	JOW_594_XL2_XiViewer_spectra.mgf	JOW_594_XL2_XiViewer_spectra.mgf	2213		196.08479216	20.0 ppm		false	false				Self	TT
9103_3429	Mre11Strep	410	399	VANGNNVVQFYKK	12	Mre11Strep	74	67	SLYQVLKTLR	8	128	4	724.9090729513811	2895.607185938008	724.906541535	2895.5970602724838	3.4969180150373393		9103	JOW_594_XL2_XiViewer_spectra.mgf	JOW_594_XL2_XiViewer_spectra.mgf	2714		196.08479216	20.0 ppm		false	false				Self	TT
9103_2203	Mre11Strep	292	287	YGEAPKMTPIPLETIR	6	Mer2	0	1	GPGSMVAR	0	117	4	697.1147889274831	2784.4300498424163	697.1148400375	2784.430254282484	-0.07342258520460992		9103	JOW_594_XL2_XiViewer_spectra.mgf	JOW_594_XL2_XiViewer_spectra.mgf	325		196.08479216	20.0 ppm		false	false				Between	TT
9103_2215	Mre11Strep	190	188	TFKDGGVTFEVPTMR	3	Mre11Strep	66	66	KSLYQVLK	1	126	4	715.3863523363209	2857.5163034777675	715.383476315	2857.504799392484	4.025919846511901		9103	JOW_594_XL2_XiViewer_spectra.mgf	JOW_594_XL2_XiViewer_spectra.mgf	56		196.08479216	20.0 ppm		false	false				Self	TT
9103_2218	Mre11Strep	190	188	TFKDGGVTFEVPTMR	3	Mre11Strep	66	66	KSLYQVLK	1	124	3	953.5136136657519	2857.5190115966184	953.5088762933333	2857.5047994793626	4.973610983375275		9103	JOW_594_XL2_XiViewer_spectra.mgf	JOW_594_XL2_XiViewer_spectra.mgf	2957		196.08479216	20.0 ppm		false	false				Self	TT
9103_2237	Mer2	205	199	VLLSLSKDMHSLQTR	7	Mre11Strep	188	188	TFKDGGVTFEVPTMR	1	143	5	722.3798152062469	3606.8626936968394	722.378040694	3606.853821135605	2.459917056388503		9103	JOW_594_XL2_XiViewer_spectra.mgf	JOW_594_XL2_XiViewer_spectra.mgf	2022		196.08479216	20.0 ppm		false	false				Between	TT
9103_2242	Mre11Strep	269	256	NFDVLQPGSSVATSLCcmEAEAQPK	14	Mer2	0	1	GPGSMVAR	0	118	4	855.167261949574	3416.63994193078	855.1657893775	3416.634051642484	1.72400327546196		9103	JOW_594_XL2_XiViewer_spectra.mgf	JOW_594_XL2_XiViewer_spectra.mgf	485		196.08479216	20.0 ppm		false	false				Between	TT
9103_2248	Mre11Strep	159	158	IKVVPLLFQK	2	Mer2	0	1	GPGSMVAR	0	170	3	718.756877685373	2153.2488036554814	718.7537646266666	2153.2394644793626	4.337267764636091		9103	JOW_594_XL2_XiViewer_spectra.mgf	JOW_594_XL2_XiViewer_spectra.mgf	862		196.08479216	20.0 ppm		false	false				Between	TT
9103_2824	Mre11Strep	159	158	IKVVPLLFQK	2	Mer2	0	1	GPGSMVAR	0	131	3	718.753297186206	2153.238062157981	718.7537646266666	2153.2394644793626	-0.6512612297797863		9103	JOW_594_XL2_XiViewer_spectra.mgf	JOW_594_XL2_XiViewer_spectra.mgf	3193		196.08479216	20.0 ppm		false	false				Between	TT
9103_2251	Mre11Strep	74	67	SLYQVLKTLR	8	Mre11Strep	66	66	KSLYQVLK	1	172	4	599.3606516353769	2393.4135006739916	599.35843029	2393.404615292484	3.71244437776223		9103	JOW_594_XL2_XiViewer_spectra.mgf	JOW_594_XL2_XiViewer_spectra.mgf	2520		196.08479216	20.0 ppm		false	false				Self	TT
9103_2253	Mer2	65	58	QILEWAGKLELESMELRENSDK	8	Mer2	90	83	VLNENSKTLCcmK	8	120	4	1030.528831727921	4118.086221044168	1030.52387457	4118.066392412485	4.815034483205242		9103	JOW_594_XL2_XiViewer_spectra.mgf	JOW_594_XL2_XiViewer_spectra.mgf	1892		196.08479216	20.0 ppm		false	false				Self	TT
9103_2256	Mre11Strep	73	67	SLYQVLKTLR	7	Mer2	0	1	GPGSMVAR	0	192	3	730.741974398552	2189.2040937950187	730.7402951866667	2189.199056159363	2.3011318416112236		9103	JOW_594_XL2_XiViewer_spectra.mgf	JOW_594_XL2_XiViewer_spectra.mgf	3525		196.08479216	20.0 ppm		false	false				Between	TT
9103_2800	Mre11Strep	73	67	SLYQVLKTLR	7	Mer2	0	1	GPGSMoxVAR	0	134	3	736.072375100925	2205.195295902138	736.0719333866667	2205.193970759363	0.6009189180191229		9103	JOW_594_XL2_XiViewer_spectra.mgf	JOW_594_XL2_XiViewer_spectra.mgf	118		196.08479216	20.0 ppm		false	false				Between	TT
9103_2827	Mre11Strep	73	67	SLYQVLKTLR	7	Mer2	0	1	GPGSMVAR	0	132	3	730.7401658735009	2189.198668219866	730.7402951866667	2189.199056159363	-0.17720613210919245		9103	JOW_594_XL2_XiViewer_spectra.mgf	JOW_594_XL2_XiViewer_spectra.mgf	833		196.08479216	20.0 ppm		false	false				Between	TT
9103_2294	Mre11Strep	64	45	NNNVDMVVQSGDLFHVNKPSK	20	Mre11Strep	159	158	IKVVPLLFQK	2	148	5	745.2101321812911	3721.0142785720604	745.207783318	3721.002534255605	3.1562237185510424		9103	JOW_594_XL2_XiViewer_spectra.mgf	JOW_594_XL2_XiViewer_spectra.mgf	3195		196.08479216	20.0 ppm		false	false				Self	TT
9103_2296	Mre11Strep	64	45	NNNVDMVVQSGDLFHVNKPSK	20	Mre11Strep	159	158	IKVVPLLFQK	2	138	4	931.260401543782	3721.012500307612	931.2579100525	3721.002534342484	2.678301085741445		9103	JOW_594_XL2_XiViewer_spectra.mgf	JOW_594_XL2_XiViewer_spectra.mgf	923		196.08479216	20.0 ppm		false	false				Self	TT
9103_3454	Mre11Strep	64	45	NNNVDMVVQSGDLFHVNKPSK	20	Mre11Strep	159	158	IKVVPLLFQK	2	121	5	745.210982617469	3721.01853075295	745.207783318	3721.002534255605	4.298975127730225		9103	JOW_594_XL2_XiViewer_spectra.mgf	JOW_594_XL2_XiViewer_spectra.mgf	2554		196.08479216	20.0 ppm		false	false				Self	TT
9103_2262	Mre11Strep	74	67	SLYQVLKTLR	8	Mer2	0	1	GPGSMVAR	0	203	4	548.307720923538	2189.201777826636	548.307040485	2189.199056072484	1.2432648115689473		9103	JOW_594_XL2_XiViewer_spectra.mgf	JOW_594_XL2_XiViewer_spectra.mgf	1324		196.08479216	20.0 ppm		false	false				Between	TT
9103_2268	Mer2	204	199	VLLSLSKDMHSLQTR	6	Mre11Strep	159	158	IKVVPLLFQK	2	104	5	622.366013246879	3106.7936839	622.366085538	3106.794045355605	-0.11634360038416655		9103	JOW_594_XL2_XiViewer_spectra.mgf	JOW_594_XL2_XiViewer_spectra.mgf	2968		196.08479216	20.0 ppm		false	false				Between	TT
9103_2270	Mre11Strep	679	677	TPKTDILGSLLAK	3	Mer2	38	38	SIFSHSGK	1	137	4	604.340139008738	2413.331450167436	604.33769483	2413.321673452484	4.051144552915688		9103	JOW_594_XL2_XiViewer_spectra.mgf	JOW_594_XL2_XiViewer_spectra.mgf	146		196.08479216	20.0 ppm		false	false				Between	TT
9103_2277	Mre11Strep	62	45	NNNVDMVVQSGDLFHVNKPSK	18	Mre11Strep	67	67	SLYQVLK	1	101	4	847.6875990523899	3386.7212903420436	847.6895946475	3386.729272722484	-2.356958527699609		9103	JOW_594_XL2_XiViewer_spectra.mgf	JOW_594_XL2_XiViewer_spectra.mgf	2963		196.08479216	20.0 ppm		false	false				Self	TT
9103_2284	Mre11Strep	689	680	TDILGSLLAKK	10	Mre11Strep	66	66	KSLYQVLK	1	213	4	583.8521131550959	2331.3793467528676	583.851709425	2331.3777318324837	0.6926892891796173		9103	JOW_594_XL2_XiViewer_spectra.mgf	JOW_594_XL2_XiViewer_spectra.mgf	2852		196.08479216	20.0 ppm		false	false				Self	TT
9103_2285	Mre11Strep	689	680	TDILGSLLAKK	10	Mre11Strep	66	66	KSLYQVLK	1	143	3	778.133666405914	2331.379169817105	778.1331871066667	2331.3777319193628	0.6167588042130215		9103	JOW_594_XL2_XiViewer_spectra.mgf	JOW_594_XL2_XiViewer_spectra.mgf	3440		196.08479216	20.0 ppm		false	false				Self	TT
9103_2832	Mre11Strep	689	680	TDILGSLLAKK	10	Mre11Strep	66	66	KSLYQVLK	1	137	4	583.85161134932	2331.377339529764	583.851709425	2331.3777318324837	-0.1682707672882992		9103	JOW_594_XL2_XiViewer_spectra.mgf	JOW_594_XL2_XiViewer_spectra.mgf	2169		196.08479216	20.0 ppm		false	false				Self	TT
9103_2833	Mre11Strep	689	680	TDILGSLLAKK	10	Mre11Strep	66	66	KSLYQVLK	1	136	3	778.133634541282	2331.379074223209	778.1331871066667	2331.3777319193628	0.5757556263441712		9103	JOW_594_XL2_XiViewer_spectra.mgf	JOW_594_XL2_XiViewer_spectra.mgf	2904		196.08479216	20.0 ppm		false	false				Self	TT
9103_2299	Mer2	209	199	VLLSLSKDMHSLQTR	11	Mre11Strep	689	680	TDILGSLLAKK	10	207	5	617.15393447853	3080.733290058255	617.1526271820002	3080.726753575606	2.121733984218724		9103	JOW_594_XL2_XiViewer_spectra.mgf	JOW_594_XL2_XiViewer_spectra.mgf	2446		196.08479216	20.0 ppm		false	false				Between	TT
9103_3456	Mer2	209	199	VLLSLSKDMHSLQTR	11	Mre11Strep	689	680	TDILGSLLAKK	10	209	5	617.1553137068361	3080.740186199785	617.1526271820002	3080.726753575606	4.3602127853568895		9103	JOW_594_XL2_XiViewer_spectra.mgf	JOW_594_XL2_XiViewer_spectra.mgf	1150		196.08479216	20.0 ppm		false	false				Between	TT
9103_2302	Mre11Strep	679	677	TPKTDILGSLLAK	3	Mre11Strep	66	66	KSLYQVLK	1	172	4	633.37776815296	2529.481966744324	633.37681998	2529.478174052484	1.499396942329115		9103	JOW_594_XL2_XiViewer_spectra.mgf	JOW_594_XL2_XiViewer_spectra.mgf	148		196.08479216	20.0 ppm		false	false				Self	TT
9103_2305	Mer2	113	98	FNQLLEQDAATNGNVKTLIK	16	Mre11Strep	188	188	TFKDGGVTFEVPTMR	1	116	4	1025.030600329493	4096.093295450456	1025.03075843	4096.093927852485	-0.1543914860969507		9103	JOW_594_XL2_XiViewer_spectra.mgf	JOW_594_XL2_XiViewer_spectra.mgf	147		196.08479216	20.0 ppm		false	false				Between	TT
9103_2309	Mer2	209	199	VLLSLSKDMHSLQTR	11	Mre11Strep	679	677	TPKTDILGSLLAK	3	157	5	656.770441699062	3278.8158261609146	656.772715626	3278.827195795605	-3.4675919197063636		9103	JOW_594_XL2_XiViewer_spectra.mgf	JOW_594_XL2_XiViewer_spectra.mgf	3083		196.08479216	20.0 ppm		false	false				Between	TT
9103_2315	Mer2	131	118	DLASQIENQLDKVSTAMoxLSK	14	Mer2	137	130	VSTAMoxLSKGDEK	8	121	4	921.7137618545371	3682.8259415506323	921.7143063025	3682.8281193424837	-0.5913368153053521		9103	JOW_594_XL2_XiViewer_spectra.mgf	JOW_594_XL2_XiViewer_spectra.mgf	1102		196.08479216	20.0 ppm		false	false				Self	TT
9103_2327	Mre11Strep	167	160	VVPLLFQKGSTK	8	Mre11Strep	74	67	SLYQVLKTLR	8	102	4	683.909013356469	2731.60694755836	683.907281585	2731.6000204724837	2.535907828487879		9103	JOW_594_XL2_XiViewer_spectra.mgf	JOW_594_XL2_XiViewer_spectra.mgf	1403		196.08479216	20.0 ppm		false	false				Self	TT
9103_2355	Mre11Strep	268	256	NFDVLQPGSSVATSLCcmEAEAQPK	13	Mre11Strep	362	348	LADDGEGDMVAELPKPLIR	15	130	3	1561.4410526702231	4681.301328610032	1561.4369879633332	4681.289134489362	2.604863814116181		9103	JOW_594_XL2_XiViewer_spectra.mgf	JOW_594_XL2_XiViewer_spectra.mgf	784		196.08479216	20.0 ppm		false	false				Self	TT
9103_2363	Mre11Strep	159	158	IKVVPLLFQK	2	Mre11Strep	159	158	IKVVPLLFQK	2	100	4	641.915200929596	2563.631697850868	641.913107035	2563.623322272484	3.2670862022441995		9103	JOW_594_XL2_XiViewer_spectra.mgf	JOW_594_XL2_XiViewer_spectra.mgf	2332		392.16958432	20.0 ppm		false	false				Self	TT
9103_2367	Mer2	57	46	VTNAGALEESDKQILEWAGK	12	Mre11Strep	689	680	TDILGSLLAKK	10	152	3	1171.634935275105	3511.8829764246775	1171.6330686933334	3511.877376679363	1.5945161843625493		9103	JOW_594_XL2_XiViewer_spectra.mgf	JOW_594_XL2_XiViewer_spectra.mgf	3384		196.08479216	20.0 ppm		false	false				Between	TT
9103_2393	Mre11Strep	689	680	TDILGSLLAKK	10	Mre11Strep	689	680	TDILGSLLAKK	10	260	4	628.880368364084	2511.49236758882	628.879461145	2511.488738712484	1.4449104548582055		9103	JOW_594_XL2_XiViewer_spectra.mgf	JOW_594_XL2_XiViewer_spectra.mgf	2781		392.16958432	20.0 ppm		false	false				Self	TT
9103_2398	Mre11Strep	679	677	TPKTDILGSLLAK	3	Mre11Strep	689	680	TDILGSLLAKK	10	186	4	678.404896405464	2709.59047975434	678.4045717	2709.589180932484	0.479342722898975		9103	JOW_594_XL2_XiViewer_spectra.mgf	JOW_594_XL2_XiViewer_spectra.mgf	2855		196.08479216	20.0 ppm		false	false				Self	TT
9103_2426	Mer2	129	118	DLASQIENQLDKVSTAMLSK	12	Mer2	4	1	GPGSMoxVAR	4	188	4	794.9030721772921	3175.583182841652	794.903604125	3175.585310632484	-0.6700468177126354		9103	JOW_594_XL2_XiViewer_spectra.mgf	JOW_594_XL2_XiViewer_spectra.mgf	2610		196.08479216	20.0 ppm		false	false				Self	TT
9103_2476	Mre11Strep	588	574	ITHISQAESSKPTSKPK	15	Mre11Strep	66	66	KSLYQVLK	1	128	5	603.3410825760591	3011.6690305459006	603.3403831759999	3011.6655335456044	1.161151614361282		9103	JOW_594_XL2_XiViewer_spectra.mgf	JOW_594_XL2_XiViewer_spectra.mgf	3304		196.08479216	20.0 ppm		false	false				Self	TT
9103_2482	Mer2	45	38	SIFSHSGKVTNAGALEESDK	8	Mre11Strep	667	659	SAASTKTASR	9	134	4	813.6615149745039	3250.6169540304995	813.6589201025	3250.606574542484	3.1930926667273796		9103	JOW_594_XL2_XiViewer_spectra.mgf	JOW_594_XL2_XiViewer_spectra.mgf	1276		196.08479216	20.0 ppm		false	false				Between	TT
9103_2485	Mre11Strep	732	713	GGGSGGGSGGSAWSHPQFEK	20	Mre11Strep	665	659	SAASTKTASR	7	185	4	756.105880180384	3020.39441485402	756.1065891275	3020.397250642484	-0.9388793024901202		9103	JOW_594_XL2_XiViewer_spectra.mgf	JOW_594_XL2_XiViewer_spectra.mgf	2620		196.08479216	20.0 ppm		false	false				Self	TT
9103_3006	Mre11Strep	732	713	GGGSGGGSGGSAWSHPQFEK	20	Mre11Strep	665	659	SAASTKTASR	7	151	5	605.0864665269889	3020.39595030055	605.086726578	3020.397250555605	-0.43049140463826413		9103	JOW_594_XL2_XiViewer_spectra.mgf	JOW_594_XL2_XiViewer_spectra.mgf	3430		196.08479216	20.0 ppm		false	false				Self	TT
9103_3515	Mre11Strep	410	399	VANGNNVVQFYKK	12	Mre11Strep	345	339	DANEETKQK	7	157	4	685.3483268878811	2737.364201684008	685.34905644	2737.367119892484	-1.0660639760992274		9103	JOW_594_XL2_XiViewer_spectra.mgf	JOW_594_XL2_XiViewer_spectra.mgf	2329		196.08479216	20.0 ppm		false	false				Self	TT
9103_2494	Mre11Strep	307	306	MKSISLQDVPHLRPHDK	2	Mre11Strep	667	659	SAASTKTASR	9	131	6	530.117422547369	3174.66087648294	530.1167391983333	3174.656776388726	1.2915078707873218		9103	JOW_594_XL2_XiViewer_spectra.mgf	JOW_594_XL2_XiViewer_spectra.mgf	3314		196.08479216	20.0 ppm		false	false				Self	TT
9103_2520	Mer2	45	38	SIFSHSGKVTNAGALEESDK	8	Mer2	4	1	GPGSMVAR	4	154	4	762.3805532994479	3045.4931073302755	762.377916515	3045.482560192484	3.4632074172259766		9103	JOW_594_XL2_XiViewer_spectra.mgf	JOW_594_XL2_XiViewer_spectra.mgf	3500		196.08479216	20.0 ppm		false	false				Self	TT
9103_2521	Mer2	45	38	SIFSHSGKVTNAGALEESDK	8	Mer2	4	1	GPGSMVAR	4	117	5	610.105910831717	3045.4931718241896	610.1037884880001	3045.4825601056054	3.484412855681818		9103	JOW_594_XL2_XiViewer_spectra.mgf	JOW_594_XL2_XiViewer_spectra.mgf	3353		196.08479216	20.0 ppm		false	false				Self	TT
9103_3080	Mer2	45	38	SIFSHSGKVTNAGALEESDK	8	Mer2	4	1	GPGSMVAR	4	140	4	762.377598972692	3045.481290023252	762.377916515	3045.482560192484	-0.41706665759950384		9103	JOW_594_XL2_XiViewer_spectra.mgf	JOW_594_XL2_XiViewer_spectra.mgf	1433		196.08479216	20.0 ppm		false	false				Self	TT
9103_2500	Mer2	205	199	VLLSLSKDMoxHSLQTR	7	Mre11Strep	667	659	SAASTKTASR	9	156	5	584.513672913356	2917.531982232385	584.513099752	2917.529116425605	0.9822718696456412		9103	JOW_594_XL2_XiViewer_spectra.mgf	JOW_594_XL2_XiViewer_spectra.mgf	1047		196.08479216	20.0 ppm		false	false				Between	TT
9103_3101	Mer2	88	83	VLNENSKTLCcmK	6	Mer2	0	1	GPGSMVAR	0	140	3	759.055475074883	2274.144595824012	759.0559545433333	2274.1460342293626	-0.6325035107703973		9103	JOW_594_XL2_XiViewer_spectra.mgf	JOW_594_XL2_XiViewer_spectra.mgf	1019		196.08479216	20.0 ppm		false	false				Self	TT
9103_2510	Mer2	204	199	VLLSLSKDMHSLQTR	6	Mre11Strep	664	657	TRSAASTKTASR	8	123	6	527.455437606313	3158.6889668366043	527.4544416516667	3158.682991108726	1.89184159822791		9103	JOW_594_XL2_XiViewer_spectra.mgf	JOW_594_XL2_XiViewer_spectra.mgf	3362		196.08479216	20.0 ppm		false	false				Between	TT
9103_2517	Mer2	202	199	VLLSLSKDMoxHSLQTR	4	Mer2	255	255	KSVPPPR	1	130	5	544.705211158002	2718.489673455615	544.704289858	2718.4850669556054	1.694509955445422		9103	JOW_594_XL2_XiViewer_spectra.mgf	JOW_594_XL2_XiViewer_spectra.mgf	3350		196.08479216	20.0 ppm		false	false				Self	TT
9103_2572	Mer2	212	199	VLLSLSKDMHSLQTR	14	Mre11Strep	664	659	SAASTKTASR	6	141	4	726.3932627046499	2901.5439449510836	726.390826945	2901.5342019124837	3.3578920398436307		9103	JOW_594_XL2_XiViewer_spectra.mgf	JOW_594_XL2_XiViewer_spectra.mgf	2494		196.08479216	20.0 ppm		false	false				Between	TT
9103_2614	Mer2	212	199	VLLSLSKDMHSLQTR	14	Mre11Strep	664	659	SAASTKTASR	6	145	4	726.392165032702	2901.539554263292	726.390826945	2901.5342019124837	1.8446623185157232		9103	JOW_594_XL2_XiViewer_spectra.mgf	JOW_594_XL2_XiViewer_spectra.mgf	2035		196.08479216	20.0 ppm		false	false				Between	TT
9103_2573	Mre11Strep	322	308	SISLQDVPHLRPHDKDATSK	15	Mer2	0	1	GPGSMVAR	0	181	5	643.537093992558	3212.6490876283947	643.53448467	3212.636041015605	4.061030450775016		9103	JOW_594_XL2_XiViewer_spectra.mgf	JOW_594_XL2_XiViewer_spectra.mgf	1294		196.08479216	20.0 ppm		false	false				Between	TT
9103_2574	Mer2	209	199	VLLSLSKDMHSLQTR	11	Mre11Strep	664	659	SAASTKTASR	6	208	5	581.316007585726	2901.5436555942347	581.3141168320001	2901.534201825605	3.2581965167279745		9103	JOW_594_XL2_XiViewer_spectra.mgf	JOW_594_XL2_XiViewer_spectra.mgf	1180		196.08479216	20.0 ppm		false	false				Between	TT
9103_2597	Mre11Strep	66	66	KSLYQVLK	1	Mer2	163	160	YNSKITR	4	171	4	514.545636627612	2054.153440642932	514.5453823425	2054.152423502484	0.49516308343012094		9103	JOW_594_XL2_XiViewer_spectra.mgf	JOW_594_XL2_XiViewer_spectra.mgf	2431		196.08479216	20.0 ppm		false	false				Between	TT
9103_2619	Mer2	137	130	VSTAMLSKGDEK	8	Mer2	82	80	LIKVLNENSK	3	226	4	655.357280180047	2617.400014852672	655.357192875	2617.399665632484	0.13342256924405613		9103	JOW_594_XL2_XiViewer_spectra.mgf	JOW_594_XL2_XiViewer_spectra.mgf	3061		196.08479216	20.0 ppm		false	false				Self	TT
9103_2621	Mer2	137	130	VSTAMLSKGDEK	8	Mer2	82	80	LIKVLNENSK	3	118	3	873.4732993294299	2617.3980685876522	873.4738317066667	2617.399665719363	-0.6101978737194581		9103	JOW_594_XL2_XiViewer_spectra.mgf	JOW_594_XL2_XiViewer_spectra.mgf	218		196.08479216	20.0 ppm		false	false				Self	TT
9103_2625	Mre11Strep	66	66	KSLYQVLK	1	Mre11Strep	305	303	TFKMK	3	167	4	457.765263699416	1827.031948930148	457.76548292	1827.0328258124841	-0.4799488677633409		9103	JOW_594_XL2_XiViewer_spectra.mgf	JOW_594_XL2_XiViewer_spectra.mgf	885		196.08479216	20.0 ppm		false	false				Self	TT
9103_2626	Mre11Strep	171	168	GSTKLALYGLAAVRDER	4	Mre11Strep	667	659	SAASTKTASR	9	115	5	599.7250918382799	2993.5890768570043	599.725158156	2993.589408445605	-0.1107662258780812		9103	JOW_594_XL2_XiViewer_spectra.mgf	JOW_594_XL2_XiViewer_spectra.mgf	670		196.08479216	20.0 ppm		false	false				Self	TT
9103_2627	Mer2	79	66	LELESMELRENSDKLIK	14	Mre11Strep	667	659	SAASTKTASR	9	140	5	645.1391564310051	3220.6593998206304	645.139460118	3220.660918255605	-0.4714668861621477		9103	JOW_594_XL2_XiViewer_spectra.mgf	JOW_594_XL2_XiViewer_spectra.mgf	14		196.08479216	20.0 ppm		false	false				Between	TT
9103_2629	Mer2	79	66	LELESMELRENSDKLIK	14	Mre11Strep	667	659	SAASTKTASR	9	113	4	806.172510636315	3220.660936677744	806.1725060525	3220.660918342484	0.0056930115907145055		9103	JOW_594_XL2_XiViewer_spectra.mgf	JOW_594_XL2_XiViewer_spectra.mgf	712		196.08479216	20.0 ppm		false	false				Between	TT
9103_2654	Mer2	43	38	SIFSHSGKVTNAGALEESDK	6	Mer2	43	38	SIFSHSGKVTNAGALEESDK	6	174	5	870.629533351245	4348.11128442183	870.6291792239999	4348.109513785605	0.4072197858477811		9103	JOW_594_XL2_XiViewer_spectra.mgf	JOW_594_XL2_XiViewer_spectra.mgf	367		392.16958432	20.0 ppm		false	false				Self	TT
9103_3371	Mer2	43	38	SIFSHSGKVTNAGALEESDK	6	Mer2	43	38	SIFSHSGKVTNAGALEESDK	6	197	5	870.6316165255321	4348.121700293265	870.6291792239999	4348.109513785605	2.802714058175119		9103	JOW_594_XL2_XiViewer_spectra.mgf	JOW_594_XL2_XiViewer_spectra.mgf	2803		392.16958432	20.0 ppm		false	false				Self	TT
9103_2673	Mre11Strep	410	399	VANGNNVVQFYKK	12	Mer2	0	1	GPGSMVAR	0	111	3	817.425513276812	2449.2547104297987	817.4251467333332	2449.2536107993624	0.4489655262649562		9103	JOW_594_XL2_XiViewer_spectra.mgf	JOW_594_XL2_XiViewer_spectra.mgf	1189		196.08479216	20.0 ppm		false	false				Between	TT
9103_2678	Mer2	204	199	VLLSLSKDMoxHSLQTR	6	Mer2	0	1	GPGSMVAR	0	170	4	679.10957787628	2712.409205637604	679.1085520075	2712.4051021624837	1.5128548154457013		9103	JOW_594_XL2_XiViewer_spectra.mgf	JOW_594_XL2_XiViewer_spectra.mgf	2403		196.08479216	20.0 ppm		false	false				Self	TT
9103_2684	Mre11Strep	308	306	MKSISLQDVPHLRPHDK	3	Mre11Strep	66	66	KSLYQVLK	1	103	5	635.755651019688	3173.741872764045	635.754940736	3173.738321345605	1.1190016568868006		9103	JOW_594_XL2_XiViewer_spectra.mgf	JOW_594_XL2_XiViewer_spectra.mgf	2046		196.08479216	20.0 ppm		false	false				Self	TT
9103_2713	Mre11Strep	66	66	KSLYQVLK	1	Mer2	0	1	GPGSMVAR	0	152	3	650.027644934264	1947.061105402155	650.0276650733333	1947.061165819363	-0.031029948670120093		9103	JOW_594_XL2_XiViewer_spectra.mgf	JOW_594_XL2_XiViewer_spectra.mgf	3021		196.08479216	20.0 ppm		false	false				Between	TT
9103_2762	Mre11Strep	74	67	SLYQVLKTLR	8	Mre11Strep	473	473	KFVDK	1	182	4	513.801868833418	2051.178369466156	513.801753965	2051.177909992484	0.22400478756259742		9103	JOW_594_XL2_XiViewer_spectra.mgf	JOW_594_XL2_XiViewer_spectra.mgf	2544		196.08479216	20.0 ppm		false	false				Self	TT
9103_2769	Mre11Strep	679	677	TPKTDILGSLLAK	3	Mer2	163	160	YNSKITR	4	149	4	609.097839355469	2432.36225155436	609.0982446175	2432.3638726024838	-0.6664496797698028		9103	JOW_594_XL2_XiViewer_spectra.mgf	JOW_594_XL2_XiViewer_spectra.mgf	197		196.08479216	20.0 ppm		false	false				Between	TT
9103_2770	Mre11Strep	685	680	TDILGSLLAK	6	Mre11Strep	518	515	ALIKQVK	4	125	4	507.06358347425004	2024.2252280294842	507.0634079175	2024.224525802484	0.34691161538452026		9103	JOW_594_XL2_XiViewer_spectra.mgf	JOW_594_XL2_XiViewer_spectra.mgf	1750		196.08479216	20.0 ppm		false	false				Self	TT
9103_2782	Mre11Strep	677	677	TPKTDILGSLLAK	1	Mre11Strep	473	473	KFVDK	1	104	4	547.820463943483	2187.252749906416	547.820143655	2187.251468752484	0.5857369169098429		9103	JOW_594_XL2_XiViewer_spectra.mgf	JOW_594_XL2_XiViewer_spectra.mgf	3355		196.08479216	20.0 ppm		false	false				Self	TT
9103_2795	Mre11Strep	680	680	TDILGSLLAK	1	Mre11Strep	664	659	SAASTKTASR	6	171	3	735.7401682096009	2204.1986752281655	735.74101783	2204.2012240893628	-1.1563650221346227		9103	JOW_594_XL2_XiViewer_spectra.mgf	JOW_594_XL2_XiViewer_spectra.mgf	1822		196.08479216	20.0 ppm		false	false				Self	TT
9103_3380	Mre11Strep	680	677	TPKTDILGSLLAK	4	Mre11Strep	664	657	TRSAASTKTASR	8	109	5	558.518336716518	2787.555301248195	558.51636016	2787.5454184656046	3.545335091223849		9103	JOW_594_XL2_XiViewer_spectra.mgf	JOW_594_XL2_XiViewer_spectra.mgf	2408		196.08479216	20.0 ppm		false	false				Self	TT
9103_2798	Mre11Strep	679	677	TPKTDILGSLLAK	3	Mre11Strep	305	303	TFKMK	3	169	4	552.319323039681	2205.2481862912077	552.318345195	2205.244274912484	1.7736714106183487		9103	JOW_594_XL2_XiViewer_spectra.mgf	JOW_594_XL2_XiViewer_spectra.mgf	574		196.08479216	20.0 ppm		false	false				Self	TT
9103_2845	Mer2	114	114	TLIKDLASQIENQLDK	1	Mer2	89	83	VLNENSKTLCcmK	7	147	4	833.195987555009	3328.7548443525197	833.1959811425	3328.754818702484	0.007705594762137787		9103	JOW_594_XL2_XiViewer_spectra.mgf	JOW_594_XL2_XiViewer_spectra.mgf	1813		196.08479216	20.0 ppm		false	false				Self	TT
9103_2894	Mre11Strep	588	574	ITHISQAESSKPTSKPK	15	Mre11Strep	664	659	SAASTKTASR	6	105	5	603.523538776674	3012.5813115489746	603.524074202	3012.583988675605	-0.8886479647783161		9103	JOW_594_XL2_XiViewer_spectra.mgf	JOW_594_XL2_XiViewer_spectra.mgf	877		196.08479216	20.0 ppm		false	false				Self	TT
9103_2895	Mre11Strep	587	574	ITHISQAESSKPTSKPK	14	Mre11Strep	664	659	SAASTKTASR	6	104	6	503.10426014329596	3012.581902058502	503.10460789833337	3012.5839885887262	-0.6926048310565452		9103	JOW_594_XL2_XiViewer_spectra.mgf	JOW_594_XL2_XiViewer_spectra.mgf	195		196.08479216	20.0 ppm		false	false				Self	TT
9103_2907	Mre11Strep	588	574	ITHISQAESSKPTSKPK	15	Mer2	163	160	YNSKITR	4	106	6	486.76561396278197	2914.5500249754177	486.765815135	2914.551232008726	-0.4141403640337993		9103	JOW_594_XL2_XiViewer_spectra.mgf	JOW_594_XL2_XiViewer_spectra.mgf	2545		196.08479216	20.0 ppm		false	false				Between	TT
9103_2947	Mer2	82	80	LIKVLNENSK	3	Mre11Strep	663	659	SAASTKTASR	5	142	3	778.097491868845	2331.2706462058977	778.09920512	2331.2757859593626	-2.2046955987795114		9103	JOW_594_XL2_XiViewer_spectra.mgf	JOW_594_XL2_XiViewer_spectra.mgf	3177		196.08479216	20.0 ppm		false	false				Between	TT
9103_2954	Mre11Strep	692	691	RSGSGSGSGSSASAWSHPQFEK	2	Mer2	0	1	GPGSMoxVAR	0	129	5	636.6968800860279	3178.4480180957444	636.697003298	3178.448634155605	-0.1938240731205617		9103	JOW_594_XL2_XiViewer_spectra.mgf	JOW_594_XL2_XiViewer_spectra.mgf	2872		196.08479216	20.0 ppm		false	false				Between	TT
9103_3015	Mer2	212	199	VLLSLSKDMHSLQTR	14	Mer2	171	167	HVTNKQHETEK	5	111	5	655.5467695953309	3272.69746564226	655.545987638	3272.693555855605	1.1946693413244693		9103	JOW_594_XL2_XiViewer_spectra.mgf	JOW_594_XL2_XiViewer_spectra.mgf	2767		196.08479216	20.0 ppm		false	false				Self	TT
9103_3020	Mre11Strep	560	558	TGSPDITQSHVDNESR	3	Mer2	0	1	GPGSMVAR	0	110	4	678.821926356207	2711.2585995573118	678.82150584	2711.256917492484	0.6204003822337758		9103	JOW_594_XL2_XiViewer_spectra.mgf	JOW_594_XL2_XiViewer_spectra.mgf	1425		196.08479216	20.0 ppm		false	false				Between	TT
9103_3023	Mre11Strep	307	306	MKSISLQDVPHLRPHDK	2	Mre11Strep	664	659	SAASTKTASR	6	133	6	530.1174611202321	3174.6611079201184	530.1167391983333	3174.656776388726	1.3644093511452124		9103	JOW_594_XL2_XiViewer_spectra.mgf	JOW_594_XL2_XiViewer_spectra.mgf	414		196.08479216	20.0 ppm		false	false				Self	TT
9103_3036	Mre11Strep	700	691	RSGSGSGSGSSASAWSHPQFEK	10	Mer2	0	1	GPGSMVAR	0	121	5	633.497907208869	3162.45315370995	633.498020378	3162.453719555605	-0.17892614564443332		9103	JOW_594_XL2_XiViewer_spectra.mgf	JOW_594_XL2_XiViewer_spectra.mgf	2726		196.08479216	20.0 ppm		false	false				Between	TT
9103_3037	Mre11Strep	421	420	KSGINGTSISDRDVEK	2	Mer2	0	1	GPGSMVAR	0	189	4	669.590342505445	2674.332264154264	669.5908863575	2674.334439562484	-0.8134391076049864		9103	JOW_594_XL2_XiViewer_spectra.mgf	JOW_594_XL2_XiViewer_spectra.mgf	3338		196.08479216	20.0 ppm		false	false				Between	TT
9103_3087	Mre11Strep	726	713	GGGSGGGSGGSAWSHPQFEK	14	Mer2	0	1	GPGSMVAR	0	164	4	704.824210489317	2815.267736089752	704.82558554	2815.273236292484	-1.9537012113539554		9103	JOW_594_XL2_XiViewer_spectra.mgf	JOW_594_XL2_XiViewer_spectra.mgf	1658		196.08479216	20.0 ppm		false	false				Between	TT
[truncated: 35 more rows]
