# Supplementary material for: Novel mechanistic insights into the role of Mer2 as the keystone of meiotic DNA break formation
Source: eLife. 2021 Dec 24;10:e72330. doi: 10.7554/eLife.72330 (PMC8848140; doi:10.7554/eLife.72330)
Supplement: Source data 1. [file elife-72330-data1.zip › Mer2_Spp1_Xlinks.csv]

PepSeq1	PepSeq2	PepPos1	PepPos2	LinkPos1	LinkPos2	Protein1	Protein2	Charge	CrossLinkerModMass	ScanId	Scan	PeakListFileName	Rank	FragmentTolerance	IonTypes	ExpMz	CalcMz	Decoy1	Decoy2	Score	isDecoy	isTT	isTD	isDD
KKSVPPPR	LAHYNK	254	77	1	4	Mer2	H2b	2	196.08479216	596	(-1) 20210512_Q3_U3_1-10_WH_SA_JOW_20210506_2_A10_A11.19858.19858.2 File:"20210512_Q3_U3_1-10_WH_SA_JOW_20210506_2_A10_A11.raw"_ NativeID:"controllerType=0 controllerNumber=1 scan=19858"	JOW_20210506_s2_XiViewer_spectra.mgf	1	20.0 ppm	peptide;a;b;y	925.0398875414061	925.025776535	FALSE	FALSE	24.0	FALSE	TRUE	FALSE	FALSE
SIFSHSGKVTNAGALEESDK	LKTDEDR	38	133	18	2	Mer2	Spp1	4	196.08479216	8	(-1) 20210512_Q3_U3_1-10_WH_SA_JOW_20210506_2_B10_2teWDH.12649.12649.4 File:"20210512_Q3_U3_1-10_WH_SA_JOW_20210506_2_B10_2teWDH.raw"_ NativeID:"controllerType=0 controllerNumber=1 scan=12649"	JOW_20210506_s2_XiViewer_spectra.mgf	1	20.0 ppm	peptide;a;b;y	787.89613395625	787.890279635	FALSE	FALSE	15.0	FALSE	TRUE	FALSE	FALSE
SIFSHSGKVTNAGALEESDK	LKTDEDR	38	133	6	2	Mer2	Spp1	5	196.08479216	364	(-1) 20210512_Q3_U3_1-10_WH_SA_JOW_20210506_2_B10_2teWDH.12650.12650.5 File:"20210512_Q3_U3_1-10_WH_SA_JOW_20210506_2_B10_2teWDH.raw"_ NativeID:"controllerType=0 controllerNumber=1 scan=12650"	JOW_20210506_s2_XiViewer_spectra.mgf	1	20.0 ppm	peptide;a;b;y	630.518506286094	630.5136789840001	FALSE	FALSE	27.0	FALSE	TRUE	FALSE	FALSE
VLNENSKTLCcmK	GPGSMVAR	83	1	6	0	Mer2	Mer2	3	196.08479216	764	(-1) 20210512_Q3_U3_1-10_WH_SA_JOW_20210506_2_B10_2teWDH.12881.12881.3 File:"20210512_Q3_U3_1-10_WH_SA_JOW_20210506_2_B10_2teWDH.raw"_ NativeID:"controllerType=0 controllerNumber=1 scan=12881"	JOW_20210506_s2_XiViewer_spectra.mgf	1	20.0 ppm	peptide;a;b;y	759.059530333594	759.0559545433333	FALSE	FALSE	40.0	FALSE	TRUE	FALSE	FALSE
SIFSHSGKVTNAGALEESDK	YNSKITR	38	160	4	4	Mer2	Mer2	4	196.08479216	816	(-1) 20210512_Q3_U3_1-10_WH_SA_JOW_20210506_2_B10_2teWDH.12922.12922.4 File:"20210512_Q3_U3_1-10_WH_SA_JOW_20210506_2_B10_2teWDH.raw"_ NativeID:"controllerType=0 controllerNumber=1 scan=12922"	JOW_20210506_s2_XiViewer_spectra.mgf	1	20.0 ppm	peptide;a;b;y	789.154251632031	789.1507309575	FALSE	FALSE	77.0	FALSE	TRUE	FALSE	FALSE
GPGSMoxVAR	GPGSMVAR	1	1	0	0	Mer2	Mer2	3	196.08479216	244	(-1) 20210512_Q3_U3_1-10_WH_SA_JOW_20210506_2_B10_2teWDH.14512.14512.3 File:"20210512_Q3_U3_1-10_WH_SA_JOW_20210506_2_B10_2teWDH.raw"_ NativeID:"controllerType=0 controllerNumber=1 scan=14512"	JOW_20210506_s2_XiViewer_spectra.mgf	1	20.0 ppm	peptide;a;b;y	587.2937832632811	587.2907835333333	FALSE	FALSE	236.0	FALSE	TRUE	FALSE	FALSE
SIFSHSGKVTNAGALEESDK	GPGSMoxVAR	38	1	1	0	Mer2	Mer2	4	196.08479216	131	(-1) 20210512_Q3_U3_1-10_WH_SA_JOW_20210506_2_B10_2teWDH.14637.14637.4 File:"20210512_Q3_U3_1-10_WH_SA_JOW_20210506_2_B10_2teWDH.raw"_ NativeID:"controllerType=0 controllerNumber=1 scan=14637"	JOW_20210506_s2_XiViewer_spectra.mgf	1	20.0 ppm	peptide;a;b;y	766.381302413281	766.376645165	FALSE	FALSE	18.0	FALSE	TRUE	FALSE	FALSE
SIFSHSGKVTNAGALEESDK	GPGSMVAR	38	1	4	0	Mer2	Mer2	4	196.08479216	698	(-1) 20210512_Q3_U3_1-10_WH_SA_JOW_20210506_2_B10_2teWDH.15595.15595.4 File:"20210512_Q3_U3_1-10_WH_SA_JOW_20210506_2_B10_2teWDH.raw"_ NativeID:"controllerType=0 controllerNumber=1 scan=15595"	JOW_20210506_s2_XiViewer_spectra.mgf	1	20.0 ppm	peptide;a;b;y	762.383133467969	762.377916515	FALSE	FALSE	173.0	FALSE	TRUE	FALSE	FALSE
SIFSHSGKVTNAGALEESDK	GPGSMVAR	38	1	8	0	Mer2	Mer2	5	196.08479216	460	(-1) 20210512_Q3_U3_1-10_WH_SA_JOW_20210506_2_B10_2teWDH.15652.15652.5 File:"20210512_Q3_U3_1-10_WH_SA_JOW_20210506_2_B10_2teWDH.raw"_ NativeID:"controllerType=0 controllerNumber=1 scan=15652"	JOW_20210506_s2_XiViewer_spectra.mgf	1	20.0 ppm	peptide;a;b;y	610.106518981406	610.103788488	FALSE	FALSE	155.0	FALSE	TRUE	FALSE	FALSE
SIFSHSGKVTNAGALEESDK	GPGSMVAR	38	1	4	0	Mer2	Mer2	4	196.08479216	822	(-1) 20210512_Q3_U3_1-10_WH_SA_JOW_20210506_2_B10_2teWDH.15747.15747.4 File:"20210512_Q3_U3_1-10_WH_SA_JOW_20210506_2_B10_2teWDH.raw"_ NativeID:"controllerType=0 controllerNumber=1 scan=15747"	JOW_20210506_s2_XiViewer_spectra.mgf	1	20.0 ppm	peptide;a;b;y	762.382401046094	762.377916515	FALSE	FALSE	178.0	FALSE	TRUE	FALSE	FALSE
TDEISTDVSEANSEHSLMITETSSPFR	GPGSMoxVAR	11	1	24	0	Mer2	Mer2	5	196.08479216	532	(-1) 20210512_Q3_U3_1-10_WH_SA_JOW_20210506_2_B10_2teWDH.20721.20721.5 File:"20210512_Q3_U3_1-10_WH_SA_JOW_20210506_2_B10_2teWDH.raw"_ NativeID:"controllerType=0 controllerNumber=1 scan=20721"	JOW_20210506_s2_XiViewer_spectra.mgf	1	20.0 ppm	peptide;a;b;y	794.573498961875	794.568306832	FALSE	FALSE	39.0	FALSE	TRUE	FALSE	FALSE
VTNAGALEESDKQILEWAGK	GPGSMVAR	46	1	12	4	Mer2	Mer2	4	196.08479216	593	(-1) 20210512_Q3_U3_1-10_WH_SA_JOW_20210506_2_B10_2teWDH.24187.24187.4 File:"20210512_Q3_U3_1-10_WH_SA_JOW_20210506_2_B10_2teWDH.raw"_ NativeID:"controllerType=0 controllerNumber=1 scan=24187"	JOW_20210506_s2_XiViewer_spectra.mgf	1	20.0 ppm	peptide;a;b;y	782.901321944531	782.89747909	FALSE	FALSE	44.0	FALSE	TRUE	FALSE	FALSE
KQLNIQYYEEILR	GPGSMVAR	342	1	1	0	Spp1	Mer2	3	196.08479216	186	(-1) 20210512_Q3_U3_1-10_WH_SA_JOW_20210506_2_B10_2teWDH.24918.24918.3 File:"20210512_Q3_U3_1-10_WH_SA_JOW_20210506_2_B10_2teWDH.raw"_ NativeID:"controllerType=0 controllerNumber=1 scan=24918"	JOW_20210506_s2_XiViewer_spectra.mgf	1	20.0 ppm	peptide;a;b;y	893.805135802344	893.8022827233334	FALSE	FALSE	66.0	FALSE	TRUE	FALSE	FALSE
TDDEKEIFDQIVVR	GPGSMVAR	172	1	5	0	Spp1	Mer2	3	196.08479216	95	(-1) 20210512_Q3_U3_1-10_WH_SA_JOW_20210506_2_B10_2teWDH.25075.25075.3 File:"20210512_Q3_U3_1-10_WH_SA_JOW_20210506_2_B10_2teWDH.raw"_ NativeID:"controllerType=0 controllerNumber=1 scan=25075"	JOW_20210506_s2_XiViewer_spectra.mgf	1	20.0 ppm	peptide;a;b;y	892.78615386875	892.7814358066667	FALSE	FALSE	92.0	FALSE	TRUE	FALSE	FALSE
TLIKDLASQIENQLDK	YNSKITR	114	160	4	6	Mer2	Mer2	4	196.08479216	710	(-1) 20210512_Q3_U3_1-10_WH_SA_JOW_20210506_2_B10_2teWDH.26554.26554.4 File:"20210512_Q3_U3_1-10_WH_SA_JOW_20210506_2_B10_2teWDH.raw"_ NativeID:"controllerType=0 controllerNumber=1 scan=26554"	JOW_20210506_s2_XiViewer_spectra.mgf	1	20.0 ppm	peptide;a;b;y	727.149307784375	727.1461886775	FALSE	FALSE	122.0	FALSE	TRUE	FALSE	FALSE
QILEWAGKLELESMoxELR	GPGSMVAR	58	1	8	0	Mer2	Mer2	4	196.08479216	880	(-1) 20210512_Q3_U3_1-10_WH_SA_JOW_20210506_2_B10_2teWDH.28315.28315.4 File:"20210512_Q3_U3_1-10_WH_SA_JOW_20210506_2_B10_2teWDH.raw"_ NativeID:"controllerType=0 controllerNumber=1 scan=28315"	JOW_20210506_s2_XiViewer_spectra.mgf	1	20.0 ppm	peptide;a;b;y	758.3940587609379	758.39013265	FALSE	FALSE	32.0	FALSE	TRUE	FALSE	FALSE
SSSPTLSTSQNHNSEDNDDASHR	GPGSMVAR	273	1	5	0	Mer2	Mer2	5	196.08479216	19	(-1) 20210512_Q3_U3_1-10_WH_SA_JOW_20210506_2_B10_2teWDH.8434.8434.5 File:"20210512_Q3_U3_1-10_WH_SA_JOW_20210506_2_B10_2teWDH.raw"_ NativeID:"controllerType=0 controllerNumber=1 scan=8434"	JOW_20210506_s2_XiViewer_spectra.mgf	1	20.0 ppm	peptide;a;b;y	691.911572692344	691.90807177	FALSE	FALSE	61.0	FALSE	TRUE	FALSE	FALSE
SIFSHSGKVTNAGALEESDK	YNSKITR	38	160	4	4	Mer2	Mer2	4	196.08479216	260	(-1) 20210512_Q3_U3_1-10_WH_SA_JOW_20210506_2_B11.12989.12989.4 File:"20210512_Q3_U3_1-10_WH_SA_JOW_20210506_2_B11.raw"_ NativeID:"controllerType=0 controllerNumber=1 scan=12989"	JOW_20210506_s2_XiViewer_spectra.mgf	1	20.0 ppm	peptide;a;b;y	789.1526036828129	789.1507309575	FALSE	FALSE	135.0	FALSE	TRUE	FALSE	FALSE
VLLSLSKDMHSLQTR	YNSKITR	199	160	7	4	Mer2	Mer2	4	196.08479216	467	(-1) 20210512_Q3_U3_1-10_WH_SA_JOW_20210506_2_B11.16173.16173.4 File:"20210512_Q3_U3_1-10_WH_SA_JOW_20210506_2_B11.raw"_ NativeID:"controllerType=0 controllerNumber=1 scan=16173"	JOW_20210506_s2_XiViewer_spectra.mgf	1	20.0 ppm	peptide;a;b;y	701.885941085156	701.8826378	FALSE	FALSE	80.0	FALSE	TRUE	FALSE	FALSE
GPGSMSLPQWCcmPPHSTLK	YNSKITR	1	160	0	3	Spp1	Mer2	4	196.08479216	365	(-1) 20210512_Q3_U3_1-10_WH_SA_JOW_20210506_2_B11.18233.18233.4 File:"20210512_Q3_U3_1-10_WH_SA_JOW_20210506_2_B11.raw"_ NativeID:"controllerType=0 controllerNumber=1 scan=18233"	JOW_20210506_s2_XiViewer_spectra.mgf	1	20.0 ppm	peptide;a;b;y	764.88588005	764.882474805	FALSE	FALSE	45.0	FALSE	TRUE	FALSE	FALSE
GPGSMoxSLPQWCcmPPHSTLK	NKDAIINGEGSLPK	1	81	0	11	Spp1	Spp1	3	196.08479216	295	(-1) 20210512_Q3_U3_1-10_WH_SA_JOW_20210506_2_B11.19476.19476.3 File:"20210512_Q3_U3_1-10_WH_SA_JOW_20210506_2_B11.raw"_ NativeID:"controllerType=0 controllerNumber=1 scan=19476"	JOW_20210506_s2_XiViewer_spectra.mgf	1	20.0 ppm	peptide;a;b;y	1216.275777892188	1216.2712595666667	FALSE	FALSE	39.0	FALSE	TRUE	FALSE	FALSE
TDEISTDVSEANSEHSLMoxITETSSPFR	GPGSMoxVAR	11	1	24	0	Mer2	Mer2	4	196.08479216	390	(-1) 20210512_Q3_U3_1-10_WH_SA_JOW_20210506_2_B11.19772.19772.4 File:"20210512_Q3_U3_1-10_WH_SA_JOW_20210506_2_B11.raw"_ NativeID:"controllerType=0 controllerNumber=1 scan=19772"	JOW_20210506_s2_XiViewer_spectra.mgf	1	20.0 ppm	peptide;a;b;y	996.95961051875	996.957293095	FALSE	FALSE	64.0	FALSE	TRUE	FALSE	FALSE
TDEISTDVSEANSEHSLMITETSSPFR	GPGSMoxVAR	11	1	22	0	Mer2	Mer2	4	196.08479216	702	(-1) 20210512_Q3_U3_1-10_WH_SA_JOW_20210506_2_B11.20847.20847.4 File:"20210512_Q3_U3_1-10_WH_SA_JOW_20210506_2_B11.raw"_ NativeID:"controllerType=0 controllerNumber=1 scan=20847"	JOW_20210506_s2_XiViewer_spectra.mgf	1	20.0 ppm	peptide;a;b;y	992.963577803906	992.958564445	FALSE	FALSE	25.0	FALSE	TRUE	FALSE	FALSE
KNICcmGYCcmSTYERIPCcmSVEEFVR	GPGSMVAR	264	1	1	4	Spp1	Mer2	4	196.08479216	824	(-1) 20210512_Q3_U3_1-10_WH_SA_JOW_20210506_2_B11.21043.21043.4 File:"20210512_Q3_U3_1-10_WH_SA_JOW_20210506_2_B11.raw"_ NativeID:"controllerType=0 controllerNumber=1 scan=21043"	JOW_20210506_s2_XiViewer_spectra.mgf	1	20.0 ppm	peptide;a;b;y	934.9444738	934.938923605	FALSE	FALSE	7.0	FALSE	TRUE	FALSE	FALSE
TDEISTDVSEANSEHSLMoxITETSSPFR	GPGSMVAR	11	1	24	0	Mer2	Mer2	4	196.08479216	420	(-1) 20210512_Q3_U3_1-10_WH_SA_JOW_20210506_2_B11.21303.21303.4 File:"20210512_Q3_U3_1-10_WH_SA_JOW_20210506_2_B11.raw"_ NativeID:"controllerType=0 controllerNumber=1 scan=21303"	JOW_20210506_s2_XiViewer_spectra.mgf	1	20.0 ppm	peptide;a;b;y	992.963455733594	992.958564445	FALSE	FALSE	66.0	FALSE	TRUE	FALSE	FALSE
GPGSMSLPQWCcmPPHSTLK	VLLSLSKDMoxHSLQTR	1	199	0	14	Spp1	Mer2	5	196.08479216	851	(-1) 20210512_Q3_U3_1-10_WH_SA_JOW_20210506_2_B11.21396.21396.5 File:"20210512_Q3_U3_1-10_WH_SA_JOW_20210506_2_B11.raw"_ NativeID:"controllerType=0 controllerNumber=1 scan=21396"	JOW_20210506_s2_XiViewer_spectra.mgf	1	20.0 ppm	peptide;a;b;y	784.602795836875	784.599082696	FALSE	FALSE	121.0	FALSE	TRUE	FALSE	FALSE
GPGSMSLPQWCcmPPHSTLK	NKDAIINGEGSLPK	1	81	0	2	Spp1	Spp1	5	196.08479216	689	(-1) 20210512_Q3_U3_1-10_WH_SA_JOW_20210506_2_B11.21450.21450.5 File:"20210512_Q3_U3_1-10_WH_SA_JOW_20210506_2_B11.raw"_ NativeID:"controllerType=0 controllerNumber=1 scan=21450"	JOW_20210506_s2_XiViewer_spectra.mgf	1	20.0 ppm	peptide;a;b;y	726.969678161094	726.966683372	FALSE	FALSE	121.0	FALSE	TRUE	FALSE	FALSE
SSSPTLSTSQNHNSEDNDDASHRLKRAAR	GPGSMoxVAR	273	1	5	0	Mer2	Mer2	5	196.08479216	348	(-1) 20210512_Q3_U3_1-10_WH_SA_JOW_20210506_2_B11.21480.21480.5 File:"20210512_Q3_U3_1-10_WH_SA_JOW_20210506_2_B11.raw"_ NativeID:"controllerType=0 controllerNumber=1 scan=21480"	JOW_20210506_s2_XiViewer_spectra.mgf	1	20.0 ppm	peptide;a;b;y	834.198010680625	834.198149952	FALSE	FALSE	3.0	FALSE	TRUE	FALSE	FALSE
TDEISTDVSEANSEHSLMITETSSPFR	GPGSMVAR	11	1	20	0	Mer2	Mer2	5	196.08479216	314	(-1) 20210512_Q3_U3_1-10_WH_SA_JOW_20210506_2_B11.21845.21845.5 File:"20210512_Q3_U3_1-10_WH_SA_JOW_20210506_2_B11.raw"_ NativeID:"controllerType=0 controllerNumber=1 scan=21845"	JOW_20210506_s2_XiViewer_spectra.mgf	1	20.0 ppm	peptide;a;b;y	791.374280211875	791.369323912	FALSE	FALSE	93.0	FALSE	TRUE	FALSE	FALSE
KFGQLDFIDNNIVVK	LKTDEDR	157	133	1	2	Spp1	Spp1	3	196.08479216	206	(-1) 20210512_Q3_U3_1-10_WH_SA_JOW_20210506_2_B11.21925.21925.3 File:"20210512_Q3_U3_1-10_WH_SA_JOW_20210506_2_B11.raw"_ NativeID:"controllerType=0 controllerNumber=1 scan=21925"	JOW_20210506_s2_XiViewer_spectra.mgf	1	20.0 ppm	peptide;a;b;y	941.165487364844	941.16253359	FALSE	FALSE	37.0	FALSE	TRUE	FALSE	FALSE
GPGSMSLPQWCcmPPHSTLK	GPGSMVAR	1	1	0	0	Spp1	Mer2	3	196.08479216	153	(-1) 20210512_Q3_U3_1-10_WH_SA_JOW_20210506_2_B11.22155.22155.3 File:"20210512_Q3_U3_1-10_WH_SA_JOW_20210506_2_B11.raw"_ NativeID:"controllerType=0 controllerNumber=1 scan=22155"	JOW_20210506_s2_XiViewer_spectra.mgf	1	20.0 ppm	peptide;a;b;y	983.8145352164061	983.8104550233334	FALSE	FALSE	169.0	FALSE	TRUE	FALSE	FALSE
TDEISTDVSEANSEHSLMITETSSPFR	GPGSMVAR	11	1	24	0	Mer2	Mer2	5	196.08479216	779	(-1) 20210512_Q3_U3_1-10_WH_SA_JOW_20210506_2_B11.22173.22173.5 File:"20210512_Q3_U3_1-10_WH_SA_JOW_20210506_2_B11.raw"_ NativeID:"controllerType=0 controllerNumber=1 scan=22173"	JOW_20210506_s2_XiViewer_spectra.mgf	1	20.0 ppm	peptide;a;b;y	791.3714725946879	791.369323912	FALSE	FALSE	108.0	FALSE	TRUE	FALSE	FALSE
GPGSMSLPQWCcmPPHSTLK	VLLSLSKDMHSLQTR	1	199	0	14	Spp1	Mer2	5	196.08479216	176	(-1) 20210512_Q3_U3_1-10_WH_SA_JOW_20210506_2_B11.22806.22806.5 File:"20210512_Q3_U3_1-10_WH_SA_JOW_20210506_2_B11.raw"_ NativeID:"controllerType=0 controllerNumber=1 scan=22806"	JOW_20210506_s2_XiViewer_spectra.mgf	1	20.0 ppm	peptide;a;b;y	781.4012577509379	781.400099776	FALSE	FALSE	86.0	FALSE	TRUE	FALSE	FALSE
VTNAGALEESDKQILEWAGK	GPGSMVAR	46	1	12	4	Mer2	Mer2	4	196.08479216	2	(-1) 20210512_Q3_U3_1-10_WH_SA_JOW_20210506_2_B11.23785.23785.4 File:"20210512_Q3_U3_1-10_WH_SA_JOW_20210506_2_B11.raw"_ NativeID:"controllerType=0 controllerNumber=1 scan=23785"	JOW_20210506_s2_XiViewer_spectra.mgf	1	20.0 ppm	peptide;a;b;y	782.899246749219	782.89747909	FALSE	FALSE	142.0	FALSE	TRUE	FALSE	FALSE
TDEISTDVSEANSEHSLMITETSSPFR	GPGSMVAR	11	1	22	0	Mer2	Mer2	4	196.08479216	97	(-1) 20210512_Q3_U3_1-10_WH_SA_JOW_20210506_2_B11.23856.23856.4 File:"20210512_Q3_U3_1-10_WH_SA_JOW_20210506_2_B11.raw"_ NativeID:"controllerType=0 controllerNumber=1 scan=23856"	JOW_20210506_s2_XiViewer_spectra.mgf	1	20.0 ppm	peptide;a;b;y	988.965042647656	988.959835795	FALSE	FALSE	98.0	FALSE	TRUE	FALSE	FALSE
TDEISTDVSEANSEHSLMITETSSPFR	GPGSMVAR	11	1	13	0	Mer2	Mer2	4	196.08479216	216	(-1) 20210512_Q3_U3_1-10_WH_SA_JOW_20210506_2_B11.24163.24163.4 File:"20210512_Q3_U3_1-10_WH_SA_JOW_20210506_2_B11.raw"_ NativeID:"controllerType=0 controllerNumber=1 scan=24163"	JOW_20210506_s2_XiViewer_spectra.mgf	1	20.0 ppm	peptide;a;b;y	988.964432296094	988.959835795	FALSE	FALSE	100.0	FALSE	TRUE	FALSE	FALSE
KQLNIQYYEEILR	GPGSMVAR	342	1	1	0	Spp1	Mer2	3	196.08479216	615	(-1) 20210512_Q3_U3_1-10_WH_SA_JOW_20210506_2_B11.24442.24442.3 File:"20210512_Q3_U3_1-10_WH_SA_JOW_20210506_2_B11.raw"_ NativeID:"controllerType=0 controllerNumber=1 scan=24442"	JOW_20210506_s2_XiViewer_spectra.mgf	1	20.0 ppm	peptide;a;b;y	893.808797911719	893.8022827233334	FALSE	FALSE	106.0	FALSE	TRUE	FALSE	FALSE
TIIPWEELRPDTLESEL	YNSKITR	302	160	15	4	Mer2	Mer2	4	196.08479216	1004	(-1) 20210512_Q3_U3_1-10_WH_SA_JOW_20210506_2_B11.25519.25519.4 File:"20210512_Q3_U3_1-10_WH_SA_JOW_20210506_2_B11.raw"_ NativeID:"controllerType=0 controllerNumber=1 scan=25519"	JOW_20210506_s2_XiViewer_spectra.mgf	1	20.0 ppm	peptide;a;b;y	780.1602941125	780.1580246875	FALSE	FALSE	33.0	FALSE	TRUE	FALSE	FALSE
FGQLDFIDNNIVVKTDDEK	GPGSMVAR	158	1	14	4	Spp1	Mer2	4	196.08479216	786	(-1) 20210512_Q3_U3_1-10_WH_SA_JOW_20210506_2_B11.25763.25763.4 File:"20210512_Q3_U3_1-10_WH_SA_JOW_20210506_2_B11.raw"_ NativeID:"controllerType=0 controllerNumber=1 scan=25763"	JOW_20210506_s2_XiViewer_spectra.mgf	1	20.0 ppm	peptide;a;b;y	795.65004020625	795.6473954975	FALSE	FALSE	100.0	FALSE	TRUE	FALSE	FALSE
FGQLDFIDNNIVVKTDDEK	GPGSMVAR	158	1	14	4	Spp1	Mer2	3	196.08479216	672	(-1) 20210512_Q3_U3_1-10_WH_SA_JOW_20210506_2_B11.25783.25783.3 File:"20210512_Q3_U3_1-10_WH_SA_JOW_20210506_2_B11.raw"_ NativeID:"controllerType=0 controllerNumber=1 scan=25783"	JOW_20210506_s2_XiViewer_spectra.mgf	1	20.0 ppm	peptide;a;b;y	1060.530904845312	1060.5274352033332	FALSE	FALSE	84.0	FALSE	TRUE	FALSE	FALSE
TLIKDLASQIENQLDK	YNSKITR	114	160	4	6	Mer2	Mer2	4	196.08479216	39	(-1) 20210512_Q3_U3_1-10_WH_SA_JOW_20210506_2_B11.25937.25937.4 File:"20210512_Q3_U3_1-10_WH_SA_JOW_20210506_2_B11.raw"_ NativeID:"controllerType=0 controllerNumber=1 scan=25937"	JOW_20210506_s2_XiViewer_spectra.mgf	1	20.0 ppm	peptide;a;b;y	727.148392257031	727.1461886775	FALSE	FALSE	109.0	FALSE	TRUE	FALSE	FALSE
QILEWAGKLELESMoxELR	GPGSMoxVAR	58	1	8	0	Mer2	Mer2	4	196.08479216	904	(-1) 20210512_Q3_U3_1-10_WH_SA_JOW_20210506_2_B11.26579.26579.4 File:"20210512_Q3_U3_1-10_WH_SA_JOW_20210506_2_B11.raw"_ NativeID:"controllerType=0 controllerNumber=1 scan=26579"	JOW_20210506_s2_XiViewer_spectra.mgf	1	20.0 ppm	peptide;a;b;y	762.3927159875	762.3888613	FALSE	FALSE	68.0	FALSE	TRUE	FALSE	FALSE
TLIKDLASQIENQLDK	LIKVLNENSK	114	80	4	9	Mer2	Mer2	4	196.08479216	317	(-1) 20210512_Q3_U3_1-10_WH_SA_JOW_20210506_2_B11.28033.28033.4 File:"20210512_Q3_U3_1-10_WH_SA_JOW_20210506_2_B11.raw"_ NativeID:"controllerType=0 controllerNumber=1 scan=28033"	JOW_20210506_s2_XiViewer_spectra.mgf	1	20.0 ppm	peptide;a;b;y	796.2006993859379	796.1974154875	FALSE	FALSE	15.0	FALSE	TRUE	FALSE	FALSE
QILEWAGKLELESMoxELR	GPGSMVAR	58	1	8	0	Mer2	Mer2	4	196.08479216	513	(-1) 20210512_Q3_U3_1-10_WH_SA_JOW_20210506_2_B11.28089.28089.4 File:"20210512_Q3_U3_1-10_WH_SA_JOW_20210506_2_B11.raw"_ NativeID:"controllerType=0 controllerNumber=1 scan=28089"	JOW_20210506_s2_XiViewer_spectra.mgf	1	20.0 ppm	peptide;a;b;y	758.393448409375	758.39013265	FALSE	FALSE	42.0	FALSE	TRUE	FALSE	FALSE
TDEISTDVSEANSEHSLMITETSSPFR	GPGSMVAR	11	1	22	0	Mer2	Mer2	4	196.08479216	778	(-1) 20210512_Q3_U3_1-10_WH_SA_JOW_20210506_2_B11.28103.28103.4 File:"20210512_Q3_U3_1-10_WH_SA_JOW_20210506_2_B11.raw"_ NativeID:"controllerType=0 controllerNumber=1 scan=28103"	JOW_20210506_s2_XiViewer_spectra.mgf	1	20.0 ppm	peptide;a;b;y	988.965958175	988.959835795	FALSE	FALSE	94.0	FALSE	TRUE	FALSE	FALSE
QILEWAGKLELESMELR	GPGSMoxVAR	58	1	13	0	Mer2	Mer2	4	196.08479216	3	(-1) 20210512_Q3_U3_1-10_WH_SA_JOW_20210506_2_B11.28647.28647.4 File:"20210512_Q3_U3_1-10_WH_SA_JOW_20210506_2_B11.raw"_ NativeID:"controllerType=0 controllerNumber=1 scan=28647"	JOW_20210506_s2_XiViewer_spectra.mgf	1	20.0 ppm	peptide;a;b;y	758.393448409375	758.39013265	FALSE	FALSE	131.0	FALSE	TRUE	FALSE	FALSE
TDEISTDVSEANSEHSLMITETSSPFR	GPGSMVAR	11	1	13	0	Mer2	Mer2	4	196.08479216	656	(-1) 20210512_Q3_U3_1-10_WH_SA_JOW_20210506_2_B11.29182.29182.4 File:"20210512_Q3_U3_1-10_WH_SA_JOW_20210506_2_B11.raw"_ NativeID:"controllerType=0 controllerNumber=1 scan=29182"	JOW_20210506_s2_XiViewer_spectra.mgf	1	20.0 ppm	peptide;a;b;y	988.966507491406	988.959835795	FALSE	FALSE	65.0	FALSE	TRUE	FALSE	FALSE
TLEDDLQEVQEISLPLFK	VLLSLSKDMoxHSLQTR	191	199	13	7	Spp1	Mer2	5	196.08479216	159	(-1) 20210512_Q3_U3_1-10_WH_SA_JOW_20210506_2_B11.29221.29221.5 File:"20210512_Q3_U3_1-10_WH_SA_JOW_20210506_2_B11.raw"_ NativeID:"controllerType=0 controllerNumber=1 scan=29221"	JOW_20210506_s2_XiViewer_spectra.mgf	1	20.0 ppm	peptide;a;b;y	812.034619567344	812.03000849	FALSE	FALSE	32.0	FALSE	TRUE	FALSE	FALSE
TIIPWEELRPDTLESEL	GPGSMVAR	302	1	15	0	Mer2	Mer2	4	196.08479216	722	(-1) 20210512_Q3_U3_1-10_WH_SA_JOW_20210506_2_B11.29717.29717.4 File:"20210512_Q3_U3_1-10_WH_SA_JOW_20210506_2_B11.raw"_ NativeID:"controllerType=0 controllerNumber=1 scan=29717"	JOW_20210506_s2_XiViewer_spectra.mgf	1	20.0 ppm	peptide;a;b;y	753.3879552453129	753.385210245	FALSE	FALSE	33.0	FALSE	TRUE	FALSE	FALSE
DLASQIENQLDKVSTAMoxLSK	GPGSMVAR	118	1	19	0	Mer2	Mer2	4	196.08479216	115	(-1) 20210512_Q3_U3_1-10_WH_SA_JOW_20210506_2_B11.29937.29937.4 File:"20210512_Q3_U3_1-10_WH_SA_JOW_20210506_2_B11.raw"_ NativeID:"controllerType=0 controllerNumber=1 scan=29937"	JOW_20210506_s2_XiViewer_spectra.mgf	1	20.0 ppm	peptide;a;b;y	794.908096846875	794.903604125	FALSE	FALSE	16.0	FALSE	TRUE	FALSE	FALSE
TDEISTDVSEANSEHSLMITETSSPFR	GPGSMVAR	11	1	22	0	Mer2	Mer2	4	196.08479216	34	(-1) 20210512_Q3_U3_1-10_WH_SA_JOW_20210506_2_B11.30282.30282.4 File:"20210512_Q3_U3_1-10_WH_SA_JOW_20210506_2_B11.raw"_ NativeID:"controllerType=0 controllerNumber=1 scan=30282"	JOW_20210506_s2_XiViewer_spectra.mgf	1	20.0 ppm	peptide;a;b;y	988.966141280469	988.959835795	FALSE	FALSE	83.0	FALSE	TRUE	FALSE	FALSE
TLIKDLASQIENQLDK	GPGSMVAR	114	1	4	0	Mer2	Mer2	3	196.08479216	278	(-1) 20210512_Q3_U3_1-10_WH_SA_JOW_20210506_2_B11.30395.30395.3 File:"20210512_Q3_U3_1-10_WH_SA_JOW_20210506_2_B11.raw"_ NativeID:"controllerType=0 controllerNumber=1 scan=30395"	JOW_20210506_s2_XiViewer_spectra.mgf	1	20.0 ppm	peptide;a;b;y	933.499532775	933.4954068533334	FALSE	FALSE	41.0	FALSE	TRUE	FALSE	FALSE
TIIPWEELRPDTLESEL	KNICcmGYCcmSTYER	302	264	1	1	Mer2	Spp1	3	196.08479216	744	(-1) 20210512_Q3_U3_1-10_WH_SA_JOW_20210506_2_B11.30399.30399.3 File:"20210512_Q3_U3_1-10_WH_SA_JOW_20210506_2_B11.raw"_ NativeID:"controllerType=0 controllerNumber=1 scan=30399"	JOW_20210506_s2_XiViewer_spectra.mgf	1	20.0 ppm	peptide;a;b;y	1262.942037657812	1262.9378346066667	FALSE	FALSE	91.0	FALSE	TRUE	FALSE	FALSE
TLIKDLASQIENQLDK	GPGSMVAR	114	1	4	4	Mer2	Mer2	3	196.08479216	902	(-1) 20210512_Q3_U3_1-10_WH_SA_JOW_20210506_2_B11.30580.30580.3 File:"20210512_Q3_U3_1-10_WH_SA_JOW_20210506_2_B11.raw"_ NativeID:"controllerType=0 controllerNumber=1 scan=30580"	JOW_20210506_s2_XiViewer_spectra.mgf	1	20.0 ppm	peptide;a;b;y	933.5008145132811	933.4954068533334	FALSE	FALSE	124.0	FALSE	TRUE	FALSE	FALSE
TLEDDLQEVQEISLPLFKK	GPGSMVAR	191	1	18	0	Spp1	Mer2	4	196.08479216	1029	(-1) 20210512_Q3_U3_1-10_WH_SA_JOW_20210506_2_B11.32757.32757.4 File:"20210512_Q3_U3_1-10_WH_SA_JOW_20210506_2_B11.raw"_ NativeID:"controllerType=0 controllerNumber=1 scan=32757"	JOW_20210506_s2_XiViewer_spectra.mgf	1	20.0 ppm	peptide;a;b;y	804.426102217969	804.422058345	FALSE	FALSE	20.0	FALSE	TRUE	FALSE	FALSE
TDEISTDVSEANSEHSLMITETSSPFR	GPGSMVAR	11	1	16	0	Mer2	Mer2	4	196.08479216	149	(-1) 20210512_Q3_U3_1-10_WH_SA_JOW_20210506_2_B11.33631.33631.4 File:"20210512_Q3_U3_1-10_WH_SA_JOW_20210506_2_B11.raw"_ NativeID:"controllerType=0 controllerNumber=1 scan=33631"	JOW_20210506_s2_XiViewer_spectra.mgf	1	20.0 ppm	peptide;a;b;y	988.965714034375	988.959835795	FALSE	FALSE	75.0	FALSE	TRUE	FALSE	FALSE
TDEISTDVSEANSEHSLMITETSSPFR	GPGSMVAR	11	1	16	0	Mer2	Mer2	4	196.08479216	187	(-1) 20210512_Q3_U3_1-10_WH_SA_JOW_20210506_2_B11.35044.35044.4 File:"20210512_Q3_U3_1-10_WH_SA_JOW_20210506_2_B11.raw"_ NativeID:"controllerType=0 controllerNumber=1 scan=35044"	JOW_20210506_s2_XiViewer_spectra.mgf	1	20.0 ppm	peptide;a;b;y	988.9643712609379	988.959835795	FALSE	FALSE	75.0	FALSE	TRUE	FALSE	FALSE
KMoxVEQTGHIDK	GPGSMoxVAR	144	1	6	0	Spp1	Mer2	3	196.08479216	67	(-1) 20210512_Q3_U3_1-10_WH_SA_JOW_20210506_2_B11.35095.35095.3 File:"20210512_Q3_U3_1-10_WH_SA_JOW_20210506_2_B11.raw"_ NativeID:"controllerType=0 controllerNumber=1 scan=35095"	JOW_20210506_s2_XiViewer_spectra.mgf	1	20.0 ppm	peptide;a;b;y	763.0561734	763.0438260366667	FALSE	FALSE	6.0	FALSE	TRUE	FALSE	FALSE
TDEISTDVSEANSEHSLMITETSSPFR	GPGSMVAR	11	1	16	0	Mer2	Mer2	4	196.08479216	1026	(-1) 20210512_Q3_U3_1-10_WH_SA_JOW_20210506_2_B11.35557.35557.4 File:"20210512_Q3_U3_1-10_WH_SA_JOW_20210506_2_B11.raw"_ NativeID:"controllerType=0 controllerNumber=1 scan=35557"	JOW_20210506_s2_XiViewer_spectra.mgf	1	20.0 ppm	peptide;a;b;y	988.964676436719	988.959835795	FALSE	FALSE	75.0	FALSE	TRUE	FALSE	FALSE
TDEISTDVSEANSEHSLMITETSSPFR	GPGSMVAR	11	1	24	0	Mer2	Mer2	4	196.08479216	296	(-1) 20210512_Q3_U3_1-10_WH_SA_JOW_20210506_2_B11.35899.35899.4 File:"20210512_Q3_U3_1-10_WH_SA_JOW_20210506_2_B11.raw"_ NativeID:"controllerType=0 controllerNumber=1 scan=35899"	JOW_20210506_s2_XiViewer_spectra.mgf	1	20.0 ppm	peptide;a;b;y	988.9636388390629	988.959835795	FALSE	FALSE	80.0	FALSE	TRUE	FALSE	FALSE
TDEISTDVSEANSEHSLMITETSSPFR	GPGSMVAR	11	1	16	0	Mer2	Mer2	4	196.08479216	853	(-1) 20210512_Q3_U3_1-10_WH_SA_JOW_20210506_2_B11.36914.36914.4 File:"20210512_Q3_U3_1-10_WH_SA_JOW_20210506_2_B11.raw"_ NativeID:"controllerType=0 controllerNumber=1 scan=36914"	JOW_20210506_s2_XiViewer_spectra.mgf	1	20.0 ppm	peptide;a;b;y	988.965164717969	988.959835795	FALSE	FALSE	74.0	FALSE	TRUE	FALSE	FALSE
QILEWAGKLELESMELR	GPGSMVAR	58	1	13	0	Mer2	Mer2	4	196.08479216	613	(-1) 20210512_Q3_U3_1-10_WH_SA_JOW_20210506_2_B11.38307.38307.4 File:"20210512_Q3_U3_1-10_WH_SA_JOW_20210506_2_B11.raw"_ NativeID:"controllerType=0 controllerNumber=1 scan=38307"	JOW_20210506_s2_XiViewer_spectra.mgf	1	20.0 ppm	peptide;a;b;y	754.395950850781	754.391404	FALSE	FALSE	121.0	FALSE	TRUE	FALSE	FALSE
TDEISTDVSEANSEHSLMITETSSPFR	GPGSMVAR	11	1	24	0	Mer2	Mer2	4	196.08479216	226	(-1) 20210512_Q3_U3_1-10_WH_SA_JOW_20210506_2_B11.50879.50879.4 File:"20210512_Q3_U3_1-10_WH_SA_JOW_20210506_2_B11.raw"_ NativeID:"controllerType=0 controllerNumber=1 scan=50879"	JOW_20210506_s2_XiViewer_spectra.mgf	1	20.0 ppm	peptide;a;b;y	988.96644645625	988.959835795	FALSE	FALSE	91.0	FALSE	TRUE	FALSE	FALSE
TKSDSSYR	TKSDSSYR	143	143	1	2	Mer2	Mer2	3	196.08479216	699	(-1) 20210512_Q3_U3_1-10_WH_SA_JOW_20210506_2_B11.5530.5530.3 File:"20210512_Q3_U3_1-10_WH_SA_JOW_20210506_2_B11.raw"_ NativeID:"controllerType=0 controllerNumber=1 scan=5530"	JOW_20210506_s2_XiViewer_spectra.mgf	1	20.0 ppm	peptide;a;b;y	694.6641445914061	694.6626560733333	FALSE	FALSE	22.0	FALSE	TRUE	FALSE	FALSE
SSSPTLSTSQNHNSEDNDDASHR	KNICcmGYCcmSTYER	273	264	5	1	Mer2	Spp1	4	196.08479216	923	(-1) 20210512_Q3_U3_1-10_WH_SA_JOW_20210506_2_B11.9512.9512.4 File:"20210512_Q3_U3_1-10_WH_SA_JOW_20210506_2_B11.raw"_ NativeID:"controllerType=0 controllerNumber=1 scan=9512"	JOW_20210506_s2_XiViewer_spectra.mgf	1	20.0 ppm	peptide;a;b;y	1058.711929854688	1058.7032554225	FALSE	FALSE	15.0	FALSE	TRUE	FALSE	FALSE
MVEQTGHIDKFK	LKTDEDR	145	133	10	2	Spp1	Spp1	4	196.08479216	976	(-1) 20210512_Q3_U3_1-10_WH_SA_JOW_20210506_2_B7.12706.12706.4 File:"20210512_Q3_U3_1-10_WH_SA_JOW_20210506_2_B7.raw"_ NativeID:"controllerType=0 controllerNumber=1 scan=12706"	JOW_20210506_s2_XiViewer_spectra.mgf	1	20.0 ppm	peptide;a;b;y	626.819717940625	626.81669791	FALSE	FALSE	4.0	FALSE	TRUE	FALSE	FALSE
SIFSHSGKVTNAGALEESDK	GPGSMoxVAR	38	1	8	0	Mer2	Mer2	4	196.08479216	544	(-1) 20210512_Q3_U3_1-10_WH_SA_JOW_20210506_2_B7.17823.17823.4 File:"20210512_Q3_U3_1-10_WH_SA_JOW_20210506_2_B7.raw"_ NativeID:"controllerType=0 controllerNumber=1 scan=17823"	JOW_20210506_s2_XiViewer_spectra.mgf	1	20.0 ppm	peptide;a;b;y	766.381241378125	766.376645165	FALSE	FALSE	46.0	FALSE	TRUE	FALSE	FALSE
GPGSMSLPQWCcmPPHSTLK	NKDAIINGEGSLPK	1	81	0	2	Spp1	Spp1	4	196.08479216	889	(-1) 20210512_Q3_U3_1-10_WH_SA_JOW_20210506_2_B7.26567.26567.4 File:"20210512_Q3_U3_1-10_WH_SA_JOW_20210506_2_B7.raw"_ NativeID:"controllerType=0 controllerNumber=1 scan=26567"	JOW_20210506_s2_XiViewer_spectra.mgf	1	20.0 ppm	peptide;a;b;y	908.4609532921879	908.45653512	FALSE	FALSE	22.0	FALSE	TRUE	FALSE	FALSE
TDEISTDVSEANSEHSLMITETSSPFR	GPGSMVAR	11	1	13	0	Mer2	Mer2	4	196.08479216	526	(-1) 20210512_Q3_U3_1-10_WH_SA_JOW_20210506_2_B7.27016.27016.4 File:"20210512_Q3_U3_1-10_WH_SA_JOW_20210506_2_B7.raw"_ NativeID:"controllerType=0 controllerNumber=1 scan=27016"	JOW_20210506_s2_XiViewer_spectra.mgf	1	20.0 ppm	peptide;a;b;y	988.9653478234379	988.959835795	FALSE	FALSE	94.0	FALSE	TRUE	FALSE	FALSE
SSSPTLSTSQNHNSEDNDDASHR	LKTDEDR	273	133	21	2	Mer2	Spp1	5	196.08479216	667	(-1) 20210512_Q3_U3_1-10_WH_SA_JOW_20210506_2_B7.7246.7246.5 File:"20210512_Q3_U3_1-10_WH_SA_JOW_20210506_2_B7.raw"_ NativeID:"controllerType=0 controllerNumber=1 scan=7246"	JOW_20210506_s2_XiViewer_spectra.mgf	1	20.0 ppm	peptide;a;b;y	712.320752379844	712.317962266	FALSE	FALSE	57.0	FALSE	TRUE	FALSE	FALSE
SSSPTLSTSQNHNSEDNDDASHR	YNSKITR	273	160	14	4	Mer2	Mer2	6	196.08479216	666	(-1) 20210512_Q3_U3_1-10_WH_SA_JOW_20210506_2_B7.8319.8319.6 File:"20210512_Q3_U3_1-10_WH_SA_JOW_20210506_2_B7.raw"_ NativeID:"controllerType=0 controllerNumber=1 scan=8319"	JOW_20210506_s2_XiViewer_spectra.mgf	1	20.0 ppm	peptide;a;b;y	594.609873809375	594.6064821666666	FALSE	FALSE	57.0	FALSE	TRUE	FALSE	FALSE
YNSKITR	DGKKR	160	22	6	4	Mer2	H2b	4	196.08479216	535	(-1) 20210512_Q3_U3_1-10_WH_SA_JOW_20210506_2_B7.8731.8731.4 File:"20210512_Q3_U3_1-10_WH_SA_JOW_20210506_2_B7.raw"_ NativeID:"controllerType=0 controllerNumber=1 scan=8731"	JOW_20210506_s2_XiViewer_spectra.mgf	1	20.0 ppm	peptide;a;b;y	420.741870860736	420.735142745	FALSE	FALSE	14.0	FALSE	TRUE	FALSE	FALSE
KKSVPPPR	WKLTR	254	95	3	2	Mer2	DECOY:Spp1	4	196.08479216	46	(-1) 20210512_Q3_U3_1-10_WH_SA_JOW_20210506_2_B7.8773.8773.4 File:"20210512_Q3_U3_1-10_WH_SA_JOW_20210506_2_B7.raw"_ NativeID:"controllerType=0 controllerNumber=1 scan=8773"	JOW_20210506_s2_XiViewer_spectra.mgf	1	20.0 ppm	peptide;a;b;y	452.526319769467	452.5229816725	FALSE	TRUE	33.0	TRUE	FALSE	TRUE	FALSE
GPGSMVAR	GDEKK	1	138	0	4	Mer2	Mer2	3	196.08479216	362	(-1) 20210512_Q3_U3_1-10_WH_SA_JOW_20210506_2_B7.9623.9623.3 File:"20210512_Q3_U3_1-10_WH_SA_JOW_20210506_2_B7.raw"_ NativeID:"controllerType=0 controllerNumber=1 scan=9623"	JOW_20210506_s2_XiViewer_spectra.mgf	1	20.0 ppm	peptide;a;b;y	515.931112364844	515.9278396266667	FALSE	FALSE	78.0	FALSE	TRUE	FALSE	FALSE
VLLSLSKDMoxHSLQTR	LKTDEDR	199	133	14	2	Mer2	Spp1	4	196.08479216	62	(-1) 20210512_Q3_U3_1-10_WH_SA_JOW_20210506_2_B9.11003.11003.4 File:"20210512_Q3_U3_1-10_WH_SA_JOW_20210506_2_B9.raw"_ NativeID:"controllerType=0 controllerNumber=1 scan=11003"	JOW_20210506_s2_XiViewer_spectra.mgf	1	20.0 ppm	peptide;a;b;y	704.6245275109379	704.6209151275	FALSE	FALSE	23.0	FALSE	TRUE	FALSE	FALSE
KNICcmGYCcmSTYER	GPGSMVAR	264	1	1	0	Spp1	Mer2	3	196.08479216	501	(-1) 20210512_Q3_U3_1-10_WH_SA_JOW_20210506_2_B9.12026.12026.3 File:"20210512_Q3_U3_1-10_WH_SA_JOW_20210506_2_B9.raw"_ NativeID:"controllerType=0 controllerNumber=1 scan=12026"	JOW_20210506_s2_XiViewer_spectra.mgf	1	20.0 ppm	peptide;a;b;y	840.723104552344	840.7191250733334	FALSE	FALSE	113.0	FALSE	TRUE	FALSE	FALSE
GPGSMVAR	TLWKR	1	95	0	4	Mer2	Spp1	3	196.08479216	636	(-1) 20210512_Q3_U3_1-10_WH_SA_JOW_20210506_2_B9.12613.12613.3 File:"20210512_Q3_U3_1-10_WH_SA_JOW_20210506_2_B9.raw"_ NativeID:"controllerType=0 controllerNumber=1 scan=12613"	JOW_20210506_s2_XiViewer_spectra.mgf	1	20.0 ppm	peptide;a;b;y	558.3047695914061	558.3032408233333	FALSE	FALSE	87.0	FALSE	TRUE	FALSE	FALSE
SIFSHSGKVTNAGALEESDK	GPGSMVAR	38	1	1	0	Mer2	Mer2	4	196.08479216	754	(-1) 20210512_Q3_U3_1-10_WH_SA_JOW_20210506_2_B9.13607.13607.4 File:"20210512_Q3_U3_1-10_WH_SA_JOW_20210506_2_B9.raw"_ NativeID:"controllerType=0 controllerNumber=1 scan=13607"	JOW_20210506_s2_XiViewer_spectra.mgf	1	20.0 ppm	peptide;a;b;y	762.382706221875	762.377916515	FALSE	FALSE	122.0	FALSE	TRUE	FALSE	FALSE
VLLSLSKDMHSLQTR	YNSKITR	199	160	14	4	Mer2	Mer2	5	196.08479216	125	(-1) 20210512_Q3_U3_1-10_WH_SA_JOW_20210506_2_B9.14347.14347.5 File:"20210512_Q3_U3_1-10_WH_SA_JOW_20210506_2_B9.raw"_ NativeID:"controllerType=0 controllerNumber=1 scan=14347"	JOW_20210506_s2_XiViewer_spectra.mgf	1	20.0 ppm	peptide;a;b;y	561.711865661094	561.7075655159999	FALSE	FALSE	70.0	FALSE	TRUE	FALSE	FALSE
VLLSLSKDMHSLQTR	LKTDEDR	199	133	7	2	Mer2	Spp1	4	196.08479216	855	(-1) 20210512_Q3_U3_1-10_WH_SA_JOW_20210506_2_B9.14371.14371.4 File:"20210512_Q3_U3_1-10_WH_SA_JOW_20210506_2_B9.raw"_ NativeID:"controllerType=0 controllerNumber=1 scan=14371"	JOW_20210506_s2_XiViewer_spectra.mgf	1	20.0 ppm	peptide;a;b;y	700.626785811719	700.6221864775	FALSE	FALSE	107.0	FALSE	TRUE	FALSE	FALSE
TDEISTDVSEANSEHSLMoxITETSSPFR	GPGSMoxVAR	11	1	24	0	Mer2	Mer2	4	196.08479216	633	(-1) 20210512_Q3_U3_1-10_WH_SA_JOW_20210506_2_B9.18109.18109.4 File:"20210512_Q3_U3_1-10_WH_SA_JOW_20210506_2_B9.raw"_ NativeID:"controllerType=0 controllerNumber=1 scan=18109"	JOW_20210506_s2_XiViewer_spectra.mgf	1	20.0 ppm	peptide;a;b;y	996.9619298546879	996.957293095	FALSE	FALSE	74.0	FALSE	TRUE	FALSE	FALSE
TDDEKEIFDQIVVR	LKTDEDR	172	133	5	2	Spp1	Spp1	4	196.08479216	966	(-1) 20210512_Q3_U3_1-10_WH_SA_JOW_20210506_2_B9.20256.20256.4 File:"20210512_Q3_U3_1-10_WH_SA_JOW_20210506_2_B9.raw"_ NativeID:"controllerType=0 controllerNumber=1 scan=20256"	JOW_20210506_s2_XiViewer_spectra.mgf	1	20.0 ppm	peptide;a;b;y	695.354324874219	695.35025907	FALSE	FALSE	32.0	FALSE	TRUE	FALSE	FALSE
GPGSMSLPQWCcmPPHSTLK	NKDAIINGEGSLPK	1	81	0	2	Spp1	Spp1	3	196.08479216	863	(-1) 20210512_Q3_U3_1-10_WH_SA_JOW_20210506_2_B9.20951.20951.3 File:"20210512_Q3_U3_1-10_WH_SA_JOW_20210506_2_B9.raw"_ NativeID:"controllerType=0 controllerNumber=1 scan=20951"	JOW_20210506_s2_XiViewer_spectra.mgf	1	20.0 ppm	peptide;a;b;y	1210.945089415625	1210.9396213666666	FALSE	FALSE	36.0	FALSE	TRUE	FALSE	FALSE
TDDEKEIFDQIVVR	GPGSMoxVAR	172	1	5	0	Spp1	Mer2	3	196.08479216	462	(-1) 20210512_Q3_U3_1-10_WH_SA_JOW_20210506_2_B9.22764.22764.3 File:"20210512_Q3_U3_1-10_WH_SA_JOW_20210506_2_B9.raw"_ NativeID:"controllerType=0 controllerNumber=1 scan=22764"	JOW_20210506_s2_XiViewer_spectra.mgf	1	20.0 ppm	peptide;a;b;y	898.11720855625	898.1130740066666	FALSE	FALSE	97.0	FALSE	TRUE	FALSE	FALSE
TDDEKEIFDQIVVR	GPGSMVAR	172	1	5	0	Spp1	Mer2	3	196.08479216	89	(-1) 20210512_Q3_U3_1-10_WH_SA_JOW_20210506_2_B9.24641.24641.3 File:"20210512_Q3_U3_1-10_WH_SA_JOW_20210506_2_B9.raw"_ NativeID:"controllerType=0 controllerNumber=1 scan=24641"	JOW_20210506_s2_XiViewer_spectra.mgf	1	20.0 ppm	peptide;a;b;y	892.783834532813	892.7814358066667	FALSE	FALSE	81.0	FALSE	TRUE	FALSE	FALSE
TLIKDLASQIENQLDK	YNSKITR	114	160	4	6	Mer2	Mer2	4	196.08479216	212	(-1) 20210512_Q3_U3_1-10_WH_SA_JOW_20210506_2_B9.26165.26165.4 File:"20210512_Q3_U3_1-10_WH_SA_JOW_20210506_2_B9.raw"_ NativeID:"controllerType=0 controllerNumber=1 scan=26165"	JOW_20210506_s2_XiViewer_spectra.mgf	1	20.0 ppm	peptide;a;b;y	727.1485753625	727.1461886775	FALSE	FALSE	110.0	FALSE	TRUE	FALSE	FALSE
YNSKITR	GPGSMoxVAR	160	1	4	0	Mer2	Mer2	3	196.08479216	828	(-1) 20210512_Q3_U3_1-10_WH_SA_JOW_20210506_2_B9.6493.6493.3 File:"20210512_Q3_U3_1-10_WH_SA_JOW_20210506_2_B9.raw"_ NativeID:"controllerType=0 controllerNumber=1 scan=6493"	JOW_20210506_s2_XiViewer_spectra.mgf	1	20.0 ppm	peptide;a;b;y	622.990865782813	622.9878694566667	FALSE	FALSE	17.0	FALSE	TRUE	FALSE	FALSE
LIKVLNENSK	TKSDSSYR	80	143	3	1	Mer2	Mer2	4	196.08479216	847	(-1) 20210512_Q3_U3_1-10_WH_SA_JOW_20210506_2_B9.6768.6768.4 File:"20210512_Q3_U3_1-10_WH_SA_JOW_20210506_2_B9.raw"_ NativeID:"controllerType=0 controllerNumber=1 scan=6768"	JOW_20210506_s2_XiViewer_spectra.mgf	1	20.0 ppm	peptide;a;b;y	574.810928878125	574.809035875	FALSE	FALSE	47.0	FALSE	TRUE	FALSE	FALSE
KNICcmGYCcmSTYER	KLDDDAASHVECcmGK	264	230	1	1	Spp1	Spp1	4	196.08479216	445	(-1) 20210512_Q3_U3_1-10_WH_SA_JOW_20210506_2_B9.8536.8536.4 File:"20210512_Q3_U3_1-10_WH_SA_JOW_20210506_2_B9.raw"_ NativeID:"controllerType=0 controllerNumber=1 scan=8536"	JOW_20210506_s2_XiViewer_spectra.mgf	1	20.0 ppm	peptide;a;b;y	823.3718419640629	823.368228495	FALSE	FALSE	33.0	FALSE	TRUE	FALSE	FALSE
LIKVLNENSK	YNSKITR	80	160	3	6	Mer2	Mer2	4	196.08479216	326	(-1) 20210512_Q3_U3_1-10_WH_SA_JOW_20210506_2_B9.8722.8722.4 File:"20210512_Q3_U3_1-10_WH_SA_JOW_20210506_2_B9.raw"_ NativeID:"controllerType=0 controllerNumber=1 scan=8722"	JOW_20210506_s2_XiViewer_spectra.mgf	1	20.0 ppm	peptide;a;b;y	559.3205724328129	559.31803379	FALSE	FALSE	41.0	FALSE	TRUE	FALSE	FALSE
LIKVLNENSK	YNSKITR	80	160	3	6	Mer2	Mer2	3	196.08479216	494	(-1) 20210512_Q3_U3_1-10_WH_SA_JOW_20210506_2_B9.8746.8746.3 File:"20210512_Q3_U3_1-10_WH_SA_JOW_20210506_2_B9.raw"_ NativeID:"controllerType=0 controllerNumber=1 scan=8746"	JOW_20210506_s2_XiViewer_spectra.mgf	1	20.0 ppm	peptide;a;b;y	745.424703673438	745.4216195933333	FALSE	FALSE	20.0	FALSE	TRUE	FALSE	FALSE
SIFSHSGKVTNAGALEESDK	TKSDSSYR	38	143	6	2	Mer2	Mer2	4	196.08479216	687	(-1) 20210512_Q3_U3_1-10_WH_SA_JOW_20210506_2_B9.8769.8769.4 File:"20210512_Q3_U3_1-10_WH_SA_JOW_20210506_2_B9.raw"_ NativeID:"controllerType=0 controllerNumber=1 scan=8769"	JOW_20210506_s2_XiViewer_spectra.mgf	1	20.0 ppm	peptide;a;b;y	804.6447911828129	804.6417330425	FALSE	FALSE	3.0	FALSE	TRUE	FALSE	FALSE
SIFSHSGKVTNAGALEESDK	LKTDEDR	38	133	4	2	Mer2	Spp1	4	196.08479216	871	(-1) 20210512_Q3_U3_1-10_WH_SA_JOW_20210506_2_B9.9712.9712.4 File:"20210512_Q3_U3_1-10_WH_SA_JOW_20210506_2_B9.raw"_ NativeID:"controllerType=0 controllerNumber=1 scan=9712"	JOW_20210506_s2_XiViewer_spectra.mgf	1	20.0 ppm	peptide;a;b;y	787.893753585156	787.890279635	FALSE	FALSE	45.0	FALSE	TRUE	FALSE	FALSE
KNICcmGYCcmSTYER	KLDDDAASHVECcmGK	264	230	1	1	Spp1	Spp1	4	196.08479216	119	(-1) 20210512_Q3_U3_1-10_WH_SA_JOW_20210506_2_B9_WDH.12915.12915.4 File:"20210512_Q3_U3_1-10_WH_SA_JOW_20210506_2_B9_WDH.raw"_ NativeID:"controllerType=0 controllerNumber=1 scan=12915"	JOW_20210506_s2_XiViewer_spectra.mgf	1	20.0 ppm	peptide;a;b;y	823.3731847375	823.368228495	FALSE	FALSE	74.0	FALSE	TRUE	FALSE	FALSE
SIFSHSGKVTNAGALEESDK	TKSDSSYR	38	143	6	2	Mer2	Mer2	5	196.08479216	918	(-1) 20210512_Q3_U3_1-10_WH_SA_JOW_20210506_2_B9_WDH.13063.13063.5 File:"20210512_Q3_U3_1-10_WH_SA_JOW_20210506_2_B9_WDH.raw"_ NativeID:"controllerType=0 controllerNumber=1 scan=13063"	JOW_20210506_s2_XiViewer_spectra.mgf	1	20.0 ppm	peptide;a;b;y	643.918286559531	643.91484171	FALSE	FALSE	23.0	FALSE	TRUE	FALSE	FALSE
SIFSHSGKVTNAGALEESDK	TKSDSSYR	38	143	18	2	Mer2	Mer2	4	196.08479216	608	(-1) 20210512_Q3_U3_1-10_WH_SA_JOW_20210506_2_B9_WDH.13085.13085.4 File:"20210512_Q3_U3_1-10_WH_SA_JOW_20210506_2_B9_WDH.raw"_ NativeID:"controllerType=0 controllerNumber=1 scan=13085"	JOW_20210506_s2_XiViewer_spectra.mgf	1	20.0 ppm	peptide;a;b;y	804.6443029015629	804.6417330425	FALSE	FALSE	3.0	FALSE	TRUE	FALSE	FALSE
SIFSHSGKVTNAGALEESDK	LKTDEDR	38	133	6	2	Mer2	Spp1	5	196.08479216	265	(-1) 20210512_Q3_U3_1-10_WH_SA_JOW_20210506_2_B9_WDH.13923.13923.5 File:"20210512_Q3_U3_1-10_WH_SA_JOW_20210506_2_B9_WDH.raw"_ NativeID:"controllerType=0 controllerNumber=1 scan=13923"	JOW_20210506_s2_XiViewer_spectra.mgf	1	20.0 ppm	peptide;a;b;y	630.51759075875	630.5136789840001	FALSE	FALSE	51.0	FALSE	TRUE	FALSE	FALSE
SIFSHSGKVTNAGALEESDK	YNSKITR	38	160	4	4	Mer2	Mer2	4	196.08479216	106	(-1) 20210512_Q3_U3_1-10_WH_SA_JOW_20210506_2_B9_WDH.14241.14241.4 File:"20210512_Q3_U3_1-10_WH_SA_JOW_20210506_2_B9_WDH.raw"_ NativeID:"controllerType=0 controllerNumber=1 scan=14241"	JOW_20210506_s2_XiViewer_spectra.mgf	1	20.0 ppm	peptide;a;b;y	789.1544347375	789.1507309575	FALSE	FALSE	66.0	FALSE	TRUE	FALSE	FALSE
GPGSMVAR	LAHYNK	1	77	0	4	Mer2	H2b	3	196.08479216	1020	(-1) 20210512_Q3_U3_1-10_WH_SA_JOW_20210506_2_B9_WDH.16296.16296.3 File:"20210512_Q3_U3_1-10_WH_SA_JOW_20210506_2_B9_WDH.raw"_ NativeID:"controllerType=0 controllerNumber=1 scan=16296"	JOW_20210506_s2_XiViewer_spectra.mgf	1	20.0 ppm	peptide;a;b;y	572.29281167305	572.29463387	FALSE	FALSE	8.0	FALSE	TRUE	FALSE	FALSE
ISDCcmYKPCcmLQDSK	TLWKR	103	95	12	4	Spp1	Spp1	4	196.08479216	446	(-1) 20210512_Q3_U3_1-10_WH_SA_JOW_20210506_2_B9_WDH.17156.17156.4 File:"20210512_Q3_U3_1-10_WH_SA_JOW_20210506_2_B9_WDH.raw"_ NativeID:"controllerType=0 controllerNumber=1 scan=17156"	JOW_20210506_s2_XiViewer_spectra.mgf	1	20.0 ppm	peptide;a;b;y	628.817093428906	628.813529635	FALSE	FALSE	46.0	FALSE	TRUE	FALSE	FALSE
CcmRISDCcmYKPCcmLQDSKYCcmSEEHGR	TLWKR	101	95	18	4	Spp1	Spp1	5	196.08479216	605	(-1) 20210512_Q3_U3_1-10_WH_SA_JOW_20210506_2_B9_WDH.17814.17814.5 File:"20210512_Q3_U3_1-10_WH_SA_JOW_20210506_2_B9_WDH.raw"_ NativeID:"controllerType=0 controllerNumber=1 scan=17814"	JOW_20210506_s2_XiViewer_spectra.mgf	1	20.0 ppm	peptide;a;b;y	770.167140544635	770.1571662919999	FALSE	FALSE	24.0	FALSE	TRUE	FALSE	FALSE
SIFSHSGKVTNAGALEESDK	GPGSMVAR	38	1	4	0	Mer2	Mer2	4	196.08479216	68	(-1) 20210512_Q3_U3_1-10_WH_SA_JOW_20210506_2_B9_WDH.17888.17888.4 File:"20210512_Q3_U3_1-10_WH_SA_JOW_20210506_2_B9_WDH.raw"_ NativeID:"controllerType=0 controllerNumber=1 scan=17888"	JOW_20210506_s2_XiViewer_spectra.mgf	1	20.0 ppm	peptide;a;b;y	762.38246208125	762.377916515	FALSE	FALSE	168.0	FALSE	TRUE	FALSE	FALSE
SIFSHSGKVTNAGALEESDK	GPGSMoxVAR	38	1	1	0	Mer2	Mer2	4	196.08479216	107	(-1) 20210512_Q3_U3_1-10_WH_SA_JOW_20210506_2_B9_WDH.17950.17950.4 File:"20210512_Q3_U3_1-10_WH_SA_JOW_20210506_2_B9_WDH.raw"_ NativeID:"controllerType=0 controllerNumber=1 scan=17950"	JOW_20210506_s2_XiViewer_spectra.mgf	1	20.0 ppm	peptide;a;b;y	766.380814132031	766.376645165	FALSE	FALSE	29.0	FALSE	TRUE	FALSE	FALSE
SIFSHSGKVTNAGALEESDK	GPGSMVAR	38	1	18	0	Mer2	Mer2	5	196.08479216	289	(-1) 20210512_Q3_U3_1-10_WH_SA_JOW_20210506_2_B9_WDH.18005.18005.5 File:"20210512_Q3_U3_1-10_WH_SA_JOW_20210506_2_B9_WDH.raw"_ NativeID:"controllerType=0 controllerNumber=1 scan=18005"	JOW_20210506_s2_XiViewer_spectra.mgf	1	20.0 ppm	peptide;a;b;y	610.107983825156	610.103788488	FALSE	FALSE	84.0	FALSE	TRUE	FALSE	FALSE
SIFSHSGKVTNAGALEESDK	GPGSMVAR	38	1	4	0	Mer2	Mer2	4	196.08479216	830	(-1) 20210512_Q3_U3_1-10_WH_SA_JOW_20210506_2_B9_WDH.18086.18086.4 File:"20210512_Q3_U3_1-10_WH_SA_JOW_20210506_2_B9_WDH.raw"_ NativeID:"controllerType=0 controllerNumber=1 scan=18086"	JOW_20210506_s2_XiViewer_spectra.mgf	1	20.0 ppm	peptide;a;b;y	762.3823400109379	762.377916515	FALSE	FALSE	154.0	FALSE	TRUE	FALSE	FALSE
GPGSMVAR	GPGSMVAR	1	1	0	0	Mer2	Mer2	3	196.08479216	493	(-1) 20210512_Q3_U3_1-10_WH_SA_JOW_20210506_2_B9_WDH.19252.19252.3 File:"20210512_Q3_U3_1-10_WH_SA_JOW_20210506_2_B9_WDH.raw"_ NativeID:"controllerType=0 controllerNumber=1 scan=19252"	JOW_20210506_s2_XiViewer_spectra.mgf	1	20.0 ppm	peptide;a;b;y	581.962850646094	581.9591453333334	FALSE	FALSE	109.0	FALSE	TRUE	FALSE	FALSE
TDEISTDVSEANSEHSLMITETSSPFR	GPGSMVAR	11	1	9	0	Mer2	Mer2	4	196.08479216	275	(-1) 20210512_Q3_U3_1-10_WH_SA_JOW_20210506_2_B9_WDH.25326.25326.4 File:"20210512_Q3_U3_1-10_WH_SA_JOW_20210506_2_B9_WDH.raw"_ NativeID:"controllerType=0 controllerNumber=1 scan=25326"	JOW_20210506_s2_XiViewer_spectra.mgf	1	20.0 ppm	peptide;a;b;y	988.965897139844	988.959835795	FALSE	FALSE	102.0	FALSE	TRUE	FALSE	FALSE
TDEISTDVSEANSEHSLMITETSSPFR	GPGSMVAR	11	1	24	0	Mer2	Mer2	5	196.08479216	857	(-1) 20210512_Q3_U3_1-10_WH_SA_JOW_20210506_2_B9_WDH.25448.25448.5 File:"20210512_Q3_U3_1-10_WH_SA_JOW_20210506_2_B9_WDH.raw"_ NativeID:"controllerType=0 controllerNumber=1 scan=25448"	JOW_20210506_s2_XiViewer_spectra.mgf	1	20.0 ppm	peptide;a;b;y	791.37305950875	791.369323912	FALSE	FALSE	51.0	FALSE	TRUE	FALSE	FALSE
KFGQLDFIDNNIVVK	LKTDEDR	157	133	1	2	Spp1	Spp1	3	196.08479216	903	(-1) 20210512_Q3_U3_1-10_WH_SA_JOW_20210506_2_B9_WDH.25489.25489.3 File:"20210512_Q3_U3_1-10_WH_SA_JOW_20210506_2_B9_WDH.raw"_ NativeID:"controllerType=0 controllerNumber=1 scan=25489"	JOW_20210506_s2_XiViewer_spectra.mgf	1	20.0 ppm	peptide;a;b;y	941.167684630469	941.16253359	FALSE	FALSE	34.0	FALSE	TRUE	FALSE	FALSE
TDDEKEIFDQIVVR	GPGSMVAR	172	1	5	0	Spp1	Mer2	3	196.08479216	57	(-1) 20210512_Q3_U3_1-10_WH_SA_JOW_20210506_2_B9_WDH.28713.28713.3 File:"20210512_Q3_U3_1-10_WH_SA_JOW_20210506_2_B9_WDH.raw"_ NativeID:"controllerType=0 controllerNumber=1 scan=28713"	JOW_20210506_s2_XiViewer_spectra.mgf	1	20.0 ppm	peptide;a;b;y	892.786275939063	892.7814358066667	FALSE	FALSE	112.0	FALSE	TRUE	FALSE	FALSE
TKSDSSYR	TKSDSSYR	143	143	2	2	Mer2	Mer2	3	196.08479216	478	(-1) 20210512_Q3_U3_1-10_WH_SA_JOW_20210506_2_B9_WDH.5462.5462.3 File:"20210512_Q3_U3_1-10_WH_SA_JOW_20210506_2_B9_WDH.raw"_ NativeID:"controllerType=0 controllerNumber=1 scan=5462"	JOW_20210506_s2_XiViewer_spectra.mgf	1	20.0 ppm	peptide;a;b;y	694.663595275	694.6626560733333	FALSE	FALSE	15.0	FALSE	TRUE	FALSE	FALSE
KKSVPPPR	TLWKR	254	95	3	4	Mer2	Spp1	4	196.08479216	629	(-1) 20210512_Q3_U3_1-10_WH_SA_JOW_20210506_2_B9_WDH.7755.7755.4 File:"20210512_Q3_U3_1-10_WH_SA_JOW_20210506_2_B9_WDH.raw"_ NativeID:"controllerType=0 controllerNumber=1 scan=7755"	JOW_20210506_s2_XiViewer_spectra.mgf	1	20.0 ppm	peptide;a;b;y	452.525987348108	452.5229816725	FALSE	FALSE	6.0	FALSE	TRUE	FALSE	FALSE
KKSVPPPR	TLWKR	254	95	2	4	Mer2	Spp1	4	196.08479216	591	(-1) 20210512_Q3_U3_1-10_WH_SA_JOW_20210506_2_B9_WDH.7964.7964.4 File:"20210512_Q3_U3_1-10_WH_SA_JOW_20210506_2_B9_WDH.raw"_ NativeID:"controllerType=0 controllerNumber=1 scan=7964"	JOW_20210506_s2_XiViewer_spectra.mgf	1	20.0 ppm	peptide;a;b;y	452.52579059281504	452.5229816725	FALSE	FALSE	42.0	FALSE	TRUE	FALSE	FALSE
SSSPTLSTSQNHNSEDNDDASHR	GPGSMVAR	273	1	21	0	Mer2	Mer2	4	196.08479216	930	(-1) 20210512_Q3_U3_1-10_WH_SA_JOW_20210506_2_B9_WDH.9159.9159.4 File:"20210512_Q3_U3_1-10_WH_SA_JOW_20210506_2_B9_WDH.raw"_ NativeID:"controllerType=0 controllerNumber=1 scan=9159"	JOW_20210506_s2_XiViewer_spectra.mgf	1	20.0 ppm	peptide;a;b;y	864.635086592969	864.6332706175	FALSE	FALSE	47.0	FALSE	TRUE	FALSE	FALSE
SSSPTLSTSQNHNSEDNDDASHR	TLWKR	273	95	21	4	Mer2	Spp1	5	196.08479216	718	(-1) 20210512_Q3_U3_1-10_WH_SA_JOW_20210506_2_B9_WDH.9169.9169.5 File:"20210512_Q3_U3_1-10_WH_SA_JOW_20210506_2_B9_WDH.raw"_ NativeID:"controllerType=0 controllerNumber=1 scan=9169"	JOW_20210506_s2_XiViewer_spectra.mgf	1	20.0 ppm	peptide;a;b;y	677.7182743525	677.714529064	FALSE	FALSE	4.0	FALSE	TRUE	FALSE	FALSE
SSSPTLSTSQNHNSEDNDDASHR	GPGSMVAR	273	1	7	0	Mer2	Mer2	5	196.08479216	349	(-1) 20210512_Q3_U3_1-10_WH_SA_JOW_20210506_2_B9_WDH.9185.9185.5 File:"20210512_Q3_U3_1-10_WH_SA_JOW_20210506_2_B9_WDH.raw"_ NativeID:"controllerType=0 controllerNumber=1 scan=9185"	JOW_20210506_s2_XiViewer_spectra.mgf	1	20.0 ppm	peptide;a;b;y	691.911450622031	691.90807177	FALSE	FALSE	117.0	FALSE	TRUE	FALSE	FALSE
SSSPTLSTSQNHNSEDNDDASHR	TLWKR	273	95	21	4	Mer2	Spp1	6	196.08479216	555	(-1) 20210512_Q3_U3_1-10_WH_SA_JOW_20210506_2_B9_WDH.9191.9191.6 File:"20210512_Q3_U3_1-10_WH_SA_JOW_20210506_2_B9_WDH.raw"_ NativeID:"controllerType=0 controllerNumber=1 scan=9191"	JOW_20210506_s2_XiViewer_spectra.mgf	1	20.0 ppm	peptide;a;b;y	564.933177032031	564.9299869499999	FALSE	FALSE	8.0	FALSE	TRUE	FALSE	FALSE
SSSPTLSTSQNHNSEDNDDASHR	KNICcmGYCcmSTYER	273	264	7	1	Mer2	Spp1	5	196.08479216	480	(-1) 20210512_Q3_U3_1-10_WH_SA_JOW_20210506_2_B9_WDH.9940.9940.5 File:"20210512_Q3_U3_1-10_WH_SA_JOW_20210506_2_B9_WDH.raw"_ NativeID:"controllerType=0 controllerNumber=1 scan=9940"	JOW_20210506_s2_XiViewer_spectra.mgf	1	20.0 ppm	peptide;a;b;y	847.167920348594	847.1640596139999	FALSE	FALSE	112.0	FALSE	TRUE	FALSE	FALSE
SSSPTLSTSQNHNSEDNDDASHR	KNICcmGYCcmSTYER	273	264	9	1	Mer2	Spp1	4	196.08479216	440	(-1) 20210512_Q3_U3_1-10_WH_SA_JOW_20210506_2_B9_WDH.9952.9952.4 File:"20210512_Q3_U3_1-10_WH_SA_JOW_20210506_2_B9_WDH.raw"_ NativeID:"controllerType=0 controllerNumber=1 scan=9952"	JOW_20210506_s2_XiViewer_spectra.mgf	1	20.0 ppm	peptide;a;b;y	1058.707779464062	1058.7032554225	FALSE	FALSE	153.0	FALSE	TRUE	FALSE	FALSE
SEAKSSKTK	GPGSMoxVAR	119	1	1	0	DECOY:H2a	Mer2	3	196.08479216	623	(-1) 20210512_Q3_U3_1-10_WH_SA_JOW_20210506_2_B9_WDH.9982.9982.3 File:"20210512_Q3_U3_1-10_WH_SA_JOW_20210506_2_B9_WDH.raw"_ NativeID:"controllerType=0 controllerNumber=1 scan=9982"	JOW_20210506_s2_XiViewer_spectra.mgf	1	20.0 ppm	peptide;a;b;y	651.007203578887	651.00195567	TRUE	FALSE	7.0	TRUE	FALSE	TRUE	FALSE
SIFSHSGKVTNAGALEESDK	YNSKITR	38	160	4	4	Mer2	Mer2	5	196.08479216	972	(-1) 20210512_Q3_U3_1-2_WH_SA_JOW_20210506_2_B10.12141.12141.5 File:"20210512_Q3_U3_1-2_WH_SA_JOW_20210506_2_B10.raw"_ NativeID:"controllerType=0 controllerNumber=1 scan=12141"	JOW_20210506_s2_XiViewer_spectra.mgf	1	20.0 ppm	peptide;a;b;y	631.5245487665629	631.5220400420001	FALSE	FALSE	82.0	FALSE	TRUE	FALSE	FALSE
SIFSHSGKVTNAGALEESDK	GPGSMoxVAR	38	1	18	0	Mer2	Mer2	4	196.08479216	41	(-1) 20210512_Q3_U3_1-2_WH_SA_JOW_20210506_2_B10.13270.13270.4 File:"20210512_Q3_U3_1-2_WH_SA_JOW_20210506_2_B10.raw"_ NativeID:"controllerType=0 controllerNumber=1 scan=13270"	JOW_20210506_s2_XiViewer_spectra.mgf	1	20.0 ppm	peptide;a;b;y	766.378983077344	766.376645165	FALSE	FALSE	19.0	FALSE	TRUE	FALSE	FALSE
SIFSHSGKVTNAGALEESDK	GPGSMVAR	38	1	18	0	Mer2	Mer2	4	196.08479216	477	(-1) 20210512_Q3_U3_1-2_WH_SA_JOW_20210506_2_B10.14753.14753.4 File:"20210512_Q3_U3_1-2_WH_SA_JOW_20210506_2_B10.raw"_ NativeID:"controllerType=0 controllerNumber=1 scan=14753"	JOW_20210506_s2_XiViewer_spectra.mgf	1	20.0 ppm	peptide;a;b;y	762.380325850781	762.377916515	FALSE	FALSE	28.0	FALSE	TRUE	FALSE	FALSE
VLLSLSKDMHSLQTR	LKTDEDR	199	133	14	2	Mer2	Spp1	5	196.08479216	1010	(-1) 20210512_Q3_U3_1-2_WH_SA_JOW_20210506_2_B10.15284.15284.5 File:"20210512_Q3_U3_1-2_WH_SA_JOW_20210506_2_B10.raw"_ NativeID:"controllerType=0 controllerNumber=1 scan=15284"	JOW_20210506_s2_XiViewer_spectra.mgf	1	20.0 ppm	peptide;a;b;y	560.701245543906	560.6992044579999	FALSE	FALSE	38.0	FALSE	TRUE	FALSE	FALSE
TDEISTDVSEANSEHSLMITETSSPFR	GPGSMVAR	11	1	24	0	Mer2	Mer2	5	196.08479216	341	(-1) 20210512_Q3_U3_1-2_WH_SA_JOW_20210506_2_B10.21139.21139.5 File:"20210512_Q3_U3_1-2_WH_SA_JOW_20210506_2_B10.raw"_ NativeID:"controllerType=0 controllerNumber=1 scan=21139"	JOW_20210506_s2_XiViewer_spectra.mgf	1	20.0 ppm	peptide;a;b;y	791.3734257196879	791.369323912	FALSE	FALSE	24.0	FALSE	TRUE	FALSE	FALSE
TLIKDLASQIENQLDK	YNSKITR	114	160	4	6	Mer2	Mer2	4	196.08479216	865	(-1) 20210512_Q3_U3_1-2_WH_SA_JOW_20210506_2_B10.24890.24890.4 File:"20210512_Q3_U3_1-2_WH_SA_JOW_20210506_2_B10.raw"_ NativeID:"controllerType=0 controllerNumber=1 scan=24890"	JOW_20210506_s2_XiViewer_spectra.mgf	1	20.0 ppm	peptide;a;b;y	727.148758467969	727.1461886775	FALSE	FALSE	69.0	FALSE	TRUE	FALSE	FALSE
QILEWAGKLELESMELR	GPGSMVAR	58	1	8	0	Mer2	Mer2	4	196.08479216	803	(-1) 20210512_Q3_U3_1-2_WH_SA_JOW_20210506_2_B10.35644.35644.4 File:"20210512_Q3_U3_1-2_WH_SA_JOW_20210506_2_B10.raw"_ NativeID:"controllerType=0 controllerNumber=1 scan=35644"	JOW_20210506_s2_XiViewer_spectra.mgf	1	20.0 ppm	peptide;a;b;y	754.396194991406	754.391404	FALSE	FALSE	111.0	FALSE	TRUE	FALSE	FALSE
SIFSHSGKVTNAGALEESDK	YNSKITR	38	160	1	4	Mer2	Mer2	4	196.08479216	328	(-1) 20210512_Q3_U3_1-2_WH_SA_JOW_20210506_2_B10_1zu10_WDH.12170.12170.4 File:"20210512_Q3_U3_1-2_WH_SA_JOW_20210506_2_B10_1zu10_WDH.raw"_ NativeID:"controllerType=0 controllerNumber=1 scan=12170"	JOW_20210506_s2_XiViewer_spectra.mgf	1	20.0 ppm	peptide;a;b;y	789.158096846875	789.1507309575	FALSE	FALSE	25.0	FALSE	TRUE	FALSE	FALSE
SIFSHSGKVTNAGALEESDK	GPGSMoxVAR	38	1	8	0	Mer2	Mer2	4	196.08479216	955	(-1) 20210512_Q3_U3_1-2_WH_SA_JOW_20210506_2_B10_1zu10_WDH.14633.14633.4 File:"20210512_Q3_U3_1-2_WH_SA_JOW_20210506_2_B10_1zu10_WDH.raw"_ NativeID:"controllerType=0 controllerNumber=1 scan=14633"	JOW_20210506_s2_XiViewer_spectra.mgf	1	20.0 ppm	peptide;a;b;y	766.3829503625	766.376645165	FALSE	FALSE	54.0	FALSE	TRUE	FALSE	FALSE
VLLSLSKDMHSLQTR	YNSKITR	199	160	7	6	Mer2	Mer2	4	196.08479216	118	(-1) 20210512_Q3_U3_1-2_WH_SA_JOW_20210506_2_B10_1zu10_WDH.15423.15423.4 File:"20210512_Q3_U3_1-2_WH_SA_JOW_20210506_2_B10_1zu10_WDH.raw"_ NativeID:"controllerType=0 controllerNumber=1 scan=15423"	JOW_20210506_s2_XiViewer_spectra.mgf	1	20.0 ppm	peptide;a;b;y	701.88929801875	701.8826378	FALSE	FALSE	22.0	FALSE	TRUE	FALSE	FALSE
GPGSMSLPQWCcmPPHSTLK	NKDAIINGEGSLPK	1	81	0	2	Spp1	Spp1	4	196.08479216	502	(-1) 20210512_Q3_U3_1-2_WH_SA_JOW_20210506_2_B10_1zu10_WDH.20558.20558.4 File:"20210512_Q3_U3_1-2_WH_SA_JOW_20210506_2_B10_1zu10_WDH.raw"_ NativeID:"controllerType=0 controllerNumber=1 scan=20558"	JOW_20210506_s2_XiViewer_spectra.mgf	1	20.0 ppm	peptide;a;b;y	908.464188155469	908.45653512	FALSE	FALSE	31.0	FALSE	TRUE	FALSE	FALSE
KFGQLDFIDNNIVVK	LKTDEDR	157	133	1	2	Spp1	Spp1	3	196.08479216	160	(-1) 20210512_Q3_U3_1-2_WH_SA_JOW_20210506_2_B10_1zu10_WDH.20983.20983.3 File:"20210512_Q3_U3_1-2_WH_SA_JOW_20210506_2_B10_1zu10_WDH.raw"_ NativeID:"controllerType=0 controllerNumber=1 scan=20983"	JOW_20210506_s2_XiViewer_spectra.mgf	1	20.0 ppm	peptide;a;b;y	941.17091949375	941.16253359	FALSE	FALSE	35.0	FALSE	TRUE	FALSE	FALSE
TDEISTDVSEANSEHSLMITETSSPFR	GPGSMVAR	11	1	24	0	Mer2	Mer2	5	196.08479216	576	(-1) 20210512_Q3_U3_1-2_WH_SA_JOW_20210506_2_B10_1zu10_WDH.20989.20989.5 File:"20210512_Q3_U3_1-2_WH_SA_JOW_20210506_2_B10_1zu10_WDH.raw"_ NativeID:"controllerType=0 controllerNumber=1 scan=20989"	JOW_20210506_s2_XiViewer_spectra.mgf	1	20.0 ppm	peptide;a;b;y	791.3753788446879	791.369323912	FALSE	FALSE	135.0	FALSE	TRUE	FALSE	FALSE
VTNAGALEESDKQILEWAGK	GPGSMVAR	46	1	10	0	Mer2	Mer2	4	196.08479216	79	(-1) 20210512_Q3_U3_1-2_WH_SA_JOW_20210506_2_B10_1zu10_WDH.22876.22876.4 File:"20210512_Q3_U3_1-2_WH_SA_JOW_20210506_2_B10_1zu10_WDH.raw"_ NativeID:"controllerType=0 controllerNumber=1 scan=22876"	JOW_20210506_s2_XiViewer_spectra.mgf	1	20.0 ppm	peptide;a;b;y	782.904739913281	782.89747909	FALSE	FALSE	20.0	FALSE	TRUE	FALSE	FALSE
TLIKDLASQIENQLDK	YNSKITR	114	160	4	6	Mer2	Mer2	4	196.08479216	550	(-1) 20210512_Q3_U3_1-2_WH_SA_JOW_20210506_2_B10_1zu10_WDH.24942.24942.4 File:"20210512_Q3_U3_1-2_WH_SA_JOW_20210506_2_B10_1zu10_WDH.raw"_ NativeID:"controllerType=0 controllerNumber=1 scan=24942"	JOW_20210506_s2_XiViewer_spectra.mgf	1	20.0 ppm	peptide;a;b;y	727.152420577344	727.1461886775	FALSE	FALSE	76.0	FALSE	TRUE	FALSE	FALSE
SIFSHSGKVTNAGALEESDK	YNSKITR	38	160	6	4	Mer2	Mer2	4	196.08479216	267	(-1) 20210512_Q3_U3_1-2_WH_SA_JOW_20210506_2_B10_WDH.12105.12105.4 File:"20210512_Q3_U3_1-2_WH_SA_JOW_20210506_2_B10_WDH.raw"_ NativeID:"controllerType=0 controllerNumber=1 scan=12105"	JOW_20210506_s2_XiViewer_spectra.mgf	1	20.0 ppm	peptide;a;b;y	789.155106124219	789.1507309575	FALSE	FALSE	127.0	FALSE	TRUE	FALSE	FALSE
MVEQTGHIDKFK	GLGKGGAKR	145	9	10	8	Spp1	H4	4	196.08479216	697	(-1) 20210512_Q3_U3_1-2_WH_SA_JOW_20210506_2_B10_WDH.14902.14902.4 File:"20210512_Q3_U3_1-2_WH_SA_JOW_20210506_2_B10_WDH.raw"_ NativeID:"controllerType=0 controllerNumber=1 scan=14902"	JOW_20210506_s2_XiViewer_spectra.mgf	1	20.0 ppm	peptide;a;b;y	618.591690596875	618.5851414475	FALSE	FALSE	3.0	FALSE	TRUE	FALSE	FALSE
LIKVLNENSK	GPGSMVAR	80	1	3	0	Mer2	Mer2	3	196.08479216	81	(-1) 20210512_Q3_U3_1-2_WH_SA_JOW_20210506_2_B10_WDH.14948.14948.3 File:"20210512_Q3_U3_1-2_WH_SA_JOW_20210506_2_B10_WDH.raw"_ NativeID:"controllerType=0 controllerNumber=1 scan=14948"	JOW_20210506_s2_XiViewer_spectra.mgf	1	20.0 ppm	peptide;a;b;y	709.726766661719	709.7245336699999	FALSE	FALSE	118.0	FALSE	TRUE	FALSE	FALSE
VLLSLSKDMHSLQTR	YNSKITR	199	160	14	4	Mer2	Mer2	5	196.08479216	700	(-1) 20210512_Q3_U3_1-2_WH_SA_JOW_20210506_2_B10_WDH.15305.15305.5 File:"20210512_Q3_U3_1-2_WH_SA_JOW_20210506_2_B10_WDH.raw"_ NativeID:"controllerType=0 controllerNumber=1 scan=15305"	JOW_20210506_s2_XiViewer_spectra.mgf	1	20.0 ppm	peptide;a;b;y	561.709241149375	561.7075655159999	FALSE	FALSE	135.0	FALSE	TRUE	FALSE	FALSE
VLLSLSKDMHSLQTR	LKTDEDR	199	133	7	2	Mer2	Spp1	4	196.08479216	999	(-1) 20210512_Q3_U3_1-2_WH_SA_JOW_20210506_2_B10_WDH.15392.15392.4 File:"20210512_Q3_U3_1-2_WH_SA_JOW_20210506_2_B10_WDH.raw"_ NativeID:"controllerType=0 controllerNumber=1 scan=15392"	JOW_20210506_s2_XiViewer_spectra.mgf	1	20.0 ppm	peptide;a;b;y	700.6259923546879	700.6221864775	FALSE	FALSE	184.0	FALSE	TRUE	FALSE	FALSE
VLLSLSKDMHSLQTR	LKTDEDR	199	133	7	2	Mer2	Spp1	5	196.08479216	884	(-1) 20210512_Q3_U3_1-2_WH_SA_JOW_20210506_2_B10_WDH.15394.15394.5 File:"20210512_Q3_U3_1-2_WH_SA_JOW_20210506_2_B10_WDH.raw"_ NativeID:"controllerType=0 controllerNumber=1 scan=15394"	JOW_20210506_s2_XiViewer_spectra.mgf	1	20.0 ppm	peptide;a;b;y	560.7022831415629	560.6992044579999	FALSE	FALSE	181.0	FALSE	TRUE	FALSE	FALSE
TDEISTDVSEANSEHSLMoxITETSSPFR	GPGSMoxVAR	11	1	13	0	Mer2	Mer2	4	196.08479216	662	(-1) 20210512_Q3_U3_1-2_WH_SA_JOW_20210506_2_B10_WDH.19095.19095.4 File:"20210512_Q3_U3_1-2_WH_SA_JOW_20210506_2_B10_WDH.raw"_ NativeID:"controllerType=0 controllerNumber=1 scan=19095"	JOW_20210506_s2_XiViewer_spectra.mgf	1	20.0 ppm	peptide;a;b;y	996.961868819531	996.957293095	FALSE	FALSE	86.0	FALSE	TRUE	FALSE	FALSE
LELESMELR	GPGSMVAR	66	1	5	0	Mer2	Mer2	3	196.08479216	599	(-1) 20210512_Q3_U3_1-2_WH_SA_JOW_20210506_2_B10_WDH.20407.20407.3 File:"20210512_Q3_U3_1-2_WH_SA_JOW_20210506_2_B10_WDH.raw"_ NativeID:"controllerType=0 controllerNumber=1 scan=20407"	JOW_20210506_s2_XiViewer_spectra.mgf	1	20.0 ppm	peptide;a;b;y	697.021444396094	697.0187293366666	FALSE	FALSE	83.0	FALSE	TRUE	FALSE	FALSE
GPGSMSLPQWCcmPPHSTLK	NKDAIINGEGSLPK	1	81	6	2	Spp1	Spp1	5	196.08479216	845	(-1) 20210512_Q3_U3_1-2_WH_SA_JOW_20210506_2_B10_WDH.22015.22015.5 File:"20210512_Q3_U3_1-2_WH_SA_JOW_20210506_2_B10_WDH.raw"_ NativeID:"controllerType=0 controllerNumber=1 scan=22015"	JOW_20210506_s2_XiViewer_spectra.mgf	1	20.0 ppm	peptide;a;b;y	726.9703495478129	726.966683372	FALSE	FALSE	28.0	FALSE	TRUE	FALSE	FALSE
KFGQLDFIDNNIVVK	LKTDEDR	157	133	1	2	Spp1	Spp1	5	196.08479216	752	(-1) 20210512_Q3_U3_1-2_WH_SA_JOW_20210506_2_B10_WDH.22707.22707.5 File:"20210512_Q3_U3_1-2_WH_SA_JOW_20210506_2_B10_WDH.raw"_ NativeID:"controllerType=0 controllerNumber=1 scan=22707"	JOW_20210506_s2_XiViewer_spectra.mgf	1	20.0 ppm	peptide;a;b;y	565.102368590781	565.100430706	FALSE	FALSE	32.0	FALSE	TRUE	FALSE	FALSE
KFGQLDFIDNNIVVK	LKTDEDR	157	133	1	2	Spp1	Spp1	3	196.08479216	979	(-1) 20210512_Q3_U3_1-2_WH_SA_JOW_20210506_2_B10_WDH.22870.22870.3 File:"20210512_Q3_U3_1-2_WH_SA_JOW_20210506_2_B10_WDH.raw"_ NativeID:"controllerType=0 controllerNumber=1 scan=22870"	JOW_20210506_s2_XiViewer_spectra.mgf	1	20.0 ppm	peptide;a;b;y	941.167745665625	941.16253359	FALSE	FALSE	26.0	FALSE	TRUE	FALSE	FALSE
GPGSMSLPQWCcmPPHSTLK	GPGSMVAR	1	1	0	0	Spp1	Mer2	3	196.08479216	127	(-1) 20210512_Q3_U3_1-2_WH_SA_JOW_20210506_2_B10_WDH.23009.23009.3 File:"20210512_Q3_U3_1-2_WH_SA_JOW_20210506_2_B10_WDH.raw"_ NativeID:"controllerType=0 controllerNumber=1 scan=23009"	JOW_20210506_s2_XiViewer_spectra.mgf	1	20.0 ppm	peptide;a;b;y	983.815694884375	983.8104550233334	FALSE	FALSE	96.0	FALSE	TRUE	FALSE	FALSE
TDEISTDVSEANSEHSLMITETSSPFR	GPGSMVAR	11	1	24	0	Mer2	Mer2	5	196.08479216	604	(-1) 20210512_Q3_U3_1-2_WH_SA_JOW_20210506_2_B10_WDH.23034.23034.5 File:"20210512_Q3_U3_1-2_WH_SA_JOW_20210506_2_B10_WDH.raw"_ NativeID:"controllerType=0 controllerNumber=1 scan=23034"	JOW_20210506_s2_XiViewer_spectra.mgf	1	20.0 ppm	peptide;a;b;y	791.3731815790629	791.369323912	FALSE	FALSE	86.0	FALSE	TRUE	FALSE	FALSE
TDEISTDVSEANSEHSLMITETSSPFR	GPGSMVAR	11	1	24	0	Mer2	Mer2	5	196.08479216	197	(-1) 20210512_Q3_U3_1-2_WH_SA_JOW_20210506_2_B10_WDH.23727.23727.5 File:"20210512_Q3_U3_1-2_WH_SA_JOW_20210506_2_B10_WDH.raw"_ NativeID:"controllerType=0 controllerNumber=1 scan=23727"	JOW_20210506_s2_XiViewer_spectra.mgf	1	20.0 ppm	peptide;a;b;y	791.372143981406	791.369323912	FALSE	FALSE	72.0	FALSE	TRUE	FALSE	FALSE
TDEISTDVSEANSEHSLMITETSSPFR	GPGSMVAR	11	1	13	0	Mer2	Mer2	4	196.08479216	166	(-1) 20210512_Q3_U3_1-2_WH_SA_JOW_20210506_2_B10_WDH.24974.24974.4 File:"20210512_Q3_U3_1-2_WH_SA_JOW_20210506_2_B10_WDH.raw"_ NativeID:"controllerType=0 controllerNumber=1 scan=24974"	JOW_20210506_s2_XiViewer_spectra.mgf	1	20.0 ppm	peptide;a;b;y	988.96546989375	988.959835795	FALSE	FALSE	93.0	FALSE	TRUE	FALSE	FALSE
TDEISTDVSEANSEHSLMITETSSPFR	GPGSMVAR	11	1	24	0	Mer2	Mer2	4	196.08479216	520	(-1) 20210512_Q3_U3_1-2_WH_SA_JOW_20210506_2_B10_WDH.25183.25183.4 File:"20210512_Q3_U3_1-2_WH_SA_JOW_20210506_2_B10_WDH.raw"_ NativeID:"controllerType=0 controllerNumber=1 scan=25183"	JOW_20210506_s2_XiViewer_spectra.mgf	1	20.0 ppm	peptide;a;b;y	988.9658361046879	988.959835795	FALSE	FALSE	95.0	FALSE	TRUE	FALSE	FALSE
TDEISTDVSEANSEHSLMITETSSPFR	GPGSMVAR	11	1	16	0	Mer2	Mer2	4	196.08479216	993	(-1) 20210512_Q3_U3_1-2_WH_SA_JOW_20210506_2_B10_WDH.25389.25389.4 File:"20210512_Q3_U3_1-2_WH_SA_JOW_20210506_2_B10_WDH.raw"_ NativeID:"controllerType=0 controllerNumber=1 scan=25389"	JOW_20210506_s2_XiViewer_spectra.mgf	1	20.0 ppm	peptide;a;b;y	988.9646154015629	988.959835795	FALSE	FALSE	94.0	FALSE	TRUE	FALSE	FALSE
TDDEKEIFDQIVVR	GPGSMVAR	172	1	5	0	Spp1	Mer2	3	196.08479216	36	(-1) 20210512_Q3_U3_1-2_WH_SA_JOW_20210506_2_B10_WDH.26226.26226.3 File:"20210512_Q3_U3_1-2_WH_SA_JOW_20210506_2_B10_WDH.raw"_ NativeID:"controllerType=0 controllerNumber=1 scan=26226"	JOW_20210506_s2_XiViewer_spectra.mgf	1	20.0 ppm	peptide;a;b;y	892.786275939063	892.7814358066667	FALSE	FALSE	105.0	FALSE	TRUE	FALSE	FALSE
TDDEKEIFDQIVVR	GPGSMVAR	172	1	5	0	Spp1	Mer2	4	196.08479216	323	(-1) 20210512_Q3_U3_1-2_WH_SA_JOW_20210506_2_B10_WDH.26268.26268.4 File:"20210512_Q3_U3_1-2_WH_SA_JOW_20210506_2_B10_WDH.raw"_ NativeID:"controllerType=0 controllerNumber=1 scan=26268"	JOW_20210506_s2_XiViewer_spectra.mgf	1	20.0 ppm	peptide;a;b;y	669.8410802453129	669.83789595	FALSE	FALSE	147.0	FALSE	TRUE	FALSE	FALSE
KFGQLDFIDNNIVVK	GPGSMVAR	157	1	1	0	Spp1	Mer2	3	196.08479216	594	(-1) 20210512_Q3_U3_1-2_WH_SA_JOW_20210506_2_B10_WDH.27053.27053.3 File:"20210512_Q3_U3_1-2_WH_SA_JOW_20210506_2_B10_WDH.raw"_ NativeID:"controllerType=0 controllerNumber=1 scan=27053"	JOW_20210506_s2_XiViewer_spectra.mgf	1	20.0 ppm	peptide;a;b;y	907.149068907813	907.14604943	FALSE	FALSE	25.0	FALSE	TRUE	FALSE	FALSE
FGQLDFIDNNIVVKTDDEK	GPGSMVAR	158	1	14	4	Spp1	Mer2	4	196.08479216	395	(-1) 20210512_Q3_U3_1-2_WH_SA_JOW_20210506_2_B10_WDH.27690.27690.4 File:"20210512_Q3_U3_1-2_WH_SA_JOW_20210506_2_B10_WDH.raw"_ NativeID:"controllerType=0 controllerNumber=1 scan=27690"	JOW_20210506_s2_XiViewer_spectra.mgf	1	20.0 ppm	peptide;a;b;y	795.651810225781	795.6473954975	FALSE	FALSE	75.0	FALSE	TRUE	FALSE	FALSE
TLIKDLASQIENQLDK	YNSKITR	114	160	1	4	Mer2	Mer2	4	196.08479216	329	(-1) 20210512_Q3_U3_1-2_WH_SA_JOW_20210506_2_B10_WDH.27808.27808.4 File:"20210512_Q3_U3_1-2_WH_SA_JOW_20210506_2_B10_WDH.raw"_ NativeID:"controllerType=0 controllerNumber=1 scan=27808"	JOW_20210506_s2_XiViewer_spectra.mgf	1	20.0 ppm	peptide;a;b;y	727.149002608594	727.1461886775	FALSE	FALSE	58.0	FALSE	TRUE	FALSE	FALSE
TLIKDLASQIENQLDK	YNSKITR	114	160	4	6	Mer2	Mer2	4	196.08479216	1031	(-1) 20210512_Q3_U3_1-2_WH_SA_JOW_20210506_2_B10_WDH.27999.27999.4 File:"20210512_Q3_U3_1-2_WH_SA_JOW_20210506_2_B10_WDH.raw"_ NativeID:"controllerType=0 controllerNumber=1 scan=27999"	JOW_20210506_s2_XiViewer_spectra.mgf	1	20.0 ppm	peptide;a;b;y	727.1485753625	727.1461886775	FALSE	FALSE	130.0	FALSE	TRUE	FALSE	FALSE
TLIKDLASQIENQLDK	TKSDSSYR	114	143	4	7	Mer2	Mer2	3	196.08479216	637	(-1) 20210512_Q3_U3_1-2_WH_SA_JOW_20210506_2_B10_WDH.28114.28114.3 File:"20210512_Q3_U3_1-2_WH_SA_JOW_20210506_2_B10_WDH.raw"_ NativeID:"controllerType=0 controllerNumber=1 scan=28114"	JOW_20210506_s2_XiViewer_spectra.mgf	1	20.0 ppm	peptide;a;b;y	989.852315978125	989.8471622233333	FALSE	FALSE	77.0	FALSE	TRUE	FALSE	FALSE
TLIKDLASQIENQLDK	GPGSMoxVAR	114	1	4	0	Mer2	Mer2	3	196.08479216	432	(-1) 20210512_Q3_U3_1-2_WH_SA_JOW_20210506_2_B10_WDH.31312.31312.3 File:"20210512_Q3_U3_1-2_WH_SA_JOW_20210506_2_B10_WDH.raw"_ NativeID:"controllerType=0 controllerNumber=1 scan=31312"	JOW_20210506_s2_XiViewer_spectra.mgf	1	20.0 ppm	peptide;a;b;y	938.8328457632811	938.8270450533333	FALSE	FALSE	104.0	FALSE	TRUE	FALSE	FALSE
QILEWAGKLELESMELR	GPGSMVAR	58	1	8	0	Mer2	Mer2	4	196.08479216	435	(-1) 20210512_Q3_U3_1-2_WH_SA_JOW_20210506_2_B10_WDH.32101.32101.4 File:"20210512_Q3_U3_1-2_WH_SA_JOW_20210506_2_B10_WDH.raw"_ NativeID:"controllerType=0 controllerNumber=1 scan=32101"	JOW_20210506_s2_XiViewer_spectra.mgf	1	20.0 ppm	peptide;a;b;y	754.3950353234379	754.391404	FALSE	FALSE	179.0	FALSE	TRUE	FALSE	FALSE
TLIKDLASQIENQLDK	GPGSMVAR	114	1	4	4	Mer2	Mer2	3	196.08479216	16	(-1) 20210512_Q3_U3_1-2_WH_SA_JOW_20210506_2_B10_WDH.32799.32799.3 File:"20210512_Q3_U3_1-2_WH_SA_JOW_20210506_2_B10_WDH.raw"_ NativeID:"controllerType=0 controllerNumber=1 scan=32799"	JOW_20210506_s2_XiViewer_spectra.mgf	1	20.0 ppm	peptide;a;b;y	933.4995938101561	933.4954068533334	FALSE	FALSE	128.0	FALSE	TRUE	FALSE	FALSE
DLASQIENQLDKVSTAMLSK	ENSDKLIK	118	75	19	5	Mer2	Mer2	4	196.08479216	454	(-1) 20210512_Q3_U3_1-2_WH_SA_JOW_20210506_2_B10_WDH.35150.35150.4 File:"20210512_Q3_U3_1-2_WH_SA_JOW_20210506_2_B10_WDH.raw"_ NativeID:"controllerType=0 controllerNumber=1 scan=35150"	JOW_20210506_s2_XiViewer_spectra.mgf	1	20.0 ppm	peptide;a;b;y	833.940323409375	833.93680117	FALSE	FALSE	24.0	FALSE	TRUE	FALSE	FALSE
KMoxVEQTGHIDK	GPGSMoxVAR	144	1	6	0	Spp1	Mer2	3	196.08479216	415	(-1) 20210512_Q3_U3_1-2_WH_SA_JOW_20210506_2_B10_WDH.37344.37344.3 File:"20210512_Q3_U3_1-2_WH_SA_JOW_20210506_2_B10_WDH.raw"_ NativeID:"controllerType=0 controllerNumber=1 scan=37344"	JOW_20210506_s2_XiViewer_spectra.mgf	1	20.0 ppm	peptide;a;b;y	763.055318907813	763.0438260366667	FALSE	FALSE	5.0	FALSE	TRUE	FALSE	FALSE
QILEWAGKLELESMoxELR	GPGSMVAR	58	1	8	4	Mer2	Mer2	3	196.08479216	782	(-1) 20210512_Q3_U3_1-2_WH_SA_JOW_20210506_2_B10_WDH.38686.38686.3 File:"20210512_Q3_U3_1-2_WH_SA_JOW_20210506_2_B10_WDH.raw"_ NativeID:"controllerType=0 controllerNumber=1 scan=38686"	JOW_20210506_s2_XiViewer_spectra.mgf	1	20.0 ppm	peptide;a;b;y	1010.857198790625	1010.8510847399999	FALSE	FALSE	86.0	FALSE	TRUE	FALSE	FALSE
YNSKITR	GPGSMVAR	160	1	4	0	Mer2	Mer2	4	196.08479216	905	(-1) 20210512_Q3_U3_1-2_WH_SA_JOW_20210506_2_B6_B5_B4.14465.14465.4 File:"20210512_Q3_U3_1-2_WH_SA_JOW_20210506_2_B6_B5_B4.raw"_ NativeID:"controllerType=0 controllerNumber=1 scan=14465"	JOW_20210506_s2_XiViewer_spectra.mgf	1	20.0 ppm	peptide;a;b;y	463.49702506953105	463.4939925375	FALSE	FALSE	68.0	FALSE	TRUE	FALSE	FALSE
ENSDKLIK	GPGSMVAR	75	1	5	0	Mer2	Mer2	3	196.08479216	271	(-1) 20210512_Q3_U3_1-2_WH_SA_JOW_20210506_2_B6_B5_B4.17346.17346.3 File:"20210512_Q3_U3_1-2_WH_SA_JOW_20210506_2_B6_B5_B4.raw"_ NativeID:"controllerType=0 controllerNumber=1 scan=17346"	JOW_20210506_s2_XiViewer_spectra.mgf	1	20.0 ppm	peptide;a;b;y	639.338827208594	639.33504626	FALSE	FALSE	60.0	FALSE	TRUE	FALSE	FALSE
GPGSMoxVAR	GPGSMVAR	1	1	0	0	Mer2	Mer2	3	196.08479216	379	(-1) 20210512_Q3_U3_1-2_WH_SA_JOW_20210506_2_B6_B5_B4.18036.18036.3 File:"20210512_Q3_U3_1-2_WH_SA_JOW_20210506_2_B6_B5_B4.raw"_ NativeID:"controllerType=0 controllerNumber=1 scan=18036"	JOW_20210506_s2_XiViewer_spectra.mgf	1	20.0 ppm	peptide;a;b;y	587.294210509375	587.2907835333333	FALSE	FALSE	3.0	FALSE	TRUE	FALSE	FALSE
GPGSMSLPQWCcmPPHSTLK	NKDAIINGEGSLPK	1	81	0	11	Spp1	Spp1	4	196.08479216	246	(-1) 20210512_Q3_U3_1-2_WH_SA_JOW_20210506_2_B6_B5_B4.25686.25686.4 File:"20210512_Q3_U3_1-2_WH_SA_JOW_20210506_2_B6_B5_B4.raw"_ NativeID:"controllerType=0 controllerNumber=1 scan=25686"	JOW_20210506_s2_XiViewer_spectra.mgf	1	20.0 ppm	peptide;a;b;y	908.459854659375	908.45653512	FALSE	FALSE	26.0	FALSE	TRUE	FALSE	FALSE
QHETEKSMR	LKTDEDR	172	133	7	2	Mer2	Spp1	4	196.08479216	743	(-1) 20210512_Q3_U3_1-2_WH_SA_JOW_20210506_2_B6_B5_B4.6609.6609.4 File:"20210512_Q3_U3_1-2_WH_SA_JOW_20210506_2_B6_B5_B4.raw"_ NativeID:"controllerType=0 controllerNumber=1 scan=6609"	JOW_20210506_s2_XiViewer_spectra.mgf	1	20.0 ppm	peptide;a;b;y	555.022354659375	555.0195656725	FALSE	FALSE	78.0	FALSE	TRUE	FALSE	FALSE
SSSPTLSTSQNHNSEDNDDASHR	LKTDEDR	273	133	7	2	Mer2	Spp1	5	196.08479216	250	(-1) 20210512_Q3_U3_1-2_WH_SA_JOW_20210506_2_B6_B5_B4.7531.7531.5 File:"20210512_Q3_U3_1-2_WH_SA_JOW_20210506_2_B6_B5_B4.raw"_ NativeID:"controllerType=0 controllerNumber=1 scan=7531"	JOW_20210506_s2_XiViewer_spectra.mgf	1	20.0 ppm	peptide;a;b;y	712.3217899775	712.317962266	FALSE	FALSE	74.0	FALSE	TRUE	FALSE	FALSE
SSSPTLSTSQNHNSEDNDDASHR	LKTDEDR	273	133	14	2	Mer2	Spp1	4	196.08479216	814	(-1) 20210512_Q3_U3_1-2_WH_SA_JOW_20210506_2_B6_B5_B4.7546.7546.4 File:"20210512_Q3_U3_1-2_WH_SA_JOW_20210506_2_B6_B5_B4.raw"_ NativeID:"controllerType=0 controllerNumber=1 scan=7546"	JOW_20210506_s2_XiViewer_spectra.mgf	1	20.0 ppm	peptide;a;b;y	890.150284346875	890.1456337375	FALSE	FALSE	83.0	FALSE	TRUE	FALSE	FALSE
KKSVPPPR	PVMoxGGASR	254	1	1	7	Mer2	DECOY:Mer2	3	196.08479216	791	(-1) 20210512_Q3_U3_1-2_WH_SA_JOW_20210506_2_B8.11261.11261.3 File:"20210512_Q3_U3_1-2_WH_SA_JOW_20210506_2_B8.raw"_ NativeID:"controllerType=0 controllerNumber=1 scan=11261"	JOW_20210506_s2_XiViewer_spectra.mgf	1	20.0 ppm	peptide;a;b;y	632.018812947274	632.0157594799999	FALSE	TRUE	5.0	TRUE	FALSE	TRUE	FALSE
YNSKITR	YNSKITR	160	160	4	6	Mer2	Mer2	3	196.08479216	621	(-1) 20210512_Q3_U3_1-2_WH_SA_JOW_20210506_2_B8.11691.11691.3 File:"20210512_Q3_U3_1-2_WH_SA_JOW_20210506_2_B8.raw"_ NativeID:"controllerType=0 controllerNumber=1 scan=11691"	JOW_20210506_s2_XiViewer_spectra.mgf	1	20.0 ppm	peptide;a;b;y	653.351281743233	653.35331718	FALSE	FALSE	29.0	FALSE	TRUE	FALSE	FALSE
MVEQTGHIDKFK	LKTDEDR	145	133	5	2	Spp1	Spp1	4	196.08479216	630	(-1) 20210512_Q3_U3_1-2_WH_SA_JOW_20210506_2_B8.12880.12880.4 File:"20210512_Q3_U3_1-2_WH_SA_JOW_20210506_2_B8.raw"_ NativeID:"controllerType=0 controllerNumber=1 scan=12880"	JOW_20210506_s2_XiViewer_spectra.mgf	1	20.0 ppm	peptide;a;b;y	626.819717940625	626.81669791	FALSE	FALSE	21.0	FALSE	TRUE	FALSE	FALSE
MoxVEQTGHIDKFK	LKTDEDR	145	133	5	2	Spp1	Spp1	4	196.08479216	606	(-1) 20210512_Q3_U3_1-2_WH_SA_JOW_20210506_2_B8.12883.12883.4 File:"20210512_Q3_U3_1-2_WH_SA_JOW_20210506_2_B8.raw"_ NativeID:"controllerType=0 controllerNumber=1 scan=12883"	JOW_20210506_s2_XiViewer_spectra.mgf	1	20.0 ppm	peptide;a;b;y	630.818253096875	630.81542656	FALSE	FALSE	3.0	FALSE	TRUE	FALSE	FALSE
YNSKITR	TLWKR	160	95	4	4	Mer2	Spp1	4	196.08479216	451	(-1) 20210512_Q3_U3_1-2_WH_SA_JOW_20210506_2_B8.14238.14238.4 File:"20210512_Q3_U3_1-2_WH_SA_JOW_20210506_2_B8.raw"_ NativeID:"controllerType=0 controllerNumber=1 scan=14238"	JOW_20210506_s2_XiViewer_spectra.mgf	1	20.0 ppm	peptide;a;b;y	445.75468498164105	445.752064155	FALSE	FALSE	86.0	FALSE	TRUE	FALSE	FALSE
IHEVCcmTKWKCcmNR	WKCcmNR	296	303	9	2	Spp1	Spp1	4	196.08479216	55	(-1) 20210512_Q3_U3_1-2_WH_SA_JOW_20210506_2_B8.16307.16307.4 File:"20210512_Q3_U3_1-2_WH_SA_JOW_20210506_2_B8.raw"_ NativeID:"controllerType=0 controllerNumber=1 scan=16307"	JOW_20210506_s2_XiViewer_spectra.mgf	1	20.0 ppm	peptide;a;b;y	648.0705724328129	648.0650559525	FALSE	FALSE	53.0	FALSE	TRUE	FALSE	FALSE
SIFSHSGKVTNAGALEESDK	GPGSMoxVAR	38	1	6	0	Mer2	Mer2	4	196.08479216	939	(-1) 20210512_Q3_U3_1-2_WH_SA_JOW_20210506_2_B8.18169.18169.4 File:"20210512_Q3_U3_1-2_WH_SA_JOW_20210506_2_B8.raw"_ NativeID:"controllerType=0 controllerNumber=1 scan=18169"	JOW_20210506_s2_XiViewer_spectra.mgf	1	20.0 ppm	peptide;a;b;y	766.380936202344	766.376645165	FALSE	FALSE	30.0	FALSE	TRUE	FALSE	FALSE
LIKVLNENSK	ENSDKLIK	80	75	3	5	Mer2	Mer2	3	196.08479216	300	(-1) 20210512_Q3_U3_1-2_WH_SA_JOW_20210506_2_B8.18486.18486.3 File:"20210512_Q3_U3_1-2_WH_SA_JOW_20210506_2_B8.raw"_ NativeID:"controllerType=0 controllerNumber=1 scan=18486"	JOW_20210506_s2_XiViewer_spectra.mgf	1	20.0 ppm	peptide;a;b;y	767.1048184195311	767.1004345966667	FALSE	FALSE	72.0	FALSE	TRUE	FALSE	FALSE
GPGSMoxVAR	GPGSMVAR	1	1	0	0	Mer2	Mer2	3	196.08479216	953	(-1) 20210512_Q3_U3_1-2_WH_SA_JOW_20210506_2_B8.20356.20356.3 File:"20210512_Q3_U3_1-2_WH_SA_JOW_20210506_2_B8.raw"_ NativeID:"controllerType=0 controllerNumber=1 scan=20356"	JOW_20210506_s2_XiViewer_spectra.mgf	1	20.0 ppm	peptide;a;b;y	587.294393614844	587.2907835333333	FALSE	FALSE	19.0	FALSE	TRUE	FALSE	FALSE
SIFSHSGKVTNAGALEESDK	GPGSMVAR	38	1	6	0	Mer2	Mer2	4	196.08479216	28	(-1) 20210512_Q3_U3_1-2_WH_SA_JOW_20210506_2_B8.20471.20471.4 File:"20210512_Q3_U3_1-2_WH_SA_JOW_20210506_2_B8.raw"_ NativeID:"controllerType=0 controllerNumber=1 scan=20471"	JOW_20210506_s2_XiViewer_spectra.mgf	1	20.0 ppm	peptide;a;b;y	762.3818517296879	762.377916515	FALSE	FALSE	152.0	FALSE	TRUE	FALSE	FALSE
CcmRISDCcmYKPCcmLQDSK	TLWKR	101	95	14	4	Spp1	Spp1	4	196.08479216	428	(-1) 20210512_Q3_U3_1-2_WH_SA_JOW_20210506_2_B8.20714.20714.4 File:"20210512_Q3_U3_1-2_WH_SA_JOW_20210506_2_B8.raw"_ NativeID:"controllerType=0 controllerNumber=1 scan=20714"	JOW_20210506_s2_XiViewer_spectra.mgf	1	20.0 ppm	peptide;a;b;y	707.857083873511	707.84646941	FALSE	FALSE	31.0	FALSE	TRUE	FALSE	FALSE
TDDEKEIFDQIVVR	GPGSMVAR	172	1	5	0	Spp1	Mer2	3	196.08479216	626	(-1) 20210512_Q3_U3_1-2_WH_SA_JOW_20210506_2_B8.31082.31082.3 File:"20210512_Q3_U3_1-2_WH_SA_JOW_20210506_2_B8.raw"_ NativeID:"controllerType=0 controllerNumber=1 scan=31082"	JOW_20210506_s2_XiViewer_spectra.mgf	1	20.0 ppm	peptide;a;b;y	892.7847500601561	892.7814358066667	FALSE	FALSE	75.0	FALSE	TRUE	FALSE	FALSE
TLIKDLASQIENQLDK	GPGSMoxVAR	114	1	4	4	Mer2	Mer2	3	196.08479216	15	(-1) 20210512_Q3_U3_1-2_WH_SA_JOW_20210506_2_B8.35512.35512.3 File:"20210512_Q3_U3_1-2_WH_SA_JOW_20210506_2_B8.raw"_ NativeID:"controllerType=0 controllerNumber=1 scan=35512"	JOW_20210506_s2_XiViewer_spectra.mgf	1	20.0 ppm	peptide;a;b;y	938.831991271094	938.8270450533333	FALSE	FALSE	90.0	FALSE	TRUE	FALSE	FALSE
KKSVPPPR	GGAKR	254	13	1	4	Mer2	H4	4	196.08479216	168	(-1) 20210512_Q3_U3_1-2_WH_SA_JOW_20210506_2_B8.7015.7015.4 File:"20210512_Q3_U3_1-2_WH_SA_JOW_20210506_2_B8.raw"_ NativeID:"controllerType=0 controllerNumber=1 scan=7015"	JOW_20210506_s2_XiViewer_spectra.mgf	1	20.0 ppm	peptide;a;b;y	398.74398462803504	398.740228145	FALSE	FALSE	22.0	FALSE	TRUE	FALSE	FALSE
KKSVPPPR	GGAKR	254	13	1	4	Mer2	H4	4	196.08479216	834	(-1) 20210512_Q3_U3_1-2_WH_SA_JOW_20210506_2_B8.7226.7226.4 File:"20210512_Q3_U3_1-2_WH_SA_JOW_20210506_2_B8.raw"_ NativeID:"controllerType=0 controllerNumber=1 scan=7226"	JOW_20210506_s2_XiViewer_spectra.mgf	1	20.0 ppm	peptide;a;b;y	398.74355611556905	398.740228145	FALSE	FALSE	16.0	FALSE	TRUE	FALSE	FALSE
SSSPTLSTSQNHNSEDNDDASHR	LKTDEDR	273	133	8	2	Mer2	Spp1	5	196.08479216	860	(-1) 20210512_Q3_U3_1-2_WH_SA_JOW_20210506_2_B8.7359.7359.5 File:"20210512_Q3_U3_1-2_WH_SA_JOW_20210506_2_B8.raw"_ NativeID:"controllerType=0 controllerNumber=1 scan=7359"	JOW_20210506_s2_XiViewer_spectra.mgf	1	20.0 ppm	peptide;a;b;y	712.321606872031	712.317962266	FALSE	FALSE	43.0	FALSE	TRUE	FALSE	FALSE
SSSPTLSTSQNHNSEDNDDASHR	YNSKITR	273	160	7	4	Mer2	Mer2	6	196.08479216	14	(-1) 20210512_Q3_U3_1-2_WH_SA_JOW_20210506_2_B8.8459.8459.6 File:"20210512_Q3_U3_1-2_WH_SA_JOW_20210506_2_B8.raw"_ NativeID:"controllerType=0 controllerNumber=1 scan=8459"	JOW_20210506_s2_XiViewer_spectra.mgf	1	20.0 ppm	peptide;a;b;y	594.610423125781	594.6064821666666	FALSE	FALSE	54.0	FALSE	TRUE	FALSE	FALSE
YNSKITR	DGKKR	160	22	6	4	Mer2	H2b	4	196.08479216	232	(-1) 20210512_Q3_U3_1-2_WH_SA_JOW_20210506_2_B8.8897.8897.4 File:"20210512_Q3_U3_1-2_WH_SA_JOW_20210506_2_B8.raw"_ NativeID:"controllerType=0 controllerNumber=1 scan=8897"	JOW_20210506_s2_XiViewer_spectra.mgf	1	20.0 ppm	peptide;a;b;y	420.74161662395403	420.735142745	FALSE	FALSE	12.0	FALSE	TRUE	FALSE	FALSE
KKSVPPPR	KRMSR	254	267	1	4	Mer2	DECOY:Mer2	3	196.08479216	479	(-1) 20210512_Q3_U3_1-2_WH_SA_JOW_20210506_2_B8.8904.8904.3 File:"20210512_Q3_U3_1-2_WH_SA_JOW_20210506_2_B8.raw"_ NativeID:"controllerType=0 controllerNumber=1 scan=8904"	JOW_20210506_s2_XiViewer_spectra.mgf	1	20.0 ppm	peptide;a;b;y	594.3479824820311	594.3490729833333	FALSE	TRUE	21.0	TRUE	FALSE	TRUE	FALSE
KKSVPPPR	WKLTR	254	95	3	2	Mer2	DECOY:Spp1	4	196.08479216	391	(-1) 20210512_Q3_U3_1-2_WH_SA_JOW_20210506_2_B8.8994.8994.4 File:"20210512_Q3_U3_1-2_WH_SA_JOW_20210506_2_B8.raw"_ NativeID:"controllerType=0 controllerNumber=1 scan=8994"	JOW_20210506_s2_XiViewer_spectra.mgf	1	20.0 ppm	peptide;a;b;y	452.526429009355	452.5229816725	FALSE	TRUE	13.0	TRUE	FALSE	TRUE	FALSE
TKSDSSYR	YNSKITR	143	160	1	4	Mer2	Mer2	4	196.08479216	443	(-1) 20210512_Q3_U3_1-2_WH_SA_JOW_20210506_2_B8.9570.9570.4 File:"20210512_Q3_U3_1-2_WH_SA_JOW_20210506_2_B8.raw"_ NativeID:"controllerType=0 controllerNumber=1 scan=9570"	JOW_20210506_s2_XiViewer_spectra.mgf	1	20.0 ppm	peptide;a;b;y	505.75661896502305	505.757809065	FALSE	FALSE	47.0	FALSE	TRUE	FALSE	FALSE
YNSKITR	WKLTR	160	95	4	2	Mer2	DECOY:Spp1	4	196.08479216	523	(-1) 20210512_Q3_U3_1-2_WH_SA_JOW_20210506_2_B8.9945.9945.4 File:"20210512_Q3_U3_1-2_WH_SA_JOW_20210506_2_B8.raw"_ NativeID:"controllerType=0 controllerNumber=1 scan=9945"	JOW_20210506_s2_XiViewer_spectra.mgf	1	20.0 ppm	peptide;a;b;y	445.754990157422	445.752064155	FALSE	TRUE	25.0	TRUE	FALSE	TRUE	FALSE
SSSPTLSTSQNHNSEDNDDASHR	SIFSHSGKVTNAGALEESDK	273	38	21	8	Mer2	Mer2	5	196.08479216	886	(-2) 20210512_Q3_U3_1-10_WH_SA_JOW_20210506_2_B10_2teWDH.11088.11088.5 File:"20210512_Q3_U3_1-10_WH_SA_JOW_20210506_2_B10_2teWDH.raw"_ NativeID:"controllerType=0 controllerNumber=1 scan=11088"	JOW_20210506_s2_XiViewer_spectra.mgf	1	20.0 ppm	peptide;a;b;y	952.4377083729689	952.4334625060001	FALSE	FALSE	9.0	FALSE	TRUE	FALSE	FALSE
ISDCcmYKPCcmLQDSK	TLWKR	103	95	6	4	Spp1	Spp1	4	196.08479216	609	(-2) 20210512_Q3_U3_1-10_WH_SA_JOW_20210506_2_B10_2teWDH.15098.15098.4 File:"20210512_Q3_U3_1-10_WH_SA_JOW_20210506_2_B10_2teWDH.raw"_ NativeID:"controllerType=0 controllerNumber=1 scan=15098"	JOW_20210506_s2_XiViewer_spectra.mgf	1	20.0 ppm	peptide;a;b;y	628.816071623438	628.813529635	FALSE	FALSE	98.0	FALSE	TRUE	FALSE	FALSE
SIFSHSGKVTNAGALEESDK	GPGSMoxVAR	38	1	4	0	Mer2	Mer2	4	196.08479216	675	(-2) 20210512_Q3_U3_1-10_WH_SA_JOW_20210506_2_B10_2teWDH.15249.15249.4 File:"20210512_Q3_U3_1-10_WH_SA_JOW_20210506_2_B10_2teWDH.raw"_ NativeID:"controllerType=0 controllerNumber=1 scan=15249"	JOW_20210506_s2_XiViewer_spectra.mgf	1	20.0 ppm	peptide;a;b;y	766.38162338125	766.376645165	FALSE	FALSE	53.0	FALSE	TRUE	FALSE	FALSE
SIFSHSGKVTNAGALEESDK	SIFSHSGKVTNAGALEESDK	38	38	4	8	Mer2	Mer2	5	196.08479216	270	(-2) 20210512_Q3_U3_1-10_WH_SA_JOW_20210506_2_B10_2teWDH.16112.16112.5 File:"20210512_Q3_U3_1-10_WH_SA_JOW_20210506_2_B10_2teWDH.raw"_ NativeID:"controllerType=0 controllerNumber=1 scan=16112"	JOW_20210506_s2_XiViewer_spectra.mgf	1	20.0 ppm	peptide;a;b;y	870.6339974354689	870.6291792239999	FALSE	FALSE	39.0	FALSE	TRUE	FALSE	FALSE
GPGSMoxSLPQWCcmPPHSTLK	NKDAIINGEGSLPK	1	81	16	2	Spp1	Spp1	4	196.08479216	960	(-2) 20210512_Q3_U3_1-10_WH_SA_JOW_20210506_2_B10_2teWDH.19611.19611.4 File:"20210512_Q3_U3_1-10_WH_SA_JOW_20210506_2_B10_2teWDH.raw"_ NativeID:"controllerType=0 controllerNumber=1 scan=19611"	JOW_20210506_s2_XiViewer_spectra.mgf	1	20.0 ppm	peptide;a;b;y	912.459687346094	912.45526377	FALSE	FALSE	12.0	FALSE	TRUE	FALSE	FALSE
CcmTQEMLFNVGSQLEDVHK	LKTDEDR	181	133	2	2	Mer2	Spp1	4	196.08479216	330	(-2) 20210512_Q3_U3_1-10_WH_SA_JOW_20210506_2_B10_2teWDH.22061.22061.4 File:"20210512_Q3_U3_1-10_WH_SA_JOW_20210506_2_B10_2teWDH.raw"_ NativeID:"controllerType=0 controllerNumber=1 scan=22061"	JOW_20210506_s2_XiViewer_spectra.mgf	1	20.0 ppm	peptide;a;b;y	802.3875437914061	802.3827702	FALSE	FALSE	49.0	FALSE	TRUE	FALSE	FALSE
FGQLDFIDNNIVVKTDDEK	LKTDEDR	158	133	14	3	Spp1	Spp1	4	196.08479216	134	(-2) 20210512_Q3_U3_1-10_WH_SA_JOW_20210506_2_B10_2teWDH.22746.22746.4 File:"20210512_Q3_U3_1-10_WH_SA_JOW_20210506_2_B10_2teWDH.raw"_ NativeID:"controllerType=0 controllerNumber=1 scan=22746"	JOW_20210506_s2_XiViewer_spectra.mgf	1	20.0 ppm	peptide;a;b;y	821.1648875414061	821.1597586175	FALSE	FALSE	15.0	FALSE	TRUE	FALSE	FALSE
FGQLDFIDNNIVVKTDDEK	GPGSMVAR	158	1	14	4	Spp1	Mer2	4	196.08479216	763	(-2) 20210512_Q3_U3_1-10_WH_SA_JOW_20210506_2_B10_2teWDH.26374.26374.4 File:"20210512_Q3_U3_1-10_WH_SA_JOW_20210506_2_B10_2teWDH.raw"_ NativeID:"controllerType=0 controllerNumber=1 scan=26374"	JOW_20210506_s2_XiViewer_spectra.mgf	1	20.0 ppm	peptide;a;b;y	795.651887053125	795.6473954975	FALSE	FALSE	63.0	FALSE	TRUE	FALSE	FALSE
GPGSMoxSLPQWCcmPPHSTLKR	YNSKITR	1	160	18	6	Spp1	Mer2	5	196.08479216	56	(-2) 20210512_Q3_U3_1-10_WH_SA_JOW_20210506_2_B10_2teWDH.9746.9746.5 File:"20210512_Q3_U3_1-10_WH_SA_JOW_20210506_2_B10_2teWDH.raw"_ NativeID:"controllerType=0 controllerNumber=1 scan=9746"	JOW_20210506_s2_XiViewer_spectra.mgf	1	20.0 ppm	peptide;a;b;y	646.528101439375	646.5266402320001	FALSE	FALSE	7.0	FALSE	TRUE	FALSE	FALSE
KNICcmGYCcmSTYER	SVPPPRMoxMVTR	264	256	1	10	Spp1	Mer2	3	196.08479216	132	(-2) 20210512_Q3_U3_1-10_WH_SA_JOW_20210506_2_B11.13572.13572.3 File:"20210512_Q3_U3_1-10_WH_SA_JOW_20210506_2_B11.raw"_ NativeID:"controllerType=0 controllerNumber=1 scan=13572"	JOW_20210506_s2_XiViewer_spectra.mgf	1	20.0 ppm	peptide;a;b;y	1011.49271789375	1011.4784880399999	FALSE	FALSE	4.0	FALSE	TRUE	FALSE	FALSE
SIFSHSGKVTNAGALEESDK	GPGSMoxVAR	38	1	4	0	Mer2	Mer2	4	196.08479216	538	(-2) 20210512_Q3_U3_1-10_WH_SA_JOW_20210506_2_B11.14057.14057.4 File:"20210512_Q3_U3_1-10_WH_SA_JOW_20210506_2_B11.raw"_ NativeID:"controllerType=0 controllerNumber=1 scan=14057"	JOW_20210506_s2_XiViewer_spectra.mgf	1	20.0 ppm	peptide;a;b;y	766.378449553125	766.376645165	FALSE	FALSE	176.0	FALSE	TRUE	FALSE	FALSE
HVTNKQHETEKSMR	LKTDEDR	167	133	12	2	Mer2	Spp1	3	196.08479216	627	(-2) 20210512_Q3_U3_1-10_WH_SA_JOW_20210506_2_B11.14121.14121.3 File:"20210512_Q3_U3_1-10_WH_SA_JOW_20210506_2_B11.raw"_ NativeID:"controllerType=0 controllerNumber=1 scan=14121"	JOW_20210506_s2_XiViewer_spectra.mgf	1	20.0 ppm	peptide;a;b;y	932.8068658429689	932.7946269133334	FALSE	FALSE	3.0	FALSE	TRUE	FALSE	FALSE
SIFSHSGKVTNAGALEESDK	GPGSMoxVAR	38	1	8	0	Mer2	Mer2	4	196.08479216	221	(-2) 20210512_Q3_U3_1-10_WH_SA_JOW_20210506_2_B11.14202.14202.4 File:"20210512_Q3_U3_1-10_WH_SA_JOW_20210506_2_B11.raw"_ NativeID:"controllerType=0 controllerNumber=1 scan=14202"	JOW_20210506_s2_XiViewer_spectra.mgf	1	20.0 ppm	peptide;a;b;y	766.3780223070311	766.376645165	FALSE	FALSE	108.0	FALSE	TRUE	FALSE	FALSE
GPGSMoxVAR	AVVKK	1	140	0	4	Mer2	Spp1	2	196.08479216	88	(-2) 20210512_Q3_U3_1-10_WH_SA_JOW_20210506_2_B11.14639.14639.2 File:"20210512_Q3_U3_1-10_WH_SA_JOW_20210506_2_B11.raw"_ NativeID:"controllerType=0 controllerNumber=1 scan=14639"	JOW_20210506_s2_XiViewer_spectra.mgf	1	20.0 ppm	peptide;a;b;y	765.425539242969	765.42704947	FALSE	FALSE	10.0	FALSE	TRUE	FALSE	FALSE
SIFSHSGKVTNAGALEESDK	SIFSHSGKVTNAGALEESDK	38	38	8	8	Mer2	Mer2	4	196.08479216	776	(-2) 20210512_Q3_U3_1-10_WH_SA_JOW_20210506_2_B11.15873.15873.4 File:"20210512_Q3_U3_1-10_WH_SA_JOW_20210506_2_B11.raw"_ NativeID:"controllerType=0 controllerNumber=1 scan=15873"	JOW_20210506_s2_XiViewer_spectra.mgf	1	20.0 ppm	peptide;a;b;y	1088.03787338125	1088.034654935	FALSE	FALSE	50.0	FALSE	TRUE	FALSE	FALSE
VLLSLSKDMHSLQTR	YNSKITR	199	160	14	4	Mer2	Mer2	5	196.08479216	844	(-2) 20210512_Q3_U3_1-10_WH_SA_JOW_20210506_2_B11.16181.16181.5 File:"20210512_Q3_U3_1-10_WH_SA_JOW_20210506_2_B11.raw"_ NativeID:"controllerType=0 controllerNumber=1 scan=16181"	JOW_20210506_s2_XiViewer_spectra.mgf	1	20.0 ppm	peptide;a;b;y	561.70949792375	561.7075655159999	FALSE	FALSE	161.0	FALSE	TRUE	FALSE	FALSE
GRTDEISTDVSEANSEHSLMITETSSPFR	YNSKITR	9	160	26	4	Mer2	Mer2	6	196.08479216	757	(-2) 20210512_Q3_U3_1-10_WH_SA_JOW_20210506_2_B11.17342.17342.6 File:"20210512_Q3_U3_1-10_WH_SA_JOW_20210506_2_B11.raw"_ NativeID:"controllerType=0 controllerNumber=1 scan=17342"	JOW_20210506_s2_XiViewer_spectra.mgf	1	20.0 ppm	peptide;a;b;y	713.013876036719	713.01128806	FALSE	FALSE	81.0	FALSE	TRUE	FALSE	FALSE
IPCcmSVEEFVRDFGSNEEATKIHEVCcmTK	GPGSMSLPQWCcmPPHSTLK	276	1	26	0	Spp1	Spp1	7	196.08479216	584	(-2) 20210512_Q3_U3_1-10_WH_SA_JOW_20210506_2_B11.18506.18506.7 File:"20210512_Q3_U3_1-10_WH_SA_JOW_20210506_2_B11.raw"_ NativeID:"controllerType=0 controllerNumber=1 scan=18506"	JOW_20210506_s2_XiViewer_spectra.mgf	1	20.0 ppm	peptide;a;b;y	766.091806203906	766.0800943185715	FALSE	FALSE	8.0	FALSE	TRUE	FALSE	FALSE
TDEISTDVSEANSEHSLMoxITETSSPFR	GPGSMoxVAR	11	1	13	0	Mer2	Mer2	4	196.08479216	835	(-2) 20210512_Q3_U3_1-10_WH_SA_JOW_20210506_2_B11.19080.19080.4 File:"20210512_Q3_U3_1-10_WH_SA_JOW_20210506_2_B11.raw"_ NativeID:"controllerType=0 controllerNumber=1 scan=19080"	JOW_20210506_s2_XiViewer_spectra.mgf	1	20.0 ppm	peptide;a;b;y	996.959138029688	996.957293095	FALSE	FALSE	93.0	FALSE	TRUE	FALSE	FALSE
GPGSMoxSLPQWCcmPPHSTLK	NKDAIINGEGSLPK	1	81	0	11	Spp1	Spp1	4	196.08479216	111	(-2) 20210512_Q3_U3_1-10_WH_SA_JOW_20210506_2_B11.19429.19429.4 File:"20210512_Q3_U3_1-10_WH_SA_JOW_20210506_2_B11.raw"_ NativeID:"controllerType=0 controllerNumber=1 scan=19429"	JOW_20210506_s2_XiViewer_spectra.mgf	1	20.0 ppm	peptide;a;b;y	912.4566355882811	912.45526377	FALSE	FALSE	42.0	FALSE	TRUE	FALSE	FALSE
TDEISTDVSEANSEHSLMoxITETSSPFR	GPGSMVAR	11	1	9	0	Mer2	Mer2	4	196.08479216	11	(-2) 20210512_Q3_U3_1-10_WH_SA_JOW_20210506_2_B11.20539.20539.4 File:"20210512_Q3_U3_1-10_WH_SA_JOW_20210506_2_B11.raw"_ NativeID:"controllerType=0 controllerNumber=1 scan=20539"	JOW_20210506_s2_XiViewer_spectra.mgf	1	20.0 ppm	peptide;a;b;y	992.964081877344	992.958564445	FALSE	FALSE	28.0	FALSE	TRUE	FALSE	FALSE
GRTDEISTDVSEANSEHSLMITETSSPFR	GPGSMVARGR	9	1	26	0	Mer2	Mer2	5	196.08479216	372	(-2) 20210512_Q3_U3_1-10_WH_SA_JOW_20210506_2_B11.20990.20990.5 File:"20210512_Q3_U3_1-10_WH_SA_JOW_20210506_2_B11.raw"_ NativeID:"controllerType=0 controllerNumber=1 scan=20990"	JOW_20210506_s2_XiViewer_spectra.mgf	1	20.0 ppm	peptide;a;b;y	876.6168465565629	876.6183537720001	FALSE	FALSE	87.0	FALSE	TRUE	FALSE	FALSE
GRTDEISTDVSEANSEHSLMITETSSPFR	GPGSMVARGR	9	1	18	0	Mer2	Mer2	5	196.08479216	872	(-2) 20210512_Q3_U3_1-10_WH_SA_JOW_20210506_2_B11.21142.21142.5 File:"20210512_Q3_U3_1-10_WH_SA_JOW_20210506_2_B11.raw"_ NativeID:"controllerType=0 controllerNumber=1 scan=21142"	JOW_20210506_s2_XiViewer_spectra.mgf	1	20.0 ppm	peptide;a;b;y	876.615808958906	876.6183537720001	FALSE	FALSE	72.0	FALSE	TRUE	FALSE	FALSE
GPGSMSLPQWCcmPPHSTLK	KTVTAMoxDVVYALK	1	79	0	2	Spp1	H4	5	196.08479216	83	(-2) 20210512_Q3_U3_1-10_WH_SA_JOW_20210506_2_B11.21450.21450.5 File:"20210512_Q3_U3_1-10_WH_SA_JOW_20210506_2_B11.raw"_ NativeID:"controllerType=0 controllerNumber=1 scan=21450"	JOW_20210506_s2_XiViewer_spectra.mgf	1	20.0 ppm	peptide;a;b;y	726.7690072010939	726.769112302	FALSE	FALSE	10.0	FALSE	TRUE	FALSE	FALSE
TDEISTDVSEANSEHSLMITETSSPFR	GPGSMVAR	11	1	24	0	Mer2	Mer2	4	196.08479216	875	(-2) 20210512_Q3_U3_1-10_WH_SA_JOW_20210506_2_B11.21550.21550.4 File:"20210512_Q3_U3_1-10_WH_SA_JOW_20210506_2_B11.raw"_ NativeID:"controllerType=0 controllerNumber=1 scan=21550"	JOW_20210506_s2_XiViewer_spectra.mgf	1	20.0 ppm	peptide;a;b;y	988.96267806875	988.959835795	FALSE	FALSE	68.0	FALSE	TRUE	FALSE	FALSE
TDEISTDVSEANSEHSLMITETSSPFR	GPGSMVAR	11	1	24	0	Mer2	Mer2	5	196.08479216	713	(-2) 20210512_Q3_U3_1-10_WH_SA_JOW_20210506_2_B11.21691.21691.5 File:"20210512_Q3_U3_1-10_WH_SA_JOW_20210506_2_B11.raw"_ NativeID:"controllerType=0 controllerNumber=1 scan=21691"	JOW_20210506_s2_XiViewer_spectra.mgf	1	20.0 ppm	peptide;a;b;y	791.372156615156	791.369323912	FALSE	FALSE	92.0	FALSE	TRUE	FALSE	FALSE
TDEISTDVSEANSEHSLMoxITETSSPFR	GPGSMVAR	11	1	24	0	Mer2	Mer2	5	196.08479216	312	(-2) 20210512_Q3_U3_1-10_WH_SA_JOW_20210506_2_B11.21899.21899.5 File:"20210512_Q3_U3_1-10_WH_SA_JOW_20210506_2_B11.raw"_ NativeID:"controllerType=0 controllerNumber=1 scan=21899"	JOW_20210506_s2_XiViewer_spectra.mgf	1	20.0 ppm	peptide;a;b;y	794.576441283125	794.568306832	FALSE	FALSE	143.0	FALSE	TRUE	FALSE	FALSE
FNQLLEQDAATNGNVKTLIK	GPGSMVAR	98	1	17	0	Mer2	Mer2	3	196.08479216	74	(-2) 20210512_Q3_U3_1-10_WH_SA_JOW_20210506_2_B11.21902.21902.3 File:"20210512_Q3_U3_1-10_WH_SA_JOW_20210506_2_B11.raw"_ NativeID:"controllerType=0 controllerNumber=1 scan=21902"	JOW_20210506_s2_XiViewer_spectra.mgf	1	20.0 ppm	peptide;a;b;y	1062.896770628125	1062.8907078933332	FALSE	FALSE	27.0	FALSE	TRUE	FALSE	FALSE
GPGSMSLPQWCcmPPHSTLK	NKDAIINGEGSLPK	1	81	6	2	Spp1	Spp1	5	196.08479216	173	(-2) 20210512_Q3_U3_1-10_WH_SA_JOW_20210506_2_B11.21943.21943.5 File:"20210512_Q3_U3_1-10_WH_SA_JOW_20210506_2_B11.raw"_ NativeID:"controllerType=0 controllerNumber=1 scan=21943"	JOW_20210506_s2_XiViewer_spectra.mgf	1	20.0 ppm	peptide;a;b;y	726.964441771406	726.966683372	FALSE	FALSE	17.0	FALSE	TRUE	FALSE	FALSE
FGQLDFIDNNIVVKTDDEK	LKTDEDR	158	133	15	2	Spp1	Spp1	4	196.08479216	746	(-2) 20210512_Q3_U3_1-10_WH_SA_JOW_20210506_2_B11.22585.22585.4 File:"20210512_Q3_U3_1-10_WH_SA_JOW_20210506_2_B11.raw"_ NativeID:"controllerType=0 controllerNumber=1 scan=22585"	JOW_20210506_s2_XiViewer_spectra.mgf	1	20.0 ppm	peptide;a;b;y	821.163300627344	821.1597586175	FALSE	FALSE	112.0	FALSE	TRUE	FALSE	FALSE
TDEISTDVSEANSEHSLMITETSSPFR	GPGSMVAR	11	1	22	0	Mer2	Mer2	4	196.08479216	195	(-2) 20210512_Q3_U3_1-10_WH_SA_JOW_20210506_2_B11.23393.23393.4 File:"20210512_Q3_U3_1-10_WH_SA_JOW_20210506_2_B11.raw"_ NativeID:"controllerType=0 controllerNumber=1 scan=23393"	JOW_20210506_s2_XiViewer_spectra.mgf	1	20.0 ppm	peptide;a;b;y	988.964875334375	988.959835795	FALSE	FALSE	101.0	FALSE	TRUE	FALSE	FALSE
TDEISTDVSEANSEHSLMITETSSPFR	GPGSMVAR	11	1	16	0	Mer2	Mer2	4	196.08479216	48	(-2) 20210512_Q3_U3_1-10_WH_SA_JOW_20210506_2_B11.23700.23700.4 File:"20210512_Q3_U3_1-10_WH_SA_JOW_20210506_2_B11.raw"_ NativeID:"controllerType=0 controllerNumber=1 scan=23700"	JOW_20210506_s2_XiViewer_spectra.mgf	1	20.0 ppm	peptide;a;b;y	988.9651805101561	988.959835795	FALSE	FALSE	102.0	FALSE	TRUE	FALSE	FALSE
TDEISTDVSEANSEHSLMITETSSPFR	GPGSMVAR	11	1	22	0	Mer2	Mer2	4	196.08479216	1017	(-2) 20210512_Q3_U3_1-10_WH_SA_JOW_20210506_2_B11.24472.24472.4 File:"20210512_Q3_U3_1-10_WH_SA_JOW_20210506_2_B11.raw"_ NativeID:"controllerType=0 controllerNumber=1 scan=24472"	JOW_20210506_s2_XiViewer_spectra.mgf	1	20.0 ppm	peptide;a;b;y	988.965119475	988.959835795	FALSE	FALSE	102.0	FALSE	TRUE	FALSE	FALSE
TDEISTDVSEANSEHSLMITETSSPFR	GPGSMVAR	11	1	22	0	Mer2	Mer2	4	196.08479216	444	(-2) 20210512_Q3_U3_1-10_WH_SA_JOW_20210506_2_B11.24626.24626.4 File:"20210512_Q3_U3_1-10_WH_SA_JOW_20210506_2_B11.raw"_ NativeID:"controllerType=0 controllerNumber=1 scan=24626"	JOW_20210506_s2_XiViewer_spectra.mgf	1	20.0 ppm	peptide;a;b;y	988.964387053125	988.959835795	FALSE	FALSE	101.0	FALSE	TRUE	FALSE	FALSE
TDEISTDVSEANSEHSLMITETSSPFR	GPGSMVAR	11	1	22	0	Mer2	Mer2	4	196.08479216	511	(-2) 20210512_Q3_U3_1-10_WH_SA_JOW_20210506_2_B11.25086.25086.4 File:"20210512_Q3_U3_1-10_WH_SA_JOW_20210506_2_B11.raw"_ NativeID:"controllerType=0 controllerNumber=1 scan=25086"	JOW_20210506_s2_XiViewer_spectra.mgf	1	20.0 ppm	peptide;a;b;y	988.9649363695311	988.959835795	FALSE	FALSE	97.0	FALSE	TRUE	FALSE	FALSE
TDEISTDVSEANSEHSLMITETSSPFR	GPGSMVAR	11	1	22	0	Mer2	Mer2	4	196.08479216	562	(-2) 20210512_Q3_U3_1-10_WH_SA_JOW_20210506_2_B11.25240.25240.4 File:"20210512_Q3_U3_1-10_WH_SA_JOW_20210506_2_B11.raw"_ NativeID:"controllerType=0 controllerNumber=1 scan=25240"	JOW_20210506_s2_XiViewer_spectra.mgf	1	20.0 ppm	peptide;a;b;y	988.966035002344	988.959835795	FALSE	FALSE	109.0	FALSE	TRUE	FALSE	FALSE
TDEISTDVSEANSEHSLMITETSSPFR	GPGSMVAR	11	1	22	0	Mer2	Mer2	4	196.08479216	557	(-2) 20210512_Q3_U3_1-10_WH_SA_JOW_20210506_2_B11.25394.25394.4 File:"20210512_Q3_U3_1-10_WH_SA_JOW_20210506_2_B11.raw"_ NativeID:"controllerType=0 controllerNumber=1 scan=25394"	JOW_20210506_s2_XiViewer_spectra.mgf	1	20.0 ppm	peptide;a;b;y	988.965241545313	988.959835795	FALSE	FALSE	92.0	FALSE	TRUE	FALSE	FALSE
TDEISTDVSEANSEHSLMITETSSPFR	GPGSMVAR	11	1	13	0	Mer2	Mer2	4	196.08479216	290	(-2) 20210512_Q3_U3_1-10_WH_SA_JOW_20210506_2_B11.25549.25549.4 File:"20210512_Q3_U3_1-10_WH_SA_JOW_20210506_2_B11.raw"_ NativeID:"controllerType=0 controllerNumber=1 scan=25549"	JOW_20210506_s2_XiViewer_spectra.mgf	1	20.0 ppm	peptide;a;b;y	988.96267806875	988.959835795	FALSE	FALSE	84.0	FALSE	TRUE	FALSE	FALSE
TDEISTDVSEANSEHSLMITETSSPFR	GPGSMVAR	11	1	13	0	Mer2	Mer2	4	196.08479216	726	(-2) 20210512_Q3_U3_1-10_WH_SA_JOW_20210506_2_B11.25735.25735.4 File:"20210512_Q3_U3_1-10_WH_SA_JOW_20210506_2_B11.raw"_ NativeID:"controllerType=0 controllerNumber=1 scan=25735"	JOW_20210506_s2_XiViewer_spectra.mgf	1	20.0 ppm	peptide;a;b;y	988.963044279688	988.959835795	FALSE	FALSE	92.0	FALSE	TRUE	FALSE	FALSE
TDEISTDVSEANSEHSLMITETSSPFR	GPGSMVAR	11	1	22	0	Mer2	Mer2	4	196.08479216	894	(-2) 20210512_Q3_U3_1-10_WH_SA_JOW_20210506_2_B11.25922.25922.4 File:"20210512_Q3_U3_1-10_WH_SA_JOW_20210506_2_B11.raw"_ NativeID:"controllerType=0 controllerNumber=1 scan=25922"	JOW_20210506_s2_XiViewer_spectra.mgf	1	20.0 ppm	peptide;a;b;y	988.9620066820311	988.959835795	FALSE	FALSE	97.0	FALSE	TRUE	FALSE	FALSE
TDEISTDVSEANSEHSLMITETSSPFR	GPGSMVAR	11	1	16	0	Mer2	Mer2	4	196.08479216	9	(-2) 20210512_Q3_U3_1-10_WH_SA_JOW_20210506_2_B11.26101.26101.4 File:"20210512_Q3_U3_1-10_WH_SA_JOW_20210506_2_B11.raw"_ NativeID:"controllerType=0 controllerNumber=1 scan=26101"	JOW_20210506_s2_XiViewer_spectra.mgf	1	20.0 ppm	peptide;a;b;y	988.9646922289061	988.959835795	FALSE	FALSE	90.0	FALSE	TRUE	FALSE	FALSE
TDEISTDVSEANSEHSLMITETSSPFR	GPGSMVAR	11	1	13	0	Mer2	Mer2	4	196.08479216	1016	(-2) 20210512_Q3_U3_1-10_WH_SA_JOW_20210506_2_B11.27014.27014.4 File:"20210512_Q3_U3_1-10_WH_SA_JOW_20210506_2_B11.raw"_ NativeID:"controllerType=0 controllerNumber=1 scan=27014"	JOW_20210506_s2_XiViewer_spectra.mgf	1	20.0 ppm	peptide;a;b;y	988.964875334375	988.959835795	FALSE	FALSE	94.0	FALSE	TRUE	FALSE	FALSE
TDEISTDVSEANSEHSLMITETSSPFR	GPGSMVAR	11	1	24	0	Mer2	Mer2	4	196.08479216	617	(-2) 20210512_Q3_U3_1-10_WH_SA_JOW_20210506_2_B11.27377.27377.4 File:"20210512_Q3_U3_1-10_WH_SA_JOW_20210506_2_B11.raw"_ NativeID:"controllerType=0 controllerNumber=1 scan=27377"	JOW_20210506_s2_XiViewer_spectra.mgf	1	20.0 ppm	peptide;a;b;y	988.9632273851561	988.959835795	FALSE	FALSE	92.0	FALSE	TRUE	FALSE	FALSE
TIIPWEELRPDTLESEL	GPGSMoxVAR	302	1	15	0	Mer2	Mer2	3	196.08479216	485	(-2) 20210512_Q3_U3_1-10_WH_SA_JOW_20210506_2_B11.28439.28439.3 File:"20210512_Q3_U3_1-10_WH_SA_JOW_20210506_2_B11.raw"_ NativeID:"controllerType=0 controllerNumber=1 scan=28439"	JOW_20210506_s2_XiViewer_spectra.mgf	1	20.0 ppm	peptide;a;b;y	1009.516765745312	1009.5094930666668	FALSE	FALSE	8.0	FALSE	TRUE	FALSE	FALSE
TDEISTDVSEANSEHSLMITETSSPFR	GPGSMVAR	11	1	16	0	Mer2	Mer2	4	196.08479216	528	(-2) 20210512_Q3_U3_1-10_WH_SA_JOW_20210506_2_B11.28829.28829.4 File:"20210512_Q3_U3_1-10_WH_SA_JOW_20210506_2_B11.raw"_ NativeID:"controllerType=0 controllerNumber=1 scan=28829"	JOW_20210506_s2_XiViewer_spectra.mgf	1	20.0 ppm	peptide;a;b;y	988.964326017969	988.959835795	FALSE	FALSE	88.0	FALSE	TRUE	FALSE	FALSE
KQLNIQYYEEILR	TDDEKEIFDQIVVR	342	172	1	1	Spp1	Spp1	4	196.08479216	434	(-2) 20210512_Q3_U3_1-10_WH_SA_JOW_20210506_2_B11.28833.28833.4 File:"20210512_Q3_U3_1-10_WH_SA_JOW_20210506_2_B11.raw"_ NativeID:"controllerType=0 controllerNumber=1 scan=28833"	JOW_20210506_s2_XiViewer_spectra.mgf	1	20.0 ppm	peptide;a;b;y	903.7244578539061	903.7202489925	FALSE	FALSE	80.0	FALSE	TRUE	FALSE	FALSE
TDEISTDVSEANSEHSLMITETSSPFR	GPGSMVAR	11	1	13	0	Mer2	Mer2	4	196.08479216	433	(-2) 20210512_Q3_U3_1-10_WH_SA_JOW_20210506_2_B11.29369.29369.4 File:"20210512_Q3_U3_1-10_WH_SA_JOW_20210506_2_B11.raw"_ NativeID:"controllerType=0 controllerNumber=1 scan=29369"	JOW_20210506_s2_XiViewer_spectra.mgf	1	20.0 ppm	peptide;a;b;y	988.963532560938	988.959835795	FALSE	FALSE	96.0	FALSE	TRUE	FALSE	FALSE
TDEISTDVSEANSEHSLMITETSSPFR	GPGSMVAR	11	1	24	0	Mer2	Mer2	4	196.08479216	683	(-2) 20210512_Q3_U3_1-10_WH_SA_JOW_20210506_2_B11.29545.29545.4 File:"20210512_Q3_U3_1-10_WH_SA_JOW_20210506_2_B11.raw"_ NativeID:"controllerType=0 controllerNumber=1 scan=29545"	JOW_20210506_s2_XiViewer_spectra.mgf	1	20.0 ppm	peptide;a;b;y	988.964020842188	988.959835795	FALSE	FALSE	82.0	FALSE	TRUE	FALSE	FALSE
TIIPWEELRPDTLESEL	GPGSMVAR	302	1	15	0	Mer2	Mer2	3	196.08479216	1028	(-2) 20210512_Q3_U3_1-10_WH_SA_JOW_20210506_2_B11.29682.29682.3 File:"20210512_Q3_U3_1-10_WH_SA_JOW_20210506_2_B11.raw"_ NativeID:"controllerType=0 controllerNumber=1 scan=29682"	JOW_20210506_s2_XiViewer_spectra.mgf	1	20.0 ppm	peptide;a;b;y	1004.181926878125	1004.1778548666666	FALSE	FALSE	87.0	FALSE	TRUE	FALSE	FALSE
TLEDDLQEVQEISLPLFK	VLLSLSKDMHSLQTR	191	199	13	7	Spp1	Mer2	5	196.08479216	196	(-2) 20210512_Q3_U3_1-10_WH_SA_JOW_20210506_2_B11.30407.30407.5 File:"20210512_Q3_U3_1-10_WH_SA_JOW_20210506_2_B11.raw"_ NativeID:"controllerType=0 controllerNumber=1 scan=30407"	JOW_20210506_s2_XiViewer_spectra.mgf	1	20.0 ppm	peptide;a;b;y	808.8348641346879	808.8310255700001	FALSE	FALSE	15.0	FALSE	TRUE	FALSE	FALSE
TLIKDLASQIENQLDK	GPGSMVAR	114	1	4	0	Mer2	Mer2	4	196.08479216	352	(-2) 20210512_Q3_U3_1-10_WH_SA_JOW_20210506_2_B11.30430.30430.4 File:"20210512_Q3_U3_1-10_WH_SA_JOW_20210506_2_B11.raw"_ NativeID:"controllerType=0 controllerNumber=1 scan=30430"	JOW_20210506_s2_XiViewer_spectra.mgf	1	20.0 ppm	peptide;a;b;y	700.376435392969	700.373374235	FALSE	FALSE	123.0	FALSE	TRUE	FALSE	FALSE
TDEISTDVSEANSEHSLMITETSSPFR	GPGSMVAR	11	1	16	0	Mer2	Mer2	4	196.08479216	150	(-2) 20210512_Q3_U3_1-10_WH_SA_JOW_20210506_2_B11.30459.30459.4 File:"20210512_Q3_U3_1-10_WH_SA_JOW_20210506_2_B11.raw"_ NativeID:"controllerType=0 controllerNumber=1 scan=30459"	JOW_20210506_s2_XiViewer_spectra.mgf	1	20.0 ppm	peptide;a;b;y	988.964326017969	988.959835795	FALSE	FALSE	77.0	FALSE	TRUE	FALSE	FALSE
DLASQIENQLDKVSTAMLSK	SIFSHSGKVTNAGALEESDK	118	38	4	8	Mer2	Mer2	4	196.08479216	831	(-2) 20210512_Q3_U3_1-10_WH_SA_JOW_20210506_2_B11.30569.30569.4 File:"20210512_Q3_U3_1-10_WH_SA_JOW_20210506_2_B11.raw"_ NativeID:"controllerType=0 controllerNumber=1 scan=30569"	JOW_20210506_s2_XiViewer_spectra.mgf	1	20.0 ppm	peptide;a;b;y	1116.568879240625	1116.561613895	FALSE	FALSE	5.0	FALSE	TRUE	FALSE	FALSE
TDEISTDVSEANSEHSLMITETSSPFR	GPGSMVAR	11	1	16	0	Mer2	Mer2	4	196.08479216	273	(-2) 20210512_Q3_U3_1-10_WH_SA_JOW_20210506_2_B11.30825.30825.4 File:"20210512_Q3_U3_1-10_WH_SA_JOW_20210506_2_B11.raw"_ NativeID:"controllerType=0 controllerNumber=1 scan=30825"	JOW_20210506_s2_XiViewer_spectra.mgf	1	20.0 ppm	peptide;a;b;y	988.964753264063	988.959835795	FALSE	FALSE	76.0	FALSE	TRUE	FALSE	FALSE
DLASQIENQLDKVSTAMLSK	VSTAMLSKGDEK	118	130	14	8	Mer2	Mer2	4	196.08479216	198	(-2) 20210512_Q3_U3_1-10_WH_SA_JOW_20210506_2_B11.32361.32361.4 File:"20210512_Q3_U3_1-10_WH_SA_JOW_20210506_2_B11.raw"_ NativeID:"controllerType=0 controllerNumber=1 scan=32361"	JOW_20210506_s2_XiViewer_spectra.mgf	1	20.0 ppm	peptide;a;b;y	913.7220164476561	913.7168490025	FALSE	FALSE	66.0	FALSE	TRUE	FALSE	FALSE
TDEISTDVSEANSEHSLMITETSSPFR	GPGSMVAR	11	1	22	0	Mer2	Mer2	4	196.08479216	4	(-2) 20210512_Q3_U3_1-10_WH_SA_JOW_20210506_2_B11.33168.33168.4 File:"20210512_Q3_U3_1-10_WH_SA_JOW_20210506_2_B11.raw"_ NativeID:"controllerType=0 controllerNumber=1 scan=33168"	JOW_20210506_s2_XiViewer_spectra.mgf	1	20.0 ppm	peptide;a;b;y	988.965851896875	988.959835795	FALSE	FALSE	92.0	FALSE	TRUE	FALSE	FALSE
TDEISTDVSEANSEHSLMITETSSPFR	GPGSMVAR	11	1	16	0	Mer2	Mer2	4	196.08479216	350	(-2) 20210512_Q3_U3_1-10_WH_SA_JOW_20210506_2_B11.36420.36420.4 File:"20210512_Q3_U3_1-10_WH_SA_JOW_20210506_2_B11.raw"_ NativeID:"controllerType=0 controllerNumber=1 scan=36420"	JOW_20210506_s2_XiViewer_spectra.mgf	1	20.0 ppm	peptide;a;b;y	988.9661570726561	988.959835795	FALSE	FALSE	77.0	FALSE	TRUE	FALSE	FALSE
TDEISTDVSEANSEHSLMITETSSPFR	GPGSMVAR	11	1	16	0	Mer2	Mer2	4	196.08479216	162	(-2) 20210512_Q3_U3_1-10_WH_SA_JOW_20210506_2_B11.36754.36754.4 File:"20210512_Q3_U3_1-10_WH_SA_JOW_20210506_2_B11.raw"_ NativeID:"controllerType=0 controllerNumber=1 scan=36754"	JOW_20210506_s2_XiViewer_spectra.mgf	1	20.0 ppm	peptide;a;b;y	988.9661570726561	988.959835795	FALSE	FALSE	75.0	FALSE	TRUE	FALSE	FALSE
TDEISTDVSEANSEHSLMITETSSPFR	GPGSMVAR	11	1	16	0	Mer2	Mer2	4	196.08479216	785	(-2) 20210512_Q3_U3_1-10_WH_SA_JOW_20210506_2_B11.37585.37585.4 File:"20210512_Q3_U3_1-10_WH_SA_JOW_20210506_2_B11.raw"_ NativeID:"controllerType=0 controllerNumber=1 scan=37585"	JOW_20210506_s2_XiViewer_spectra.mgf	1	20.0 ppm	peptide;a;b;y	988.964081877344	988.959835795	FALSE	FALSE	71.0	FALSE	TRUE	FALSE	FALSE
TDEISTDVSEANSEHSLMITETSSPFR	GPGSMVAR	11	1	16	0	Mer2	Mer2	4	196.08479216	155	(-2) 20210512_Q3_U3_1-10_WH_SA_JOW_20210506_2_B11.38526.38526.4 File:"20210512_Q3_U3_1-10_WH_SA_JOW_20210506_2_B11.raw"_ NativeID:"controllerType=0 controllerNumber=1 scan=38526"	JOW_20210506_s2_XiViewer_spectra.mgf	1	20.0 ppm	peptide;a;b;y	988.965790861719	988.959835795	FALSE	FALSE	40.0	FALSE	TRUE	FALSE	FALSE
SSSPTLSTSQNHNSEDNDDASHR	YNSKITR	273	160	21	4	Mer2	Mer2	5	196.08479216	751	(-2) 20210512_Q3_U3_1-10_WH_SA_JOW_20210506_2_B11.6845.6845.5 File:"20210512_Q3_U3_1-10_WH_SA_JOW_20210506_2_B11.raw"_ NativeID:"controllerType=0 controllerNumber=1 scan=6845"	JOW_20210506_s2_XiViewer_spectra.mgf	1	20.0 ppm	peptide;a;b;y	713.3287606190629	713.326323324	FALSE	FALSE	9.0	FALSE	TRUE	FALSE	FALSE
ENSDKLIK	YNSKITR	75	160	5	6	Mer2	Mer2	4	196.08479216	1013	(-2) 20210512_Q3_U3_1-10_WH_SA_JOW_20210506_2_B7.12712.12712.4 File:"20210512_Q3_U3_1-10_WH_SA_JOW_20210506_2_B7.raw"_ NativeID:"controllerType=0 controllerNumber=1 scan=12712"	JOW_20210506_s2_XiViewer_spectra.mgf	1	20.0 ppm	peptide;a;b;y	506.528199308984	506.5259182325	FALSE	FALSE	126.0	FALSE	TRUE	FALSE	FALSE
SSSPTLSTSQNHNSEDNDDASHR	LKTDEDR	273	133	7	2	Mer2	Spp1	6	196.08479216	269	(-2) 20210512_Q3_U3_1-10_WH_SA_JOW_20210506_2_B7.7287.7287.6 File:"20210512_Q3_U3_1-10_WH_SA_JOW_20210506_2_B7.raw"_ NativeID:"controllerType=0 controllerNumber=1 scan=7287"	JOW_20210506_s2_XiViewer_spectra.mgf	1	20.0 ppm	peptide;a;b;y	593.769430235938	593.766181285	FALSE	FALSE	48.0	FALSE	TRUE	FALSE	FALSE
LKTDEDR	KGKKDR	133	21	2	1	Spp1	DECOY:H2b	4	196.08479216	994	(-2) 20210512_Q3_U3_1-10_WH_SA_JOW_20210506_2_B7.7727.7727.4 File:"20210512_Q3_U3_1-10_WH_SA_JOW_20210506_2_B7.raw"_ NativeID:"controllerType=0 controllerNumber=1 scan=7727"	JOW_20210506_s2_XiViewer_spectra.mgf	1	20.0 ppm	peptide;a;b;y	451.500633483264	451.4984321625	FALSE	TRUE	16.0	TRUE	FALSE	TRUE	FALSE
KKSVPPPR	KDGKKR	254	21	1	5	Mer2	H2b	4	196.08479216	850	(-2) 20210512_Q3_U3_1-10_WH_SA_JOW_20210506_2_B7.7995.7995.4 File:"20210512_Q3_U3_1-10_WH_SA_JOW_20210506_2_B7.raw"_ NativeID:"controllerType=0 controllerNumber=1 scan=7995"	JOW_20210506_s2_XiViewer_spectra.mgf	1	20.0 ppm	peptide;a;b;y	459.531327071494	459.5298010025	FALSE	FALSE	5.0	FALSE	TRUE	FALSE	FALSE
SSSPTLSTSQNHNSEDNDDASHR	YNSKITR	273	160	7	4	Mer2	Mer2	5	196.08479216	529	(-2) 20210512_Q3_U3_1-10_WH_SA_JOW_20210506_2_B7.8307.8307.5 File:"20210512_Q3_U3_1-10_WH_SA_JOW_20210506_2_B7.raw"_ NativeID:"controllerType=0 controllerNumber=1 scan=8307"	JOW_20210506_s2_XiViewer_spectra.mgf	1	20.0 ppm	peptide;a;b;y	713.329920287031	713.326323324	FALSE	FALSE	21.0	FALSE	TRUE	FALSE	FALSE
TKSDSSYR	TKSDSSYR	143	143	2	2	Mer2	Mer2	3	196.08479216	575	(-2) 20210512_Q3_U3_1-10_WH_SA_JOW_20210506_2_B7.8438.8438.3 File:"20210512_Q3_U3_1-10_WH_SA_JOW_20210506_2_B7.raw"_ NativeID:"controllerType=0 controllerNumber=1 scan=8438"	JOW_20210506_s2_XiViewer_spectra.mgf	1	20.0 ppm	peptide;a;b;y	694.6674222894679	694.6626560733333	FALSE	FALSE	6.0	FALSE	TRUE	FALSE	FALSE
YNSKITR	KGKKDR	160	21	6	1	Mer2	DECOY:H2b	4	196.08479216	497	(-2) 20210512_Q3_U3_1-10_WH_SA_JOW_20210506_2_B7.9215.9215.4 File:"20210512_Q3_U3_1-10_WH_SA_JOW_20210506_2_B7.raw"_ NativeID:"controllerType=0 controllerNumber=1 scan=9215"	JOW_20210506_s2_XiViewer_spectra.mgf	1	20.0 ppm	peptide;a;b;y	452.761088005149	452.758883485	FALSE	TRUE	12.0	TRUE	FALSE	TRUE	FALSE
GPGSMoxVAR	GPGSMVAR	1	1	0	0	Mer2	Mer2	3	196.08479216	473	(-2) 20210512_Q3_U3_1-10_WH_SA_JOW_20210506_2_B9.11379.11379.3 File:"20210512_Q3_U3_1-10_WH_SA_JOW_20210506_2_B9.raw"_ NativeID:"controllerType=0 controllerNumber=1 scan=11379"	JOW_20210506_s2_XiViewer_spectra.mgf	1	20.0 ppm	peptide;a;b;y	587.2975811158709	587.2907835333333	FALSE	FALSE	9.0	FALSE	TRUE	FALSE	FALSE
ISDCcmYKPCcmLQDSK	TLWKR	103	95	6	4	Spp1	Spp1	4	196.08479216	145	(-2) 20210512_Q3_U3_1-10_WH_SA_JOW_20210506_2_B9.12928.12928.4 File:"20210512_Q3_U3_1-10_WH_SA_JOW_20210506_2_B9.raw"_ NativeID:"controllerType=0 controllerNumber=1 scan=12928"	JOW_20210506_s2_XiViewer_spectra.mgf	1	20.0 ppm	peptide;a;b;y	628.815583342188	628.813529635	FALSE	FALSE	68.0	FALSE	TRUE	FALSE	FALSE
GPGSMoxSLPQWCcmPPHSTLK	NKDAIINGEGSLPK	1	81	0	11	Spp1	Spp1	4	196.08479216	964	(-2) 20210512_Q3_U3_1-10_WH_SA_JOW_20210506_2_B9.18514.18514.4 File:"20210512_Q3_U3_1-10_WH_SA_JOW_20210506_2_B9.raw"_ NativeID:"controllerType=0 controllerNumber=1 scan=18514"	JOW_20210506_s2_XiViewer_spectra.mgf	1	20.0 ppm	peptide;a;b;y	912.460358732813	912.45526377	FALSE	FALSE	35.0	FALSE	TRUE	FALSE	FALSE
GPGSMSLPQWCcmPPHSTLK	NKDAIINGEGSLPK	1	81	0	2	Spp1	Spp1	4	196.08479216	618	(-2) 20210512_Q3_U3_1-10_WH_SA_JOW_20210506_2_B9.20865.20865.4 File:"20210512_Q3_U3_1-10_WH_SA_JOW_20210506_2_B9.raw"_ NativeID:"controllerType=0 controllerNumber=1 scan=20865"	JOW_20210506_s2_XiViewer_spectra.mgf	1	20.0 ppm	peptide;a;b;y	908.461823576563	908.45653512	FALSE	FALSE	80.0	FALSE	TRUE	FALSE	FALSE
TDEISTDVSEANSEHSLMITETSSPFR	GPGSMVAR	11	1	22	0	Mer2	Mer2	5	196.08479216	380	(-2) 20210512_Q3_U3_1-10_WH_SA_JOW_20210506_2_B9.21332.21332.5 File:"20210512_Q3_U3_1-10_WH_SA_JOW_20210506_2_B9.raw"_ NativeID:"controllerType=0 controllerNumber=1 scan=21332"	JOW_20210506_s2_XiViewer_spectra.mgf	1	20.0 ppm	peptide;a;b;y	791.372889037031	791.369323912	FALSE	FALSE	64.0	FALSE	TRUE	FALSE	FALSE
CcmTQEMLFNVGSQLEDVHK	TDLKDER	181	133	2	4	Mer2	DECOY:Spp1	4	196.08479216	818	(-2) 20210512_Q3_U3_1-10_WH_SA_JOW_20210506_2_B9.21351.21351.4 File:"20210512_Q3_U3_1-10_WH_SA_JOW_20210506_2_B9.raw"_ NativeID:"controllerType=0 controllerNumber=1 scan=21351"	JOW_20210506_s2_XiViewer_spectra.mgf	1	20.0 ppm	peptide;a;b;y	802.385773771875	802.3827702	FALSE	TRUE	6.0	TRUE	FALSE	TRUE	FALSE
KFGQLDFIDNNIVVK	LKTDEDR	157	133	1	2	Spp1	Spp1	4	196.08479216	916	(-2) 20210512_Q3_U3_1-10_WH_SA_JOW_20210506_2_B9.21376.21376.4 File:"20210512_Q3_U3_1-10_WH_SA_JOW_20210506_2_B9.raw"_ NativeID:"controllerType=0 controllerNumber=1 scan=21376"	JOW_20210506_s2_XiViewer_spectra.mgf	1	20.0 ppm	peptide;a;b;y	706.126374357813	706.1237192875	FALSE	FALSE	36.0	FALSE	TRUE	FALSE	FALSE
KFGQLDFIDNNIVVK	LKTDEDR	157	133	1	2	Spp1	Spp1	3	196.08479216	378	(-2) 20210512_Q3_U3_1-10_WH_SA_JOW_20210506_2_B9.21388.21388.3 File:"20210512_Q3_U3_1-10_WH_SA_JOW_20210506_2_B9.raw"_ NativeID:"controllerType=0 controllerNumber=1 scan=21388"	JOW_20210506_s2_XiViewer_spectra.mgf	1	20.0 ppm	peptide;a;b;y	941.166790159375	941.16253359	FALSE	FALSE	52.0	FALSE	TRUE	FALSE	FALSE
LIKVLNENSK	TKSDSSYR	80	143	3	3	Mer2	Mer2	3	196.08479216	333	(-2) 20210512_Q3_U3_1-10_WH_SA_JOW_20210506_2_B9.6777.6777.3 File:"20210512_Q3_U3_1-10_WH_SA_JOW_20210506_2_B9.raw"_ NativeID:"controllerType=0 controllerNumber=1 scan=6777"	JOW_20210506_s2_XiViewer_spectra.mgf	1	20.0 ppm	peptide;a;b;y	766.078472288281	766.07628904	FALSE	FALSE	6.0	FALSE	TRUE	FALSE	FALSE
SRARKNICcmGYCcmSTYER	YNSKITR	260	160	5	6	Spp1	Mer2	4	196.08479216	259	(-2) 20210512_Q3_U3_1-10_WH_SA_JOW_20210506_2_B9.8371.8371.4 File:"20210512_Q3_U3_1-10_WH_SA_JOW_20210506_2_B9.raw"_ NativeID:"controllerType=0 controllerNumber=1 scan=8371"	JOW_20210506_s2_XiViewer_spectra.mgf	1	20.0 ppm	peptide;a;b;y	775.136384123438	775.1318183475	FALSE	FALSE	6.0	FALSE	TRUE	FALSE	FALSE
VSTAMoxLSKGDEK	GPGSMoxVAR	130	1	3	0	Mer2	Mer2	4	196.08479216	437	(-2) 20210512_Q3_U3_1-10_WH_SA_JOW_20210506_2_B9_WDH.10707.10707.4 File:"20210512_Q3_U3_1-10_WH_SA_JOW_20210506_2_B9_WDH.raw"_ NativeID:"controllerType=0 controllerNumber=1 scan=10707"	JOW_20210506_s2_XiViewer_spectra.mgf	1	20.0 ppm	peptide;a;b;y	567.536225305325	567.5306089225	FALSE	FALSE	4.0	FALSE	TRUE	FALSE	FALSE
TVTAMDVVYALKR	KKSVPPPR	80	254	12	1	H4	Mer2	4	196.08479216	359	(-2) 20210512_Q3_U3_1-10_WH_SA_JOW_20210506_2_B9_WDH.10820.10820.4 File:"20210512_Q3_U3_1-10_WH_SA_JOW_20210506_2_B9_WDH.raw"_ NativeID:"controllerType=0 controllerNumber=1 scan=10820"	JOW_20210506_s2_XiViewer_spectra.mgf	1	20.0 ppm	peptide;a;b;y	643.372468107813	643.367629325	FALSE	FALSE	7.0	FALSE	TRUE	FALSE	FALSE
TVTAMDVVYALKR	KKSVPPPR	80	254	12	1	H4	Mer2	4	196.08479216	809	(-2) 20210512_Q3_U3_1-10_WH_SA_JOW_20210506_2_B9_WDH.13211.13211.4 File:"20210512_Q3_U3_1-10_WH_SA_JOW_20210506_2_B9_WDH.raw"_ NativeID:"controllerType=0 controllerNumber=1 scan=13211"	JOW_20210506_s2_XiViewer_spectra.mgf	1	20.0 ppm	peptide;a;b;y	643.373200529688	643.367629325	FALSE	FALSE	23.0	FALSE	TRUE	FALSE	FALSE
GPGSMoxVAR	GPGSMVAR	1	1	0	0	Mer2	Mer2	3	196.08479216	569	(-2) 20210512_Q3_U3_1-10_WH_SA_JOW_20210506_2_B9_WDH.15619.15619.3 File:"20210512_Q3_U3_1-10_WH_SA_JOW_20210506_2_B9_WDH.raw"_ NativeID:"controllerType=0 controllerNumber=1 scan=15619"	JOW_20210506_s2_XiViewer_spectra.mgf	1	20.0 ppm	peptide;a;b;y	587.2975146031149	587.2907835333333	FALSE	FALSE	9.0	FALSE	TRUE	FALSE	FALSE
SIFSHSGKVTNAGALEESDK	ENSDKLIK	38	75	4	5	Mer2	Mer2	4	196.08479216	949	(-2) 20210512_Q3_U3_1-10_WH_SA_JOW_20210506_2_B9_WDH.16417.16417.4 File:"20210512_Q3_U3_1-10_WH_SA_JOW_20210506_2_B9_WDH.raw"_ NativeID:"controllerType=0 controllerNumber=1 scan=16417"	JOW_20210506_s2_XiViewer_spectra.mgf	1	20.0 ppm	peptide;a;b;y	805.414521330469	805.40984221	FALSE	FALSE	35.0	FALSE	TRUE	FALSE	FALSE
LIKVLNENSK	GPGSMVAR	80	1	3	0	Mer2	Mer2	3	196.08479216	54	(-2) 20210512_Q3_U3_1-10_WH_SA_JOW_20210506_2_B9_WDH.18010.18010.3 File:"20210512_Q3_U3_1-10_WH_SA_JOW_20210506_2_B9_WDH.raw"_ NativeID:"controllerType=0 controllerNumber=1 scan=18010"	JOW_20210506_s2_XiViewer_spectra.mgf	1	20.0 ppm	peptide;a;b;y	709.728618772656	709.7245336699999	FALSE	FALSE	42.0	FALSE	TRUE	FALSE	FALSE
TDEISTDVSEANSEHSLMoxITETSSPFR	GPGSMoxVAR	11	1	24	0	Mer2	Mer2	4	196.08479216	215	(-2) 20210512_Q3_U3_1-10_WH_SA_JOW_20210506_2_B9_WDH.22300.22300.4 File:"20210512_Q3_U3_1-10_WH_SA_JOW_20210506_2_B9_WDH.raw"_ NativeID:"controllerType=0 controllerNumber=1 scan=22300"	JOW_20210506_s2_XiViewer_spectra.mgf	1	20.0 ppm	peptide;a;b;y	996.961213225	996.957293095	FALSE	FALSE	88.0	FALSE	TRUE	FALSE	FALSE
GPGSMSLPQWCcmPPHSTLK	NKDAIINGEGSLPK	1	81	0	2	Spp1	Spp1	4	196.08479216	49	(-2) 20210512_Q3_U3_1-10_WH_SA_JOW_20210506_2_B9_WDH.24935.24935.4 File:"20210512_Q3_U3_1-10_WH_SA_JOW_20210506_2_B9_WDH.raw"_ NativeID:"controllerType=0 controllerNumber=1 scan=24935"	JOW_20210506_s2_XiViewer_spectra.mgf	1	20.0 ppm	peptide;a;b;y	908.462800139063	908.45653512	FALSE	FALSE	18.0	FALSE	TRUE	FALSE	FALSE
TLIKDLASQIENQLDK	YNSKITR	114	160	4	6	Mer2	Mer2	4	196.08479216	592	(-2) 20210512_Q3_U3_1-10_WH_SA_JOW_20210506_2_B9_WDH.30147.30147.4 File:"20210512_Q3_U3_1-10_WH_SA_JOW_20210506_2_B9_WDH.raw"_ NativeID:"controllerType=0 controllerNumber=1 scan=30147"	JOW_20210506_s2_XiViewer_spectra.mgf	1	20.0 ppm	peptide;a;b;y	727.149079435938	727.1461886775	FALSE	FALSE	105.0	FALSE	TRUE	FALSE	FALSE
SSSPTLSTSQNHNSEDNDDASHR	YNSKITR	273	160	7	4	Mer2	Mer2	6	196.08479216	229	(-2) 20210512_Q3_U3_1-10_WH_SA_JOW_20210506_2_B9_WDH.7066.7066.6 File:"20210512_Q3_U3_1-10_WH_SA_JOW_20210506_2_B9_WDH.raw"_ NativeID:"controllerType=0 controllerNumber=1 scan=7066"	JOW_20210506_s2_XiViewer_spectra.mgf	1	20.0 ppm	peptide;a;b;y	594.609273985938	594.6064821666666	FALSE	FALSE	40.0	FALSE	TRUE	FALSE	FALSE
SSSPTLSTSQNHNSEDNDDASHR	GPGSMoxVAR	273	1	21	0	Mer2	Mer2	4	196.08479216	1009	(-2) 20210512_Q3_U3_1-10_WH_SA_JOW_20210506_2_B9_WDH.7253.7253.4 File:"20210512_Q3_U3_1-10_WH_SA_JOW_20210506_2_B9_WDH.raw"_ NativeID:"controllerType=0 controllerNumber=1 scan=7253"	JOW_20210506_s2_XiViewer_spectra.mgf	1	20.0 ppm	peptide;a;b;y	868.636139982813	868.6319992675	FALSE	FALSE	66.0	FALSE	TRUE	FALSE	FALSE
KKSVPPPR	KDGKKR	254	21	1	5	Mer2	H2b	4	196.08479216	471	(-2) 20210512_Q3_U3_1-10_WH_SA_JOW_20210506_2_B9_WDH.7336.7336.4 File:"20210512_Q3_U3_1-10_WH_SA_JOW_20210506_2_B9_WDH.raw"_ NativeID:"controllerType=0 controllerNumber=1 scan=7336"	JOW_20210506_s2_XiViewer_spectra.mgf	1	20.0 ppm	peptide;a;b;y	459.531941444851	459.5298010025	FALSE	FALSE	6.0	FALSE	TRUE	FALSE	FALSE
GPGSMoxSLPQWCcmPPHSTLKR	YNSKITR	1	160	18	4	Spp1	Mer2	5	196.08479216	268	(-2) 20210512_Q3_U3_1-10_WH_SA_JOW_20210506_2_B9_WDH.8830.8830.5 File:"20210512_Q3_U3_1-10_WH_SA_JOW_20210506_2_B9_WDH.raw"_ NativeID:"controllerType=0 controllerNumber=1 scan=8830"	JOW_20210506_s2_XiViewer_spectra.mgf	1	20.0 ppm	peptide;a;b;y	646.5292611073439	646.5266402320001	FALSE	FALSE	24.0	FALSE	TRUE	FALSE	FALSE
KKSPPKGAASK	SVPPPR	3	256	1	1	DECOY:H2b	Mer2	4	196.08479216	856	(-2) 20210512_Q3_U3_1-10_WH_SA_JOW_20210506_2_B9_WDH.9198.9198.4 File:"20210512_Q3_U3_1-10_WH_SA_JOW_20210506_2_B9_WDH.raw"_ NativeID:"controllerType=0 controllerNumber=1 scan=9198"	JOW_20210506_s2_XiViewer_spectra.mgf	1	20.0 ppm	peptide;a;b;y	487.289894992188	487.28499974	TRUE	FALSE	5.0	TRUE	FALSE	TRUE	FALSE
SSSPTLSTSQNHNSEDNDDASHR	GPGSMoxVAR	273	1	7	0	Mer2	Mer2	4	196.08479216	272	(-2) 20210512_Q3_U3_1-10_WH_SA_JOW_20210506_2_B9_WDH.9202.9202.4 File:"20210512_Q3_U3_1-10_WH_SA_JOW_20210506_2_B9_WDH.raw"_ NativeID:"controllerType=0 controllerNumber=1 scan=9202"	JOW_20210506_s2_XiViewer_spectra.mgf	1	20.0 ppm	peptide;a;b;y	868.6355906664061	868.6319992675	FALSE	FALSE	21.0	FALSE	TRUE	FALSE	FALSE
SAPAPKKGSKK	SVPPPR	3	256	10	1	H2b	Mer2	4	196.08479216	971	(-2) 20210512_Q3_U3_1-10_WH_SA_JOW_20210506_2_B9_WDH.9350.9350.4 File:"20210512_Q3_U3_1-10_WH_SA_JOW_20210506_2_B9_WDH.raw"_ NativeID:"controllerType=0 controllerNumber=1 scan=9350"	JOW_20210506_s2_XiViewer_spectra.mgf	1	20.0 ppm	peptide;a;b;y	487.289523885803	487.28499974	FALSE	FALSE	5.0	FALSE	TRUE	FALSE	FALSE
DFGSNEEATKIHEVCcmTK	YNSKITR	286	160	16	4	Spp1	Mer2	5	196.08479216	139	(-2) 20210512_Q3_U3_1-10_WH_SA_JOW_20210506_2_B9_WDH.9451.9451.5 File:"20210512_Q3_U3_1-10_WH_SA_JOW_20210506_2_B9_WDH.raw"_ NativeID:"controllerType=0 controllerNumber=1 scan=9451"	JOW_20210506_s2_XiViewer_spectra.mgf	1	20.0 ppm	peptide;a;b;y	609.108280834496	609.09847867	FALSE	FALSE	10.0	FALSE	TRUE	FALSE	FALSE
KKSPPKGAASK	SVPPPR	3	256	1	1	DECOY:H2b	Mer2	4	196.08479216	474	(-2) 20210512_Q3_U3_1-10_WH_SA_JOW_20210506_2_B9_WDH.9505.9505.4 File:"20210512_Q3_U3_1-10_WH_SA_JOW_20210506_2_B9_WDH.raw"_ NativeID:"controllerType=0 controllerNumber=1 scan=9505"	JOW_20210506_s2_XiViewer_spectra.mgf	1	20.0 ppm	peptide;a;b;y	487.289338225	487.28499974	TRUE	FALSE	7.0	TRUE	FALSE	TRUE	FALSE
VLLSLSKDMHSLQTR	GPGSMVAR	199	1	14	0	Mer2	Mer2	4	196.08479216	940	(-2) 20210512_Q3_U3_1-2_WH_SA_JOW_20210506_2_B10.18361.18361.4 File:"20210512_Q3_U3_1-2_WH_SA_JOW_20210506_2_B10.raw"_ NativeID:"controllerType=0 controllerNumber=1 scan=18361"	JOW_20210506_s2_XiViewer_spectra.mgf	1	20.0 ppm	peptide;a;b;y	675.1121531664061	675.1098233575	FALSE	FALSE	141.0	FALSE	TRUE	FALSE	FALSE
TDEISTDVSEANSEHSLMITETSSPFR	GPGSMVAR	11	1	6	0	Mer2	Mer2	5	196.08479216	148	(-2) 20210512_Q3_U3_1-2_WH_SA_JOW_20210506_2_B10.20819.20819.5 File:"20210512_Q3_U3_1-2_WH_SA_JOW_20210506_2_B10.raw"_ NativeID:"controllerType=0 controllerNumber=1 scan=20819"	JOW_20210506_s2_XiViewer_spectra.mgf	1	20.0 ppm	peptide;a;b;y	791.3727669667189	791.369323912	FALSE	FALSE	93.0	FALSE	TRUE	FALSE	FALSE
TDEISTDVSEANSEHSLMITETSSPFR	GPGSMVAR	11	1	9	0	Mer2	Mer2	5	196.08479216	224	(-2) 20210512_Q3_U3_1-2_WH_SA_JOW_20210506_2_B10.20973.20973.5 File:"20210512_Q3_U3_1-2_WH_SA_JOW_20210506_2_B10.raw"_ NativeID:"controllerType=0 controllerNumber=1 scan=20973"	JOW_20210506_s2_XiViewer_spectra.mgf	1	20.0 ppm	peptide;a;b;y	791.371851439375	791.369323912	FALSE	FALSE	53.0	FALSE	TRUE	FALSE	FALSE
FGQLDFIDNNIVVKTDDEK	LKTDEDR	158	133	14	2	Spp1	Spp1	4	196.08479216	291	(-2) 20210512_Q3_U3_1-2_WH_SA_JOW_20210506_2_B10.21491.21491.4 File:"20210512_Q3_U3_1-2_WH_SA_JOW_20210506_2_B10.raw"_ NativeID:"controllerType=0 controllerNumber=1 scan=21491"	JOW_20210506_s2_XiViewer_spectra.mgf	1	20.0 ppm	peptide;a;b;y	821.1631785570311	821.1597586175	FALSE	FALSE	113.0	FALSE	TRUE	FALSE	FALSE
QILEWAGKLELESMoxELR	GPGSMVAR	58	1	8	0	Mer2	Mer2	3	196.08479216	663	(-2) 20210512_Q3_U3_1-2_WH_SA_JOW_20210506_2_B10.33649.33649.3 File:"20210512_Q3_U3_1-2_WH_SA_JOW_20210506_2_B10.raw"_ NativeID:"controllerType=0 controllerNumber=1 scan=33649"	JOW_20210506_s2_XiViewer_spectra.mgf	1	20.0 ppm	peptide;a;b;y	1010.856121214062	1010.8510847399999	FALSE	FALSE	76.0	FALSE	TRUE	FALSE	FALSE
SIFSHSGKVTNAGALEESDK	TKSDSSYR	38	143	8	7	Mer2	Mer2	5	196.08479216	842	(-2) 20210512_Q3_U3_1-2_WH_SA_JOW_20210506_2_B10_1zu10_WDH.11269.11269.5 File:"20210512_Q3_U3_1-2_WH_SA_JOW_20210506_2_B10_1zu10_WDH.raw"_ NativeID:"controllerType=0 controllerNumber=1 scan=11269"	JOW_20210506_s2_XiViewer_spectra.mgf	1	20.0 ppm	peptide;a;b;y	643.919519896406	643.91484171	FALSE	FALSE	67.0	FALSE	TRUE	FALSE	FALSE
LIKVLNENSK	GPGSMoxVAR	80	1	3	0	Mer2	Mer2	3	196.08479216	876	(-2) 20210512_Q3_U3_1-2_WH_SA_JOW_20210506_2_B10_1zu10_WDH.12522.12522.3 File:"20210512_Q3_U3_1-2_WH_SA_JOW_20210506_2_B10_1zu10_WDH.raw"_ NativeID:"controllerType=0 controllerNumber=1 scan=12522"	JOW_20210506_s2_XiViewer_spectra.mgf	1	20.0 ppm	peptide;a;b;y	715.0610162335939	715.0561718700001	FALSE	FALSE	28.0	FALSE	TRUE	FALSE	FALSE
TDEISTDVSEANSEHSLMoxITETSSPFR	GPGSMoxVAR	11	1	16	0	Mer2	Mer2	4	196.08479216	30	(-2) 20210512_Q3_U3_1-2_WH_SA_JOW_20210506_2_B10_1zu10_WDH.18336.18336.4 File:"20210512_Q3_U3_1-2_WH_SA_JOW_20210506_2_B10_1zu10_WDH.raw"_ NativeID:"controllerType=0 controllerNumber=1 scan=18336"	JOW_20210506_s2_XiViewer_spectra.mgf	1	20.0 ppm	peptide;a;b;y	996.964509123438	996.957293095	FALSE	FALSE	90.0	FALSE	TRUE	FALSE	FALSE
VLLSLSKDMHSLQTR	GPGSMVAR	199	1	14	0	Mer2	Mer2	4	196.08479216	392	(-2) 20210512_Q3_U3_1-2_WH_SA_JOW_20210506_2_B10_1zu10_WDH.18578.18578.4 File:"20210512_Q3_U3_1-2_WH_SA_JOW_20210506_2_B10_1zu10_WDH.raw"_ NativeID:"controllerType=0 controllerNumber=1 scan=18578"	JOW_20210506_s2_XiViewer_spectra.mgf	1	20.0 ppm	peptide;a;b;y	675.115876310938	675.1098233575	FALSE	FALSE	85.0	FALSE	TRUE	FALSE	FALSE
GPGSMoxSLPQWCcmPPHSTLK	NKDAIINGEGSLPK	1	81	0	2	Spp1	Spp1	4	196.08479216	137	(-2) 20210512_Q3_U3_1-2_WH_SA_JOW_20210506_2_B10_1zu10_WDH.18669.18669.4 File:"20210512_Q3_U3_1-2_WH_SA_JOW_20210506_2_B10_1zu10_WDH.raw"_ NativeID:"controllerType=0 controllerNumber=1 scan=18669"	JOW_20210506_s2_XiViewer_spectra.mgf	1	20.0 ppm	peptide;a;b;y	912.4642039476561	912.45526377	FALSE	FALSE	23.0	FALSE	TRUE	FALSE	FALSE
TDEISTDVSEANSEHSLMITETSSPFR	GPGSMVAR	11	1	24	0	Mer2	Mer2	5	196.08479216	836	(-2) 20210512_Q3_U3_1-2_WH_SA_JOW_20210506_2_B10_1zu10_WDH.20830.20830.5 File:"20210512_Q3_U3_1-2_WH_SA_JOW_20210506_2_B10_1zu10_WDH.raw"_ NativeID:"controllerType=0 controllerNumber=1 scan=20830"	JOW_20210506_s2_XiViewer_spectra.mgf	1	20.0 ppm	peptide;a;b;y	791.37551354875	791.369323912	FALSE	FALSE	23.0	FALSE	TRUE	FALSE	FALSE
VLNENSKTLCcmKSLNK	LKTDEDR	83	133	12	2	Mer2	Spp1	4	196.08479216	279	(-2) 20210512_Q3_U3_1-2_WH_SA_JOW_20210506_2_B10_1zu10_WDH.20970.20970.4 File:"20210512_Q3_U3_1-2_WH_SA_JOW_20210506_2_B10_1zu10_WDH.raw"_ NativeID:"controllerType=0 controllerNumber=1 scan=20970"	JOW_20210506_s2_XiViewer_spectra.mgf	1	20.0 ppm	peptide;a;b;y	705.627739096408	705.6196437775	FALSE	FALSE	4.0	FALSE	TRUE	FALSE	FALSE
FGQLDFIDNNIVVKTDDEK	LKTDEDR	158	133	14	3	Spp1	Spp1	4	196.08479216	553	(-2) 20210512_Q3_U3_1-2_WH_SA_JOW_20210506_2_B10_1zu10_WDH.21591.21591.4 File:"20210512_Q3_U3_1-2_WH_SA_JOW_20210506_2_B10_1zu10_WDH.raw"_ NativeID:"controllerType=0 controllerNumber=1 scan=21591"	JOW_20210506_s2_XiViewer_spectra.mgf	1	20.0 ppm	peptide;a;b;y	821.167512053125	821.1597586175	FALSE	FALSE	79.0	FALSE	TRUE	FALSE	FALSE
KNICcmGYCcmSTYER	YNSKITR	264	160	1	6	Spp1	Mer2	4	196.08479216	504	(-2) 20210512_Q3_U3_1-2_WH_SA_JOW_20210506_2_B10_WDH.10634.10634.4 File:"20210512_Q3_U3_1-2_WH_SA_JOW_20210506_2_B10_WDH.raw"_ NativeID:"controllerType=0 controllerNumber=1 scan=10634"	JOW_20210506_s2_XiViewer_spectra.mgf	1	20.0 ppm	peptide;a;b;y	657.567536467188	657.5639773425	FALSE	FALSE	142.0	FALSE	TRUE	FALSE	FALSE
SIFSHSGKVTNAGALEESDK	TKSDSSYR	38	143	4	2	Mer2	Mer2	5	196.08479216	297	(-2) 20210512_Q3_U3_1-2_WH_SA_JOW_20210506_2_B10_WDH.11201.11201.5 File:"20210512_Q3_U3_1-2_WH_SA_JOW_20210506_2_B10_WDH.raw"_ NativeID:"controllerType=0 controllerNumber=1 scan=11201"	JOW_20210506_s2_XiViewer_spectra.mgf	1	20.0 ppm	peptide;a;b;y	643.9161629628129	643.91484171	FALSE	FALSE	40.0	FALSE	TRUE	FALSE	FALSE
TVTAMDVVYALKR	KKSVPPPR	80	254	12	2	H4	Mer2	4	196.08479216	193	(-2) 20210512_Q3_U3_1-2_WH_SA_JOW_20210506_2_B10_WDH.11261.11261.4 File:"20210512_Q3_U3_1-2_WH_SA_JOW_20210506_2_B10_WDH.raw"_ NativeID:"controllerType=0 controllerNumber=1 scan=11261"	JOW_20210506_s2_XiViewer_spectra.mgf	1	20.0 ppm	peptide;a;b;y	643.372712248438	643.367629325	FALSE	FALSE	8.0	FALSE	TRUE	FALSE	FALSE
TVTAMDVVYALKR	KKSVPPPR	80	254	12	1	H4	Mer2	4	196.08479216	958	(-2) 20210512_Q3_U3_1-2_WH_SA_JOW_20210506_2_B10_WDH.11410.11410.4 File:"20210512_Q3_U3_1-2_WH_SA_JOW_20210506_2_B10_WDH.raw"_ NativeID:"controllerType=0 controllerNumber=1 scan=11410"	JOW_20210506_s2_XiViewer_spectra.mgf	1	20.0 ppm	peptide;a;b;y	643.372956389063	643.367629325	FALSE	FALSE	8.0	FALSE	TRUE	FALSE	FALSE
ISGLIYEETR	GPGSMoxVAR	46	1	6	0	H4	Mer2	3	196.08479216	827	(-2) 20210512_Q3_U3_1-2_WH_SA_JOW_20210506_2_B10_WDH.11830.11830.3 File:"20210512_Q3_U3_1-2_WH_SA_JOW_20210506_2_B10_WDH.raw"_ NativeID:"controllerType=0 controllerNumber=1 scan=11830"	JOW_20210506_s2_XiViewer_spectra.mgf	1	20.0 ppm	peptide;a;b;y	722.7109185773439	722.7001652	FALSE	FALSE	6.0	FALSE	TRUE	FALSE	FALSE
SIFSHSGKVTNAGALEESDK	GPGSMoxVAR	38	1	6	0	Mer2	Mer2	4	196.08479216	225	(-2) 20210512_Q3_U3_1-2_WH_SA_JOW_20210506_2_B10_WDH.13349.13349.4 File:"20210512_Q3_U3_1-2_WH_SA_JOW_20210506_2_B10_WDH.raw"_ NativeID:"controllerType=0 controllerNumber=1 scan=13349"	JOW_20210506_s2_XiViewer_spectra.mgf	1	20.0 ppm	peptide;a;b;y	766.380036467188	766.376645165	FALSE	FALSE	88.0	FALSE	TRUE	FALSE	FALSE
SIFSHSGKVTNAGALEESDK	ENSDKLIK	38	75	18	5	Mer2	Mer2	5	196.08479216	807	(-2) 20210512_Q3_U3_1-2_WH_SA_JOW_20210506_2_B10_WDH.13714.13714.5 File:"20210512_Q3_U3_1-2_WH_SA_JOW_20210506_2_B10_WDH.raw"_ NativeID:"controllerType=0 controllerNumber=1 scan=13714"	JOW_20210506_s2_XiViewer_spectra.mgf	1	20.0 ppm	peptide;a;b;y	644.532312865156	644.5293290440001	FALSE	FALSE	22.0	FALSE	TRUE	FALSE	FALSE
SIFSHSGKVTNAGALEESDK	ENSDKLIK	38	75	6	5	Mer2	Mer2	4	196.08479216	347	(-2) 20210512_Q3_U3_1-2_WH_SA_JOW_20210506_2_B10_WDH.13736.13736.4 File:"20210512_Q3_U3_1-2_WH_SA_JOW_20210506_2_B10_WDH.raw"_ NativeID:"controllerType=0 controllerNumber=1 scan=13736"	JOW_20210506_s2_XiViewer_spectra.mgf	1	20.0 ppm	peptide;a;b;y	805.412995451563	805.40984221	FALSE	FALSE	101.0	FALSE	TRUE	FALSE	FALSE
RKCcmRISDCcmYKPCcmLQDSK	ISDCcmYKPCcmLQDSK	99	103	10	5	Spp1	Spp1	7	196.08479216	262	(-2) 20210512_Q3_U3_1-2_WH_SA_JOW_20210506_2_B10_WDH.14336.14336.7 File:"20210512_Q3_U3_1-2_WH_SA_JOW_20210506_2_B10_WDH.raw"_ NativeID:"controllerType=0 controllerNumber=1 scan=14336"	JOW_20210506_s2_XiViewer_spectra.mgf	1	20.0 ppm	peptide;a;b;y	575.560067922656	575.5583734171429	FALSE	FALSE	6.0	FALSE	TRUE	FALSE	FALSE
CcmRISDCcmYKPCcmLQDSK	TLWKR	101	95	8	4	Spp1	Spp1	4	196.08479216	222	(-2) 20210512_Q3_U3_1-2_WH_SA_JOW_20210506_2_B10_WDH.14939.14939.4 File:"20210512_Q3_U3_1-2_WH_SA_JOW_20210506_2_B10_WDH.raw"_ NativeID:"controllerType=0 controllerNumber=1 scan=14939"	JOW_20210506_s2_XiViewer_spectra.mgf	1	20.0 ppm	peptide;a;b;y	707.85525619375	707.84646941	FALSE	FALSE	38.0	FALSE	TRUE	FALSE	FALSE
SIFSHSGKVTNAGALEESDK	SIFSHSGKVTNAGALEESDK	38	38	8	8	Mer2	Mer2	4	196.08479216	218	(-2) 20210512_Q3_U3_1-2_WH_SA_JOW_20210506_2_B10_WDH.15001.15001.4 File:"20210512_Q3_U3_1-2_WH_SA_JOW_20210506_2_B10_WDH.raw"_ NativeID:"controllerType=0 controllerNumber=1 scan=15001"	JOW_20210506_s2_XiViewer_spectra.mgf	1	20.0 ppm	peptide;a;b;y	1088.0373851	1088.034654935	FALSE	FALSE	25.0	FALSE	TRUE	FALSE	FALSE
GPGSMoxSLPQWCcmPPHSTLK	NKDAIINGEGSLPK	1	81	0	2	Spp1	Spp1	4	196.08479216	274	(-2) 20210512_Q3_U3_1-2_WH_SA_JOW_20210506_2_B10_WDH.19374.19374.4 File:"20210512_Q3_U3_1-2_WH_SA_JOW_20210506_2_B10_WDH.raw"_ NativeID:"controllerType=0 controllerNumber=1 scan=19374"	JOW_20210506_s2_XiViewer_spectra.mgf	1	20.0 ppm	peptide;a;b;y	912.459443205469	912.45526377	FALSE	FALSE	21.0	FALSE	TRUE	FALSE	FALSE
GPGSMSLPQWCcmPPHSTLK	NKDAIINGEGSLPK	1	81	0	11	Spp1	Spp1	3	196.08479216	156	(-2) 20210512_Q3_U3_1-2_WH_SA_JOW_20210506_2_B10_WDH.21995.21995.3 File:"20210512_Q3_U3_1-2_WH_SA_JOW_20210506_2_B10_WDH.raw"_ NativeID:"controllerType=0 controllerNumber=1 scan=21995"	JOW_20210506_s2_XiViewer_spectra.mgf	1	20.0 ppm	peptide;a;b;y	1210.946087034375	1210.9396213666666	FALSE	FALSE	35.0	FALSE	TRUE	FALSE	FALSE
TDEISTDVSEANSEHSLMITETSSPFR	GPGSMVAR	11	1	24	0	Mer2	Mer2	5	196.08479216	579	(-2) 20210512_Q3_U3_1-2_WH_SA_JOW_20210506_2_B10_WDH.22411.22411.5 File:"20210512_Q3_U3_1-2_WH_SA_JOW_20210506_2_B10_WDH.raw"_ NativeID:"controllerType=0 controllerNumber=1 scan=22411"	JOW_20210506_s2_XiViewer_spectra.mgf	1	20.0 ppm	peptide;a;b;y	791.371851439375	791.369323912	FALSE	FALSE	103.0	FALSE	TRUE	FALSE	FALSE
TDEISTDVSEANSEHSLMITETSSPFR	GPGSMVAR	11	1	20	0	Mer2	Mer2	5	196.08479216	59	(-2) 20210512_Q3_U3_1-2_WH_SA_JOW_20210506_2_B10_WDH.22617.22617.5 File:"20210512_Q3_U3_1-2_WH_SA_JOW_20210506_2_B10_WDH.raw"_ NativeID:"controllerType=0 controllerNumber=1 scan=22617"	JOW_20210506_s2_XiViewer_spectra.mgf	1	20.0 ppm	peptide;a;b;y	791.3742318104689	791.369323912	FALSE	FALSE	130.0	FALSE	TRUE	FALSE	FALSE
KFGQLDFIDNNIVVK	LKTDEDR	157	133	1	2	Spp1	Spp1	4	196.08479216	157	(-2) 20210512_Q3_U3_1-2_WH_SA_JOW_20210506_2_B10_WDH.22652.22652.4 File:"20210512_Q3_U3_1-2_WH_SA_JOW_20210506_2_B10_WDH.raw"_ NativeID:"controllerType=0 controllerNumber=1 scan=22652"	JOW_20210506_s2_XiViewer_spectra.mgf	1	20.0 ppm	peptide;a;b;y	706.1262522875	706.1237192875	FALSE	FALSE	38.0	FALSE	TRUE	FALSE	FALSE
KFGQLDFIDNNIVVK	LKTDEDR	157	133	1	2	Spp1	Spp1	3	196.08479216	104	(-2) 20210512_Q3_U3_1-2_WH_SA_JOW_20210506_2_B10_WDH.22662.22662.3 File:"20210512_Q3_U3_1-2_WH_SA_JOW_20210506_2_B10_WDH.raw"_ NativeID:"controllerType=0 controllerNumber=1 scan=22662"	JOW_20210506_s2_XiViewer_spectra.mgf	1	20.0 ppm	peptide;a;b;y	941.1654473859379	941.16253359	FALSE	FALSE	42.0	FALSE	TRUE	FALSE	FALSE
KFGQLDFIDNNIVVK	LKTDEDR	157	133	1	2	Spp1	Spp1	3	196.08479216	381	(-2) 20210512_Q3_U3_1-2_WH_SA_JOW_20210506_2_B10_WDH.23217.23217.3 File:"20210512_Q3_U3_1-2_WH_SA_JOW_20210506_2_B10_WDH.raw"_ NativeID:"controllerType=0 controllerNumber=1 scan=23217"	JOW_20210506_s2_XiViewer_spectra.mgf	1	20.0 ppm	peptide;a;b;y	941.1601373273439	941.16253359	FALSE	FALSE	10.0	FALSE	TRUE	FALSE	FALSE
TDEISTDVSEANSEHSLMITETSSPFR	GPGSMVAR	11	1	13	0	Mer2	Mer2	4	196.08479216	909	(-2) 20210512_Q3_U3_1-2_WH_SA_JOW_20210506_2_B10_WDH.23463.23463.4 File:"20210512_Q3_U3_1-2_WH_SA_JOW_20210506_2_B10_WDH.raw"_ NativeID:"controllerType=0 controllerNumber=1 scan=23463"	JOW_20210506_s2_XiViewer_spectra.mgf	1	20.0 ppm	peptide;a;b;y	988.965546721094	988.959835795	FALSE	FALSE	98.0	FALSE	TRUE	FALSE	FALSE
FGQLDFIDNNIVVKTDDEK	LKTDEDR	158	133	14	2	Spp1	Spp1	5	196.08479216	194	(-2) 20210512_Q3_U3_1-2_WH_SA_JOW_20210506_2_B10_WDH.23519.23519.5 File:"20210512_Q3_U3_1-2_WH_SA_JOW_20210506_2_B10_WDH.raw"_ NativeID:"controllerType=0 controllerNumber=1 scan=23519"	JOW_20210506_s2_XiViewer_spectra.mgf	1	20.0 ppm	peptide;a;b;y	657.13234948625	657.1292621700001	FALSE	FALSE	46.0	FALSE	TRUE	FALSE	FALSE
TDEISTDVSEANSEHSLMITETSSPFR	GPGSMVAR	11	1	13	0	Mer2	Mer2	4	196.08479216	661	(-2) 20210512_Q3_U3_1-2_WH_SA_JOW_20210506_2_B10_WDH.24706.24706.4 File:"20210512_Q3_U3_1-2_WH_SA_JOW_20210506_2_B10_WDH.raw"_ NativeID:"controllerType=0 controllerNumber=1 scan=24706"	JOW_20210506_s2_XiViewer_spectra.mgf	1	20.0 ppm	peptide;a;b;y	988.963898771875	988.959835795	FALSE	FALSE	93.0	FALSE	TRUE	FALSE	FALSE
TDEISTDVSEANSEHSLMITETSSPFR	GPGSMVAR	11	1	13	0	Mer2	Mer2	4	196.08479216	188	(-2) 20210512_Q3_U3_1-2_WH_SA_JOW_20210506_2_B10_WDH.25594.25594.4 File:"20210512_Q3_U3_1-2_WH_SA_JOW_20210506_2_B10_WDH.raw"_ NativeID:"controllerType=0 controllerNumber=1 scan=25594"	JOW_20210506_s2_XiViewer_spectra.mgf	1	20.0 ppm	peptide;a;b;y	988.9642039476561	988.959835795	FALSE	FALSE	94.0	FALSE	TRUE	FALSE	FALSE
TDEISTDVSEANSEHSLMITETSSPFR	GPGSMVAR	11	1	22	0	Mer2	Mer2	4	196.08479216	1007	(-2) 20210512_Q3_U3_1-2_WH_SA_JOW_20210506_2_B10_WDH.26399.26399.4 File:"20210512_Q3_U3_1-2_WH_SA_JOW_20210506_2_B10_WDH.raw"_ NativeID:"controllerType=0 controllerNumber=1 scan=26399"	JOW_20210506_s2_XiViewer_spectra.mgf	1	20.0 ppm	peptide;a;b;y	988.963837736719	988.959835795	FALSE	FALSE	91.0	FALSE	TRUE	FALSE	FALSE
TDEISTDVSEANSEHSLMITETSSPFR	GPGSMVAR	11	1	24	0	Mer2	Mer2	4	196.08479216	258	(-2) 20210512_Q3_U3_1-2_WH_SA_JOW_20210506_2_B10_WDH.27011.27011.4 File:"20210512_Q3_U3_1-2_WH_SA_JOW_20210506_2_B10_WDH.raw"_ NativeID:"controllerType=0 controllerNumber=1 scan=27011"	JOW_20210506_s2_XiViewer_spectra.mgf	1	20.0 ppm	peptide;a;b;y	988.9617625414061	988.959835795	FALSE	FALSE	95.0	FALSE	TRUE	FALSE	FALSE
TDEISTDVSEANSEHSLMITETSSPFR	GPGSMVAR	11	1	13	0	Mer2	Mer2	4	196.08479216	510	(-2) 20210512_Q3_U3_1-2_WH_SA_JOW_20210506_2_B10_WDH.27209.27209.4 File:"20210512_Q3_U3_1-2_WH_SA_JOW_20210506_2_B10_WDH.raw"_ NativeID:"controllerType=0 controllerNumber=1 scan=27209"	JOW_20210506_s2_XiViewer_spectra.mgf	1	20.0 ppm	peptide;a;b;y	988.965485685938	988.959835795	FALSE	FALSE	89.0	FALSE	TRUE	FALSE	FALSE
TDEISTDVSEANSEHSLMITETSSPFR	GPGSMVAR	11	1	24	0	Mer2	Mer2	4	196.08479216	305	(-2) 20210512_Q3_U3_1-2_WH_SA_JOW_20210506_2_B10_WDH.27419.27419.4 File:"20210512_Q3_U3_1-2_WH_SA_JOW_20210506_2_B10_WDH.raw"_ NativeID:"controllerType=0 controllerNumber=1 scan=27419"	JOW_20210506_s2_XiViewer_spectra.mgf	1	20.0 ppm	peptide;a;b;y	988.9624949632811	988.959835795	FALSE	FALSE	88.0	FALSE	TRUE	FALSE	FALSE
TDEISTDVSEANSEHSLMITETSSPFR	GPGSMVAR	11	1	13	0	Mer2	Mer2	4	196.08479216	430	(-2) 20210512_Q3_U3_1-2_WH_SA_JOW_20210506_2_B10_WDH.27876.27876.4 File:"20210512_Q3_U3_1-2_WH_SA_JOW_20210506_2_B10_WDH.raw"_ NativeID:"controllerType=0 controllerNumber=1 scan=27876"	JOW_20210506_s2_XiViewer_spectra.mgf	1	20.0 ppm	peptide;a;b;y	988.962922209375	988.959835795	FALSE	FALSE	87.0	FALSE	TRUE	FALSE	FALSE
TDEISTDVSEANSEHSLMITETSSPFR	GPGSMVAR	11	1	24	0	Mer2	Mer2	4	196.08479216	495	(-2) 20210512_Q3_U3_1-2_WH_SA_JOW_20210506_2_B10_WDH.28394.28394.4 File:"20210512_Q3_U3_1-2_WH_SA_JOW_20210506_2_B10_WDH.raw"_ NativeID:"controllerType=0 controllerNumber=1 scan=28394"	JOW_20210506_s2_XiViewer_spectra.mgf	1	20.0 ppm	peptide;a;b;y	988.962617033594	988.959835795	FALSE	FALSE	86.0	FALSE	TRUE	FALSE	FALSE
TDEISTDVSEANSEHSLMITETSSPFR	GPGSMVAR	11	1	13	0	Mer2	Mer2	4	196.08479216	5	(-2) 20210512_Q3_U3_1-2_WH_SA_JOW_20210506_2_B10_WDH.28791.28791.4 File:"20210512_Q3_U3_1-2_WH_SA_JOW_20210506_2_B10_WDH.raw"_ NativeID:"controllerType=0 controllerNumber=1 scan=28791"	JOW_20210506_s2_XiViewer_spectra.mgf	1	20.0 ppm	peptide;a;b;y	988.96365463125	988.959835795	FALSE	FALSE	85.0	FALSE	TRUE	FALSE	FALSE
TDEISTDVSEANSEHSLMITETSSPFR	GPGSMVAR	11	1	13	0	Mer2	Mer2	4	196.08479216	730	(-2) 20210512_Q3_U3_1-2_WH_SA_JOW_20210506_2_B10_WDH.29831.29831.4 File:"20210512_Q3_U3_1-2_WH_SA_JOW_20210506_2_B10_WDH.raw"_ NativeID:"controllerType=0 controllerNumber=1 scan=29831"	JOW_20210506_s2_XiViewer_spectra.mgf	1	20.0 ppm	peptide;a;b;y	988.965851896875	988.959835795	FALSE	FALSE	87.0	FALSE	TRUE	FALSE	FALSE
TDEISTDVSEANSEHSLMITETSSPFR	GPGSMVAR	11	1	13	0	Mer2	Mer2	4	196.08479216	179	(-2) 20210512_Q3_U3_1-2_WH_SA_JOW_20210506_2_B10_WDH.39107.39107.4 File:"20210512_Q3_U3_1-2_WH_SA_JOW_20210506_2_B10_WDH.raw"_ NativeID:"controllerType=0 controllerNumber=1 scan=39107"	JOW_20210506_s2_XiViewer_spectra.mgf	1	20.0 ppm	peptide;a;b;y	988.9649363695311	988.959835795	FALSE	FALSE	8.0	FALSE	TRUE	FALSE	FALSE
SIFSHSGKVTNAGALEESDK	GPGSMVAR	38	1	4	0	Mer2	Mer2	4	196.08479216	664	(-2) 20210512_Q3_U3_1-2_WH_SA_JOW_20210506_2_B6_B5_B4.19545.19545.4 File:"20210512_Q3_U3_1-2_WH_SA_JOW_20210506_2_B6_B5_B4.raw"_ NativeID:"controllerType=0 controllerNumber=1 scan=19545"	JOW_20210506_s2_XiViewer_spectra.mgf	1	20.0 ppm	peptide;a;b;y	762.3829051195311	762.377916515	FALSE	FALSE	154.0	FALSE	TRUE	FALSE	FALSE
SIFSHSGKVTNAGALEESDK	SIFSHSGKVTNAGALEESDK	38	38	1	8	Mer2	Mer2	5	196.08479216	1	(-2) 20210512_Q3_U3_1-2_WH_SA_JOW_20210506_2_B6_B5_B4.20237.20237.5 File:"20210512_Q3_U3_1-2_WH_SA_JOW_20210506_2_B6_B5_B4.raw"_ NativeID:"controllerType=0 controllerNumber=1 scan=20237"	JOW_20210506_s2_XiViewer_spectra.mgf	1	20.0 ppm	peptide;a;b;y	870.6332039784379	870.6291792239999	FALSE	FALSE	22.0	FALSE	TRUE	FALSE	FALSE
GPGSMSLPQWCcmPPHSTLK	VLLSLSKDMHSLQTR	1	199	0	14	Spp1	Mer2	5	196.08479216	475	(-2) 20210512_Q3_U3_1-2_WH_SA_JOW_20210506_2_B6_B5_B4.27136.27136.5 File:"20210512_Q3_U3_1-2_WH_SA_JOW_20210506_2_B6_B5_B4.raw"_ NativeID:"controllerType=0 controllerNumber=1 scan=27136"	JOW_20210506_s2_XiViewer_spectra.mgf	1	20.0 ppm	peptide;a;b;y	781.4037117909379	781.400099776	FALSE	FALSE	32.0	FALSE	TRUE	FALSE	FALSE
SSSPTLSTSQNHNSEDNDDASHR	LKTDEDR	273	133	7	2	Mer2	Spp1	6	196.08479216	887	(-2) 20210512_Q3_U3_1-2_WH_SA_JOW_20210506_2_B6_B5_B4.7566.7566.6 File:"20210512_Q3_U3_1-2_WH_SA_JOW_20210506_2_B6_B5_B4.raw"_ NativeID:"controllerType=0 controllerNumber=1 scan=7566"	JOW_20210506_s2_XiViewer_spectra.mgf	1	20.0 ppm	peptide;a;b;y	593.769796446875	593.766181285	FALSE	FALSE	56.0	FALSE	TRUE	FALSE	FALSE
SSSPTLSTSQNHNSEDNDDASHR	TLWKR	273	95	21	4	Mer2	Spp1	5	196.08479216	436	(-2) 20210512_Q3_U3_1-2_WH_SA_JOW_20210506_2_B8.10917.10917.5 File:"20210512_Q3_U3_1-2_WH_SA_JOW_20210506_2_B8.raw"_ NativeID:"controllerType=0 controllerNumber=1 scan=10917"	JOW_20210506_s2_XiViewer_spectra.mgf	1	20.0 ppm	peptide;a;b;y	677.7187752675	677.714529064	FALSE	FALSE	5.0	FALSE	TRUE	FALSE	FALSE
SSSPTLSTSQNHNSEDNDDASHR	KNICcmGYCcmSTYER	273	264	5	1	Mer2	Spp1	5	196.08479216	254	(-2) 20210512_Q3_U3_1-2_WH_SA_JOW_20210506_2_B8.11972.11972.5 File:"20210512_Q3_U3_1-2_WH_SA_JOW_20210506_2_B8.raw"_ NativeID:"controllerType=0 controllerNumber=1 scan=11972"	JOW_20210506_s2_XiViewer_spectra.mgf	1	20.0 ppm	peptide;a;b;y	847.167810912031	847.1640596139999	FALSE	FALSE	123.0	FALSE	TRUE	FALSE	FALSE
RNPTTGEDVYCcmICcmK	YNSKITR	19	160	4	4	Spp1	Mer2	4	196.08479216	181	(-2) 20210512_Q3_U3_1-2_WH_SA_JOW_20210506_2_B8.12090.12090.4 File:"20210512_Q3_U3_1-2_WH_SA_JOW_20210506_2_B8.raw"_ NativeID:"controllerType=0 controllerNumber=1 scan=12090"	JOW_20210506_s2_XiViewer_spectra.mgf	1	20.0 ppm	peptide;a;b;y	698.099824064844	698.0890878975	FALSE	FALSE	18.0	FALSE	TRUE	FALSE	FALSE
TKSDSSYR	GPGSMoxVAR	143	1	2	0	Mer2	Mer2	3	196.08479216	17	(-2) 20210512_Q3_U3_1-2_WH_SA_JOW_20210506_2_B8.12313.12313.3 File:"20210512_Q3_U3_1-2_WH_SA_JOW_20210506_2_B8.raw"_ NativeID:"controllerType=0 controllerNumber=1 scan=12313"	JOW_20210506_s2_XiViewer_spectra.mgf	1	20.0 ppm	peptide;a;b;y	643.6454278546879	643.6425389033333	FALSE	FALSE	29.0	FALSE	TRUE	FALSE	FALSE
YNSKITR	AKTRSSR	160	14	4	6	Mer2	H2a	3	196.08479216	568	(-2) 20210512_Q3_U3_1-2_WH_SA_JOW_20210506_2_B8.13510.13510.3 File:"20210512_Q3_U3_1-2_WH_SA_JOW_20210506_2_B8.raw"_ NativeID:"controllerType=0 controllerNumber=1 scan=13510"	JOW_20210506_s2_XiViewer_spectra.mgf	1	20.0 ppm	peptide;a;b;y	628.013775022656	628.01329494	FALSE	FALSE	11.0	FALSE	TRUE	FALSE	FALSE
GPGSMoxVAR	GPGSMVAR	1	1	0	0	Mer2	Mer2	3	196.08479216	624	(-2) 20210512_Q3_U3_1-2_WH_SA_JOW_20210506_2_B8.18127.18127.3 File:"20210512_Q3_U3_1-2_WH_SA_JOW_20210506_2_B8.raw"_ NativeID:"controllerType=0 controllerNumber=1 scan=18127"	JOW_20210506_s2_XiViewer_spectra.mgf	1	20.0 ppm	peptide;a;b;y	587.2986742808989	587.2907835333333	FALSE	FALSE	12.0	FALSE	TRUE	FALSE	FALSE
GPGSMoxVAR	GPGSMVAR	1	1	0	0	Mer2	Mer2	3	196.08479216	866	(-2) 20210512_Q3_U3_1-2_WH_SA_JOW_20210506_2_B8.18324.18324.3 File:"20210512_Q3_U3_1-2_WH_SA_JOW_20210506_2_B8.raw"_ NativeID:"controllerType=0 controllerNumber=1 scan=18324"	JOW_20210506_s2_XiViewer_spectra.mgf	1	20.0 ppm	peptide;a;b;y	587.2983539157269	587.2907835333333	FALSE	FALSE	14.0	FALSE	TRUE	FALSE	FALSE
LIKVLNENSK	ENSDKLIK	80	75	9	5	Mer2	Mer2	4	196.08479216	693	(-2) 20210512_Q3_U3_1-2_WH_SA_JOW_20210506_2_B8.18482.18482.4 File:"20210512_Q3_U3_1-2_WH_SA_JOW_20210506_2_B8.raw"_ NativeID:"controllerType=0 controllerNumber=1 scan=18482"	JOW_20210506_s2_XiViewer_spectra.mgf	1	20.0 ppm	peptide;a;b;y	575.5793772875	575.5771450425	FALSE	FALSE	94.0	FALSE	TRUE	FALSE	FALSE
ARKNICcmGYCcmSTYER	KNICcmGYCcmSTYER	262	264	12	1	Spp1	Spp1	4	196.08479216	873	(-2) 20210512_Q3_U3_1-2_WH_SA_JOW_20210506_2_B8.18621.18621.4 File:"20210512_Q3_U3_1-2_WH_SA_JOW_20210506_2_B8.raw"_ NativeID:"controllerType=0 controllerNumber=1 scan=18621"	JOW_20210506_s2_XiViewer_spectra.mgf	1	20.0 ppm	peptide;a;b;y	881.6587840257811	881.6457038825	FALSE	FALSE	8.0	FALSE	TRUE	FALSE	FALSE
ISDCcmYKPCcmLQDSK	TLWKR	103	95	6	4	Spp1	Spp1	4	196.08479216	406	(-2) 20210512_Q3_U3_1-2_WH_SA_JOW_20210506_2_B8.19808.19808.4 File:"20210512_Q3_U3_1-2_WH_SA_JOW_20210506_2_B8.raw"_ NativeID:"controllerType=0 controllerNumber=1 scan=19808"	JOW_20210506_s2_XiViewer_spectra.mgf	1	20.0 ppm	peptide;a;b;y	628.815461271875	628.813529635	FALSE	FALSE	90.0	FALSE	TRUE	FALSE	FALSE
CcmTQEMLFNVGSQLEDVHK	LKTDEDR	181	133	2	2	Mer2	Spp1	4	196.08479216	758	(-2) 20210512_Q3_U3_1-2_WH_SA_JOW_20210506_2_B8.27954.27954.4 File:"20210512_Q3_U3_1-2_WH_SA_JOW_20210506_2_B8.raw"_ NativeID:"controllerType=0 controllerNumber=1 scan=27954"	JOW_20210506_s2_XiViewer_spectra.mgf	1	20.0 ppm	peptide;a;b;y	802.387421721094	802.3827702	FALSE	FALSE	22.0	FALSE	TRUE	FALSE	FALSE
LKTDEDR	KGKKDR	133	21	2	1	Spp1	DECOY:H2b	4	196.08479216	403	(-2) 20210512_Q3_U3_1-2_WH_SA_JOW_20210506_2_B8.7873.7873.4 File:"20210512_Q3_U3_1-2_WH_SA_JOW_20210506_2_B8.raw"_ NativeID:"controllerType=0 controllerNumber=1 scan=7873"	JOW_20210506_s2_XiViewer_spectra.mgf	1	20.0 ppm	peptide;a;b;y	451.499056506523	451.4984321625	FALSE	TRUE	9.0	TRUE	FALSE	TRUE	FALSE
SIFSHSGKVTNAGALEESDK	GPGSMoxVAR	38	1	4	0	Mer2	Mer2	4	196.08479216	789	(-3) 20210512_Q3_U3_1-10_WH_SA_JOW_20210506_2_B10_2teWDH.15653.15653.4 File:"20210512_Q3_U3_1-10_WH_SA_JOW_20210506_2_B10_2teWDH.raw"_ NativeID:"controllerType=0 controllerNumber=1 scan=15653"	JOW_20210506_s2_XiViewer_spectra.mgf	1	20.0 ppm	peptide;a;b;y	766.382371595313	766.376645165	FALSE	FALSE	90.0	FALSE	TRUE	FALSE	FALSE
TDEISTDVSEANSEHSLMoxITETSSPFR	GPGSMoxVAR	11	1	13	0	Mer2	Mer2	4	196.08479216	96	(-3) 20210512_Q3_U3_1-10_WH_SA_JOW_20210506_2_B10_2teWDH.19288.19288.4 File:"20210512_Q3_U3_1-10_WH_SA_JOW_20210506_2_B10_2teWDH.raw"_ NativeID:"controllerType=0 controllerNumber=1 scan=19288"	JOW_20210506_s2_XiViewer_spectra.mgf	1	20.0 ppm	peptide;a;b;y	996.960130384375	996.957293095	FALSE	FALSE	85.0	FALSE	TRUE	FALSE	FALSE
TDEISTDVSEANSEHSLMITETSSPFR	GPGSMoxVAR	11	1	24	0	Mer2	Mer2	5	196.08479216	355	(-3) 20210512_Q3_U3_1-10_WH_SA_JOW_20210506_2_B10_2teWDH.20658.20658.5 File:"20210512_Q3_U3_1-10_WH_SA_JOW_20210506_2_B10_2teWDH.raw"_ NativeID:"controllerType=0 controllerNumber=1 scan=20658"	JOW_20210506_s2_XiViewer_spectra.mgf	1	20.0 ppm	peptide;a;b;y	794.576637022344	794.568306832	FALSE	FALSE	54.0	FALSE	TRUE	FALSE	FALSE
TDEISTDVSEANSEHSLMITETSSPFR	GPGSMVAR	11	1	24	0	Mer2	Mer2	5	196.08479216	257	(-3) 20210512_Q3_U3_1-10_WH_SA_JOW_20210506_2_B10_2teWDH.21897.21897.5 File:"20210512_Q3_U3_1-10_WH_SA_JOW_20210506_2_B10_2teWDH.raw"_ NativeID:"controllerType=0 controllerNumber=1 scan=21897"	JOW_20210506_s2_XiViewer_spectra.mgf	1	20.0 ppm	peptide;a;b;y	791.3719251082811	791.369323912	FALSE	FALSE	60.0	FALSE	TRUE	FALSE	FALSE
KFGQLDFIDNNIVVK	LKTDEDR	157	133	1	2	Spp1	Spp1	4	196.08479216	929	(-3) 20210512_Q3_U3_1-10_WH_SA_JOW_20210506_2_B10_2teWDH.22086.22086.4 File:"20210512_Q3_U3_1-10_WH_SA_JOW_20210506_2_B10_2teWDH.raw"_ NativeID:"controllerType=0 controllerNumber=1 scan=22086"	JOW_20210506_s2_XiViewer_spectra.mgf	1	20.0 ppm	peptide;a;b;y	706.126084974219	706.1237192875	FALSE	FALSE	49.0	FALSE	TRUE	FALSE	FALSE
PMLITQLELDEVSDKQELFLTDKK	LKTDEDR	186	133	23	3	DECOY:Spp1	Spp1	5	196.08479216	749	(-3) 20210512_Q3_U3_1-10_WH_SA_JOW_20210506_2_B10_2teWDH.22666.22666.5 File:"20210512_Q3_U3_1-10_WH_SA_JOW_20210506_2_B10_2teWDH.raw"_ NativeID:"controllerType=0 controllerNumber=1 scan=22666"	JOW_20210506_s2_XiViewer_spectra.mgf	1	20.0 ppm	peptide;a;b;y	781.8074038055161	781.807819012	TRUE	FALSE	5.0	TRUE	FALSE	TRUE	FALSE
SSSPTLSTSQNHNSEDNDDASHR	KNICcmGYCcmSTYER	273	264	21	1	Mer2	Spp1	4	196.08479216	921	(-3) 20210512_Q3_U3_1-10_WH_SA_JOW_20210506_2_B10_2teWDH.9271.9271.4 File:"20210512_Q3_U3_1-10_WH_SA_JOW_20210506_2_B10_2teWDH.raw"_ NativeID:"controllerType=0 controllerNumber=1 scan=9271"	JOW_20210506_s2_XiViewer_spectra.mgf	1	20.0 ppm	peptide;a;b;y	1058.708055189062	1058.7032554225	FALSE	FALSE	36.0	FALSE	TRUE	FALSE	FALSE
KKSVPPPR	SVPPPR	254	256	1	1	Mer2	Mer2	2	196.08479216	724	(-3) 20210512_Q3_U3_1-10_WH_SA_JOW_20210506_2_B11.10257.10257.2 File:"20210512_Q3_U3_1-10_WH_SA_JOW_20210506_2_B11.raw"_ NativeID:"controllerType=0 controllerNumber=1 scan=10257"	JOW_20210506_s2_XiViewer_spectra.mgf	1	20.0 ppm	peptide;a;b;y	878.514743190625	878.51504469	FALSE	FALSE	21.0	FALSE	TRUE	FALSE	FALSE
KKSVPPPR	KKKNSSR	254	253	1	6	Mer2	Spp1	2	196.08479216	725	(-3) 20210512_Q3_U3_1-10_WH_SA_JOW_20210506_2_B11.13209.13209.2 File:"20210512_Q3_U3_1-10_WH_SA_JOW_20210506_2_B11.raw"_ NativeID:"controllerType=0 controllerNumber=1 scan=13209"	JOW_20210506_s2_XiViewer_spectra.mgf	1	20.0 ppm	peptide;a;b;y	976.080844264844	976.081614345	FALSE	FALSE	30.0	FALSE	TRUE	FALSE	FALSE
SSSPTLSTSQNHNSEDNDDASHR	VLLSLSKDMHSLQTR	273	199	7	7	Mer2	Mer2	5	196.08479216	714	(-3) 20210512_Q3_U3_1-10_WH_SA_JOW_20210506_2_B11.13694.13694.5 File:"20210512_Q3_U3_1-10_WH_SA_JOW_20210506_2_B11.raw"_ NativeID:"controllerType=0 controllerNumber=1 scan=13694"	JOW_20210506_s2_XiViewer_spectra.mgf	1	20.0 ppm	peptide;a;b;y	882.621253721563	882.61898798	FALSE	FALSE	6.0	FALSE	TRUE	FALSE	FALSE
SSSPTLSTSQNHNSEDNDDASHR	GPGSMSLPQWCcmPPHSTLK	273	1	21	0	Mer2	Spp1	5	196.08479216	357	(-3) 20210512_Q3_U3_1-10_WH_SA_JOW_20210506_2_B11.15438.15438.5 File:"20210512_Q3_U3_1-10_WH_SA_JOW_20210506_2_B11.raw"_ NativeID:"controllerType=0 controllerNumber=1 scan=15438"	JOW_20210506_s2_XiViewer_spectra.mgf	1	20.0 ppm	peptide;a;b;y	933.019691221563	933.018857584	FALSE	FALSE	29.0	FALSE	TRUE	FALSE	FALSE
SIFSHSGKVTNAGALEESDK	SIFSHSGKVTNAGALEESDK	38	38	6	8	Mer2	Mer2	5	196.08479216	507	(-3) 20210512_Q3_U3_1-10_WH_SA_JOW_20210506_2_B11.15870.15870.5 File:"20210512_Q3_U3_1-10_WH_SA_JOW_20210506_2_B11.raw"_ NativeID:"controllerType=0 controllerNumber=1 scan=15870"	JOW_20210506_s2_XiViewer_spectra.mgf	1	20.0 ppm	peptide;a;b;y	870.630286924688	870.6291792239999	FALSE	FALSE	167.0	FALSE	TRUE	FALSE	FALSE
CcmTQEMLFNVGSQLEDVHK	DFGSNEEATKIHEVCcmTK	181	286	2	10	Mer2	Spp1	5	196.08479216	303	(-3) 20210512_Q3_U3_1-10_WH_SA_JOW_20210506_2_B11.17338.17338.5 File:"20210512_Q3_U3_1-10_WH_SA_JOW_20210506_2_B11.raw"_ NativeID:"controllerType=0 controllerNumber=1 scan=17338"	JOW_20210506_s2_XiViewer_spectra.mgf	1	20.0 ppm	peptide;a;b;y	859.810767881719	859.7996103040001	FALSE	FALSE	3.0	FALSE	TRUE	FALSE	FALSE
GPGSMoxSLPQWCcmPPHSTLK	VLLSLSKDMHSLQTR	1	199	0	14	Spp1	Mer2	5	196.08479216	833	(-3) 20210512_Q3_U3_1-10_WH_SA_JOW_20210506_2_B11.21234.21234.5 File:"20210512_Q3_U3_1-10_WH_SA_JOW_20210506_2_B11.raw"_ NativeID:"controllerType=0 controllerNumber=1 scan=21234"	JOW_20210506_s2_XiViewer_spectra.mgf	1	20.0 ppm	peptide;a;b;y	784.6019055770311	784.599082696	FALSE	FALSE	143.0	FALSE	TRUE	FALSE	FALSE
GPGSMSLPQWCcmPPHSTLK	NKDAIINGEGSLPK	1	81	0	2	Spp1	Spp1	3	196.08479216	931	(-3) 20210512_Q3_U3_1-10_WH_SA_JOW_20210506_2_B11.21440.21440.3 File:"20210512_Q3_U3_1-10_WH_SA_JOW_20210506_2_B11.raw"_ NativeID:"controllerType=0 controllerNumber=1 scan=21440"	JOW_20210506_s2_XiViewer_spectra.mgf	1	20.0 ppm	peptide;a;b;y	1210.946718442188	1210.9396213666666	FALSE	FALSE	87.0	FALSE	TRUE	FALSE	FALSE
TDEISTDVSEANSEHSLMITETSSPFR	GPGSMoxVAR	11	1	22	0	Mer2	Mer2	4	196.08479216	813	(-3) 20210512_Q3_U3_1-10_WH_SA_JOW_20210506_2_B11.21457.21457.4 File:"20210512_Q3_U3_1-10_WH_SA_JOW_20210506_2_B11.raw"_ NativeID:"controllerType=0 controllerNumber=1 scan=21457"	JOW_20210506_s2_XiViewer_spectra.mgf	1	20.0 ppm	peptide;a;b;y	992.962144544531	992.958564445	FALSE	FALSE	27.0	FALSE	TRUE	FALSE	FALSE
TDEISTDVSEANSEHSLMoxITETSSPFR	GPGSMVAR	11	1	24	0	Mer2	Mer2	5	196.08479216	657	(-3) 20210512_Q3_U3_1-10_WH_SA_JOW_20210506_2_B11.21746.21746.5 File:"20210512_Q3_U3_1-10_WH_SA_JOW_20210506_2_B11.raw"_ NativeID:"controllerType=0 controllerNumber=1 scan=21746"	JOW_20210506_s2_XiViewer_spectra.mgf	1	20.0 ppm	peptide;a;b;y	794.573524229375	794.568306832	FALSE	FALSE	49.0	FALSE	TRUE	FALSE	FALSE
TDEISTDVSEANSEHSLMoxITETSSPFR	GPGSMVAR	11	1	24	0	Mer2	Mer2	5	196.08479216	483	(-3) 20210512_Q3_U3_1-10_WH_SA_JOW_20210506_2_B11.22057.22057.5 File:"20210512_Q3_U3_1-10_WH_SA_JOW_20210506_2_B11.raw"_ NativeID:"controllerType=0 controllerNumber=1 scan=22057"	JOW_20210506_s2_XiViewer_spectra.mgf	1	20.0 ppm	peptide;a;b;y	794.573524229375	794.568306832	FALSE	FALSE	114.0	FALSE	TRUE	FALSE	FALSE
ARKNICcmGYCcmSTYER	KNICcmGYCcmSTYER	262	264	3	1	Spp1	Spp1	3	196.08479216	103	(-3) 20210512_Q3_U3_1-10_WH_SA_JOW_20210506_2_B11.24016.24016.3 File:"20210512_Q3_U3_1-10_WH_SA_JOW_20210506_2_B11.raw"_ NativeID:"controllerType=0 controllerNumber=1 scan=24016"	JOW_20210506_s2_XiViewer_spectra.mgf	1	20.0 ppm	peptide;a;b;y	1175.206484067188	1175.1918463833333	FALSE	FALSE	28.0	FALSE	TRUE	FALSE	FALSE
SIFSHSGKVTNAGALEESDK	SVPPPRMoxMVTR	38	256	8	1	Mer2	Mer2	4	196.08479216	878	(-3) 20210512_Q3_U3_1-10_WH_SA_JOW_20210506_2_B11.25288.25288.4 File:"20210512_Q3_U3_1-10_WH_SA_JOW_20210506_2_B11.raw"_ NativeID:"controllerType=0 controllerNumber=1 scan=25288"	JOW_20210506_s2_XiViewer_spectra.mgf	1	20.0 ppm	peptide;a;b;y	890.4527158641811	890.44743874	FALSE	FALSE	54.0	FALSE	TRUE	FALSE	FALSE
SIFSHSGKVTNAGALEESDK	TLIKDLASQIENQLDK	38	114	1	4	Mer2	Mer2	5	196.08479216	311	(-3) 20210512_Q3_U3_1-10_WH_SA_JOW_20210506_2_B11.26174.26174.5 File:"20210512_Q3_U3_1-10_WH_SA_JOW_20210506_2_B11.raw"_ NativeID:"controllerType=0 controllerNumber=1 scan=26174"	JOW_20210506_s2_XiViewer_spectra.mgf	1	20.0 ppm	peptide;a;b;y	821.0291516707811	821.0255454	FALSE	FALSE	48.0	FALSE	TRUE	FALSE	FALSE
TIIPWEELRPDTLESEL	KNICcmGYCcmSTYER	302	264	12	1	Mer2	Spp1	4	196.08479216	426	(-3) 20210512_Q3_U3_1-10_WH_SA_JOW_20210506_2_B11.26248.26248.4 File:"20210512_Q3_U3_1-10_WH_SA_JOW_20210506_2_B11.raw"_ NativeID:"controllerType=0 controllerNumber=1 scan=26248"	JOW_20210506_s2_XiViewer_spectra.mgf	1	20.0 ppm	peptide;a;b;y	947.456834485938	947.45519505	FALSE	FALSE	12.0	FALSE	TRUE	FALSE	FALSE
QILEWAGKLELESMoxELR	GPGSMVAR	58	1	13	0	Mer2	Mer2	4	196.08479216	1011	(-3) 20210512_Q3_U3_1-10_WH_SA_JOW_20210506_2_B11.27876.27876.4 File:"20210512_Q3_U3_1-10_WH_SA_JOW_20210506_2_B11.raw"_ NativeID:"controllerType=0 controllerNumber=1 scan=27876"	JOW_20210506_s2_XiViewer_spectra.mgf	1	20.0 ppm	peptide;a;b;y	758.392259290625	758.39013265	FALSE	FALSE	168.0	FALSE	TRUE	FALSE	FALSE
DLASQIENQLDKVSTAMLSK	GPGSMoxVAR	118	1	19	0	Mer2	Mer2	4	196.08479216	612	(-3) 20210512_Q3_U3_1-10_WH_SA_JOW_20210506_2_B11.35034.35034.4 File:"20210512_Q3_U3_1-10_WH_SA_JOW_20210506_2_B11.raw"_ NativeID:"controllerType=0 controllerNumber=1 scan=35034"	JOW_20210506_s2_XiViewer_spectra.mgf	1	20.0 ppm	peptide;a;b;y	794.905992200781	794.903604125	FALSE	FALSE	129.0	FALSE	TRUE	FALSE	FALSE
TDEISTDVSEANSEHSLMITETSSPFR	GPGSMVAR	11	1	16	0	Mer2	Mer2	4	196.08479216	42	(-3) 20210512_Q3_U3_1-10_WH_SA_JOW_20210506_2_B11.36586.36586.4 File:"20210512_Q3_U3_1-10_WH_SA_JOW_20210506_2_B11.raw"_ NativeID:"controllerType=0 controllerNumber=1 scan=36586"	JOW_20210506_s2_XiViewer_spectra.mgf	1	20.0 ppm	peptide;a;b;y	988.965623548438	988.959835795	FALSE	FALSE	72.0	FALSE	TRUE	FALSE	FALSE
DFGSNEEATKIHEVCcmTK	YNSKITR	286	160	16	4	Spp1	Mer2	6	196.08479216	927	(-3) 20210512_Q3_U3_1-10_WH_SA_JOW_20210506_2_B7.11189.11189.6 File:"20210512_Q3_U3_1-10_WH_SA_JOW_20210506_2_B7.raw"_ NativeID:"controllerType=0 controllerNumber=1 scan=11189"	JOW_20210506_s2_XiViewer_spectra.mgf	1	20.0 ppm	peptide;a;b;y	507.757264250391	507.749944955	FALSE	FALSE	23.0	FALSE	TRUE	FALSE	FALSE
ARKNICcmGYCcmSTYER	KNICcmGYCcmSTYER	262	264	12	1	Spp1	Spp1	4	196.08479216	781	(-3) 20210512_Q3_U3_1-10_WH_SA_JOW_20210506_2_B7.18224.18224.4 File:"20210512_Q3_U3_1-10_WH_SA_JOW_20210506_2_B7.raw"_ NativeID:"controllerType=0 controllerNumber=1 scan=18224"	JOW_20210506_s2_XiViewer_spectra.mgf	1	20.0 ppm	peptide;a;b;y	881.660203626563	881.6457038825	FALSE	FALSE	6.0	FALSE	TRUE	FALSE	FALSE
SSSPTLSTSQNHNSEDNDDASHR	LKTDEDR	273	133	7	2	Mer2	Spp1	5	196.08479216	780	(-3) 20210512_Q3_U3_1-10_WH_SA_JOW_20210506_2_B7.7272.7272.5 File:"20210512_Q3_U3_1-10_WH_SA_JOW_20210506_2_B7.raw"_ NativeID:"controllerType=0 controllerNumber=1 scan=7272"	JOW_20210506_s2_XiViewer_spectra.mgf	1	20.0 ppm	peptide;a;b;y	712.3201672957811	712.317962266	FALSE	FALSE	74.0	FALSE	TRUE	FALSE	FALSE
GRTDEISTDVSEANSEHSLMITETSSPFR	LKTDEDR	9	133	26	2	Mer2	Spp1	5	196.08479216	374	(-3) 20210512_Q3_U3_1-10_WH_SA_JOW_20210506_2_B9.16059.16059.5 File:"20210512_Q3_U3_1-10_WH_SA_JOW_20210506_2_B9.raw"_ NativeID:"controllerType=0 controllerNumber=1 scan=16059"	JOW_20210506_s2_XiViewer_spectra.mgf	1	20.0 ppm	peptide;a;b;y	854.411292784063	854.4037293380001	FALSE	FALSE	10.0	FALSE	TRUE	FALSE	FALSE
TDEISTDVSEANSEHSLMoxITETSSPFR	GPGSMVAR	11	1	24	0	Mer2	Mer2	5	196.08479216	50	(-3) 20210512_Q3_U3_1-10_WH_SA_JOW_20210506_2_B9.21365.21365.5 File:"20210512_Q3_U3_1-10_WH_SA_JOW_20210506_2_B9.raw"_ NativeID:"controllerType=0 controllerNumber=1 scan=21365"	JOW_20210506_s2_XiViewer_spectra.mgf	1	20.0 ppm	peptide;a;b;y	794.576820127813	794.568306832	FALSE	FALSE	89.0	FALSE	TRUE	FALSE	FALSE
PMLITQLELDEVSDKQELFLTDKK	LKTDEDR	186	133	23	2	DECOY:Spp1	Spp1	5	196.08479216	748	(-3) 20210512_Q3_U3_1-10_WH_SA_JOW_20210506_2_B9.22032.22032.5 File:"20210512_Q3_U3_1-10_WH_SA_JOW_20210506_2_B9.raw"_ NativeID:"controllerType=0 controllerNumber=1 scan=22032"	JOW_20210506_s2_XiViewer_spectra.mgf	1	20.0 ppm	peptide;a;b;y	781.8069642993951	781.807819012	TRUE	FALSE	10.0	TRUE	FALSE	TRUE	FALSE
AKTRSSR	GPGSMoxVAR	14	1	3	0	H2a	Mer2	3	196.08479216	572	(-3) 20210512_Q3_U3_1-10_WH_SA_JOW_20210506_2_B9.8711.8711.3 File:"20210512_Q3_U3_1-10_WH_SA_JOW_20210506_2_B9.raw"_ NativeID:"controllerType=0 controllerNumber=1 scan=8711"	JOW_20210506_s2_XiViewer_spectra.mgf	1	20.0 ppm	peptide;a;b;y	597.648632183819	597.6478472166667	FALSE	FALSE	6.0	FALSE	TRUE	FALSE	FALSE
MMVTRSMK	LKTDEDR	262	133	6	2	Mer2	Spp1	3	196.08479216	301	(-3) 20210512_Q3_U3_1-10_WH_SA_JOW_20210506_2_B9.9371.9371.3 File:"20210512_Q3_U3_1-10_WH_SA_JOW_20210506_2_B9.raw"_ NativeID:"controllerType=0 controllerNumber=1 scan=9371"	JOW_20210506_s2_XiViewer_spectra.mgf	1	20.0 ppm	peptide;a;b;y	685.672517059828	685.6725646833333	FALSE	FALSE	5.0	FALSE	TRUE	FALSE	FALSE
QRKKSVPPPR	GPGSMoxVAR	252	1	4	4	Mer2	Mer2	4	196.08479216	201	(-3) 20210512_Q3_U3_1-10_WH_SA_JOW_20210506_2_B9_WDH.10267.10267.4 File:"20210512_Q3_U3_1-10_WH_SA_JOW_20210506_2_B9_WDH.raw"_ NativeID:"controllerType=0 controllerNumber=1 scan=10267"	JOW_20210506_s2_XiViewer_spectra.mgf	1	20.0 ppm	peptide;a;b;y	545.309642400513	545.303560805	FALSE	FALSE	65.0	FALSE	TRUE	FALSE	FALSE
TLWKRKCcmR	YNSKITR	95	160	6	6	Spp1	Mer2	4	196.08479216	639	(-3) 20210512_Q3_U3_1-10_WH_SA_JOW_20210506_2_B9_WDH.10513.10513.4 File:"20210512_Q3_U3_1-10_WH_SA_JOW_20210506_2_B9_WDH.raw"_ NativeID:"controllerType=0 controllerNumber=1 scan=10513"	JOW_20210506_s2_XiViewer_spectra.mgf	1	20.0 ppm	peptide;a;b;y	556.8112919311001	556.80874467	FALSE	FALSE	2.0	FALSE	TRUE	FALSE	FALSE
GPGSMoxVAR	QHETEK	1	172	0	4	Mer2	Mer2	3	196.08479216	811	(-3) 20210512_Q3_U3_1-10_WH_SA_JOW_20210506_2_B9_WDH.17374.17374.3 File:"20210512_Q3_U3_1-10_WH_SA_JOW_20210506_2_B9_WDH.raw"_ NativeID:"controllerType=0 controllerNumber=1 scan=17374"	JOW_20210506_s2_XiViewer_spectra.mgf	1	20.0 ppm	peptide;a;b;y	586.2902975668	586.2809415166666	FALSE	FALSE	42.0	FALSE	TRUE	FALSE	FALSE
GPGSMoxSLPQWCcmPPHSTLK	NKDAIINGEGSLPK	1	81	0	2	Spp1	Spp1	4	196.08479216	563	(-3) 20210512_Q3_U3_1-10_WH_SA_JOW_20210506_2_B9_WDH.22742.22742.4 File:"20210512_Q3_U3_1-10_WH_SA_JOW_20210506_2_B9_WDH.raw"_ NativeID:"controllerType=0 controllerNumber=1 scan=22742"	JOW_20210506_s2_XiViewer_spectra.mgf	1	20.0 ppm	peptide;a;b;y	912.460679700781	912.45526377	FALSE	FALSE	12.0	FALSE	TRUE	FALSE	FALSE
KFGQLDFIDNNIVVK	LKTDEDR	157	133	1	3	Spp1	Spp1	4	196.08479216	154	(-3) 20210512_Q3_U3_1-10_WH_SA_JOW_20210506_2_B9_WDH.25473.25473.4 File:"20210512_Q3_U3_1-10_WH_SA_JOW_20210506_2_B9_WDH.raw"_ NativeID:"controllerType=0 controllerNumber=1 scan=25473"	JOW_20210506_s2_XiViewer_spectra.mgf	1	20.0 ppm	peptide;a;b;y	706.125230482031	706.1237192875	FALSE	FALSE	30.0	FALSE	TRUE	FALSE	FALSE
PMLITQLELDEVSDKQELFLTDKK	LKTDEDR	186	133	23	3	DECOY:Spp1	Spp1	5	196.08479216	607	(-3) 20210512_Q3_U3_1-10_WH_SA_JOW_20210506_2_B9_WDH.26135.26135.5 File:"20210512_Q3_U3_1-10_WH_SA_JOW_20210506_2_B9_WDH.raw"_ NativeID:"controllerType=0 controllerNumber=1 scan=26135"	JOW_20210506_s2_XiViewer_spectra.mgf	1	20.0 ppm	peptide;a;b;y	781.807462819758	781.807819012	TRUE	FALSE	7.0	TRUE	FALSE	TRUE	FALSE
TDEISTDVSEANSEHSLMITETSSPFR	GPGSMoxVAR	11	1	24	0	Mer2	Mer2	5	196.08479216	651	(-3) 20210512_Q3_U3_1-2_WH_SA_JOW_20210506_2_B10.19490.19490.5 File:"20210512_Q3_U3_1-2_WH_SA_JOW_20210506_2_B10.raw"_ NativeID:"controllerType=0 controllerNumber=1 scan=19490"	JOW_20210506_s2_XiViewer_spectra.mgf	1	20.0 ppm	peptide;a;b;y	794.5728528426561	794.568306832	FALSE	FALSE	52.0	FALSE	TRUE	FALSE	FALSE
PMLITQLELDEVSDKQELFLTDKK	LKTDEDR	186	133	23	3	DECOY:Spp1	Spp1	5	196.08479216	20	(-3) 20210512_Q3_U3_1-2_WH_SA_JOW_20210506_2_B10.21360.21360.5 File:"20210512_Q3_U3_1-2_WH_SA_JOW_20210506_2_B10.raw"_ NativeID:"controllerType=0 controllerNumber=1 scan=21360"	JOW_20210506_s2_XiViewer_spectra.mgf	1	20.0 ppm	peptide;a;b;y	781.806095334231	781.807819012	TRUE	FALSE	7.0	TRUE	FALSE	TRUE	FALSE
SIFSHSGKVTNAGALEESDK	YNSKITR	38	160	18	4	Mer2	Mer2	5	196.08479216	13	(-3) 20210512_Q3_U3_1-2_WH_SA_JOW_20210506_2_B10_1zu10_WDH.12169.12169.5 File:"20210512_Q3_U3_1-2_WH_SA_JOW_20210506_2_B10_1zu10_WDH.raw"_ NativeID:"controllerType=0 controllerNumber=1 scan=12169"	JOW_20210506_s2_XiViewer_spectra.mgf	1	20.0 ppm	peptide;a;b;y	631.527137510625	631.5220400420001	FALSE	FALSE	98.0	FALSE	TRUE	FALSE	FALSE
TDEISTDVSEANSEHSLMITETSSPFR	GPGSMoxVAR	11	1	24	0	Mer2	Mer2	5	196.08479216	351	(-3) 20210512_Q3_U3_1-2_WH_SA_JOW_20210506_2_B10_1zu10_WDH.19648.19648.5 File:"20210512_Q3_U3_1-2_WH_SA_JOW_20210506_2_B10_1zu10_WDH.raw"_ NativeID:"controllerType=0 controllerNumber=1 scan=19648"	JOW_20210506_s2_XiViewer_spectra.mgf	1	20.0 ppm	peptide;a;b;y	794.5774915145311	794.568306832	FALSE	FALSE	65.0	FALSE	TRUE	FALSE	FALSE
KMoxVEQTGHIDK	GPGSMoxVAR	144	1	6	0	Spp1	Mer2	3	196.08479216	489	(-3) 20210512_Q3_U3_1-2_WH_SA_JOW_20210506_2_B10_WDH.13208.13208.3 File:"20210512_Q3_U3_1-2_WH_SA_JOW_20210506_2_B10_WDH.raw"_ NativeID:"controllerType=0 controllerNumber=1 scan=13208"	JOW_20210506_s2_XiViewer_spectra.mgf	1	20.0 ppm	peptide;a;b;y	763.049097853515	763.0438260366667	FALSE	FALSE	81.0	FALSE	TRUE	FALSE	FALSE
SIFSHSGKVTNAGALEESDK	GPGSMVARGR	38	1	8	4	Mer2	Mer2	4	196.08479216	336	(-3) 20210512_Q3_U3_1-2_WH_SA_JOW_20210506_2_B10_WDH.15523.15523.4 File:"20210512_Q3_U3_1-2_WH_SA_JOW_20210506_2_B10_WDH.raw"_ NativeID:"controllerType=0 controllerNumber=1 scan=15523"	JOW_20210506_s2_XiViewer_spectra.mgf	1	20.0 ppm	peptide;a;b;y	815.65812843125	815.6585601775	FALSE	FALSE	41.0	FALSE	TRUE	FALSE	FALSE
VLLSLSKDMoxHSLQTR	TVTAMoxDVVYALK	199	80	7	9	Mer2	H4	5	196.08479216	840	(-3) 20210512_Q3_U3_1-2_WH_SA_JOW_20210506_2_B10_WDH.21233.21233.5 File:"20210512_Q3_U3_1-2_WH_SA_JOW_20210506_2_B10_WDH.raw"_ NativeID:"controllerType=0 controllerNumber=1 scan=21233"	JOW_20210506_s2_XiViewer_spectra.mgf	1	20.0 ppm	peptide;a;b;y	653.9488294051561	653.949233026	FALSE	FALSE	10.0	FALSE	TRUE	FALSE	FALSE
PMLITQLELDEVSDKQELFLTDKK	LKTDEDR	186	133	23	3	DECOY:Spp1	Spp1	5	196.08479216	237	(-3) 20210512_Q3_U3_1-2_WH_SA_JOW_20210506_2_B10_WDH.23344.23344.5 File:"20210512_Q3_U3_1-2_WH_SA_JOW_20210506_2_B10_WDH.raw"_ NativeID:"controllerType=0 controllerNumber=1 scan=23344"	JOW_20210506_s2_XiViewer_spectra.mgf	1	20.0 ppm	peptide;a;b;y	781.806649704563	781.807819012	TRUE	FALSE	5.0	TRUE	FALSE	TRUE	FALSE
GPGSMSLPQWCcmPPHSTLK	VLLSLSKDMHSLQTR	1	199	0	14	Spp1	Mer2	5	196.08479216	180	(-3) 20210512_Q3_U3_1-2_WH_SA_JOW_20210506_2_B10_WDH.23939.23939.5 File:"20210512_Q3_U3_1-2_WH_SA_JOW_20210506_2_B10_WDH.raw"_ NativeID:"controllerType=0 controllerNumber=1 scan=23939"	JOW_20210506_s2_XiViewer_spectra.mgf	1	20.0 ppm	peptide;a;b;y	781.403602354375	781.400099776	FALSE	FALSE	55.0	FALSE	TRUE	FALSE	FALSE
TDEISTDVSEANSEHSLMITETSSPFR	GPGSMVAR	11	1	22	0	Mer2	Mer2	4	196.08479216	634	(-3) 20210512_Q3_U3_1-2_WH_SA_JOW_20210506_2_B10_WDH.24498.24498.4 File:"20210512_Q3_U3_1-2_WH_SA_JOW_20210506_2_B10_WDH.raw"_ NativeID:"controllerType=0 controllerNumber=1 scan=24498"	JOW_20210506_s2_XiViewer_spectra.mgf	1	20.0 ppm	peptide;a;b;y	988.964891126563	988.959835795	FALSE	FALSE	96.0	FALSE	TRUE	FALSE	FALSE
TDEISTDVSEANSEHSLMITETSSPFR	GPGSMVAR	11	1	13	0	Mer2	Mer2	4	196.08479216	706	(-3) 20210512_Q3_U3_1-2_WH_SA_JOW_20210506_2_B10_WDH.25791.25791.4 File:"20210512_Q3_U3_1-2_WH_SA_JOW_20210506_2_B10_WDH.raw"_ NativeID:"controllerType=0 controllerNumber=1 scan=25791"	JOW_20210506_s2_XiViewer_spectra.mgf	1	20.0 ppm	peptide;a;b;y	988.963121107031	988.959835795	FALSE	FALSE	96.0	FALSE	TRUE	FALSE	FALSE
GPGSMoxSLPQWCcmPPHSTLKR	YNSKITR	1	160	18	6	Spp1	Mer2	5	196.08479216	334	(-3) 20210512_Q3_U3_1-2_WH_SA_JOW_20210506_2_B8.10496.10496.5 File:"20210512_Q3_U3_1-2_WH_SA_JOW_20210506_2_B8.raw"_ NativeID:"controllerType=0 controllerNumber=1 scan=10496"	JOW_20210506_s2_XiViewer_spectra.mgf	1	20.0 ppm	peptide;a;b;y	646.52933477625	646.5266402320001	FALSE	FALSE	30.0	FALSE	TRUE	FALSE	FALSE
DAVTYTEHAKR	TKSDSSYR	68	143	6	2	H4	Mer2	3	196.08479216	571	(-3) 20210512_Q3_U3_1-2_WH_SA_JOW_20210506_2_B8.19423.19423.3 File:"20210512_Q3_U3_1-2_WH_SA_JOW_20210506_2_B8.raw"_ NativeID:"controllerType=0 controllerNumber=1 scan=19423"	JOW_20210506_s2_XiViewer_spectra.mgf	1	20.0 ppm	peptide;a;b;y	810.3924099960379	810.3945692566667	FALSE	FALSE	5.0	FALSE	TRUE	FALSE	FALSE
GPGSMoxVAR	GPGSMVAR	1	1	0	0	Mer2	Mer2	3	196.08479216	533	(-3) 20210512_Q3_U3_1-2_WH_SA_JOW_20210506_2_B8.19732.19732.3 File:"20210512_Q3_U3_1-2_WH_SA_JOW_20210506_2_B8.raw"_ NativeID:"controllerType=0 controllerNumber=1 scan=19732"	JOW_20210506_s2_XiViewer_spectra.mgf	1	20.0 ppm	peptide;a;b;y	587.290895688281	587.2907835333333	FALSE	FALSE	101.0	FALSE	TRUE	FALSE	FALSE
PMLITQLELDEVSDKQELFLTDKK	LKTDEDR	186	133	23	2	DECOY:Spp1	Spp1	4	196.08479216	313	(-3) 20210512_Q3_U3_1-2_WH_SA_JOW_20210506_2_B8.28465.28465.4 File:"20210512_Q3_U3_1-2_WH_SA_JOW_20210506_2_B8.raw"_ NativeID:"controllerType=0 controllerNumber=1 scan=28465"	JOW_20210506_s2_XiViewer_spectra.mgf	1	20.0 ppm	peptide;a;b;y	977.006669815784	977.00795467	TRUE	FALSE	7.0	TRUE	FALSE	TRUE	FALSE
TDDEKEIFDQIVVR	QTALEMAFR	172	214	5	2	Spp1	Mer2	3	196.08479216	292	(-3) 20210512_Q3_U3_1-2_WH_SA_JOW_20210506_2_B8.32969.32969.3 File:"20210512_Q3_U3_1-2_WH_SA_JOW_20210506_2_B8.raw"_ NativeID:"controllerType=0 controllerNumber=1 scan=32969"	JOW_20210506_s2_XiViewer_spectra.mgf	1	20.0 ppm	peptide;a;b;y	990.160646664844	990.1622048066666	FALSE	FALSE	50.0	FALSE	TRUE	FALSE	FALSE
GPGSMoxVAR	GPGSMoxVAR	1	1	0	0	Mer2	Mer2	3	196.08479216	540	20210512_Q3_U3_1-10_WH_SA_JOW_20210506_2_A10_A11.10714.10714.3 File:"20210512_Q3_U3_1-10_WH_SA_JOW_20210506_2_A10_A11.raw"_ NativeID:"controllerType=0 controllerNumber=1 scan=10714"	JOW_20210506_s2_XiViewer_spectra.mgf	1	20.0 ppm	peptide;a;b;y	592.625361971972	592.6224217333333	FALSE	FALSE	52.0	FALSE	TRUE	FALSE	FALSE
SIFSHSGKVTNAGALEESDK	GPGSMoxVAR	38	1	1	0	Mer2	Mer2	4	196.08479216	843	20210512_Q3_U3_1-10_WH_SA_JOW_20210506_2_A10_A11.14318.14318.4 File:"20210512_Q3_U3_1-10_WH_SA_JOW_20210506_2_A10_A11.raw"_ NativeID:"controllerType=0 controllerNumber=1 scan=14318"	JOW_20210506_s2_XiViewer_spectra.mgf	1	20.0 ppm	peptide;a;b;y	766.379699707031	766.376645165	FALSE	FALSE	48.0	FALSE	TRUE	FALSE	FALSE
TKSDSSYR	TKSDSSYR	143	143	2	2	Mer2	Mer2	3	196.08479216	191	20210512_Q3_U3_1-10_WH_SA_JOW_20210506_2_A10_A11.5894.5894.3 File:"20210512_Q3_U3_1-10_WH_SA_JOW_20210506_2_A10_A11.raw"_ NativeID:"controllerType=0 controllerNumber=1 scan=5894"	JOW_20210506_s2_XiViewer_spectra.mgf	1	20.0 ppm	peptide;a;b;y	694.664763163567	694.6626560733333	FALSE	FALSE	38.0	FALSE	TRUE	FALSE	FALSE
TKSDSSYR	TKSDSSYR	143	143	2	7	Mer2	Mer2	4	196.08479216	981	20210512_Q3_U3_1-10_WH_SA_JOW_20210506_2_A10_A11.5896.5896.4 File:"20210512_Q3_U3_1-10_WH_SA_JOW_20210506_2_A10_A11.raw"_ NativeID:"controllerType=0 controllerNumber=1 scan=5896"	JOW_20210506_s2_XiViewer_spectra.mgf	1	20.0 ppm	peptide;a;b;y	521.250244140625	521.24881115	FALSE	FALSE	41.0	FALSE	TRUE	FALSE	FALSE
YNSKITR	YNSKITR	160	160	4	6	Mer2	Mer2	3	196.08479216	25	20210512_Q3_U3_1-10_WH_SA_JOW_20210506_2_A10_A11.8746.8746.3 File:"20210512_Q3_U3_1-10_WH_SA_JOW_20210506_2_A10_A11.raw"_ NativeID:"controllerType=0 controllerNumber=1 scan=8746"	JOW_20210506_s2_XiViewer_spectra.mgf	1	20.0 ppm	peptide;a;b;y	653.355834960938	653.35331718	FALSE	FALSE	40.0	FALSE	TRUE	FALSE	FALSE
YNSKITR	YNSKITR	160	160	4	6	Mer2	Mer2	4	196.08479216	595	20210512_Q3_U3_1-10_WH_SA_JOW_20210506_2_A10_A11.8747.8747.4 File:"20210512_Q3_U3_1-10_WH_SA_JOW_20210506_2_A10_A11.raw"_ NativeID:"controllerType=0 controllerNumber=1 scan=8747"	JOW_20210506_s2_XiViewer_spectra.mgf	1	20.0 ppm	peptide;a;b;y	490.268615722656	490.26680698	FALSE	FALSE	38.0	FALSE	TRUE	FALSE	FALSE
GPGSMoxVAR	GPGSMoxVAR	1	1	0	0	Mer2	Mer2	3	196.08479216	251	20210512_Q3_U3_1-10_WH_SA_JOW_20210506_2_B10_2teWDH.10070.10070.3 File:"20210512_Q3_U3_1-10_WH_SA_JOW_20210506_2_B10_2teWDH.raw"_ NativeID:"controllerType=0 controllerNumber=1 scan=10070"	JOW_20210506_s2_XiViewer_spectra.mgf	1	20.0 ppm	peptide;a;b;y	592.62614086077	592.6224217333333	FALSE	FALSE	264.0	FALSE	TRUE	FALSE	FALSE
GPGSMoxVAR	GPGSMoxVAR	1	1	0	0	Mer2	Mer2	3	196.08479216	600	20210512_Q3_U3_1-10_WH_SA_JOW_20210506_2_B10_2teWDH.10224.10224.3 File:"20210512_Q3_U3_1-10_WH_SA_JOW_20210506_2_B10_2teWDH.raw"_ NativeID:"controllerType=0 controllerNumber=1 scan=10224"	JOW_20210506_s2_XiViewer_spectra.mgf	1	20.0 ppm	peptide;a;b;y	592.626457662998	592.6224217333333	FALSE	FALSE	250.0	FALSE	TRUE	FALSE	FALSE
GPGSMoxVAR	GPGSMoxVAR	1	1	0	0	Mer2	Mer2	3	196.08479216	280	20210512_Q3_U3_1-10_WH_SA_JOW_20210506_2_B10_2teWDH.10378.10378.3 File:"20210512_Q3_U3_1-10_WH_SA_JOW_20210506_2_B10_2teWDH.raw"_ NativeID:"controllerType=0 controllerNumber=1 scan=10378"	JOW_20210506_s2_XiViewer_spectra.mgf	1	20.0 ppm	peptide;a;b;y	592.626171539394	592.6224217333333	FALSE	FALSE	225.0	FALSE	TRUE	FALSE	FALSE
GPGSMoxVAR	GPGSMoxVAR	1	1	0	0	Mer2	Mer2	3	196.08479216	668	20210512_Q3_U3_1-10_WH_SA_JOW_20210506_2_B10_2teWDH.10532.10532.3 File:"20210512_Q3_U3_1-10_WH_SA_JOW_20210506_2_B10_2teWDH.raw"_ NativeID:"controllerType=0 controllerNumber=1 scan=10532"	JOW_20210506_s2_XiViewer_spectra.mgf	1	20.0 ppm	peptide;a;b;y	592.626103550037	592.6224217333333	FALSE	FALSE	230.0	FALSE	TRUE	FALSE	FALSE
GPGSMoxVAR	GPGSMoxVAR	1	1	0	0	Mer2	Mer2	3	196.08479216	522	20210512_Q3_U3_1-10_WH_SA_JOW_20210506_2_B10_2teWDH.10686.10686.3 File:"20210512_Q3_U3_1-10_WH_SA_JOW_20210506_2_B10_2teWDH.raw"_ NativeID:"controllerType=0 controllerNumber=1 scan=10686"	JOW_20210506_s2_XiViewer_spectra.mgf	1	20.0 ppm	peptide;a;b;y	592.626408052724	592.6224217333333	FALSE	FALSE	262.0	FALSE	TRUE	FALSE	FALSE
GPGSMoxVAR	GPGSMoxVAR	1	1	0	0	Mer2	Mer2	3	196.08479216	580	20210512_Q3_U3_1-10_WH_SA_JOW_20210506_2_B10_2teWDH.10840.10840.3 File:"20210512_Q3_U3_1-10_WH_SA_JOW_20210506_2_B10_2teWDH.raw"_ NativeID:"controllerType=0 controllerNumber=1 scan=10840"	JOW_20210506_s2_XiViewer_spectra.mgf	1	20.0 ppm	peptide;a;b;y	592.625826375622	592.6224217333333	FALSE	FALSE	260.0	FALSE	TRUE	FALSE	FALSE
YNSKITR	GPGSMVAR	160	1	4	0	Mer2	Mer2	3	196.08479216	147	20210512_Q3_U3_1-10_WH_SA_JOW_20210506_2_B10_2teWDH.11228.11228.3 File:"20210512_Q3_U3_1-10_WH_SA_JOW_20210506_2_B10_2teWDH.raw"_ NativeID:"controllerType=0 controllerNumber=1 scan=11228"	JOW_20210506_s2_XiViewer_spectra.mgf	1	20.0 ppm	peptide;a;b;y	617.660044204591	617.6562312566667	FALSE	FALSE	63.0	FALSE	TRUE	FALSE	FALSE
VSTAMLSKGDEK	YNSKITR	130	160	8	6	Mer2	Mer2	4	196.08479216	182	20210512_Q3_U3_1-10_WH_SA_JOW_20210506_2_B10_2teWDH.11328.11328.4 File:"20210512_Q3_U3_1-10_WH_SA_JOW_20210506_2_B10_2teWDH.raw"_ NativeID:"controllerType=0 controllerNumber=1 scan=11328"	JOW_20210506_s2_XiViewer_spectra.mgf	1	20.0 ppm	peptide;a;b;y	586.309993128916	586.305966065	FALSE	FALSE	6.0	FALSE	TRUE	FALSE	FALSE
GPGSMoxVAR	GPGSMoxVAR	1	1	0	0	Mer2	Mer2	3	196.08479216	1027	20210512_Q3_U3_1-10_WH_SA_JOW_20210506_2_B10_2teWDH.11360.11360.3 File:"20210512_Q3_U3_1-10_WH_SA_JOW_20210506_2_B10_2teWDH.raw"_ NativeID:"controllerType=0 controllerNumber=1 scan=11360"	JOW_20210506_s2_XiViewer_spectra.mgf	1	20.0 ppm	peptide;a;b;y	592.626350891825	592.6224217333333	FALSE	FALSE	217.0	FALSE	TRUE	FALSE	FALSE
GPGSMoxVAR	GPGSMoxVAR	1	1	0	0	Mer2	Mer2	3	196.08479216	837	20210512_Q3_U3_1-10_WH_SA_JOW_20210506_2_B10_2teWDH.11511.11511.3 File:"20210512_Q3_U3_1-10_WH_SA_JOW_20210506_2_B10_2teWDH.raw"_ NativeID:"controllerType=0 controllerNumber=1 scan=11511"	JOW_20210506_s2_XiViewer_spectra.mgf	1	20.0 ppm	peptide;a;b;y	592.62612275874	592.6224217333333	FALSE	FALSE	113.0	FALSE	TRUE	FALSE	FALSE
GPGSMoxVAR	GPGSMoxVAR	1	1	0	0	Mer2	Mer2	3	196.08479216	691	20210512_Q3_U3_1-10_WH_SA_JOW_20210506_2_B10_2teWDH.11665.11665.3 File:"20210512_Q3_U3_1-10_WH_SA_JOW_20210506_2_B10_2teWDH.raw"_ NativeID:"controllerType=0 controllerNumber=1 scan=11665"	JOW_20210506_s2_XiViewer_spectra.mgf	1	20.0 ppm	peptide;a;b;y	592.626447066029	592.6224217333333	FALSE	FALSE	57.0	FALSE	TRUE	FALSE	FALSE
GPGSMoxVAR	GPGSMoxVAR	1	1	0	0	Mer2	Mer2	3	196.08479216	399	20210512_Q3_U3_1-10_WH_SA_JOW_20210506_2_B10_2teWDH.11973.11973.3 File:"20210512_Q3_U3_1-10_WH_SA_JOW_20210506_2_B10_2teWDH.raw"_ NativeID:"controllerType=0 controllerNumber=1 scan=11973"	JOW_20210506_s2_XiViewer_spectra.mgf	1	20.0 ppm	peptide;a;b;y	592.625529735539	592.6224217333333	FALSE	FALSE	24.0	FALSE	TRUE	FALSE	FALSE
GPGSMoxVAR	GPGSMoxVAR	1	1	0	0	Mer2	Mer2	3	196.08479216	7	20210512_Q3_U3_1-10_WH_SA_JOW_20210506_2_B10_2teWDH.12127.12127.3 File:"20210512_Q3_U3_1-10_WH_SA_JOW_20210506_2_B10_2teWDH.raw"_ NativeID:"controllerType=0 controllerNumber=1 scan=12127"	JOW_20210506_s2_XiViewer_spectra.mgf	1	20.0 ppm	peptide;a;b;y	592.626340598449	592.6224217333333	FALSE	FALSE	12.0	FALSE	TRUE	FALSE	FALSE
GPGSMoxVAR	GPGSMoxVAR	1	1	0	0	Mer2	Mer2	3	196.08479216	681	20210512_Q3_U3_1-10_WH_SA_JOW_20210506_2_B10_2teWDH.12281.12281.3 File:"20210512_Q3_U3_1-10_WH_SA_JOW_20210506_2_B10_2teWDH.raw"_ NativeID:"controllerType=0 controllerNumber=1 scan=12281"	JOW_20210506_s2_XiViewer_spectra.mgf	1	20.0 ppm	peptide;a;b;y	592.626242614591	592.6224217333333	FALSE	FALSE	12.0	FALSE	TRUE	FALSE	FALSE
KNICcmGYCcmSTYER	GPGSMoxVAR	264	1	1	0	Spp1	Mer2	3	196.08479216	938	20210512_Q3_U3_1-10_WH_SA_JOW_20210506_2_B10_2teWDH.12363.12363.3 File:"20210512_Q3_U3_1-10_WH_SA_JOW_20210506_2_B10_2teWDH.raw"_ NativeID:"controllerType=0 controllerNumber=1 scan=12363"	JOW_20210506_s2_XiViewer_spectra.mgf	1	20.0 ppm	peptide;a;b;y	846.055847167969	846.0507632733334	FALSE	FALSE	29.0	FALSE	TRUE	FALSE	FALSE
TLCcmKSLNK	GPGSMVAR	90	1	5	0	Mer2	Mer2	3	196.08479216	505	20210512_Q3_U3_1-10_WH_SA_JOW_20210506_2_B10_2teWDH.12428.12428.3 File:"20210512_Q3_U3_1-10_WH_SA_JOW_20210506_2_B10_2teWDH.raw"_ NativeID:"controllerType=0 controllerNumber=1 scan=12428"	JOW_20210506_s2_XiViewer_spectra.mgf	1	20.0 ppm	peptide;a;b;y	645.008975544854	645.0046431233333	FALSE	FALSE	19.0	FALSE	TRUE	FALSE	FALSE
GPGSMoxVAR	GPGSMoxVAR	1	1	0	0	Mer2	Mer2	3	196.08479216	590	20210512_Q3_U3_1-10_WH_SA_JOW_20210506_2_B10_2teWDH.12435.12435.3 File:"20210512_Q3_U3_1-10_WH_SA_JOW_20210506_2_B10_2teWDH.raw"_ NativeID:"controllerType=0 controllerNumber=1 scan=12435"	JOW_20210506_s2_XiViewer_spectra.mgf	1	20.0 ppm	peptide;a;b;y	592.626426572175	592.6224217333333	FALSE	FALSE	14.0	FALSE	TRUE	FALSE	FALSE
GPGSMoxVAR	GPGSMoxVAR	1	1	0	0	Mer2	Mer2	3	196.08479216	984	20210512_Q3_U3_1-10_WH_SA_JOW_20210506_2_B10_2teWDH.12589.12589.3 File:"20210512_Q3_U3_1-10_WH_SA_JOW_20210506_2_B10_2teWDH.raw"_ NativeID:"controllerType=0 controllerNumber=1 scan=12589"	JOW_20210506_s2_XiViewer_spectra.mgf	1	20.0 ppm	peptide;a;b;y	592.626378620223	592.6224217333333	FALSE	FALSE	19.0	FALSE	TRUE	FALSE	FALSE
GPGSMoxVAR	GPGSMoxVAR	1	1	0	0	Mer2	Mer2	3	196.08479216	1021	20210512_Q3_U3_1-10_WH_SA_JOW_20210506_2_B10_2teWDH.12743.12743.3 File:"20210512_Q3_U3_1-10_WH_SA_JOW_20210506_2_B10_2teWDH.raw"_ NativeID:"controllerType=0 controllerNumber=1 scan=12743"	JOW_20210506_s2_XiViewer_spectra.mgf	1	20.0 ppm	peptide;a;b;y	592.626321900289	592.6224217333333	FALSE	FALSE	20.0	FALSE	TRUE	FALSE	FALSE
GPGSMoxVAR	GPGSMVAR	1	1	0	0	Mer2	Mer2	3	196.08479216	1024	20210512_Q3_U3_1-10_WH_SA_JOW_20210506_2_B10_2teWDH.12812.12812.3 File:"20210512_Q3_U3_1-10_WH_SA_JOW_20210506_2_B10_2teWDH.raw"_ NativeID:"controllerType=0 controllerNumber=1 scan=12812"	JOW_20210506_s2_XiViewer_spectra.mgf	1	20.0 ppm	peptide;a;b;y	587.294105889504	587.2907835333333	FALSE	FALSE	79.0	FALSE	TRUE	FALSE	FALSE
GPGSMoxVAR	GPGSMoxVAR	1	1	0	0	Mer2	Mer2	3	196.08479216	650	20210512_Q3_U3_1-10_WH_SA_JOW_20210506_2_B10_2teWDH.12898.12898.3 File:"20210512_Q3_U3_1-10_WH_SA_JOW_20210506_2_B10_2teWDH.raw"_ NativeID:"controllerType=0 controllerNumber=1 scan=12898"	JOW_20210506_s2_XiViewer_spectra.mgf	1	20.0 ppm	peptide;a;b;y	592.625530494896	592.6224217333333	FALSE	FALSE	194.0	FALSE	TRUE	FALSE	FALSE
GPGSMoxVAR	GPGSMVAR	1	1	0	0	Mer2	Mer2	3	196.08479216	255	20210512_Q3_U3_1-10_WH_SA_JOW_20210506_2_B10_2teWDH.12970.12970.3 File:"20210512_Q3_U3_1-10_WH_SA_JOW_20210506_2_B10_2teWDH.raw"_ NativeID:"controllerType=0 controllerNumber=1 scan=12970"	JOW_20210506_s2_XiViewer_spectra.mgf	1	20.0 ppm	peptide;a;b;y	587.293635910641	587.2907835333333	FALSE	FALSE	144.0	FALSE	TRUE	FALSE	FALSE
GPGSMoxVAR	GPGSMoxVAR	1	1	0	0	Mer2	Mer2	3	196.08479216	646	20210512_Q3_U3_1-10_WH_SA_JOW_20210506_2_B10_2teWDH.13058.13058.3 File:"20210512_Q3_U3_1-10_WH_SA_JOW_20210506_2_B10_2teWDH.raw"_ NativeID:"controllerType=0 controllerNumber=1 scan=13058"	JOW_20210506_s2_XiViewer_spectra.mgf	1	20.0 ppm	peptide;a;b;y	592.625817116644	592.6224217333333	FALSE	FALSE	214.0	FALSE	TRUE	FALSE	FALSE
GPGSMoxVAR	GPGSMVAR	1	1	0	0	Mer2	Mer2	3	196.08479216	203	20210512_Q3_U3_1-10_WH_SA_JOW_20210506_2_B10_2teWDH.13124.13124.3 File:"20210512_Q3_U3_1-10_WH_SA_JOW_20210506_2_B10_2teWDH.raw"_ NativeID:"controllerType=0 controllerNumber=1 scan=13124"	JOW_20210506_s2_XiViewer_spectra.mgf	1	20.0 ppm	peptide;a;b;y	587.294530765406	587.2907835333333	FALSE	FALSE	236.0	FALSE	TRUE	FALSE	FALSE
GPGSMoxVAR	GPGSMoxVAR	1	1	0	0	Mer2	Mer2	3	196.08479216	183	20210512_Q3_U3_1-10_WH_SA_JOW_20210506_2_B10_2teWDH.13212.13212.3 File:"20210512_Q3_U3_1-10_WH_SA_JOW_20210506_2_B10_2teWDH.raw"_ NativeID:"controllerType=0 controllerNumber=1 scan=13212"	JOW_20210506_s2_XiViewer_spectra.mgf	1	20.0 ppm	peptide;a;b;y	592.625671386719	592.6224217333333	FALSE	FALSE	136.0	FALSE	TRUE	FALSE	FALSE
LIKVLNENSK	GPGSMoxVAR	80	1	3	0	Mer2	Mer2	3	196.08479216	482	20210512_Q3_U3_1-10_WH_SA_JOW_20210506_2_B10_2teWDH.13237.13237.3 File:"20210512_Q3_U3_1-10_WH_SA_JOW_20210506_2_B10_2teWDH.raw"_ NativeID:"controllerType=0 controllerNumber=1 scan=13237"	JOW_20210506_s2_XiViewer_spectra.mgf	1	20.0 ppm	peptide;a;b;y	715.060700739883	715.0561718700001	FALSE	FALSE	32.0	FALSE	TRUE	FALSE	FALSE
GPGSMoxVAR	GPGSMVAR	1	1	0	0	Mer2	Mer2	3	196.08479216	614	20210512_Q3_U3_1-10_WH_SA_JOW_20210506_2_B10_2teWDH.13278.13278.3 File:"20210512_Q3_U3_1-10_WH_SA_JOW_20210506_2_B10_2teWDH.raw"_ NativeID:"controllerType=0 controllerNumber=1 scan=13278"	JOW_20210506_s2_XiViewer_spectra.mgf	1	20.0 ppm	peptide;a;b;y	587.295024296477	587.2907835333333	FALSE	FALSE	234.0	FALSE	TRUE	FALSE	FALSE
GPGSMoxVAR	GPGSMoxVAR	1	1	0	0	Mer2	Mer2	3	196.08479216	849	20210512_Q3_U3_1-10_WH_SA_JOW_20210506_2_B10_2teWDH.13366.13366.3 File:"20210512_Q3_U3_1-10_WH_SA_JOW_20210506_2_B10_2teWDH.raw"_ NativeID:"controllerType=0 controllerNumber=1 scan=13366"	JOW_20210506_s2_XiViewer_spectra.mgf	1	20.0 ppm	peptide;a;b;y	592.625632083967	592.6224217333333	FALSE	FALSE	195.0	FALSE	TRUE	FALSE	FALSE
GPGSMoxVAR	GPGSMVAR	1	1	0	0	Mer2	Mer2	3	196.08479216	644	20210512_Q3_U3_1-10_WH_SA_JOW_20210506_2_B10_2teWDH.13432.13432.3 File:"20210512_Q3_U3_1-10_WH_SA_JOW_20210506_2_B10_2teWDH.raw"_ NativeID:"controllerType=0 controllerNumber=1 scan=13432"	JOW_20210506_s2_XiViewer_spectra.mgf	1	20.0 ppm	peptide;a;b;y	587.294607732326	587.2907835333333	FALSE	FALSE	190.0	FALSE	TRUE	FALSE	FALSE
GPGSMoxVAR	GPGSMVAR	1	1	0	0	Mer2	Mer2	3	196.08479216	731	20210512_Q3_U3_1-10_WH_SA_JOW_20210506_2_B10_2teWDH.13586.13586.3 File:"20210512_Q3_U3_1-10_WH_SA_JOW_20210506_2_B10_2teWDH.raw"_ NativeID:"controllerType=0 controllerNumber=1 scan=13586"	JOW_20210506_s2_XiViewer_spectra.mgf	1	20.0 ppm	peptide;a;b;y	587.294741293856	587.2907835333333	FALSE	FALSE	224.0	FALSE	TRUE	FALSE	FALSE
GPGSMoxVAR	GPGSMVAR	1	1	0	0	Mer2	Mer2	3	196.08479216	128	20210512_Q3_U3_1-10_WH_SA_JOW_20210506_2_B10_2teWDH.13740.13740.3 File:"20210512_Q3_U3_1-10_WH_SA_JOW_20210506_2_B10_2teWDH.raw"_ NativeID:"controllerType=0 controllerNumber=1 scan=13740"	JOW_20210506_s2_XiViewer_spectra.mgf	1	20.0 ppm	peptide;a;b;y	587.29423341872	587.2907835333333	FALSE	FALSE	235.0	FALSE	TRUE	FALSE	FALSE
SIFSHSGKVTNAGALEESDK	GPGSMoxVAR	38	1	6	0	Mer2	Mer2	4	196.08479216	213	20210512_Q3_U3_1-10_WH_SA_JOW_20210506_2_B10_2teWDH.13765.13765.4 File:"20210512_Q3_U3_1-10_WH_SA_JOW_20210506_2_B10_2teWDH.raw"_ NativeID:"controllerType=0 controllerNumber=1 scan=13765"	JOW_20210506_s2_XiViewer_spectra.mgf	1	20.0 ppm	peptide;a;b;y	766.380044134521	766.376645165	FALSE	FALSE	107.0	FALSE	TRUE	FALSE	FALSE
GPGSMoxVAR	GPGSMoxVAR	1	1	0	0	Mer2	Mer2	3	196.08479216	506	20210512_Q3_U3_1-10_WH_SA_JOW_20210506_2_B10_2teWDH.13844.13844.3 File:"20210512_Q3_U3_1-10_WH_SA_JOW_20210506_2_B10_2teWDH.raw"_ NativeID:"controllerType=0 controllerNumber=1 scan=13844"	JOW_20210506_s2_XiViewer_spectra.mgf	1	20.0 ppm	peptide;a;b;y	592.625183105469	592.6224217333333	FALSE	FALSE	56.0	FALSE	TRUE	FALSE	FALSE
VLLSLSKDMoxHSLQTR	YNSKITR	199	160	7	6	Mer2	Mer2	5	196.08479216	486	20210512_Q3_U3_1-10_WH_SA_JOW_20210506_2_B10_2teWDH.13876.13876.5 File:"20210512_Q3_U3_1-10_WH_SA_JOW_20210506_2_B10_2teWDH.raw"_ NativeID:"controllerType=0 controllerNumber=1 scan=13876"	JOW_20210506_s2_XiViewer_spectra.mgf	1	20.0 ppm	peptide;a;b;y	564.910091181002	564.906548436	FALSE	FALSE	69.0	FALSE	TRUE	FALSE	FALSE
GPGSMoxVAR	GPGSMVAR	1	1	0	0	Mer2	Mer2	3	196.08479216	573	20210512_Q3_U3_1-10_WH_SA_JOW_20210506_2_B10_2teWDH.13894.13894.3 File:"20210512_Q3_U3_1-10_WH_SA_JOW_20210506_2_B10_2teWDH.raw"_ NativeID:"controllerType=0 controllerNumber=1 scan=13894"	JOW_20210506_s2_XiViewer_spectra.mgf	1	20.0 ppm	peptide;a;b;y	587.294762884237	587.2907835333333	FALSE	FALSE	233.0	FALSE	TRUE	FALSE	FALSE
SIFSHSGKVTNAGALEESDK	GPGSMoxVAR	38	1	4	0	Mer2	Mer2	4	196.08479216	738	20210512_Q3_U3_1-10_WH_SA_JOW_20210506_2_B10_2teWDH.13916.13916.4 File:"20210512_Q3_U3_1-10_WH_SA_JOW_20210506_2_B10_2teWDH.raw"_ NativeID:"controllerType=0 controllerNumber=1 scan=13916"	JOW_20210506_s2_XiViewer_spectra.mgf	1	20.0 ppm	peptide;a;b;y	766.38145695982	766.376645165	FALSE	FALSE	112.0	FALSE	TRUE	FALSE	FALSE
VSTAMLSKGDEK	VSTAMLSKGDEK	130	130	8	8	Mer2	Mer2	4	196.08479216	335	20210512_Q3_U3_1-10_WH_SA_JOW_20210506_2_B10_2teWDH.13997.13997.4 File:"20210512_Q3_U3_1-10_WH_SA_JOW_20210506_2_B10_2teWDH.raw"_ NativeID:"controllerType=0 controllerNumber=1 scan=13997"	JOW_20210506_s2_XiViewer_spectra.mgf	1	20.0 ppm	peptide;a;b;y	682.350097658267	682.34512515	FALSE	FALSE	146.0	FALSE	TRUE	FALSE	FALSE
GPGSMoxVAR	GPGSMVAR	1	1	0	0	Mer2	Mer2	3	196.08479216	787	20210512_Q3_U3_1-10_WH_SA_JOW_20210506_2_B10_2teWDH.14048.14048.3 File:"20210512_Q3_U3_1-10_WH_SA_JOW_20210506_2_B10_2teWDH.raw"_ NativeID:"controllerType=0 controllerNumber=1 scan=14048"	JOW_20210506_s2_XiViewer_spectra.mgf	1	20.0 ppm	peptide;a;b;y	587.294230242218	587.2907835333333	FALSE	FALSE	245.0	FALSE	TRUE	FALSE	FALSE
SIFSHSGKVTNAGALEESDK	GPGSMoxVAR	38	1	4	0	Mer2	Mer2	4	196.08479216	177	20210512_Q3_U3_1-10_WH_SA_JOW_20210506_2_B10_2teWDH.14070.14070.4 File:"20210512_Q3_U3_1-10_WH_SA_JOW_20210506_2_B10_2teWDH.raw"_ NativeID:"controllerType=0 controllerNumber=1 scan=14070"	JOW_20210506_s2_XiViewer_spectra.mgf	1	20.0 ppm	peptide;a;b;y	766.381727434536	766.376645165	FALSE	FALSE	111.0	FALSE	TRUE	FALSE	FALSE
GPGSMoxVAR	GPGSMVAR	1	1	0	0	Mer2	Mer2	3	196.08479216	388	20210512_Q3_U3_1-10_WH_SA_JOW_20210506_2_B10_2teWDH.14202.14202.3 File:"20210512_Q3_U3_1-10_WH_SA_JOW_20210506_2_B10_2teWDH.raw"_ NativeID:"controllerType=0 controllerNumber=1 scan=14202"	JOW_20210506_s2_XiViewer_spectra.mgf	1	20.0 ppm	peptide;a;b;y	587.294514503988	587.2907835333333	FALSE	FALSE	197.0	FALSE	TRUE	FALSE	FALSE
SIFSHSGKVTNAGALEESDK	GPGSMoxVAR	38	1	4	0	Mer2	Mer2	4	196.08479216	152	20210512_Q3_U3_1-10_WH_SA_JOW_20210506_2_B10_2teWDH.14224.14224.4 File:"20210512_Q3_U3_1-10_WH_SA_JOW_20210506_2_B10_2teWDH.raw"_ NativeID:"controllerType=0 controllerNumber=1 scan=14224"	JOW_20210506_s2_XiViewer_spectra.mgf	1	20.0 ppm	peptide;a;b;y	766.382245000731	766.376645165	FALSE	FALSE	60.0	FALSE	TRUE	FALSE	FALSE
GPGSMoxVAR	GPGSMVAR	1	1	0	0	Mer2	Mer2	3	196.08479216	276	20210512_Q3_U3_1-10_WH_SA_JOW_20210506_2_B10_2teWDH.14356.14356.3 File:"20210512_Q3_U3_1-10_WH_SA_JOW_20210506_2_B10_2teWDH.raw"_ NativeID:"controllerType=0 controllerNumber=1 scan=14356"	JOW_20210506_s2_XiViewer_spectra.mgf	1	20.0 ppm	peptide;a;b;y	587.294539916014	587.2907835333333	FALSE	FALSE	231.0	FALSE	TRUE	FALSE	FALSE
SIFSHSGKVTNAGALEESDK	ENSDKLIK	38	75	6	5	Mer2	Mer2	4	196.08479216	40	20210512_Q3_U3_1-10_WH_SA_JOW_20210506_2_B10_2teWDH.14480.14480.4 File:"20210512_Q3_U3_1-10_WH_SA_JOW_20210506_2_B10_2teWDH.raw"_ NativeID:"controllerType=0 controllerNumber=1 scan=14480"	JOW_20210506_s2_XiViewer_spectra.mgf	1	20.0 ppm	peptide;a;b;y	805.415486513261	805.40984221	FALSE	FALSE	45.0	FALSE	TRUE	FALSE	FALSE
SIFSHSGKVTNAGALEESDK	ENSDKLIK	38	75	4	5	Mer2	Mer2	5	196.08479216	71	20210512_Q3_U3_1-10_WH_SA_JOW_20210506_2_B10_2teWDH.14491.14491.5 File:"20210512_Q3_U3_1-10_WH_SA_JOW_20210506_2_B10_2teWDH.raw"_ NativeID:"controllerType=0 controllerNumber=1 scan=14491"	JOW_20210506_s2_XiViewer_spectra.mgf	1	20.0 ppm	peptide;a;b;y	644.533463240115	644.5293290440001	FALSE	FALSE	25.0	FALSE	TRUE	FALSE	FALSE
GPGSMoxVAR	GPGSMVAR	1	1	0	0	Mer2	Mer2	3	196.08479216	455	20210512_Q3_U3_1-10_WH_SA_JOW_20210506_2_B10_2teWDH.14665.14665.3 File:"20210512_Q3_U3_1-10_WH_SA_JOW_20210506_2_B10_2teWDH.raw"_ NativeID:"controllerType=0 controllerNumber=1 scan=14665"	JOW_20210506_s2_XiViewer_spectra.mgf	1	20.0 ppm	peptide;a;b;y	587.294440754896	587.2907835333333	FALSE	FALSE	97.0	FALSE	TRUE	FALSE	FALSE
GPGSMoxVAR	GPGSMVAR	1	1	0	0	Mer2	Mer2	3	196.08479216	729	20210512_Q3_U3_1-10_WH_SA_JOW_20210506_2_B10_2teWDH.14818.14818.3 File:"20210512_Q3_U3_1-10_WH_SA_JOW_20210506_2_B10_2teWDH.raw"_ NativeID:"controllerType=0 controllerNumber=1 scan=14818"	JOW_20210506_s2_XiViewer_spectra.mgf	1	20.0 ppm	peptide;a;b;y	587.293557654196	587.2907835333333	FALSE	FALSE	125.0	FALSE	TRUE	FALSE	FALSE
GPGSMoxVAR	GPGSMVAR	1	1	0	0	Mer2	Mer2	3	196.08479216	78	20210512_Q3_U3_1-10_WH_SA_JOW_20210506_2_B10_2teWDH.14972.14972.3 File:"20210512_Q3_U3_1-10_WH_SA_JOW_20210506_2_B10_2teWDH.raw"_ NativeID:"controllerType=0 controllerNumber=1 scan=14972"	JOW_20210506_s2_XiViewer_spectra.mgf	1	20.0 ppm	peptide;a;b;y	587.293981968077	587.2907835333333	FALSE	FALSE	190.0	FALSE	TRUE	FALSE	FALSE
GPGSMoxVAR	GPGSMVAR	1	1	0	0	Mer2	Mer2	3	196.08479216	986	20210512_Q3_U3_1-10_WH_SA_JOW_20210506_2_B10_2teWDH.15126.15126.3 File:"20210512_Q3_U3_1-10_WH_SA_JOW_20210506_2_B10_2teWDH.raw"_ NativeID:"controllerType=0 controllerNumber=1 scan=15126"	JOW_20210506_s2_XiViewer_spectra.mgf	1	20.0 ppm	peptide;a;b;y	587.293266941007	587.2907835333333	FALSE	FALSE	197.0	FALSE	TRUE	FALSE	FALSE
GPGSMoxVAR	GPGSMVAR	1	1	0	0	Mer2	Mer2	3	196.08479216	199	20210512_Q3_U3_1-10_WH_SA_JOW_20210506_2_B10_2teWDH.15476.15476.3 File:"20210512_Q3_U3_1-10_WH_SA_JOW_20210506_2_B10_2teWDH.raw"_ NativeID:"controllerType=0 controllerNumber=1 scan=15476"	JOW_20210506_s2_XiViewer_spectra.mgf	1	20.0 ppm	peptide;a;b;y	587.295243882713	587.2907835333333	FALSE	FALSE	210.0	FALSE	TRUE	FALSE	FALSE
GPGSMoxVAR	GPGSMVAR	1	1	0	0	Mer2	Mer2	3	196.08479216	175	20210512_Q3_U3_1-10_WH_SA_JOW_20210506_2_B10_2teWDH.15625.15625.3 File:"20210512_Q3_U3_1-10_WH_SA_JOW_20210506_2_B10_2teWDH.raw"_ NativeID:"controllerType=0 controllerNumber=1 scan=15625"	JOW_20210506_s2_XiViewer_spectra.mgf	1	20.0 ppm	peptide;a;b;y	587.294863448563	587.2907835333333	FALSE	FALSE	173.0	FALSE	TRUE	FALSE	FALSE
LIKVLNENSK	GPGSMVAR	80	1	3	0	Mer2	Mer2	3	196.08479216	516	20210512_Q3_U3_1-10_WH_SA_JOW_20210506_2_B10_2teWDH.15727.15727.3 File:"20210512_Q3_U3_1-10_WH_SA_JOW_20210506_2_B10_2teWDH.raw"_ NativeID:"controllerType=0 controllerNumber=1 scan=15727"	JOW_20210506_s2_XiViewer_spectra.mgf	1	20.0 ppm	peptide;a;b;y	709.729036678842	709.7245336699999	FALSE	FALSE	82.0	FALSE	TRUE	FALSE	FALSE
GPGSMoxVAR	GPGSMVAR	1	1	0	0	Mer2	Mer2	3	196.08479216	383	20210512_Q3_U3_1-10_WH_SA_JOW_20210506_2_B10_2teWDH.15779.15779.3 File:"20210512_Q3_U3_1-10_WH_SA_JOW_20210506_2_B10_2teWDH.raw"_ NativeID:"controllerType=0 controllerNumber=1 scan=15779"	JOW_20210506_s2_XiViewer_spectra.mgf	1	20.0 ppm	peptide;a;b;y	587.293515233772	587.2907835333333	FALSE	FALSE	53.0	FALSE	TRUE	FALSE	FALSE
GPGSMVAR	GPGSMVAR	1	1	0	0	Mer2	Mer2	3	196.08479216	108	20210512_Q3_U3_1-10_WH_SA_JOW_20210506_2_B10_2teWDH.15910.15910.3 File:"20210512_Q3_U3_1-10_WH_SA_JOW_20210506_2_B10_2teWDH.raw"_ NativeID:"controllerType=0 controllerNumber=1 scan=15910"	JOW_20210506_s2_XiViewer_spectra.mgf	1	20.0 ppm	peptide;a;b;y	581.962182092695	581.9591453333334	FALSE	FALSE	229.0	FALSE	TRUE	FALSE	FALSE
GPGSMVAR	GPGSMVAR	1	1	0	0	Mer2	Mer2	3	196.08479216	140	20210512_Q3_U3_1-10_WH_SA_JOW_20210506_2_B10_2teWDH.16064.16064.3 File:"20210512_Q3_U3_1-10_WH_SA_JOW_20210506_2_B10_2teWDH.raw"_ NativeID:"controllerType=0 controllerNumber=1 scan=16064"	JOW_20210506_s2_XiViewer_spectra.mgf	1	20.0 ppm	peptide;a;b;y	581.962643325985	581.9591453333334	FALSE	FALSE	238.0	FALSE	TRUE	FALSE	FALSE
VLLSLSKDMHSLQTR	YNSKITR	199	160	14	4	Mer2	Mer2	4	196.08479216	989	20210512_Q3_U3_1-10_WH_SA_JOW_20210506_2_B10_2teWDH.16141.16141.4 File:"20210512_Q3_U3_1-10_WH_SA_JOW_20210506_2_B10_2teWDH.raw"_ NativeID:"controllerType=0 controllerNumber=1 scan=16141"	JOW_20210506_s2_XiViewer_spectra.mgf	1	20.0 ppm	peptide;a;b;y	701.886845791428	701.8826378	FALSE	FALSE	87.0	FALSE	TRUE	FALSE	FALSE
VLLSLSKDMHSLQTR	LKTDEDR	199	133	7	2	Mer2	Spp1	4	196.08479216	101	20210512_Q3_U3_1-10_WH_SA_JOW_20210506_2_B10_2teWDH.16152.16152.4 File:"20210512_Q3_U3_1-10_WH_SA_JOW_20210506_2_B10_2teWDH.raw"_ NativeID:"controllerType=0 controllerNumber=1 scan=16152"	JOW_20210506_s2_XiViewer_spectra.mgf	1	20.0 ppm	peptide;a;b;y	700.627053829645	700.6221864775	FALSE	FALSE	107.0	FALSE	TRUE	FALSE	FALSE
VLLSLSKDMHSLQTR	GPGSMVAR	199	1	14	0	Mer2	Mer2	4	196.08479216	790	20210512_Q3_U3_1-10_WH_SA_JOW_20210506_2_B10_2teWDH.19545.19545.4 File:"20210512_Q3_U3_1-10_WH_SA_JOW_20210506_2_B10_2teWDH.raw"_ NativeID:"controllerType=0 controllerNumber=1 scan=19545"	JOW_20210506_s2_XiViewer_spectra.mgf	1	20.0 ppm	peptide;a;b;y	675.114196777344	675.1098233575	FALSE	FALSE	111.0	FALSE	TRUE	FALSE	FALSE
LELESMELR	GPGSMVAR	66	1	5	0	Mer2	Mer2	3	196.08479216	424	20210512_Q3_U3_1-10_WH_SA_JOW_20210506_2_B10_2teWDH.20390.20390.3 File:"20210512_Q3_U3_1-10_WH_SA_JOW_20210506_2_B10_2teWDH.raw"_ NativeID:"controllerType=0 controllerNumber=1 scan=20390"	JOW_20210506_s2_XiViewer_spectra.mgf	1	20.0 ppm	peptide;a;b;y	697.02318954342	697.0187293366666	FALSE	FALSE	129.0	FALSE	TRUE	FALSE	FALSE
TDEISTDVSEANSEHSLMITETSSPFR	GPGSMoxVAR	11	1	9	0	Mer2	Mer2	4	196.08479216	210	20210512_Q3_U3_1-10_WH_SA_JOW_20210506_2_B10_2teWDH.20556.20556.4 File:"20210512_Q3_U3_1-10_WH_SA_JOW_20210506_2_B10_2teWDH.raw"_ NativeID:"controllerType=0 controllerNumber=1 scan=20556"	JOW_20210506_s2_XiViewer_spectra.mgf	1	20.0 ppm	peptide;a;b;y	992.965112392669	992.958564445	FALSE	FALSE	62.0	FALSE	TRUE	FALSE	FALSE
GPGSMSLPQWCcmPPHSTLK	NKDAIINGEGSLPK	1	81	0	2	Spp1	Spp1	4	196.08479216	18	20210512_Q3_U3_1-10_WH_SA_JOW_20210506_2_B10_2teWDH.21601.21601.4 File:"20210512_Q3_U3_1-10_WH_SA_JOW_20210506_2_B10_2teWDH.raw"_ NativeID:"controllerType=0 controllerNumber=1 scan=21601"	JOW_20210506_s2_XiViewer_spectra.mgf	1	20.0 ppm	peptide;a;b;y	908.462683774079	908.45653512	FALSE	FALSE	90.0	FALSE	TRUE	FALSE	FALSE
GPGSMSLPQWCcmPPHSTLK	NKDAIINGEGSLPK	1	81	0	2	Spp1	Spp1	5	196.08479216	906	20210512_Q3_U3_1-10_WH_SA_JOW_20210506_2_B10_2teWDH.21645.21645.5 File:"20210512_Q3_U3_1-10_WH_SA_JOW_20210506_2_B10_2teWDH.raw"_ NativeID:"controllerType=0 controllerNumber=1 scan=21645"	JOW_20210506_s2_XiViewer_spectra.mgf	1	20.0 ppm	peptide;a;b;y	726.969565644825	726.966683372	FALSE	FALSE	7.0	FALSE	TRUE	FALSE	FALSE
GPGSMSLPQWCcmPPHSTLK	NKDAIINGEGSLPK	1	81	0	2	Spp1	Spp1	4	196.08479216	309	20210512_Q3_U3_1-10_WH_SA_JOW_20210506_2_B10_2teWDH.21763.21763.4 File:"20210512_Q3_U3_1-10_WH_SA_JOW_20210506_2_B10_2teWDH.raw"_ NativeID:"controllerType=0 controllerNumber=1 scan=21763"	JOW_20210506_s2_XiViewer_spectra.mgf	1	20.0 ppm	peptide;a;b;y	908.462633241275	908.45653512	FALSE	FALSE	24.0	FALSE	TRUE	FALSE	FALSE
TDEISTDVSEANSEHSLMITETSSPFR	GPGSMVAR	11	1	24	0	Mer2	Mer2	5	196.08479216	93	20210512_Q3_U3_1-10_WH_SA_JOW_20210506_2_B10_2teWDH.22070.22070.5 File:"20210512_Q3_U3_1-10_WH_SA_JOW_20210506_2_B10_2teWDH.raw"_ NativeID:"controllerType=0 controllerNumber=1 scan=22070"	JOW_20210506_s2_XiViewer_spectra.mgf	1	20.0 ppm	peptide;a;b;y	791.37316203531	791.369323912	FALSE	FALSE	150.0	FALSE	TRUE	FALSE	FALSE
TDDEKEIFDQIVVR	GPGSMVAR	172	1	5	0	Spp1	Mer2	4	196.08479216	690	20210512_Q3_U3_1-10_WH_SA_JOW_20210506_2_B10_2teWDH.25114.25114.4 File:"20210512_Q3_U3_1-10_WH_SA_JOW_20210506_2_B10_2teWDH.raw"_ NativeID:"controllerType=0 controllerNumber=1 scan=25114"	JOW_20210506_s2_XiViewer_spectra.mgf	1	20.0 ppm	peptide;a;b;y	669.841613769531	669.83789595	FALSE	FALSE	114.0	FALSE	TRUE	FALSE	FALSE
QILEWAGKLELESMELR	GPGSMVAR	58	1	13	0	Mer2	Mer2	4	196.08479216	466	20210512_Q3_U3_1-10_WH_SA_JOW_20210506_2_B10_2teWDH.30074.30074.4 File:"20210512_Q3_U3_1-10_WH_SA_JOW_20210506_2_B10_2teWDH.raw"_ NativeID:"controllerType=0 controllerNumber=1 scan=30074"	JOW_20210506_s2_XiViewer_spectra.mgf	1	20.0 ppm	peptide;a;b;y	754.395385742188	754.391404	FALSE	FALSE	107.0	FALSE	TRUE	FALSE	FALSE
YNSKITR	YNSKITR	160	160	4	6	Mer2	Mer2	3	196.08479216	806	20210512_Q3_U3_1-10_WH_SA_JOW_20210506_2_B10_2teWDH.8136.8136.3 File:"20210512_Q3_U3_1-10_WH_SA_JOW_20210506_2_B10_2teWDH.raw"_ NativeID:"controllerType=0 controllerNumber=1 scan=8136"	JOW_20210506_s2_XiViewer_spectra.mgf	1	20.0 ppm	peptide;a;b;y	653.356750488281	653.35331718	FALSE	FALSE	22.0	FALSE	TRUE	FALSE	FALSE
YNSKITR	YNSKITR	160	160	4	6	Mer2	Mer2	4	196.08479216	877	20210512_Q3_U3_1-10_WH_SA_JOW_20210506_2_B10_2teWDH.8148.8148.4 File:"20210512_Q3_U3_1-10_WH_SA_JOW_20210506_2_B10_2teWDH.raw"_ NativeID:"controllerType=0 controllerNumber=1 scan=8148"	JOW_20210506_s2_XiViewer_spectra.mgf	1	20.0 ppm	peptide;a;b;y	490.269378662109	490.26680698	FALSE	FALSE	205.0	FALSE	TRUE	FALSE	FALSE
YNSKITR	GPGSMoxVAR	160	1	4	0	Mer2	Mer2	3	196.08479216	158	20210512_Q3_U3_1-10_WH_SA_JOW_20210506_2_B10_2teWDH.8904.8904.3 File:"20210512_Q3_U3_1-10_WH_SA_JOW_20210506_2_B10_2teWDH.raw"_ NativeID:"controllerType=0 controllerNumber=1 scan=8904"	JOW_20210506_s2_XiViewer_spectra.mgf	1	20.0 ppm	peptide;a;b;y	622.991740980184	622.9878694566667	FALSE	FALSE	63.0	FALSE	TRUE	FALSE	FALSE
GPGSMSLPQWCcmPPHSTLKR	YNSKITR	1	160	18	4	Spp1	Mer2	5	196.08479216	735	20210512_Q3_U3_1-10_WH_SA_JOW_20210506_2_B10_2teWDH.9177.9177.5 File:"20210512_Q3_U3_1-10_WH_SA_JOW_20210506_2_B10_2teWDH.raw"_ NativeID:"controllerType=0 controllerNumber=1 scan=9177"	JOW_20210506_s2_XiViewer_spectra.mgf	1	20.0 ppm	peptide;a;b;y	643.326904296875	643.3276573119999	FALSE	FALSE	11.0	FALSE	TRUE	FALSE	FALSE
YNSKITR	GPGSMoxVAR	160	1	4	0	Mer2	Mer2	3	196.08479216	408	20210512_Q3_U3_1-10_WH_SA_JOW_20210506_2_B10_2teWDH.9304.9304.3 File:"20210512_Q3_U3_1-10_WH_SA_JOW_20210506_2_B10_2teWDH.raw"_ NativeID:"controllerType=0 controllerNumber=1 scan=9304"	JOW_20210506_s2_XiViewer_spectra.mgf	1	20.0 ppm	peptide;a;b;y	622.992000156346	622.9878694566667	FALSE	FALSE	11.0	FALSE	TRUE	FALSE	FALSE
GPGSMoxVAR	GPGSMoxVAR	1	1	0	0	Mer2	Mer2	3	196.08479216	343	20210512_Q3_U3_1-10_WH_SA_JOW_20210506_2_B10_2teWDH.9916.9916.3 File:"20210512_Q3_U3_1-10_WH_SA_JOW_20210506_2_B10_2teWDH.raw"_ NativeID:"controllerType=0 controllerNumber=1 scan=9916"	JOW_20210506_s2_XiViewer_spectra.mgf	1	20.0 ppm	peptide;a;b;y	592.625718296209	592.6224217333333	FALSE	FALSE	233.0	FALSE	TRUE	FALSE	FALSE
KKSVPPPR	GGVKR	254	41	1	4	Mer2	H4	2	196.08479216	588	20210512_Q3_U3_1-10_WH_SA_JOW_20210506_2_B11.13544.13544.2 File:"20210512_Q3_U3_1-10_WH_SA_JOW_20210506_2_B11.raw"_ NativeID:"controllerType=0 controllerNumber=1 scan=13544"	JOW_20210506_s2_XiViewer_spectra.mgf	1	20.0 ppm	peptide;a;b;y	810.494018554688	810.48882997	FALSE	FALSE	12.0	FALSE	TRUE	FALSE	FALSE
KKSVPPPR	SVPPPR	254	256	1	1	Mer2	Mer2	2	196.08479216	481	20210512_Q3_U3_1-10_WH_SA_JOW_20210506_2_B11.13790.13790.2 File:"20210512_Q3_U3_1-10_WH_SA_JOW_20210506_2_B11.raw"_ NativeID:"controllerType=0 controllerNumber=1 scan=13790"	JOW_20210506_s2_XiViewer_spectra.mgf	1	20.0 ppm	peptide;a;b;y	878.527526855469	878.51504469	FALSE	FALSE	42.0	FALSE	TRUE	FALSE	FALSE
SIFSHSGKVTNAGALEESDK	GPGSMoxVAR	38	1	6	0	Mer2	Mer2	4	196.08479216	977	20210512_Q3_U3_1-10_WH_SA_JOW_20210506_2_B11.13911.13911.4 File:"20210512_Q3_U3_1-10_WH_SA_JOW_20210506_2_B11.raw"_ NativeID:"controllerType=0 controllerNumber=1 scan=13911"	JOW_20210506_s2_XiViewer_spectra.mgf	1	20.0 ppm	peptide;a;b;y	766.378345481718	766.376645165	FALSE	FALSE	152.0	FALSE	TRUE	FALSE	FALSE
GPGSMoxVAR	KAVTK	1	13	0	1	Mer2	H2b	2	196.08479216	898	20210512_Q3_U3_1-10_WH_SA_JOW_20210506_2_B11.14639.14639.2 File:"20210512_Q3_U3_1-10_WH_SA_JOW_20210506_2_B11.raw"_ NativeID:"controllerType=0 controllerNumber=1 scan=14639"	JOW_20210506_s2_XiViewer_spectra.mgf	1	20.0 ppm	peptide;a;b;y	766.428894042969	766.41668174	FALSE	FALSE	48.0	FALSE	TRUE	FALSE	FALSE
SIFSHSGKVTNAGALEESDK	GPGSMVAR	38	1	4	0	Mer2	Mer2	4	196.08479216	570	20210512_Q3_U3_1-10_WH_SA_JOW_20210506_2_B11.15680.15680.4 File:"20210512_Q3_U3_1-10_WH_SA_JOW_20210506_2_B11.raw"_ NativeID:"controllerType=0 controllerNumber=1 scan=15680"	JOW_20210506_s2_XiViewer_spectra.mgf	1	20.0 ppm	peptide;a;b;y	762.38081752964	762.377916515	FALSE	FALSE	163.0	FALSE	TRUE	FALSE	FALSE
SIFSHSGKVTNAGALEESDK	GPGSMVAR	38	1	4	0	Mer2	Mer2	4	196.08479216	490	20210512_Q3_U3_1-10_WH_SA_JOW_20210506_2_B11.15835.15835.4 File:"20210512_Q3_U3_1-10_WH_SA_JOW_20210506_2_B11.raw"_ NativeID:"controllerType=0 controllerNumber=1 scan=15835"	JOW_20210506_s2_XiViewer_spectra.mgf	1	20.0 ppm	peptide;a;b;y	762.380859375	762.377916515	FALSE	FALSE	105.0	FALSE	TRUE	FALSE	FALSE
VLLSLSKDMHSLQTR	GPGSMVAR	199	1	14	0	Mer2	Mer2	4	196.08479216	320	20210512_Q3_U3_1-10_WH_SA_JOW_20210506_2_B11.19342.19342.4 File:"20210512_Q3_U3_1-10_WH_SA_JOW_20210506_2_B11.raw"_ NativeID:"controllerType=0 controllerNumber=1 scan=19342"	JOW_20210506_s2_XiViewer_spectra.mgf	1	20.0 ppm	peptide;a;b;y	675.111511230469	675.1098233575	FALSE	FALSE	133.0	FALSE	TRUE	FALSE	FALSE
TDEISTDVSEANSEHSLMoxITETSSPFR	GPGSMVAR	11	1	13	0	Mer2	Mer2	4	196.08479216	770	20210512_Q3_U3_1-10_WH_SA_JOW_20210506_2_B11.20693.20693.4 File:"20210512_Q3_U3_1-10_WH_SA_JOW_20210506_2_B11.raw"_ NativeID:"controllerType=0 controllerNumber=1 scan=20693"	JOW_20210506_s2_XiViewer_spectra.mgf	1	20.0 ppm	peptide;a;b;y	992.963831181411	992.958564445	FALSE	FALSE	26.0	FALSE	TRUE	FALSE	FALSE
TDEISTDVSEANSEHSLMoxITETSSPFR	GPGSMVAR	11	1	24	0	Mer2	Mer2	5	196.08479216	774	20210512_Q3_U3_1-10_WH_SA_JOW_20210506_2_B11.20727.20727.5 File:"20210512_Q3_U3_1-10_WH_SA_JOW_20210506_2_B11.raw"_ NativeID:"controllerType=0 controllerNumber=1 scan=20727"	JOW_20210506_s2_XiViewer_spectra.mgf	1	20.0 ppm	peptide;a;b;y	794.572430356657	794.568306832	FALSE	FALSE	39.0	FALSE	TRUE	FALSE	FALSE
TDEISTDVSEANSEHSLMITETSSPFR	GPGSMoxVAR	11	1	20	0	Mer2	Mer2	4	196.08479216	967	20210512_Q3_U3_1-10_WH_SA_JOW_20210506_2_B11.21001.21001.4 File:"20210512_Q3_U3_1-10_WH_SA_JOW_20210506_2_B11.raw"_ NativeID:"controllerType=0 controllerNumber=1 scan=21001"	JOW_20210506_s2_XiViewer_spectra.mgf	1	20.0 ppm	peptide;a;b;y	992.963604845063	992.958564445	FALSE	FALSE	26.0	FALSE	TRUE	FALSE	FALSE
TDEISTDVSEANSEHSLMoxITETSSPFR	GPGSMVAR	11	1	16	0	Mer2	Mer2	4	196.08479216	100	20210512_Q3_U3_1-10_WH_SA_JOW_20210506_2_B11.21151.21151.4 File:"20210512_Q3_U3_1-10_WH_SA_JOW_20210506_2_B11.raw"_ NativeID:"controllerType=0 controllerNumber=1 scan=21151"	JOW_20210506_s2_XiViewer_spectra.mgf	1	20.0 ppm	peptide;a;b;y	992.964820157862	992.958564445	FALSE	FALSE	70.0	FALSE	TRUE	FALSE	FALSE
GPGSMSLPQWCcmPPHSTLK	NKDAIINGEGSLPK	1	81	0	2	Spp1	Spp1	4	196.08479216	686	20210512_Q3_U3_1-10_WH_SA_JOW_20210506_2_B11.21566.21566.4 File:"20210512_Q3_U3_1-10_WH_SA_JOW_20210506_2_B11.raw"_ NativeID:"controllerType=0 controllerNumber=1 scan=21566"	JOW_20210506_s2_XiViewer_spectra.mgf	1	20.0 ppm	peptide;a;b;y	908.461595633567	908.45653512	FALSE	FALSE	167.0	FALSE	TRUE	FALSE	FALSE
TDEISTDVSEANSEHSLMITETSSPFR	GPGSMoxVAR	11	1	24	0	Mer2	Mer2	4	196.08479216	52	20210512_Q3_U3_1-10_WH_SA_JOW_20210506_2_B11.21610.21610.4 File:"20210512_Q3_U3_1-10_WH_SA_JOW_20210506_2_B11.raw"_ NativeID:"controllerType=0 controllerNumber=1 scan=21610"	JOW_20210506_s2_XiViewer_spectra.mgf	1	20.0 ppm	peptide;a;b;y	992.96529381187	992.958564445	FALSE	FALSE	86.0	FALSE	TRUE	FALSE	FALSE
TDEISTDVSEANSEHSLMITETSSPFR	GPGSMVAR	11	1	13	0	Mer2	Mer2	4	196.08479216	560	20210512_Q3_U3_1-10_WH_SA_JOW_20210506_2_B11.21852.21852.4 File:"20210512_Q3_U3_1-10_WH_SA_JOW_20210506_2_B11.raw"_ NativeID:"controllerType=0 controllerNumber=1 scan=21852"	JOW_20210506_s2_XiViewer_spectra.mgf	1	20.0 ppm	peptide;a;b;y	988.96541944148	988.959835795	FALSE	FALSE	125.0	FALSE	TRUE	FALSE	FALSE
KFGQLDFIDNNIVVK	LKTDEDR	157	133	1	2	Spp1	Spp1	4	196.08479216	616	20210512_Q3_U3_1-10_WH_SA_JOW_20210506_2_B11.21932.21932.4 File:"20210512_Q3_U3_1-10_WH_SA_JOW_20210506_2_B11.raw"_ NativeID:"controllerType=0 controllerNumber=1 scan=21932"	JOW_20210506_s2_XiViewer_spectra.mgf	1	20.0 ppm	peptide;a;b;y	706.126572576629	706.1237192875	FALSE	FALSE	116.0	FALSE	TRUE	FALSE	FALSE
TDEISTDVSEANSEHSLMITETSSPFR	GPGSMVAR	11	1	24	0	Mer2	Mer2	5	196.08479216	792	20210512_Q3_U3_1-10_WH_SA_JOW_20210506_2_B11.21997.21997.5 File:"20210512_Q3_U3_1-10_WH_SA_JOW_20210506_2_B11.raw"_ NativeID:"controllerType=0 controllerNumber=1 scan=21997"	JOW_20210506_s2_XiViewer_spectra.mgf	1	20.0 ppm	peptide;a;b;y	791.372928351997	791.369323912	FALSE	FALSE	145.0	FALSE	TRUE	FALSE	FALSE
TDEISTDVSEANSEHSLMITETSSPFR	GPGSMVAR	11	1	22	0	Mer2	Mer2	4	196.08479216	172	20210512_Q3_U3_1-10_WH_SA_JOW_20210506_2_B11.22006.22006.4 File:"20210512_Q3_U3_1-10_WH_SA_JOW_20210506_2_B11.raw"_ NativeID:"controllerType=0 controllerNumber=1 scan=22006"	JOW_20210506_s2_XiViewer_spectra.mgf	1	20.0 ppm	peptide;a;b;y	988.965174517263	988.959835795	FALSE	FALSE	100.0	FALSE	TRUE	FALSE	FALSE
TDEISTDVSEANSEHSLMITETSSPFR	GPGSMVAR	11	1	13	0	Mer2	Mer2	4	196.08479216	398	20210512_Q3_U3_1-10_WH_SA_JOW_20210506_2_B11.22160.22160.4 File:"20210512_Q3_U3_1-10_WH_SA_JOW_20210506_2_B11.raw"_ NativeID:"controllerType=0 controllerNumber=1 scan=22160"	JOW_20210506_s2_XiViewer_spectra.mgf	1	20.0 ppm	peptide;a;b;y	988.962621759436	988.959835795	FALSE	FALSE	102.0	FALSE	TRUE	FALSE	FALSE
TDEISTDVSEANSEHSLMITETSSPFR	GPGSMVAR	11	1	22	0	Mer2	Mer2	4	196.08479216	867	20210512_Q3_U3_1-10_WH_SA_JOW_20210506_2_B11.22314.22314.4 File:"20210512_Q3_U3_1-10_WH_SA_JOW_20210506_2_B11.raw"_ NativeID:"controllerType=0 controllerNumber=1 scan=22314"	JOW_20210506_s2_XiViewer_spectra.mgf	1	20.0 ppm	peptide;a;b;y	988.965091736348	988.959835795	FALSE	FALSE	114.0	FALSE	TRUE	FALSE	FALSE
TDEISTDVSEANSEHSLMITETSSPFR	GPGSMVAR	11	1	13	0	Mer2	Mer2	4	196.08479216	988	20210512_Q3_U3_1-10_WH_SA_JOW_20210506_2_B11.22468.22468.4 File:"20210512_Q3_U3_1-10_WH_SA_JOW_20210506_2_B11.raw"_ NativeID:"controllerType=0 controllerNumber=1 scan=22468"	JOW_20210506_s2_XiViewer_spectra.mgf	1	20.0 ppm	peptide;a;b;y	988.965566609655	988.959835795	FALSE	FALSE	121.0	FALSE	TRUE	FALSE	FALSE
TDEISTDVSEANSEHSLMITETSSPFR	GPGSMVAR	11	1	22	0	Mer2	Mer2	4	196.08479216	442	20210512_Q3_U3_1-10_WH_SA_JOW_20210506_2_B11.22622.22622.4 File:"20210512_Q3_U3_1-10_WH_SA_JOW_20210506_2_B11.raw"_ NativeID:"controllerType=0 controllerNumber=1 scan=22622"	JOW_20210506_s2_XiViewer_spectra.mgf	1	20.0 ppm	peptide;a;b;y	988.96397796364	988.959835795	FALSE	FALSE	114.0	FALSE	TRUE	FALSE	FALSE
TDEISTDVSEANSEHSLMITETSSPFR	GPGSMVAR	11	1	13	0	Mer2	Mer2	4	196.08479216	120	20210512_Q3_U3_1-10_WH_SA_JOW_20210506_2_B11.22777.22777.4 File:"20210512_Q3_U3_1-10_WH_SA_JOW_20210506_2_B11.raw"_ NativeID:"controllerType=0 controllerNumber=1 scan=22777"	JOW_20210506_s2_XiViewer_spectra.mgf	1	20.0 ppm	peptide;a;b;y	988.963738279072	988.959835795	FALSE	FALSE	101.0	FALSE	TRUE	FALSE	FALSE
GPGSMSLPQWCcmPPHSTLK	VLLSLSKDMHSLQTR	1	199	0	6	Spp1	Mer2	4	196.08479216	537	20210512_Q3_U3_1-10_WH_SA_JOW_20210506_2_B11.22834.22834.4 File:"20210512_Q3_U3_1-10_WH_SA_JOW_20210506_2_B11.raw"_ NativeID:"controllerType=0 controllerNumber=1 scan=22834"	JOW_20210506_s2_XiViewer_spectra.mgf	1	20.0 ppm	peptide;a;b;y	976.504358632578	976.498305625	FALSE	FALSE	74.0	FALSE	TRUE	FALSE	FALSE
TDEISTDVSEANSEHSLMITETSSPFR	GPGSMVAR	11	1	22	0	Mer2	Mer2	4	196.08479216	541	20210512_Q3_U3_1-10_WH_SA_JOW_20210506_2_B11.22930.22930.4 File:"20210512_Q3_U3_1-10_WH_SA_JOW_20210506_2_B11.raw"_ NativeID:"controllerType=0 controllerNumber=1 scan=22930"	JOW_20210506_s2_XiViewer_spectra.mgf	1	20.0 ppm	peptide;a;b;y	988.965358451897	988.959835795	FALSE	FALSE	111.0	FALSE	TRUE	FALSE	FALSE
GPGSMSLPQWCcmPPHSTLK	VLLSLSKDMHSLQTR	1	199	0	11	Spp1	Mer2	5	196.08479216	917	20210512_Q3_U3_1-10_WH_SA_JOW_20210506_2_B11.22963.22963.5 File:"20210512_Q3_U3_1-10_WH_SA_JOW_20210506_2_B11.raw"_ NativeID:"controllerType=0 controllerNumber=1 scan=22963"	JOW_20210506_s2_XiViewer_spectra.mgf	1	20.0 ppm	peptide;a;b;y	781.404675961285	781.400099776	FALSE	FALSE	117.0	FALSE	TRUE	FALSE	FALSE
TDEISTDVSEANSEHSLMITETSSPFR	GPGSMVAR	11	1	22	0	Mer2	Mer2	4	196.08479216	805	20210512_Q3_U3_1-10_WH_SA_JOW_20210506_2_B11.23084.23084.4 File:"20210512_Q3_U3_1-10_WH_SA_JOW_20210506_2_B11.raw"_ NativeID:"controllerType=0 controllerNumber=1 scan=23084"	JOW_20210506_s2_XiViewer_spectra.mgf	1	20.0 ppm	peptide;a;b;y	988.965597057776	988.959835795	FALSE	FALSE	112.0	FALSE	TRUE	FALSE	FALSE
TDEISTDVSEANSEHSLMITETSSPFR	GPGSMVAR	11	1	13	0	Mer2	Mer2	4	196.08479216	910	20210512_Q3_U3_1-10_WH_SA_JOW_20210506_2_B11.23238.23238.4 File:"20210512_Q3_U3_1-10_WH_SA_JOW_20210506_2_B11.raw"_ NativeID:"controllerType=0 controllerNumber=1 scan=23238"	JOW_20210506_s2_XiViewer_spectra.mgf	1	20.0 ppm	peptide;a;b;y	988.965481205929	988.959835795	FALSE	FALSE	105.0	FALSE	TRUE	FALSE	FALSE
TDEISTDVSEANSEHSLMITETSSPFR	GPGSMVAR	11	1	22	0	Mer2	Mer2	4	196.08479216	425	20210512_Q3_U3_1-10_WH_SA_JOW_20210506_2_B11.23547.23547.4 File:"20210512_Q3_U3_1-10_WH_SA_JOW_20210506_2_B11.raw"_ NativeID:"controllerType=0 controllerNumber=1 scan=23547"	JOW_20210506_s2_XiViewer_spectra.mgf	1	20.0 ppm	peptide;a;b;y	988.965288368575	988.959835795	FALSE	FALSE	104.0	FALSE	TRUE	FALSE	FALSE
VTNAGALEESDKQILEWAGK	GPGSMVAR	46	1	12	0	Mer2	Mer2	3	196.08479216	712	20210512_Q3_U3_1-10_WH_SA_JOW_20210506_2_B11.23803.23803.3 File:"20210512_Q3_U3_1-10_WH_SA_JOW_20210506_2_B11.raw"_ NativeID:"controllerType=0 controllerNumber=1 scan=23803"	JOW_20210506_s2_XiViewer_spectra.mgf	1	20.0 ppm	peptide;a;b;y	1043.533328090371	1043.5275466599999	FALSE	FALSE	132.0	FALSE	TRUE	FALSE	FALSE
TDEISTDVSEANSEHSLMITETSSPFR	GPGSMVAR	11	1	22	0	Mer2	Mer2	4	196.08479216	113	20210512_Q3_U3_1-10_WH_SA_JOW_20210506_2_B11.24008.24008.4 File:"20210512_Q3_U3_1-10_WH_SA_JOW_20210506_2_B11.raw"_ NativeID:"controllerType=0 controllerNumber=1 scan=24008"	JOW_20210506_s2_XiViewer_spectra.mgf	1	20.0 ppm	peptide;a;b;y	988.964883609206	988.959835795	FALSE	FALSE	98.0	FALSE	TRUE	FALSE	FALSE
TDEISTDVSEANSEHSLMITETSSPFR	GPGSMVAR	11	1	20	0	Mer2	Mer2	4	196.08479216	891	20210512_Q3_U3_1-10_WH_SA_JOW_20210506_2_B11.24317.24317.4 File:"20210512_Q3_U3_1-10_WH_SA_JOW_20210506_2_B11.raw"_ NativeID:"controllerType=0 controllerNumber=1 scan=24317"	JOW_20210506_s2_XiViewer_spectra.mgf	1	20.0 ppm	peptide;a;b;y	988.963759894971	988.959835795	FALSE	FALSE	98.0	FALSE	TRUE	FALSE	FALSE
TDEISTDVSEANSEHSLMITETSSPFR	GPGSMVAR	11	1	22	0	Mer2	Mer2	4	196.08479216	449	20210512_Q3_U3_1-10_WH_SA_JOW_20210506_2_B11.24778.24778.4 File:"20210512_Q3_U3_1-10_WH_SA_JOW_20210506_2_B11.raw"_ NativeID:"controllerType=0 controllerNumber=1 scan=24778"	JOW_20210506_s2_XiViewer_spectra.mgf	1	20.0 ppm	peptide;a;b;y	988.965381354696	988.959835795	FALSE	FALSE	92.0	FALSE	TRUE	FALSE	FALSE
TDEISTDVSEANSEHSLMITETSSPFR	GPGSMVAR	11	1	22	0	Mer2	Mer2	4	196.08479216	263	20210512_Q3_U3_1-10_WH_SA_JOW_20210506_2_B11.24933.24933.4 File:"20210512_Q3_U3_1-10_WH_SA_JOW_20210506_2_B11.raw"_ NativeID:"controllerType=0 controllerNumber=1 scan=24933"	JOW_20210506_s2_XiViewer_spectra.mgf	1	20.0 ppm	peptide;a;b;y	988.96550386208	988.959835795	FALSE	FALSE	106.0	FALSE	TRUE	FALSE	FALSE
KFGQLDFIDNNIVVK	GPGSMVAR	157	1	1	0	Spp1	Mer2	3	196.08479216	583	20210512_Q3_U3_1-10_WH_SA_JOW_20210506_2_B11.25278.25278.3 File:"20210512_Q3_U3_1-10_WH_SA_JOW_20210506_2_B11.raw"_ NativeID:"controllerType=0 controllerNumber=1 scan=25278"	JOW_20210506_s2_XiViewer_spectra.mgf	1	20.0 ppm	peptide;a;b;y	907.149552413078	907.14604943	FALSE	FALSE	111.0	FALSE	TRUE	FALSE	FALSE
CcmTQEMLFNVGSQLEDVHK	GPGSMVAR	181	1	2	0	Mer2	Mer2	4	196.08479216	733	20210512_Q3_U3_1-10_WH_SA_JOW_20210506_2_B11.25419.25419.4 File:"20210512_Q3_U3_1-10_WH_SA_JOW_20210506_2_B11.raw"_ NativeID:"controllerType=0 controllerNumber=1 scan=25419"	JOW_20210506_s2_XiViewer_spectra.mgf	1	20.0 ppm	peptide;a;b;y	776.874941934286	776.87040708	FALSE	FALSE	170.0	FALSE	TRUE	FALSE	FALSE
TDEISTDVSEANSEHSLMITETSSPFR	GPGSMVAR	11	1	22	0	Mer2	Mer2	4	196.08479216	527	20210512_Q3_U3_1-10_WH_SA_JOW_20210506_2_B11.26288.26288.4 File:"20210512_Q3_U3_1-10_WH_SA_JOW_20210506_2_B11.raw"_ NativeID:"controllerType=0 controllerNumber=1 scan=26288"	JOW_20210506_s2_XiViewer_spectra.mgf	1	20.0 ppm	peptide;a;b;y	988.964193109995	988.959835795	FALSE	FALSE	93.0	FALSE	TRUE	FALSE	FALSE
TDEISTDVSEANSEHSLMITETSSPFR	GPGSMVAR	11	1	24	0	Mer2	Mer2	4	196.08479216	727	20210512_Q3_U3_1-10_WH_SA_JOW_20210506_2_B11.26475.26475.4 File:"20210512_Q3_U3_1-10_WH_SA_JOW_20210506_2_B11.raw"_ NativeID:"controllerType=0 controllerNumber=1 scan=26475"	JOW_20210506_s2_XiViewer_spectra.mgf	1	20.0 ppm	peptide;a;b;y	988.966893202527	988.959835795	FALSE	FALSE	89.0	FALSE	TRUE	FALSE	FALSE
QILEWAGKLELESMoxELR	GPGSMoxVAR	58	1	8	0	Mer2	Mer2	3	196.08479216	913	20210512_Q3_U3_1-10_WH_SA_JOW_20210506_2_B11.26522.26522.3 File:"20210512_Q3_U3_1-10_WH_SA_JOW_20210506_2_B11.raw"_ NativeID:"controllerType=0 controllerNumber=1 scan=26522"	JOW_20210506_s2_XiViewer_spectra.mgf	1	20.0 ppm	peptide;a;b;y	1016.189811394885	1016.18272294	FALSE	FALSE	66.0	FALSE	TRUE	FALSE	FALSE
TDEISTDVSEANSEHSLMITETSSPFR	GPGSMVAR	11	1	13	0	Mer2	Mer2	4	196.08479216	946	20210512_Q3_U3_1-10_WH_SA_JOW_20210506_2_B11.26651.26651.4 File:"20210512_Q3_U3_1-10_WH_SA_JOW_20210506_2_B11.raw"_ NativeID:"controllerType=0 controllerNumber=1 scan=26651"	JOW_20210506_s2_XiViewer_spectra.mgf	1	20.0 ppm	peptide;a;b;y	988.965774590818	988.959835795	FALSE	FALSE	87.0	FALSE	TRUE	FALSE	FALSE
TDEISTDVSEANSEHSLMITETSSPFR	GPGSMVAR	11	1	24	0	Mer2	Mer2	4	196.08479216	804	20210512_Q3_U3_1-10_WH_SA_JOW_20210506_2_B11.26827.26827.4 File:"20210512_Q3_U3_1-10_WH_SA_JOW_20210506_2_B11.raw"_ NativeID:"controllerType=0 controllerNumber=1 scan=26827"	JOW_20210506_s2_XiViewer_spectra.mgf	1	20.0 ppm	peptide;a;b;y	988.96531622577	988.959835795	FALSE	FALSE	88.0	FALSE	TRUE	FALSE	FALSE
TDEISTDVSEANSEHSLMITETSSPFR	GPGSMVAR	11	1	16	0	Mer2	Mer2	4	196.08479216	1002	20210512_Q3_U3_1-10_WH_SA_JOW_20210506_2_B11.27554.27554.4 File:"20210512_Q3_U3_1-10_WH_SA_JOW_20210506_2_B11.raw"_ NativeID:"controllerType=0 controllerNumber=1 scan=27554"	JOW_20210506_s2_XiViewer_spectra.mgf	1	20.0 ppm	peptide;a;b;y	988.9653952839	988.959835795	FALSE	FALSE	96.0	FALSE	TRUE	FALSE	FALSE
TDEISTDVSEANSEHSLMITETSSPFR	GPGSMVAR	11	1	22	0	Mer2	Mer2	4	196.08479216	324	20210512_Q3_U3_1-10_WH_SA_JOW_20210506_2_B11.27740.27740.4 File:"20210512_Q3_U3_1-10_WH_SA_JOW_20210506_2_B11.raw"_ NativeID:"controllerType=0 controllerNumber=1 scan=27740"	JOW_20210506_s2_XiViewer_spectra.mgf	1	20.0 ppm	peptide;a;b;y	988.966060946605	988.959835795	FALSE	FALSE	94.0	FALSE	TRUE	FALSE	FALSE
TDEISTDVSEANSEHSLMITETSSPFR	GPGSMVAR	11	1	22	0	Mer2	Mer2	4	196.08479216	112	20210512_Q3_U3_1-10_WH_SA_JOW_20210506_2_B11.28279.28279.4 File:"20210512_Q3_U3_1-10_WH_SA_JOW_20210506_2_B11.raw"_ NativeID:"controllerType=0 controllerNumber=1 scan=28279"	JOW_20210506_s2_XiViewer_spectra.mgf	1	20.0 ppm	peptide;a;b;y	988.965694521144	988.959835795	FALSE	FALSE	92.0	FALSE	TRUE	FALSE	FALSE
TDEISTDVSEANSEHSLMITETSSPFR	GPGSMVAR	11	1	13	0	Mer2	Mer2	4	196.08479216	514	20210512_Q3_U3_1-10_WH_SA_JOW_20210506_2_B11.28455.28455.4 File:"20210512_Q3_U3_1-10_WH_SA_JOW_20210506_2_B11.raw"_ NativeID:"controllerType=0 controllerNumber=1 scan=28455"	JOW_20210506_s2_XiViewer_spectra.mgf	1	20.0 ppm	peptide;a;b;y	988.96689854417	988.959835795	FALSE	FALSE	87.0	FALSE	TRUE	FALSE	FALSE
TDEISTDVSEANSEHSLMITETSSPFR	GPGSMVAR	11	1	24	0	Mer2	Mer2	4	196.08479216	459	20210512_Q3_U3_1-10_WH_SA_JOW_20210506_2_B11.29005.29005.4 File:"20210512_Q3_U3_1-10_WH_SA_JOW_20210506_2_B11.raw"_ NativeID:"controllerType=0 controllerNumber=1 scan=29005"	JOW_20210506_s2_XiViewer_spectra.mgf	1	20.0 ppm	peptide;a;b;y	988.965689937657	988.959835795	FALSE	FALSE	82.0	FALSE	TRUE	FALSE	FALSE
QILEWAGKLELESMELR	GPGSMVAR	58	1	8	0	Mer2	Mer2	3	196.08479216	602	20210512_Q3_U3_1-10_WH_SA_JOW_20210506_2_B11.29813.29813.3 File:"20210512_Q3_U3_1-10_WH_SA_JOW_20210506_2_B11.raw"_ NativeID:"controllerType=0 controllerNumber=1 scan=29813"	JOW_20210506_s2_XiViewer_spectra.mgf	1	20.0 ppm	peptide;a;b;y	1005.52540521782	1005.51944654	FALSE	FALSE	108.0	FALSE	TRUE	FALSE	FALSE
QILEWAGKLELESMELR	GPGSMVAR	58	1	8	0	Mer2	Mer2	4	196.08479216	207	20210512_Q3_U3_1-10_WH_SA_JOW_20210506_2_B11.29822.29822.4 File:"20210512_Q3_U3_1-10_WH_SA_JOW_20210506_2_B11.raw"_ NativeID:"controllerType=0 controllerNumber=1 scan=29822"	JOW_20210506_s2_XiViewer_spectra.mgf	1	20.0 ppm	peptide;a;b;y	754.39602003293	754.391404	FALSE	FALSE	175.0	FALSE	TRUE	FALSE	FALSE
QILEWAGKLELESMELR	GPGSMVAR	58	1	13	0	Mer2	Mer2	4	196.08479216	950	20210512_Q3_U3_1-10_WH_SA_JOW_20210506_2_B11.30030.30030.4 File:"20210512_Q3_U3_1-10_WH_SA_JOW_20210506_2_B11.raw"_ NativeID:"controllerType=0 controllerNumber=1 scan=30030"	JOW_20210506_s2_XiViewer_spectra.mgf	1	20.0 ppm	peptide;a;b;y	754.395629882813	754.391404	FALSE	FALSE	136.0	FALSE	TRUE	FALSE	FALSE
QILEWAGKLELESMELR	GPGSMVAR	58	1	8	0	Mer2	Mer2	3	196.08479216	655	20210512_Q3_U3_1-10_WH_SA_JOW_20210506_2_B11.30191.30191.3 File:"20210512_Q3_U3_1-10_WH_SA_JOW_20210506_2_B11.raw"_ NativeID:"controllerType=0 controllerNumber=1 scan=30191"	JOW_20210506_s2_XiViewer_spectra.mgf	1	20.0 ppm	peptide;a;b;y	1005.527038574219	1005.51944654	FALSE	FALSE	23.0	FALSE	TRUE	FALSE	FALSE
TDEISTDVSEANSEHSLMITETSSPFR	GPGSMVAR	11	1	13	0	Mer2	Mer2	4	196.08479216	509	20210512_Q3_U3_1-10_WH_SA_JOW_20210506_2_B11.30644.30644.4 File:"20210512_Q3_U3_1-10_WH_SA_JOW_20210506_2_B11.raw"_ NativeID:"controllerType=0 controllerNumber=1 scan=30644"	JOW_20210506_s2_XiViewer_spectra.mgf	1	20.0 ppm	peptide;a;b;y	988.966449908151	988.959835795	FALSE	FALSE	77.0	FALSE	TRUE	FALSE	FALSE
TDEISTDVSEANSEHSLMITETSSPFR	GPGSMVAR	11	1	16	0	Mer2	Mer2	4	196.08479216	73	20210512_Q3_U3_1-10_WH_SA_JOW_20210506_2_B11.31194.31194.4 File:"20210512_Q3_U3_1-10_WH_SA_JOW_20210506_2_B11.raw"_ NativeID:"controllerType=0 controllerNumber=1 scan=31194"	JOW_20210506_s2_XiViewer_spectra.mgf	1	20.0 ppm	peptide;a;b;y	988.966770011116	988.959835795	FALSE	FALSE	84.0	FALSE	TRUE	FALSE	FALSE
TDEISTDVSEANSEHSLMITETSSPFR	GPGSMVAR	11	1	22	0	Mer2	Mer2	4	196.08479216	893	20210512_Q3_U3_1-10_WH_SA_JOW_20210506_2_B11.31547.31547.4 File:"20210512_Q3_U3_1-10_WH_SA_JOW_20210506_2_B11.raw"_ NativeID:"controllerType=0 controllerNumber=1 scan=31547"	JOW_20210506_s2_XiViewer_spectra.mgf	1	20.0 ppm	peptide;a;b;y	988.964172540408	988.959835795	FALSE	FALSE	78.0	FALSE	TRUE	FALSE	FALSE
DLASQIENQLDKVSTAMLSK	TKSDSSYR	118	143	19	2	Mer2	Mer2	4	196.08479216	685	20210512_Q3_U3_1-10_WH_SA_JOW_20210506_2_B11.31982.31982.4 File:"20210512_Q3_U3_1-10_WH_SA_JOW_20210506_2_B11.raw"_ NativeID:"controllerType=0 controllerNumber=1 scan=31982"	JOW_20210506_s2_XiViewer_spectra.mgf	1	20.0 ppm	peptide;a;b;y	833.171264648438	833.1686920025	FALSE	FALSE	32.0	FALSE	TRUE	FALSE	FALSE
TDEISTDVSEANSEHSLMITETSSPFR	GPGSMVAR	11	1	16	0	Mer2	Mer2	4	196.08479216	767	20210512_Q3_U3_1-10_WH_SA_JOW_20210506_2_B11.32639.32639.4 File:"20210512_Q3_U3_1-10_WH_SA_JOW_20210506_2_B11.raw"_ NativeID:"controllerType=0 controllerNumber=1 scan=32639"	JOW_20210506_s2_XiViewer_spectra.mgf	1	20.0 ppm	peptide;a;b;y	988.966335190317	988.959835795	FALSE	FALSE	85.0	FALSE	TRUE	FALSE	FALSE
TDEISTDVSEANSEHSLMITETSSPFR	GPGSMVAR	11	1	16	0	Mer2	Mer2	4	196.08479216	304	20210512_Q3_U3_1-10_WH_SA_JOW_20210506_2_B11.32815.32815.4 File:"20210512_Q3_U3_1-10_WH_SA_JOW_20210506_2_B11.raw"_ NativeID:"controllerType=0 controllerNumber=1 scan=32815"	JOW_20210506_s2_XiViewer_spectra.mgf	1	20.0 ppm	peptide;a;b;y	988.965169948466	988.959835795	FALSE	FALSE	89.0	FALSE	TRUE	FALSE	FALSE
TDEISTDVSEANSEHSLMITETSSPFR	GPGSMVAR	11	1	16	0	Mer2	Mer2	4	196.08479216	925	20210512_Q3_U3_1-10_WH_SA_JOW_20210506_2_B11.32994.32994.4 File:"20210512_Q3_U3_1-10_WH_SA_JOW_20210506_2_B11.raw"_ NativeID:"controllerType=0 controllerNumber=1 scan=32994"	JOW_20210506_s2_XiViewer_spectra.mgf	1	20.0 ppm	peptide;a;b;y	988.966256010195	988.959835795	FALSE	FALSE	82.0	FALSE	TRUE	FALSE	FALSE
DLASQIENQLDKVSTAMLSK	LIKVLNENSK	118	80	19	3	Mer2	Mer2	4	196.08479216	238	20210512_Q3_U3_1-10_WH_SA_JOW_20210506_2_B11.33017.33017.4 File:"20210512_Q3_U3_1-10_WH_SA_JOW_20210506_2_B11.raw"_ NativeID:"controllerType=0 controllerNumber=1 scan=33017"	JOW_20210506_s2_XiViewer_spectra.mgf	1	20.0 ppm	peptide;a;b;y	886.734022212376	886.7289167275	FALSE	FALSE	49.0	FALSE	TRUE	FALSE	FALSE
TDEISTDVSEANSEHSLMITETSSPFR	GPGSMVAR	11	1	24	0	Mer2	Mer2	4	196.08479216	945	20210512_Q3_U3_1-10_WH_SA_JOW_20210506_2_B11.33948.33948.4 File:"20210512_Q3_U3_1-10_WH_SA_JOW_20210506_2_B11.raw"_ NativeID:"controllerType=0 controllerNumber=1 scan=33948"	JOW_20210506_s2_XiViewer_spectra.mgf	1	20.0 ppm	peptide;a;b;y	988.966707632627	988.959835795	FALSE	FALSE	82.0	FALSE	TRUE	FALSE	FALSE
TDEISTDVSEANSEHSLMITETSSPFR	GPGSMVAR	11	1	24	0	Mer2	Mer2	4	196.08479216	808	20210512_Q3_U3_1-10_WH_SA_JOW_20210506_2_B11.34410.34410.4 File:"20210512_Q3_U3_1-10_WH_SA_JOW_20210506_2_B11.raw"_ NativeID:"controllerType=0 controllerNumber=1 scan=34410"	JOW_20210506_s2_XiViewer_spectra.mgf	1	20.0 ppm	peptide;a;b;y	988.966360373535	988.959835795	FALSE	FALSE	85.0	FALSE	TRUE	FALSE	FALSE
TDEISTDVSEANSEHSLMITETSSPFR	GPGSMVAR	11	1	24	0	Mer2	Mer2	4	196.08479216	58	20210512_Q3_U3_1-10_WH_SA_JOW_20210506_2_B11.34719.34719.4 File:"20210512_Q3_U3_1-10_WH_SA_JOW_20210506_2_B11.raw"_ NativeID:"controllerType=0 controllerNumber=1 scan=34719"	JOW_20210506_s2_XiViewer_spectra.mgf	1	20.0 ppm	peptide;a;b;y	988.965376365427	988.959835795	FALSE	FALSE	85.0	FALSE	TRUE	FALSE	FALSE
TDEISTDVSEANSEHSLMITETSSPFR	GPGSMVAR	11	1	16	0	Mer2	Mer2	4	196.08479216	358	20210512_Q3_U3_1-10_WH_SA_JOW_20210506_2_B11.35379.35379.4 File:"20210512_Q3_U3_1-10_WH_SA_JOW_20210506_2_B11.raw"_ NativeID:"controllerType=0 controllerNumber=1 scan=35379"	JOW_20210506_s2_XiViewer_spectra.mgf	1	20.0 ppm	peptide;a;b;y	988.966265957376	988.959835795	FALSE	FALSE	77.0	FALSE	TRUE	FALSE	FALSE
DLASQIENQLDKVSTAMLSK	GPGSMVAR	118	1	12	0	Mer2	Mer2	3	196.08479216	338	20210512_Q3_U3_1-10_WH_SA_JOW_20210506_2_B11.35877.35877.3 File:"20210512_Q3_U3_1-10_WH_SA_JOW_20210506_2_B11.raw"_ NativeID:"controllerType=0 controllerNumber=1 scan=35877"	JOW_20210506_s2_XiViewer_spectra.mgf	1	20.0 ppm	peptide;a;b;y	1054.209823223813	1054.2040751733332	FALSE	FALSE	103.0	FALSE	TRUE	FALSE	FALSE
TDEISTDVSEANSEHSLMITETSSPFR	GPGSMVAR	11	1	13	0	Mer2	Mer2	4	196.08479216	768	20210512_Q3_U3_1-10_WH_SA_JOW_20210506_2_B11.37080.37080.4 File:"20210512_Q3_U3_1-10_WH_SA_JOW_20210506_2_B11.raw"_ NativeID:"controllerType=0 controllerNumber=1 scan=37080"	JOW_20210506_s2_XiViewer_spectra.mgf	1	20.0 ppm	peptide;a;b;y	988.965466933929	988.959835795	FALSE	FALSE	73.0	FALSE	TRUE	FALSE	FALSE
SSSPTLSTSQNHNSEDNDDASHR	YNSKITR	273	160	21	4	Mer2	Mer2	6	196.08479216	775	20210512_Q3_U3_1-10_WH_SA_JOW_20210506_2_B11.6864.6864.6 File:"20210512_Q3_U3_1-10_WH_SA_JOW_20210506_2_B11.raw"_ NativeID:"controllerType=0 controllerNumber=1 scan=6864"	JOW_20210506_s2_XiViewer_spectra.mgf	1	20.0 ppm	peptide;a;b;y	594.609927575122	594.6064821666666	FALSE	FALSE	12.0	FALSE	TRUE	FALSE	FALSE
YNSKITR	YNSKITR	160	160	4	6	Mer2	Mer2	4	196.08479216	954	20210512_Q3_U3_1-10_WH_SA_JOW_20210506_2_B7.10359.10359.4 File:"20210512_Q3_U3_1-10_WH_SA_JOW_20210506_2_B7.raw"_ NativeID:"controllerType=0 controllerNumber=1 scan=10359"	JOW_20210506_s2_XiViewer_spectra.mgf	1	20.0 ppm	peptide;a;b;y	490.269713952258	490.26680698	FALSE	FALSE	237.0	FALSE	TRUE	FALSE	FALSE
YNSKITR	YNSKITR	160	160	4	4	Mer2	Mer2	3	196.08479216	812	20210512_Q3_U3_1-10_WH_SA_JOW_20210506_2_B7.10360.10360.3 File:"20210512_Q3_U3_1-10_WH_SA_JOW_20210506_2_B7.raw"_ NativeID:"controllerType=0 controllerNumber=1 scan=10360"	JOW_20210506_s2_XiViewer_spectra.mgf	1	20.0 ppm	peptide;a;b;y	653.357233478463	653.35331718	FALSE	FALSE	139.0	FALSE	TRUE	FALSE	FALSE
ENSDKLIK	TKSDSSYR	75	143	5	1	Mer2	Mer2	4	196.08479216	386	20210512_Q3_U3_1-10_WH_SA_JOW_20210506_2_B7.10459.10459.4 File:"20210512_Q3_U3_1-10_WH_SA_JOW_20210506_2_B7.raw"_ NativeID:"controllerType=0 controllerNumber=1 scan=10459"	JOW_20210506_s2_XiViewer_spectra.mgf	1	20.0 ppm	peptide;a;b;y	522.020413165614	522.0169203175	FALSE	FALSE	8.0	FALSE	TRUE	FALSE	FALSE
TKSDSSYR	YNSKITR	143	160	7	4	Mer2	Mer2	4	196.08479216	29	20210512_Q3_U3_1-10_WH_SA_JOW_20210506_2_B7.10948.10948.4 File:"20210512_Q3_U3_1-10_WH_SA_JOW_20210506_2_B7.raw"_ NativeID:"controllerType=0 controllerNumber=1 scan=10948"	JOW_20210506_s2_XiViewer_spectra.mgf	1	20.0 ppm	peptide;a;b;y	505.761052282849	505.757809065	FALSE	FALSE	10.0	FALSE	TRUE	FALSE	FALSE
YNSKITR	GPGSMoxVAR	160	1	4	0	Mer2	Mer2	3	196.08479216	574	20210512_Q3_U3_1-10_WH_SA_JOW_20210506_2_B7.11585.11585.3 File:"20210512_Q3_U3_1-10_WH_SA_JOW_20210506_2_B7.raw"_ NativeID:"controllerType=0 controllerNumber=1 scan=11585"	JOW_20210506_s2_XiViewer_spectra.mgf	1	20.0 ppm	peptide;a;b;y	622.992233945222	622.9878694566667	FALSE	FALSE	13.0	FALSE	TRUE	FALSE	FALSE
TKSDSSYR	GPGSMVAR	143	1	1	0	Mer2	Mer2	3	196.08479216	518	20210512_Q3_U3_1-10_WH_SA_JOW_20210506_2_B7.12297.12297.3 File:"20210512_Q3_U3_1-10_WH_SA_JOW_20210506_2_B7.raw"_ NativeID:"controllerType=0 controllerNumber=1 scan=12297"	JOW_20210506_s2_XiViewer_spectra.mgf	1	20.0 ppm	peptide;a;b;y	638.313848239195	638.3109007033333	FALSE	FALSE	14.0	FALSE	TRUE	FALSE	FALSE
GPGSMoxVAR	GPGSMoxVAR	1	1	0	0	Mer2	Mer2	3	196.08479216	799	20210512_Q3_U3_1-10_WH_SA_JOW_20210506_2_B7.12612.12612.3 File:"20210512_Q3_U3_1-10_WH_SA_JOW_20210506_2_B7.raw"_ NativeID:"controllerType=0 controllerNumber=1 scan=12612"	JOW_20210506_s2_XiViewer_spectra.mgf	1	20.0 ppm	peptide;a;b;y	592.626037597656	592.6224217333333	FALSE	FALSE	108.0	FALSE	TRUE	FALSE	FALSE
GPGSMoxVAR	GPGSMoxVAR	1	1	0	0	Mer2	Mer2	3	196.08479216	190	20210512_Q3_U3_1-10_WH_SA_JOW_20210506_2_B7.12820.12820.3 File:"20210512_Q3_U3_1-10_WH_SA_JOW_20210506_2_B7.raw"_ NativeID:"controllerType=0 controllerNumber=1 scan=12820"	JOW_20210506_s2_XiViewer_spectra.mgf	1	20.0 ppm	peptide;a;b;y	592.625849623941	592.6224217333333	FALSE	FALSE	59.0	FALSE	TRUE	FALSE	FALSE
KSVPPPR	KGGGK	255	4	1	1	Mer2	DECOY:H4	3	196.08479216	920	20210512_Q3_U3_1-10_WH_SA_JOW_20210506_2_B7.12854.12854.3 File:"20210512_Q3_U3_1-10_WH_SA_JOW_20210506_2_B7.raw"_ NativeID:"controllerType=0 controllerNumber=1 scan=12854"	JOW_20210506_s2_XiViewer_spectra.mgf	1	20.0 ppm	peptide;a;b;y	474.611022949219	474.6122917266667	FALSE	TRUE	19.0	TRUE	FALSE	TRUE	FALSE
GPGSMoxVAR	GPGSMoxVAR	1	1	0	0	Mer2	Mer2	3	196.08479216	142	20210512_Q3_U3_1-10_WH_SA_JOW_20210506_2_B7.13057.13057.3 File:"20210512_Q3_U3_1-10_WH_SA_JOW_20210506_2_B7.raw"_ NativeID:"controllerType=0 controllerNumber=1 scan=13057"	JOW_20210506_s2_XiViewer_spectra.mgf	1	20.0 ppm	peptide;a;b;y	592.625741443618	592.6224217333333	FALSE	FALSE	78.0	FALSE	TRUE	FALSE	FALSE
LKTDEDR	GPGSMVAR	133	1	2	0	Spp1	Mer2	3	196.08479216	453	20210512_Q3_U3_1-10_WH_SA_JOW_20210506_2_B7.13121.13121.3 File:"20210512_Q3_U3_1-10_WH_SA_JOW_20210506_2_B7.raw"_ NativeID:"controllerType=0 controllerNumber=1 scan=13121"	JOW_20210506_s2_XiViewer_spectra.mgf	1	20.0 ppm	peptide;a;b;y	615.979002542072	615.9756294933333	FALSE	FALSE	33.0	FALSE	TRUE	FALSE	FALSE
LKTDEDR	GPGSMoxVAR	133	1	2	0	Spp1	Mer2	3	196.08479216	234	20210512_Q3_U3_1-10_WH_SA_JOW_20210506_2_B7.13186.13186.3 File:"20210512_Q3_U3_1-10_WH_SA_JOW_20210506_2_B7.raw"_ NativeID:"controllerType=0 controllerNumber=1 scan=13186"	JOW_20210506_s2_XiViewer_spectra.mgf	1	20.0 ppm	peptide;a;b;y	621.310931786631	621.3072676933333	FALSE	FALSE	38.0	FALSE	TRUE	FALSE	FALSE
GPGSMoxVAR	GPGSMoxVAR	1	1	0	0	Mer2	Mer2	3	196.08479216	832	20210512_Q3_U3_1-10_WH_SA_JOW_20210506_2_B7.13301.13301.3 File:"20210512_Q3_U3_1-10_WH_SA_JOW_20210506_2_B7.raw"_ NativeID:"controllerType=0 controllerNumber=1 scan=13301"	JOW_20210506_s2_XiViewer_spectra.mgf	1	20.0 ppm	peptide;a;b;y	592.626772089822	592.6224217333333	FALSE	FALSE	51.0	FALSE	TRUE	FALSE	FALSE
YNSKITR	TLWKR	160	95	6	4	Mer2	Spp1	4	196.08479216	360	20210512_Q3_U3_1-10_WH_SA_JOW_20210506_2_B7.13935.13935.4 File:"20210512_Q3_U3_1-10_WH_SA_JOW_20210506_2_B7.raw"_ NativeID:"controllerType=0 controllerNumber=1 scan=13935"	JOW_20210506_s2_XiViewer_spectra.mgf	1	20.0 ppm	peptide;a;b;y	445.754853454678	445.752064155	FALSE	FALSE	112.0	FALSE	TRUE	FALSE	FALSE
YNSKITR	GPGSMVAR	160	1	4	0	Mer2	Mer2	3	196.08479216	512	20210512_Q3_U3_1-10_WH_SA_JOW_20210506_2_B7.14372.14372.3 File:"20210512_Q3_U3_1-10_WH_SA_JOW_20210506_2_B7.raw"_ NativeID:"controllerType=0 controllerNumber=1 scan=14372"	JOW_20210506_s2_XiViewer_spectra.mgf	1	20.0 ppm	peptide;a;b;y	617.658996582031	617.6562312566667	FALSE	FALSE	129.0	FALSE	TRUE	FALSE	FALSE
YNSKITR	GPGSMVAR	160	1	4	0	Mer2	Mer2	3	196.08479216	230	20210512_Q3_U3_1-10_WH_SA_JOW_20210506_2_B7.14397.14397.3 File:"20210512_Q3_U3_1-10_WH_SA_JOW_20210506_2_B7.raw"_ NativeID:"controllerType=0 controllerNumber=1 scan=14397"	JOW_20210506_s2_XiViewer_spectra.mgf	1	20.0 ppm	peptide;a;b;y	617.659778777452	617.6562312566667	FALSE	FALSE	74.0	FALSE	TRUE	FALSE	FALSE
YNSKITR	GPGSMoxVAR	160	1	4	0	Mer2	Mer2	3	196.08479216	969	20210512_Q3_U3_1-10_WH_SA_JOW_20210506_2_B7.14430.14430.3 File:"20210512_Q3_U3_1-10_WH_SA_JOW_20210506_2_B7.raw"_ NativeID:"controllerType=0 controllerNumber=1 scan=14430"	JOW_20210506_s2_XiViewer_spectra.mgf	1	20.0 ppm	peptide;a;b;y	622.990945066733	622.9878694566667	FALSE	FALSE	22.0	FALSE	TRUE	FALSE	FALSE
YNSKITR	GPGSMVAR	160	1	4	0	Mer2	Mer2	4	196.08479216	619	20210512_Q3_U3_1-10_WH_SA_JOW_20210506_2_B7.14433.14433.4 File:"20210512_Q3_U3_1-10_WH_SA_JOW_20210506_2_B7.raw"_ NativeID:"controllerType=0 controllerNumber=1 scan=14433"	JOW_20210506_s2_XiViewer_spectra.mgf	1	20.0 ppm	peptide;a;b;y	463.496355549425	463.4939925375	FALSE	FALSE	143.0	FALSE	TRUE	FALSE	FALSE
YNSKITR	GPGSMVAR	160	1	4	0	Mer2	Mer2	3	196.08479216	394	20210512_Q3_U3_1-10_WH_SA_JOW_20210506_2_B7.14591.14591.3 File:"20210512_Q3_U3_1-10_WH_SA_JOW_20210506_2_B7.raw"_ NativeID:"controllerType=0 controllerNumber=1 scan=14591"	JOW_20210506_s2_XiViewer_spectra.mgf	1	20.0 ppm	peptide;a;b;y	617.659860301591	617.6562312566667	FALSE	FALSE	69.0	FALSE	TRUE	FALSE	FALSE
ENSDKLIK	ENSDKLIK	75	75	5	5	Mer2	Mer2	4	196.08479216	854	20210512_Q3_U3_1-10_WH_SA_JOW_20210506_2_B7.15345.15345.4 File:"20210512_Q3_U3_1-10_WH_SA_JOW_20210506_2_B7.raw"_ NativeID:"controllerType=0 controllerNumber=1 scan=15345"	JOW_20210506_s2_XiViewer_spectra.mgf	1	20.0 ppm	peptide;a;b;y	522.788474519872	522.785029485	FALSE	FALSE	58.0	FALSE	TRUE	FALSE	FALSE
ENSDKLIK	ENSDKLIK	75	75	5	5	Mer2	Mer2	3	196.08479216	638	20210512_Q3_U3_1-10_WH_SA_JOW_20210506_2_B7.15346.15346.3 File:"20210512_Q3_U3_1-10_WH_SA_JOW_20210506_2_B7.raw"_ NativeID:"controllerType=0 controllerNumber=1 scan=15346"	JOW_20210506_s2_XiViewer_spectra.mgf	1	20.0 ppm	peptide;a;b;y	696.714785859109	696.7109471866667	FALSE	FALSE	148.0	FALSE	TRUE	FALSE	FALSE
GPGSMoxVAR	GPGSMVAR	1	1	0	0	Mer2	Mer2	3	196.08479216	864	20210512_Q3_U3_1-10_WH_SA_JOW_20210506_2_B7.16565.16565.3 File:"20210512_Q3_U3_1-10_WH_SA_JOW_20210506_2_B7.raw"_ NativeID:"controllerType=0 controllerNumber=1 scan=16565"	JOW_20210506_s2_XiViewer_spectra.mgf	1	20.0 ppm	peptide;a;b;y	587.294159149394	587.2907835333333	FALSE	FALSE	89.0	FALSE	TRUE	FALSE	FALSE
GPGSMoxVAR	GPGSMoxVAR	1	1	0	0	Mer2	Mer2	3	196.08479216	405	20210512_Q3_U3_1-10_WH_SA_JOW_20210506_2_B7.16610.16610.3 File:"20210512_Q3_U3_1-10_WH_SA_JOW_20210506_2_B7.raw"_ NativeID:"controllerType=0 controllerNumber=1 scan=16610"	JOW_20210506_s2_XiViewer_spectra.mgf	1	20.0 ppm	peptide;a;b;y	592.625511910692	592.6224217333333	FALSE	FALSE	118.0	FALSE	TRUE	FALSE	FALSE
GPGSMoxVAR	GPGSMVAR	1	1	0	0	Mer2	Mer2	3	196.08479216	932	20210512_Q3_U3_1-10_WH_SA_JOW_20210506_2_B7.17367.17367.3 File:"20210512_Q3_U3_1-10_WH_SA_JOW_20210506_2_B7.raw"_ NativeID:"controllerType=0 controllerNumber=1 scan=17367"	JOW_20210506_s2_XiViewer_spectra.mgf	1	20.0 ppm	peptide;a;b;y	587.293892204652	587.2907835333333	FALSE	FALSE	129.0	FALSE	TRUE	FALSE	FALSE
ENSDKLIK	GPGSMVAR	75	1	5	0	Mer2	Mer2	4	196.08479216	318	20210512_Q3_U3_1-10_WH_SA_JOW_20210506_2_B7.17467.17467.4 File:"20210512_Q3_U3_1-10_WH_SA_JOW_20210506_2_B7.raw"_ NativeID:"controllerType=0 controllerNumber=1 scan=17467"	JOW_20210506_s2_XiViewer_spectra.mgf	1	20.0 ppm	peptide;a;b;y	479.756207643246	479.75310379	FALSE	FALSE	45.0	FALSE	TRUE	FALSE	FALSE
GPGSMoxVAR	GPGSMVAR	1	1	0	0	Mer2	Mer2	3	196.08479216	695	20210512_Q3_U3_1-10_WH_SA_JOW_20210506_2_B7.17560.17560.3 File:"20210512_Q3_U3_1-10_WH_SA_JOW_20210506_2_B7.raw"_ NativeID:"controllerType=0 controllerNumber=1 scan=17560"	JOW_20210506_s2_XiViewer_spectra.mgf	1	20.0 ppm	peptide;a;b;y	587.294555664063	587.2907835333333	FALSE	FALSE	19.0	FALSE	TRUE	FALSE	FALSE
SIFSHSGKVTNAGALEESDK	GPGSMVAR	38	1	4	0	Mer2	Mer2	4	196.08479216	1005	20210512_Q3_U3_1-10_WH_SA_JOW_20210506_2_B7.20045.20045.4 File:"20210512_Q3_U3_1-10_WH_SA_JOW_20210506_2_B7.raw"_ NativeID:"controllerType=0 controllerNumber=1 scan=20045"	JOW_20210506_s2_XiViewer_spectra.mgf	1	20.0 ppm	peptide;a;b;y	762.382233155802	762.377916515	FALSE	FALSE	136.0	FALSE	TRUE	FALSE	FALSE
GPGSMVAR	GPGSMVAR	1	1	0	0	Mer2	Mer2	3	196.08479216	252	20210512_Q3_U3_1-10_WH_SA_JOW_20210506_2_B7.20341.20341.3 File:"20210512_Q3_U3_1-10_WH_SA_JOW_20210506_2_B7.raw"_ NativeID:"controllerType=0 controllerNumber=1 scan=20341"	JOW_20210506_s2_XiViewer_spectra.mgf	1	20.0 ppm	peptide;a;b;y	581.962785837563	581.9591453333334	FALSE	FALSE	207.0	FALSE	TRUE	FALSE	FALSE
GPGSMoxVAR	GPGSMoxVAR	1	1	0	0	Mer2	Mer2	3	196.08479216	385	20210512_Q3_U3_1-10_WH_SA_JOW_20210506_2_B7.20373.20373.3 File:"20210512_Q3_U3_1-10_WH_SA_JOW_20210506_2_B7.raw"_ NativeID:"controllerType=0 controllerNumber=1 scan=20373"	JOW_20210506_s2_XiViewer_spectra.mgf	1	20.0 ppm	peptide;a;b;y	592.625445444782	592.6224217333333	FALSE	FALSE	147.0	FALSE	TRUE	FALSE	FALSE
GPGSMVAR	GPGSMVAR	1	1	0	0	Mer2	Mer2	3	196.08479216	978	20210512_Q3_U3_1-10_WH_SA_JOW_20210506_2_B7.20525.20525.3 File:"20210512_Q3_U3_1-10_WH_SA_JOW_20210506_2_B7.raw"_ NativeID:"controllerType=0 controllerNumber=1 scan=20525"	JOW_20210506_s2_XiViewer_spectra.mgf	1	20.0 ppm	peptide;a;b;y	581.962118473989	581.9591453333334	FALSE	FALSE	206.0	FALSE	TRUE	FALSE	FALSE
TKSDSSYR	TKSDSSYR	143	143	2	2	Mer2	Mer2	3	196.08479216	65	20210512_Q3_U3_1-10_WH_SA_JOW_20210506_2_B7.6410.6410.3 File:"20210512_Q3_U3_1-10_WH_SA_JOW_20210506_2_B7.raw"_ NativeID:"controllerType=0 controllerNumber=1 scan=6410"	JOW_20210506_s2_XiViewer_spectra.mgf	1	20.0 ppm	peptide;a;b;y	694.666853618778	694.6626560733333	FALSE	FALSE	55.0	FALSE	TRUE	FALSE	FALSE
TKSDSSYR	TKSDSSYR	143	143	2	2	Mer2	Mer2	4	196.08479216	717	20210512_Q3_U3_1-10_WH_SA_JOW_20210506_2_B7.6412.6412.4 File:"20210512_Q3_U3_1-10_WH_SA_JOW_20210506_2_B7.raw"_ NativeID:"controllerType=0 controllerNumber=1 scan=6412"	JOW_20210506_s2_XiViewer_spectra.mgf	1	20.0 ppm	peptide;a;b;y	521.252197228142	521.24881115	FALSE	FALSE	178.0	FALSE	TRUE	FALSE	FALSE
TKSDSSYR	YNSKITR	143	160	2	6	Mer2	Mer2	4	196.08479216	200	20210512_Q3_U3_1-10_WH_SA_JOW_20210506_2_B7.8397.8397.4 File:"20210512_Q3_U3_1-10_WH_SA_JOW_20210506_2_B7.raw"_ NativeID:"controllerType=0 controllerNumber=1 scan=8397"	JOW_20210506_s2_XiViewer_spectra.mgf	1	20.0 ppm	peptide;a;b;y	505.76089408561	505.757809065	FALSE	FALSE	124.0	FALSE	TRUE	FALSE	FALSE
TKSDSSYR	YNSKITR	143	160	1	4	Mer2	Mer2	5	196.08479216	643	20210512_Q3_U3_1-10_WH_SA_JOW_20210506_2_B7.8400.8400.5 File:"20210512_Q3_U3_1-10_WH_SA_JOW_20210506_2_B7.raw"_ NativeID:"controllerType=0 controllerNumber=1 scan=8400"	JOW_20210506_s2_XiViewer_spectra.mgf	1	20.0 ppm	peptide;a;b;y	404.810203824616	404.807702528	FALSE	FALSE	143.0	FALSE	TRUE	FALSE	FALSE
TKSDSSYR	YNSKITR	143	160	2	6	Mer2	Mer2	3	196.08479216	753	20210512_Q3_U3_1-10_WH_SA_JOW_20210506_2_B7.8581.8581.3 File:"20210512_Q3_U3_1-10_WH_SA_JOW_20210506_2_B7.raw"_ NativeID:"controllerType=0 controllerNumber=1 scan=8581"	JOW_20210506_s2_XiViewer_spectra.mgf	1	20.0 ppm	peptide;a;b;y	674.012557159789	674.0079866266666	FALSE	FALSE	9.0	FALSE	TRUE	FALSE	FALSE
TKSDSSYR	YNSKITR	143	160	2	6	Mer2	Mer2	4	196.08479216	603	20210512_Q3_U3_1-10_WH_SA_JOW_20210506_2_B7.8592.8592.4 File:"20210512_Q3_U3_1-10_WH_SA_JOW_20210506_2_B7.raw"_ NativeID:"controllerType=0 controllerNumber=1 scan=8592"	JOW_20210506_s2_XiViewer_spectra.mgf	1	20.0 ppm	peptide;a;b;y	505.761256859629	505.757809065	FALSE	FALSE	71.0	FALSE	TRUE	FALSE	FALSE
KMVEQTGHIDK	LKTDEDR	144	133	1	2	Spp1	Spp1	3	196.08479216	412	20210512_Q3_U3_1-10_WH_SA_JOW_20210506_2_B7.8696.8696.3 File:"20210512_Q3_U3_1-10_WH_SA_JOW_20210506_2_B7.raw"_ NativeID:"controllerType=0 controllerNumber=1 scan=8696"	JOW_20210506_s2_XiViewer_spectra.mgf	1	20.0 ppm	peptide;a;b;y	786.402291678113	786.3970337966666	FALSE	FALSE	18.0	FALSE	TRUE	FALSE	FALSE
KMVEQTGHIDK	LKTDEDR	144	133	6	2	Spp1	Spp1	4	196.08479216	919	20210512_Q3_U3_1-10_WH_SA_JOW_20210506_2_B7.8703.8703.4 File:"20210512_Q3_U3_1-10_WH_SA_JOW_20210506_2_B7.raw"_ NativeID:"controllerType=0 controllerNumber=1 scan=8703"	JOW_20210506_s2_XiViewer_spectra.mgf	1	20.0 ppm	peptide;a;b;y	590.05322265625	590.0495944425	FALSE	FALSE	18.0	FALSE	TRUE	FALSE	FALSE
KMVEQTGHIDK	LKTDEDR	144	133	6	2	Spp1	Spp1	5	196.08479216	361	20210512_Q3_U3_1-10_WH_SA_JOW_20210506_2_B7.8742.8742.5 File:"20210512_Q3_U3_1-10_WH_SA_JOW_20210506_2_B7.raw"_ NativeID:"controllerType=0 controllerNumber=1 scan=8742"	JOW_20210506_s2_XiViewer_spectra.mgf	1	20.0 ppm	peptide;a;b;y	472.243988518853	472.24113083000003	FALSE	FALSE	30.0	FALSE	TRUE	FALSE	FALSE
YNSKITR	LKTDEDR	160	133	6	2	Mer2	Spp1	4	196.08479216	463	20210512_Q3_U3_1-10_WH_SA_JOW_20210506_2_B7.9068.9068.4 File:"20210512_Q3_U3_1-10_WH_SA_JOW_20210506_2_B7.raw"_ NativeID:"controllerType=0 controllerNumber=1 scan=9068"	JOW_20210506_s2_XiViewer_spectra.mgf	1	20.0 ppm	peptide;a;b;y	489.008664496722	489.0063556575	FALSE	FALSE	152.0	FALSE	TRUE	FALSE	FALSE
YNSKITR	LKTDEDR	160	133	4	2	Mer2	Spp1	3	196.08479216	635	20210512_Q3_U3_1-10_WH_SA_JOW_20210506_2_B7.9079.9079.3 File:"20210512_Q3_U3_1-10_WH_SA_JOW_20210506_2_B7.raw"_ NativeID:"controllerType=0 controllerNumber=1 scan=9079"	JOW_20210506_s2_XiViewer_spectra.mgf	1	20.0 ppm	peptide;a;b;y	651.676124400651	651.6727154166666	FALSE	FALSE	48.0	FALSE	TRUE	FALSE	FALSE
YNSKITR	LKTDEDR	160	133	4	2	Mer2	Spp1	5	196.08479216	679	20210512_Q3_U3_1-10_WH_SA_JOW_20210506_2_B7.9115.9115.5 File:"20210512_Q3_U3_1-10_WH_SA_JOW_20210506_2_B7.raw"_ NativeID:"controllerType=0 controllerNumber=1 scan=9115"	JOW_20210506_s2_XiViewer_spectra.mgf	1	20.0 ppm	peptide;a;b;y	391.40862437485	391.406539802	FALSE	FALSE	132.0	FALSE	TRUE	FALSE	FALSE
VLNENSKTLCcmK	GPGSMVAR	83	1	6	0	Mer2	Mer2	3	196.08479216	239	20210512_Q3_U3_1-10_WH_SA_JOW_20210506_2_B9.10021.10021.3 File:"20210512_Q3_U3_1-10_WH_SA_JOW_20210506_2_B9.raw"_ NativeID:"controllerType=0 controllerNumber=1 scan=10021"	JOW_20210506_s2_XiViewer_spectra.mgf	1	20.0 ppm	peptide;a;b;y	759.058471679688	759.0559545433333	FALSE	FALSE	15.0	FALSE	TRUE	FALSE	FALSE
SIFSHSGKVTNAGALEESDK	YNSKITR	38	160	8	6	Mer2	Mer2	4	196.08479216	530	20210512_Q3_U3_1-10_WH_SA_JOW_20210506_2_B9.10062.10062.4 File:"20210512_Q3_U3_1-10_WH_SA_JOW_20210506_2_B9.raw"_ NativeID:"controllerType=0 controllerNumber=1 scan=10062"	JOW_20210506_s2_XiViewer_spectra.mgf	1	20.0 ppm	peptide;a;b;y	789.153522706933	789.1507309575	FALSE	FALSE	106.0	FALSE	TRUE	FALSE	FALSE
GPGSMoxVAR	GPGSMVAR	1	1	0	0	Mer2	Mer2	3	196.08479216	401	20210512_Q3_U3_1-10_WH_SA_JOW_20210506_2_B9.10158.10158.3 File:"20210512_Q3_U3_1-10_WH_SA_JOW_20210506_2_B9.raw"_ NativeID:"controllerType=0 controllerNumber=1 scan=10158"	JOW_20210506_s2_XiViewer_spectra.mgf	1	20.0 ppm	peptide;a;b;y	587.293124442425	587.2907835333333	FALSE	FALSE	88.0	FALSE	TRUE	FALSE	FALSE
GPGSMVAR	TLWKR	1	95	0	4	Mer2	Spp1	3	196.08479216	249	20210512_Q3_U3_1-10_WH_SA_JOW_20210506_2_B9.10285.10285.3 File:"20210512_Q3_U3_1-10_WH_SA_JOW_20210506_2_B9.raw"_ NativeID:"controllerType=0 controllerNumber=1 scan=10285"	JOW_20210506_s2_XiViewer_spectra.mgf	1	20.0 ppm	peptide;a;b;y	558.309743769845	558.3032408233333	FALSE	FALSE	23.0	FALSE	TRUE	FALSE	FALSE
GPGSMoxVAR	GPGSMVAR	1	1	0	0	Mer2	Mer2	3	196.08479216	24	20210512_Q3_U3_1-10_WH_SA_JOW_20210506_2_B9.10392.10392.3 File:"20210512_Q3_U3_1-10_WH_SA_JOW_20210506_2_B9.raw"_ NativeID:"controllerType=0 controllerNumber=1 scan=10392"	JOW_20210506_s2_XiViewer_spectra.mgf	1	20.0 ppm	peptide;a;b;y	587.293601695871	587.2907835333333	FALSE	FALSE	117.0	FALSE	TRUE	FALSE	FALSE
LIKVLNENSK	GPGSMoxVAR	80	1	3	0	Mer2	Mer2	3	196.08479216	597	20210512_Q3_U3_1-10_WH_SA_JOW_20210506_2_B9.10546.10546.3 File:"20210512_Q3_U3_1-10_WH_SA_JOW_20210506_2_B9.raw"_ NativeID:"controllerType=0 controllerNumber=1 scan=10546"	JOW_20210506_s2_XiViewer_spectra.mgf	1	20.0 ppm	peptide;a;b;y	715.060500776518	715.0561718700001	FALSE	FALSE	79.0	FALSE	TRUE	FALSE	FALSE
GPGSMoxVAR	GPGSMVAR	1	1	0	0	Mer2	Mer2	3	196.08479216	285	20210512_Q3_U3_1-10_WH_SA_JOW_20210506_2_B9.10598.10598.3 File:"20210512_Q3_U3_1-10_WH_SA_JOW_20210506_2_B9.raw"_ NativeID:"controllerType=0 controllerNumber=1 scan=10598"	JOW_20210506_s2_XiViewer_spectra.mgf	1	20.0 ppm	peptide;a;b;y	587.294844652581	587.2907835333333	FALSE	FALSE	119.0	FALSE	TRUE	FALSE	FALSE
GPGSMoxVAR	GPGSMVAR	1	1	0	0	Mer2	Mer2	3	196.08479216	815	20210512_Q3_U3_1-10_WH_SA_JOW_20210506_2_B9.10796.10796.3 File:"20210512_Q3_U3_1-10_WH_SA_JOW_20210506_2_B9.raw"_ NativeID:"controllerType=0 controllerNumber=1 scan=10796"	JOW_20210506_s2_XiViewer_spectra.mgf	1	20.0 ppm	peptide;a;b;y	587.294172419677	587.2907835333333	FALSE	FALSE	184.0	FALSE	TRUE	FALSE	FALSE
ENSDKLIK	GPGSMVAR	75	1	5	0	Mer2	Mer2	4	196.08479216	546	20210512_Q3_U3_1-10_WH_SA_JOW_20210506_2_B9.10947.10947.4 File:"20210512_Q3_U3_1-10_WH_SA_JOW_20210506_2_B9.raw"_ NativeID:"controllerType=0 controllerNumber=1 scan=10947"	JOW_20210506_s2_XiViewer_spectra.mgf	1	20.0 ppm	peptide;a;b;y	479.755645751953	479.75310379	FALSE	FALSE	45.0	FALSE	TRUE	FALSE	FALSE
GPGSMoxVAR	GPGSMVAR	1	1	0	0	Mer2	Mer2	3	196.08479216	353	20210512_Q3_U3_1-10_WH_SA_JOW_20210506_2_B9.10994.10994.3 File:"20210512_Q3_U3_1-10_WH_SA_JOW_20210506_2_B9.raw"_ NativeID:"controllerType=0 controllerNumber=1 scan=10994"	JOW_20210506_s2_XiViewer_spectra.mgf	1	20.0 ppm	peptide;a;b;y	587.293873077073	587.2907835333333	FALSE	FALSE	99.0	FALSE	TRUE	FALSE	FALSE
KSVPPPRMMVTRSMK	LKTDEDR	255	133	13	2	Mer2	Spp1	4	196.08479216	658	20210512_Q3_U3_1-10_WH_SA_JOW_20210506_2_B9.11003.11003.4 File:"20210512_Q3_U3_1-10_WH_SA_JOW_20210506_2_B9.raw"_ NativeID:"controllerType=0 controllerNumber=1 scan=11003"	JOW_20210506_s2_XiViewer_spectra.mgf	1	20.0 ppm	peptide;a;b;y	704.875366210938	704.8699445	FALSE	FALSE	7.0	FALSE	TRUE	FALSE	FALSE
ENSDKLIK	GPGSMVAR	75	1	5	0	Mer2	Mer2	3	196.08479216	6	20210512_Q3_U3_1-10_WH_SA_JOW_20210506_2_B9.11060.11060.3 File:"20210512_Q3_U3_1-10_WH_SA_JOW_20210506_2_B9.raw"_ NativeID:"controllerType=0 controllerNumber=1 scan=11060"	JOW_20210506_s2_XiViewer_spectra.mgf	1	20.0 ppm	peptide;a;b;y	639.339349770911	639.33504626	FALSE	FALSE	42.0	FALSE	TRUE	FALSE	FALSE
GPGSMoxVAR	GPGSMoxVAR	1	1	0	0	Mer2	Mer2	3	196.08479216	829	20210512_Q3_U3_1-10_WH_SA_JOW_20210506_2_B9.11064.11064.3 File:"20210512_Q3_U3_1-10_WH_SA_JOW_20210506_2_B9.raw"_ NativeID:"controllerType=0 controllerNumber=1 scan=11064"	JOW_20210506_s2_XiViewer_spectra.mgf	1	20.0 ppm	peptide;a;b;y	592.625486518176	592.6224217333333	FALSE	FALSE	55.0	FALSE	TRUE	FALSE	FALSE
GPGSMoxVAR	GPGSMVAR	1	1	0	0	Mer2	Mer2	3	196.08479216	991	20210512_Q3_U3_1-10_WH_SA_JOW_20210506_2_B9.11182.11182.3 File:"20210512_Q3_U3_1-10_WH_SA_JOW_20210506_2_B9.raw"_ NativeID:"controllerType=0 controllerNumber=1 scan=11182"	JOW_20210506_s2_XiViewer_spectra.mgf	1	20.0 ppm	peptide;a;b;y	587.293864038242	587.2907835333333	FALSE	FALSE	188.0	FALSE	TRUE	FALSE	FALSE
SIFSHSGKVTNAGALEESDK	GPGSMoxVAR	38	1	1	0	Mer2	Mer2	4	196.08479216	694	20210512_Q3_U3_1-10_WH_SA_JOW_20210506_2_B9.11283.11283.4 File:"20210512_Q3_U3_1-10_WH_SA_JOW_20210506_2_B9.raw"_ NativeID:"controllerType=0 controllerNumber=1 scan=11283"	JOW_20210506_s2_XiViewer_spectra.mgf	1	20.0 ppm	peptide;a;b;y	766.380650130582	766.376645165	FALSE	FALSE	96.0	FALSE	TRUE	FALSE	FALSE
GPGSMoxVAR	GPGSMVAR	1	1	0	0	Mer2	Mer2	3	196.08479216	899	20210512_Q3_U3_1-10_WH_SA_JOW_20210506_2_B9.11566.11566.3 File:"20210512_Q3_U3_1-10_WH_SA_JOW_20210506_2_B9.raw"_ NativeID:"controllerType=0 controllerNumber=1 scan=11566"	JOW_20210506_s2_XiViewer_spectra.mgf	1	20.0 ppm	peptide;a;b;y	587.293855243239	587.2907835333333	FALSE	FALSE	165.0	FALSE	TRUE	FALSE	FALSE
LIKVLNENSK	ENSDKLIK	80	75	3	5	Mer2	Mer2	4	196.08479216	740	20210512_Q3_U3_1-10_WH_SA_JOW_20210506_2_B9.11575.11575.4 File:"20210512_Q3_U3_1-10_WH_SA_JOW_20210506_2_B9.raw"_ NativeID:"controllerType=0 controllerNumber=1 scan=11575"	JOW_20210506_s2_XiViewer_spectra.mgf	1	20.0 ppm	peptide;a;b;y	575.580444335938	575.5771450425	FALSE	FALSE	12.0	FALSE	TRUE	FALSE	FALSE
GPGSMoxVAR	GPGSMVAR	1	1	0	0	Mer2	Mer2	3	196.08479216	673	20210512_Q3_U3_1-10_WH_SA_JOW_20210506_2_B9.11834.11834.3 File:"20210512_Q3_U3_1-10_WH_SA_JOW_20210506_2_B9.raw"_ NativeID:"controllerType=0 controllerNumber=1 scan=11834"	JOW_20210506_s2_XiViewer_spectra.mgf	1	20.0 ppm	peptide;a;b;y	587.294538798439	587.2907835333333	FALSE	FALSE	186.0	FALSE	TRUE	FALSE	FALSE
GPGSMoxVAR	GPGSMVAR	1	1	0	0	Mer2	Mer2	3	196.08479216	794	20210512_Q3_U3_1-10_WH_SA_JOW_20210506_2_B9.12029.12029.3 File:"20210512_Q3_U3_1-10_WH_SA_JOW_20210506_2_B9.raw"_ NativeID:"controllerType=0 controllerNumber=1 scan=12029"	JOW_20210506_s2_XiViewer_spectra.mgf	1	20.0 ppm	peptide;a;b;y	587.294284473822	587.2907835333333	FALSE	FALSE	162.0	FALSE	TRUE	FALSE	FALSE
GPGSMoxVAR	GPGSMVAR	1	1	0	0	Mer2	Mer2	3	196.08479216	32	20210512_Q3_U3_1-10_WH_SA_JOW_20210506_2_B9.12226.12226.3 File:"20210512_Q3_U3_1-10_WH_SA_JOW_20210506_2_B9.raw"_ NativeID:"controllerType=0 controllerNumber=1 scan=12226"	JOW_20210506_s2_XiViewer_spectra.mgf	1	20.0 ppm	peptide;a;b;y	587.294195166556	587.2907835333333	FALSE	FALSE	182.0	FALSE	TRUE	FALSE	FALSE
GPGSMoxVAR	GPGSMVAR	1	1	0	0	Mer2	Mer2	3	196.08479216	654	20210512_Q3_U3_1-10_WH_SA_JOW_20210506_2_B9.12424.12424.3 File:"20210512_Q3_U3_1-10_WH_SA_JOW_20210506_2_B9.raw"_ NativeID:"controllerType=0 controllerNumber=1 scan=12424"	JOW_20210506_s2_XiViewer_spectra.mgf	1	20.0 ppm	peptide;a;b;y	587.293373847121	587.2907835333333	FALSE	FALSE	173.0	FALSE	TRUE	FALSE	FALSE
GPGSMVAR	TLWKR	1	95	0	4	Mer2	Spp1	3	196.08479216	247	20210512_Q3_U3_1-10_WH_SA_JOW_20210506_2_B9.12825.12825.3 File:"20210512_Q3_U3_1-10_WH_SA_JOW_20210506_2_B9.raw"_ NativeID:"controllerType=0 controllerNumber=1 scan=12825"	JOW_20210506_s2_XiViewer_spectra.mgf	1	20.0 ppm	peptide;a;b;y	558.305668034831	558.3032408233333	FALSE	FALSE	74.0	FALSE	TRUE	FALSE	FALSE
GPGSMoxVAR	GPGSMVAR	1	1	0	0	Mer2	Mer2	3	196.08479216	952	20210512_Q3_U3_1-10_WH_SA_JOW_20210506_2_B9.12835.12835.3 File:"20210512_Q3_U3_1-10_WH_SA_JOW_20210506_2_B9.raw"_ NativeID:"controllerType=0 controllerNumber=1 scan=12835"	JOW_20210506_s2_XiViewer_spectra.mgf	1	20.0 ppm	peptide;a;b;y	587.293895506892	587.2907835333333	FALSE	FALSE	142.0	FALSE	TRUE	FALSE	FALSE
GPGSMoxVAR	GPGSMVAR	1	1	0	0	Mer2	Mer2	3	196.08479216	43	20210512_Q3_U3_1-10_WH_SA_JOW_20210506_2_B9.13043.13043.3 File:"20210512_Q3_U3_1-10_WH_SA_JOW_20210506_2_B9.raw"_ NativeID:"controllerType=0 controllerNumber=1 scan=13043"	JOW_20210506_s2_XiViewer_spectra.mgf	1	20.0 ppm	peptide;a;b;y	587.292175292969	587.2907835333333	FALSE	FALSE	83.0	FALSE	TRUE	FALSE	FALSE
ISDCcmYKPCcmLQDSK	TLWKR	103	95	6	4	Spp1	Spp1	4	196.08479216	109	20210512_Q3_U3_1-10_WH_SA_JOW_20210506_2_B9.13126.13126.4 File:"20210512_Q3_U3_1-10_WH_SA_JOW_20210506_2_B9.raw"_ NativeID:"controllerType=0 controllerNumber=1 scan=13126"	JOW_20210506_s2_XiViewer_spectra.mgf	1	20.0 ppm	peptide;a;b;y	628.816402765668	628.813529635	FALSE	FALSE	65.0	FALSE	TRUE	FALSE	FALSE
SIFSHSGK	GPGSMVAR	38	1	1	0	Mer2	Mer2	3	196.08479216	163	20210512_Q3_U3_1-10_WH_SA_JOW_20210506_2_B9.13228.13228.3 File:"20210512_Q3_U3_1-10_WH_SA_JOW_20210506_2_B9.raw"_ NativeID:"controllerType=0 controllerNumber=1 scan=13228"	JOW_20210506_s2_XiViewer_spectra.mgf	1	20.0 ppm	peptide;a;b;y	611.312099803232	611.30883154	FALSE	FALSE	63.0	FALSE	TRUE	FALSE	FALSE
EDRVVDTAKK	GPGSMVAR	135	1	9	4	DECOY:Spp1	Mer2	3	196.08479216	414	20210512_Q3_U3_1-10_WH_SA_JOW_20210506_2_B9.13233.13233.3 File:"20210512_Q3_U3_1-10_WH_SA_JOW_20210506_2_B9.raw"_ NativeID:"controllerType=0 controllerNumber=1 scan=13233"	JOW_20210506_s2_XiViewer_spectra.mgf	1	20.0 ppm	peptide;a;b;y	710.70361328125	710.7039096666667	TRUE	FALSE	9.0	TRUE	FALSE	TRUE	FALSE
GPGSMoxVAR	GPGSMVAR	1	1	0	0	Mer2	Mer2	3	196.08479216	911	20210512_Q3_U3_1-10_WH_SA_JOW_20210506_2_B9.13248.13248.3 File:"20210512_Q3_U3_1-10_WH_SA_JOW_20210506_2_B9.raw"_ NativeID:"controllerType=0 controllerNumber=1 scan=13248"	JOW_20210506_s2_XiViewer_spectra.mgf	1	20.0 ppm	peptide;a;b;y	587.2939197578	587.2907835333333	FALSE	FALSE	170.0	FALSE	TRUE	FALSE	FALSE
ISDCcmYKPCcmLQDSK	TLWKR	103	95	6	4	Spp1	Spp1	4	196.08479216	91	20210512_Q3_U3_1-10_WH_SA_JOW_20210506_2_B9.13324.13324.4 File:"20210512_Q3_U3_1-10_WH_SA_JOW_20210506_2_B9.raw"_ NativeID:"controllerType=0 controllerNumber=1 scan=13324"	JOW_20210506_s2_XiViewer_spectra.mgf	1	20.0 ppm	peptide;a;b;y	628.817059069034	628.813529635	FALSE	FALSE	80.0	FALSE	TRUE	FALSE	FALSE
GPGSMVAR	GPGSMVAR	1	1	0	0	Mer2	Mer2	3	196.08479216	696	20210512_Q3_U3_1-10_WH_SA_JOW_20210506_2_B9.13418.13418.3 File:"20210512_Q3_U3_1-10_WH_SA_JOW_20210506_2_B9.raw"_ NativeID:"controllerType=0 controllerNumber=1 scan=13418"	JOW_20210506_s2_XiViewer_spectra.mgf	1	20.0 ppm	peptide;a;b;y	581.962800495074	581.9591453333334	FALSE	FALSE	161.0	FALSE	TRUE	FALSE	FALSE
GPGSMoxVAR	GPGSMVAR	1	1	0	0	Mer2	Mer2	3	196.08479216	35	20210512_Q3_U3_1-10_WH_SA_JOW_20210506_2_B9.13445.13445.3 File:"20210512_Q3_U3_1-10_WH_SA_JOW_20210506_2_B9.raw"_ NativeID:"controllerType=0 controllerNumber=1 scan=13445"	JOW_20210506_s2_XiViewer_spectra.mgf	1	20.0 ppm	peptide;a;b;y	587.294532154572	587.2907835333333	FALSE	FALSE	134.0	FALSE	TRUE	FALSE	FALSE
ISDCcmYKPCcmLQDSK	TLWKR	103	95	2	4	Spp1	Spp1	4	196.08479216	577	20210512_Q3_U3_1-10_WH_SA_JOW_20210506_2_B9.13523.13523.4 File:"20210512_Q3_U3_1-10_WH_SA_JOW_20210506_2_B9.raw"_ NativeID:"controllerType=0 controllerNumber=1 scan=13523"	JOW_20210506_s2_XiViewer_spectra.mgf	1	20.0 ppm	peptide;a;b;y	628.81725500543	628.813529635	FALSE	FALSE	5.0	FALSE	TRUE	FALSE	FALSE
SIFSHSGKVTNAGALEESDK	GPGSMVAR	38	1	8	0	Mer2	Mer2	5	196.08479216	741	20210512_Q3_U3_1-10_WH_SA_JOW_20210506_2_B9.13693.13693.5 File:"20210512_Q3_U3_1-10_WH_SA_JOW_20210506_2_B9.raw"_ NativeID:"controllerType=0 controllerNumber=1 scan=13693"	JOW_20210506_s2_XiViewer_spectra.mgf	1	20.0 ppm	peptide;a;b;y	610.107287290953	610.103788488	FALSE	FALSE	52.0	FALSE	TRUE	FALSE	FALSE
LIKVLNENSK	GPGSMVAR	80	1	3	0	Mer2	Mer2	3	196.08479216	294	20210512_Q3_U3_1-10_WH_SA_JOW_20210506_2_B9.13734.13734.3 File:"20210512_Q3_U3_1-10_WH_SA_JOW_20210506_2_B9.raw"_ NativeID:"controllerType=0 controllerNumber=1 scan=13734"	JOW_20210506_s2_XiViewer_spectra.mgf	1	20.0 ppm	peptide;a;b;y	709.728488247409	709.7245336699999	FALSE	FALSE	47.0	FALSE	TRUE	FALSE	FALSE
GPGSMoxVAR	GPGSMVAR	1	1	0	0	Mer2	Mer2	3	196.08479216	524	20210512_Q3_U3_1-10_WH_SA_JOW_20210506_2_B9.13753.13753.3 File:"20210512_Q3_U3_1-10_WH_SA_JOW_20210506_2_B9.raw"_ NativeID:"controllerType=0 controllerNumber=1 scan=13753"	JOW_20210506_s2_XiViewer_spectra.mgf	1	20.0 ppm	peptide;a;b;y	587.294529682451	587.2907835333333	FALSE	FALSE	145.0	FALSE	TRUE	FALSE	FALSE
SIFSHSGKVTNAGALEESDK	GPGSMVAR	38	1	4	0	Mer2	Mer2	4	196.08479216	567	20210512_Q3_U3_1-10_WH_SA_JOW_20210506_2_B9.13808.13808.4 File:"20210512_Q3_U3_1-10_WH_SA_JOW_20210506_2_B9.raw"_ NativeID:"controllerType=0 controllerNumber=1 scan=13808"	JOW_20210506_s2_XiViewer_spectra.mgf	1	20.0 ppm	peptide;a;b;y	762.382313714832	762.377916515	FALSE	FALSE	151.0	FALSE	TRUE	FALSE	FALSE
GPGSMVAR	GPGSMVAR	1	1	0	0	Mer2	Mer2	3	196.08479216	143	20210512_Q3_U3_1-10_WH_SA_JOW_20210506_2_B9.13921.13921.3 File:"20210512_Q3_U3_1-10_WH_SA_JOW_20210506_2_B9.raw"_ NativeID:"controllerType=0 controllerNumber=1 scan=13921"	JOW_20210506_s2_XiViewer_spectra.mgf	1	20.0 ppm	peptide;a;b;y	581.962544719884	581.9591453333334	FALSE	FALSE	191.0	FALSE	TRUE	FALSE	FALSE
GPGSMoxVAR	GPGSMVAR	1	1	0	0	Mer2	Mer2	3	196.08479216	450	20210512_Q3_U3_1-10_WH_SA_JOW_20210506_2_B9.13951.13951.3 File:"20210512_Q3_U3_1-10_WH_SA_JOW_20210506_2_B9.raw"_ NativeID:"controllerType=0 controllerNumber=1 scan=13951"	JOW_20210506_s2_XiViewer_spectra.mgf	1	20.0 ppm	peptide;a;b;y	587.293822538887	587.2907835333333	FALSE	FALSE	118.0	FALSE	TRUE	FALSE	FALSE
GPGSMVAR	GPGSMVAR	1	1	0	0	Mer2	Mer2	3	196.08479216	248	20210512_Q3_U3_1-10_WH_SA_JOW_20210506_2_B9.14116.14116.3 File:"20210512_Q3_U3_1-10_WH_SA_JOW_20210506_2_B9.raw"_ NativeID:"controllerType=0 controllerNumber=1 scan=14116"	JOW_20210506_s2_XiViewer_spectra.mgf	1	20.0 ppm	peptide;a;b;y	581.96208094758	581.9591453333334	FALSE	FALSE	226.0	FALSE	TRUE	FALSE	FALSE
GPGSMVAR	GPGSMVAR	1	1	0	0	Mer2	Mer2	3	196.08479216	64	20210512_Q3_U3_1-10_WH_SA_JOW_20210506_2_B9.14299.14299.3 File:"20210512_Q3_U3_1-10_WH_SA_JOW_20210506_2_B9.raw"_ NativeID:"controllerType=0 controllerNumber=1 scan=14299"	JOW_20210506_s2_XiViewer_spectra.mgf	1	20.0 ppm	peptide;a;b;y	581.963194595726	581.9591453333334	FALSE	FALSE	213.0	FALSE	TRUE	FALSE	FALSE
GPGSMVAR	GPGSMVAR	1	1	0	0	Mer2	Mer2	3	196.08479216	31	20210512_Q3_U3_1-10_WH_SA_JOW_20210506_2_B9.14507.14507.3 File:"20210512_Q3_U3_1-10_WH_SA_JOW_20210506_2_B9.raw"_ NativeID:"controllerType=0 controllerNumber=1 scan=14507"	JOW_20210506_s2_XiViewer_spectra.mgf	1	20.0 ppm	peptide;a;b;y	581.962848662274	581.9591453333334	FALSE	FALSE	85.0	FALSE	TRUE	FALSE	FALSE
GPGSMVAR	GPGSMVAR	1	1	0	0	Mer2	Mer2	3	196.08479216	732	20210512_Q3_U3_1-10_WH_SA_JOW_20210506_2_B9.14728.14728.3 File:"20210512_Q3_U3_1-10_WH_SA_JOW_20210506_2_B9.raw"_ NativeID:"controllerType=0 controllerNumber=1 scan=14728"	JOW_20210506_s2_XiViewer_spectra.mgf	1	20.0 ppm	peptide;a;b;y	581.962036132813	581.9591453333334	FALSE	FALSE	158.0	FALSE	TRUE	FALSE	FALSE
GPGSMVAR	GPGSMVAR	1	1	0	0	Mer2	Mer2	3	196.08479216	821	20210512_Q3_U3_1-10_WH_SA_JOW_20210506_2_B9.14954.14954.3 File:"20210512_Q3_U3_1-10_WH_SA_JOW_20210506_2_B9.raw"_ NativeID:"controllerType=0 controllerNumber=1 scan=14954"	JOW_20210506_s2_XiViewer_spectra.mgf	1	20.0 ppm	peptide;a;b;y	581.963194076869	581.9591453333334	FALSE	FALSE	75.0	FALSE	TRUE	FALSE	FALSE
CcmTQEMoxLFNVGSQLEDVHK	YNSKITR	181	160	2	4	Mer2	Mer2	4	196.08479216	914	20210512_Q3_U3_1-10_WH_SA_JOW_20210506_2_B9.17756.17756.4 File:"20210512_Q3_U3_1-10_WH_SA_JOW_20210506_2_B9.raw"_ NativeID:"controllerType=0 controllerNumber=1 scan=17756"	JOW_20210506_s2_XiViewer_spectra.mgf	1	20.0 ppm	peptide;a;b;y	807.646486772401	807.6419501725	FALSE	FALSE	23.0	FALSE	TRUE	FALSE	FALSE
GPGSMoxVAR	GPGSMoxVAR	1	1	0	0	Mer2	Mer2	3	196.08479216	957	20210512_Q3_U3_1-10_WH_SA_JOW_20210506_2_B9.6244.6244.3 File:"20210512_Q3_U3_1-10_WH_SA_JOW_20210506_2_B9.raw"_ NativeID:"controllerType=0 controllerNumber=1 scan=6244"	JOW_20210506_s2_XiViewer_spectra.mgf	1	20.0 ppm	peptide;a;b;y	592.62316036966	592.6224217333333	FALSE	FALSE	209.0	FALSE	TRUE	FALSE	FALSE
KSVPPPR	GPGSMVAR	255	1	1	0	Mer2	Mer2	3	196.08479216	900	20210512_Q3_U3_1-10_WH_SA_JOW_20210506_2_B9.6321.6321.3 File:"20210512_Q3_U3_1-10_WH_SA_JOW_20210506_2_B9.raw"_ NativeID:"controllerType=0 controllerNumber=1 scan=6321"	JOW_20210506_s2_XiViewer_spectra.mgf	1	20.0 ppm	peptide;a;b;y	583.986611491927	583.9858002933333	FALSE	FALSE	38.0	FALSE	TRUE	FALSE	FALSE
GPGSMoxVAR	GPGSMoxVAR	1	1	0	0	Mer2	Mer2	3	196.08479216	121	20210512_Q3_U3_1-10_WH_SA_JOW_20210506_2_B9.6478.6478.3 File:"20210512_Q3_U3_1-10_WH_SA_JOW_20210506_2_B9.raw"_ NativeID:"controllerType=0 controllerNumber=1 scan=6478"	JOW_20210506_s2_XiViewer_spectra.mgf	1	20.0 ppm	peptide;a;b;y	592.623936937458	592.6224217333333	FALSE	FALSE	189.0	FALSE	TRUE	FALSE	FALSE
GPGSMoxVAR	GPGSMoxVAR	1	1	0	0	Mer2	Mer2	3	196.08479216	487	20210512_Q3_U3_1-10_WH_SA_JOW_20210506_2_B9.6698.6698.3 File:"20210512_Q3_U3_1-10_WH_SA_JOW_20210506_2_B9.raw"_ NativeID:"controllerType=0 controllerNumber=1 scan=6698"	JOW_20210506_s2_XiViewer_spectra.mgf	1	20.0 ppm	peptide;a;b;y	592.624392586987	592.6224217333333	FALSE	FALSE	191.0	FALSE	TRUE	FALSE	FALSE
GPGSMoxVAR	GPGSMoxVAR	1	1	0	0	Mer2	Mer2	3	196.08479216	26	20210512_Q3_U3_1-10_WH_SA_JOW_20210506_2_B9.6907.6907.3 File:"20210512_Q3_U3_1-10_WH_SA_JOW_20210506_2_B9.raw"_ NativeID:"controllerType=0 controllerNumber=1 scan=6907"	JOW_20210506_s2_XiViewer_spectra.mgf	1	20.0 ppm	peptide;a;b;y	592.624447452033	592.6224217333333	FALSE	FALSE	181.0	FALSE	TRUE	FALSE	FALSE
GPGSMoxVAR	GPGSMoxVAR	1	1	0	0	Mer2	Mer2	3	196.08479216	419	20210512_Q3_U3_1-10_WH_SA_JOW_20210506_2_B9.7115.7115.3 File:"20210512_Q3_U3_1-10_WH_SA_JOW_20210506_2_B9.raw"_ NativeID:"controllerType=0 controllerNumber=1 scan=7115"	JOW_20210506_s2_XiViewer_spectra.mgf	1	20.0 ppm	peptide;a;b;y	592.624775196672	592.6224217333333	FALSE	FALSE	203.0	FALSE	TRUE	FALSE	FALSE
YNSKITR	GPGSMoxVAR	160	1	4	0	Mer2	Mer2	3	196.08479216	1012	20210512_Q3_U3_1-10_WH_SA_JOW_20210506_2_B9.7290.7290.3 File:"20210512_Q3_U3_1-10_WH_SA_JOW_20210506_2_B9.raw"_ NativeID:"controllerType=0 controllerNumber=1 scan=7290"	JOW_20210506_s2_XiViewer_spectra.mgf	1	20.0 ppm	peptide;a;b;y	622.989378727273	622.9878694566667	FALSE	FALSE	40.0	FALSE	TRUE	FALSE	FALSE
YNSKITR	TLWKR	160	95	6	4	Mer2	Spp1	4	196.08479216	951	20210512_Q3_U3_1-10_WH_SA_JOW_20210506_2_B9.7318.7318.4 File:"20210512_Q3_U3_1-10_WH_SA_JOW_20210506_2_B9.raw"_ NativeID:"controllerType=0 controllerNumber=1 scan=7318"	JOW_20210506_s2_XiViewer_spectra.mgf	1	20.0 ppm	peptide;a;b;y	445.753570556641	445.752064155	FALSE	FALSE	102.0	FALSE	TRUE	FALSE	FALSE
GPGSMoxVAR	GPGSMoxVAR	1	1	0	0	Mer2	Mer2	3	196.08479216	376	20210512_Q3_U3_1-10_WH_SA_JOW_20210506_2_B9.7334.7334.3 File:"20210512_Q3_U3_1-10_WH_SA_JOW_20210506_2_B9.raw"_ NativeID:"controllerType=0 controllerNumber=1 scan=7334"	JOW_20210506_s2_XiViewer_spectra.mgf	1	20.0 ppm	peptide;a;b;y	592.624556274983	592.6224217333333	FALSE	FALSE	179.0	FALSE	TRUE	FALSE	FALSE
SIFSHSGK	GPGSMVAR	38	1	4	0	Mer2	Mer2	4	196.08479216	715	20210512_Q3_U3_1-10_WH_SA_JOW_20210506_2_B9.7394.7394.4 File:"20210512_Q3_U3_1-10_WH_SA_JOW_20210506_2_B9.raw"_ NativeID:"controllerType=0 controllerNumber=1 scan=7394"	JOW_20210506_s2_XiViewer_spectra.mgf	1	20.0 ppm	peptide;a;b;y	458.734924316406	458.73344275	FALSE	FALSE	57.0	FALSE	TRUE	FALSE	FALSE
GPGSMoxVAR	GPGSMoxVAR	1	1	0	0	Mer2	Mer2	3	196.08479216	45	20210512_Q3_U3_1-10_WH_SA_JOW_20210506_2_B9.7540.7540.3 File:"20210512_Q3_U3_1-10_WH_SA_JOW_20210506_2_B9.raw"_ NativeID:"controllerType=0 controllerNumber=1 scan=7540"	JOW_20210506_s2_XiViewer_spectra.mgf	1	20.0 ppm	peptide;a;b;y	592.624661429032	592.6224217333333	FALSE	FALSE	158.0	FALSE	TRUE	FALSE	FALSE
ENSDKLIK	GPGSMoxVAR	75	1	5	0	Mer2	Mer2	3	196.08479216	671	20210512_Q3_U3_1-10_WH_SA_JOW_20210506_2_B9.7574.7574.3 File:"20210512_Q3_U3_1-10_WH_SA_JOW_20210506_2_B9.raw"_ NativeID:"controllerType=0 controllerNumber=1 scan=7574"	JOW_20210506_s2_XiViewer_spectra.mgf	1	20.0 ppm	peptide;a;b;y	644.669796271183	644.66668446	FALSE	FALSE	57.0	FALSE	TRUE	FALSE	FALSE
YNSKITR	GPGSMVAR	160	1	4	0	Mer2	Mer2	3	196.08479216	331	20210512_Q3_U3_1-10_WH_SA_JOW_20210506_2_B9.7710.7710.3 File:"20210512_Q3_U3_1-10_WH_SA_JOW_20210506_2_B9.raw"_ NativeID:"controllerType=0 controllerNumber=1 scan=7710"	JOW_20210506_s2_XiViewer_spectra.mgf	1	20.0 ppm	peptide;a;b;y	617.659274275342	617.6562312566667	FALSE	FALSE	54.0	FALSE	TRUE	FALSE	FALSE
ENSDKLIK	GPGSMoxVAR	75	1	5	0	Mer2	Mer2	3	196.08479216	503	20210512_Q3_U3_1-10_WH_SA_JOW_20210506_2_B9.7782.7782.3 File:"20210512_Q3_U3_1-10_WH_SA_JOW_20210506_2_B9.raw"_ NativeID:"controllerType=0 controllerNumber=1 scan=7782"	JOW_20210506_s2_XiViewer_spectra.mgf	1	20.0 ppm	peptide;a;b;y	644.669604193292	644.66668446	FALSE	FALSE	16.0	FALSE	TRUE	FALSE	FALSE
YNSKITR	GPGSMVAR	160	1	4	0	Mer2	Mer2	4	196.08479216	961	20210512_Q3_U3_1-10_WH_SA_JOW_20210506_2_B9.7785.7785.4 File:"20210512_Q3_U3_1-10_WH_SA_JOW_20210506_2_B9.raw"_ NativeID:"controllerType=0 controllerNumber=1 scan=7785"	JOW_20210506_s2_XiViewer_spectra.mgf	1	20.0 ppm	peptide;a;b;y	463.495722516643	463.4939925375	FALSE	FALSE	53.0	FALSE	TRUE	FALSE	FALSE
GPGSMoxVAR	GPGSMoxVAR	1	1	0	0	Mer2	Mer2	3	196.08479216	356	20210512_Q3_U3_1-10_WH_SA_JOW_20210506_2_B9.7888.7888.3 File:"20210512_Q3_U3_1-10_WH_SA_JOW_20210506_2_B9.raw"_ NativeID:"controllerType=0 controllerNumber=1 scan=7888"	JOW_20210506_s2_XiViewer_spectra.mgf	1	20.0 ppm	peptide;a;b;y	592.625061035156	592.6224217333333	FALSE	FALSE	200.0	FALSE	TRUE	FALSE	FALSE
KNICcmGYCcmSTYER	YNSKITR	264	160	1	6	Spp1	Mer2	4	196.08479216	800	20210512_Q3_U3_1-10_WH_SA_JOW_20210506_2_B9.7906.7906.4 File:"20210512_Q3_U3_1-10_WH_SA_JOW_20210506_2_B9.raw"_ NativeID:"controllerType=0 controllerNumber=1 scan=7906"	JOW_20210506_s2_XiViewer_spectra.mgf	1	20.0 ppm	peptide;a;b;y	657.567228046416	657.5639773425	FALSE	FALSE	93.0	FALSE	TRUE	FALSE	FALSE
VSTAMLSKGDEK	YNSKITR	130	160	8	4	Mer2	Mer2	4	196.08479216	933	20210512_Q3_U3_1-10_WH_SA_JOW_20210506_2_B9.7917.7917.4 File:"20210512_Q3_U3_1-10_WH_SA_JOW_20210506_2_B9.raw"_ NativeID:"controllerType=0 controllerNumber=1 scan=7917"	JOW_20210506_s2_XiViewer_spectra.mgf	1	20.0 ppm	peptide;a;b;y	586.3090324365	586.305966065	FALSE	FALSE	44.0	FALSE	TRUE	FALSE	FALSE
YNSKITR	GPGSMVAR	160	1	4	0	Mer2	Mer2	3	196.08479216	987	20210512_Q3_U3_1-10_WH_SA_JOW_20210506_2_B9.7925.7925.3 File:"20210512_Q3_U3_1-10_WH_SA_JOW_20210506_2_B9.raw"_ NativeID:"controllerType=0 controllerNumber=1 scan=7925"	JOW_20210506_s2_XiViewer_spectra.mgf	1	20.0 ppm	peptide;a;b;y	617.659444051415	617.6562312566667	FALSE	FALSE	90.0	FALSE	TRUE	FALSE	FALSE
GPGSMoxVAR	GPGSMoxVAR	1	1	0	0	Mer2	Mer2	3	196.08479216	896	20210512_Q3_U3_1-10_WH_SA_JOW_20210506_2_B9.8102.8102.3 File:"20210512_Q3_U3_1-10_WH_SA_JOW_20210506_2_B9.raw"_ NativeID:"controllerType=0 controllerNumber=1 scan=8102"	JOW_20210506_s2_XiViewer_spectra.mgf	1	20.0 ppm	peptide;a;b;y	592.625552207632	592.6224217333333	FALSE	FALSE	184.0	FALSE	TRUE	FALSE	FALSE
YNSKITR	GPGSMVAR	160	1	4	0	Mer2	Mer2	3	196.08479216	235	20210512_Q3_U3_1-10_WH_SA_JOW_20210506_2_B9.8136.8136.3 File:"20210512_Q3_U3_1-10_WH_SA_JOW_20210506_2_B9.raw"_ NativeID:"controllerType=0 controllerNumber=1 scan=8136"	JOW_20210506_s2_XiViewer_spectra.mgf	1	20.0 ppm	peptide;a;b;y	617.659900345889	617.6562312566667	FALSE	FALSE	77.0	FALSE	TRUE	FALSE	FALSE
GPGSMoxVAR	GPGSMoxVAR	1	1	0	0	Mer2	Mer2	3	196.08479216	452	20210512_Q3_U3_1-10_WH_SA_JOW_20210506_2_B9.8310.8310.3 File:"20210512_Q3_U3_1-10_WH_SA_JOW_20210506_2_B9.raw"_ NativeID:"controllerType=0 controllerNumber=1 scan=8310"	JOW_20210506_s2_XiViewer_spectra.mgf	1	20.0 ppm	peptide;a;b;y	592.624992601316	592.6224217333333	FALSE	FALSE	208.0	FALSE	TRUE	FALSE	FALSE
YNSKITR	GPGSMVAR	160	1	4	0	Mer2	Mer2	3	196.08479216	750	20210512_Q3_U3_1-10_WH_SA_JOW_20210506_2_B9.8349.8349.3 File:"20210512_Q3_U3_1-10_WH_SA_JOW_20210506_2_B9.raw"_ NativeID:"controllerType=0 controllerNumber=1 scan=8349"	JOW_20210506_s2_XiViewer_spectra.mgf	1	20.0 ppm	peptide;a;b;y	617.659484863281	617.6562312566667	FALSE	FALSE	9.0	FALSE	TRUE	FALSE	FALSE
GPGSMoxVAR	GPGSMoxVAR	1	1	0	0	Mer2	Mer2	3	196.08479216	620	20210512_Q3_U3_1-10_WH_SA_JOW_20210506_2_B9.8519.8519.3 File:"20210512_Q3_U3_1-10_WH_SA_JOW_20210506_2_B9.raw"_ NativeID:"controllerType=0 controllerNumber=1 scan=8519"	JOW_20210506_s2_XiViewer_spectra.mgf	1	20.0 ppm	peptide;a;b;y	592.625795463527	592.6224217333333	FALSE	FALSE	124.0	FALSE	TRUE	FALSE	FALSE
GPGSMoxVAR	GPGSMoxVAR	1	1	0	0	Mer2	Mer2	3	196.08479216	339	20210512_Q3_U3_1-10_WH_SA_JOW_20210506_2_B9.8730.8730.3 File:"20210512_Q3_U3_1-10_WH_SA_JOW_20210506_2_B9.raw"_ NativeID:"controllerType=0 controllerNumber=1 scan=8730"	JOW_20210506_s2_XiViewer_spectra.mgf	1	20.0 ppm	peptide;a;b;y	592.625439940627	592.6224217333333	FALSE	FALSE	156.0	FALSE	TRUE	FALSE	FALSE
GPGSMoxVAR	GPGSMoxVAR	1	1	0	0	Mer2	Mer2	3	196.08479216	766	20210512_Q3_U3_1-10_WH_SA_JOW_20210506_2_B9.8937.8937.3 File:"20210512_Q3_U3_1-10_WH_SA_JOW_20210506_2_B9.raw"_ NativeID:"controllerType=0 controllerNumber=1 scan=8937"	JOW_20210506_s2_XiViewer_spectra.mgf	1	20.0 ppm	peptide;a;b;y	592.62563386168	592.6224217333333	FALSE	FALSE	205.0	FALSE	TRUE	FALSE	FALSE
LDDDAASHVECcmGKEDSK	KNICcmGYCcmSTYER	231	264	7	1	Spp1	Spp1	4	196.08479216	389	20210512_Q3_U3_1-10_WH_SA_JOW_20210506_2_B9.9133.9133.4 File:"20210512_Q3_U3_1-10_WH_SA_JOW_20210506_2_B9.raw"_ NativeID:"controllerType=0 controllerNumber=1 scan=9133"	JOW_20210506_s2_XiViewer_spectra.mgf	1	20.0 ppm	peptide;a;b;y	906.146336267954	906.1436195725	FALSE	FALSE	8.0	FALSE	TRUE	FALSE	FALSE
GPGSMoxVAR	GPGSMoxVAR	1	1	0	0	Mer2	Mer2	3	196.08479216	581	20210512_Q3_U3_1-10_WH_SA_JOW_20210506_2_B9.9148.9148.3 File:"20210512_Q3_U3_1-10_WH_SA_JOW_20210506_2_B9.raw"_ NativeID:"controllerType=0 controllerNumber=1 scan=9148"	JOW_20210506_s2_XiViewer_spectra.mgf	1	20.0 ppm	peptide;a;b;y	592.625869100028	592.6224217333333	FALSE	FALSE	164.0	FALSE	TRUE	FALSE	FALSE
VSTAMLSKGDEK	GPGSMoxVAR	130	1	8	0	Mer2	Mer2	3	196.08479216	123	20210512_Q3_U3_1-10_WH_SA_JOW_20210506_2_B9.9229.9229.3 File:"20210512_Q3_U3_1-10_WH_SA_JOW_20210506_2_B9.raw"_ NativeID:"controllerType=0 controllerNumber=1 scan=9229"	JOW_20210506_s2_XiViewer_spectra.mgf	1	20.0 ppm	peptide;a;b;y	751.045568951645	751.04008157	FALSE	FALSE	21.0	FALSE	TRUE	FALSE	FALSE
KNICcmGYCcmSTYER	GPGSMoxVAR	264	1	1	0	Spp1	Mer2	3	196.08479216	659	20210512_Q3_U3_1-10_WH_SA_JOW_20210506_2_B9.9336.9336.3 File:"20210512_Q3_U3_1-10_WH_SA_JOW_20210506_2_B9.raw"_ NativeID:"controllerType=0 controllerNumber=1 scan=9336"	JOW_20210506_s2_XiViewer_spectra.mgf	1	20.0 ppm	peptide;a;b;y	846.055806889246	846.0507632733334	FALSE	FALSE	68.0	FALSE	TRUE	FALSE	FALSE
GPGSMoxVAR	GPGSMoxVAR	1	1	0	0	Mer2	Mer2	3	196.08479216	632	20210512_Q3_U3_1-10_WH_SA_JOW_20210506_2_B9.9346.9346.3 File:"20210512_Q3_U3_1-10_WH_SA_JOW_20210506_2_B9.raw"_ NativeID:"controllerType=0 controllerNumber=1 scan=9346"	JOW_20210506_s2_XiViewer_spectra.mgf	1	20.0 ppm	peptide;a;b;y	592.626150291293	592.6224217333333	FALSE	FALSE	210.0	FALSE	TRUE	FALSE	FALSE
SIFSHSGK	GPGSMoxVAR	38	1	6	0	Mer2	Mer2	3	196.08479216	441	20210512_Q3_U3_1-10_WH_SA_JOW_20210506_2_B9.9370.9370.3 File:"20210512_Q3_U3_1-10_WH_SA_JOW_20210506_2_B9.raw"_ NativeID:"controllerType=0 controllerNumber=1 scan=9370"	JOW_20210506_s2_XiViewer_spectra.mgf	1	20.0 ppm	peptide;a;b;y	616.644220763688	616.64046974	FALSE	FALSE	81.0	FALSE	TRUE	FALSE	FALSE
TLCcmKSLNK	GPGSMVAR	90	1	5	0	Mer2	Mer2	3	196.08479216	796	20210512_Q3_U3_1-10_WH_SA_JOW_20210506_2_B9.9383.9383.3 File:"20210512_Q3_U3_1-10_WH_SA_JOW_20210506_2_B9.raw"_ NativeID:"controllerType=0 controllerNumber=1 scan=9383"	JOW_20210506_s2_XiViewer_spectra.mgf	1	20.0 ppm	peptide;a;b;y	645.008593012993	645.0046431233333	FALSE	FALSE	10.0	FALSE	TRUE	FALSE	FALSE
IHEVCcmTKWKCcmNR	WKCcmNR	296	303	9	2	Spp1	Spp1	4	196.08479216	245	20210512_Q3_U3_1-10_WH_SA_JOW_20210506_2_B9.9391.9391.4 File:"20210512_Q3_U3_1-10_WH_SA_JOW_20210506_2_B9.raw"_ NativeID:"controllerType=0 controllerNumber=1 scan=9391"	JOW_20210506_s2_XiViewer_spectra.mgf	1	20.0 ppm	peptide;a;b;y	648.071451399665	648.0650559525	FALSE	FALSE	11.0	FALSE	TRUE	FALSE	FALSE
ISDCcmYKPCcmLQDSK	YNSKITR	103	160	12	4	Spp1	Mer2	4	196.08479216	66	20210512_Q3_U3_1-10_WH_SA_JOW_20210506_2_B9.9413.9413.4 File:"20210512_Q3_U3_1-10_WH_SA_JOW_20210506_2_B9.raw"_ NativeID:"controllerType=0 controllerNumber=1 scan=9413"	JOW_20210506_s2_XiViewer_spectra.mgf	1	20.0 ppm	peptide;a;b;y	673.332563284752	673.32827246	FALSE	FALSE	53.0	FALSE	TRUE	FALSE	FALSE
GPGSMoxVAR	GPGSMoxVAR	1	1	0	0	Mer2	Mer2	3	196.08479216	90	20210512_Q3_U3_1-10_WH_SA_JOW_20210506_2_B9.9553.9553.3 File:"20210512_Q3_U3_1-10_WH_SA_JOW_20210506_2_B9.raw"_ NativeID:"controllerType=0 controllerNumber=1 scan=9553"	JOW_20210506_s2_XiViewer_spectra.mgf	1	20.0 ppm	peptide;a;b;y	592.626045881337	592.6224217333333	FALSE	FALSE	147.0	FALSE	TRUE	FALSE	FALSE
TLCcmKSLNK	GPGSMVAR	90	1	5	0	Mer2	Mer2	3	196.08479216	943	20210512_Q3_U3_1-10_WH_SA_JOW_20210506_2_B9.9586.9586.3 File:"20210512_Q3_U3_1-10_WH_SA_JOW_20210506_2_B9.raw"_ NativeID:"controllerType=0 controllerNumber=1 scan=9586"	JOW_20210506_s2_XiViewer_spectra.mgf	1	20.0 ppm	peptide;a;b;y	645.007441042497	645.0046431233333	FALSE	FALSE	19.0	FALSE	TRUE	FALSE	FALSE
SIFSHSGKVTNAGALEESDK	LKTDEDR	38	133	6	2	Mer2	Spp1	5	196.08479216	189	20210512_Q3_U3_1-10_WH_SA_JOW_20210506_2_B9.9713.9713.5 File:"20210512_Q3_U3_1-10_WH_SA_JOW_20210506_2_B9.raw"_ NativeID:"controllerType=0 controllerNumber=1 scan=9713"	JOW_20210506_s2_XiViewer_spectra.mgf	1	20.0 ppm	peptide;a;b;y	630.515930175781	630.5136789840001	FALSE	FALSE	88.0	FALSE	TRUE	FALSE	FALSE
GPGSMoxVAR	GPGSMoxVAR	1	1	0	0	Mer2	Mer2	3	196.08479216	628	20210512_Q3_U3_1-10_WH_SA_JOW_20210506_2_B9.9762.9762.3 File:"20210512_Q3_U3_1-10_WH_SA_JOW_20210506_2_B9.raw"_ NativeID:"controllerType=0 controllerNumber=1 scan=9762"	JOW_20210506_s2_XiViewer_spectra.mgf	1	20.0 ppm	peptide;a;b;y	592.625444200865	592.6224217333333	FALSE	FALSE	229.0	FALSE	TRUE	FALSE	FALSE
GPGSMoxVAR	GPGSMVAR	1	1	0	0	Mer2	Mer2	3	196.08479216	769	20210512_Q3_U3_1-10_WH_SA_JOW_20210506_2_B9.9960.9960.3 File:"20210512_Q3_U3_1-10_WH_SA_JOW_20210506_2_B9.raw"_ NativeID:"controllerType=0 controllerNumber=1 scan=9960"	JOW_20210506_s2_XiViewer_spectra.mgf	1	20.0 ppm	peptide;a;b;y	587.293968992015	587.2907835333333	FALSE	FALSE	190.0	FALSE	TRUE	FALSE	FALSE
GPGSMoxVAR	GPGSMoxVAR	1	1	0	0	Mer2	Mer2	3	196.08479216	720	20210512_Q3_U3_1-10_WH_SA_JOW_20210506_2_B9.9971.9971.3 File:"20210512_Q3_U3_1-10_WH_SA_JOW_20210506_2_B9.raw"_ NativeID:"controllerType=0 controllerNumber=1 scan=9971"	JOW_20210506_s2_XiViewer_spectra.mgf	1	20.0 ppm	peptide;a;b;y	592.625369519859	592.6224217333333	FALSE	FALSE	104.0	FALSE	TRUE	FALSE	FALSE
VSTAMoxLSKGDEK	YNSKITR	130	160	8	4	Mer2	Mer2	4	196.08479216	284	20210512_Q3_U3_1-10_WH_SA_JOW_20210506_2_B9_WDH.10211.10211.4 File:"20210512_Q3_U3_1-10_WH_SA_JOW_20210506_2_B9_WDH.raw"_ NativeID:"controllerType=0 controllerNumber=1 scan=10211"	JOW_20210506_s2_XiViewer_spectra.mgf	1	20.0 ppm	peptide;a;b;y	590.308050509369	590.304694715	FALSE	FALSE	34.0	FALSE	TRUE	FALSE	FALSE
YNSKITR	GPGSMoxVAR	160	1	4	0	Mer2	Mer2	3	196.08479216	684	20210512_Q3_U3_1-10_WH_SA_JOW_20210506_2_B9_WDH.10235.10235.3 File:"20210512_Q3_U3_1-10_WH_SA_JOW_20210506_2_B9_WDH.raw"_ NativeID:"controllerType=0 controllerNumber=1 scan=10235"	JOW_20210506_s2_XiViewer_spectra.mgf	1	20.0 ppm	peptide;a;b;y	622.992341955358	622.9878694566667	FALSE	FALSE	92.0	FALSE	TRUE	FALSE	FALSE
TKSDSSYR	GPGSMVAR	143	1	2	0	Mer2	Mer2	3	196.08479216	542	20210512_Q3_U3_1-10_WH_SA_JOW_20210506_2_B9_WDH.10243.10243.3 File:"20210512_Q3_U3_1-10_WH_SA_JOW_20210506_2_B9_WDH.raw"_ NativeID:"controllerType=0 controllerNumber=1 scan=10243"	JOW_20210506_s2_XiViewer_spectra.mgf	1	20.0 ppm	peptide;a;b;y	638.313639352123	638.3109007033333	FALSE	FALSE	52.0	FALSE	TRUE	FALSE	FALSE
GPGSMoxVAR	GPGSMoxVAR	1	1	0	0	Mer2	Mer2	3	196.08479216	122	20210512_Q3_U3_1-10_WH_SA_JOW_20210506_2_B9_WDH.10551.10551.3 File:"20210512_Q3_U3_1-10_WH_SA_JOW_20210506_2_B9_WDH.raw"_ NativeID:"controllerType=0 controllerNumber=1 scan=10551"	JOW_20210506_s2_XiViewer_spectra.mgf	1	20.0 ppm	peptide;a;b;y	592.626118632644	592.6224217333333	FALSE	FALSE	158.0	FALSE	TRUE	FALSE	FALSE
LTIYEQKLRSK	YNSKITR	55	160	10	4	DECOY:H3K4CC110A	Mer2	4	196.08479216	27	20210512_Q3_U3_1-10_WH_SA_JOW_20210506_2_B9_WDH.10619.10619.4 File:"20210512_Q3_U3_1-10_WH_SA_JOW_20210506_2_B9_WDH.raw"_ NativeID:"controllerType=0 controllerNumber=1 scan=10619"	JOW_20210506_s2_XiViewer_spectra.mgf	1	20.0 ppm	peptide;a;b;y	614.60619151816	614.5971404525	TRUE	FALSE	3.0	TRUE	FALSE	TRUE	FALSE
VSTAMLSKGDEK	TKSDSSYR	130	143	7	2	Mer2	Mer2	4	196.08479216	204	20210512_Q3_U3_1-10_WH_SA_JOW_20210506_2_B9_WDH.10621.10621.4 File:"20210512_Q3_U3_1-10_WH_SA_JOW_20210506_2_B9_WDH.raw"_ NativeID:"controllerType=0 controllerNumber=1 scan=10621"	JOW_20210506_s2_XiViewer_spectra.mgf	1	20.0 ppm	peptide;a;b;y	601.799621582031	601.79696815	FALSE	FALSE	55.0	FALSE	TRUE	FALSE	FALSE
MVEQTGHIDKFK	LKTDEDR	145	133	10	2	Spp1	Spp1	4	196.08479216	283	20210512_Q3_U3_1-10_WH_SA_JOW_20210506_2_B9_WDH.10653.10653.4 File:"20210512_Q3_U3_1-10_WH_SA_JOW_20210506_2_B9_WDH.raw"_ NativeID:"controllerType=0 controllerNumber=1 scan=10653"	JOW_20210506_s2_XiViewer_spectra.mgf	1	20.0 ppm	peptide;a;b;y	626.819764072282	626.81669791	FALSE	FALSE	45.0	FALSE	TRUE	FALSE	FALSE
GPGSMoxVAR	GPGSMoxVAR	1	1	0	0	Mer2	Mer2	3	196.08479216	464	20210512_Q3_U3_1-10_WH_SA_JOW_20210506_2_B9_WDH.10703.10703.3 File:"20210512_Q3_U3_1-10_WH_SA_JOW_20210506_2_B9_WDH.raw"_ NativeID:"controllerType=0 controllerNumber=1 scan=10703"	JOW_20210506_s2_XiViewer_spectra.mgf	1	20.0 ppm	peptide;a;b;y	592.625002059576	592.6224217333333	FALSE	FALSE	204.0	FALSE	TRUE	FALSE	FALSE
GPGSMoxVAR	GPGSMoxVAR	1	1	0	0	Mer2	Mer2	3	196.08479216	755	20210512_Q3_U3_1-10_WH_SA_JOW_20210506_2_B9_WDH.10857.10857.3 File:"20210512_Q3_U3_1-10_WH_SA_JOW_20210506_2_B9_WDH.raw"_ NativeID:"controllerType=0 controllerNumber=1 scan=10857"	JOW_20210506_s2_XiViewer_spectra.mgf	1	20.0 ppm	peptide;a;b;y	592.625337057524	592.6224217333333	FALSE	FALSE	175.0	FALSE	TRUE	FALSE	FALSE
KSVPPPR	GPGSMVAR	255	1	1	0	Mer2	Mer2	3	196.08479216	959	20210512_Q3_U3_1-10_WH_SA_JOW_20210506_2_B9_WDH.10906.10906.3 File:"20210512_Q3_U3_1-10_WH_SA_JOW_20210506_2_B9_WDH.raw"_ NativeID:"controllerType=0 controllerNumber=1 scan=10906"	JOW_20210506_s2_XiViewer_spectra.mgf	1	20.0 ppm	peptide;a;b;y	583.989347247432	583.9858002933333	FALSE	FALSE	66.0	FALSE	TRUE	FALSE	FALSE
GPGSMoxVAR	GPGSMoxVAR	1	1	0	0	Mer2	Mer2	3	196.08479216	307	20210512_Q3_U3_1-10_WH_SA_JOW_20210506_2_B9_WDH.11012.11012.3 File:"20210512_Q3_U3_1-10_WH_SA_JOW_20210506_2_B9_WDH.raw"_ NativeID:"controllerType=0 controllerNumber=1 scan=11012"	JOW_20210506_s2_XiViewer_spectra.mgf	1	20.0 ppm	peptide;a;b;y	592.625936846449	592.6224217333333	FALSE	FALSE	167.0	FALSE	TRUE	FALSE	FALSE
LKTDEDR	GPGSMVAR	133	1	2	0	Spp1	Mer2	3	196.08479216	231	20210512_Q3_U3_1-10_WH_SA_JOW_20210506_2_B9_WDH.11019.11019.3 File:"20210512_Q3_U3_1-10_WH_SA_JOW_20210506_2_B9_WDH.raw"_ NativeID:"controllerType=0 controllerNumber=1 scan=11019"	JOW_20210506_s2_XiViewer_spectra.mgf	1	20.0 ppm	peptide;a;b;y	615.978020496594	615.9756294933333	FALSE	FALSE	50.0	FALSE	TRUE	FALSE	FALSE
GPGSMoxVAR	GPGSMoxVAR	1	1	0	0	Mer2	Mer2	3	196.08479216	70	20210512_Q3_U3_1-10_WH_SA_JOW_20210506_2_B9_WDH.11165.11165.3 File:"20210512_Q3_U3_1-10_WH_SA_JOW_20210506_2_B9_WDH.raw"_ NativeID:"controllerType=0 controllerNumber=1 scan=11165"	JOW_20210506_s2_XiViewer_spectra.mgf	1	20.0 ppm	peptide;a;b;y	592.625064197604	592.6224217333333	FALSE	FALSE	175.0	FALSE	TRUE	FALSE	FALSE
GPGSMoxVAR	GPGSMoxVAR	1	1	0	0	Mer2	Mer2	3	196.08479216	410	20210512_Q3_U3_1-10_WH_SA_JOW_20210506_2_B9_WDH.11319.11319.3 File:"20210512_Q3_U3_1-10_WH_SA_JOW_20210506_2_B9_WDH.raw"_ NativeID:"controllerType=0 controllerNumber=1 scan=11319"	JOW_20210506_s2_XiViewer_spectra.mgf	1	20.0 ppm	peptide;a;b;y	592.625578979387	592.6224217333333	FALSE	FALSE	170.0	FALSE	TRUE	FALSE	FALSE
GPGSMoxVAR	GPGSMoxVAR	1	1	0	0	Mer2	Mer2	3	196.08479216	852	20210512_Q3_U3_1-10_WH_SA_JOW_20210506_2_B9_WDH.11477.11477.3 File:"20210512_Q3_U3_1-10_WH_SA_JOW_20210506_2_B9_WDH.raw"_ NativeID:"controllerType=0 controllerNumber=1 scan=11477"	JOW_20210506_s2_XiViewer_spectra.mgf	1	20.0 ppm	peptide;a;b;y	592.626141709078	592.6224217333333	FALSE	FALSE	182.0	FALSE	TRUE	FALSE	FALSE
ENSDKLIK	GPGSMoxVAR	75	1	5	0	Mer2	Mer2	3	196.08479216	711	20210512_Q3_U3_1-10_WH_SA_JOW_20210506_2_B9_WDH.11498.11498.3 File:"20210512_Q3_U3_1-10_WH_SA_JOW_20210506_2_B9_WDH.raw"_ NativeID:"controllerType=0 controllerNumber=1 scan=11498"	JOW_20210506_s2_XiViewer_spectra.mgf	1	20.0 ppm	peptide;a;b;y	644.670210287816	644.66668446	FALSE	FALSE	100.0	FALSE	TRUE	FALSE	FALSE
YNSKITR	GPGSMoxVAR	160	1	4	0	Mer2	Mer2	3	196.08479216	208	20210512_Q3_U3_1-10_WH_SA_JOW_20210506_2_B9_WDH.11607.11607.3 File:"20210512_Q3_U3_1-10_WH_SA_JOW_20210506_2_B9_WDH.raw"_ NativeID:"controllerType=0 controllerNumber=1 scan=11607"	JOW_20210506_s2_XiViewer_spectra.mgf	1	20.0 ppm	peptide;a;b;y	622.990797681624	622.9878694566667	FALSE	FALSE	62.0	FALSE	TRUE	FALSE	FALSE
YNSKITR	TLWKR	160	95	6	4	Mer2	Spp1	4	196.08479216	184	20210512_Q3_U3_1-10_WH_SA_JOW_20210506_2_B9_WDH.11630.11630.4 File:"20210512_Q3_U3_1-10_WH_SA_JOW_20210506_2_B9_WDH.raw"_ NativeID:"controllerType=0 controllerNumber=1 scan=11630"	JOW_20210506_s2_XiViewer_spectra.mgf	1	20.0 ppm	peptide;a;b;y	445.754027036103	445.752064155	FALSE	FALSE	85.0	FALSE	TRUE	FALSE	FALSE
GPGSMoxVAR	GPGSMoxVAR	1	1	0	0	Mer2	Mer2	3	196.08479216	793	20210512_Q3_U3_1-10_WH_SA_JOW_20210506_2_B9_WDH.11659.11659.3 File:"20210512_Q3_U3_1-10_WH_SA_JOW_20210506_2_B9_WDH.raw"_ NativeID:"controllerType=0 controllerNumber=1 scan=11659"	JOW_20210506_s2_XiViewer_spectra.mgf	1	20.0 ppm	peptide;a;b;y	592.625319232005	592.6224217333333	FALSE	FALSE	150.0	FALSE	TRUE	FALSE	FALSE
GPGSMoxVAR	GPGSMoxVAR	1	1	0	0	Mer2	Mer2	3	196.08479216	325	20210512_Q3_U3_1-10_WH_SA_JOW_20210506_2_B9_WDH.11857.11857.3 File:"20210512_Q3_U3_1-10_WH_SA_JOW_20210506_2_B9_WDH.raw"_ NativeID:"controllerType=0 controllerNumber=1 scan=11857"	JOW_20210506_s2_XiViewer_spectra.mgf	1	20.0 ppm	peptide;a;b;y	592.625247999351	592.6224217333333	FALSE	FALSE	132.0	FALSE	TRUE	FALSE	FALSE
YNSKITR	GPGSMoxVAR	160	1	4	0	Mer2	Mer2	3	196.08479216	759	20210512_Q3_U3_1-10_WH_SA_JOW_20210506_2_B9_WDH.12046.12046.3 File:"20210512_Q3_U3_1-10_WH_SA_JOW_20210506_2_B9_WDH.raw"_ NativeID:"controllerType=0 controllerNumber=1 scan=12046"	JOW_20210506_s2_XiViewer_spectra.mgf	1	20.0 ppm	peptide;a;b;y	622.99072265625	622.9878694566667	FALSE	FALSE	23.0	FALSE	TRUE	FALSE	FALSE
YNSKITR	GPGSMVAR	160	1	4	0	Mer2	Mer2	4	196.08479216	551	20210512_Q3_U3_1-10_WH_SA_JOW_20210506_2_B9_WDH.12103.12103.4 File:"20210512_Q3_U3_1-10_WH_SA_JOW_20210506_2_B9_WDH.raw"_ NativeID:"controllerType=0 controllerNumber=1 scan=12103"	JOW_20210506_s2_XiViewer_spectra.mgf	1	20.0 ppm	peptide;a;b;y	463.496312305949	463.4939925375	FALSE	FALSE	71.0	FALSE	TRUE	FALSE	FALSE
GPGSMoxVAR	GPGSMoxVAR	1	1	0	0	Mer2	Mer2	3	196.08479216	982	20210512_Q3_U3_1-10_WH_SA_JOW_20210506_2_B9_WDH.12191.12191.3 File:"20210512_Q3_U3_1-10_WH_SA_JOW_20210506_2_B9_WDH.raw"_ NativeID:"controllerType=0 controllerNumber=1 scan=12191"	JOW_20210506_s2_XiViewer_spectra.mgf	1	20.0 ppm	peptide;a;b;y	592.624267578125	592.6224217333333	FALSE	FALSE	148.0	FALSE	TRUE	FALSE	FALSE
YNSKITR	GPGSMVAR	160	1	4	0	Mer2	Mer2	3	196.08479216	677	20210512_Q3_U3_1-10_WH_SA_JOW_20210506_2_B9_WDH.12220.12220.3 File:"20210512_Q3_U3_1-10_WH_SA_JOW_20210506_2_B9_WDH.raw"_ NativeID:"controllerType=0 controllerNumber=1 scan=12220"	JOW_20210506_s2_XiViewer_spectra.mgf	1	20.0 ppm	peptide;a;b;y	617.659544212601	617.6562312566667	FALSE	FALSE	81.0	FALSE	TRUE	FALSE	FALSE
VSTAMLSKGDEK	YNSKITR	130	160	7	4	Mer2	Mer2	4	196.08479216	316	20210512_Q3_U3_1-10_WH_SA_JOW_20210506_2_B9_WDH.12234.12234.4 File:"20210512_Q3_U3_1-10_WH_SA_JOW_20210506_2_B9_WDH.raw"_ NativeID:"controllerType=0 controllerNumber=1 scan=12234"	JOW_20210506_s2_XiViewer_spectra.mgf	1	20.0 ppm	peptide;a;b;y	586.309199781226	586.305966065	FALSE	FALSE	9.0	FALSE	TRUE	FALSE	FALSE
YNSKITR	GPGSMoxVAR	160	1	4	0	Mer2	Mer2	3	196.08479216	44	20210512_Q3_U3_1-10_WH_SA_JOW_20210506_2_B9_WDH.12242.12242.3 File:"20210512_Q3_U3_1-10_WH_SA_JOW_20210506_2_B9_WDH.raw"_ NativeID:"controllerType=0 controllerNumber=1 scan=12242"	JOW_20210506_s2_XiViewer_spectra.mgf	1	20.0 ppm	peptide;a;b;y	622.990652677963	622.9878694566667	FALSE	FALSE	41.0	FALSE	TRUE	FALSE	FALSE
KNICcmGYCcmSTYER	YNSKITR	264	160	1	6	Spp1	Mer2	4	196.08479216	611	20210512_Q3_U3_1-10_WH_SA_JOW_20210506_2_B9_WDH.12256.12256.4 File:"20210512_Q3_U3_1-10_WH_SA_JOW_20210506_2_B9_WDH.raw"_ NativeID:"controllerType=0 controllerNumber=1 scan=12256"	JOW_20210506_s2_XiViewer_spectra.mgf	1	20.0 ppm	peptide;a;b;y	657.567310872798	657.5639773425	FALSE	FALSE	92.0	FALSE	TRUE	FALSE	FALSE
GPGSMoxVAR	GPGSMoxVAR	1	1	0	0	Mer2	Mer2	3	196.08479216	185	20210512_Q3_U3_1-10_WH_SA_JOW_20210506_2_B9_WDH.12386.12386.3 File:"20210512_Q3_U3_1-10_WH_SA_JOW_20210506_2_B9_WDH.raw"_ NativeID:"controllerType=0 controllerNumber=1 scan=12386"	JOW_20210506_s2_XiViewer_spectra.mgf	1	20.0 ppm	peptide;a;b;y	592.625975067716	592.6224217333333	FALSE	FALSE	204.0	FALSE	TRUE	FALSE	FALSE
YNSKITR	GPGSMVAR	160	1	4	0	Mer2	Mer2	3	196.08479216	881	20210512_Q3_U3_1-10_WH_SA_JOW_20210506_2_B9_WDH.12418.12418.3 File:"20210512_Q3_U3_1-10_WH_SA_JOW_20210506_2_B9_WDH.raw"_ NativeID:"controllerType=0 controllerNumber=1 scan=12418"	JOW_20210506_s2_XiViewer_spectra.mgf	1	20.0 ppm	peptide;a;b;y	617.660129052078	617.6562312566667	FALSE	FALSE	11.0	FALSE	TRUE	FALSE	FALSE
GPGSMoxVAR	GPGSMoxVAR	1	1	0	0	Mer2	Mer2	3	196.08479216	963	20210512_Q3_U3_1-10_WH_SA_JOW_20210506_2_B9_WDH.12584.12584.3 File:"20210512_Q3_U3_1-10_WH_SA_JOW_20210506_2_B9_WDH.raw"_ NativeID:"controllerType=0 controllerNumber=1 scan=12584"	JOW_20210506_s2_XiViewer_spectra.mgf	1	20.0 ppm	peptide;a;b;y	592.626008751173	592.6224217333333	FALSE	FALSE	144.0	FALSE	TRUE	FALSE	FALSE
YNSKITR	GPGSMVAR	160	1	4	0	Mer2	Mer2	3	196.08479216	723	20210512_Q3_U3_1-10_WH_SA_JOW_20210506_2_B9_WDH.12617.12617.3 File:"20210512_Q3_U3_1-10_WH_SA_JOW_20210506_2_B9_WDH.raw"_ NativeID:"controllerType=0 controllerNumber=1 scan=12617"	JOW_20210506_s2_XiViewer_spectra.mgf	1	20.0 ppm	peptide;a;b;y	617.659933465336	617.6562312566667	FALSE	FALSE	19.0	FALSE	TRUE	FALSE	FALSE
GPGSMoxVAR	GPGSMoxVAR	1	1	0	0	Mer2	Mer2	3	196.08479216	22	20210512_Q3_U3_1-10_WH_SA_JOW_20210506_2_B9_WDH.12783.12783.3 File:"20210512_Q3_U3_1-10_WH_SA_JOW_20210506_2_B9_WDH.raw"_ NativeID:"controllerType=0 controllerNumber=1 scan=12783"	JOW_20210506_s2_XiViewer_spectra.mgf	1	20.0 ppm	peptide;a;b;y	592.626256463251	592.6224217333333	FALSE	FALSE	202.0	FALSE	TRUE	FALSE	FALSE
GPGSMoxVAR	GPGSMoxVAR	1	1	0	0	Mer2	Mer2	3	196.08479216	649	20210512_Q3_U3_1-10_WH_SA_JOW_20210506_2_B9_WDH.13037.13037.3 File:"20210512_Q3_U3_1-10_WH_SA_JOW_20210506_2_B9_WDH.raw"_ NativeID:"controllerType=0 controllerNumber=1 scan=13037"	JOW_20210506_s2_XiViewer_spectra.mgf	1	20.0 ppm	peptide;a;b;y	592.625848058289	592.6224217333333	FALSE	FALSE	152.0	FALSE	TRUE	FALSE	FALSE
LIKVLNENSK	YNSKITR	80	160	3	6	Mer2	Mer2	4	196.08479216	114	20210512_Q3_U3_1-10_WH_SA_JOW_20210506_2_B9_WDH.13049.13049.4 File:"20210512_Q3_U3_1-10_WH_SA_JOW_20210506_2_B9_WDH.raw"_ NativeID:"controllerType=0 controllerNumber=1 scan=13049"	JOW_20210506_s2_XiViewer_spectra.mgf	1	20.0 ppm	peptide;a;b;y	559.321166992188	559.31803379	FALSE	FALSE	28.0	FALSE	TRUE	FALSE	FALSE
YNSKITR	GPGSMVAR	160	1	4	0	Mer2	Mer2	3	196.08479216	846	20210512_Q3_U3_1-10_WH_SA_JOW_20210506_2_B9_WDH.13094.13094.3 File:"20210512_Q3_U3_1-10_WH_SA_JOW_20210506_2_B9_WDH.raw"_ NativeID:"controllerType=0 controllerNumber=1 scan=13094"	JOW_20210506_s2_XiViewer_spectra.mgf	1	20.0 ppm	peptide;a;b;y	617.659234184051	617.6562312566667	FALSE	FALSE	6.0	FALSE	TRUE	FALSE	FALSE
GPGSMoxVAR	GPGSMoxVAR	1	1	0	0	Mer2	Mer2	3	196.08479216	547	20210512_Q3_U3_1-10_WH_SA_JOW_20210506_2_B9_WDH.13245.13245.3 File:"20210512_Q3_U3_1-10_WH_SA_JOW_20210506_2_B9_WDH.raw"_ NativeID:"controllerType=0 controllerNumber=1 scan=13245"	JOW_20210506_s2_XiViewer_spectra.mgf	1	20.0 ppm	peptide;a;b;y	592.625732421875	592.6224217333333	FALSE	FALSE	196.0	FALSE	TRUE	FALSE	FALSE
GPGSMoxVAR	GPGSMoxVAR	1	1	0	0	Mer2	Mer2	3	196.08479216	692	20210512_Q3_U3_1-10_WH_SA_JOW_20210506_2_B9_WDH.13453.13453.3 File:"20210512_Q3_U3_1-10_WH_SA_JOW_20210506_2_B9_WDH.raw"_ NativeID:"controllerType=0 controllerNumber=1 scan=13453"	JOW_20210506_s2_XiViewer_spectra.mgf	1	20.0 ppm	peptide;a;b;y	592.625673435055	592.6224217333333	FALSE	FALSE	102.0	FALSE	TRUE	FALSE	FALSE
KNICcmGYCcmSTYER	GPGSMoxVAR	264	1	1	4	Spp1	Mer2	3	196.08479216	773	20210512_Q3_U3_1-10_WH_SA_JOW_20210506_2_B9_WDH.13579.13579.3 File:"20210512_Q3_U3_1-10_WH_SA_JOW_20210506_2_B9_WDH.raw"_ NativeID:"controllerType=0 controllerNumber=1 scan=13579"	JOW_20210506_s2_XiViewer_spectra.mgf	1	20.0 ppm	peptide;a;b;y	846.055908203125	846.0507632733334	FALSE	FALSE	61.0	FALSE	TRUE	FALSE	FALSE
TLCcmKSLNK	GPGSMVAR	90	1	4	0	Mer2	Mer2	3	196.08479216	94	20210512_Q3_U3_1-10_WH_SA_JOW_20210506_2_B9_WDH.13632.13632.3 File:"20210512_Q3_U3_1-10_WH_SA_JOW_20210506_2_B9_WDH.raw"_ NativeID:"controllerType=0 controllerNumber=1 scan=13632"	JOW_20210506_s2_XiViewer_spectra.mgf	1	20.0 ppm	peptide;a;b;y	645.009631956823	645.0046431233333	FALSE	FALSE	43.0	FALSE	TRUE	FALSE	FALSE
ISDCcmYKPCcmLQDSK	YNSKITR	103	160	12	4	Spp1	Mer2	4	196.08479216	99	20210512_Q3_U3_1-10_WH_SA_JOW_20210506_2_B9_WDH.13642.13642.4 File:"20210512_Q3_U3_1-10_WH_SA_JOW_20210506_2_B9_WDH.raw"_ NativeID:"controllerType=0 controllerNumber=1 scan=13642"	JOW_20210506_s2_XiViewer_spectra.mgf	1	20.0 ppm	peptide;a;b;y	673.332937985702	673.32827246	FALSE	FALSE	64.0	FALSE	TRUE	FALSE	FALSE
GPGSMoxVAR	GPGSMoxVAR	1	1	0	0	Mer2	Mer2	3	196.08479216	484	20210512_Q3_U3_1-10_WH_SA_JOW_20210506_2_B9_WDH.13652.13652.3 File:"20210512_Q3_U3_1-10_WH_SA_JOW_20210506_2_B9_WDH.raw"_ NativeID:"controllerType=0 controllerNumber=1 scan=13652"	JOW_20210506_s2_XiViewer_spectra.mgf	1	20.0 ppm	peptide;a;b;y	592.626586276781	592.6224217333333	FALSE	FALSE	131.0	FALSE	TRUE	FALSE	FALSE
GPGSMoxVAR	GPGSMoxVAR	1	1	0	0	Mer2	Mer2	3	196.08479216	642	20210512_Q3_U3_1-10_WH_SA_JOW_20210506_2_B9_WDH.13850.13850.3 File:"20210512_Q3_U3_1-10_WH_SA_JOW_20210506_2_B9_WDH.raw"_ NativeID:"controllerType=0 controllerNumber=1 scan=13850"	JOW_20210506_s2_XiViewer_spectra.mgf	1	20.0 ppm	peptide;a;b;y	592.625732421875	592.6224217333333	FALSE	FALSE	131.0	FALSE	TRUE	FALSE	FALSE
GPGSMoxVAR	GPGSMoxVAR	1	1	0	0	Mer2	Mer2	3	196.08479216	209	20210512_Q3_U3_1-10_WH_SA_JOW_20210506_2_B9_WDH.14036.14036.3 File:"20210512_Q3_U3_1-10_WH_SA_JOW_20210506_2_B9_WDH.raw"_ NativeID:"controllerType=0 controllerNumber=1 scan=14036"	JOW_20210506_s2_XiViewer_spectra.mgf	1	20.0 ppm	peptide;a;b;y	592.625517052036	592.6224217333333	FALSE	FALSE	183.0	FALSE	TRUE	FALSE	FALSE
GPGSMoxVAR	GPGSMVAR	1	1	0	0	Mer2	Mer2	3	196.08479216	227	20210512_Q3_U3_1-10_WH_SA_JOW_20210506_2_B9_WDH.14171.14171.3 File:"20210512_Q3_U3_1-10_WH_SA_JOW_20210506_2_B9_WDH.raw"_ NativeID:"controllerType=0 controllerNumber=1 scan=14171"	JOW_20210506_s2_XiViewer_spectra.mgf	1	20.0 ppm	peptide;a;b;y	587.29453088726	587.2907835333333	FALSE	FALSE	153.0	FALSE	TRUE	FALSE	FALSE
GPGSMoxVAR	GPGSMoxVAR	1	1	0	0	Mer2	Mer2	3	196.08479216	293	20210512_Q3_U3_1-10_WH_SA_JOW_20210506_2_B9_WDH.14233.14233.3 File:"20210512_Q3_U3_1-10_WH_SA_JOW_20210506_2_B9_WDH.raw"_ NativeID:"controllerType=0 controllerNumber=1 scan=14233"	JOW_20210506_s2_XiViewer_spectra.mgf	1	20.0 ppm	peptide;a;b;y	592.625754839773	592.6224217333333	FALSE	FALSE	208.0	FALSE	TRUE	FALSE	FALSE
VLNENSKTLCcmK	GPGSMVAR	83	1	6	0	Mer2	Mer2	3	196.08479216	404	20210512_Q3_U3_1-10_WH_SA_JOW_20210506_2_B9_WDH.14284.14284.3 File:"20210512_Q3_U3_1-10_WH_SA_JOW_20210506_2_B9_WDH.raw"_ NativeID:"controllerType=0 controllerNumber=1 scan=14284"	JOW_20210506_s2_XiViewer_spectra.mgf	1	20.0 ppm	peptide;a;b;y	759.059204101563	759.0559545433333	FALSE	FALSE	47.0	FALSE	TRUE	FALSE	FALSE
GPGSMoxVAR	GPGSMVAR	1	1	0	0	Mer2	Mer2	3	196.08479216	92	20210512_Q3_U3_1-10_WH_SA_JOW_20210506_2_B9_WDH.14366.14366.3 File:"20210512_Q3_U3_1-10_WH_SA_JOW_20210506_2_B9_WDH.raw"_ NativeID:"controllerType=0 controllerNumber=1 scan=14366"	JOW_20210506_s2_XiViewer_spectra.mgf	1	20.0 ppm	peptide;a;b;y	587.293817135658	587.2907835333333	FALSE	FALSE	126.0	FALSE	TRUE	FALSE	FALSE
GPGSMoxVAR	GPGSMoxVAR	1	1	0	0	Mer2	Mer2	3	196.08479216	838	20210512_Q3_U3_1-10_WH_SA_JOW_20210506_2_B9_WDH.14420.14420.3 File:"20210512_Q3_U3_1-10_WH_SA_JOW_20210506_2_B9_WDH.raw"_ NativeID:"controllerType=0 controllerNumber=1 scan=14420"	JOW_20210506_s2_XiViewer_spectra.mgf	1	20.0 ppm	peptide;a;b;y	592.625075625206	592.6224217333333	FALSE	FALSE	189.0	FALSE	TRUE	FALSE	FALSE
GPGSMoxVAR	GPGSMVAR	1	1	0	0	Mer2	Mer2	3	196.08479216	1025	20210512_Q3_U3_1-10_WH_SA_JOW_20210506_2_B9_WDH.14632.14632.3 File:"20210512_Q3_U3_1-10_WH_SA_JOW_20210506_2_B9_WDH.raw"_ NativeID:"controllerType=0 controllerNumber=1 scan=14632"	JOW_20210506_s2_XiViewer_spectra.mgf	1	20.0 ppm	peptide;a;b;y	587.294065029603	587.2907835333333	FALSE	FALSE	115.0	FALSE	TRUE	FALSE	FALSE
GPGSMoxVAR	GPGSMoxVAR	1	1	0	0	Mer2	Mer2	3	196.08479216	760	20210512_Q3_U3_1-10_WH_SA_JOW_20210506_2_B9_WDH.14754.14754.3 File:"20210512_Q3_U3_1-10_WH_SA_JOW_20210506_2_B9_WDH.raw"_ NativeID:"controllerType=0 controllerNumber=1 scan=14754"	JOW_20210506_s2_XiViewer_spectra.mgf	1	20.0 ppm	peptide;a;b;y	592.626900427756	592.6224217333333	FALSE	FALSE	35.0	FALSE	TRUE	FALSE	FALSE
LIKVLNENSK	GPGSMoxVAR	80	1	3	0	Mer2	Mer2	3	196.08479216	783	20210512_Q3_U3_1-10_WH_SA_JOW_20210506_2_B9_WDH.14764.14764.3 File:"20210512_Q3_U3_1-10_WH_SA_JOW_20210506_2_B9_WDH.raw"_ NativeID:"controllerType=0 controllerNumber=1 scan=14764"	JOW_20210506_s2_XiViewer_spectra.mgf	1	20.0 ppm	peptide;a;b;y	715.061143312781	715.0561718700001	FALSE	FALSE	38.0	FALSE	TRUE	FALSE	FALSE
GPGSMoxVAR	GPGSMVAR	1	1	0	0	Mer2	Mer2	3	196.08479216	937	20210512_Q3_U3_1-10_WH_SA_JOW_20210506_2_B9_WDH.14827.14827.3 File:"20210512_Q3_U3_1-10_WH_SA_JOW_20210506_2_B9_WDH.raw"_ NativeID:"controllerType=0 controllerNumber=1 scan=14827"	JOW_20210506_s2_XiViewer_spectra.mgf	1	20.0 ppm	peptide;a;b;y	587.295138758544	587.2907835333333	FALSE	FALSE	140.0	FALSE	TRUE	FALSE	FALSE
GPGSMoxVAR	GPGSMoxVAR	1	1	0	0	Mer2	Mer2	3	196.08479216	1003	20210512_Q3_U3_1-10_WH_SA_JOW_20210506_2_B9_WDH.14961.14961.3 File:"20210512_Q3_U3_1-10_WH_SA_JOW_20210506_2_B9_WDH.raw"_ NativeID:"controllerType=0 controllerNumber=1 scan=14961"	JOW_20210506_s2_XiViewer_spectra.mgf	1	20.0 ppm	peptide;a;b;y	592.626044753668	592.6224217333333	FALSE	FALSE	166.0	FALSE	TRUE	FALSE	FALSE
GPGSMoxVAR	GPGSMVAR	1	1	0	0	Mer2	Mer2	3	196.08479216	739	20210512_Q3_U3_1-10_WH_SA_JOW_20210506_2_B9_WDH.15025.15025.3 File:"20210512_Q3_U3_1-10_WH_SA_JOW_20210506_2_B9_WDH.raw"_ NativeID:"controllerType=0 controllerNumber=1 scan=15025"	JOW_20210506_s2_XiViewer_spectra.mgf	1	20.0 ppm	peptide;a;b;y	587.294807604249	587.2907835333333	FALSE	FALSE	192.0	FALSE	TRUE	FALSE	FALSE
ENSDKLIK	GPGSMVAR	75	1	5	0	Mer2	Mer2	4	196.08479216	439	20210512_Q3_U3_1-10_WH_SA_JOW_20210506_2_B9_WDH.15170.15170.4 File:"20210512_Q3_U3_1-10_WH_SA_JOW_20210506_2_B9_WDH.raw"_ NativeID:"controllerType=0 controllerNumber=1 scan=15170"	JOW_20210506_s2_XiViewer_spectra.mgf	1	20.0 ppm	peptide;a;b;y	479.755832460377	479.75310379	FALSE	FALSE	96.0	FALSE	TRUE	FALSE	FALSE
ENSDKLIK	GPGSMoxVAR	75	1	5	0	Mer2	Mer2	3	196.08479216	765	20210512_Q3_U3_1-10_WH_SA_JOW_20210506_2_B9_WDH.15213.15213.3 File:"20210512_Q3_U3_1-10_WH_SA_JOW_20210506_2_B9_WDH.raw"_ NativeID:"controllerType=0 controllerNumber=1 scan=15213"	JOW_20210506_s2_XiViewer_spectra.mgf	1	20.0 ppm	peptide;a;b;y	644.670043945313	644.66668446	FALSE	FALSE	88.0	FALSE	TRUE	FALSE	FALSE
GPGSMoxVAR	GPGSMoxVAR	1	1	0	0	Mer2	Mer2	3	196.08479216	499	20210512_Q3_U3_1-10_WH_SA_JOW_20210506_2_B9_WDH.15223.15223.3 File:"20210512_Q3_U3_1-10_WH_SA_JOW_20210506_2_B9_WDH.raw"_ NativeID:"controllerType=0 controllerNumber=1 scan=15223"	JOW_20210506_s2_XiViewer_spectra.mgf	1	20.0 ppm	peptide;a;b;y	592.625854492188	592.6224217333333	FALSE	FALSE	169.0	FALSE	TRUE	FALSE	FALSE
GPGSMoxVAR	GPGSMVAR	1	1	0	0	Mer2	Mer2	3	196.08479216	996	20210512_Q3_U3_1-10_WH_SA_JOW_20210506_2_B9_WDH.15234.15234.3 File:"20210512_Q3_U3_1-10_WH_SA_JOW_20210506_2_B9_WDH.raw"_ NativeID:"controllerType=0 controllerNumber=1 scan=15234"	JOW_20210506_s2_XiViewer_spectra.mgf	1	20.0 ppm	peptide;a;b;y	587.294091062718	587.2907835333333	FALSE	FALSE	176.0	FALSE	TRUE	FALSE	FALSE
ENSDKLIK	GPGSMVAR	75	1	5	0	Mer2	Mer2	3	196.08479216	397	20210512_Q3_U3_1-10_WH_SA_JOW_20210506_2_B9_WDH.15300.15300.3 File:"20210512_Q3_U3_1-10_WH_SA_JOW_20210506_2_B9_WDH.raw"_ NativeID:"controllerType=0 controllerNumber=1 scan=15300"	JOW_20210506_s2_XiViewer_spectra.mgf	1	20.0 ppm	peptide;a;b;y	639.338140762297	639.33504626	FALSE	FALSE	79.0	FALSE	TRUE	FALSE	FALSE
GPGSMoxVAR	GPGSMVAR	1	1	0	0	Mer2	Mer2	3	196.08479216	762	20210512_Q3_U3_1-10_WH_SA_JOW_20210506_2_B9_WDH.15421.15421.3 File:"20210512_Q3_U3_1-10_WH_SA_JOW_20210506_2_B9_WDH.raw"_ NativeID:"controllerType=0 controllerNumber=1 scan=15421"	JOW_20210506_s2_XiViewer_spectra.mgf	1	20.0 ppm	peptide;a;b;y	587.29444350073	587.2907835333333	FALSE	FALSE	192.0	FALSE	TRUE	FALSE	FALSE
SIFSHSGKVTNAGALEESDK	GPGSMoxVAR	38	1	1	0	Mer2	Mer2	4	196.08479216	144	20210512_Q3_U3_1-10_WH_SA_JOW_20210506_2_B9_WDH.15468.15468.4 File:"20210512_Q3_U3_1-10_WH_SA_JOW_20210506_2_B9_WDH.raw"_ NativeID:"controllerType=0 controllerNumber=1 scan=15468"	JOW_20210506_s2_XiViewer_spectra.mgf	1	20.0 ppm	peptide;a;b;y	766.380916500185	766.376645165	FALSE	FALSE	25.0	FALSE	TRUE	FALSE	FALSE
LIKVLNENSK	ENSDKLIK	80	75	3	5	Mer2	Mer2	4	196.08479216	890	20210512_Q3_U3_1-10_WH_SA_JOW_20210506_2_B9_WDH.15801.15801.4 File:"20210512_Q3_U3_1-10_WH_SA_JOW_20210506_2_B9_WDH.raw"_ NativeID:"controllerType=0 controllerNumber=1 scan=15801"	JOW_20210506_s2_XiViewer_spectra.mgf	1	20.0 ppm	peptide;a;b;y	575.580770523748	575.5771450425	FALSE	FALSE	40.0	FALSE	TRUE	FALSE	FALSE
GPGSMoxVAR	GPGSMVAR	1	1	0	0	Mer2	Mer2	3	196.08479216	1022	20210512_Q3_U3_1-10_WH_SA_JOW_20210506_2_B9_WDH.15806.15806.3 File:"20210512_Q3_U3_1-10_WH_SA_JOW_20210506_2_B9_WDH.raw"_ NativeID:"controllerType=0 controllerNumber=1 scan=15806"	JOW_20210506_s2_XiViewer_spectra.mgf	1	20.0 ppm	peptide;a;b;y	587.294315448297	587.2907835333333	FALSE	FALSE	164.0	FALSE	TRUE	FALSE	FALSE
GPGSMoxVAR	GPGSMVAR	1	1	0	0	Mer2	Mer2	3	196.08479216	344	20210512_Q3_U3_1-10_WH_SA_JOW_20210506_2_B9_WDH.16106.16106.3 File:"20210512_Q3_U3_1-10_WH_SA_JOW_20210506_2_B9_WDH.raw"_ NativeID:"controllerType=0 controllerNumber=1 scan=16106"	JOW_20210506_s2_XiViewer_spectra.mgf	1	20.0 ppm	peptide;a;b;y	587.294924143014	587.2907835333333	FALSE	FALSE	138.0	FALSE	TRUE	FALSE	FALSE
KNICcmGYCcmSTYER	GPGSMVAR	264	1	1	0	Spp1	Mer2	3	196.08479216	745	20210512_Q3_U3_1-10_WH_SA_JOW_20210506_2_B9_WDH.16272.16272.3 File:"20210512_Q3_U3_1-10_WH_SA_JOW_20210506_2_B9_WDH.raw"_ NativeID:"controllerType=0 controllerNumber=1 scan=16272"	JOW_20210506_s2_XiViewer_spectra.mgf	1	20.0 ppm	peptide;a;b;y	840.72465565525	840.7191250733334	FALSE	FALSE	100.0	FALSE	TRUE	FALSE	FALSE
GPGSMoxVAR	GPGSMVAR	1	1	0	0	Mer2	Mer2	3	196.08479216	973	20210512_Q3_U3_1-10_WH_SA_JOW_20210506_2_B9_WDH.16312.16312.3 File:"20210512_Q3_U3_1-10_WH_SA_JOW_20210506_2_B9_WDH.raw"_ NativeID:"controllerType=0 controllerNumber=1 scan=16312"	JOW_20210506_s2_XiViewer_spectra.mgf	1	20.0 ppm	peptide;a;b;y	587.294755608239	587.2907835333333	FALSE	FALSE	186.0	FALSE	TRUE	FALSE	FALSE
GPGSMoxVAR	GPGSMVAR	1	1	0	0	Mer2	Mer2	3	196.08479216	870	20210512_Q3_U3_1-10_WH_SA_JOW_20210506_2_B9_WDH.16510.16510.3 File:"20210512_Q3_U3_1-10_WH_SA_JOW_20210506_2_B9_WDH.raw"_ NativeID:"controllerType=0 controllerNumber=1 scan=16510"	JOW_20210506_s2_XiViewer_spectra.mgf	1	20.0 ppm	peptide;a;b;y	587.294573439037	587.2907835333333	FALSE	FALSE	174.0	FALSE	TRUE	FALSE	FALSE
GPGSMoxVAR	GPGSMVAR	1	1	0	0	Mer2	Mer2	3	196.08479216	438	20210512_Q3_U3_1-10_WH_SA_JOW_20210506_2_B9_WDH.16708.16708.3 File:"20210512_Q3_U3_1-10_WH_SA_JOW_20210506_2_B9_WDH.raw"_ NativeID:"controllerType=0 controllerNumber=1 scan=16708"	JOW_20210506_s2_XiViewer_spectra.mgf	1	20.0 ppm	peptide;a;b;y	587.294107135842	587.2907835333333	FALSE	FALSE	107.0	FALSE	TRUE	FALSE	FALSE
GPGSMoxVAR	GPGSMVAR	1	1	0	0	Mer2	Mer2	3	196.08479216	561	20210512_Q3_U3_1-10_WH_SA_JOW_20210506_2_B9_WDH.16907.16907.3 File:"20210512_Q3_U3_1-10_WH_SA_JOW_20210506_2_B9_WDH.raw"_ NativeID:"controllerType=0 controllerNumber=1 scan=16907"	JOW_20210506_s2_XiViewer_spectra.mgf	1	20.0 ppm	peptide;a;b;y	587.294112980877	587.2907835333333	FALSE	FALSE	7.0	FALSE	TRUE	FALSE	FALSE
GPGSMVAR	TLWKR	1	95	0	4	Mer2	Spp1	3	196.08479216	217	20210512_Q3_U3_1-10_WH_SA_JOW_20210506_2_B9_WDH.17038.17038.3 File:"20210512_Q3_U3_1-10_WH_SA_JOW_20210506_2_B9_WDH.raw"_ NativeID:"controllerType=0 controllerNumber=1 scan=17038"	JOW_20210506_s2_XiViewer_spectra.mgf	1	20.0 ppm	peptide;a;b;y	558.3071341333	558.3032408233333	FALSE	FALSE	69.0	FALSE	TRUE	FALSE	FALSE
IPCcmSVEEFVR	YNSKITR	276	160	4	4	Spp1	Mer2	4	196.08479216	87	20210512_Q3_U3_1-10_WH_SA_JOW_20210506_2_B9_WDH.17064.17064.4 File:"20210512_Q3_U3_1-10_WH_SA_JOW_20210506_2_B9_WDH.raw"_ NativeID:"controllerType=0 controllerNumber=1 scan=17064"	JOW_20210506_s2_XiViewer_spectra.mgf	1	20.0 ppm	peptide;a;b;y	578.801853052755	578.79804257	FALSE	FALSE	5.0	FALSE	TRUE	FALSE	FALSE
GPGSMoxVAR	GPGSMVAR	1	1	0	0	Mer2	Mer2	3	196.08479216	802	20210512_Q3_U3_1-10_WH_SA_JOW_20210506_2_B9_WDH.17104.17104.3 File:"20210512_Q3_U3_1-10_WH_SA_JOW_20210506_2_B9_WDH.raw"_ NativeID:"controllerType=0 controllerNumber=1 scan=17104"	JOW_20210506_s2_XiViewer_spectra.mgf	1	20.0 ppm	peptide;a;b;y	587.29442841249	587.2907835333333	FALSE	FALSE	137.0	FALSE	TRUE	FALSE	FALSE
GPGSMoxVAR	GPGSMVAR	1	1	0	0	Mer2	Mer2	3	196.08479216	936	20210512_Q3_U3_1-10_WH_SA_JOW_20210506_2_B9_WDH.17374.17374.3 File:"20210512_Q3_U3_1-10_WH_SA_JOW_20210506_2_B9_WDH.raw"_ NativeID:"controllerType=0 controllerNumber=1 scan=17374"	JOW_20210506_s2_XiViewer_spectra.mgf	1	20.0 ppm	peptide;a;b;y	587.2936523668	587.2907835333333	FALSE	FALSE	78.0	FALSE	TRUE	FALSE	FALSE
EDRVVDTAKK	GPGSMVAR	135	1	9	4	DECOY:Spp1	Mer2	3	196.08479216	975	20210512_Q3_U3_1-10_WH_SA_JOW_20210506_2_B9_WDH.17472.17472.3 File:"20210512_Q3_U3_1-10_WH_SA_JOW_20210506_2_B9_WDH.raw"_ NativeID:"controllerType=0 controllerNumber=1 scan=17472"	JOW_20210506_s2_XiViewer_spectra.mgf	1	20.0 ppm	peptide;a;b;y	710.703407508442	710.7039096666667	TRUE	FALSE	6.0	TRUE	FALSE	TRUE	FALSE
SIFSHSGK	GPGSMVAR	38	1	1	0	Mer2	Mer2	3	196.08479216	678	20210512_Q3_U3_1-10_WH_SA_JOW_20210506_2_B9_WDH.17495.17495.3 File:"20210512_Q3_U3_1-10_WH_SA_JOW_20210506_2_B9_WDH.raw"_ NativeID:"controllerType=0 controllerNumber=1 scan=17495"	JOW_20210506_s2_XiViewer_spectra.mgf	1	20.0 ppm	peptide;a;b;y	611.312434819745	611.30883154	FALSE	FALSE	74.0	FALSE	TRUE	FALSE	FALSE
ISDCcmYKPCcmLQDSK	TLWKR	103	95	6	4	Spp1	Spp1	4	196.08479216	912	20210512_Q3_U3_1-10_WH_SA_JOW_20210506_2_B9_WDH.17568.17568.4 File:"20210512_Q3_U3_1-10_WH_SA_JOW_20210506_2_B9_WDH.raw"_ NativeID:"controllerType=0 controllerNumber=1 scan=17568"	JOW_20210506_s2_XiViewer_spectra.mgf	1	20.0 ppm	peptide;a;b;y	628.81803705186	628.813529635	FALSE	FALSE	66.0	FALSE	TRUE	FALSE	FALSE
GPGSMoxVAR	GPGSMVAR	1	1	0	0	Mer2	Mer2	3	196.08479216	625	20210512_Q3_U3_1-10_WH_SA_JOW_20210506_2_B9_WDH.17569.17569.3 File:"20210512_Q3_U3_1-10_WH_SA_JOW_20210506_2_B9_WDH.raw"_ NativeID:"controllerType=0 controllerNumber=1 scan=17569"	JOW_20210506_s2_XiViewer_spectra.mgf	1	20.0 ppm	peptide;a;b;y	587.294462385313	587.2907835333333	FALSE	FALSE	187.0	FALSE	TRUE	FALSE	FALSE
GPGSMoxVAR	GPGSMVAR	1	1	0	0	Mer2	Mer2	3	196.08479216	747	20210512_Q3_U3_1-10_WH_SA_JOW_20210506_2_B9_WDH.17766.17766.3 File:"20210512_Q3_U3_1-10_WH_SA_JOW_20210506_2_B9_WDH.raw"_ NativeID:"controllerType=0 controllerNumber=1 scan=17766"	JOW_20210506_s2_XiViewer_spectra.mgf	1	20.0 ppm	peptide;a;b;y	587.294371367374	587.2907835333333	FALSE	FALSE	183.0	FALSE	TRUE	FALSE	FALSE
ISDCcmYKPCcmLQDSK	TLWKR	103	95	2	4	Spp1	Spp1	4	196.08479216	82	20210512_Q3_U3_1-10_WH_SA_JOW_20210506_2_B9_WDH.17770.17770.4 File:"20210512_Q3_U3_1-10_WH_SA_JOW_20210506_2_B9_WDH.raw"_ NativeID:"controllerType=0 controllerNumber=1 scan=17770"	JOW_20210506_s2_XiViewer_spectra.mgf	1	20.0 ppm	peptide;a;b;y	628.817199707031	628.813529635	FALSE	FALSE	5.0	FALSE	TRUE	FALSE	FALSE
GPGSMoxVAR	GPGSMVAR	1	1	0	0	Mer2	Mer2	3	196.08479216	771	20210512_Q3_U3_1-10_WH_SA_JOW_20210506_2_B9_WDH.18008.18008.3 File:"20210512_Q3_U3_1-10_WH_SA_JOW_20210506_2_B9_WDH.raw"_ NativeID:"controllerType=0 controllerNumber=1 scan=18008"	JOW_20210506_s2_XiViewer_spectra.mgf	1	20.0 ppm	peptide;a;b;y	587.294958284333	587.2907835333333	FALSE	FALSE	157.0	FALSE	TRUE	FALSE	FALSE
GPGSMoxVAR	GPGSMVAR	1	1	0	0	Mer2	Mer2	3	196.08479216	941	20210512_Q3_U3_1-10_WH_SA_JOW_20210506_2_B9_WDH.18195.18195.3 File:"20210512_Q3_U3_1-10_WH_SA_JOW_20210506_2_B9_WDH.raw"_ NativeID:"controllerType=0 controllerNumber=1 scan=18195"	JOW_20210506_s2_XiViewer_spectra.mgf	1	20.0 ppm	peptide;a;b;y	587.294570215329	587.2907835333333	FALSE	FALSE	167.0	FALSE	TRUE	FALSE	FALSE
GPGSMVAR	GPGSMVAR	1	1	0	0	Mer2	Mer2	3	196.08479216	371	20210512_Q3_U3_1-10_WH_SA_JOW_20210506_2_B9_WDH.18201.18201.3 File:"20210512_Q3_U3_1-10_WH_SA_JOW_20210506_2_B9_WDH.raw"_ NativeID:"controllerType=0 controllerNumber=1 scan=18201"	JOW_20210506_s2_XiViewer_spectra.mgf	1	20.0 ppm	peptide;a;b;y	581.962700741953	581.9591453333334	FALSE	FALSE	210.0	FALSE	TRUE	FALSE	FALSE
GPGSMoxVAR	GPGSMoxVAR	1	1	0	0	Mer2	Mer2	3	196.08479216	559	20210512_Q3_U3_1-10_WH_SA_JOW_20210506_2_B9_WDH.18245.18245.3 File:"20210512_Q3_U3_1-10_WH_SA_JOW_20210506_2_B9_WDH.raw"_ NativeID:"controllerType=0 controllerNumber=1 scan=18245"	JOW_20210506_s2_XiViewer_spectra.mgf	1	20.0 ppm	peptide;a;b;y	592.626098632813	592.6224217333333	FALSE	FALSE	202.0	FALSE	TRUE	FALSE	FALSE
GPGSMoxVAR	GPGSMVAR	1	1	0	0	Mer2	Mer2	3	196.08479216	211	20210512_Q3_U3_1-10_WH_SA_JOW_20210506_2_B9_WDH.18389.18389.3 File:"20210512_Q3_U3_1-10_WH_SA_JOW_20210506_2_B9_WDH.raw"_ NativeID:"controllerType=0 controllerNumber=1 scan=18389"	JOW_20210506_s2_XiViewer_spectra.mgf	1	20.0 ppm	peptide;a;b;y	587.293216609691	587.2907835333333	FALSE	FALSE	102.0	FALSE	TRUE	FALSE	FALSE
GPGSMVAR	GPGSMVAR	1	1	0	0	Mer2	Mer2	3	196.08479216	264	20210512_Q3_U3_1-10_WH_SA_JOW_20210506_2_B9_WDH.18397.18397.3 File:"20210512_Q3_U3_1-10_WH_SA_JOW_20210506_2_B9_WDH.raw"_ NativeID:"controllerType=0 controllerNumber=1 scan=18397"	JOW_20210506_s2_XiViewer_spectra.mgf	1	20.0 ppm	peptide;a;b;y	581.962124433813	581.9591453333334	FALSE	FALSE	184.0	FALSE	TRUE	FALSE	FALSE
GPGSMoxVAR	GPGSMoxVAR	1	1	0	0	Mer2	Mer2	3	196.08479216	47	20210512_Q3_U3_1-10_WH_SA_JOW_20210506_2_B9_WDH.18441.18441.3 File:"20210512_Q3_U3_1-10_WH_SA_JOW_20210506_2_B9_WDH.raw"_ NativeID:"controllerType=0 controllerNumber=1 scan=18441"	JOW_20210506_s2_XiViewer_spectra.mgf	1	20.0 ppm	peptide;a;b;y	592.624975308358	592.6224217333333	FALSE	FALSE	192.0	FALSE	TRUE	FALSE	FALSE
GPGSMVAR	GPGSMVAR	1	1	0	0	Mer2	Mer2	3	196.08479216	69	20210512_Q3_U3_1-10_WH_SA_JOW_20210506_2_B9_WDH.18584.18584.3 File:"20210512_Q3_U3_1-10_WH_SA_JOW_20210506_2_B9_WDH.raw"_ NativeID:"controllerType=0 controllerNumber=1 scan=18584"	JOW_20210506_s2_XiViewer_spectra.mgf	1	20.0 ppm	peptide;a;b;y	581.963250920386	581.9591453333334	FALSE	FALSE	222.0	FALSE	TRUE	FALSE	FALSE
VLLSLSKDMHSLQTR	YNSKITR	199	160	14	4	Mer2	Mer2	4	196.08479216	363	20210512_Q3_U3_1-10_WH_SA_JOW_20210506_2_B9_WDH.18646.18646.4 File:"20210512_Q3_U3_1-10_WH_SA_JOW_20210506_2_B9_WDH.raw"_ NativeID:"controllerType=0 controllerNumber=1 scan=18646"	JOW_20210506_s2_XiViewer_spectra.mgf	1	20.0 ppm	peptide;a;b;y	701.887878417969	701.8826378	FALSE	FALSE	68.0	FALSE	TRUE	FALSE	FALSE
VLLSLSKDMHSLQTR	LKTDEDR	199	133	7	2	Mer2	Spp1	4	196.08479216	709	20210512_Q3_U3_1-10_WH_SA_JOW_20210506_2_B9_WDH.18653.18653.4 File:"20210512_Q3_U3_1-10_WH_SA_JOW_20210506_2_B9_WDH.raw"_ NativeID:"controllerType=0 controllerNumber=1 scan=18653"	JOW_20210506_s2_XiViewer_spectra.mgf	1	20.0 ppm	peptide;a;b;y	700.627038200652	700.6221864775	FALSE	FALSE	87.0	FALSE	TRUE	FALSE	FALSE
GPGSMVAR	GPGSMVAR	1	1	0	0	Mer2	Mer2	3	196.08479216	429	20210512_Q3_U3_1-10_WH_SA_JOW_20210506_2_B9_WDH.18782.18782.3 File:"20210512_Q3_U3_1-10_WH_SA_JOW_20210506_2_B9_WDH.raw"_ NativeID:"controllerType=0 controllerNumber=1 scan=18782"	JOW_20210506_s2_XiViewer_spectra.mgf	1	20.0 ppm	peptide;a;b;y	581.963783616928	581.9591453333334	FALSE	FALSE	94.0	FALSE	TRUE	FALSE	FALSE
EFVNDIWSR	YNSKITR	124	160	8	4	Spp1	Mer2	4	196.08479216	582	20210512_Q3_U3_1-10_WH_SA_JOW_20210506_2_B9_WDH.19284.19284.4 File:"20210512_Q3_U3_1-10_WH_SA_JOW_20210506_2_B9_WDH.raw"_ NativeID:"controllerType=0 controllerNumber=1 scan=19284"	JOW_20210506_s2_XiViewer_spectra.mgf	1	20.0 ppm	peptide;a;b;y	561.29144830018	561.28673367	FALSE	FALSE	31.0	FALSE	TRUE	FALSE	FALSE
TDDEKEIFDQIVVR	YNSKITR	172	160	5	6	Spp1	Mer2	4	196.08479216	214	20210512_Q3_U3_1-10_WH_SA_JOW_20210506_2_B9_WDH.23935.23935.4 File:"20210512_Q3_U3_1-10_WH_SA_JOW_20210506_2_B9_WDH.raw"_ NativeID:"controllerType=0 controllerNumber=1 scan=23935"	JOW_20210506_s2_XiViewer_spectra.mgf	1	20.0 ppm	peptide;a;b;y	696.614966300752	696.6107103925	FALSE	FALSE	55.0	FALSE	TRUE	FALSE	FALSE
TDEISTDVSEANSEHSLMITETSSPFR	GPGSMVAR	11	1	16	0	Mer2	Mer2	4	196.08479216	367	20210512_Q3_U3_1-10_WH_SA_JOW_20210506_2_B9_WDH.25563.25563.4 File:"20210512_Q3_U3_1-10_WH_SA_JOW_20210506_2_B9_WDH.raw"_ NativeID:"controllerType=0 controllerNumber=1 scan=25563"	JOW_20210506_s2_XiViewer_spectra.mgf	1	20.0 ppm	peptide;a;b;y	988.965121200995	988.959835795	FALSE	FALSE	99.0	FALSE	TRUE	FALSE	FALSE
KFGQLDFIDNNIVVK	LKTDEDR	157	133	1	2	Spp1	Spp1	4	196.08479216	554	20210512_Q3_U3_1-10_WH_SA_JOW_20210506_2_B9_WDH.25659.25659.4 File:"20210512_Q3_U3_1-10_WH_SA_JOW_20210506_2_B9_WDH.raw"_ NativeID:"controllerType=0 controllerNumber=1 scan=25659"	JOW_20210506_s2_XiViewer_spectra.mgf	1	20.0 ppm	peptide;a;b;y	706.127872443516	706.1237192875	FALSE	FALSE	28.0	FALSE	TRUE	FALSE	FALSE
TLIKDLASQIENQLDK	YNSKITR	114	160	4	6	Mer2	Mer2	4	196.08479216	102	20210512_Q3_U3_1-10_WH_SA_JOW_20210506_2_B9_WDH.30164.30164.4 File:"20210512_Q3_U3_1-10_WH_SA_JOW_20210506_2_B9_WDH.raw"_ NativeID:"controllerType=0 controllerNumber=1 scan=30164"	JOW_20210506_s2_XiViewer_spectra.mgf	1	20.0 ppm	peptide;a;b;y	727.149353027344	727.1461886775	FALSE	FALSE	138.0	FALSE	TRUE	FALSE	FALSE
TKSDSSYR	YNSKITR	143	160	2	6	Mer2	Mer2	3	196.08479216	545	20210512_Q3_U3_1-10_WH_SA_JOW_20210506_2_B9_WDH.7163.7163.3 File:"20210512_Q3_U3_1-10_WH_SA_JOW_20210506_2_B9_WDH.raw"_ NativeID:"controllerType=0 controllerNumber=1 scan=7163"	JOW_20210506_s2_XiViewer_spectra.mgf	1	20.0 ppm	peptide;a;b;y	674.012130557098	674.0079866266666	FALSE	FALSE	15.0	FALSE	TRUE	FALSE	FALSE
TKSDSSYR	YNSKITR	143	160	2	6	Mer2	Mer2	4	196.08479216	416	20210512_Q3_U3_1-10_WH_SA_JOW_20210506_2_B9_WDH.7207.7207.4 File:"20210512_Q3_U3_1-10_WH_SA_JOW_20210506_2_B9_WDH.raw"_ NativeID:"controllerType=0 controllerNumber=1 scan=7207"	JOW_20210506_s2_XiViewer_spectra.mgf	1	20.0 ppm	peptide;a;b;y	505.760764815636	505.757809065	FALSE	FALSE	50.0	FALSE	TRUE	FALSE	FALSE
TKSDSSYR	GPGSMoxVAR	143	1	2	0	Mer2	Mer2	3	196.08479216	53	20210512_Q3_U3_1-10_WH_SA_JOW_20210506_2_B9_WDH.7581.7581.3 File:"20210512_Q3_U3_1-10_WH_SA_JOW_20210506_2_B9_WDH.raw"_ NativeID:"controllerType=0 controllerNumber=1 scan=7581"	JOW_20210506_s2_XiViewer_spectra.mgf	1	20.0 ppm	peptide;a;b;y	643.646032907584	643.6425389033333	FALSE	FALSE	23.0	FALSE	TRUE	FALSE	FALSE
YNSKITR	YNSKITR	160	160	4	4	Mer2	Mer2	3	196.08479216	219	20210512_Q3_U3_1-10_WH_SA_JOW_20210506_2_B9_WDH.8896.8896.3 File:"20210512_Q3_U3_1-10_WH_SA_JOW_20210506_2_B9_WDH.raw"_ NativeID:"controllerType=0 controllerNumber=1 scan=8896"	JOW_20210506_s2_XiViewer_spectra.mgf	1	20.0 ppm	peptide;a;b;y	653.357543945313	653.35331718	FALSE	FALSE	174.0	FALSE	TRUE	FALSE	FALSE
YNSKITR	YNSKITR	160	160	4	6	Mer2	Mer2	4	196.08479216	1015	20210512_Q3_U3_1-10_WH_SA_JOW_20210506_2_B9_WDH.8903.8903.4 File:"20210512_Q3_U3_1-10_WH_SA_JOW_20210506_2_B9_WDH.raw"_ NativeID:"controllerType=0 controllerNumber=1 scan=8903"	JOW_20210506_s2_XiViewer_spectra.mgf	1	20.0 ppm	peptide;a;b;y	490.269347787044	490.26680698	FALSE	FALSE	196.0	FALSE	TRUE	FALSE	FALSE
KMVEQTGHIDK	YNSKITR	144	160	1	4	Spp1	Mer2	4	196.08479216	564	20210512_Q3_U3_1-10_WH_SA_JOW_20210506_2_B9_WDH.9046.9046.4 File:"20210512_Q3_U3_1-10_WH_SA_JOW_20210506_2_B9_WDH.raw"_ NativeID:"controllerType=0 controllerNumber=1 scan=9046"	JOW_20210506_s2_XiViewer_spectra.mgf	1	20.0 ppm	peptide;a;b;y	591.308532714844	591.310045765	FALSE	FALSE	15.0	FALSE	TRUE	FALSE	FALSE
YNSKITR	GPGSMoxVAR	160	1	4	0	Mer2	Mer2	3	196.08479216	819	20210512_Q3_U3_1-10_WH_SA_JOW_20210506_2_B9_WDH.9495.9495.3 File:"20210512_Q3_U3_1-10_WH_SA_JOW_20210506_2_B9_WDH.raw"_ NativeID:"controllerType=0 controllerNumber=1 scan=9495"	JOW_20210506_s2_XiViewer_spectra.mgf	1	20.0 ppm	peptide;a;b;y	622.990660574627	622.9878694566667	FALSE	FALSE	144.0	FALSE	TRUE	FALSE	FALSE
YNSKITR	GPGSMoxVAR	160	1	4	0	Mer2	Mer2	4	196.08479216	956	20210512_Q3_U3_1-10_WH_SA_JOW_20210506_2_B9_WDH.9520.9520.4 File:"20210512_Q3_U3_1-10_WH_SA_JOW_20210506_2_B9_WDH.raw"_ NativeID:"controllerType=0 controllerNumber=1 scan=9520"	JOW_20210506_s2_XiViewer_spectra.mgf	1	20.0 ppm	peptide;a;b;y	467.494837369092	467.4927211875	FALSE	FALSE	40.0	FALSE	TRUE	FALSE	FALSE
GPGSMVAR	AVVKK	1	140	0	4	Mer2	Spp1	3	196.08479216	908	20210512_Q3_U3_1-10_WH_SA_JOW_20210506_2_B9_WDH.9630.9630.3 File:"20210512_Q3_U3_1-10_WH_SA_JOW_20210506_2_B9_WDH.raw"_ NativeID:"controllerType=0 controllerNumber=1 scan=9630"	JOW_20210506_s2_XiViewer_spectra.mgf	1	20.0 ppm	peptide;a;b;y	505.293196807605	505.28882024	FALSE	FALSE	23.0	FALSE	TRUE	FALSE	FALSE
YNSKITR	GPGSMoxVAR	160	1	4	0	Mer2	Mer2	3	196.08479216	858	20210512_Q3_U3_1-10_WH_SA_JOW_20210506_2_B9_WDH.9646.9646.3 File:"20210512_Q3_U3_1-10_WH_SA_JOW_20210506_2_B9_WDH.raw"_ NativeID:"controllerType=0 controllerNumber=1 scan=9646"	JOW_20210506_s2_XiViewer_spectra.mgf	1	20.0 ppm	peptide;a;b;y	622.991273204648	622.9878694566667	FALSE	FALSE	135.0	FALSE	TRUE	FALSE	FALSE
YNSKITR	GPGSMoxVAR	160	1	4	0	Mer2	Mer2	3	196.08479216	427	20210512_Q3_U3_1-10_WH_SA_JOW_20210506_2_B9_WDH.9860.9860.3 File:"20210512_Q3_U3_1-10_WH_SA_JOW_20210506_2_B9_WDH.raw"_ NativeID:"controllerType=0 controllerNumber=1 scan=9860"	JOW_20210506_s2_XiViewer_spectra.mgf	1	20.0 ppm	peptide;a;b;y	622.991199527854	622.9878694566667	FALSE	FALSE	67.0	FALSE	TRUE	FALSE	FALSE
GPGSMoxVAR	GPGSMoxVAR	1	1	0	0	Mer2	Mer2	3	196.08479216	517	20210512_Q3_U3_1-2_WH_SA_JOW_20210506_2_B10.10046.10046.3 File:"20210512_Q3_U3_1-2_WH_SA_JOW_20210506_2_B10.raw"_ NativeID:"controllerType=0 controllerNumber=1 scan=10046"	JOW_20210506_s2_XiViewer_spectra.mgf	1	20.0 ppm	peptide;a;b;y	592.62524524961	592.6224217333333	FALSE	FALSE	184.0	FALSE	TRUE	FALSE	FALSE
GPGSMoxVAR	GPGSMoxVAR	1	1	0	0	Mer2	Mer2	3	196.08479216	205	20210512_Q3_U3_1-2_WH_SA_JOW_20210506_2_B10.10200.10200.3 File:"20210512_Q3_U3_1-2_WH_SA_JOW_20210506_2_B10.raw"_ NativeID:"controllerType=0 controllerNumber=1 scan=10200"	JOW_20210506_s2_XiViewer_spectra.mgf	1	20.0 ppm	peptide;a;b;y	592.624943476719	592.6224217333333	FALSE	FALSE	244.0	FALSE	TRUE	FALSE	FALSE
YNSKITR	GPGSMVAR	160	1	4	0	Mer2	Mer2	3	196.08479216	492	20210512_Q3_U3_1-2_WH_SA_JOW_20210506_2_B10.10576.10576.3 File:"20210512_Q3_U3_1-2_WH_SA_JOW_20210506_2_B10.raw"_ NativeID:"controllerType=0 controllerNumber=1 scan=10576"	JOW_20210506_s2_XiViewer_spectra.mgf	1	20.0 ppm	peptide;a;b;y	617.658874511719	617.6562312566667	FALSE	FALSE	50.0	FALSE	TRUE	FALSE	FALSE
GPGSMoxVAR	GPGSMoxVAR	1	1	0	0	Mer2	Mer2	3	196.08479216	861	20210512_Q3_U3_1-2_WH_SA_JOW_20210506_2_B10.11346.11346.3 File:"20210512_Q3_U3_1-2_WH_SA_JOW_20210506_2_B10.raw"_ NativeID:"controllerType=0 controllerNumber=1 scan=11346"	JOW_20210506_s2_XiViewer_spectra.mgf	1	20.0 ppm	peptide;a;b;y	592.624714209533	592.6224217333333	FALSE	FALSE	63.0	FALSE	TRUE	FALSE	FALSE
GPGSMoxVAR	GPGSMoxVAR	1	1	0	0	Mer2	Mer2	3	196.08479216	585	20210512_Q3_U3_1-2_WH_SA_JOW_20210506_2_B10.11652.11652.3 File:"20210512_Q3_U3_1-2_WH_SA_JOW_20210506_2_B10.raw"_ NativeID:"controllerType=0 controllerNumber=1 scan=11652"	JOW_20210506_s2_XiViewer_spectra.mgf	1	20.0 ppm	peptide;a;b;y	592.624650347032	592.6224217333333	FALSE	FALSE	89.0	FALSE	TRUE	FALSE	FALSE
GPGSMoxVAR	GPGSMVAR	1	1	0	0	Mer2	Mer2	3	196.08479216	84	20210512_Q3_U3_1-2_WH_SA_JOW_20210506_2_B10.12086.12086.3 File:"20210512_Q3_U3_1-2_WH_SA_JOW_20210506_2_B10.raw"_ NativeID:"controllerType=0 controllerNumber=1 scan=12086"	JOW_20210506_s2_XiViewer_spectra.mgf	1	20.0 ppm	peptide;a;b;y	587.293641799717	587.2907835333333	FALSE	FALSE	3.0	FALSE	TRUE	FALSE	FALSE
GPGSMoxVAR	GPGSMoxVAR	1	1	0	0	Mer2	Mer2	3	196.08479216	756	20210512_Q3_U3_1-2_WH_SA_JOW_20210506_2_B10.12114.12114.3 File:"20210512_Q3_U3_1-2_WH_SA_JOW_20210506_2_B10.raw"_ NativeID:"controllerType=0 controllerNumber=1 scan=12114"	JOW_20210506_s2_XiViewer_spectra.mgf	1	20.0 ppm	peptide;a;b;y	592.6248485857	592.6224217333333	FALSE	FALSE	119.0	FALSE	TRUE	FALSE	FALSE
GPGSMoxVAR	GPGSMVAR	1	1	0	0	Mer2	Mer2	3	196.08479216	598	20210512_Q3_U3_1-2_WH_SA_JOW_20210506_2_B10.12237.12237.3 File:"20210512_Q3_U3_1-2_WH_SA_JOW_20210506_2_B10.raw"_ NativeID:"controllerType=0 controllerNumber=1 scan=12237"	JOW_20210506_s2_XiViewer_spectra.mgf	1	20.0 ppm	peptide;a;b;y	587.292952313754	587.2907835333333	FALSE	FALSE	19.0	FALSE	TRUE	FALSE	FALSE
GPGSMoxVAR	GPGSMoxVAR	1	1	0	0	Mer2	Mer2	3	196.08479216	171	20210512_Q3_U3_1-2_WH_SA_JOW_20210506_2_B10.12310.12310.3 File:"20210512_Q3_U3_1-2_WH_SA_JOW_20210506_2_B10.raw"_ NativeID:"controllerType=0 controllerNumber=1 scan=12310"	JOW_20210506_s2_XiViewer_spectra.mgf	1	20.0 ppm	peptide;a;b;y	592.624657814662	592.6224217333333	FALSE	FALSE	24.0	FALSE	TRUE	FALSE	FALSE
GPGSMoxVAR	GPGSMVAR	1	1	0	0	Mer2	Mer2	3	196.08479216	719	20210512_Q3_U3_1-2_WH_SA_JOW_20210506_2_B10.12384.12384.3 File:"20210512_Q3_U3_1-2_WH_SA_JOW_20210506_2_B10.raw"_ NativeID:"controllerType=0 controllerNumber=1 scan=12384"	JOW_20210506_s2_XiViewer_spectra.mgf	1	20.0 ppm	peptide;a;b;y	587.293179125888	587.2907835333333	FALSE	FALSE	175.0	FALSE	TRUE	FALSE	FALSE
GPGSMoxVAR	GPGSMoxVAR	1	1	0	4	Mer2	Mer2	3	196.08479216	105	20210512_Q3_U3_1-2_WH_SA_JOW_20210506_2_B10.12496.12496.3 File:"20210512_Q3_U3_1-2_WH_SA_JOW_20210506_2_B10.raw"_ NativeID:"controllerType=0 controllerNumber=1 scan=12496"	JOW_20210506_s2_XiViewer_spectra.mgf	1	20.0 ppm	peptide;a;b;y	592.624877929688	592.6224217333333	FALSE	FALSE	6.0	FALSE	TRUE	FALSE	FALSE
LIKVLNENSK	GPGSMoxVAR	80	1	9	0	Mer2	Mer2	3	196.08479216	287	20210512_Q3_U3_1-2_WH_SA_JOW_20210506_2_B10.12530.12530.3 File:"20210512_Q3_U3_1-2_WH_SA_JOW_20210506_2_B10.raw"_ NativeID:"controllerType=0 controllerNumber=1 scan=12530"	JOW_20210506_s2_XiViewer_spectra.mgf	1	20.0 ppm	peptide;a;b;y	715.059047089755	715.0561718700001	FALSE	FALSE	24.0	FALSE	TRUE	FALSE	FALSE
GPGSMoxVAR	GPGSMVAR	1	1	0	0	Mer2	Mer2	3	196.08479216	974	20210512_Q3_U3_1-2_WH_SA_JOW_20210506_2_B10.12538.12538.3 File:"20210512_Q3_U3_1-2_WH_SA_JOW_20210506_2_B10.raw"_ NativeID:"controllerType=0 controllerNumber=1 scan=12538"	JOW_20210506_s2_XiViewer_spectra.mgf	1	20.0 ppm	peptide;a;b;y	587.293233746227	587.2907835333333	FALSE	FALSE	162.0	FALSE	TRUE	FALSE	FALSE
GPGSMoxVAR	GPGSMVAR	1	1	0	0	Mer2	Mer2	3	196.08479216	885	20210512_Q3_U3_1-2_WH_SA_JOW_20210506_2_B10.12824.12824.3 File:"20210512_Q3_U3_1-2_WH_SA_JOW_20210506_2_B10.raw"_ NativeID:"controllerType=0 controllerNumber=1 scan=12824"	JOW_20210506_s2_XiViewer_spectra.mgf	1	20.0 ppm	peptide;a;b;y	587.293291906748	587.2907835333333	FALSE	FALSE	155.0	FALSE	TRUE	FALSE	FALSE
SIFSHSGKVTNAGALEESDK	GPGSMoxVAR	38	1	18	0	Mer2	Mer2	4	196.08479216	660	20210512_Q3_U3_1-2_WH_SA_JOW_20210506_2_B10.13123.13123.4 File:"20210512_Q3_U3_1-2_WH_SA_JOW_20210506_2_B10.raw"_ NativeID:"controllerType=0 controllerNumber=1 scan=13123"	JOW_20210506_s2_XiViewer_spectra.mgf	1	20.0 ppm	peptide;a;b;y	766.378988428784	766.376645165	FALSE	FALSE	26.0	FALSE	TRUE	FALSE	FALSE
GPGSMoxVAR	GPGSMVAR	1	1	0	0	Mer2	Mer2	3	196.08479216	519	20210512_Q3_U3_1-2_WH_SA_JOW_20210506_2_B10.13570.13570.3 File:"20210512_Q3_U3_1-2_WH_SA_JOW_20210506_2_B10.raw"_ NativeID:"controllerType=0 controllerNumber=1 scan=13570"	JOW_20210506_s2_XiViewer_spectra.mgf	1	20.0 ppm	peptide;a;b;y	587.293389045638	587.2907835333333	FALSE	FALSE	17.0	FALSE	TRUE	FALSE	FALSE
GPGSMVAR	GPGSMVAR	1	1	0	0	Mer2	Mer2	3	196.08479216	521	20210512_Q3_U3_1-2_WH_SA_JOW_20210506_2_B10.15028.15028.3 File:"20210512_Q3_U3_1-2_WH_SA_JOW_20210506_2_B10.raw"_ NativeID:"controllerType=0 controllerNumber=1 scan=15028"	JOW_20210506_s2_XiViewer_spectra.mgf	1	20.0 ppm	peptide;a;b;y	581.961544769847	581.9591453333334	FALSE	FALSE	138.0	FALSE	TRUE	FALSE	FALSE
GPGSMVAR	GPGSMVAR	1	1	0	0	Mer2	Mer2	3	196.08479216	869	20210512_Q3_U3_1-2_WH_SA_JOW_20210506_2_B10.15175.15175.3 File:"20210512_Q3_U3_1-2_WH_SA_JOW_20210506_2_B10.raw"_ NativeID:"controllerType=0 controllerNumber=1 scan=15175"	JOW_20210506_s2_XiViewer_spectra.mgf	1	20.0 ppm	peptide;a;b;y	581.960929588942	581.9591453333334	FALSE	FALSE	97.0	FALSE	TRUE	FALSE	FALSE
VLLSLSKDMHSLQTR	YNSKITR	199	160	7	6	Mer2	Mer2	4	196.08479216	552	20210512_Q3_U3_1-2_WH_SA_JOW_20210506_2_B10.15237.15237.4 File:"20210512_Q3_U3_1-2_WH_SA_JOW_20210506_2_B10.raw"_ NativeID:"controllerType=0 controllerNumber=1 scan=15237"	JOW_20210506_s2_XiViewer_spectra.mgf	1	20.0 ppm	peptide;a;b;y	701.886235952851	701.8826378	FALSE	FALSE	55.0	FALSE	TRUE	FALSE	FALSE
VLLSLSKDMHSLQTR	LKTDEDR	199	133	6	2	Mer2	Spp1	4	196.08479216	138	20210512_Q3_U3_1-2_WH_SA_JOW_20210506_2_B10.15281.15281.4 File:"20210512_Q3_U3_1-2_WH_SA_JOW_20210506_2_B10.raw"_ NativeID:"controllerType=0 controllerNumber=1 scan=15281"	JOW_20210506_s2_XiViewer_spectra.mgf	1	20.0 ppm	peptide;a;b;y	700.625068345517	700.6221864775	FALSE	FALSE	50.0	FALSE	TRUE	FALSE	FALSE
KQLNIQYYEEILR	LKTDEDR	342	133	1	2	Spp1	Spp1	3	196.08479216	907	20210512_Q3_U3_1-2_WH_SA_JOW_20210506_2_B10.20249.20249.3 File:"20210512_Q3_U3_1-2_WH_SA_JOW_20210506_2_B10.raw"_ NativeID:"controllerType=0 controllerNumber=1 scan=20249"	JOW_20210506_s2_XiViewer_spectra.mgf	1	20.0 ppm	peptide;a;b;y	927.824145507399	927.8187668833333	FALSE	FALSE	31.0	FALSE	TRUE	FALSE	FALSE
GPGSMSLPQWCcmPPHSTLK	NKDAIINGEGSLPK	1	81	0	2	Spp1	Spp1	4	196.08479216	12	20210512_Q3_U3_1-2_WH_SA_JOW_20210506_2_B10.20359.20359.4 File:"20210512_Q3_U3_1-2_WH_SA_JOW_20210506_2_B10.raw"_ NativeID:"controllerType=0 controllerNumber=1 scan=20359"	JOW_20210506_s2_XiViewer_spectra.mgf	1	20.0 ppm	peptide;a;b;y	908.460090868034	908.45653512	FALSE	FALSE	54.0	FALSE	TRUE	FALSE	FALSE
VTNAGALEESDKQILEWAGK	GPGSMVAR	46	1	12	4	Mer2	Mer2	4	196.08479216	472	20210512_Q3_U3_1-2_WH_SA_JOW_20210506_2_B10.22702.22702.4 File:"20210512_Q3_U3_1-2_WH_SA_JOW_20210506_2_B10.raw"_ NativeID:"controllerType=0 controllerNumber=1 scan=22702"	JOW_20210506_s2_XiViewer_spectra.mgf	1	20.0 ppm	peptide;a;b;y	782.900477929644	782.89747909	FALSE	FALSE	28.0	FALSE	TRUE	FALSE	FALSE
KMoxVEQTGHIDK	GPGSMoxVAR	144	1	6	0	Spp1	Mer2	3	196.08479216	327	20210512_Q3_U3_1-2_WH_SA_JOW_20210506_2_B10.32265.32265.3 File:"20210512_Q3_U3_1-2_WH_SA_JOW_20210506_2_B10.raw"_ NativeID:"controllerType=0 controllerNumber=1 scan=32265"	JOW_20210506_s2_XiViewer_spectra.mgf	1	20.0 ppm	peptide;a;b;y	763.055747431322	763.0438260366667	FALSE	FALSE	3.0	FALSE	TRUE	FALSE	FALSE
YNSKITR	YNSKITR	160	160	4	6	Mer2	Mer2	3	196.08479216	1000	20210512_Q3_U3_1-2_WH_SA_JOW_20210506_2_B10.7556.7556.3 File:"20210512_Q3_U3_1-2_WH_SA_JOW_20210506_2_B10.raw"_ NativeID:"controllerType=0 controllerNumber=1 scan=7556"	JOW_20210506_s2_XiViewer_spectra.mgf	1	20.0 ppm	peptide;a;b;y	653.356743414022	653.35331718	FALSE	FALSE	13.0	FALSE	TRUE	FALSE	FALSE
YNSKITR	YNSKITR	160	160	4	6	Mer2	Mer2	4	196.08479216	556	20210512_Q3_U3_1-2_WH_SA_JOW_20210506_2_B10.7574.7574.4 File:"20210512_Q3_U3_1-2_WH_SA_JOW_20210506_2_B10.raw"_ NativeID:"controllerType=0 controllerNumber=1 scan=7574"	JOW_20210506_s2_XiViewer_spectra.mgf	1	20.0 ppm	peptide;a;b;y	490.268604606035	490.26680698	FALSE	FALSE	151.0	FALSE	TRUE	FALSE	FALSE
YNSKITR	GPGSMoxVAR	160	1	4	0	Mer2	Mer2	3	196.08479216	640	20210512_Q3_U3_1-2_WH_SA_JOW_20210506_2_B10.8092.8092.3 File:"20210512_Q3_U3_1-2_WH_SA_JOW_20210506_2_B10.raw"_ NativeID:"controllerType=0 controllerNumber=1 scan=8092"	JOW_20210506_s2_XiViewer_spectra.mgf	1	20.0 ppm	peptide;a;b;y	622.990235935053	622.9878694566667	FALSE	FALSE	70.0	FALSE	TRUE	FALSE	FALSE
GPGSMoxVAR	GPGSMoxVAR	1	1	0	0	Mer2	Mer2	3	196.08479216	883	20210512_Q3_U3_1-2_WH_SA_JOW_20210506_2_B10.9118.9118.3 File:"20210512_Q3_U3_1-2_WH_SA_JOW_20210506_2_B10.raw"_ NativeID:"controllerType=0 controllerNumber=1 scan=9118"	JOW_20210506_s2_XiViewer_spectra.mgf	1	20.0 ppm	peptide;a;b;y	592.624335313741	592.6224217333333	FALSE	FALSE	55.0	FALSE	TRUE	FALSE	FALSE
GPGSMoxVAR	GPGSMoxVAR	1	1	0	0	Mer2	Mer2	3	196.08479216	411	20210512_Q3_U3_1-2_WH_SA_JOW_20210506_2_B10.9276.9276.3 File:"20210512_Q3_U3_1-2_WH_SA_JOW_20210506_2_B10.raw"_ NativeID:"controllerType=0 controllerNumber=1 scan=9276"	JOW_20210506_s2_XiViewer_spectra.mgf	1	20.0 ppm	peptide;a;b;y	592.624897070042	592.6224217333333	FALSE	FALSE	186.0	FALSE	TRUE	FALSE	FALSE
GPGSMoxVAR	GPGSMoxVAR	1	1	0	0	Mer2	Mer2	3	196.08479216	178	20210512_Q3_U3_1-2_WH_SA_JOW_20210506_2_B10.9430.9430.3 File:"20210512_Q3_U3_1-2_WH_SA_JOW_20210506_2_B10.raw"_ NativeID:"controllerType=0 controllerNumber=1 scan=9430"	JOW_20210506_s2_XiViewer_spectra.mgf	1	20.0 ppm	peptide;a;b;y	592.625239595908	592.6224217333333	FALSE	FALSE	217.0	FALSE	TRUE	FALSE	FALSE
GPGSMoxVAR	GPGSMoxVAR	1	1	0	0	Mer2	Mer2	3	196.08479216	825	20210512_Q3_U3_1-2_WH_SA_JOW_20210506_2_B10.9584.9584.3 File:"20210512_Q3_U3_1-2_WH_SA_JOW_20210506_2_B10.raw"_ NativeID:"controllerType=0 controllerNumber=1 scan=9584"	JOW_20210506_s2_XiViewer_spectra.mgf	1	20.0 ppm	peptide;a;b;y	592.625037837173	592.6224217333333	FALSE	FALSE	215.0	FALSE	TRUE	FALSE	FALSE
GPGSMoxVAR	GPGSMoxVAR	1	1	0	0	Mer2	Mer2	3	196.08479216	418	20210512_Q3_U3_1-2_WH_SA_JOW_20210506_2_B10.9738.9738.3 File:"20210512_Q3_U3_1-2_WH_SA_JOW_20210506_2_B10.raw"_ NativeID:"controllerType=0 controllerNumber=1 scan=9738"	JOW_20210506_s2_XiViewer_spectra.mgf	1	20.0 ppm	peptide;a;b;y	592.625384229161	592.6224217333333	FALSE	FALSE	214.0	FALSE	TRUE	FALSE	FALSE
GPGSMoxVAR	GPGSMoxVAR	1	1	0	0	Mer2	Mer2	3	196.08479216	456	20210512_Q3_U3_1-2_WH_SA_JOW_20210506_2_B10.9892.9892.3 File:"20210512_Q3_U3_1-2_WH_SA_JOW_20210506_2_B10.raw"_ NativeID:"controllerType=0 controllerNumber=1 scan=9892"	JOW_20210506_s2_XiViewer_spectra.mgf	1	20.0 ppm	peptide;a;b;y	592.624990437518	592.6224217333333	FALSE	FALSE	196.0	FALSE	TRUE	FALSE	FALSE
GPGSMoxVAR	GPGSMoxVAR	1	1	0	0	Mer2	Mer2	3	196.08479216	565	20210512_Q3_U3_1-2_WH_SA_JOW_20210506_2_B10_1zu10_WDH.10517.10517.3 File:"20210512_Q3_U3_1-2_WH_SA_JOW_20210506_2_B10_1zu10_WDH.raw"_ NativeID:"controllerType=0 controllerNumber=1 scan=10517"	JOW_20210506_s2_XiViewer_spectra.mgf	1	20.0 ppm	peptide;a;b;y	592.627341162809	592.6224217333333	FALSE	FALSE	172.0	FALSE	TRUE	FALSE	FALSE
GPGSMoxVAR	GPGSMoxVAR	1	1	0	0	Mer2	Mer2	3	196.08479216	169	20210512_Q3_U3_1-2_WH_SA_JOW_20210506_2_B10_1zu10_WDH.10819.10819.3 File:"20210512_Q3_U3_1-2_WH_SA_JOW_20210506_2_B10_1zu10_WDH.raw"_ NativeID:"controllerType=0 controllerNumber=1 scan=10819"	JOW_20210506_s2_XiViewer_spectra.mgf	1	20.0 ppm	peptide;a;b;y	592.62758531323	592.6224217333333	FALSE	FALSE	231.0	FALSE	TRUE	FALSE	FALSE
GPGSMoxVAR	GPGSMoxVAR	1	1	0	0	Mer2	Mer2	3	196.08479216	133	20210512_Q3_U3_1-2_WH_SA_JOW_20210506_2_B10_1zu10_WDH.10973.10973.3 File:"20210512_Q3_U3_1-2_WH_SA_JOW_20210506_2_B10_1zu10_WDH.raw"_ NativeID:"controllerType=0 controllerNumber=1 scan=10973"	JOW_20210506_s2_XiViewer_spectra.mgf	1	20.0 ppm	peptide;a;b;y	592.627576366402	592.6224217333333	FALSE	FALSE	177.0	FALSE	TRUE	FALSE	FALSE
GPGSMoxVAR	GPGSMVAR	1	1	0	0	Mer2	Mer2	3	196.08479216	126	20210512_Q3_U3_1-2_WH_SA_JOW_20210506_2_B10_1zu10_WDH.12113.12113.3 File:"20210512_Q3_U3_1-2_WH_SA_JOW_20210506_2_B10_1zu10_WDH.raw"_ NativeID:"controllerType=0 controllerNumber=1 scan=12113"	JOW_20210506_s2_XiViewer_spectra.mgf	1	20.0 ppm	peptide;a;b;y	587.295344762066	587.2907835333333	FALSE	FALSE	32.0	FALSE	TRUE	FALSE	FALSE
GPGSMoxVAR	GPGSMVAR	1	1	0	0	Mer2	Mer2	3	196.08479216	934	20210512_Q3_U3_1-2_WH_SA_JOW_20210506_2_B10_1zu10_WDH.12263.12263.3 File:"20210512_Q3_U3_1-2_WH_SA_JOW_20210506_2_B10_1zu10_WDH.raw"_ NativeID:"controllerType=0 controllerNumber=1 scan=12263"	JOW_20210506_s2_XiViewer_spectra.mgf	1	20.0 ppm	peptide;a;b;y	587.295295290998	587.2907835333333	FALSE	FALSE	150.0	FALSE	TRUE	FALSE	FALSE
GPGSMoxVAR	GPGSMoxVAR	1	1	0	0	Mer2	Mer2	3	196.08479216	868	20210512_Q3_U3_1-2_WH_SA_JOW_20210506_2_B10_1zu10_WDH.12351.12351.3 File:"20210512_Q3_U3_1-2_WH_SA_JOW_20210506_2_B10_1zu10_WDH.raw"_ NativeID:"controllerType=0 controllerNumber=1 scan=12351"	JOW_20210506_s2_XiViewer_spectra.mgf	1	20.0 ppm	peptide;a;b;y	592.627247725401	592.6224217333333	FALSE	FALSE	229.0	FALSE	TRUE	FALSE	FALSE
GPGSMoxVAR	GPGSMVAR	1	1	0	0	Mer2	Mer2	3	196.08479216	983	20210512_Q3_U3_1-2_WH_SA_JOW_20210506_2_B10_1zu10_WDH.12417.12417.3 File:"20210512_Q3_U3_1-2_WH_SA_JOW_20210506_2_B10_1zu10_WDH.raw"_ NativeID:"controllerType=0 controllerNumber=1 scan=12417"	JOW_20210506_s2_XiViewer_spectra.mgf	1	20.0 ppm	peptide;a;b;y	587.295102527832	587.2907835333333	FALSE	FALSE	73.0	FALSE	TRUE	FALSE	FALSE
GPGSMoxVAR	GPGSMoxVAR	1	1	0	0	Mer2	Mer2	3	196.08479216	674	20210512_Q3_U3_1-2_WH_SA_JOW_20210506_2_B10_1zu10_WDH.12505.12505.3 File:"20210512_Q3_U3_1-2_WH_SA_JOW_20210506_2_B10_1zu10_WDH.raw"_ NativeID:"controllerType=0 controllerNumber=1 scan=12505"	JOW_20210506_s2_XiViewer_spectra.mgf	1	20.0 ppm	peptide;a;b;y	592.627253290437	592.6224217333333	FALSE	FALSE	215.0	FALSE	TRUE	FALSE	FALSE
GPGSMoxVAR	GPGSMVAR	1	1	0	0	Mer2	Mer2	3	196.08479216	174	20210512_Q3_U3_1-2_WH_SA_JOW_20210506_2_B10_1zu10_WDH.12571.12571.3 File:"20210512_Q3_U3_1-2_WH_SA_JOW_20210506_2_B10_1zu10_WDH.raw"_ NativeID:"controllerType=0 controllerNumber=1 scan=12571"	JOW_20210506_s2_XiViewer_spectra.mgf	1	20.0 ppm	peptide;a;b;y	587.295761923626	587.2907835333333	FALSE	FALSE	110.0	FALSE	TRUE	FALSE	FALSE
GPGSMoxVAR	GPGSMoxVAR	1	1	0	0	Mer2	Mer2	3	196.08479216	797	20210512_Q3_U3_1-2_WH_SA_JOW_20210506_2_B10_1zu10_WDH.12659.12659.3 File:"20210512_Q3_U3_1-2_WH_SA_JOW_20210506_2_B10_1zu10_WDH.raw"_ NativeID:"controllerType=0 controllerNumber=1 scan=12659"	JOW_20210506_s2_XiViewer_spectra.mgf	1	20.0 ppm	peptide;a;b;y	592.627372924489	592.6224217333333	FALSE	FALSE	212.0	FALSE	TRUE	FALSE	FALSE
GPGSMoxVAR	GPGSMVAR	1	1	0	0	Mer2	Mer2	3	196.08479216	421	20210512_Q3_U3_1-2_WH_SA_JOW_20210506_2_B10_1zu10_WDH.12725.12725.3 File:"20210512_Q3_U3_1-2_WH_SA_JOW_20210506_2_B10_1zu10_WDH.raw"_ NativeID:"controllerType=0 controllerNumber=1 scan=12725"	JOW_20210506_s2_XiViewer_spectra.mgf	1	20.0 ppm	peptide;a;b;y	587.296594775184	587.2907835333333	FALSE	FALSE	167.0	FALSE	TRUE	FALSE	FALSE
GPGSMoxVAR	GPGSMoxVAR	1	1	0	0	Mer2	Mer2	3	196.08479216	897	20210512_Q3_U3_1-2_WH_SA_JOW_20210506_2_B10_1zu10_WDH.12827.12827.3 File:"20210512_Q3_U3_1-2_WH_SA_JOW_20210506_2_B10_1zu10_WDH.raw"_ NativeID:"controllerType=0 controllerNumber=1 scan=12827"	JOW_20210506_s2_XiViewer_spectra.mgf	1	20.0 ppm	peptide;a;b;y	592.627921677386	592.6224217333333	FALSE	FALSE	128.0	FALSE	TRUE	FALSE	FALSE
GPGSMoxVAR	GPGSMVAR	1	1	0	0	Mer2	Mer2	3	196.08479216	409	20210512_Q3_U3_1-2_WH_SA_JOW_20210506_2_B10_1zu10_WDH.12879.12879.3 File:"20210512_Q3_U3_1-2_WH_SA_JOW_20210506_2_B10_1zu10_WDH.raw"_ NativeID:"controllerType=0 controllerNumber=1 scan=12879"	JOW_20210506_s2_XiViewer_spectra.mgf	1	20.0 ppm	peptide;a;b;y	587.296176390915	587.2907835333333	FALSE	FALSE	170.0	FALSE	TRUE	FALSE	FALSE
GPGSMoxVAR	GPGSMVAR	1	1	0	0	Mer2	Mer2	3	196.08479216	165	20210512_Q3_U3_1-2_WH_SA_JOW_20210506_2_B10_1zu10_WDH.13033.13033.3 File:"20210512_Q3_U3_1-2_WH_SA_JOW_20210506_2_B10_1zu10_WDH.raw"_ NativeID:"controllerType=0 controllerNumber=1 scan=13033"	JOW_20210506_s2_XiViewer_spectra.mgf	1	20.0 ppm	peptide;a;b;y	587.295568184802	587.2907835333333	FALSE	FALSE	152.0	FALSE	TRUE	FALSE	FALSE
SIFSHSGKVTNAGALEESDK	GPGSMoxVAR	38	1	1	0	Mer2	Mer2	4	196.08479216	116	20210512_Q3_U3_1-2_WH_SA_JOW_20210506_2_B10_1zu10_WDH.13113.13113.4 File:"20210512_Q3_U3_1-2_WH_SA_JOW_20210506_2_B10_1zu10_WDH.raw"_ NativeID:"controllerType=0 controllerNumber=1 scan=13113"	JOW_20210506_s2_XiViewer_spectra.mgf	1	20.0 ppm	peptide;a;b;y	766.38266943831	766.376645165	FALSE	FALSE	107.0	FALSE	TRUE	FALSE	FALSE
GPGSMoxVAR	GPGSMVAR	1	1	0	0	Mer2	Mer2	3	196.08479216	370	20210512_Q3_U3_1-2_WH_SA_JOW_20210506_2_B10_1zu10_WDH.13187.13187.3 File:"20210512_Q3_U3_1-2_WH_SA_JOW_20210506_2_B10_1zu10_WDH.raw"_ NativeID:"controllerType=0 controllerNumber=1 scan=13187"	JOW_20210506_s2_XiViewer_spectra.mgf	1	20.0 ppm	peptide;a;b;y	587.295233312811	587.2907835333333	FALSE	FALSE	102.0	FALSE	TRUE	FALSE	FALSE
SIFSHSGKVTNAGALEESDK	GPGSMoxVAR	38	1	4	0	Mer2	Mer2	4	196.08479216	72	20210512_Q3_U3_1-2_WH_SA_JOW_20210506_2_B10_1zu10_WDH.13264.13264.4 File:"20210512_Q3_U3_1-2_WH_SA_JOW_20210506_2_B10_1zu10_WDH.raw"_ NativeID:"controllerType=0 controllerNumber=1 scan=13264"	JOW_20210506_s2_XiViewer_spectra.mgf	1	20.0 ppm	peptide;a;b;y	766.382690047019	766.376645165	FALSE	FALSE	150.0	FALSE	TRUE	FALSE	FALSE
GPGSMoxVAR	GPGSMVAR	1	1	0	0	Mer2	Mer2	3	196.08479216	319	20210512_Q3_U3_1-2_WH_SA_JOW_20210506_2_B10_1zu10_WDH.13341.13341.3 File:"20210512_Q3_U3_1-2_WH_SA_JOW_20210506_2_B10_1zu10_WDH.raw"_ NativeID:"controllerType=0 controllerNumber=1 scan=13341"	JOW_20210506_s2_XiViewer_spectra.mgf	1	20.0 ppm	peptide;a;b;y	587.296067090314	587.2907835333333	FALSE	FALSE	177.0	FALSE	TRUE	FALSE	FALSE
SIFSHSGKVTNAGALEESDK	GPGSMoxVAR	38	1	1	0	Mer2	Mer2	4	196.08479216	387	20210512_Q3_U3_1-2_WH_SA_JOW_20210506_2_B10_1zu10_WDH.13410.13410.4 File:"20210512_Q3_U3_1-2_WH_SA_JOW_20210506_2_B10_1zu10_WDH.raw"_ NativeID:"controllerType=0 controllerNumber=1 scan=13410"	JOW_20210506_s2_XiViewer_spectra.mgf	1	20.0 ppm	peptide;a;b;y	766.383824998231	766.376645165	FALSE	FALSE	128.0	FALSE	TRUE	FALSE	FALSE
SIFSHSGKVTNAGALEESDK	GPGSMoxVAR	38	1	4	0	Mer2	Mer2	4	196.08479216	728	20210512_Q3_U3_1-2_WH_SA_JOW_20210506_2_B10_1zu10_WDH.13565.13565.4 File:"20210512_Q3_U3_1-2_WH_SA_JOW_20210506_2_B10_1zu10_WDH.raw"_ NativeID:"controllerType=0 controllerNumber=1 scan=13565"	JOW_20210506_s2_XiViewer_spectra.mgf	1	20.0 ppm	peptide;a;b;y	766.383803749165	766.376645165	FALSE	FALSE	108.0	FALSE	TRUE	FALSE	FALSE
GPGSMoxVAR	GPGSMVAR	1	1	0	0	Mer2	Mer2	3	196.08479216	622	20210512_Q3_U3_1-2_WH_SA_JOW_20210506_2_B10_1zu10_WDH.13711.13711.3 File:"20210512_Q3_U3_1-2_WH_SA_JOW_20210506_2_B10_1zu10_WDH.raw"_ NativeID:"controllerType=0 controllerNumber=1 scan=13711"	JOW_20210506_s2_XiViewer_spectra.mgf	1	20.0 ppm	peptide;a;b;y	587.296545343545	587.2907835333333	FALSE	FALSE	175.0	FALSE	TRUE	FALSE	FALSE
SIFSHSGKVTNAGALEESDK	GPGSMoxVAR	38	1	4	0	Mer2	Mer2	4	196.08479216	98	20210512_Q3_U3_1-2_WH_SA_JOW_20210506_2_B10_1zu10_WDH.13722.13722.4 File:"20210512_Q3_U3_1-2_WH_SA_JOW_20210506_2_B10_1zu10_WDH.raw"_ NativeID:"controllerType=0 controllerNumber=1 scan=13722"	JOW_20210506_s2_XiViewer_spectra.mgf	1	20.0 ppm	peptide;a;b;y	766.384642129371	766.376645165	FALSE	FALSE	26.0	FALSE	TRUE	FALSE	FALSE
GPGSMoxVAR	GPGSMVAR	1	1	0	0	Mer2	Mer2	3	196.08479216	965	20210512_Q3_U3_1-2_WH_SA_JOW_20210506_2_B10_1zu10_WDH.13865.13865.3 File:"20210512_Q3_U3_1-2_WH_SA_JOW_20210506_2_B10_1zu10_WDH.raw"_ NativeID:"controllerType=0 controllerNumber=1 scan=13865"	JOW_20210506_s2_XiViewer_spectra.mgf	1	20.0 ppm	peptide;a;b;y	587.295733266422	587.2907835333333	FALSE	FALSE	167.0	FALSE	TRUE	FALSE	FALSE
SIFSHSGKVTNAGALEESDK	GPGSMoxVAR	38	1	4	0	Mer2	Mer2	4	196.08479216	531	20210512_Q3_U3_1-2_WH_SA_JOW_20210506_2_B10_1zu10_WDH.13960.13960.4 File:"20210512_Q3_U3_1-2_WH_SA_JOW_20210506_2_B10_1zu10_WDH.raw"_ NativeID:"controllerType=0 controllerNumber=1 scan=13960"	JOW_20210506_s2_XiViewer_spectra.mgf	1	20.0 ppm	peptide;a;b;y	766.382146550161	766.376645165	FALSE	FALSE	35.0	FALSE	TRUE	FALSE	FALSE
GPGSMoxVAR	GPGSMVAR	1	1	0	0	Mer2	Mer2	3	196.08479216	1023	20210512_Q3_U3_1-2_WH_SA_JOW_20210506_2_B10_1zu10_WDH.14349.14349.3 File:"20210512_Q3_U3_1-2_WH_SA_JOW_20210506_2_B10_1zu10_WDH.raw"_ NativeID:"controllerType=0 controllerNumber=1 scan=14349"	JOW_20210506_s2_XiViewer_spectra.mgf	1	20.0 ppm	peptide;a;b;y	587.29563448915	587.2907835333333	FALSE	FALSE	70.0	FALSE	TRUE	FALSE	FALSE
SIFSHSGKVTNAGALEESDK	GPGSMoxVAR	38	1	8	0	Mer2	Mer2	4	196.08479216	610	20210512_Q3_U3_1-2_WH_SA_JOW_20210506_2_B10_1zu10_WDH.14460.14460.4 File:"20210512_Q3_U3_1-2_WH_SA_JOW_20210506_2_B10_1zu10_WDH.raw"_ NativeID:"controllerType=0 controllerNumber=1 scan=14460"	JOW_20210506_s2_XiViewer_spectra.mgf	1	20.0 ppm	peptide;a;b;y	766.383911132813	766.376645165	FALSE	FALSE	47.0	FALSE	TRUE	FALSE	FALSE
GPGSMoxVAR	GPGSMVAR	1	1	0	0	Mer2	Mer2	3	196.08479216	682	20210512_Q3_U3_1-2_WH_SA_JOW_20210506_2_B10_1zu10_WDH.14663.14663.3 File:"20210512_Q3_U3_1-2_WH_SA_JOW_20210506_2_B10_1zu10_WDH.raw"_ NativeID:"controllerType=0 controllerNumber=1 scan=14663"	JOW_20210506_s2_XiViewer_spectra.mgf	1	20.0 ppm	peptide;a;b;y	587.296269281025	587.2907835333333	FALSE	FALSE	97.0	FALSE	TRUE	FALSE	FALSE
SIFSHSGKVTNAGALEESDK	GPGSMVAR	38	1	4	0	Mer2	Mer2	4	196.08479216	525	20210512_Q3_U3_1-2_WH_SA_JOW_20210506_2_B10_1zu10_WDH.14853.14853.4 File:"20210512_Q3_U3_1-2_WH_SA_JOW_20210506_2_B10_1zu10_WDH.raw"_ NativeID:"controllerType=0 controllerNumber=1 scan=14853"	JOW_20210506_s2_XiViewer_spectra.mgf	1	20.0 ppm	peptide;a;b;y	762.3847180876	762.377916515	FALSE	FALSE	153.0	FALSE	TRUE	FALSE	FALSE
GPGSMoxVAR	GPGSMVAR	1	1	0	0	Mer2	Mer2	3	196.08479216	736	20210512_Q3_U3_1-2_WH_SA_JOW_20210506_2_B10_1zu10_WDH.14971.14971.3 File:"20210512_Q3_U3_1-2_WH_SA_JOW_20210506_2_B10_1zu10_WDH.raw"_ NativeID:"controllerType=0 controllerNumber=1 scan=14971"	JOW_20210506_s2_XiViewer_spectra.mgf	1	20.0 ppm	peptide;a;b;y	587.296311205457	587.2907835333333	FALSE	FALSE	100.0	FALSE	TRUE	FALSE	FALSE
SIFSHSGKVTNAGALEESDK	GPGSMVAR	38	1	1	0	Mer2	Mer2	4	196.08479216	874	20210512_Q3_U3_1-2_WH_SA_JOW_20210506_2_B10_1zu10_WDH.15004.15004.4 File:"20210512_Q3_U3_1-2_WH_SA_JOW_20210506_2_B10_1zu10_WDH.raw"_ NativeID:"controllerType=0 controllerNumber=1 scan=15004"	JOW_20210506_s2_XiViewer_spectra.mgf	1	20.0 ppm	peptide;a;b;y	762.385472275775	762.377916515	FALSE	FALSE	182.0	FALSE	TRUE	FALSE	FALSE
GPGSMVAR	GPGSMVAR	1	1	0	0	Mer2	Mer2	3	196.08479216	970	20210512_Q3_U3_1-2_WH_SA_JOW_20210506_2_B10_1zu10_WDH.15149.15149.3 File:"20210512_Q3_U3_1-2_WH_SA_JOW_20210506_2_B10_1zu10_WDH.raw"_ NativeID:"controllerType=0 controllerNumber=1 scan=15149"	JOW_20210506_s2_XiViewer_spectra.mgf	1	20.0 ppm	peptide;a;b;y	581.964328962297	581.9591453333334	FALSE	FALSE	204.0	FALSE	TRUE	FALSE	FALSE
GPGSMoxVAR	GPGSMVAR	1	1	0	0	Mer2	Mer2	3	196.08479216	798	20210512_Q3_U3_1-2_WH_SA_JOW_20210506_2_B10_1zu10_WDH.15233.15233.3 File:"20210512_Q3_U3_1-2_WH_SA_JOW_20210506_2_B10_1zu10_WDH.raw"_ NativeID:"controllerType=0 controllerNumber=1 scan=15233"	JOW_20210506_s2_XiViewer_spectra.mgf	1	20.0 ppm	peptide;a;b;y	587.295638373457	587.2907835333333	FALSE	FALSE	50.0	FALSE	TRUE	FALSE	FALSE
GPGSMVAR	GPGSMVAR	1	1	0	0	Mer2	Mer2	3	196.08479216	241	20210512_Q3_U3_1-2_WH_SA_JOW_20210506_2_B10_1zu10_WDH.15307.15307.3 File:"20210512_Q3_U3_1-2_WH_SA_JOW_20210506_2_B10_1zu10_WDH.raw"_ NativeID:"controllerType=0 controllerNumber=1 scan=15307"	JOW_20210506_s2_XiViewer_spectra.mgf	1	20.0 ppm	peptide;a;b;y	581.96445871925	581.9591453333334	FALSE	FALSE	182.0	FALSE	TRUE	FALSE	FALSE
VLLSLSKDMHSLQTR	YNSKITR	199	160	7	6	Mer2	Mer2	5	196.08479216	772	20210512_Q3_U3_1-2_WH_SA_JOW_20210506_2_B10_1zu10_WDH.15391.15391.5 File:"20210512_Q3_U3_1-2_WH_SA_JOW_20210506_2_B10_1zu10_WDH.raw"_ NativeID:"controllerType=0 controllerNumber=1 scan=15391"	JOW_20210506_s2_XiViewer_spectra.mgf	1	20.0 ppm	peptide;a;b;y	561.713083686722	561.7075655159999	FALSE	FALSE	35.0	FALSE	TRUE	FALSE	FALSE
VLLSLSKDMHSLQTR	LKTDEDR	199	133	7	2	Mer2	Spp1	4	196.08479216	382	20210512_Q3_U3_1-2_WH_SA_JOW_20210506_2_B10_1zu10_WDH.15442.15442.4 File:"20210512_Q3_U3_1-2_WH_SA_JOW_20210506_2_B10_1zu10_WDH.raw"_ NativeID:"controllerType=0 controllerNumber=1 scan=15442"	JOW_20210506_s2_XiViewer_spectra.mgf	1	20.0 ppm	peptide;a;b;y	700.628858021348	700.6221864775	FALSE	FALSE	85.0	FALSE	TRUE	FALSE	FALSE
VLLSLSKDMHSLQTR	LKTDEDR	199	133	14	2	Mer2	Spp1	5	196.08479216	261	20210512_Q3_U3_1-2_WH_SA_JOW_20210506_2_B10_1zu10_WDH.15443.15443.5 File:"20210512_Q3_U3_1-2_WH_SA_JOW_20210506_2_B10_1zu10_WDH.raw"_ NativeID:"controllerType=0 controllerNumber=1 scan=15443"	JOW_20210506_s2_XiViewer_spectra.mgf	1	20.0 ppm	peptide;a;b;y	560.704612552949	560.6992044579999	FALSE	FALSE	140.0	FALSE	TRUE	FALSE	FALSE
CcmTQEMLFNVGSQLEDVHK	LKTDEDR	181	133	2	2	Mer2	Spp1	4	196.08479216	1006	20210512_Q3_U3_1-2_WH_SA_JOW_20210506_2_B10_1zu10_WDH.20948.20948.4 File:"20210512_Q3_U3_1-2_WH_SA_JOW_20210506_2_B10_1zu10_WDH.raw"_ NativeID:"controllerType=0 controllerNumber=1 scan=20948"	JOW_20210506_s2_XiViewer_spectra.mgf	1	20.0 ppm	peptide;a;b;y	802.388671875	802.3827702	FALSE	FALSE	23.0	FALSE	TRUE	FALSE	FALSE
KFGQLDFIDNNIVVK	LKTDEDR	157	133	1	2	Spp1	Spp1	4	196.08479216	826	20210512_Q3_U3_1-2_WH_SA_JOW_20210506_2_B10_1zu10_WDH.20970.20970.4 File:"20210512_Q3_U3_1-2_WH_SA_JOW_20210506_2_B10_1zu10_WDH.raw"_ NativeID:"controllerType=0 controllerNumber=1 scan=20970"	JOW_20210506_s2_XiViewer_spectra.mgf	1	20.0 ppm	peptide;a;b;y	706.129416496408	706.1237192875	FALSE	FALSE	37.0	FALSE	TRUE	FALSE	FALSE
TDEISTDVSEANSEHSLMITETSSPFR	GPGSMVAR	11	1	16	0	Mer2	Mer2	4	196.08479216	1014	20210512_Q3_U3_1-2_WH_SA_JOW_20210506_2_B10_1zu10_WDH.20978.20978.4 File:"20210512_Q3_U3_1-2_WH_SA_JOW_20210506_2_B10_1zu10_WDH.raw"_ NativeID:"controllerType=0 controllerNumber=1 scan=20978"	JOW_20210506_s2_XiViewer_spectra.mgf	1	20.0 ppm	peptide;a;b;y	988.967909788856	988.959835795	FALSE	FALSE	93.0	FALSE	TRUE	FALSE	FALSE
SSSPTLSTSQNHNSEDNDDASHR	YNSKITR	273	160	21	4	Mer2	Mer2	6	196.08479216	447	20210512_Q3_U3_1-2_WH_SA_JOW_20210506_2_B10_1zu10_WDH.5941.5941.6 File:"20210512_Q3_U3_1-2_WH_SA_JOW_20210506_2_B10_1zu10_WDH.raw"_ NativeID:"controllerType=0 controllerNumber=1 scan=5941"	JOW_20210506_s2_XiViewer_spectra.mgf	1	20.0 ppm	peptide;a;b;y	594.61097611808	594.6064821666666	FALSE	FALSE	10.0	FALSE	TRUE	FALSE	FALSE
YNSKITR	GPGSMoxVAR	160	1	4	0	Mer2	Mer2	3	196.08479216	1032	20210512_Q3_U3_1-2_WH_SA_JOW_20210506_2_B10_1zu10_WDH.8131.8131.3 File:"20210512_Q3_U3_1-2_WH_SA_JOW_20210506_2_B10_1zu10_WDH.raw"_ NativeID:"controllerType=0 controllerNumber=1 scan=8131"	JOW_20210506_s2_XiViewer_spectra.mgf	1	20.0 ppm	peptide;a;b;y	622.992711133077	622.9878694566667	FALSE	FALSE	92.0	FALSE	TRUE	FALSE	FALSE
YNSKITR	GPGSMoxVAR	160	1	4	0	Mer2	Mer2	3	196.08479216	820	20210512_Q3_U3_1-2_WH_SA_JOW_20210506_2_B10_1zu10_WDH.8437.8437.3 File:"20210512_Q3_U3_1-2_WH_SA_JOW_20210506_2_B10_1zu10_WDH.raw"_ NativeID:"controllerType=0 controllerNumber=1 scan=8437"	JOW_20210506_s2_XiViewer_spectra.mgf	1	20.0 ppm	peptide;a;b;y	622.993431705984	622.9878694566667	FALSE	FALSE	21.0	FALSE	TRUE	FALSE	FALSE
GPGSMoxVAR	GPGSMoxVAR	1	1	0	0	Mer2	Mer2	3	196.08479216	882	20210512_Q3_U3_1-2_WH_SA_JOW_20210506_2_B10_1zu10_WDH.9401.9401.3 File:"20210512_Q3_U3_1-2_WH_SA_JOW_20210506_2_B10_1zu10_WDH.raw"_ NativeID:"controllerType=0 controllerNumber=1 scan=9401"	JOW_20210506_s2_XiViewer_spectra.mgf	1	20.0 ppm	peptide;a;b;y	592.626391919373	592.6224217333333	FALSE	FALSE	176.0	FALSE	TRUE	FALSE	FALSE
GPGSMoxVAR	GPGSMoxVAR	1	1	0	0	Mer2	Mer2	3	196.08479216	543	20210512_Q3_U3_1-2_WH_SA_JOW_20210506_2_B10_WDH.10132.10132.3 File:"20210512_Q3_U3_1-2_WH_SA_JOW_20210506_2_B10_WDH.raw"_ NativeID:"controllerType=0 controllerNumber=1 scan=10132"	JOW_20210506_s2_XiViewer_spectra.mgf	1	20.0 ppm	peptide;a;b;y	592.624685618714	592.6224217333333	FALSE	FALSE	90.0	FALSE	TRUE	FALSE	FALSE
YNSKITR	GPGSMVAR	160	1	4	0	Mer2	Mer2	3	196.08479216	669	20210512_Q3_U3_1-2_WH_SA_JOW_20210506_2_B10_WDH.10512.10512.3 File:"20210512_Q3_U3_1-2_WH_SA_JOW_20210506_2_B10_WDH.raw"_ NativeID:"controllerType=0 controllerNumber=1 scan=10512"	JOW_20210506_s2_XiViewer_spectra.mgf	1	20.0 ppm	peptide;a;b;y	617.660040668718	617.6562312566667	FALSE	FALSE	182.0	FALSE	TRUE	FALSE	FALSE
GPGSMoxVAR	GPGSMoxVAR	1	1	0	0	Mer2	Mer2	3	196.08479216	704	20210512_Q3_U3_1-2_WH_SA_JOW_20210506_2_B10_WDH.10561.10561.3 File:"20210512_Q3_U3_1-2_WH_SA_JOW_20210506_2_B10_WDH.raw"_ NativeID:"controllerType=0 controllerNumber=1 scan=10561"	JOW_20210506_s2_XiViewer_spectra.mgf	1	20.0 ppm	peptide;a;b;y	592.626293683967	592.6224217333333	FALSE	FALSE	156.0	FALSE	TRUE	FALSE	FALSE
VSTAMLSKGDEK	YNSKITR	130	160	8	4	Mer2	Mer2	4	196.08479216	342	20210512_Q3_U3_1-2_WH_SA_JOW_20210506_2_B10_WDH.10614.10614.4 File:"20210512_Q3_U3_1-2_WH_SA_JOW_20210506_2_B10_WDH.raw"_ NativeID:"controllerType=0 controllerNumber=1 scan=10614"	JOW_20210506_s2_XiViewer_spectra.mgf	1	20.0 ppm	peptide;a;b;y	586.308532714844	586.305966065	FALSE	FALSE	154.0	FALSE	TRUE	FALSE	FALSE
GPGSMoxVAR	GPGSMoxVAR	1	1	0	0	Mer2	Mer2	3	196.08479216	469	20210512_Q3_U3_1-2_WH_SA_JOW_20210506_2_B10_WDH.10724.10724.3 File:"20210512_Q3_U3_1-2_WH_SA_JOW_20210506_2_B10_WDH.raw"_ NativeID:"controllerType=0 controllerNumber=1 scan=10724"	JOW_20210506_s2_XiViewer_spectra.mgf	1	20.0 ppm	peptide;a;b;y	592.625061035156	592.6224217333333	FALSE	FALSE	166.0	FALSE	TRUE	FALSE	FALSE
GPGSMoxVAR	GPGSMoxVAR	1	1	0	0	Mer2	Mer2	3	196.08479216	935	20210512_Q3_U3_1-2_WH_SA_JOW_20210506_2_B10_WDH.10971.10971.3 File:"20210512_Q3_U3_1-2_WH_SA_JOW_20210506_2_B10_WDH.raw"_ NativeID:"controllerType=0 controllerNumber=1 scan=10971"	JOW_20210506_s2_XiViewer_spectra.mgf	1	20.0 ppm	peptide;a;b;y	592.624589408723	592.6224217333333	FALSE	FALSE	175.0	FALSE	TRUE	FALSE	FALSE
GPGSMoxVAR	GPGSMoxVAR	1	1	0	0	Mer2	Mer2	3	196.08479216	647	20210512_Q3_U3_1-2_WH_SA_JOW_20210506_2_B10_WDH.11139.11139.3 File:"20210512_Q3_U3_1-2_WH_SA_JOW_20210506_2_B10_WDH.raw"_ NativeID:"controllerType=0 controllerNumber=1 scan=11139"	JOW_20210506_s2_XiViewer_spectra.mgf	1	20.0 ppm	peptide;a;b;y	592.624400911742	592.6224217333333	FALSE	FALSE	154.0	FALSE	TRUE	FALSE	FALSE
SIFSHSGKVTNAGALEESDK	TKSDSSYR	38	143	4	2	Mer2	Mer2	4	196.08479216	515	20210512_Q3_U3_1-2_WH_SA_JOW_20210506_2_B10_WDH.11191.11191.4 File:"20210512_Q3_U3_1-2_WH_SA_JOW_20210506_2_B10_WDH.raw"_ NativeID:"controllerType=0 controllerNumber=1 scan=11191"	JOW_20210506_s2_XiViewer_spectra.mgf	1	20.0 ppm	peptide;a;b;y	804.645208336432	804.6417330425	FALSE	FALSE	29.0	FALSE	TRUE	FALSE	FALSE
GPGSMoxVAR	GPGSMoxVAR	1	1	0	0	Mer2	Mer2	3	196.08479216	777	20210512_Q3_U3_1-2_WH_SA_JOW_20210506_2_B10_WDH.11292.11292.3 File:"20210512_Q3_U3_1-2_WH_SA_JOW_20210506_2_B10_WDH.raw"_ NativeID:"controllerType=0 controllerNumber=1 scan=11292"	JOW_20210506_s2_XiViewer_spectra.mgf	1	20.0 ppm	peptide;a;b;y	592.625623655425	592.6224217333333	FALSE	FALSE	166.0	FALSE	TRUE	FALSE	FALSE
GPGSMoxVAR	GPGSMoxVAR	1	1	0	0	Mer2	Mer2	3	196.08479216	135	20210512_Q3_U3_1-2_WH_SA_JOW_20210506_2_B10_WDH.11719.11719.3 File:"20210512_Q3_U3_1-2_WH_SA_JOW_20210506_2_B10_WDH.raw"_ NativeID:"controllerType=0 controllerNumber=1 scan=11719"	JOW_20210506_s2_XiViewer_spectra.mgf	1	20.0 ppm	peptide;a;b;y	592.625238867453	592.6224217333333	FALSE	FALSE	156.0	FALSE	TRUE	FALSE	FALSE
GPGSMoxVAR	GPGSMoxVAR	1	1	0	0	Mer2	Mer2	3	196.08479216	536	20210512_Q3_U3_1-2_WH_SA_JOW_20210506_2_B10_WDH.11872.11872.3 File:"20210512_Q3_U3_1-2_WH_SA_JOW_20210506_2_B10_WDH.raw"_ NativeID:"controllerType=0 controllerNumber=1 scan=11872"	JOW_20210506_s2_XiViewer_spectra.mgf	1	20.0 ppm	peptide;a;b;y	592.62548828125	592.6224217333333	FALSE	FALSE	176.0	FALSE	TRUE	FALSE	FALSE
GPGSMoxVAR	GPGSMVAR	1	1	0	0	Mer2	Mer2	3	196.08479216	801	20210512_Q3_U3_1-2_WH_SA_JOW_20210506_2_B10_WDH.12095.12095.3 File:"20210512_Q3_U3_1-2_WH_SA_JOW_20210506_2_B10_WDH.raw"_ NativeID:"controllerType=0 controllerNumber=1 scan=12095"	JOW_20210506_s2_XiViewer_spectra.mgf	1	20.0 ppm	peptide;a;b;y	587.29296875	587.2907835333333	FALSE	FALSE	182.0	FALSE	TRUE	FALSE	FALSE
GPGSMoxVAR	GPGSMoxVAR	1	1	0	0	Mer2	Mer2	3	196.08479216	332	20210512_Q3_U3_1-2_WH_SA_JOW_20210506_2_B10_WDH.12126.12126.3 File:"20210512_Q3_U3_1-2_WH_SA_JOW_20210506_2_B10_WDH.raw"_ NativeID:"controllerType=0 controllerNumber=1 scan=12126"	JOW_20210506_s2_XiViewer_spectra.mgf	1	20.0 ppm	peptide;a;b;y	592.624785680047	592.6224217333333	FALSE	FALSE	164.0	FALSE	TRUE	FALSE	FALSE
GPGSMoxVAR	GPGSMVAR	1	1	0	0	Mer2	Mer2	3	196.08479216	705	20210512_Q3_U3_1-2_WH_SA_JOW_20210506_2_B10_WDH.12244.12244.3 File:"20210512_Q3_U3_1-2_WH_SA_JOW_20210506_2_B10_WDH.raw"_ NativeID:"controllerType=0 controllerNumber=1 scan=12244"	JOW_20210506_s2_XiViewer_spectra.mgf	1	20.0 ppm	peptide;a;b;y	587.293393105415	587.2907835333333	FALSE	FALSE	209.0	FALSE	TRUE	FALSE	FALSE
GPGSMoxVAR	GPGSMVAR	1	1	0	0	Mer2	Mer2	3	196.08479216	586	20210512_Q3_U3_1-2_WH_SA_JOW_20210506_2_B10_WDH.12398.12398.3 File:"20210512_Q3_U3_1-2_WH_SA_JOW_20210506_2_B10_WDH.raw"_ NativeID:"controllerType=0 controllerNumber=1 scan=12398"	JOW_20210506_s2_XiViewer_spectra.mgf	1	20.0 ppm	peptide;a;b;y	587.293630396172	587.2907835333333	FALSE	FALSE	173.0	FALSE	TRUE	FALSE	FALSE
LIKVLNENSK	GPGSMoxVAR	80	1	3	0	Mer2	Mer2	3	196.08479216	703	20210512_Q3_U3_1-2_WH_SA_JOW_20210506_2_B10_WDH.12491.12491.3 File:"20210512_Q3_U3_1-2_WH_SA_JOW_20210506_2_B10_WDH.raw"_ NativeID:"controllerType=0 controllerNumber=1 scan=12491"	JOW_20210506_s2_XiViewer_spectra.mgf	1	20.0 ppm	peptide;a;b;y	715.059814453125	715.0561718700001	FALSE	FALSE	120.0	FALSE	TRUE	FALSE	FALSE
GPGSMoxVAR	GPGSMVAR	1	1	0	0	Mer2	Mer2	3	196.08479216	117	20210512_Q3_U3_1-2_WH_SA_JOW_20210506_2_B10_WDH.12552.12552.3 File:"20210512_Q3_U3_1-2_WH_SA_JOW_20210506_2_B10_WDH.raw"_ NativeID:"controllerType=0 controllerNumber=1 scan=12552"	JOW_20210506_s2_XiViewer_spectra.mgf	1	20.0 ppm	peptide;a;b;y	587.29399431916	587.2907835333333	FALSE	FALSE	187.0	FALSE	TRUE	FALSE	FALSE
GPGSMoxVAR	GPGSMVAR	1	1	0	0	Mer2	Mer2	3	196.08479216	37	20210512_Q3_U3_1-2_WH_SA_JOW_20210506_2_B10_WDH.12706.12706.3 File:"20210512_Q3_U3_1-2_WH_SA_JOW_20210506_2_B10_WDH.raw"_ NativeID:"controllerType=0 controllerNumber=1 scan=12706"	JOW_20210506_s2_XiViewer_spectra.mgf	1	20.0 ppm	peptide;a;b;y	587.293321793944	587.2907835333333	FALSE	FALSE	191.0	FALSE	TRUE	FALSE	FALSE
GPGSMoxVAR	GPGSMVAR	1	1	0	0	Mer2	Mer2	3	196.08479216	368	20210512_Q3_U3_1-2_WH_SA_JOW_20210506_2_B10_WDH.12860.12860.3 File:"20210512_Q3_U3_1-2_WH_SA_JOW_20210506_2_B10_WDH.raw"_ NativeID:"controllerType=0 controllerNumber=1 scan=12860"	JOW_20210506_s2_XiViewer_spectra.mgf	1	20.0 ppm	peptide;a;b;y	587.293090820313	587.2907835333333	FALSE	FALSE	185.0	FALSE	TRUE	FALSE	FALSE
ENSDKLIK	GPGSMVAR	75	1	5	0	Mer2	Mer2	3	196.08479216	315	20210512_Q3_U3_1-2_WH_SA_JOW_20210506_2_B10_WDH.12863.12863.3 File:"20210512_Q3_U3_1-2_WH_SA_JOW_20210506_2_B10_WDH.raw"_ NativeID:"controllerType=0 controllerNumber=1 scan=12863"	JOW_20210506_s2_XiViewer_spectra.mgf	1	20.0 ppm	peptide;a;b;y	639.338009816829	639.33504626	FALSE	FALSE	133.0	FALSE	TRUE	FALSE	FALSE
GPGSMoxVAR	GPGSMVAR	1	1	0	0	Mer2	Mer2	3	196.08479216	1008	20210512_Q3_U3_1-2_WH_SA_JOW_20210506_2_B10_WDH.13015.13015.3 File:"20210512_Q3_U3_1-2_WH_SA_JOW_20210506_2_B10_WDH.raw"_ NativeID:"controllerType=0 controllerNumber=1 scan=13015"	JOW_20210506_s2_XiViewer_spectra.mgf	1	20.0 ppm	peptide;a;b;y	587.293866418319	587.2907835333333	FALSE	FALSE	175.0	FALSE	TRUE	FALSE	FALSE
SIFSHSGKVTNAGALEESDK	GPGSMoxVAR	38	1	6	0	Mer2	Mer2	4	196.08479216	170	20210512_Q3_U3_1-2_WH_SA_JOW_20210506_2_B10_WDH.13043.13043.4 File:"20210512_Q3_U3_1-2_WH_SA_JOW_20210506_2_B10_WDH.raw"_ NativeID:"controllerType=0 controllerNumber=1 scan=13043"	JOW_20210506_s2_XiViewer_spectra.mgf	1	20.0 ppm	peptide;a;b;y	766.379073693283	766.376645165	FALSE	FALSE	195.0	FALSE	TRUE	FALSE	FALSE
SSSPTLSTSQNHNSEDNDDASHR	VLLSLSKDMHSLQTR	273	199	1	7	Mer2	Mer2	7	196.08479216	1030	20210512_Q3_U3_1-2_WH_SA_JOW_20210506_2_B10_WDH.13164.13164.7 File:"20210512_Q3_U3_1-2_WH_SA_JOW_20210506_2_B10_WDH.raw"_ NativeID:"controllerType=0 controllerNumber=1 scan=13164"	JOW_20210506_s2_XiViewer_spectra.mgf	1	20.0 ppm	peptide;a;b;y	630.733230093444	630.7299275228571	FALSE	FALSE	10.0	FALSE	TRUE	FALSE	FALSE
GPGSMoxVAR	GPGSMVAR	1	1	0	0	Mer2	Mer2	3	196.08479216	476	20210512_Q3_U3_1-2_WH_SA_JOW_20210506_2_B10_WDH.13174.13174.3 File:"20210512_Q3_U3_1-2_WH_SA_JOW_20210506_2_B10_WDH.raw"_ NativeID:"controllerType=0 controllerNumber=1 scan=13174"	JOW_20210506_s2_XiViewer_spectra.mgf	1	20.0 ppm	peptide;a;b;y	587.294298319568	587.2907835333333	FALSE	FALSE	181.0	FALSE	TRUE	FALSE	FALSE
SIFSHSGKVTNAGALEESDK	GPGSMoxVAR	38	1	8	0	Mer2	Mer2	4	196.08479216	926	20210512_Q3_U3_1-2_WH_SA_JOW_20210506_2_B10_WDH.13194.13194.4 File:"20210512_Q3_U3_1-2_WH_SA_JOW_20210506_2_B10_WDH.raw"_ NativeID:"controllerType=0 controllerNumber=1 scan=13194"	JOW_20210506_s2_XiViewer_spectra.mgf	1	20.0 ppm	peptide;a;b;y	766.379852793266	766.376645165	FALSE	FALSE	188.0	FALSE	TRUE	FALSE	FALSE
GPGSMoxVAR	GPGSMVAR	1	1	0	0	Mer2	Mer2	3	196.08479216	761	20210512_Q3_U3_1-2_WH_SA_JOW_20210506_2_B10_WDH.13328.13328.3 File:"20210512_Q3_U3_1-2_WH_SA_JOW_20210506_2_B10_WDH.raw"_ NativeID:"controllerType=0 controllerNumber=1 scan=13328"	JOW_20210506_s2_XiViewer_spectra.mgf	1	20.0 ppm	peptide;a;b;y	587.293645107378	587.2907835333333	FALSE	FALSE	189.0	FALSE	TRUE	FALSE	FALSE
GPGSMoxVAR	GPGSMVAR	1	1	0	0	Mer2	Mer2	3	196.08479216	587	20210512_Q3_U3_1-2_WH_SA_JOW_20210506_2_B10_WDH.13482.13482.3 File:"20210512_Q3_U3_1-2_WH_SA_JOW_20210506_2_B10_WDH.raw"_ NativeID:"controllerType=0 controllerNumber=1 scan=13482"	JOW_20210506_s2_XiViewer_spectra.mgf	1	20.0 ppm	peptide;a;b;y	587.294029974423	587.2907835333333	FALSE	FALSE	182.0	FALSE	TRUE	FALSE	FALSE
GPGSMoxVAR	GPGSMVAR	1	1	0	0	Mer2	Mer2	3	196.08479216	461	20210512_Q3_U3_1-2_WH_SA_JOW_20210506_2_B10_WDH.13636.13636.3 File:"20210512_Q3_U3_1-2_WH_SA_JOW_20210506_2_B10_WDH.raw"_ NativeID:"controllerType=0 controllerNumber=1 scan=13636"	JOW_20210506_s2_XiViewer_spectra.mgf	1	20.0 ppm	peptide;a;b;y	587.293640136719	587.2907835333333	FALSE	FALSE	184.0	FALSE	TRUE	FALSE	FALSE
SSSPTLSTSQNHNSEDNDDASHRLKR	GPGSMoxVAR	273	1	25	0	Mer2	Mer2	5	196.08479216	281	20210512_Q3_U3_1-2_WH_SA_JOW_20210506_2_B10_WDH.13772.13772.5 File:"20210512_Q3_U3_1-2_WH_SA_JOW_20210506_2_B10_WDH.raw"_ NativeID:"controllerType=0 controllerNumber=1 scan=13772"	JOW_20210506_s2_XiViewer_spectra.mgf	1	20.0 ppm	peptide;a;b;y	774.565490722656	774.56308226	FALSE	FALSE	10.0	FALSE	TRUE	FALSE	FALSE
GPGSMoxVAR	GPGSMVAR	1	1	0	0	Mer2	Mer2	3	196.08479216	124	20210512_Q3_U3_1-2_WH_SA_JOW_20210506_2_B10_WDH.13795.13795.3 File:"20210512_Q3_U3_1-2_WH_SA_JOW_20210506_2_B10_WDH.raw"_ NativeID:"controllerType=0 controllerNumber=1 scan=13795"	JOW_20210506_s2_XiViewer_spectra.mgf	1	20.0 ppm	peptide;a;b;y	587.293334960938	587.2907835333333	FALSE	FALSE	178.0	FALSE	TRUE	FALSE	FALSE
GPGSMoxVAR	GPGSMVAR	1	1	0	0	Mer2	Mer2	3	196.08479216	413	20210512_Q3_U3_1-2_WH_SA_JOW_20210506_2_B10_WDH.13945.13945.3 File:"20210512_Q3_U3_1-2_WH_SA_JOW_20210506_2_B10_WDH.raw"_ NativeID:"controllerType=0 controllerNumber=1 scan=13945"	JOW_20210506_s2_XiViewer_spectra.mgf	1	20.0 ppm	peptide;a;b;y	587.293313585373	587.2907835333333	FALSE	FALSE	181.0	FALSE	TRUE	FALSE	FALSE
GPGSMoxVAR	GPGSMVAR	1	1	0	0	Mer2	Mer2	3	196.08479216	734	20210512_Q3_U3_1-2_WH_SA_JOW_20210506_2_B10_WDH.14215.14215.3 File:"20210512_Q3_U3_1-2_WH_SA_JOW_20210506_2_B10_WDH.raw"_ NativeID:"controllerType=0 controllerNumber=1 scan=14215"	JOW_20210506_s2_XiViewer_spectra.mgf	1	20.0 ppm	peptide;a;b;y	587.29227083865	587.2907835333333	FALSE	FALSE	169.0	FALSE	TRUE	FALSE	FALSE
ISDCcmYKPCcmLQDSK	TLWKR	103	95	12	4	Spp1	Spp1	4	196.08479216	61	20210512_Q3_U3_1-2_WH_SA_JOW_20210506_2_B10_WDH.14322.14322.4 File:"20210512_Q3_U3_1-2_WH_SA_JOW_20210506_2_B10_WDH.raw"_ NativeID:"controllerType=0 controllerNumber=1 scan=14322"	JOW_20210506_s2_XiViewer_spectra.mgf	1	20.0 ppm	peptide;a;b;y	628.816463225816	628.813529635	FALSE	FALSE	129.0	FALSE	TRUE	FALSE	FALSE
ISDCcmYKPCcmLQDSK	TLWKR	103	95	6	4	Spp1	Spp1	3	196.08479216	233	20210512_Q3_U3_1-2_WH_SA_JOW_20210506_2_B10_WDH.14334.14334.3 File:"20210512_Q3_U3_1-2_WH_SA_JOW_20210506_2_B10_WDH.raw"_ NativeID:"controllerType=0 controllerNumber=1 scan=14334"	JOW_20210506_s2_XiViewer_spectra.mgf	1	20.0 ppm	peptide;a;b;y	838.085230814325	838.0822807200001	FALSE	FALSE	31.0	FALSE	TRUE	FALSE	FALSE
GPGSMoxVAR	GPGSMVAR	1	1	0	0	Mer2	Mer2	3	196.08479216	652	20210512_Q3_U3_1-2_WH_SA_JOW_20210506_2_B10_WDH.14554.14554.3 File:"20210512_Q3_U3_1-2_WH_SA_JOW_20210506_2_B10_WDH.raw"_ NativeID:"controllerType=0 controllerNumber=1 scan=14554"	JOW_20210506_s2_XiViewer_spectra.mgf	1	20.0 ppm	peptide;a;b;y	587.293146609755	587.2907835333333	FALSE	FALSE	118.0	FALSE	TRUE	FALSE	FALSE
SIFSHSGKVTNAGALEESDK	GPGSMVAR	38	1	4	0	Mer2	Mer2	4	196.08479216	980	20210512_Q3_U3_1-2_WH_SA_JOW_20210506_2_B10_WDH.14799.14799.4 File:"20210512_Q3_U3_1-2_WH_SA_JOW_20210506_2_B10_WDH.raw"_ NativeID:"controllerType=0 controllerNumber=1 scan=14799"	JOW_20210506_s2_XiViewer_spectra.mgf	1	20.0 ppm	peptide;a;b;y	762.383138715819	762.377916515	FALSE	FALSE	157.0	FALSE	TRUE	FALSE	FALSE
GPGSMoxVAR	GPGSMVAR	1	1	0	0	Mer2	Mer2	3	196.08479216	648	20210512_Q3_U3_1-2_WH_SA_JOW_20210506_2_B10_WDH.14801.14801.3 File:"20210512_Q3_U3_1-2_WH_SA_JOW_20210506_2_B10_WDH.raw"_ NativeID:"controllerType=0 controllerNumber=1 scan=14801"	JOW_20210506_s2_XiViewer_spectra.mgf	1	20.0 ppm	peptide;a;b;y	587.29403544524	587.2907835333333	FALSE	FALSE	165.0	FALSE	TRUE	FALSE	FALSE
SIFSHSGKVTNAGALEESDK	GPGSMVAR	38	1	6	0	Mer2	Mer2	5	196.08479216	859	20210512_Q3_U3_1-2_WH_SA_JOW_20210506_2_B10_WDH.14854.14854.5 File:"20210512_Q3_U3_1-2_WH_SA_JOW_20210506_2_B10_WDH.raw"_ NativeID:"controllerType=0 controllerNumber=1 scan=14854"	JOW_20210506_s2_XiViewer_spectra.mgf	1	20.0 ppm	peptide;a;b;y	610.106487841617	610.103788488	FALSE	FALSE	127.0	FALSE	TRUE	FALSE	FALSE
SIFSHSGKVTNAGALEESDK	GPGSMVAR	38	1	4	0	Mer2	Mer2	4	196.08479216	465	20210512_Q3_U3_1-2_WH_SA_JOW_20210506_2_B10_WDH.14950.14950.4 File:"20210512_Q3_U3_1-2_WH_SA_JOW_20210506_2_B10_WDH.raw"_ NativeID:"controllerType=0 controllerNumber=1 scan=14950"	JOW_20210506_s2_XiViewer_spectra.mgf	1	20.0 ppm	peptide;a;b;y	762.381440654909	762.377916515	FALSE	FALSE	171.0	FALSE	TRUE	FALSE	FALSE
SIFSHSGKVTNAGALEESDK	SIFSHSGKVTNAGALEESDK	38	38	4	8	Mer2	Mer2	5	196.08479216	990	20210512_Q3_U3_1-2_WH_SA_JOW_20210506_2_B10_WDH.15008.15008.5 File:"20210512_Q3_U3_1-2_WH_SA_JOW_20210506_2_B10_WDH.raw"_ NativeID:"controllerType=0 controllerNumber=1 scan=15008"	JOW_20210506_s2_XiViewer_spectra.mgf	1	20.0 ppm	peptide;a;b;y	870.632242505787	870.6291792239999	FALSE	FALSE	87.0	FALSE	TRUE	FALSE	FALSE
GPGSMVAR	GPGSMVAR	1	1	0	0	Mer2	Mer2	3	196.08479216	942	20210512_Q3_U3_1-2_WH_SA_JOW_20210506_2_B10_WDH.15118.15118.3 File:"20210512_Q3_U3_1-2_WH_SA_JOW_20210506_2_B10_WDH.raw"_ NativeID:"controllerType=0 controllerNumber=1 scan=15118"	JOW_20210506_s2_XiViewer_spectra.mgf	1	20.0 ppm	peptide;a;b;y	581.961619184813	581.9591453333334	FALSE	FALSE	209.0	FALSE	TRUE	FALSE	FALSE
GPGSMoxVAR	GPGSMVAR	1	1	0	0	Mer2	Mer2	3	196.08479216	322	20210512_Q3_U3_1-2_WH_SA_JOW_20210506_2_B10_WDH.15135.15135.3 File:"20210512_Q3_U3_1-2_WH_SA_JOW_20210506_2_B10_WDH.raw"_ NativeID:"controllerType=0 controllerNumber=1 scan=15135"	JOW_20210506_s2_XiViewer_spectra.mgf	1	20.0 ppm	peptide;a;b;y	587.29345703125	587.2907835333333	FALSE	FALSE	88.0	FALSE	TRUE	FALSE	FALSE
SIFSHSGKVTNAGALEESDK	GPGSMVAR	38	1	4	0	Mer2	Mer2	4	196.08479216	810	20210512_Q3_U3_1-2_WH_SA_JOW_20210506_2_B10_WDH.15174.15174.4 File:"20210512_Q3_U3_1-2_WH_SA_JOW_20210506_2_B10_WDH.raw"_ NativeID:"controllerType=0 controllerNumber=1 scan=15174"	JOW_20210506_s2_XiViewer_spectra.mgf	1	20.0 ppm	peptide;a;b;y	762.380497556	762.377916515	FALSE	FALSE	28.0	FALSE	TRUE	FALSE	FALSE
GPGSMVAR	GPGSMVAR	1	1	0	0	Mer2	Mer2	3	196.08479216	286	20210512_Q3_U3_1-2_WH_SA_JOW_20210506_2_B10_WDH.15301.15301.3 File:"20210512_Q3_U3_1-2_WH_SA_JOW_20210506_2_B10_WDH.raw"_ NativeID:"controllerType=0 controllerNumber=1 scan=15301"	JOW_20210506_s2_XiViewer_spectra.mgf	1	20.0 ppm	peptide;a;b;y	581.961025142074	581.9591453333334	FALSE	FALSE	228.0	FALSE	TRUE	FALSE	FALSE
VLLSLSKDMHSLQTR	YNSKITR	199	160	7	6	Mer2	Mer2	4	196.08479216	795	20210512_Q3_U3_1-2_WH_SA_JOW_20210506_2_B10_WDH.15327.15327.4 File:"20210512_Q3_U3_1-2_WH_SA_JOW_20210506_2_B10_WDH.raw"_ NativeID:"controllerType=0 controllerNumber=1 scan=15327"	JOW_20210506_s2_XiViewer_spectra.mgf	1	20.0 ppm	peptide;a;b;y	701.8855321743	701.8826378	FALSE	FALSE	109.0	FALSE	TRUE	FALSE	FALSE
ADHAYDRPDVSLNGTTLLHDMDEAHDKQR	GPGSMVAR	225	1	27	4	Mer2	Mer2	6	196.08479216	340	20210512_Q3_U3_1-2_WH_SA_JOW_20210506_2_B10_WDH.17269.17269.6 File:"20210512_Q3_U3_1-2_WH_SA_JOW_20210506_2_B10_WDH.raw"_ NativeID:"controllerType=0 controllerNumber=1 scan=17269"	JOW_20210506_s2_XiViewer_spectra.mgf	1	20.0 ppm	peptide;a;b;y	715.845642089844	715.8402451516666	FALSE	FALSE	6.0	FALSE	TRUE	FALSE	FALSE
VLLSLSKDMHSLQTR	GPGSMVAR	199	1	14	0	Mer2	Mer2	4	196.08479216	1018	20210512_Q3_U3_1-2_WH_SA_JOW_20210506_2_B10_WDH.19242.19242.4 File:"20210512_Q3_U3_1-2_WH_SA_JOW_20210506_2_B10_WDH.raw"_ NativeID:"controllerType=0 controllerNumber=1 scan=19242"	JOW_20210506_s2_XiViewer_spectra.mgf	1	20.0 ppm	peptide;a;b;y	675.11359610681	675.1098233575	FALSE	FALSE	128.0	FALSE	TRUE	FALSE	FALSE
KQLNIQYYEEILR	LKTDEDR	342	133	1	2	Spp1	Spp1	4	196.08479216	345	20210512_Q3_U3_1-2_WH_SA_JOW_20210506_2_B10_WDH.21848.21848.4 File:"20210512_Q3_U3_1-2_WH_SA_JOW_20210506_2_B10_WDH.raw"_ NativeID:"controllerType=0 controllerNumber=1 scan=21848"	JOW_20210506_s2_XiViewer_spectra.mgf	1	20.0 ppm	peptide;a;b;y	696.119817775613	696.1158942575	FALSE	FALSE	28.0	FALSE	TRUE	FALSE	FALSE
KQLNIQYYEEILR	LKTDEDR	342	133	1	2	Spp1	Spp1	3	196.08479216	670	20210512_Q3_U3_1-2_WH_SA_JOW_20210506_2_B10_WDH.21859.21859.3 File:"20210512_Q3_U3_1-2_WH_SA_JOW_20210506_2_B10_WDH.raw"_ NativeID:"controllerType=0 controllerNumber=1 scan=21859"	JOW_20210506_s2_XiViewer_spectra.mgf	1	20.0 ppm	peptide;a;b;y	927.82400867251	927.8187668833333	FALSE	FALSE	33.0	FALSE	TRUE	FALSE	FALSE
GPGSMSLPQWCcmPPHSTLK	NKDAIINGEGSLPK	1	81	0	2	Spp1	Spp1	4	196.08479216	665	20210512_Q3_U3_1-2_WH_SA_JOW_20210506_2_B10_WDH.21992.21992.4 File:"20210512_Q3_U3_1-2_WH_SA_JOW_20210506_2_B10_WDH.raw"_ NativeID:"controllerType=0 controllerNumber=1 scan=21992"	JOW_20210506_s2_XiViewer_spectra.mgf	1	20.0 ppm	peptide;a;b;y	908.461037994085	908.45653512	FALSE	FALSE	135.0	FALSE	TRUE	FALSE	FALSE
KFGQLDFIDNNIVVK	LKTDEDR	157	133	1	2	Spp1	Spp1	4	196.08479216	23	20210512_Q3_U3_1-2_WH_SA_JOW_20210506_2_B10_WDH.22072.22072.4 File:"20210512_Q3_U3_1-2_WH_SA_JOW_20210506_2_B10_WDH.raw"_ NativeID:"controllerType=0 controllerNumber=1 scan=22072"	JOW_20210506_s2_XiViewer_spectra.mgf	1	20.0 ppm	peptide;a;b;y	706.12773961877	706.1237192875	FALSE	FALSE	21.0	FALSE	TRUE	FALSE	FALSE
TDEISTDVSEANSEHSLMITETSSPFR	GPGSMVAR	11	1	22	0	Mer2	Mer2	4	196.08479216	146	20210512_Q3_U3_1-2_WH_SA_JOW_20210506_2_B10_WDH.22626.22626.4 File:"20210512_Q3_U3_1-2_WH_SA_JOW_20210506_2_B10_WDH.raw"_ NativeID:"controllerType=0 controllerNumber=1 scan=22626"	JOW_20210506_s2_XiViewer_spectra.mgf	1	20.0 ppm	peptide;a;b;y	988.965172562309	988.959835795	FALSE	FALSE	100.0	FALSE	TRUE	FALSE	FALSE
TDEISTDVSEANSEHSLMITETSSPFR	GPGSMVAR	11	1	24	0	Mer2	Mer2	5	196.08479216	498	20210512_Q3_U3_1-2_WH_SA_JOW_20210506_2_B10_WDH.22825.22825.5 File:"20210512_Q3_U3_1-2_WH_SA_JOW_20210506_2_B10_WDH.raw"_ NativeID:"controllerType=0 controllerNumber=1 scan=22825"	JOW_20210506_s2_XiViewer_spectra.mgf	1	20.0 ppm	peptide;a;b;y	791.37337436502	791.369323912	FALSE	FALSE	64.0	FALSE	TRUE	FALSE	FALSE
TDEISTDVSEANSEHSLMITETSSPFR	GPGSMVAR	11	1	13	0	Mer2	Mer2	4	196.08479216	377	20210512_Q3_U3_1-2_WH_SA_JOW_20210506_2_B10_WDH.23672.23672.4 File:"20210512_Q3_U3_1-2_WH_SA_JOW_20210506_2_B10_WDH.raw"_ NativeID:"controllerType=0 controllerNumber=1 scan=23672"	JOW_20210506_s2_XiViewer_spectra.mgf	1	20.0 ppm	peptide;a;b;y	988.965755459253	988.959835795	FALSE	FALSE	98.0	FALSE	TRUE	FALSE	FALSE
TDEISTDVSEANSEHSLMITETSSPFR	GPGSMVAR	11	1	13	0	Mer2	Mer2	4	196.08479216	266	20210512_Q3_U3_1-2_WH_SA_JOW_20210506_2_B10_WDH.23870.23870.4 File:"20210512_Q3_U3_1-2_WH_SA_JOW_20210506_2_B10_WDH.raw"_ NativeID:"controllerType=0 controllerNumber=1 scan=23870"	JOW_20210506_s2_XiViewer_spectra.mgf	1	20.0 ppm	peptide;a;b;y	988.965467247169	988.959835795	FALSE	FALSE	96.0	FALSE	TRUE	FALSE	FALSE
TDEISTDVSEANSEHSLMITETSSPFR	GPGSMVAR	11	1	13	0	Mer2	Mer2	4	196.08479216	985	20210512_Q3_U3_1-2_WH_SA_JOW_20210506_2_B10_WDH.24068.24068.4 File:"20210512_Q3_U3_1-2_WH_SA_JOW_20210506_2_B10_WDH.raw"_ NativeID:"controllerType=0 controllerNumber=1 scan=24068"	JOW_20210506_s2_XiViewer_spectra.mgf	1	20.0 ppm	peptide;a;b;y	988.965272474742	988.959835795	FALSE	FALSE	93.0	FALSE	TRUE	FALSE	FALSE
TDEISTDVSEANSEHSLMITETSSPFR	GPGSMVAR	11	1	13	0	Mer2	Mer2	4	196.08479216	85	20210512_Q3_U3_1-2_WH_SA_JOW_20210506_2_B10_WDH.24278.24278.4 File:"20210512_Q3_U3_1-2_WH_SA_JOW_20210506_2_B10_WDH.raw"_ NativeID:"controllerType=0 controllerNumber=1 scan=24278"	JOW_20210506_s2_XiViewer_spectra.mgf	1	20.0 ppm	peptide;a;b;y	988.966144591493	988.959835795	FALSE	FALSE	99.0	FALSE	TRUE	FALSE	FALSE
VTNAGALEESDKQILEWAGK	GPGSMVAR	46	1	12	4	Mer2	Mer2	4	196.08479216	721	20210512_Q3_U3_1-2_WH_SA_JOW_20210506_2_B10_WDH.25126.25126.4 File:"20210512_Q3_U3_1-2_WH_SA_JOW_20210506_2_B10_WDH.raw"_ NativeID:"controllerType=0 controllerNumber=1 scan=25126"	JOW_20210506_s2_XiViewer_spectra.mgf	1	20.0 ppm	peptide;a;b;y	782.902968507723	782.89747909	FALSE	FALSE	65.0	FALSE	TRUE	FALSE	FALSE
TDEISTDVSEANSEHSLMITETSSPFR	GPGSMVAR	11	1	13	0	Mer2	Mer2	4	196.08479216	393	20210512_Q3_U3_1-2_WH_SA_JOW_20210506_2_B10_WDH.25992.25992.4 File:"20210512_Q3_U3_1-2_WH_SA_JOW_20210506_2_B10_WDH.raw"_ NativeID:"controllerType=0 controllerNumber=1 scan=25992"	JOW_20210506_s2_XiViewer_spectra.mgf	1	20.0 ppm	peptide;a;b;y	988.965076595745	988.959835795	FALSE	FALSE	94.0	FALSE	TRUE	FALSE	FALSE
TDEISTDVSEANSEHSLMITETSSPFR	GPGSMVAR	11	1	13	0	Mer2	Mer2	4	196.08479216	242	20210512_Q3_U3_1-2_WH_SA_JOW_20210506_2_B10_WDH.26187.26187.4 File:"20210512_Q3_U3_1-2_WH_SA_JOW_20210506_2_B10_WDH.raw"_ NativeID:"controllerType=0 controllerNumber=1 scan=26187"	JOW_20210506_s2_XiViewer_spectra.mgf	1	20.0 ppm	peptide;a;b;y	988.966322400484	988.959835795	FALSE	FALSE	92.0	FALSE	TRUE	FALSE	FALSE
TDEISTDVSEANSEHSLMITETSSPFR	GPGSMVAR	11	1	24	0	Mer2	Mer2	4	196.08479216	922	20210512_Q3_U3_1-2_WH_SA_JOW_20210506_2_B10_WDH.26604.26604.4 File:"20210512_Q3_U3_1-2_WH_SA_JOW_20210506_2_B10_WDH.raw"_ NativeID:"controllerType=0 controllerNumber=1 scan=26604"	JOW_20210506_s2_XiViewer_spectra.mgf	1	20.0 ppm	peptide;a;b;y	988.96551567453	988.959835795	FALSE	FALSE	95.0	FALSE	TRUE	FALSE	FALSE
CcmTQEMLFNVGSQLEDVHK	GPGSMVAR	181	1	11	0	Mer2	Mer2	4	196.08479216	879	20210512_Q3_U3_1-2_WH_SA_JOW_20210506_2_B10_WDH.27353.27353.4 File:"20210512_Q3_U3_1-2_WH_SA_JOW_20210506_2_B10_WDH.raw"_ NativeID:"controllerType=0 controllerNumber=1 scan=27353"	JOW_20210506_s2_XiViewer_spectra.mgf	1	20.0 ppm	peptide;a;b;y	776.874084472656	776.87040708	FALSE	FALSE	3.0	FALSE	TRUE	FALSE	FALSE
TIIPWEELRPDTLESEL	YNSKITR	302	160	15	4	Mer2	Mer2	4	196.08479216	136	20210512_Q3_U3_1-2_WH_SA_JOW_20210506_2_B10_WDH.27553.27553.4 File:"20210512_Q3_U3_1-2_WH_SA_JOW_20210506_2_B10_WDH.raw"_ NativeID:"controllerType=0 controllerNumber=1 scan=27553"	JOW_20210506_s2_XiViewer_spectra.mgf	1	20.0 ppm	peptide;a;b;y	780.162918708403	780.1580246875	FALSE	FALSE	24.0	FALSE	TRUE	FALSE	FALSE
TLIKDLASQIENQLDK	TKSDSSYR	114	143	4	1	Mer2	Mer2	4	196.08479216	161	20210512_Q3_U3_1-2_WH_SA_JOW_20210506_2_B10_WDH.28083.28083.4 File:"20210512_Q3_U3_1-2_WH_SA_JOW_20210506_2_B10_WDH.raw"_ NativeID:"controllerType=0 controllerNumber=1 scan=28083"	JOW_20210506_s2_XiViewer_spectra.mgf	1	20.0 ppm	peptide;a;b;y	742.6396484375	742.6371907625	FALSE	FALSE	81.0	FALSE	TRUE	FALSE	FALSE
TLIKDLASQIENQLDK	GPGSMVAR	114	1	4	0	Mer2	Mer2	3	196.08479216	841	20210512_Q3_U3_1-2_WH_SA_JOW_20210506_2_B10_WDH.32615.32615.3 File:"20210512_Q3_U3_1-2_WH_SA_JOW_20210506_2_B10_WDH.raw"_ NativeID:"controllerType=0 controllerNumber=1 scan=32615"	JOW_20210506_s2_XiViewer_spectra.mgf	1	20.0 ppm	peptide;a;b;y	933.500046367037	933.4954068533334	FALSE	FALSE	60.0	FALSE	TRUE	FALSE	FALSE
CcmTQEMLFNVGSQLEDVHKVLLSLSK	LKTDEDR	181	133	18	2	Mer2	Spp1	4	196.08479216	839	20210512_Q3_U3_1-2_WH_SA_JOW_20210506_2_B10_WDH.35615.35615.4 File:"20210512_Q3_U3_1-2_WH_SA_JOW_20210506_2_B10_WDH.raw"_ NativeID:"controllerType=0 controllerNumber=1 scan=35615"	JOW_20210506_s2_XiViewer_spectra.mgf	1	20.0 ppm	peptide;a;b;y	987.501098632813	987.50267653	FALSE	FALSE	68.0	FALSE	TRUE	FALSE	FALSE
QILEWAGKLELESMELR	GPGSMVAR	58	1	13	0	Mer2	Mer2	3	196.08479216	707	20210512_Q3_U3_1-2_WH_SA_JOW_20210506_2_B10_WDH.40610.40610.3 File:"20210512_Q3_U3_1-2_WH_SA_JOW_20210506_2_B10_WDH.raw"_ NativeID:"controllerType=0 controllerNumber=1 scan=40610"	JOW_20210506_s2_XiViewer_spectra.mgf	1	20.0 ppm	peptide;a;b;y	1005.525164764631	1005.51944654	FALSE	FALSE	95.0	FALSE	TRUE	FALSE	FALSE
YNSKITR	GPGSMoxVAR	160	1	4	0	Mer2	Mer2	3	196.08479216	645	20210512_Q3_U3_1-2_WH_SA_JOW_20210506_2_B10_WDH.8114.8114.3 File:"20210512_Q3_U3_1-2_WH_SA_JOW_20210506_2_B10_WDH.raw"_ NativeID:"controllerType=0 controllerNumber=1 scan=8114"	JOW_20210506_s2_XiViewer_spectra.mgf	1	20.0 ppm	peptide;a;b;y	622.990012393445	622.9878694566667	FALSE	FALSE	37.0	FALSE	TRUE	FALSE	FALSE
GPGSMoxVAR	GPGSMoxVAR	1	1	0	0	Mer2	Mer2	3	196.08479216	968	20210512_Q3_U3_1-2_WH_SA_JOW_20210506_2_B10_WDH.9222.9222.3 File:"20210512_Q3_U3_1-2_WH_SA_JOW_20210506_2_B10_WDH.raw"_ NativeID:"controllerType=0 controllerNumber=1 scan=9222"	JOW_20210506_s2_XiViewer_spectra.mgf	1	20.0 ppm	peptide;a;b;y	592.624633378249	592.6224217333333	FALSE	FALSE	226.0	FALSE	TRUE	FALSE	FALSE
GPGSMoxVAR	GPGSMoxVAR	1	1	0	0	Mer2	Mer2	3	196.08479216	164	20210512_Q3_U3_1-2_WH_SA_JOW_20210506_2_B10_WDH.9517.9517.3 File:"20210512_Q3_U3_1-2_WH_SA_JOW_20210506_2_B10_WDH.raw"_ NativeID:"controllerType=0 controllerNumber=1 scan=9517"	JOW_20210506_s2_XiViewer_spectra.mgf	1	20.0 ppm	peptide;a;b;y	592.624773748236	592.6224217333333	FALSE	FALSE	24.0	FALSE	TRUE	FALSE	FALSE
YNSKITR	YNSKITR	160	160	4	4	Mer2	Mer2	3	196.08479216	784	20210512_Q3_U3_1-2_WH_SA_JOW_20210506_2_B6_B5_B4.10527.10527.3 File:"20210512_Q3_U3_1-2_WH_SA_JOW_20210506_2_B6_B5_B4.raw"_ NativeID:"controllerType=0 controllerNumber=1 scan=10527"	JOW_20210506_s2_XiViewer_spectra.mgf	1	20.0 ppm	peptide;a;b;y	653.357488040399	653.35331718	FALSE	FALSE	130.0	FALSE	TRUE	FALSE	FALSE
YNSKITR	YNSKITR	160	160	4	6	Mer2	Mer2	4	196.08479216	110	20210512_Q3_U3_1-2_WH_SA_JOW_20210506_2_B6_B5_B4.10559.10559.4 File:"20210512_Q3_U3_1-2_WH_SA_JOW_20210506_2_B6_B5_B4.raw"_ NativeID:"controllerType=0 controllerNumber=1 scan=10559"	JOW_20210506_s2_XiViewer_spectra.mgf	1	20.0 ppm	peptide;a;b;y	490.270043469194	490.26680698	FALSE	FALSE	251.0	FALSE	TRUE	FALSE	FALSE
ENSDKLIK	TKSDSSYR	75	143	5	2	Mer2	Mer2	3	196.08479216	167	20210512_Q3_U3_1-2_WH_SA_JOW_20210506_2_B6_B5_B4.10597.10597.3 File:"20210512_Q3_U3_1-2_WH_SA_JOW_20210506_2_B6_B5_B4.raw"_ NativeID:"controllerType=0 controllerNumber=1 scan=10597"	JOW_20210506_s2_XiViewer_spectra.mgf	1	20.0 ppm	peptide;a;b;y	695.690673828125	695.68680163	FALSE	FALSE	26.0	FALSE	TRUE	FALSE	FALSE
ENSDKLIK	TKSDSSYR	75	143	5	1	Mer2	Mer2	4	196.08479216	0	20210512_Q3_U3_1-2_WH_SA_JOW_20210506_2_B6_B5_B4.10614.10614.4 File:"20210512_Q3_U3_1-2_WH_SA_JOW_20210506_2_B6_B5_B4.raw"_ NativeID:"controllerType=0 controllerNumber=1 scan=10614"	JOW_20210506_s2_XiViewer_spectra.mgf	1	20.0 ppm	peptide;a;b;y	522.020478894969	522.0169203175	FALSE	FALSE	14.0	FALSE	TRUE	FALSE	FALSE
ENSDKLIK	LKTDEDR	75	133	5	2	Mer2	Spp1	3	196.08479216	60	20210512_Q3_U3_1-2_WH_SA_JOW_20210506_2_B6_B5_B4.11498.11498.3 File:"20210512_Q3_U3_1-2_WH_SA_JOW_20210506_2_B6_B5_B4.raw"_ NativeID:"controllerType=0 controllerNumber=1 scan=11498"	JOW_20210506_s2_XiViewer_spectra.mgf	1	20.0 ppm	peptide;a;b;y	673.35574523883	673.35153042	FALSE	FALSE	91.0	FALSE	TRUE	FALSE	FALSE
GPGSMoxVAR	GPGSMoxVAR	1	1	0	0	Mer2	Mer2	3	196.08479216	141	20210512_Q3_U3_1-2_WH_SA_JOW_20210506_2_B6_B5_B4.12719.12719.3 File:"20210512_Q3_U3_1-2_WH_SA_JOW_20210506_2_B6_B5_B4.raw"_ NativeID:"controllerType=0 controllerNumber=1 scan=12719"	JOW_20210506_s2_XiViewer_spectra.mgf	1	20.0 ppm	peptide;a;b;y	592.625036533162	592.6224217333333	FALSE	FALSE	51.0	FALSE	TRUE	FALSE	FALSE
LKTDEDR	GPGSMVAR	133	1	2	0	Spp1	Mer2	3	196.08479216	680	20210512_Q3_U3_1-2_WH_SA_JOW_20210506_2_B6_B5_B4.13199.13199.3 File:"20210512_Q3_U3_1-2_WH_SA_JOW_20210506_2_B6_B5_B4.raw"_ NativeID:"controllerType=0 controllerNumber=1 scan=13199"	JOW_20210506_s2_XiViewer_spectra.mgf	1	20.0 ppm	peptide;a;b;y	615.979636829004	615.9756294933333	FALSE	FALSE	66.0	FALSE	TRUE	FALSE	FALSE
GPGSMoxVAR	GPGSMoxVAR	1	1	0	0	Mer2	Mer2	3	196.08479216	823	20210512_Q3_U3_1-2_WH_SA_JOW_20210506_2_B6_B5_B4.13347.13347.3 File:"20210512_Q3_U3_1-2_WH_SA_JOW_20210506_2_B6_B5_B4.raw"_ NativeID:"controllerType=0 controllerNumber=1 scan=13347"	JOW_20210506_s2_XiViewer_spectra.mgf	1	20.0 ppm	peptide;a;b;y	592.625581730424	592.6224217333333	FALSE	FALSE	10.0	FALSE	TRUE	FALSE	FALSE
ENSDKLIK	GPGSMoxVAR	75	1	5	0	Mer2	Mer2	3	196.08479216	788	20210512_Q3_U3_1-2_WH_SA_JOW_20210506_2_B6_B5_B4.13914.13914.3 File:"20210512_Q3_U3_1-2_WH_SA_JOW_20210506_2_B6_B5_B4.raw"_ NativeID:"controllerType=0 controllerNumber=1 scan=13914"	JOW_20210506_s2_XiViewer_spectra.mgf	1	20.0 ppm	peptide;a;b;y	644.669921875	644.66668446	FALSE	FALSE	132.0	FALSE	TRUE	FALSE	FALSE
YNSKITR	TLWKR	160	95	4	4	Mer2	Spp1	3	196.08479216	288	20210512_Q3_U3_1-2_WH_SA_JOW_20210506_2_B6_B5_B4.14041.14041.3 File:"20210512_Q3_U3_1-2_WH_SA_JOW_20210506_2_B6_B5_B4.raw"_ NativeID:"controllerType=0 controllerNumber=1 scan=14041"	JOW_20210506_s2_XiViewer_spectra.mgf	1	20.0 ppm	peptide;a;b;y	594.003234863281	594.0003267466667	FALSE	FALSE	44.0	FALSE	TRUE	FALSE	FALSE
YNSKITR	TLWKR	160	95	6	4	Mer2	Spp1	4	196.08479216	308	20210512_Q3_U3_1-2_WH_SA_JOW_20210506_2_B6_B5_B4.14048.14048.4 File:"20210512_Q3_U3_1-2_WH_SA_JOW_20210506_2_B6_B5_B4.raw"_ NativeID:"controllerType=0 controllerNumber=1 scan=14048"	JOW_20210506_s2_XiViewer_spectra.mgf	1	20.0 ppm	peptide;a;b;y	445.754302978516	445.752064155	FALSE	FALSE	135.0	FALSE	TRUE	FALSE	FALSE
ENSDKLIK	ENSDKLIK	75	75	5	5	Mer2	Mer2	4	196.08479216	470	20210512_Q3_U3_1-2_WH_SA_JOW_20210506_2_B6_B5_B4.15253.15253.4 File:"20210512_Q3_U3_1-2_WH_SA_JOW_20210506_2_B6_B5_B4.raw"_ NativeID:"controllerType=0 controllerNumber=1 scan=15253"	JOW_20210506_s2_XiViewer_spectra.mgf	1	20.0 ppm	peptide;a;b;y	522.788416494728	522.785029485	FALSE	FALSE	86.0	FALSE	TRUE	FALSE	FALSE
ENSDKLIK	ENSDKLIK	75	75	5	5	Mer2	Mer2	3	196.08479216	51	20210512_Q3_U3_1-2_WH_SA_JOW_20210506_2_B6_B5_B4.15264.15264.3 File:"20210512_Q3_U3_1-2_WH_SA_JOW_20210506_2_B6_B5_B4.raw"_ NativeID:"controllerType=0 controllerNumber=1 scan=15264"	JOW_20210506_s2_XiViewer_spectra.mgf	1	20.0 ppm	peptide;a;b;y	696.715024214973	696.7109471866667	FALSE	FALSE	160.0	FALSE	TRUE	FALSE	FALSE
GPGSMoxVAR	GPGSMVAR	1	1	0	0	Mer2	Mer2	3	196.08479216	888	20210512_Q3_U3_1-2_WH_SA_JOW_20210506_2_B6_B5_B4.16419.16419.3 File:"20210512_Q3_U3_1-2_WH_SA_JOW_20210506_2_B6_B5_B4.raw"_ NativeID:"controllerType=0 controllerNumber=1 scan=16419"	JOW_20210506_s2_XiViewer_spectra.mgf	1	20.0 ppm	peptide;a;b;y	587.294170310879	587.2907835333333	FALSE	FALSE	12.0	FALSE	TRUE	FALSE	FALSE
ISDCcmYKPCcmLQDSK	TLWKR	103	95	12	4	Spp1	Spp1	4	196.08479216	848	20210512_Q3_U3_1-2_WH_SA_JOW_20210506_2_B6_B5_B4.18937.18937.4 File:"20210512_Q3_U3_1-2_WH_SA_JOW_20210506_2_B6_B5_B4.raw"_ NativeID:"controllerType=0 controllerNumber=1 scan=18937"	JOW_20210506_s2_XiViewer_spectra.mgf	1	20.0 ppm	peptide;a;b;y	628.81697035778	628.813529635	FALSE	FALSE	58.0	FALSE	TRUE	FALSE	FALSE
LIKVLNENSK	GPGSMVAR	80	1	9	0	Mer2	Mer2	3	196.08479216	488	20210512_Q3_U3_1-2_WH_SA_JOW_20210506_2_B6_B5_B4.19700.19700.3 File:"20210512_Q3_U3_1-2_WH_SA_JOW_20210506_2_B6_B5_B4.raw"_ NativeID:"controllerType=0 controllerNumber=1 scan=19700"	JOW_20210506_s2_XiViewer_spectra.mgf	1	20.0 ppm	peptide;a;b;y	709.729259573346	709.7245336699999	FALSE	FALSE	13.0	FALSE	TRUE	FALSE	FALSE
GPGSMVAR	GPGSMVAR	1	1	0	0	Mer2	Mer2	3	196.08479216	631	20210512_Q3_U3_1-2_WH_SA_JOW_20210506_2_B6_B5_B4.19864.19864.3 File:"20210512_Q3_U3_1-2_WH_SA_JOW_20210506_2_B6_B5_B4.raw"_ NativeID:"controllerType=0 controllerNumber=1 scan=19864"	JOW_20210506_s2_XiViewer_spectra.mgf	1	20.0 ppm	peptide;a;b;y	581.962408754789	581.9591453333334	FALSE	FALSE	54.0	FALSE	TRUE	FALSE	FALSE
GPGSMVAR	GPGSMVAR	1	1	0	0	Mer2	Mer2	3	196.08479216	384	20210512_Q3_U3_1-2_WH_SA_JOW_20210506_2_B6_B5_B4.20037.20037.3 File:"20210512_Q3_U3_1-2_WH_SA_JOW_20210506_2_B6_B5_B4.raw"_ NativeID:"controllerType=0 controllerNumber=1 scan=20037"	JOW_20210506_s2_XiViewer_spectra.mgf	1	20.0 ppm	peptide;a;b;y	581.962586041746	581.9591453333334	FALSE	FALSE	162.0	FALSE	TRUE	FALSE	FALSE
YNSKITR	GDEKK	160	138	4	4	Mer2	Mer2	4	196.08479216	817	20210512_Q3_U3_1-2_WH_SA_JOW_20210506_2_B6_B5_B4.6637.6637.4 File:"20210512_Q3_U3_1-2_WH_SA_JOW_20210506_2_B6_B5_B4.raw"_ NativeID:"controllerType=0 controllerNumber=1 scan=6637"	JOW_20210506_s2_XiViewer_spectra.mgf	1	20.0 ppm	peptide;a;b;y	413.972723496033	413.9705132575	FALSE	FALSE	20.0	FALSE	TRUE	FALSE	FALSE
TKSDSSYR	TKSDSSYR	143	143	2	2	Mer2	Mer2	3	196.08479216	223	20210512_Q3_U3_1-2_WH_SA_JOW_20210506_2_B6_B5_B4.6755.6755.3 File:"20210512_Q3_U3_1-2_WH_SA_JOW_20210506_2_B6_B5_B4.raw"_ NativeID:"controllerType=0 controllerNumber=1 scan=6755"	JOW_20210506_s2_XiViewer_spectra.mgf	1	20.0 ppm	peptide;a;b;y	694.667592091991	694.6626560733333	FALSE	FALSE	40.0	FALSE	TRUE	FALSE	FALSE
TKSDSSYR	TKSDSSYR	143	143	2	2	Mer2	Mer2	4	196.08479216	240	20210512_Q3_U3_1-2_WH_SA_JOW_20210506_2_B6_B5_B4.6767.6767.4 File:"20210512_Q3_U3_1-2_WH_SA_JOW_20210506_2_B6_B5_B4.raw"_ NativeID:"controllerType=0 controllerNumber=1 scan=6767"	JOW_20210506_s2_XiViewer_spectra.mgf	1	20.0 ppm	peptide;a;b;y	521.252082997278	521.24881115	FALSE	FALSE	150.0	FALSE	TRUE	FALSE	FALSE
LKTDEDR	KKTAAR	133	12	2	1	Spp1	DECOY:H2a	3	196.08479216	407	20210512_Q3_U3_1-2_WH_SA_JOW_20210506_2_B6_B5_B4.6813.6813.3 File:"20210512_Q3_U3_1-2_WH_SA_JOW_20210506_2_B6_B5_B4.raw"_ NativeID:"controllerType=0 controllerNumber=1 scan=6813"	JOW_20210506_s2_XiViewer_spectra.mgf	1	20.0 ppm	peptide;a;b;y	582.658478170273	582.6549961933333	FALSE	TRUE	4.0	TRUE	FALSE	TRUE	FALSE
LKTDEDR	LKTDEDR	133	133	2	2	Spp1	Spp1	3	196.08479216	962	20210512_Q3_U3_1-2_WH_SA_JOW_20210506_2_B6_B5_B4.7771.7771.3 File:"20210512_Q3_U3_1-2_WH_SA_JOW_20210506_2_B6_B5_B4.raw"_ NativeID:"controllerType=0 controllerNumber=1 scan=7771"	JOW_20210506_s2_XiViewer_spectra.mgf	1	20.0 ppm	peptide;a;b;y	649.995727539063	649.9921136533334	FALSE	FALSE	128.0	FALSE	TRUE	FALSE	FALSE
YCcmSEEHGR	LKTDEDR	116	133	1	2	Spp1	Spp1	4	196.08479216	1001	20210512_Q3_U3_1-2_WH_SA_JOW_20210506_2_B6_B5_B4.8123.8123.4 File:"20210512_Q3_U3_1-2_WH_SA_JOW_20210506_2_B6_B5_B4.raw"_ NativeID:"controllerType=0 controllerNumber=1 scan=8123"	JOW_20210506_s2_XiViewer_spectra.mgf	1	20.0 ppm	peptide;a;b;y	527.991273304849	527.9879999025	FALSE	FALSE	36.0	FALSE	TRUE	FALSE	FALSE
TKSDSSYR	YNSKITR	143	160	2	6	Mer2	Mer2	4	196.08479216	539	20210512_Q3_U3_1-2_WH_SA_JOW_20210506_2_B6_B5_B4.8604.8604.4 File:"20210512_Q3_U3_1-2_WH_SA_JOW_20210506_2_B6_B5_B4.raw"_ NativeID:"controllerType=0 controllerNumber=1 scan=8604"	JOW_20210506_s2_XiViewer_spectra.mgf	1	20.0 ppm	peptide;a;b;y	505.761256658491	505.757809065	FALSE	FALSE	99.0	FALSE	TRUE	FALSE	FALSE
TKSDSSYR	YNSKITR	143	160	1	4	Mer2	Mer2	5	196.08479216	228	20210512_Q3_U3_1-2_WH_SA_JOW_20210506_2_B6_B5_B4.8630.8630.5 File:"20210512_Q3_U3_1-2_WH_SA_JOW_20210506_2_B6_B5_B4.raw"_ NativeID:"controllerType=0 controllerNumber=1 scan=8630"	JOW_20210506_s2_XiViewer_spectra.mgf	1	20.0 ppm	peptide;a;b;y	404.810378955752	404.807702528	FALSE	FALSE	12.0	FALSE	TRUE	FALSE	FALSE
YNSKITR	SDSSYR	160	145	4	4	Mer2	Mer2	3	196.08479216	641	20210512_Q3_U3_1-2_WH_SA_JOW_20210506_2_B6_B5_B4.8802.8802.3 File:"20210512_Q3_U3_1-2_WH_SA_JOW_20210506_2_B6_B5_B4.raw"_ NativeID:"controllerType=0 controllerNumber=1 scan=8802"	JOW_20210506_s2_XiViewer_spectra.mgf	1	20.0 ppm	peptide;a;b;y	597.630538273612	597.62710617	FALSE	FALSE	19.0	FALSE	TRUE	FALSE	FALSE
YNSKITR	SDSSYR	160	145	4	5	Mer2	Mer2	4	196.08479216	77	20210512_Q3_U3_1-2_WH_SA_JOW_20210506_2_B6_B5_B4.8807.8807.4 File:"20210512_Q3_U3_1-2_WH_SA_JOW_20210506_2_B6_B5_B4.raw"_ NativeID:"controllerType=0 controllerNumber=1 scan=8807"	JOW_20210506_s2_XiViewer_spectra.mgf	1	20.0 ppm	peptide;a;b;y	448.47508270185	448.4721487225	FALSE	FALSE	20.0	FALSE	TRUE	FALSE	FALSE
KMVEQTGHIDK	LKTDEDR	144	133	1	2	Spp1	Spp1	3	196.08479216	423	20210512_Q3_U3_1-2_WH_SA_JOW_20210506_2_B6_B5_B4.8873.8873.3 File:"20210512_Q3_U3_1-2_WH_SA_JOW_20210506_2_B6_B5_B4.raw"_ NativeID:"controllerType=0 controllerNumber=1 scan=8873"	JOW_20210506_s2_XiViewer_spectra.mgf	1	20.0 ppm	peptide;a;b;y	786.402772593365	786.3970337966666	FALSE	FALSE	21.0	FALSE	TRUE	FALSE	FALSE
KMVEQTGHIDK	TDLKDER	144	133	1	1	Spp1	DECOY:Spp1	5	196.08479216	924	20210512_Q3_U3_1-2_WH_SA_JOW_20210506_2_B6_B5_B4.8883.8883.5 File:"20210512_Q3_U3_1-2_WH_SA_JOW_20210506_2_B6_B5_B4.raw"_ NativeID:"controllerType=0 controllerNumber=1 scan=8883"	JOW_20210506_s2_XiViewer_spectra.mgf	1	20.0 ppm	peptide;a;b;y	472.244841078674	472.24113083000003	FALSE	TRUE	15.0	TRUE	FALSE	TRUE	FALSE
YNSKITR	LKTDEDR	160	133	6	2	Mer2	Spp1	4	196.08479216	737	20210512_Q3_U3_1-2_WH_SA_JOW_20210506_2_B6_B5_B4.9228.9228.4 File:"20210512_Q3_U3_1-2_WH_SA_JOW_20210506_2_B6_B5_B4.raw"_ NativeID:"controllerType=0 controllerNumber=1 scan=9228"	JOW_20210506_s2_XiViewer_spectra.mgf	1	20.0 ppm	peptide;a;b;y	489.009244018922	489.0063556575	FALSE	FALSE	191.0	FALSE	TRUE	FALSE	FALSE
YNSKITR	LKTDEDR	160	133	4	2	Mer2	Spp1	3	196.08479216	202	20210512_Q3_U3_1-2_WH_SA_JOW_20210506_2_B6_B5_B4.9231.9231.3 File:"20210512_Q3_U3_1-2_WH_SA_JOW_20210506_2_B6_B5_B4.raw"_ NativeID:"controllerType=0 controllerNumber=1 scan=9231"	JOW_20210506_s2_XiViewer_spectra.mgf	1	20.0 ppm	peptide;a;b;y	651.676670296826	651.6727154166666	FALSE	FALSE	51.0	FALSE	TRUE	FALSE	FALSE
YNSKITR	TDEDR	160	135	4	1	Mer2	Spp1	3	196.08479216	21	20210512_Q3_U3_1-2_WH_SA_JOW_20210506_2_B6_B5_B4.9423.9423.3 File:"20210512_Q3_U3_1-2_WH_SA_JOW_20210506_2_B6_B5_B4.raw"_ NativeID:"controllerType=0 controllerNumber=1 scan=9423"	JOW_20210506_s2_XiViewer_spectra.mgf	1	20.0 ppm	peptide;a;b;y	571.283629381703	571.2797064533333	FALSE	FALSE	85.0	FALSE	TRUE	FALSE	FALSE
GPGSMVAR	GDEKK	1	138	0	4	Mer2	Mer2	3	196.08479216	243	20210512_Q3_U3_1-2_WH_SA_JOW_20210506_2_B6_B5_B4.9727.9727.3 File:"20210512_Q3_U3_1-2_WH_SA_JOW_20210506_2_B6_B5_B4.raw"_ NativeID:"controllerType=0 controllerNumber=1 scan=9727"	JOW_20210506_s2_XiViewer_spectra.mgf	1	20.0 ppm	peptide;a;b;y	515.93132382185	515.9278396266667	FALSE	FALSE	45.0	FALSE	TRUE	FALSE	FALSE
YNSKITR	YNSKITR	160	160	4	6	Mer2	Mer2	4	196.08479216	1019	20210512_Q3_U3_1-2_WH_SA_JOW_20210506_2_B8.10435.10435.4 File:"20210512_Q3_U3_1-2_WH_SA_JOW_20210506_2_B8.raw"_ NativeID:"controllerType=0 controllerNumber=1 scan=10435"	JOW_20210506_s2_XiViewer_spectra.mgf	1	20.0 ppm	peptide;a;b;y	490.269462392005	490.26680698	FALSE	FALSE	199.0	FALSE	TRUE	FALSE	FALSE
YNSKITR	YNSKITR	160	160	4	4	Mer2	Mer2	3	196.08479216	402	20210512_Q3_U3_1-2_WH_SA_JOW_20210506_2_B8.10436.10436.3 File:"20210512_Q3_U3_1-2_WH_SA_JOW_20210506_2_B8.raw"_ NativeID:"controllerType=0 controllerNumber=1 scan=10436"	JOW_20210506_s2_XiViewer_spectra.mgf	1	20.0 ppm	peptide;a;b;y	653.356785271842	653.35331718	FALSE	FALSE	119.0	FALSE	TRUE	FALSE	FALSE
YNSKITR	YNSKITR	160	160	4	6	Mer2	Mer2	5	196.08479216	236	20210512_Q3_U3_1-2_WH_SA_JOW_20210506_2_B8.10470.10470.5 File:"20210512_Q3_U3_1-2_WH_SA_JOW_20210506_2_B8.raw"_ NativeID:"controllerType=0 controllerNumber=1 scan=10470"	JOW_20210506_s2_XiViewer_spectra.mgf	1	20.0 ppm	peptide;a;b;y	392.416912840447	392.41490086	FALSE	FALSE	171.0	FALSE	TRUE	FALSE	FALSE
YNSKITR	YNSKITR	160	160	4	6	Mer2	Mer2	3	196.08479216	346	20210512_Q3_U3_1-2_WH_SA_JOW_20210506_2_B8.10663.10663.3 File:"20210512_Q3_U3_1-2_WH_SA_JOW_20210506_2_B8.raw"_ NativeID:"controllerType=0 controllerNumber=1 scan=10663"	JOW_20210506_s2_XiViewer_spectra.mgf	1	20.0 ppm	peptide;a;b;y	653.357321270715	653.35331718	FALSE	FALSE	35.0	FALSE	TRUE	FALSE	FALSE
YNSKITR	YNSKITR	160	160	4	6	Mer2	Mer2	4	196.08479216	76	20210512_Q3_U3_1-2_WH_SA_JOW_20210506_2_B8.10664.10664.4 File:"20210512_Q3_U3_1-2_WH_SA_JOW_20210506_2_B8.raw"_ NativeID:"controllerType=0 controllerNumber=1 scan=10664"	JOW_20210506_s2_XiViewer_spectra.mgf	1	20.0 ppm	peptide;a;b;y	490.269570043854	490.26680698	FALSE	FALSE	180.0	FALSE	TRUE	FALSE	FALSE
KMVEQTGHIDK	YNSKITR	144	160	1	6	Spp1	Mer2	4	196.08479216	997	20210512_Q3_U3_1-2_WH_SA_JOW_20210506_2_B8.10887.10887.4 File:"20210512_Q3_U3_1-2_WH_SA_JOW_20210506_2_B8.raw"_ NativeID:"controllerType=0 controllerNumber=1 scan=10887"	JOW_20210506_s2_XiViewer_spectra.mgf	1	20.0 ppm	peptide;a;b;y	591.30978273939	591.310045765	FALSE	FALSE	9.0	FALSE	TRUE	FALSE	FALSE
YNSKITR	YNSKITR	160	160	3	4	Mer2	Mer2	3	196.08479216	256	20210512_Q3_U3_1-2_WH_SA_JOW_20210506_2_B8.10888.10888.3 File:"20210512_Q3_U3_1-2_WH_SA_JOW_20210506_2_B8.raw"_ NativeID:"controllerType=0 controllerNumber=1 scan=10888"	JOW_20210506_s2_XiViewer_spectra.mgf	1	20.0 ppm	peptide;a;b;y	653.358092470968	653.35331718	FALSE	FALSE	25.0	FALSE	TRUE	FALSE	FALSE
YNSKITR	MMVTR	160	262	4	4	Mer2	Mer2	4	196.08479216	701	20210512_Q3_U3_1-2_WH_SA_JOW_20210506_2_B8.11274.11274.4 File:"20210512_Q3_U3_1-2_WH_SA_JOW_20210506_2_B8.raw"_ NativeID:"controllerType=0 controllerNumber=1 scan=11274"	JOW_20210506_s2_XiViewer_spectra.mgf	1	20.0 ppm	peptide;a;b;y	429.227175976547	429.22482496	FALSE	FALSE	73.0	FALSE	TRUE	FALSE	FALSE
YNSKITR	GPGSMoxVAR	160	1	4	0	Mer2	Mer2	3	196.08479216	306	20210512_Q3_U3_1-2_WH_SA_JOW_20210506_2_B8.11282.11282.3 File:"20210512_Q3_U3_1-2_WH_SA_JOW_20210506_2_B8.raw"_ NativeID:"controllerType=0 controllerNumber=1 scan=11282"	JOW_20210506_s2_XiViewer_spectra.mgf	1	20.0 ppm	peptide;a;b;y	622.991315220035	622.9878694566667	FALSE	FALSE	59.0	FALSE	TRUE	FALSE	FALSE
YNSKITR	GPGSMoxVAR	160	1	4	0	Mer2	Mer2	3	196.08479216	862	20210512_Q3_U3_1-2_WH_SA_JOW_20210506_2_B8.11513.11513.3 File:"20210512_Q3_U3_1-2_WH_SA_JOW_20210506_2_B8.raw"_ NativeID:"controllerType=0 controllerNumber=1 scan=11513"	JOW_20210506_s2_XiViewer_spectra.mgf	1	20.0 ppm	peptide;a;b;y	622.991264413308	622.9878694566667	FALSE	FALSE	31.0	FALSE	TRUE	FALSE	FALSE
MoxVEQTGHIDKFK	LKTDEDR	145	133	5	2	Spp1	Spp1	4	196.08479216	947	20210512_Q3_U3_1-2_WH_SA_JOW_20210506_2_B8.11592.11592.4 File:"20210512_Q3_U3_1-2_WH_SA_JOW_20210506_2_B8.raw"_ NativeID:"controllerType=0 controllerNumber=1 scan=11592"	JOW_20210506_s2_XiViewer_spectra.mgf	1	20.0 ppm	peptide;a;b;y	630.818907791928	630.81542656	FALSE	FALSE	12.0	FALSE	TRUE	FALSE	FALSE
YNSKITR	GPGSMoxVAR	160	1	4	0	Mer2	Mer2	3	196.08479216	33	20210512_Q3_U3_1-2_WH_SA_JOW_20210506_2_B8.11736.11736.3 File:"20210512_Q3_U3_1-2_WH_SA_JOW_20210506_2_B8.raw"_ NativeID:"controllerType=0 controllerNumber=1 scan=11736"	JOW_20210506_s2_XiViewer_spectra.mgf	1	20.0 ppm	peptide;a;b;y	622.991882324219	622.9878694566667	FALSE	FALSE	27.0	FALSE	TRUE	FALSE	FALSE
TKSDSSYR	GPGSMVAR	143	1	2	0	Mer2	Mer2	3	196.08479216	253	20210512_Q3_U3_1-2_WH_SA_JOW_20210506_2_B8.12294.12294.3 File:"20210512_Q3_U3_1-2_WH_SA_JOW_20210506_2_B8.raw"_ NativeID:"controllerType=0 controllerNumber=1 scan=12294"	JOW_20210506_s2_XiViewer_spectra.mgf	1	20.0 ppm	peptide;a;b;y	638.314478748805	638.3109007033333	FALSE	FALSE	66.0	FALSE	TRUE	FALSE	FALSE
GPGSMoxVAR	GPGSMoxVAR	1	1	0	0	Mer2	Mer2	3	196.08479216	992	20210512_Q3_U3_1-2_WH_SA_JOW_20210506_2_B8.12694.12694.3 File:"20210512_Q3_U3_1-2_WH_SA_JOW_20210506_2_B8.raw"_ NativeID:"controllerType=0 controllerNumber=1 scan=12694"	JOW_20210506_s2_XiViewer_spectra.mgf	1	20.0 ppm	peptide;a;b;y	592.625747824814	592.6224217333333	FALSE	FALSE	136.0	FALSE	TRUE	FALSE	FALSE
ENSDKLIK	YNSKITR	75	160	5	6	Mer2	Mer2	4	196.08479216	10	20210512_Q3_U3_1-2_WH_SA_JOW_20210506_2_B8.12882.12882.4 File:"20210512_Q3_U3_1-2_WH_SA_JOW_20210506_2_B8.raw"_ NativeID:"controllerType=0 controllerNumber=1 scan=12882"	JOW_20210506_s2_XiViewer_spectra.mgf	1	20.0 ppm	peptide;a;b;y	506.528289794922	506.5259182325	FALSE	FALSE	59.0	FALSE	TRUE	FALSE	FALSE
GPGSMoxVAR	GPGSMoxVAR	1	1	0	0	Mer2	Mer2	3	196.08479216	549	20210512_Q3_U3_1-2_WH_SA_JOW_20210506_2_B8.12908.12908.3 File:"20210512_Q3_U3_1-2_WH_SA_JOW_20210506_2_B8.raw"_ NativeID:"controllerType=0 controllerNumber=1 scan=12908"	JOW_20210506_s2_XiViewer_spectra.mgf	1	20.0 ppm	peptide;a;b;y	592.625450719407	592.6224217333333	FALSE	FALSE	196.0	FALSE	TRUE	FALSE	FALSE
GPGSMoxVAR	GPGSMoxVAR	1	1	0	0	Mer2	Mer2	3	196.08479216	75	20210512_Q3_U3_1-2_WH_SA_JOW_20210506_2_B8.13127.13127.3 File:"20210512_Q3_U3_1-2_WH_SA_JOW_20210506_2_B8.raw"_ NativeID:"controllerType=0 controllerNumber=1 scan=13127"	JOW_20210506_s2_XiViewer_spectra.mgf	1	20.0 ppm	peptide;a;b;y	592.626108736039	592.6224217333333	FALSE	FALSE	96.0	FALSE	TRUE	FALSE	FALSE
GPGSMoxVAR	GPGSMoxVAR	1	1	0	0	Mer2	Mer2	3	196.08479216	417	20210512_Q3_U3_1-2_WH_SA_JOW_20210506_2_B8.13349.13349.3 File:"20210512_Q3_U3_1-2_WH_SA_JOW_20210506_2_B8.raw"_ NativeID:"controllerType=0 controllerNumber=1 scan=13349"	JOW_20210506_s2_XiViewer_spectra.mgf	1	20.0 ppm	peptide;a;b;y	592.626037597656	592.6224217333333	FALSE	FALSE	62.0	FALSE	TRUE	FALSE	FALSE
GPGSMoxVAR	GPGSMoxVAR	1	1	0	0	Mer2	Mer2	3	196.08479216	676	20210512_Q3_U3_1-2_WH_SA_JOW_20210506_2_B8.13556.13556.3 File:"20210512_Q3_U3_1-2_WH_SA_JOW_20210506_2_B8.raw"_ NativeID:"controllerType=0 controllerNumber=1 scan=13556"	JOW_20210506_s2_XiViewer_spectra.mgf	1	20.0 ppm	peptide;a;b;y	592.625962374742	592.6224217333333	FALSE	FALSE	167.0	FALSE	TRUE	FALSE	FALSE
ENSDKLIK	GPGSMoxVAR	75	1	5	0	Mer2	Mer2	3	196.08479216	468	20210512_Q3_U3_1-2_WH_SA_JOW_20210506_2_B8.14022.14022.3 File:"20210512_Q3_U3_1-2_WH_SA_JOW_20210506_2_B8.raw"_ NativeID:"controllerType=0 controllerNumber=1 scan=14022"	JOW_20210506_s2_XiViewer_spectra.mgf	1	20.0 ppm	peptide;a;b;y	644.671352814909	644.66668446	FALSE	FALSE	86.0	FALSE	TRUE	FALSE	FALSE
KNICcmGYCcmSTYER	LKTDEDR	264	133	1	2	Spp1	Spp1	3	196.08479216	491	20210512_Q3_U3_1-2_WH_SA_JOW_20210506_2_B8.14027.14027.3 File:"20210512_Q3_U3_1-2_WH_SA_JOW_20210506_2_B8.raw"_ NativeID:"controllerType=0 controllerNumber=1 scan=14027"	JOW_20210506_s2_XiViewer_spectra.mgf	1	20.0 ppm	peptide;a;b;y	874.741634460957	874.7356092333333	FALSE	FALSE	30.0	FALSE	TRUE	FALSE	FALSE
GPGSMoxVAR	GPGSMoxVAR	1	1	0	0	Mer2	Mer2	3	196.08479216	422	20210512_Q3_U3_1-2_WH_SA_JOW_20210506_2_B8.14199.14199.3 File:"20210512_Q3_U3_1-2_WH_SA_JOW_20210506_2_B8.raw"_ NativeID:"controllerType=0 controllerNumber=1 scan=14199"	JOW_20210506_s2_XiViewer_spectra.mgf	1	20.0 ppm	peptide;a;b;y	592.625871473424	592.6224217333333	FALSE	FALSE	24.0	FALSE	TRUE	FALSE	FALSE
ENSDKLIK	GPGSMoxVAR	75	1	5	0	Mer2	Mer2	3	196.08479216	220	20210512_Q3_U3_1-2_WH_SA_JOW_20210506_2_B8.14227.14227.3 File:"20210512_Q3_U3_1-2_WH_SA_JOW_20210506_2_B8.raw"_ NativeID:"controllerType=0 controllerNumber=1 scan=14227"	JOW_20210506_s2_XiViewer_spectra.mgf	1	20.0 ppm	peptide;a;b;y	644.671544120843	644.66668446	FALSE	FALSE	32.0	FALSE	TRUE	FALSE	FALSE
ENSDKLIK	GPGSMoxVAR	75	1	5	0	Mer2	Mer2	3	196.08479216	373	20210512_Q3_U3_1-2_WH_SA_JOW_20210506_2_B8.14426.14426.3 File:"20210512_Q3_U3_1-2_WH_SA_JOW_20210506_2_B8.raw"_ NativeID:"controllerType=0 controllerNumber=1 scan=14426"	JOW_20210506_s2_XiViewer_spectra.mgf	1	20.0 ppm	peptide;a;b;y	644.671099091728	644.66668446	FALSE	FALSE	32.0	FALSE	TRUE	FALSE	FALSE
YNSKITR	GPGSMoxVAR	160	1	4	0	Mer2	Mer2	3	196.08479216	431	20210512_Q3_U3_1-2_WH_SA_JOW_20210506_2_B8.14671.14671.3 File:"20210512_Q3_U3_1-2_WH_SA_JOW_20210506_2_B8.raw"_ NativeID:"controllerType=0 controllerNumber=1 scan=14671"	JOW_20210506_s2_XiViewer_spectra.mgf	1	20.0 ppm	peptide;a;b;y	622.991062997703	622.9878694566667	FALSE	FALSE	73.0	FALSE	TRUE	FALSE	FALSE
YNSKITR	GPGSMVAR	160	1	4	0	Mer2	Mer2	4	196.08479216	742	20210512_Q3_U3_1-2_WH_SA_JOW_20210506_2_B8.14709.14709.4 File:"20210512_Q3_U3_1-2_WH_SA_JOW_20210506_2_B8.raw"_ NativeID:"controllerType=0 controllerNumber=1 scan=14709"	JOW_20210506_s2_XiViewer_spectra.mgf	1	20.0 ppm	peptide;a;b;y	463.496607807298	463.4939925375	FALSE	FALSE	82.0	FALSE	TRUE	FALSE	FALSE
YNSKITR	GPGSMVAR	160	1	4	0	Mer2	Mer2	3	196.08479216	448	20210512_Q3_U3_1-2_WH_SA_JOW_20210506_2_B8.14821.14821.3 File:"20210512_Q3_U3_1-2_WH_SA_JOW_20210506_2_B8.raw"_ NativeID:"controllerType=0 controllerNumber=1 scan=14821"	JOW_20210506_s2_XiViewer_spectra.mgf	1	20.0 ppm	peptide;a;b;y	617.660224149156	617.6562312566667	FALSE	FALSE	57.0	FALSE	TRUE	FALSE	FALSE
YNSKITR	GPGSMVAR	160	1	4	0	Mer2	Mer2	3	196.08479216	892	20210512_Q3_U3_1-2_WH_SA_JOW_20210506_2_B8.15019.15019.3 File:"20210512_Q3_U3_1-2_WH_SA_JOW_20210506_2_B8.raw"_ NativeID:"controllerType=0 controllerNumber=1 scan=15019"	JOW_20210506_s2_XiViewer_spectra.mgf	1	20.0 ppm	peptide;a;b;y	617.659978024537	617.6562312566667	FALSE	FALSE	22.0	FALSE	TRUE	FALSE	FALSE
KNICcmGYCcmSTYER	KLDDDAASHVECcmGK	264	230	1	1	Spp1	Spp1	4	196.08479216	86	20210512_Q3_U3_1-2_WH_SA_JOW_20210506_2_B8.15532.15532.4 File:"20210512_Q3_U3_1-2_WH_SA_JOW_20210506_2_B8.raw"_ NativeID:"controllerType=0 controllerNumber=1 scan=15532"	JOW_20210506_s2_XiViewer_spectra.mgf	1	20.0 ppm	peptide;a;b;y	823.373729672945	823.368228495	FALSE	FALSE	77.0	FALSE	TRUE	FALSE	FALSE
GPGSMoxVAR	GPGSMoxVAR	1	1	0	0	Mer2	Mer2	3	196.08479216	277	20210512_Q3_U3_1-2_WH_SA_JOW_20210506_2_B8.16138.16138.3 File:"20210512_Q3_U3_1-2_WH_SA_JOW_20210506_2_B8.raw"_ NativeID:"controllerType=0 controllerNumber=1 scan=16138"	JOW_20210506_s2_XiViewer_spectra.mgf	1	20.0 ppm	peptide;a;b;y	592.625723624685	592.6224217333333	FALSE	FALSE	23.0	FALSE	TRUE	FALSE	FALSE
ISDCcmYKPCcmLQDSK	YNSKITR	103	160	6	6	Spp1	Mer2	4	196.08479216	578	20210512_Q3_U3_1-2_WH_SA_JOW_20210506_2_B8.16298.16298.4 File:"20210512_Q3_U3_1-2_WH_SA_JOW_20210506_2_B8.raw"_ NativeID:"controllerType=0 controllerNumber=1 scan=16298"	JOW_20210506_s2_XiViewer_spectra.mgf	1	20.0 ppm	peptide;a;b;y	673.331713554874	673.32827246	FALSE	FALSE	74.0	FALSE	TRUE	FALSE	FALSE
TLCcmKSLNK	GPGSMVAR	90	1	5	0	Mer2	Mer2	3	196.08479216	998	20210512_Q3_U3_1-2_WH_SA_JOW_20210506_2_B8.16331.16331.3 File:"20210512_Q3_U3_1-2_WH_SA_JOW_20210506_2_B8.raw"_ NativeID:"controllerType=0 controllerNumber=1 scan=16331"	JOW_20210506_s2_XiViewer_spectra.mgf	1	20.0 ppm	peptide;a;b;y	645.007732016177	645.0046431233333	FALSE	FALSE	10.0	FALSE	TRUE	FALSE	FALSE
GPGSMoxVAR	GPGSMVAR	1	1	0	0	Mer2	Mer2	3	196.08479216	688	20210512_Q3_U3_1-2_WH_SA_JOW_20210506_2_B8.16870.16870.3 File:"20210512_Q3_U3_1-2_WH_SA_JOW_20210506_2_B8.raw"_ NativeID:"controllerType=0 controllerNumber=1 scan=16870"	JOW_20210506_s2_XiViewer_spectra.mgf	1	20.0 ppm	peptide;a;b;y	587.293994527923	587.2907835333333	FALSE	FALSE	139.0	FALSE	TRUE	FALSE	FALSE
GPGSMoxVAR	GPGSMoxVAR	1	1	0	0	Mer2	Mer2	3	196.08479216	496	20210512_Q3_U3_1-2_WH_SA_JOW_20210506_2_B8.16925.16925.3 File:"20210512_Q3_U3_1-2_WH_SA_JOW_20210506_2_B8.raw"_ NativeID:"controllerType=0 controllerNumber=1 scan=16925"	JOW_20210506_s2_XiViewer_spectra.mgf	1	20.0 ppm	peptide;a;b;y	592.626074422734	592.6224217333333	FALSE	FALSE	136.0	FALSE	TRUE	FALSE	FALSE
GPGSMoxVAR	GPGSMVAR	1	1	0	0	Mer2	Mer2	3	196.08479216	601	20210512_Q3_U3_1-2_WH_SA_JOW_20210506_2_B8.17076.17076.3 File:"20210512_Q3_U3_1-2_WH_SA_JOW_20210506_2_B8.raw"_ NativeID:"controllerType=0 controllerNumber=1 scan=17076"	JOW_20210506_s2_XiViewer_spectra.mgf	1	20.0 ppm	peptide;a;b;y	587.294498564366	587.2907835333333	FALSE	FALSE	135.0	FALSE	TRUE	FALSE	FALSE
LIKVLNENSK	GPGSMoxVAR	80	1	9	0	Mer2	Mer2	3	196.08479216	298	20210512_Q3_U3_1-2_WH_SA_JOW_20210506_2_B8.17462.17462.3 File:"20210512_Q3_U3_1-2_WH_SA_JOW_20210506_2_B8.raw"_ NativeID:"controllerType=0 controllerNumber=1 scan=17462"	JOW_20210506_s2_XiViewer_spectra.mgf	1	20.0 ppm	peptide;a;b;y	715.060503270665	715.0561718700001	FALSE	FALSE	25.0	FALSE	TRUE	FALSE	FALSE
GPGSMoxVAR	GPGSMVAR	1	1	0	0	Mer2	Mer2	3	196.08479216	915	20210512_Q3_U3_1-2_WH_SA_JOW_20210506_2_B8.17577.17577.3 File:"20210512_Q3_U3_1-2_WH_SA_JOW_20210506_2_B8.raw"_ NativeID:"controllerType=0 controllerNumber=1 scan=17577"	JOW_20210506_s2_XiViewer_spectra.mgf	1	20.0 ppm	peptide;a;b;y	587.294326288448	587.2907835333333	FALSE	FALSE	53.0	FALSE	TRUE	FALSE	FALSE
NKDAIINGEGSLPK	YNSKITR	81	160	2	4	Spp1	Mer2	4	196.08479216	508	20210512_Q3_U3_1-2_WH_SA_JOW_20210506_2_B8.17657.17657.4 File:"20210512_Q3_U3_1-2_WH_SA_JOW_20210506_2_B8.raw"_ NativeID:"controllerType=0 controllerNumber=1 scan=17657"	JOW_20210506_s2_XiViewer_spectra.mgf	1	20.0 ppm	peptide;a;b;y	633.845643628862	633.840867295	FALSE	FALSE	31.0	FALSE	TRUE	FALSE	FALSE
ENSDKLIK	GPGSMVAR	75	1	5	0	Mer2	Mer2	3	196.08479216	895	20210512_Q3_U3_1-2_WH_SA_JOW_20210506_2_B8.17775.17775.3 File:"20210512_Q3_U3_1-2_WH_SA_JOW_20210506_2_B8.raw"_ NativeID:"controllerType=0 controllerNumber=1 scan=17775"	JOW_20210506_s2_XiViewer_spectra.mgf	1	20.0 ppm	peptide;a;b;y	639.338854878397	639.33504626	FALSE	FALSE	44.0	FALSE	TRUE	FALSE	FALSE
GPGSMoxVAR	GPGSMVAR	1	1	0	0	Mer2	Mer2	3	196.08479216	80	20210512_Q3_U3_1-2_WH_SA_JOW_20210506_2_B8.17783.17783.3 File:"20210512_Q3_U3_1-2_WH_SA_JOW_20210506_2_B8.raw"_ NativeID:"controllerType=0 controllerNumber=1 scan=17783"	JOW_20210506_s2_XiViewer_spectra.mgf	1	20.0 ppm	peptide;a;b;y	587.293947730101	587.2907835333333	FALSE	FALSE	105.0	FALSE	TRUE	FALSE	FALSE
ENSDKLIK	GPGSMVAR	75	1	5	0	Mer2	Mer2	4	196.08479216	566	20210512_Q3_U3_1-2_WH_SA_JOW_20210506_2_B8.17801.17801.4 File:"20210512_Q3_U3_1-2_WH_SA_JOW_20210506_2_B8.raw"_ NativeID:"controllerType=0 controllerNumber=1 scan=17801"	JOW_20210506_s2_XiViewer_spectra.mgf	1	20.0 ppm	peptide;a;b;y	479.756278872964	479.75310379	FALSE	FALSE	39.0	FALSE	TRUE	FALSE	FALSE
ENSDKLIK	GPGSMVAR	75	1	5	0	Mer2	Mer2	3	196.08479216	375	20210512_Q3_U3_1-2_WH_SA_JOW_20210506_2_B8.17981.17981.3 File:"20210512_Q3_U3_1-2_WH_SA_JOW_20210506_2_B8.raw"_ NativeID:"controllerType=0 controllerNumber=1 scan=17981"	JOW_20210506_s2_XiViewer_spectra.mgf	1	20.0 ppm	peptide;a;b;y	639.338201582537	639.33504626	FALSE	FALSE	38.0	FALSE	TRUE	FALSE	FALSE
ENSDKLIK	GPGSMVAR	75	1	5	0	Mer2	Mer2	3	196.08479216	500	20210512_Q3_U3_1-2_WH_SA_JOW_20210506_2_B8.18109.18109.3 File:"20210512_Q3_U3_1-2_WH_SA_JOW_20210506_2_B8.raw"_ NativeID:"controllerType=0 controllerNumber=1 scan=18109"	JOW_20210506_s2_XiViewer_spectra.mgf	1	20.0 ppm	peptide;a;b;y	639.338863593071	639.33504626	FALSE	FALSE	24.0	FALSE	TRUE	FALSE	FALSE
GPGSMoxVAR	GPGSMVAR	1	1	0	0	Mer2	Mer2	3	196.08479216	995	20210512_Q3_U3_1-2_WH_SA_JOW_20210506_2_B8.18741.18741.3 File:"20210512_Q3_U3_1-2_WH_SA_JOW_20210506_2_B8.raw"_ NativeID:"controllerType=0 controllerNumber=1 scan=18741"	JOW_20210506_s2_XiViewer_spectra.mgf	1	20.0 ppm	peptide;a;b;y	587.295082486075	587.2907835333333	FALSE	FALSE	36.0	FALSE	TRUE	FALSE	FALSE
KNICcmGYCcmSTYER	GPGSMVAR	264	1	1	0	Spp1	Mer2	3	196.08479216	928	20210512_Q3_U3_1-2_WH_SA_JOW_20210506_2_B8.18950.18950.3 File:"20210512_Q3_U3_1-2_WH_SA_JOW_20210506_2_B8.raw"_ NativeID:"controllerType=0 controllerNumber=1 scan=18950"	JOW_20210506_s2_XiViewer_spectra.mgf	1	20.0 ppm	peptide;a;b;y	840.72508583424	840.7191250733334	FALSE	FALSE	103.0	FALSE	TRUE	FALSE	FALSE
GPGSMoxVAR	GPGSMVAR	1	1	0	0	Mer2	Mer2	3	196.08479216	548	20210512_Q3_U3_1-2_WH_SA_JOW_20210506_2_B8.18972.18972.3 File:"20210512_Q3_U3_1-2_WH_SA_JOW_20210506_2_B8.raw"_ NativeID:"controllerType=0 controllerNumber=1 scan=18972"	JOW_20210506_s2_XiViewer_spectra.mgf	1	20.0 ppm	peptide;a;b;y	587.293293302177	587.2907835333333	FALSE	FALSE	19.0	FALSE	TRUE	FALSE	FALSE
SIFSHSGKVTNAGALEESDK	ENSDKLIK	38	75	8	5	Mer2	Mer2	4	196.08479216	558	20210512_Q3_U3_1-2_WH_SA_JOW_20210506_2_B8.19046.19046.4 File:"20210512_Q3_U3_1-2_WH_SA_JOW_20210506_2_B8.raw"_ NativeID:"controllerType=0 controllerNumber=1 scan=19046"	JOW_20210506_s2_XiViewer_spectra.mgf	1	20.0 ppm	peptide;a;b;y	805.415330492581	805.40984221	FALSE	FALSE	30.0	FALSE	TRUE	FALSE	FALSE
GPGSMoxVAR	GPGSMVAR	1	1	0	0	Mer2	Mer2	3	196.08479216	589	20210512_Q3_U3_1-2_WH_SA_JOW_20210506_2_B8.19175.19175.3 File:"20210512_Q3_U3_1-2_WH_SA_JOW_20210506_2_B8.raw"_ NativeID:"controllerType=0 controllerNumber=1 scan=19175"	JOW_20210506_s2_XiViewer_spectra.mgf	1	20.0 ppm	peptide;a;b;y	587.293871801584	587.2907835333333	FALSE	FALSE	22.0	FALSE	TRUE	FALSE	FALSE
GPGSMoxVAR	GPGSMVAR	1	1	0	0	Mer2	Mer2	3	196.08479216	708	20210512_Q3_U3_1-2_WH_SA_JOW_20210506_2_B8.19637.19637.3 File:"20210512_Q3_U3_1-2_WH_SA_JOW_20210506_2_B8.raw"_ NativeID:"controllerType=0 controllerNumber=1 scan=19637"	JOW_20210506_s2_XiViewer_spectra.mgf	1	20.0 ppm	peptide;a;b;y	587.2939453125	587.2907835333333	FALSE	FALSE	41.0	FALSE	TRUE	FALSE	FALSE
SIFSHSGK	GPGSMVAR	38	1	4	0	Mer2	Mer2	3	196.08479216	396	20210512_Q3_U3_1-2_WH_SA_JOW_20210506_2_B8.20145.20145.3 File:"20210512_Q3_U3_1-2_WH_SA_JOW_20210506_2_B8.raw"_ NativeID:"controllerType=0 controllerNumber=1 scan=20145"	JOW_20210506_s2_XiViewer_spectra.mgf	1	20.0 ppm	peptide;a;b;y	611.311994986968	611.30883154	FALSE	FALSE	23.0	FALSE	TRUE	FALSE	FALSE
SIFSHSGKVTNAGALEESDK	GPGSMVAR	38	1	8	0	Mer2	Mer2	4	196.08479216	192	20210512_Q3_U3_1-2_WH_SA_JOW_20210506_2_B8.20678.20678.4 File:"20210512_Q3_U3_1-2_WH_SA_JOW_20210506_2_B8.raw"_ NativeID:"controllerType=0 controllerNumber=1 scan=20678"	JOW_20210506_s2_XiViewer_spectra.mgf	1	20.0 ppm	peptide;a;b;y	762.383170576457	762.377916515	FALSE	FALSE	103.0	FALSE	TRUE	FALSE	FALSE
GPGSMVAR	GPGSMVAR	1	1	0	0	Mer2	Mer2	3	196.08479216	354	20210512_Q3_U3_1-2_WH_SA_JOW_20210506_2_B8.20783.20783.3 File:"20210512_Q3_U3_1-2_WH_SA_JOW_20210506_2_B8.raw"_ NativeID:"controllerType=0 controllerNumber=1 scan=20783"	JOW_20210506_s2_XiViewer_spectra.mgf	1	20.0 ppm	peptide;a;b;y	581.963013614398	581.9591453333334	FALSE	FALSE	190.0	FALSE	TRUE	FALSE	FALSE
GPGSMoxVAR	GPGSMoxVAR	1	1	0	0	Mer2	Mer2	3	196.08479216	716	20210512_Q3_U3_1-2_WH_SA_JOW_20210506_2_B8.20850.20850.3 File:"20210512_Q3_U3_1-2_WH_SA_JOW_20210506_2_B8.raw"_ NativeID:"controllerType=0 controllerNumber=1 scan=20850"	JOW_20210506_s2_XiViewer_spectra.mgf	1	20.0 ppm	peptide;a;b;y	592.626037597656	592.6224217333333	FALSE	FALSE	199.0	FALSE	TRUE	FALSE	FALSE
GPGSMVAR	GPGSMVAR	1	1	0	0	Mer2	Mer2	3	196.08479216	369	20210512_Q3_U3_1-2_WH_SA_JOW_20210506_2_B8.20975.20975.3 File:"20210512_Q3_U3_1-2_WH_SA_JOW_20210506_2_B8.raw"_ NativeID:"controllerType=0 controllerNumber=1 scan=20975"	JOW_20210506_s2_XiViewer_spectra.mgf	1	20.0 ppm	peptide;a;b;y	581.962649674879	581.9591453333334	FALSE	FALSE	197.0	FALSE	TRUE	FALSE	FALSE
GPGSMVAR	GPGSMVAR	1	1	0	0	Mer2	Mer2	3	196.08479216	457	20210512_Q3_U3_1-2_WH_SA_JOW_20210506_2_B8.21173.21173.3 File:"20210512_Q3_U3_1-2_WH_SA_JOW_20210506_2_B8.raw"_ NativeID:"controllerType=0 controllerNumber=1 scan=21173"	JOW_20210506_s2_XiViewer_spectra.mgf	1	20.0 ppm	peptide;a;b;y	581.962650262302	581.9591453333334	FALSE	FALSE	174.0	FALSE	TRUE	FALSE	FALSE
EFVNDIWSR	YNSKITR	124	160	8	4	Spp1	Mer2	3	196.08479216	458	20210512_Q3_U3_1-2_WH_SA_JOW_20210506_2_B8.21841.21841.3 File:"20210512_Q3_U3_1-2_WH_SA_JOW_20210506_2_B8.raw"_ NativeID:"controllerType=0 controllerNumber=1 scan=21841"	JOW_20210506_s2_XiViewer_spectra.mgf	1	20.0 ppm	peptide;a;b;y	748.050170898438	748.0465527666667	FALSE	FALSE	40.0	FALSE	TRUE	FALSE	FALSE
TDDEKEIFDQIVVR	LKTDEDR	172	133	5	2	Spp1	Spp1	4	196.08479216	63	20210512_Q3_U3_1-2_WH_SA_JOW_20210506_2_B8.26892.26892.4 File:"20210512_Q3_U3_1-2_WH_SA_JOW_20210506_2_B8.raw"_ NativeID:"controllerType=0 controllerNumber=1 scan=26892"	JOW_20210506_s2_XiViewer_spectra.mgf	1	20.0 ppm	peptide;a;b;y	695.354198657232	695.35025907	FALSE	FALSE	24.0	FALSE	TRUE	FALSE	FALSE
GPGSMSLPQWCcmPPHSTLK	NKDAIINGEGSLPK	1	81	0	2	Spp1	Spp1	4	196.08479216	901	20210512_Q3_U3_1-2_WH_SA_JOW_20210506_2_B8.27445.27445.4 File:"20210512_Q3_U3_1-2_WH_SA_JOW_20210506_2_B8.raw"_ NativeID:"controllerType=0 controllerNumber=1 scan=27445"	JOW_20210506_s2_XiViewer_spectra.mgf	1	20.0 ppm	peptide;a;b;y	908.460289799105	908.45653512	FALSE	FALSE	102.0	FALSE	TRUE	FALSE	FALSE
FGQLDFIDNNIVVKTDDEK	LKTDEDR	158	133	15	2	Spp1	Spp1	4	196.08479216	282	20210512_Q3_U3_1-2_WH_SA_JOW_20210506_2_B8.28701.28701.4 File:"20210512_Q3_U3_1-2_WH_SA_JOW_20210506_2_B8.raw"_ NativeID:"controllerType=0 controllerNumber=1 scan=28701"	JOW_20210506_s2_XiViewer_spectra.mgf	1	20.0 ppm	peptide;a;b;y	821.163965930772	821.1597586175	FALSE	FALSE	26.0	FALSE	TRUE	FALSE	FALSE
TKSDSSYR	TKSDSSYR	143	143	2	2	Mer2	Mer2	3	196.08479216	302	20210512_Q3_U3_1-2_WH_SA_JOW_20210506_2_B8.6559.6559.3 File:"20210512_Q3_U3_1-2_WH_SA_JOW_20210506_2_B8.raw"_ NativeID:"controllerType=0 controllerNumber=1 scan=6559"	JOW_20210506_s2_XiViewer_spectra.mgf	1	20.0 ppm	peptide;a;b;y	694.666659256738	694.6626560733333	FALSE	FALSE	69.0	FALSE	TRUE	FALSE	FALSE
TKSDSSYR	TKSDSSYR	143	143	2	2	Mer2	Mer2	4	196.08479216	299	20210512_Q3_U3_1-2_WH_SA_JOW_20210506_2_B8.6564.6564.4 File:"20210512_Q3_U3_1-2_WH_SA_JOW_20210506_2_B8.raw"_ NativeID:"controllerType=0 controllerNumber=1 scan=6564"	JOW_20210506_s2_XiViewer_spectra.mgf	1	20.0 ppm	peptide;a;b;y	521.251831054688	521.24881115	FALSE	FALSE	104.0	FALSE	TRUE	FALSE	FALSE
YNSKITR	AVVKK	160	140	4	4	Mer2	Spp1	4	196.08479216	653	20210512_Q3_U3_1-2_WH_SA_JOW_20210506_2_B8.8015.8015.4 File:"20210512_Q3_U3_1-2_WH_SA_JOW_20210506_2_B8.raw"_ NativeID:"controllerType=0 controllerNumber=1 scan=8015"	JOW_20210506_s2_XiViewer_spectra.mgf	1	20.0 ppm	peptide;a;b;y	405.993744542857	405.9912487175	FALSE	FALSE	68.0	FALSE	TRUE	FALSE	FALSE
TKSDSSYR	YNSKITR	143	160	2	6	Mer2	Mer2	3	196.08479216	948	20210512_Q3_U3_1-2_WH_SA_JOW_20210506_2_B8.8547.8547.3 File:"20210512_Q3_U3_1-2_WH_SA_JOW_20210506_2_B8.raw"_ NativeID:"controllerType=0 controllerNumber=1 scan=8547"	JOW_20210506_s2_XiViewer_spectra.mgf	1	20.0 ppm	peptide;a;b;y	674.012268066406	674.0079866266666	FALSE	FALSE	17.0	FALSE	TRUE	FALSE	FALSE
TKSDSSYR	YNSKITR	143	160	1	4	Mer2	Mer2	4	196.08479216	400	20210512_Q3_U3_1-2_WH_SA_JOW_20210506_2_B8.8554.8554.4 File:"20210512_Q3_U3_1-2_WH_SA_JOW_20210506_2_B8.raw"_ NativeID:"controllerType=0 controllerNumber=1 scan=8554"	JOW_20210506_s2_XiViewer_spectra.mgf	1	20.0 ppm	peptide;a;b;y	505.760704494168	505.757809065	FALSE	FALSE	65.0	FALSE	TRUE	FALSE	FALSE
TKSDSSYR	YNSKITR	143	160	1	4	Mer2	Mer2	5	196.08479216	366	20210512_Q3_U3_1-2_WH_SA_JOW_20210506_2_B8.8580.8580.5 File:"20210512_Q3_U3_1-2_WH_SA_JOW_20210506_2_B8.raw"_ NativeID:"controllerType=0 controllerNumber=1 scan=8580"	JOW_20210506_s2_XiViewer_spectra.mgf	1	20.0 ppm	peptide;a;b;y	404.810086811552	404.807702528	FALSE	FALSE	150.0	FALSE	TRUE	FALSE	FALSE
TKSDSSYR	YNSKITR	143	160	2	6	Mer2	Mer2	4	196.08479216	321	20210512_Q3_U3_1-2_WH_SA_JOW_20210506_2_B8.8761.8761.4 File:"20210512_Q3_U3_1-2_WH_SA_JOW_20210506_2_B8.raw"_ NativeID:"controllerType=0 controllerNumber=1 scan=8761"	JOW_20210506_s2_XiViewer_spectra.mgf	1	20.0 ppm	peptide;a;b;y	505.761120975865	505.757809065	FALSE	FALSE	21.0	FALSE	TRUE	FALSE	FALSE
TKSDSSYR	GPGSMoxVAR	143	1	2	0	Mer2	Mer2	3	196.08479216	337	20210512_Q3_U3_1-2_WH_SA_JOW_20210506_2_B8.9038.9038.3 File:"20210512_Q3_U3_1-2_WH_SA_JOW_20210506_2_B8.raw"_ NativeID:"controllerType=0 controllerNumber=1 scan=9038"	JOW_20210506_s2_XiViewer_spectra.mgf	1	20.0 ppm	peptide;a;b;y	643.646109425456	643.6425389033333	FALSE	FALSE	52.0	FALSE	TRUE	FALSE	FALSE
