# Supplementary material for: Novel mechanistic insights into the role of Mer2 as the keystone of meiotic DNA break formation
Source: eLife. 2021 Dec 24;10:e72330. doi: 10.7554/eLife.72330 (PMC8848140; doi:10.7554/eLife.72330)
Supplement: Source data 1. [file elife-72330-data1.zip › Mer2_Xlinks.csv]

PepSeq1	PepSeq2	PepPos1	PepPos2	LinkPos1	LinkPos2	Protein1	Protein2	Charge	CrossLinkerModMass	ScanId	Scan	PeakListFileName	Rank	FragmentTolerance	IonTypes	ExpMz	CalcMz	Decoy1	Decoy2	Score	isDecoy	isTT	isTD	isDD
KKSVPPPR	KSTGGKAPR	254	10	1	1	Mer2	H3K4CC110A	3	196.08479216	625	(-1) 20210512_Q3_U3_1-10_WH_SA_JOW_20210506_1_A12_B12.17246.17246.3 File:"20210512_Q3_U3_1-10_WH_SA_JOW_20210506_1_A12_B12.raw"_ NativeID:"controllerType=0 controllerNumber=1 scan=17246"	JOW_20210506_s1_XiViewer_spectra.mgf	1	20.0 ppm	peptide;a;b;y	669.0711270132811	669.0603565766667	FALSE	FALSE	62.0	FALSE	TRUE	FALSE	FALSE
RGAKQTGGKK	KKSVPPPR	4	254	4	1	DECOY:H2a	Mer2	3	196.08479216	821	(-1) 20210512_Q3_U3_1-10_WH_SA_JOW_20210506_1_A12_B12.18016.18016.3 File:"20210512_Q3_U3_1-10_WH_SA_JOW_20210506_1_A12_B12.raw"_ NativeID:"controllerType=0 controllerNumber=1 scan=18016"	JOW_20210506_s1_XiViewer_spectra.mgf	1	20.0 ppm	peptide;a;b;y	712.095480040625	712.09042722	TRUE	FALSE	10.0	TRUE	FALSE	TRUE	FALSE
TDEISTDVSEANSEHSLMITETSSPFR	GPGSMoxVAR	11	1	1	0	Mer2	Mer2	5	196.08479216	840	(-1) 20210512_Q3_U3_1-10_WH_SA_JOW_20210506_1_A12_B12.20090.20090.5 File:"20210512_Q3_U3_1-10_WH_SA_JOW_20210506_1_A12_B12.raw"_ NativeID:"controllerType=0 controllerNumber=1 scan=20090"	JOW_20210506_s1_XiViewer_spectra.mgf	1	20.0 ppm	peptide;a;b;y	794.5728886103129	794.568306832	FALSE	FALSE	46.0	FALSE	TRUE	FALSE	FALSE
VLLSLSKDMHSLQTR	VLLSLSKDMHSLQTR	199	199	6	7	Mer2	Mer2	5	196.08479216	641	(-1) 20210512_Q3_U3_1-10_WH_SA_JOW_20210506_1_A12_B12.20750.20750.5 File:"20210512_Q3_U3_1-10_WH_SA_JOW_20210506_1_A12_B12.raw"_ NativeID:"controllerType=0 controllerNumber=1 scan=20750"	JOW_20210506_s1_XiViewer_spectra.mgf	1	20.0 ppm	peptide;a;b;y	731.005322692344	731.000230172	FALSE	FALSE	185.0	FALSE	TRUE	FALSE	FALSE
TDEISTDVSEANSEHSLMoxITETSSPFR	GPGSMoxVAR	11	1	24	0	Mer2	Mer2	4	196.08479216	660	(-1) 20210512_Q3_U3_1-10_WH_SA_JOW_20210506_1_A12_B12.21544.21544.4 File:"20210512_Q3_U3_1-10_WH_SA_JOW_20210506_1_A12_B12.raw"_ NativeID:"controllerType=0 controllerNumber=1 scan=21544"	JOW_20210506_s1_XiViewer_spectra.mgf	1	20.0 ppm	peptide;a;b;y	996.964676436719	996.957293095	FALSE	FALSE	58.0	FALSE	TRUE	FALSE	FALSE
TDEISTDVSEANSEHSLMITETSSPFR	GPGSMVAR	11	1	13	0	Mer2	Mer2	4	196.08479216	720	(-1) 20210512_Q3_U3_1-10_WH_SA_JOW_20210506_1_A12_B12.21920.21920.4 File:"20210512_Q3_U3_1-10_WH_SA_JOW_20210506_1_A12_B12.raw"_ NativeID:"controllerType=0 controllerNumber=1 scan=21920"	JOW_20210506_s1_XiViewer_spectra.mgf	1	20.0 ppm	peptide;a;b;y	988.9610753625	988.959835795	FALSE	FALSE	42.0	FALSE	TRUE	FALSE	FALSE
SIFSHSGKVTNAGALEESDK	SIFSHSGKVTNAGALEESDK	38	38	4	8	Mer2	Mer2	5	196.08479216	506	(-1) 20210512_Q3_U3_1-10_WH_SA_JOW_20210506_1_A12_B12.22196.22196.5 File:"20210512_Q3_U3_1-10_WH_SA_JOW_20210506_1_A12_B12.raw"_ NativeID:"controllerType=0 controllerNumber=1 scan=22196"	JOW_20210506_s1_XiViewer_spectra.mgf	1	20.0 ppm	peptide;a;b;y	870.643018004844	870.6291792239999	FALSE	FALSE	76.0	FALSE	TRUE	FALSE	FALSE
QILEWAGKLELESMELR	GPGSMVAR	58	1	8	0	Mer2	Mer2	3	196.08479216	82	(-1) 20210512_Q3_U3_1-10_WH_SA_JOW_20210506_1_A12_B12.28426.28426.3 File:"20210512_Q3_U3_1-10_WH_SA_JOW_20210506_1_A12_B12.raw"_ NativeID:"controllerType=0 controllerNumber=1 scan=28426"	JOW_20210506_s1_XiViewer_spectra.mgf	1	20.0 ppm	peptide;a;b;y	1005.5281582632811	1005.51944654	FALSE	FALSE	35.0	FALSE	TRUE	FALSE	FALSE
QILEWAGKLELESMELR	GPGSMVAR	58	1	8	0	Mer2	Mer2	4	196.08479216	870	(-1) 20210512_Q3_U3_1-10_WH_SA_JOW_20210506_1_A12_B12.28440.28440.4 File:"20210512_Q3_U3_1-10_WH_SA_JOW_20210506_1_A12_B12.raw"_ NativeID:"controllerType=0 controllerNumber=1 scan=28440"	JOW_20210506_s1_XiViewer_spectra.mgf	1	20.0 ppm	peptide;a;b;y	754.396317061719	754.391404	FALSE	FALSE	178.0	FALSE	TRUE	FALSE	FALSE
VTNAGALEESDKQILEWAGKLELESMELR	SIFSHSGKVTNAGALEESDK	46	38	20	1	Mer2	Mer2	4	196.08479216	440	(-1) 20210512_Q3_U3_1-10_WH_SA_JOW_20210506_1_A12_B12.30993.30993.4 File:"20210512_Q3_U3_1-10_WH_SA_JOW_20210506_1_A12_B12.raw"_ NativeID:"controllerType=0 controllerNumber=1 scan=30993"	JOW_20210506_s1_XiViewer_spectra.mgf	1	20.0 ppm	peptide;a;b;y	1383.695694503125	1383.692616185	FALSE	FALSE	3.0	FALSE	TRUE	FALSE	FALSE
VTNAGALEESDKQILEWAGKLELESMELR	SIFSHSGKVTNAGALEESDK	46	38	25	8	Mer2	Mer2	4	196.08479216	463	(-1) 20210512_Q3_U3_1-10_WH_SA_JOW_20210506_1_A12_B12.31147.31147.4 File:"20210512_Q3_U3_1-10_WH_SA_JOW_20210506_1_A12_B12.raw"_ NativeID:"controllerType=0 controllerNumber=1 scan=31147"	JOW_20210506_s1_XiViewer_spectra.mgf	1	20.0 ppm	peptide;a;b;y	1383.6954503625	1383.692616185	FALSE	FALSE	7.0	FALSE	TRUE	FALSE	FALSE
IIDFDKQFIVTEGVNINKDVVQDFDEKLR	SIFSHSGKVTNAGALEESDK	157	38	18	1	DECOY:Spp1	Mer2	5	196.08479216	302	(-1) 20210512_Q3_U3_1-10_WH_SA_JOW_20210506_1_A12_B12.32305.32305.5 File:"20210512_Q3_U3_1-10_WH_SA_JOW_20210506_1_A12_B12.raw"_ NativeID:"controllerType=0 controllerNumber=1 scan=32305"	JOW_20210506_s1_XiViewer_spectra.mgf	1	20.0 ppm	peptide;a;b;y	1142.793225524375	1142.7842737679998	TRUE	FALSE	6.0	TRUE	FALSE	TRUE	FALSE
QILEWAGKLELESMELR	GPGSMVAR	58	1	8	0	Mer2	Mer2	3	196.08479216	439	(-1) 20210512_Q3_U3_1-10_WH_SA_JOW_20210506_1_A12_B12.34311.34311.3 File:"20210512_Q3_U3_1-10_WH_SA_JOW_20210506_1_A12_B12.raw"_ NativeID:"controllerType=0 controllerNumber=1 scan=34311"	JOW_20210506_s1_XiViewer_spectra.mgf	1	20.0 ppm	peptide;a;b;y	1005.51759918125	1005.51944654	FALSE	FALSE	15.0	FALSE	TRUE	FALSE	FALSE
QILEWAGKLELESMELR	GPGSMVAR	58	1	13	0	Mer2	Mer2	3	196.08479216	552	(-1) 20210512_Q3_U3_1-10_WH_SA_JOW_20210506_1_A12_B12.36025.36025.3 File:"20210512_Q3_U3_1-10_WH_SA_JOW_20210506_1_A12_B12.raw"_ NativeID:"controllerType=0 controllerNumber=1 scan=36025"	JOW_20210506_s1_XiViewer_spectra.mgf	1	20.0 ppm	peptide;a;b;y	1005.524313048438	1005.51944654	FALSE	FALSE	59.0	FALSE	TRUE	FALSE	FALSE
YNSKITR	YNSKITR	160	160	4	6	Mer2	Mer2	3	196.08479216	635	(-1) 20210512_Q3_U3_1-10_WH_SA_JOW_20210506_1_A12_B12.8311.8311.3 File:"20210512_Q3_U3_1-10_WH_SA_JOW_20210506_1_A12_B12.raw"_ NativeID:"controllerType=0 controllerNumber=1 scan=8311"	JOW_20210506_s1_XiViewer_spectra.mgf	1	20.0 ppm	peptide;a;b;y	653.3559780875	653.35331718	FALSE	FALSE	19.0	FALSE	TRUE	FALSE	FALSE
GPGSMoxVAR	GPGSMoxVAR	1	1	0	0	Mer2	Mer2	3	196.08479216	239	(-1) 20210512_Q3_U3_1-10_WH_SA_JOW_20210506_1_A12_B12.9961.9961.3 File:"20210512_Q3_U3_1-10_WH_SA_JOW_20210506_1_A12_B12.raw"_ NativeID:"controllerType=0 controllerNumber=1 scan=9961"	JOW_20210506_s1_XiViewer_spectra.mgf	1	20.0 ppm	peptide;a;b;y	592.626424864844	592.6224217333333	FALSE	FALSE	113.0	FALSE	TRUE	FALSE	FALSE
AKTRSSR	SVPPPR	14	256	2	1	H2a	Mer2	3	196.08479216	649	(-1) 20210512_Q3_U3_1-10_WH_SA_JOW_20210506_1_B10.11355.11355.3 File:"20210512_Q3_U3_1-10_WH_SA_JOW_20210506_1_B10.raw"_ NativeID:"controllerType=0 controllerNumber=1 scan=11355"	JOW_20210506_s1_XiViewer_spectra.mgf	1	20.0 ppm	peptide;a;b;y	551.645766688521	551.64454299	FALSE	FALSE	5.0	FALSE	TRUE	FALSE	FALSE
SIFSHSGKVTNAGALEESDK	QHETEKSMR	38	172	8	6	Mer2	Mer2	4	196.08479216	730	(-1) 20210512_Q3_U3_1-10_WH_SA_JOW_20210506_1_B10.11442.11442.4 File:"20210512_Q3_U3_1-10_WH_SA_JOW_20210506_1_B10.raw"_ NativeID:"controllerType=0 controllerNumber=1 scan=11442"	JOW_20210506_s1_XiViewer_spectra.mgf	1	20.0 ppm	peptide;a;b;y	855.162064132031	855.1639409725	FALSE	FALSE	30.0	FALSE	TRUE	FALSE	FALSE
SSSPTLSTSQNHNSEDNDDASHR	VLLSLSKDMoxHSLQTR	273	199	7	7	Mer2	Mer2	6	196.08479216	319	(-1) 20210512_Q3_U3_1-10_WH_SA_JOW_20210506_1_B10.11585.11585.6 File:"20210512_Q3_U3_1-10_WH_SA_JOW_20210506_1_B10.raw"_ NativeID:"controllerType=0 controllerNumber=1 scan=11585"	JOW_20210506_s1_XiViewer_spectra.mgf	1	20.0 ppm	peptide;a;b;y	738.354502715625	738.3495218133334	FALSE	FALSE	4.0	FALSE	TRUE	FALSE	FALSE
SIFSHSGKVTNAGALEESDK	TKSDSSYR	38	143	6	2	Mer2	Mer2	5	196.08479216	871	(-1) 20210512_Q3_U3_1-10_WH_SA_JOW_20210506_1_B10.11928.11928.5 File:"20210512_Q3_U3_1-10_WH_SA_JOW_20210506_1_B10.raw"_ NativeID:"controllerType=0 controllerNumber=1 scan=11928"	JOW_20210506_s1_XiViewer_spectra.mgf	1	20.0 ppm	peptide;a;b;y	643.918652770469	643.91484171	FALSE	FALSE	27.0	FALSE	TRUE	FALSE	FALSE
SIFSHSGKVTNAGALEESDK	TKSDSSYR	38	143	6	2	Mer2	Mer2	4	196.08479216	426	(-1) 20210512_Q3_U3_1-10_WH_SA_JOW_20210506_1_B10.11958.11958.4 File:"20210512_Q3_U3_1-10_WH_SA_JOW_20210506_1_B10.raw"_ NativeID:"controllerType=0 controllerNumber=1 scan=11958"	JOW_20210506_s1_XiViewer_spectra.mgf	1	20.0 ppm	peptide;a;b;y	804.647781905469	804.6417330425	FALSE	FALSE	37.0	FALSE	TRUE	FALSE	FALSE
GPGSMoxVAR	GPGSMoxVAR	1	1	0	0	Mer2	Mer2	3	196.08479216	585	(-1) 20210512_Q3_U3_1-10_WH_SA_JOW_20210506_1_B10.12507.12507.3 File:"20210512_Q3_U3_1-10_WH_SA_JOW_20210506_1_B10.raw"_ NativeID:"controllerType=0 controllerNumber=1 scan=12507"	JOW_20210506_s1_XiViewer_spectra.mgf	1	20.0 ppm	peptide;a;b;y	592.625753478125	592.6224217333333	FALSE	FALSE	169.0	FALSE	TRUE	FALSE	FALSE
GPGSMoxVAR	GPGSMVAR	1	1	0	0	Mer2	Mer2	3	196.08479216	280	(-1) 20210512_Q3_U3_1-10_WH_SA_JOW_20210506_1_B10.12827.12827.3 File:"20210512_Q3_U3_1-10_WH_SA_JOW_20210506_1_B10.raw"_ NativeID:"controllerType=0 controllerNumber=1 scan=12827"	JOW_20210506_s1_XiViewer_spectra.mgf	1	20.0 ppm	peptide;a;b;y	587.294332579688	587.2907835333333	FALSE	FALSE	171.0	FALSE	TRUE	FALSE	FALSE
SIFSHSGKVTNAGALEESDK	YNSKITR	38	160	6	4	Mer2	Mer2	4	196.08479216	430	(-1) 20210512_Q3_U3_1-10_WH_SA_JOW_20210506_1_B10.12851.12851.4 File:"20210512_Q3_U3_1-10_WH_SA_JOW_20210506_1_B10.raw"_ NativeID:"controllerType=0 controllerNumber=1 scan=12851"	JOW_20210506_s1_XiViewer_spectra.mgf	1	20.0 ppm	peptide;a;b;y	789.1555333703129	789.1507309575	FALSE	FALSE	139.0	FALSE	TRUE	FALSE	FALSE
LIKVLNENSK	GPGSMoxVAR	80	1	3	0	Mer2	Mer2	4	196.08479216	51	(-1) 20210512_Q3_U3_1-10_WH_SA_JOW_20210506_1_B10.13333.13333.4 File:"20210512_Q3_U3_1-10_WH_SA_JOW_20210506_1_B10.raw"_ NativeID:"controllerType=0 controllerNumber=1 scan=13333"	JOW_20210506_s1_XiViewer_spectra.mgf	1	20.0 ppm	peptide;a;b;y	536.5471349328129	536.5439479975	FALSE	FALSE	90.0	FALSE	TRUE	FALSE	FALSE
SIFSHSGKVTNAGALEESDK	GPGSMoxVAR	38	1	6	0	Mer2	Mer2	4	196.08479216	146	(-1) 20210512_Q3_U3_1-10_WH_SA_JOW_20210506_1_B10.13843.13843.4 File:"20210512_Q3_U3_1-10_WH_SA_JOW_20210506_1_B10.raw"_ NativeID:"controllerType=0 controllerNumber=1 scan=13843"	JOW_20210506_s1_XiViewer_spectra.mgf	1	20.0 ppm	peptide;a;b;y	766.381424483594	766.376645165	FALSE	FALSE	186.0	FALSE	TRUE	FALSE	FALSE
VLLSLSKDMoxHSLQTR	YNSKITR	199	160	6	4	Mer2	Mer2	5	196.08479216	65	(-1) 20210512_Q3_U3_1-10_WH_SA_JOW_20210506_1_B10.13932.13932.5 File:"20210512_Q3_U3_1-10_WH_SA_JOW_20210506_1_B10.raw"_ NativeID:"controllerType=0 controllerNumber=1 scan=13932"	JOW_20210506_s1_XiViewer_spectra.mgf	1	20.0 ppm	peptide;a;b;y	564.909985778281	564.906548436	FALSE	FALSE	128.0	FALSE	TRUE	FALSE	FALSE
SIFSHSGKVTNAGALEESDK	ENSDKLIK	38	75	6	5	Mer2	Mer2	4	196.08479216	695	(-1) 20210512_Q3_U3_1-10_WH_SA_JOW_20210506_1_B10.14578.14578.4 File:"20210512_Q3_U3_1-10_WH_SA_JOW_20210506_1_B10.raw"_ NativeID:"controllerType=0 controllerNumber=1 scan=14578"	JOW_20210506_s1_XiViewer_spectra.mgf	1	20.0 ppm	peptide;a;b;y	805.415726241406	805.40984221	FALSE	FALSE	106.0	FALSE	TRUE	FALSE	FALSE
RKCcmRISDCcmYKPCcmLQDSK	ISDCcmYKPCcmLQDSK	99	103	16	6	Spp1	Spp1	7	196.08479216	849	(-1) 20210512_Q3_U3_1-10_WH_SA_JOW_20210506_1_B10.15115.15115.7 File:"20210512_Q3_U3_1-10_WH_SA_JOW_20210506_1_B10.raw"_ NativeID:"controllerType=0 controllerNumber=1 scan=15115"	JOW_20210506_s1_XiViewer_spectra.mgf	1	20.0 ppm	peptide;a;b;y	575.561985865625	575.5583734171429	FALSE	FALSE	7.0	FALSE	TRUE	FALSE	FALSE
ADHAYDRPDVSLNGTTLLHDMoxDEAHDKQR	GPGSMoxVAR	225	1	5	0	Mer2	Mer2	6	196.08479216	693	(-1) 20210512_Q3_U3_1-10_WH_SA_JOW_20210506_1_B10.15462.15462.6 File:"20210512_Q3_U3_1-10_WH_SA_JOW_20210506_1_B10.raw"_ NativeID:"controllerType=0 controllerNumber=1 scan=15462"	JOW_20210506_s1_XiViewer_spectra.mgf	1	20.0 ppm	peptide;a;b;y	721.17994216875	721.1718833516667	FALSE	FALSE	11.0	FALSE	TRUE	FALSE	FALSE
SIFSHSGKVTNAGALEESDK	GPGSMVAR	38	1	6	0	Mer2	Mer2	4	196.08479216	762	(-1) 20210512_Q3_U3_1-10_WH_SA_JOW_20210506_1_B10.15641.15641.4 File:"20210512_Q3_U3_1-10_WH_SA_JOW_20210506_1_B10.raw"_ NativeID:"controllerType=0 controllerNumber=1 scan=15641"	JOW_20210506_s1_XiViewer_spectra.mgf	1	20.0 ppm	peptide;a;b;y	762.383499678906	762.377916515	FALSE	FALSE	185.0	FALSE	TRUE	FALSE	FALSE
SIFSHSGKVTNAGALEESDK	GPGSMVAR	38	1	18	0	Mer2	Mer2	5	196.08479216	285	(-1) 20210512_Q3_U3_1-10_WH_SA_JOW_20210506_1_B10.15686.15686.5 File:"20210512_Q3_U3_1-10_WH_SA_JOW_20210506_1_B10.raw"_ NativeID:"controllerType=0 controllerNumber=1 scan=15686"	JOW_20210506_s1_XiViewer_spectra.mgf	1	20.0 ppm	peptide;a;b;y	610.109204528281	610.103788488	FALSE	FALSE	108.0	FALSE	TRUE	FALSE	FALSE
SIFSHSGKVTNAGALEESDK	GPGSMVAR	38	1	6	0	Mer2	Mer2	4	196.08479216	631	(-1) 20210512_Q3_U3_1-10_WH_SA_JOW_20210506_1_B10.15792.15792.4 File:"20210512_Q3_U3_1-10_WH_SA_JOW_20210506_1_B10.raw"_ NativeID:"controllerType=0 controllerNumber=1 scan=15792"	JOW_20210506_s1_XiViewer_spectra.mgf	1	20.0 ppm	peptide;a;b;y	762.383499678906	762.377916515	FALSE	FALSE	171.0	FALSE	TRUE	FALSE	FALSE
LIKVLNENSK	GPGSMVAR	80	1	3	0	Mer2	Mer2	3	196.08479216	401	(-1) 20210512_Q3_U3_1-10_WH_SA_JOW_20210506_1_B10.15805.15805.3 File:"20210512_Q3_U3_1-10_WH_SA_JOW_20210506_1_B10.raw"_ NativeID:"controllerType=0 controllerNumber=1 scan=15805"	JOW_20210506_s1_XiViewer_spectra.mgf	1	20.0 ppm	peptide;a;b;y	709.729940489844	709.7245336699999	FALSE	FALSE	162.0	FALSE	TRUE	FALSE	FALSE
VLLSLSKDMHSLQTR	YNSKITR	199	160	14	4	Mer2	Mer2	5	196.08479216	687	(-1) 20210512_Q3_U3_1-10_WH_SA_JOW_20210506_1_B10.16213.16213.5 File:"20210512_Q3_U3_1-10_WH_SA_JOW_20210506_1_B10.raw"_ NativeID:"controllerType=0 controllerNumber=1 scan=16213"	JOW_20210506_s1_XiViewer_spectra.mgf	1	20.0 ppm	peptide;a;b;y	561.7113163446879	561.7075655159999	FALSE	FALSE	173.0	FALSE	TRUE	FALSE	FALSE
GRTDEISTDVSEANSEHSLMoxITETSSPFR	YNSKITR	9	160	26	4	Mer2	Mer2	6	196.08479216	410	(-1) 20210512_Q3_U3_1-10_WH_SA_JOW_20210506_1_B10.16451.16451.6 File:"20210512_Q3_U3_1-10_WH_SA_JOW_20210506_1_B10.raw"_ NativeID:"controllerType=0 controllerNumber=1 scan=16451"	JOW_20210506_s1_XiViewer_spectra.mgf	1	20.0 ppm	peptide;a;b;y	715.682017364063	715.67710716	FALSE	FALSE	36.0	FALSE	TRUE	FALSE	FALSE
QVLVEEISRYNSKITR	YNSKITR	151	160	15	4	Mer2	Mer2	4	196.08479216	468	(-1) 20210512_Q3_U3_1-10_WH_SA_JOW_20210506_1_B10.20206.20206.4 File:"20210512_Q3_U3_1-10_WH_SA_JOW_20210506_1_B10.raw"_ NativeID:"controllerType=0 controllerNumber=1 scan=20206"	JOW_20210506_s1_XiViewer_spectra.mgf	1	20.0 ppm	peptide;a;b;y	753.664932784375	753.6622715725	FALSE	FALSE	24.0	FALSE	TRUE	FALSE	FALSE
CcmTQEMoxLFNVGSQLEDVHK	GPGSMoxVAR	181	1	2	0	Mer2	Mer2	4	196.08479216	60	(-1) 20210512_Q3_U3_1-10_WH_SA_JOW_20210506_1_B10.22421.22421.4 File:"20210512_Q3_U3_1-10_WH_SA_JOW_20210506_1_B10.raw"_ NativeID:"controllerType=0 controllerNumber=1 scan=22421"	JOW_20210506_s1_XiViewer_spectra.mgf	1	20.0 ppm	peptide;a;b;y	784.873734053906	784.86786438	FALSE	FALSE	138.0	FALSE	TRUE	FALSE	FALSE
TDEISTDVSEANSEHSLMITETSSPFR	GPGSMVAR	11	1	20	0	Mer2	Mer2	5	196.08479216	702	(-1) 20210512_Q3_U3_1-10_WH_SA_JOW_20210506_1_B10.23236.23236.5 File:"20210512_Q3_U3_1-10_WH_SA_JOW_20210506_1_B10.raw"_ NativeID:"controllerType=0 controllerNumber=1 scan=23236"	JOW_20210506_s1_XiViewer_spectra.mgf	1	20.0 ppm	peptide;a;b;y	791.37354779	791.369323912	FALSE	FALSE	93.0	FALSE	TRUE	FALSE	FALSE
TDEISTDVSEANSEHSLMITETSSPFR	GPGSMVAR	11	1	24	0	Mer2	Mer2	5	196.08479216	234	(-1) 20210512_Q3_U3_1-10_WH_SA_JOW_20210506_1_B10.24242.24242.5 File:"20210512_Q3_U3_1-10_WH_SA_JOW_20210506_1_B10.raw"_ NativeID:"controllerType=0 controllerNumber=1 scan=24242"	JOW_20210506_s1_XiViewer_spectra.mgf	1	20.0 ppm	peptide;a;b;y	791.374768493125	791.369323912	FALSE	FALSE	65.0	FALSE	TRUE	FALSE	FALSE
CcmTQEMoxLFNVGSQLEDVHK	GPGSMVAR	181	1	11	0	Mer2	Mer2	4	196.08479216	407	(-1) 20210512_Q3_U3_1-10_WH_SA_JOW_20210506_1_B10.24418.24418.4 File:"20210512_Q3_U3_1-10_WH_SA_JOW_20210506_1_B10.raw"_ NativeID:"controllerType=0 controllerNumber=1 scan=24418"	JOW_20210506_s1_XiViewer_spectra.mgf	1	20.0 ppm	peptide;a;b;y	780.874710616406	780.86913573	FALSE	FALSE	133.0	FALSE	TRUE	FALSE	FALSE
TDEISTDVSEANSEHSLMITETSSPFR	GPGSMVAR	11	1	22	0	Mer2	Mer2	4	196.08479216	420	(-1) 20210512_Q3_U3_1-10_WH_SA_JOW_20210506_1_B10.24822.24822.4 File:"20210512_Q3_U3_1-10_WH_SA_JOW_20210506_1_B10.raw"_ NativeID:"controllerType=0 controllerNumber=1 scan=24822"	JOW_20210506_s1_XiViewer_spectra.mgf	1	20.0 ppm	peptide;a;b;y	988.967178878125	988.959835795	FALSE	FALSE	98.0	FALSE	TRUE	FALSE	FALSE
TDEISTDVSEANSEHSLMITETSSPFR	GPGSMVAR	11	1	13	0	Mer2	Mer2	4	196.08479216	507	(-1) 20210512_Q3_U3_1-10_WH_SA_JOW_20210506_1_B10.25021.25021.4 File:"20210512_Q3_U3_1-10_WH_SA_JOW_20210506_1_B10.raw"_ NativeID:"controllerType=0 controllerNumber=1 scan=25021"	JOW_20210506_s1_XiViewer_spectra.mgf	1	20.0 ppm	peptide;a;b;y	988.9675450890629	988.959835795	FALSE	FALSE	100.0	FALSE	TRUE	FALSE	FALSE
TLIKDLASQIENQLDK	GPGSMoxVAR	114	1	4	0	Mer2	Mer2	3	196.08479216	833	(-1) 20210512_Q3_U3_1-10_WH_SA_JOW_20210506_1_B10.31332.31332.3 File:"20210512_Q3_U3_1-10_WH_SA_JOW_20210506_1_B10.raw"_ NativeID:"controllerType=0 controllerNumber=1 scan=31332"	JOW_20210506_s1_XiViewer_spectra.mgf	1	20.0 ppm	peptide;a;b;y	938.8326016226561	938.8270450533333	FALSE	FALSE	99.0	FALSE	TRUE	FALSE	FALSE
SSSPTLSTSQNHNSEDNDDASHR	TESSKSAKSK	273	120	5	8	Mer2	H2a	4	196.08479216	806	(-1) 20210512_Q3_U3_1-10_WH_SA_JOW_20210506_1_B10.7030.7030.4 File:"20210512_Q3_U3_1-10_WH_SA_JOW_20210506_1_B10.raw"_ NativeID:"controllerType=0 controllerNumber=1 scan=7030"	JOW_20210506_s1_XiViewer_spectra.mgf	1	20.0 ppm	peptide;a;b;y	934.1740880578129	934.1746568075	FALSE	FALSE	4.0	FALSE	TRUE	FALSE	FALSE
KKSVPPPR	TLWKR	254	95	2	4	Mer2	Spp1	4	196.08479216	212	(-1) 20210512_Q3_U3_1-10_WH_SA_JOW_20210506_1_B10.7136.7136.4 File:"20210512_Q3_U3_1-10_WH_SA_JOW_20210506_1_B10.raw"_ NativeID:"controllerType=0 controllerNumber=1 scan=7136"	JOW_20210506_s1_XiViewer_spectra.mgf	1	20.0 ppm	peptide;a;b;y	452.526252010098	452.5229816725	FALSE	FALSE	23.0	FALSE	TRUE	FALSE	FALSE
SSSPTLSTSQNHNSEDNDDASHR	GPGSMVAR	273	1	7	0	Mer2	Mer2	4	196.08479216	335	(-1) 20210512_Q3_U3_1-10_WH_SA_JOW_20210506_1_B10.8438.8438.4 File:"20210512_Q3_U3_1-10_WH_SA_JOW_20210506_1_B10.raw"_ NativeID:"controllerType=0 controllerNumber=1 scan=8438"	JOW_20210506_s1_XiViewer_spectra.mgf	1	20.0 ppm	peptide;a;b;y	864.638260421094	864.6332706175	FALSE	FALSE	66.0	FALSE	TRUE	FALSE	FALSE
SSSPTLSTSQNHNSEDNDDASHR	GPGSMVAR	273	1	7	0	Mer2	Mer2	5	196.08479216	377	(-1) 20210512_Q3_U3_1-10_WH_SA_JOW_20210506_1_B10.8448.8448.5 File:"20210512_Q3_U3_1-10_WH_SA_JOW_20210506_1_B10.raw"_ NativeID:"controllerType=0 controllerNumber=1 scan=8448"	JOW_20210506_s1_XiViewer_spectra.mgf	1	20.0 ppm	peptide;a;b;y	691.912427184531	691.90807177	FALSE	FALSE	62.0	FALSE	TRUE	FALSE	FALSE
SIFSHSGKVTNAGALEESDK	GPGSMoxVAR	38	1	1	0	Mer2	Mer2	4	196.08479216	288	(-1) 20210512_Q3_U3_1-10_WH_SA_JOW_20210506_1_B10_1u10.14327.14327.4 File:"20210512_Q3_U3_1-10_WH_SA_JOW_20210506_1_B10_1u10.raw"_ NativeID:"controllerType=0 controllerNumber=1 scan=14327"	JOW_20210506_s1_XiViewer_spectra.mgf	1	20.0 ppm	peptide;a;b;y	766.3835607140629	766.376645165	FALSE	FALSE	60.0	FALSE	TRUE	FALSE	FALSE
GPGSMoxVAR	GPGSMVAR	1	1	0	0	Mer2	Mer2	3	196.08479216	708	(-1) 20210512_Q3_U3_1-10_WH_SA_JOW_20210506_1_B10_1u10.14388.14388.3 File:"20210512_Q3_U3_1-10_WH_SA_JOW_20210506_1_B10_1u10.raw"_ NativeID:"controllerType=0 controllerNumber=1 scan=14388"	JOW_20210506_s1_XiViewer_spectra.mgf	1	20.0 ppm	peptide;a;b;y	587.296529845313	587.2907835333333	FALSE	FALSE	27.0	FALSE	TRUE	FALSE	FALSE
SIFSHSGKVTNAGALEESDK	GPGSMoxVAR	38	1	8	4	Mer2	Mer2	4	196.08479216	178	(-1) 20210512_Q3_U3_1-10_WH_SA_JOW_20210506_1_B10_1u10.15358.15358.4 File:"20210512_Q3_U3_1-10_WH_SA_JOW_20210506_1_B10_1u10.raw"_ NativeID:"controllerType=0 controllerNumber=1 scan=15358"	JOW_20210506_s1_XiViewer_spectra.mgf	1	20.0 ppm	peptide;a;b;y	766.383682784375	766.376645165	FALSE	FALSE	22.0	FALSE	TRUE	FALSE	FALSE
SIFSHSGKVTNAGALEESDK	GPGSMoxVAR	38	1	1	0	Mer2	Mer2	4	196.08479216	578	(-1) 20210512_Q3_U3_1-10_WH_SA_JOW_20210506_1_B10_1u10.15611.15611.4 File:"20210512_Q3_U3_1-10_WH_SA_JOW_20210506_1_B10_1u10.raw"_ NativeID:"controllerType=0 controllerNumber=1 scan=15611"	JOW_20210506_s1_XiViewer_spectra.mgf	1	20.0 ppm	peptide;a;b;y	766.384354171094	766.376645165	FALSE	FALSE	91.0	FALSE	TRUE	FALSE	FALSE
SIFSHSGKVTNAGALEESDK	GPGSMVAR	38	1	10	0	Mer2	Mer2	5	196.08479216	450	(-1) 20210512_Q3_U3_1-10_WH_SA_JOW_20210506_1_B10_1u10.15636.15636.5 File:"20210512_Q3_U3_1-10_WH_SA_JOW_20210506_1_B10_1u10.raw"_ NativeID:"controllerType=0 controllerNumber=1 scan=15636"	JOW_20210506_s1_XiViewer_spectra.mgf	1	20.0 ppm	peptide;a;b;y	610.1097538446879	610.103788488	FALSE	FALSE	17.0	FALSE	TRUE	FALSE	FALSE
LIKVLNENSK	GPGSMVAR	80	1	3	0	Mer2	Mer2	3	196.08479216	445	(-1) 20210512_Q3_U3_1-10_WH_SA_JOW_20210506_1_B10_1u10.15731.15731.3 File:"20210512_Q3_U3_1-10_WH_SA_JOW_20210506_1_B10_1u10.raw"_ NativeID:"controllerType=0 controllerNumber=1 scan=15731"	JOW_20210506_s1_XiViewer_spectra.mgf	1	20.0 ppm	peptide;a;b;y	709.730672911719	709.7245336699999	FALSE	FALSE	41.0	FALSE	TRUE	FALSE	FALSE
CcmTQEMoxLFNVGSQLEDVHK	GPGSMVAR	181	1	2	0	Mer2	Mer2	4	196.08479216	869	(-1) 20210512_Q3_U3_1-10_WH_SA_JOW_20210506_1_B10_1u10.22811.22811.4 File:"20210512_Q3_U3_1-10_WH_SA_JOW_20210506_1_B10_1u10.raw"_ NativeID:"controllerType=0 controllerNumber=1 scan=22811"	JOW_20210506_s1_XiViewer_spectra.mgf	1	20.0 ppm	peptide;a;b;y	780.8751378625	780.86913573	FALSE	FALSE	10.0	FALSE	TRUE	FALSE	FALSE
TLIKDLASQIENQLDK	YNSKITR	114	160	1	4	Mer2	Mer2	4	196.08479216	670	(-1) 20210512_Q3_U3_1-10_WH_SA_JOW_20210506_1_B10_1u10.25834.25834.4 File:"20210512_Q3_U3_1-10_WH_SA_JOW_20210506_1_B10_1u10.raw"_ NativeID:"controllerType=0 controllerNumber=1 scan=25834"	JOW_20210506_s1_XiViewer_spectra.mgf	1	20.0 ppm	peptide;a;b;y	727.1533361046879	727.1461886775	FALSE	FALSE	69.0	FALSE	TRUE	FALSE	FALSE
YNSKITR	YNSKITR	160	160	4	6	Mer2	Mer2	3	196.08479216	457	(-1) 20210512_Q3_U3_1-10_WH_SA_JOW_20210506_1_B10_1u10.8019.8019.3 File:"20210512_Q3_U3_1-10_WH_SA_JOW_20210506_1_B10_1u10.raw"_ NativeID:"controllerType=0 controllerNumber=1 scan=8019"	JOW_20210506_s1_XiViewer_spectra.mgf	1	20.0 ppm	peptide;a;b;y	653.358541564063	653.35331718	FALSE	FALSE	38.0	FALSE	TRUE	FALSE	FALSE
SIFSHSGKVTNAGALEESDK	TKSDSSYR	38	143	10	2	Mer2	Mer2	4	196.08479216	265	(-1) 20210512_Q3_U3_1-10_WH_SA_JOW_20210506_1_B10_WDH.12022.12022.4 File:"20210512_Q3_U3_1-10_WH_SA_JOW_20210506_1_B10_WDH.raw"_ NativeID:"controllerType=0 controllerNumber=1 scan=12022"	JOW_20210506_s1_XiViewer_spectra.mgf	1	20.0 ppm	peptide;a;b;y	804.648819503125	804.6417330425	FALSE	FALSE	23.0	FALSE	TRUE	FALSE	FALSE
TVTAMDVVYALKR	KKSVPPPR	80	254	12	1	H4	Mer2	4	196.08479216	822	(-1) 20210512_Q3_U3_1-10_WH_SA_JOW_20210506_1_B10_WDH.12434.12434.4 File:"20210512_Q3_U3_1-10_WH_SA_JOW_20210506_1_B10_WDH.raw"_ NativeID:"controllerType=0 controllerNumber=1 scan=12434"	JOW_20210506_s1_XiViewer_spectra.mgf	1	20.0 ppm	peptide;a;b;y	643.376010357698	643.367629325	FALSE	FALSE	18.0	FALSE	TRUE	FALSE	FALSE
SIFSHSGKVTNAGALEESDK	YNSKITR	38	160	8	6	Mer2	Mer2	4	196.08479216	314	(-1) 20210512_Q3_U3_1-10_WH_SA_JOW_20210506_1_B10_WDH.12910.12910.4 File:"20210512_Q3_U3_1-10_WH_SA_JOW_20210506_1_B10_WDH.raw"_ NativeID:"controllerType=0 controllerNumber=1 scan=12910"	JOW_20210506_s1_XiViewer_spectra.mgf	1	20.0 ppm	peptide;a;b;y	789.156632003125	789.1507309575	FALSE	FALSE	81.0	FALSE	TRUE	FALSE	FALSE
VLNENSKTLCcmK	GPGSMVAR	83	1	7	4	Mer2	Mer2	3	196.08479216	882	(-1) 20210512_Q3_U3_1-10_WH_SA_JOW_20210506_1_B10_WDH.12913.12913.3 File:"20210512_Q3_U3_1-10_WH_SA_JOW_20210506_1_B10_WDH.raw"_ NativeID:"controllerType=0 controllerNumber=1 scan=12913"	JOW_20210506_s1_XiViewer_spectra.mgf	1	20.0 ppm	peptide;a;b;y	759.060812071875	759.0559545433333	FALSE	FALSE	7.0	FALSE	TRUE	FALSE	FALSE
SIFSHSGKVTNAGALEESDK	YNSKITR	38	160	18	4	Mer2	Mer2	5	196.08479216	690	(-1) 20210512_Q3_U3_1-10_WH_SA_JOW_20210506_1_B10_WDH.12921.12921.5 File:"20210512_Q3_U3_1-10_WH_SA_JOW_20210506_1_B10_WDH.raw"_ NativeID:"controllerType=0 controllerNumber=1 scan=12921"	JOW_20210506_s1_XiViewer_spectra.mgf	1	20.0 ppm	peptide;a;b;y	631.5268681025	631.5220400420001	FALSE	FALSE	75.0	FALSE	TRUE	FALSE	FALSE
LIKVLNENSK	GPGSMoxVAR	80	1	3	0	Mer2	Mer2	4	196.08479216	588	(-1) 20210512_Q3_U3_1-10_WH_SA_JOW_20210506_1_B10_WDH.13373.13373.4 File:"20210512_Q3_U3_1-10_WH_SA_JOW_20210506_1_B10_WDH.raw"_ NativeID:"controllerType=0 controllerNumber=1 scan=13373"	JOW_20210506_s1_XiViewer_spectra.mgf	1	20.0 ppm	peptide;a;b;y	536.547684249219	536.5439479975	FALSE	FALSE	19.0	FALSE	TRUE	FALSE	FALSE
SIFSHSGKVTNAGALEESDK	GPGSMVAR	38	1	18	0	Mer2	Mer2	5	196.08479216	827	(-1) 20210512_Q3_U3_1-10_WH_SA_JOW_20210506_1_B10_WDH.15753.15753.5 File:"20210512_Q3_U3_1-10_WH_SA_JOW_20210506_1_B10_WDH.raw"_ NativeID:"controllerType=0 controllerNumber=1 scan=15753"	JOW_20210506_s1_XiViewer_spectra.mgf	1	20.0 ppm	peptide;a;b;y	610.109570739219	610.103788488	FALSE	FALSE	126.0	FALSE	TRUE	FALSE	FALSE
LIKVLNENSK	GPGSMVAR	80	1	3	0	Mer2	Mer2	3	196.08479216	483	(-1) 20210512_Q3_U3_1-10_WH_SA_JOW_20210506_1_B10_WDH.15835.15835.3 File:"20210512_Q3_U3_1-10_WH_SA_JOW_20210506_1_B10_WDH.raw"_ NativeID:"controllerType=0 controllerNumber=1 scan=15835"	JOW_20210506_s1_XiViewer_spectra.mgf	1	20.0 ppm	peptide;a;b;y	709.730672911719	709.7245336699999	FALSE	FALSE	79.0	FALSE	TRUE	FALSE	FALSE
VLLSLSKDMHSLQTR	GPGSMVAR	199	1	14	0	Mer2	Mer2	4	196.08479216	244	(-1) 20210512_Q3_U3_1-10_WH_SA_JOW_20210506_1_B10_WDH.19475.19475.4 File:"20210512_Q3_U3_1-10_WH_SA_JOW_20210506_1_B10_WDH.raw"_ NativeID:"controllerType=0 controllerNumber=1 scan=19475"	JOW_20210506_s1_XiViewer_spectra.mgf	1	20.0 ppm	peptide;a;b;y	675.115311202344	675.1098233575	FALSE	FALSE	184.0	FALSE	TRUE	FALSE	FALSE
HAKLRDESNNRSASPSSSNTQTDSAHDLR	GPGSMVAR	273	1	24	0	DECOY:Mer2	Mer2	5	196.08479216	409	(-1) 20210512_Q3_U3_1-10_WH_SA_JOW_20210506_1_B10_WDH.19613.19613.5 File:"20210512_Q3_U3_1-10_WH_SA_JOW_20210506_1_B10_WDH.raw"_ NativeID:"controllerType=0 controllerNumber=1 scan=19613"	JOW_20210506_s1_XiViewer_spectra.mgf	1	20.0 ppm	peptide;a;b;y	831.000806090781	830.999167032	TRUE	FALSE	2.0	TRUE	FALSE	TRUE	FALSE
TDEISTDVSEANSEHSLMITETSSPFR	GPGSMoxVAR	11	1	24	0	Mer2	Mer2	5	196.08479216	72	(-1) 20210512_Q3_U3_1-10_WH_SA_JOW_20210506_1_B10_WDH.20614.20614.5 File:"20210512_Q3_U3_1-10_WH_SA_JOW_20210506_1_B10_WDH.raw"_ NativeID:"controllerType=0 controllerNumber=1 scan=20614"	JOW_20210506_s1_XiViewer_spectra.mgf	1	20.0 ppm	peptide;a;b;y	794.5763065790629	794.568306832	FALSE	FALSE	31.0	FALSE	TRUE	FALSE	FALSE
TDEISTDVSEANSEHSLMITETSSPFR	GPGSMVAR	11	1	24	0	Mer2	Mer2	5	196.08479216	88	(-1) 20210512_Q3_U3_1-10_WH_SA_JOW_20210506_1_B10_WDH.22024.22024.5 File:"20210512_Q3_U3_1-10_WH_SA_JOW_20210506_1_B10_WDH.raw"_ NativeID:"controllerType=0 controllerNumber=1 scan=22024"	JOW_20210506_s1_XiViewer_spectra.mgf	1	20.0 ppm	peptide;a;b;y	791.374341247031	791.369323912	FALSE	FALSE	66.0	FALSE	TRUE	FALSE	FALSE
CcmTQEMoxLFNVGSQLEDVHK	GPGSMVAR	181	1	11	0	Mer2	Mer2	4	196.08479216	872	(-1) 20210512_Q3_U3_1-10_WH_SA_JOW_20210506_1_B10_WDH.22959.22959.4 File:"20210512_Q3_U3_1-10_WH_SA_JOW_20210506_1_B10_WDH.raw"_ NativeID:"controllerType=0 controllerNumber=1 scan=22959"	JOW_20210506_s1_XiViewer_spectra.mgf	1	20.0 ppm	peptide;a;b;y	780.87367301875	780.86913573	FALSE	FALSE	18.0	FALSE	TRUE	FALSE	FALSE
DLASQIENQLDKVSTAMoxLSK	TKSDSSYR	118	143	19	2	Mer2	Mer2	4	196.08479216	425	(-1) 20210512_Q3_U3_1-10_WH_SA_JOW_20210506_1_B10_WDH.25754.25754.4 File:"20210512_Q3_U3_1-10_WH_SA_JOW_20210506_1_B10_WDH.raw"_ NativeID:"controllerType=0 controllerNumber=1 scan=25754"	JOW_20210506_s1_XiViewer_spectra.mgf	1	20.0 ppm	peptide;a;b;y	837.173721846875	837.1674206525	FALSE	FALSE	69.0	FALSE	TRUE	FALSE	FALSE
SSSPTLSTSQNHNSEDNDDASHR	GPGSMoxVAR	273	1	21	0	Mer2	Mer2	5	196.08479216	834	(-1) 20210512_Q3_U3_1-10_WH_SA_JOW_20210506_1_B10_WDH.6721.6721.5 File:"20210512_Q3_U3_1-10_WH_SA_JOW_20210506_1_B10_WDH.raw"_ NativeID:"controllerType=0 controllerNumber=1 scan=6721"	JOW_20210506_s1_XiViewer_spectra.mgf	1	20.0 ppm	peptide;a;b;y	695.111401793906	695.10705469	FALSE	FALSE	25.0	FALSE	TRUE	FALSE	FALSE
SSSPTLSTSQNHNSEDNDDASHR	GPGSMVAR	273	1	5	0	Mer2	Mer2	5	196.08479216	223	(-1) 20210512_Q3_U3_1-10_WH_SA_JOW_20210506_1_B10_WDH.8402.8402.5 File:"20210512_Q3_U3_1-10_WH_SA_JOW_20210506_1_B10_WDH.raw"_ NativeID:"controllerType=0 controllerNumber=1 scan=8402"	JOW_20210506_s1_XiViewer_spectra.mgf	1	20.0 ppm	peptide;a;b;y	691.914014098594	691.90807177	FALSE	FALSE	31.0	FALSE	TRUE	FALSE	FALSE
SSSPTLSTSQNHNSEDNDDASHR	GPGSMVAR	273	1	7	0	Mer2	Mer2	5	196.08479216	100	(-1) 20210512_Q3_U3_1-10_WH_SA_JOW_20210506_1_B6_B5_B4.10592.10592.5 File:"20210512_Q3_U3_1-10_WH_SA_JOW_20210506_1_B6_B5_B4.raw"_ NativeID:"controllerType=0 controllerNumber=1 scan=10592"	JOW_20210506_s1_XiViewer_spectra.mgf	1	20.0 ppm	peptide;a;b;y	691.914014098594	691.90807177	FALSE	FALSE	10.0	FALSE	TRUE	FALSE	FALSE
YNSKITR	YNSKITR	160	160	4	6	Mer2	Mer2	3	196.08479216	897	(-1) 20210512_Q3_U3_1-10_WH_SA_JOW_20210506_1_B6_B5_B4.11053.11053.3 File:"20210512_Q3_U3_1-10_WH_SA_JOW_20210506_1_B6_B5_B4.raw"_ NativeID:"controllerType=0 controllerNumber=1 scan=11053"	JOW_20210506_s1_XiViewer_spectra.mgf	1	20.0 ppm	peptide;a;b;y	653.352362689631	653.35331718	FALSE	FALSE	105.0	FALSE	TRUE	FALSE	FALSE
YNSKITR	YNSKITR	160	160	4	6	Mer2	Mer2	4	196.08479216	70	(-1) 20210512_Q3_U3_1-10_WH_SA_JOW_20210506_1_B6_B5_B4.11075.11075.4 File:"20210512_Q3_U3_1-10_WH_SA_JOW_20210506_1_B6_B5_B4.raw"_ NativeID:"controllerType=0 controllerNumber=1 scan=11075"	JOW_20210506_s1_XiViewer_spectra.mgf	1	20.0 ppm	peptide;a;b;y	490.26592754834803	490.26680698	FALSE	FALSE	169.0	FALSE	TRUE	FALSE	FALSE
YNSKITR	YNSKITR	160	160	4	6	Mer2	Mer2	3	196.08479216	303	(-1) 20210512_Q3_U3_1-10_WH_SA_JOW_20210506_1_B6_B5_B4.11284.11284.3 File:"20210512_Q3_U3_1-10_WH_SA_JOW_20210506_1_B6_B5_B4.raw"_ NativeID:"controllerType=0 controllerNumber=1 scan=11284"	JOW_20210506_s1_XiViewer_spectra.mgf	1	20.0 ppm	peptide;a;b;y	653.3527438494041	653.35331718	FALSE	FALSE	19.0	FALSE	TRUE	FALSE	FALSE
YNSKITR	YNSKITR	160	160	4	6	Mer2	Mer2	4	196.08479216	91	(-1) 20210512_Q3_U3_1-10_WH_SA_JOW_20210506_1_B6_B5_B4.11295.11295.4 File:"20210512_Q3_U3_1-10_WH_SA_JOW_20210506_1_B6_B5_B4.raw"_ NativeID:"controllerType=0 controllerNumber=1 scan=11295"	JOW_20210506_s1_XiViewer_spectra.mgf	1	20.0 ppm	peptide;a;b;y	490.266144305579	490.26680698	FALSE	FALSE	171.0	FALSE	TRUE	FALSE	FALSE
SIFSHSGKVTNAGALEESDK	GPGSMoxVAR	38	1	1	0	Mer2	Mer2	4	196.08479216	627	(-1) 20210512_Q3_U3_1-10_WH_SA_JOW_20210506_1_B6_B5_B4.16934.16934.4 File:"20210512_Q3_U3_1-10_WH_SA_JOW_20210506_1_B6_B5_B4.raw"_ NativeID:"controllerType=0 controllerNumber=1 scan=16934"	JOW_20210506_s1_XiViewer_spectra.mgf	1	20.0 ppm	peptide;a;b;y	766.381302413281	766.376645165	FALSE	FALSE	33.0	FALSE	TRUE	FALSE	FALSE
SIFSHSGKVTNAGALEESDK	GPGSMVAR	38	1	8	0	Mer2	Mer2	4	196.08479216	447	(-1) 20210512_Q3_U3_1-10_WH_SA_JOW_20210506_1_B6_B5_B4.18808.18808.4 File:"20210512_Q3_U3_1-10_WH_SA_JOW_20210506_1_B6_B5_B4.raw"_ NativeID:"controllerType=0 controllerNumber=1 scan=18808"	JOW_20210506_s1_XiViewer_spectra.mgf	1	20.0 ppm	peptide;a;b;y	762.38441520625	762.377916515	FALSE	FALSE	155.0	FALSE	TRUE	FALSE	FALSE
SIFSHSGKVTNAGALEESDK	GPGSMVAR	38	1	8	0	Mer2	Mer2	4	196.08479216	554	(-1) 20210512_Q3_U3_1-10_WH_SA_JOW_20210506_1_B6_B5_B4.18980.18980.4 File:"20210512_Q3_U3_1-10_WH_SA_JOW_20210506_1_B6_B5_B4.raw"_ NativeID:"controllerType=0 controllerNumber=1 scan=18980"	JOW_20210506_s1_XiViewer_spectra.mgf	1	20.0 ppm	peptide;a;b;y	762.382523116406	762.377916515	FALSE	FALSE	9.0	FALSE	TRUE	FALSE	FALSE
VLLSLSKDMHSLQTR	GPGSMoxVAR	199	1	14	0	Mer2	Mer2	4	196.08479216	101	(-1) 20210512_Q3_U3_1-10_WH_SA_JOW_20210506_1_B6_B5_B4.20960.20960.4 File:"20210512_Q3_U3_1-10_WH_SA_JOW_20210506_1_B6_B5_B4.raw"_ NativeID:"controllerType=0 controllerNumber=1 scan=20960"	JOW_20210506_s1_XiViewer_spectra.mgf	1	20.0 ppm	peptide;a;b;y	679.114334639844	679.1085520075	FALSE	FALSE	78.0	FALSE	TRUE	FALSE	FALSE
TDEISTDVSEANSEHSLMITETSSPFR	GPGSMoxVAR	11	1	5	0	Mer2	Mer2	4	196.08479216	689	(-1) 20210512_Q3_U3_1-10_WH_SA_JOW_20210506_1_B6_B5_B4.23678.23678.4 File:"20210512_Q3_U3_1-10_WH_SA_JOW_20210506_1_B6_B5_B4.raw"_ NativeID:"controllerType=0 controllerNumber=1 scan=23678"	JOW_20210506_s1_XiViewer_spectra.mgf	1	20.0 ppm	peptide;a;b;y	992.967361983594	992.958564445	FALSE	FALSE	29.0	FALSE	TRUE	FALSE	FALSE
TDEISTDVSEANSEHSLMITETSSPFR	GPGSMVAR	11	1	24	0	Mer2	Mer2	5	196.08479216	452	(-1) 20210512_Q3_U3_1-10_WH_SA_JOW_20210506_1_B6_B5_B4.24926.24926.5 File:"20210512_Q3_U3_1-10_WH_SA_JOW_20210506_1_B6_B5_B4.raw"_ NativeID:"controllerType=0 controllerNumber=1 scan=24926"	JOW_20210506_s1_XiViewer_spectra.mgf	1	20.0 ppm	peptide;a;b;y	791.373975036094	791.369323912	FALSE	FALSE	79.0	FALSE	TRUE	FALSE	FALSE
TDEISTDVSEANSEHSLMITETSSPFR	GPGSMVAR	11	1	1	0	Mer2	Mer2	4	196.08479216	443	(-1) 20210512_Q3_U3_1-10_WH_SA_JOW_20210506_1_B6_B5_B4.27997.27997.4 File:"20210512_Q3_U3_1-10_WH_SA_JOW_20210506_1_B6_B5_B4.raw"_ NativeID:"controllerType=0 controllerNumber=1 scan=27997"	JOW_20210506_s1_XiViewer_spectra.mgf	1	20.0 ppm	peptide;a;b;y	988.968216475781	988.959835795	FALSE	FALSE	83.0	FALSE	TRUE	FALSE	FALSE
QHETEKSMR	YNSKITR	172	160	6	6	Mer2	Mer2	5	196.08479216	510	(-1) 20210512_Q3_U3_1-10_WH_SA_JOW_20210506_1_B6_B5_B4.7555.7555.5 File:"20210512_Q3_U3_1-10_WH_SA_JOW_20210506_1_B6_B5_B4.raw"_ NativeID:"controllerType=0 controllerNumber=1 scan=7555"	JOW_20210506_s1_XiViewer_spectra.mgf	1	20.0 ppm	peptide;a;b;y	445.229047057578	445.22546887199996	FALSE	FALSE	26.0	FALSE	TRUE	FALSE	FALSE
TKSDSSYR	YNSKITR	143	160	7	4	Mer2	Mer2	4	196.08479216	435	(-1) 20210512_Q3_U3_1-10_WH_SA_JOW_20210506_1_B6_B5_B4.9176.9176.4 File:"20210512_Q3_U3_1-10_WH_SA_JOW_20210506_1_B6_B5_B4.raw"_ NativeID:"controllerType=0 controllerNumber=1 scan=9176"	JOW_20210506_s1_XiViewer_spectra.mgf	1	20.0 ppm	peptide;a;b;y	505.75734001093804	505.757809065	FALSE	FALSE	24.0	FALSE	TRUE	FALSE	FALSE
YNSKITR	YNSKITR	160	160	4	4	Mer2	Mer2	3	196.08479216	86	(-1) 20210512_Q3_U3_1-10_WH_SA_JOW_20210506_1_B7_WDH.10637.10637.3 File:"20210512_Q3_U3_1-10_WH_SA_JOW_20210506_1_B7_WDH.raw"_ NativeID:"controllerType=0 controllerNumber=1 scan=10637"	JOW_20210506_s1_XiViewer_spectra.mgf	1	20.0 ppm	peptide;a;b;y	653.3589688101561	653.35331718	FALSE	FALSE	151.0	FALSE	TRUE	FALSE	FALSE
SSSPTLSTSQNHNSEDNDDASHR	GPGSMVAR	273	1	7	0	Mer2	Mer2	4	196.08479216	873	(-1) 20210512_Q3_U3_1-10_WH_SA_JOW_20210506_1_B7_WDH.11192.11192.4 File:"20210512_Q3_U3_1-10_WH_SA_JOW_20210506_1_B7_WDH.raw"_ NativeID:"controllerType=0 controllerNumber=1 scan=11192"	JOW_20210506_s1_XiViewer_spectra.mgf	1	20.0 ppm	peptide;a;b;y	864.641068038281	864.6332706175	FALSE	FALSE	51.0	FALSE	TRUE	FALSE	FALSE
YNSKITR	YNSKITR	160	160	4	6	Mer2	Mer2	3	196.08479216	356	(-1) 20210512_Q3_U3_1-10_WH_SA_JOW_20210506_1_B7_WDH.11679.11679.3 File:"20210512_Q3_U3_1-10_WH_SA_JOW_20210506_1_B7_WDH.raw"_ NativeID:"controllerType=0 controllerNumber=1 scan=11679"	JOW_20210506_s1_XiViewer_spectra.mgf	1	20.0 ppm	peptide;a;b;y	653.3523589088111	653.35331718	FALSE	FALSE	122.0	FALSE	TRUE	FALSE	FALSE
YNSKITR	YNSKITR	160	160	4	6	Mer2	Mer2	4	196.08479216	488	(-1) 20210512_Q3_U3_1-10_WH_SA_JOW_20210506_1_B7_WDH.11894.11894.4 File:"20210512_Q3_U3_1-10_WH_SA_JOW_20210506_1_B7_WDH.raw"_ NativeID:"controllerType=0 controllerNumber=1 scan=11894"	JOW_20210506_s1_XiViewer_spectra.mgf	1	20.0 ppm	peptide;a;b;y	490.26667469674703	490.26680698	FALSE	FALSE	160.0	FALSE	TRUE	FALSE	FALSE
YNSKITR	YNSKITR	160	160	4	6	Mer2	Mer2	3	196.08479216	27	(-1) 20210512_Q3_U3_1-10_WH_SA_JOW_20210506_1_B7_WDH.11903.11903.3 File:"20210512_Q3_U3_1-10_WH_SA_JOW_20210506_1_B7_WDH.raw"_ NativeID:"controllerType=0 controllerNumber=1 scan=11903"	JOW_20210506_s1_XiViewer_spectra.mgf	1	20.0 ppm	peptide;a;b;y	653.3535996742461	653.35331718	FALSE	FALSE	34.0	FALSE	TRUE	FALSE	FALSE
YNSKITR	YNSKITR	160	160	4	6	Mer2	Mer2	4	196.08479216	610	(-1) 20210512_Q3_U3_1-10_WH_SA_JOW_20210506_1_B7_WDH.12336.12336.4 File:"20210512_Q3_U3_1-10_WH_SA_JOW_20210506_1_B7_WDH.raw"_ NativeID:"controllerType=0 controllerNumber=1 scan=12336"	JOW_20210506_s1_XiViewer_spectra.mgf	1	20.0 ppm	peptide;a;b;y	490.26636270323905	490.26680698	FALSE	FALSE	51.0	FALSE	TRUE	FALSE	FALSE
YNSKITR	GPGSMVAR	160	1	4	0	Mer2	Mer2	3	196.08479216	395	(-1) 20210512_Q3_U3_1-10_WH_SA_JOW_20210506_1_B7_WDH.14633.14633.3 File:"20210512_Q3_U3_1-10_WH_SA_JOW_20210506_1_B7_WDH.raw"_ NativeID:"controllerType=0 controllerNumber=1 scan=14633"	JOW_20210506_s1_XiViewer_spectra.mgf	1	20.0 ppm	peptide;a;b;y	617.6617031851561	617.6562312566667	FALSE	FALSE	32.0	FALSE	TRUE	FALSE	FALSE
YNSKITR	GPGSMVAR	160	1	4	0	Mer2	Mer2	3	196.08479216	308	(-1) 20210512_Q3_U3_1-10_WH_SA_JOW_20210506_1_B7_WDH.15782.15782.3 File:"20210512_Q3_U3_1-10_WH_SA_JOW_20210506_1_B7_WDH.raw"_ NativeID:"controllerType=0 controllerNumber=1 scan=15782"	JOW_20210506_s1_XiViewer_spectra.mgf	1	20.0 ppm	peptide;a;b;y	617.655215568025	617.6562312566667	FALSE	FALSE	26.0	FALSE	TRUE	FALSE	FALSE
GPGSMoxVAR	GPGSMVAR	1	1	0	0	Mer2	Mer2	3	196.08479216	269	(-1) 20210512_Q3_U3_1-10_WH_SA_JOW_20210506_1_B7_WDH.17420.17420.3 File:"20210512_Q3_U3_1-10_WH_SA_JOW_20210506_1_B7_WDH.raw"_ NativeID:"controllerType=0 controllerNumber=1 scan=17420"	JOW_20210506_s1_XiViewer_spectra.mgf	1	20.0 ppm	peptide;a;b;y	587.296163634375	587.2907835333333	FALSE	FALSE	96.0	FALSE	TRUE	FALSE	FALSE
SIFSHSGKVTNAGALEESDK	GPGSMoxVAR	38	1	6	0	Mer2	Mer2	4	196.08479216	590	(-1) 20210512_Q3_U3_1-10_WH_SA_JOW_20210506_1_B7_WDH.17868.17868.4 File:"20210512_Q3_U3_1-10_WH_SA_JOW_20210506_1_B7_WDH.raw"_ NativeID:"controllerType=0 controllerNumber=1 scan=17868"	JOW_20210506_s1_XiViewer_spectra.mgf	1	20.0 ppm	peptide;a;b;y	766.383682784375	766.376645165	FALSE	FALSE	33.0	FALSE	TRUE	FALSE	FALSE
SSSPTLSTSQNHNSEDNDDASHR	YNSKITR	273	160	21	4	Mer2	Mer2	6	196.08479216	765	(-1) 20210512_Q3_U3_1-10_WH_SA_JOW_20210506_1_B7_WDH.8813.8813.6 File:"20210512_Q3_U3_1-10_WH_SA_JOW_20210506_1_B7_WDH.raw"_ NativeID:"controllerType=0 controllerNumber=1 scan=8813"	JOW_20210506_s1_XiViewer_spectra.mgf	1	20.0 ppm	peptide;a;b;y	594.612132110156	594.6064821666666	FALSE	FALSE	13.0	FALSE	TRUE	FALSE	FALSE
TKSDSSYR	YNSKITR	143	160	2	6	Mer2	Mer2	4	196.08479216	361	(-1) 20210512_Q3_U3_1-10_WH_SA_JOW_20210506_1_B7_WDH.9757.9757.4 File:"20210512_Q3_U3_1-10_WH_SA_JOW_20210506_1_B7_WDH.raw"_ NativeID:"controllerType=0 controllerNumber=1 scan=9757"	JOW_20210506_s1_XiViewer_spectra.mgf	1	20.0 ppm	peptide;a;b;y	505.75688224726605	505.757809065	FALSE	FALSE	72.0	FALSE	TRUE	FALSE	FALSE
QHETEKSMR	GPGSMVAR	172	1	6	0	Mer2	Mer2	4	196.08479216	18	(-1) 20210512_Q3_U3_1-10_WH_SA_JOW_20210506_1_B8.10189.10189.4 File:"20210512_Q3_U3_1-10_WH_SA_JOW_20210506_1_B8.raw"_ NativeID:"controllerType=0 controllerNumber=1 scan=10189"	JOW_20210506_s1_XiViewer_spectra.mgf	1	20.0 ppm	peptide;a;b;y	529.511917647656	529.5072025525	FALSE	FALSE	87.0	FALSE	TRUE	FALSE	FALSE
KMVEQTGHIDK	YNSKITR	144	160	1	6	Spp1	Mer2	5	196.08479216	718	(-1) 20210512_Q3_U3_1-10_WH_SA_JOW_20210506_1_B8.10617.10617.5 File:"20210512_Q3_U3_1-10_WH_SA_JOW_20210506_1_B8.raw"_ NativeID:"controllerType=0 controllerNumber=1 scan=10617"	JOW_20210506_s1_XiViewer_spectra.mgf	1	20.0 ppm	peptide;a;b;y	473.249432799766	473.249491888	FALSE	FALSE	5.0	FALSE	TRUE	FALSE	FALSE
SSSPTLSTSQNHNSEDNDDASHR	GPGSMVAR	273	1	7	0	Mer2	Mer2	5	196.08479216	787	(-1) 20210512_Q3_U3_1-10_WH_SA_JOW_20210506_1_B8.10828.10828.5 File:"20210512_Q3_U3_1-10_WH_SA_JOW_20210506_1_B8.raw"_ NativeID:"controllerType=0 controllerNumber=1 scan=10828"	JOW_20210506_s1_XiViewer_spectra.mgf	1	20.0 ppm	peptide;a;b;y	691.9141972040629	691.90807177	FALSE	FALSE	13.0	FALSE	TRUE	FALSE	FALSE
YNSKITR	YNSKITR	160	160	4	6	Mer2	Mer2	3	196.08479216	501	(-1) 20210512_Q3_U3_1-10_WH_SA_JOW_20210506_1_B8.11395.11395.3 File:"20210512_Q3_U3_1-10_WH_SA_JOW_20210506_1_B8.raw"_ NativeID:"controllerType=0 controllerNumber=1 scan=11395"	JOW_20210506_s1_XiViewer_spectra.mgf	1	20.0 ppm	peptide;a;b;y	653.35247186561	653.35331718	FALSE	FALSE	51.0	FALSE	TRUE	FALSE	FALSE
YNSKITR	YNSKITR	160	160	4	6	Mer2	Mer2	4	196.08479216	668	(-1) 20210512_Q3_U3_1-10_WH_SA_JOW_20210506_1_B8.11648.11648.4 File:"20210512_Q3_U3_1-10_WH_SA_JOW_20210506_1_B8.raw"_ NativeID:"controllerType=0 controllerNumber=1 scan=11648"	JOW_20210506_s1_XiViewer_spectra.mgf	1	20.0 ppm	peptide;a;b;y	490.26601849173204	490.26680698	FALSE	FALSE	136.0	FALSE	TRUE	FALSE	FALSE
YNSKITR	YNSKITR	160	160	4	6	Mer2	Mer2	3	196.08479216	59	(-1) 20210512_Q3_U3_1-10_WH_SA_JOW_20210506_1_B8.11650.11650.3 File:"20210512_Q3_U3_1-10_WH_SA_JOW_20210506_1_B8.raw"_ NativeID:"controllerType=0 controllerNumber=1 scan=11650"	JOW_20210506_s1_XiViewer_spectra.mgf	1	20.0 ppm	peptide;a;b;y	653.351827696875	653.35331718	FALSE	FALSE	68.0	FALSE	TRUE	FALSE	FALSE
GPGSMoxVAR	GPGSMoxVAR	1	1	0	0	Mer2	Mer2	3	196.08479216	345	(-1) 20210512_Q3_U3_1-10_WH_SA_JOW_20210506_1_B8.12651.12651.3 File:"20210512_Q3_U3_1-10_WH_SA_JOW_20210506_1_B8.raw"_ NativeID:"controllerType=0 controllerNumber=1 scan=12651"	JOW_20210506_s1_XiViewer_spectra.mgf	1	20.0 ppm	peptide;a;b;y	592.626607970313	592.6224217333333	FALSE	FALSE	152.0	FALSE	TRUE	FALSE	FALSE
ENSDKLIK	YNSKITR	75	160	5	6	Mer2	Mer2	4	196.08479216	545	(-1) 20210512_Q3_U3_1-10_WH_SA_JOW_20210506_1_B8.12804.12804.4 File:"20210512_Q3_U3_1-10_WH_SA_JOW_20210506_1_B8.raw"_ NativeID:"controllerType=0 controllerNumber=1 scan=12804"	JOW_20210506_s1_XiViewer_spectra.mgf	1	20.0 ppm	peptide;a;b;y	506.52934318476605	506.5259182325	FALSE	FALSE	109.0	FALSE	TRUE	FALSE	FALSE
VSTAMLSKGDEK	TKSDSSYR	130	143	8	1	Mer2	Mer2	4	196.08479216	903	(-1) 20210512_Q3_U3_1-10_WH_SA_JOW_20210506_1_B8.12819.12819.4 File:"20210512_Q3_U3_1-10_WH_SA_JOW_20210506_1_B8.raw"_ NativeID:"controllerType=0 controllerNumber=1 scan=12819"	JOW_20210506_s1_XiViewer_spectra.mgf	1	20.0 ppm	peptide;a;b;y	601.8007970421879	601.79696815	FALSE	FALSE	7.0	FALSE	TRUE	FALSE	FALSE
VSTAMLSKGDEK	YNSKITR	130	160	8	4	Mer2	Mer2	3	196.08479216	484	(-1) 20210512_Q3_U3_1-10_WH_SA_JOW_20210506_1_B8.14755.14755.3 File:"20210512_Q3_U3_1-10_WH_SA_JOW_20210506_1_B8.raw"_ NativeID:"controllerType=0 controllerNumber=1 scan=14755"	JOW_20210506_s1_XiViewer_spectra.mgf	1	20.0 ppm	peptide;a;b;y	781.4107266226561	781.4055292933334	FALSE	FALSE	32.0	FALSE	TRUE	FALSE	FALSE
YNSKITR	GPGSMVAR	160	1	4	0	Mer2	Mer2	3	196.08479216	462	(-1) 20210512_Q3_U3_1-10_WH_SA_JOW_20210506_1_B8.15882.15882.3 File:"20210512_Q3_U3_1-10_WH_SA_JOW_20210506_1_B8.raw"_ NativeID:"controllerType=0 controllerNumber=1 scan=15882"	JOW_20210506_s1_XiViewer_spectra.mgf	1	20.0 ppm	peptide;a;b;y	617.654940469402	617.6562312566667	FALSE	FALSE	8.0	FALSE	TRUE	FALSE	FALSE
SIFSHSGKVTNAGALEESDK	YNSKITR	38	160	8	6	Mer2	Mer2	4	196.08479216	142	(-1) 20210512_Q3_U3_1-10_WH_SA_JOW_20210506_1_B8.16970.16970.4 File:"20210512_Q3_U3_1-10_WH_SA_JOW_20210506_1_B8.raw"_ NativeID:"controllerType=0 controllerNumber=1 scan=16970"	JOW_20210506_s1_XiViewer_spectra.mgf	1	20.0 ppm	peptide;a;b;y	789.156204757031	789.1507309575	FALSE	FALSE	25.0	FALSE	TRUE	FALSE	FALSE
SIFSHSGKVTNAGALEESDK	GPGSMoxVAR	38	1	1	0	Mer2	Mer2	4	196.08479216	808	(-1) 20210512_Q3_U3_1-10_WH_SA_JOW_20210506_1_B8.18091.18091.4 File:"20210512_Q3_U3_1-10_WH_SA_JOW_20210506_1_B8.raw"_ NativeID:"controllerType=0 controllerNumber=1 scan=18091"	JOW_20210506_s1_XiViewer_spectra.mgf	1	20.0 ppm	peptide;a;b;y	766.382278975781	766.376645165	FALSE	FALSE	27.0	FALSE	TRUE	FALSE	FALSE
GPGSMoxVAR	GPGSMVAR	1	1	0	0	Mer2	Mer2	3	196.08479216	719	(-1) 20210512_Q3_U3_1-10_WH_SA_JOW_20210506_1_B8.19260.19260.3 File:"20210512_Q3_U3_1-10_WH_SA_JOW_20210506_1_B8.raw"_ NativeID:"controllerType=0 controllerNumber=1 scan=19260"	JOW_20210506_s1_XiViewer_spectra.mgf	1	20.0 ppm	peptide;a;b;y	587.2952481070311	587.2907835333333	FALSE	FALSE	24.0	FALSE	TRUE	FALSE	FALSE
SIFSHSGKVTNAGALEESDK	GPGSMVAR	38	1	8	0	Mer2	Mer2	4	196.08479216	207	(-1) 20210512_Q3_U3_1-10_WH_SA_JOW_20210506_1_B8.20143.20143.4 File:"20210512_Q3_U3_1-10_WH_SA_JOW_20210506_1_B8.raw"_ NativeID:"controllerType=0 controllerNumber=1 scan=20143"	JOW_20210506_s1_XiViewer_spectra.mgf	1	20.0 ppm	peptide;a;b;y	762.384964522656	762.377916515	FALSE	FALSE	118.0	FALSE	TRUE	FALSE	FALSE
SIFSHSGKVTNAGALEESDK	GPGSMVAR	38	1	8	4	Mer2	Mer2	4	196.08479216	612	(-1) 20210512_Q3_U3_1-10_WH_SA_JOW_20210506_1_B8.20343.20343.4 File:"20210512_Q3_U3_1-10_WH_SA_JOW_20210506_1_B8.raw"_ NativeID:"controllerType=0 controllerNumber=1 scan=20343"	JOW_20210506_s1_XiViewer_spectra.mgf	1	20.0 ppm	peptide;a;b;y	762.3840489953129	762.377916515	FALSE	FALSE	41.0	FALSE	TRUE	FALSE	FALSE
QHETEKSMoxR	YNSKITR	172	160	6	6	Mer2	Mer2	4	196.08479216	61	(-1) 20210512_Q3_U3_1-10_WH_SA_JOW_20210506_1_B8.5683.5683.4 File:"20210512_Q3_U3_1-10_WH_SA_JOW_20210506_1_B8.raw"_ NativeID:"controllerType=0 controllerNumber=1 scan=5683"	JOW_20210506_s1_XiViewer_spectra.mgf	1	20.0 ppm	peptide;a;b;y	560.2819178479169	560.278745645	FALSE	FALSE	4.0	FALSE	TRUE	FALSE	FALSE
TKSDSSYR	YNSKITR	143	160	1	4	Mer2	Mer2	5	196.08479216	206	(-1) 20210512_Q3_U3_1-10_WH_SA_JOW_20210506_1_B8.8295.8295.5 File:"20210512_Q3_U3_1-10_WH_SA_JOW_20210506_1_B8.raw"_ NativeID:"controllerType=0 controllerNumber=1 scan=8295"	JOW_20210506_s1_XiViewer_spectra.mgf	1	20.0 ppm	peptide;a;b;y	404.810834166953	404.807702528	FALSE	FALSE	157.0	FALSE	TRUE	FALSE	FALSE
SSSPTLSTSQNHNSEDNDDASHR	YNSKITR	273	160	7	4	Mer2	Mer2	6	196.08479216	458	(-1) 20210512_Q3_U3_1-10_WH_SA_JOW_20210506_1_B8.8413.8413.6 File:"20210512_Q3_U3_1-10_WH_SA_JOW_20210506_1_B8.raw"_ NativeID:"controllerType=0 controllerNumber=1 scan=8413"	JOW_20210506_s1_XiViewer_spectra.mgf	1	20.0 ppm	peptide;a;b;y	594.611277617969	594.6064821666666	FALSE	FALSE	41.0	FALSE	TRUE	FALSE	FALSE
KKSVPPPR	WKLTR	254	95	2	2	Mer2	DECOY:Spp1	4	196.08479216	315	(-1) 20210512_Q3_U3_1-10_WH_SA_JOW_20210506_1_B8.8615.8615.4 File:"20210512_Q3_U3_1-10_WH_SA_JOW_20210506_1_B8.raw"_ NativeID:"controllerType=0 controllerNumber=1 scan=8615"	JOW_20210506_s1_XiViewer_spectra.mgf	1	20.0 ppm	peptide;a;b;y	452.52689868772205	452.5229816725	FALSE	TRUE	65.0	TRUE	FALSE	TRUE	FALSE
SSSPTLSTSQNHNSEDNDDASHR	VLLSLSKDMoxHSLQTR	273	199	7	7	Mer2	Mer2	5	196.08479216	579	(-1) 20210512_Q3_U3_1-2_WH_SA_JOW_20210506_1_B11.11223.11223.5 File:"20210512_Q3_U3_1-2_WH_SA_JOW_20210506_1_B11.raw"_ NativeID:"controllerType=0 controllerNumber=1 scan=11223"	JOW_20210506_s1_XiViewer_spectra.mgf	1	20.0 ppm	peptide;a;b;y	885.82130169625	885.8179709	FALSE	FALSE	23.0	FALSE	TRUE	FALSE	FALSE
SIFSHSGKVTNAGALEESDK	GPGSMoxVAR	38	1	8	0	Mer2	Mer2	4	196.08479216	26	(-1) 20210512_Q3_U3_1-2_WH_SA_JOW_20210506_1_B11.13491.13491.4 File:"20210512_Q3_U3_1-2_WH_SA_JOW_20210506_1_B11.raw"_ NativeID:"controllerType=0 controllerNumber=1 scan=13491"	JOW_20210506_s1_XiViewer_spectra.mgf	1	20.0 ppm	peptide;a;b;y	766.381180342969	766.376645165	FALSE	FALSE	167.0	FALSE	TRUE	FALSE	FALSE
RKCcmRISDCcmYKPCcmLQDSK	ISDCcmYKPCcmLQDSK	99	103	10	6	Spp1	Spp1	7	196.08479216	250	(-1) 20210512_Q3_U3_1-2_WH_SA_JOW_20210506_1_B11.14576.14576.7 File:"20210512_Q3_U3_1-2_WH_SA_JOW_20210506_1_B11.raw"_ NativeID:"controllerType=0 controllerNumber=1 scan=14576"	JOW_20210506_s1_XiViewer_spectra.mgf	1	20.0 ppm	peptide;a;b;y	575.560398951563	575.5583734171429	FALSE	FALSE	10.0	FALSE	TRUE	FALSE	FALSE
SIFSHSGKVTNAGALEESDK	GPGSMoxVAR	38	1	8	0	Mer2	Mer2	4	196.08479216	760	(-1) 20210512_Q3_U3_1-2_WH_SA_JOW_20210506_1_B11.15095.15095.4 File:"20210512_Q3_U3_1-2_WH_SA_JOW_20210506_1_B11.raw"_ NativeID:"controllerType=0 controllerNumber=1 scan=15095"	JOW_20210506_s1_XiViewer_spectra.mgf	1	20.0 ppm	peptide;a;b;y	766.380020675	766.376645165	FALSE	FALSE	103.0	FALSE	TRUE	FALSE	FALSE
TDEISTDVSEANSEHSLMITETSSPFR	YNSKITR	11	160	24	4	Mer2	Mer2	5	196.08479216	791	(-1) 20210512_Q3_U3_1-2_WH_SA_JOW_20210506_1_B11.18454.18454.5 File:"20210512_Q3_U3_1-2_WH_SA_JOW_20210506_1_B11.raw"_ NativeID:"controllerType=0 controllerNumber=1 scan=18454"	JOW_20210506_s1_XiViewer_spectra.mgf	1	20.0 ppm	peptide;a;b;y	812.792737243125	812.787575466	FALSE	FALSE	22.0	FALSE	TRUE	FALSE	FALSE
VLLSLSKDMHSLQTR	GPGSMVAR	199	1	14	0	Mer2	Mer2	4	196.08479216	298	(-1) 20210512_Q3_U3_1-2_WH_SA_JOW_20210506_1_B11.18885.18885.4 File:"20210512_Q3_U3_1-2_WH_SA_JOW_20210506_1_B11.raw"_ NativeID:"controllerType=0 controllerNumber=1 scan=18885"	JOW_20210506_s1_XiViewer_spectra.mgf	1	20.0 ppm	peptide;a;b;y	675.113602217969	675.1098233575	FALSE	FALSE	159.0	FALSE	TRUE	FALSE	FALSE
QVLVEEISRYNSKITR	YNSKITR	151	160	13	6	Mer2	Mer2	4	196.08479216	841	(-1) 20210512_Q3_U3_1-2_WH_SA_JOW_20210506_1_B11.19045.19045.4 File:"20210512_Q3_U3_1-2_WH_SA_JOW_20210506_1_B11.raw"_ NativeID:"controllerType=0 controllerNumber=1 scan=19045"	JOW_20210506_s1_XiViewer_spectra.mgf	1	20.0 ppm	peptide;a;b;y	753.664749678906	753.6622715725	FALSE	FALSE	22.0	FALSE	TRUE	FALSE	FALSE
VLLSLSKDMHSLQTR	GPGSMVAR	199	1	14	0	Mer2	Mer2	4	196.08479216	701	(-1) 20210512_Q3_U3_1-2_WH_SA_JOW_20210506_1_B11.19098.19098.4 File:"20210512_Q3_U3_1-2_WH_SA_JOW_20210506_1_B11.raw"_ NativeID:"controllerType=0 controllerNumber=1 scan=19098"	JOW_20210506_s1_XiViewer_spectra.mgf	1	20.0 ppm	peptide;a;b;y	675.11390739375	675.1098233575	FALSE	FALSE	89.0	FALSE	TRUE	FALSE	FALSE
TDEISTDVSEANSEHSLMITETSSPFR	GPGSMVAR	11	1	24	0	Mer2	Mer2	5	196.08479216	633	(-1) 20210512_Q3_U3_1-2_WH_SA_JOW_20210506_1_B11.21672.21672.5 File:"20210512_Q3_U3_1-2_WH_SA_JOW_20210506_1_B11.raw"_ NativeID:"controllerType=0 controllerNumber=1 scan=21672"	JOW_20210506_s1_XiViewer_spectra.mgf	1	20.0 ppm	peptide;a;b;y	791.37403607125	791.369323912	FALSE	FALSE	130.0	FALSE	TRUE	FALSE	FALSE
TDEISTDVSEANSEHSLMITETSSPFR	GPGSMVAR	11	1	24	0	Mer2	Mer2	5	196.08479216	494	(-1) 20210512_Q3_U3_1-2_WH_SA_JOW_20210506_1_B11.22479.22479.5 File:"20210512_Q3_U3_1-2_WH_SA_JOW_20210506_1_B11.raw"_ NativeID:"controllerType=0 controllerNumber=1 scan=22479"	JOW_20210506_s1_XiViewer_spectra.mgf	1	20.0 ppm	peptide;a;b;y	791.375806090781	791.369323912	FALSE	FALSE	85.0	FALSE	TRUE	FALSE	FALSE
TDEISTDVSEANSEHSLMITETSSPFR	GPGSMVAR	11	1	16	0	Mer2	Mer2	4	196.08479216	54	(-1) 20210512_Q3_U3_1-2_WH_SA_JOW_20210506_1_B11.22808.22808.4 File:"20210512_Q3_U3_1-2_WH_SA_JOW_20210506_1_B11.raw"_ NativeID:"controllerType=0 controllerNumber=1 scan=22808"	JOW_20210506_s1_XiViewer_spectra.mgf	1	20.0 ppm	peptide;a;b;y	988.966507491406	988.959835795	FALSE	FALSE	89.0	FALSE	TRUE	FALSE	FALSE
LELESMELRENSDKLIK	YNSKITR	66	160	14	6	Mer2	Mer2	4	196.08479216	114	(-1) 20210512_Q3_U3_1-2_WH_SA_JOW_20210506_1_B11.23674.23674.4 File:"20210512_Q3_U3_1-2_WH_SA_JOW_20210506_1_B11.raw"_ NativeID:"controllerType=0 controllerNumber=1 scan=23674"	JOW_20210506_s1_XiViewer_spectra.mgf	1	20.0 ppm	peptide;a;b;y	781.662796553906	781.6643169075	FALSE	FALSE	4.0	FALSE	TRUE	FALSE	FALSE
DVDKLKRATVEK	GPGSMVAR	133	1	6	0	DECOY:Spp1	Mer2	3	196.08479216	489	(-1) 20210512_Q3_U3_1-2_WH_SA_JOW_20210506_1_B11.24042.24042.3 File:"20210512_Q3_U3_1-2_WH_SA_JOW_20210506_1_B11.raw"_ NativeID:"controllerType=0 controllerNumber=1 scan=24042"	JOW_20210506_s1_XiViewer_spectra.mgf	1	20.0 ppm	peptide;a;b;y	791.107198790625	791.09691863	TRUE	FALSE	6.0	TRUE	FALSE	TRUE	FALSE
TDEISTDVSEANSEHSLMITETSSPFR	GPGSMVAR	11	1	24	0	Mer2	Mer2	4	196.08479216	835	(-1) 20210512_Q3_U3_1-2_WH_SA_JOW_20210506_1_B11.25658.25658.4 File:"20210512_Q3_U3_1-2_WH_SA_JOW_20210506_1_B11.raw"_ NativeID:"controllerType=0 controllerNumber=1 scan=25658"	JOW_20210506_s1_XiViewer_spectra.mgf	1	20.0 ppm	peptide;a;b;y	988.9679113	988.959835795	FALSE	FALSE	93.0	FALSE	TRUE	FALSE	FALSE
SIFSHSGKVTNAGALEESDK	TLIKDLASQIENQLDK	38	114	8	4	Mer2	Mer2	4	196.08479216	549	(-1) 20210512_Q3_U3_1-2_WH_SA_JOW_20210506_1_B11.26614.26614.4 File:"20210512_Q3_U3_1-2_WH_SA_JOW_20210506_1_B11.raw"_ NativeID:"controllerType=0 controllerNumber=1 scan=26614"	JOW_20210506_s1_XiViewer_spectra.mgf	1	20.0 ppm	peptide;a;b;y	1026.040543135938	1026.030112655	FALSE	FALSE	43.0	FALSE	TRUE	FALSE	FALSE
TDEISTDVSEANSEHSLMITETSSPFR	GPGSMVAR	11	1	24	0	Mer2	Mer2	4	196.08479216	621	(-1) 20210512_Q3_U3_1-2_WH_SA_JOW_20210506_1_B11.27186.27186.4 File:"20210512_Q3_U3_1-2_WH_SA_JOW_20210506_1_B11.raw"_ NativeID:"controllerType=0 controllerNumber=1 scan=27186"	JOW_20210506_s1_XiViewer_spectra.mgf	1	20.0 ppm	peptide;a;b;y	988.969132003125	988.959835795	FALSE	FALSE	94.0	FALSE	TRUE	FALSE	FALSE
TDEISTDVSEANSEHSLMITETSSPFR	GPGSMVAR	11	1	22	0	Mer2	Mer2	4	196.08479216	403	(-1) 20210512_Q3_U3_1-2_WH_SA_JOW_20210506_1_B11.27339.27339.4 File:"20210512_Q3_U3_1-2_WH_SA_JOW_20210506_1_B11.raw"_ NativeID:"controllerType=0 controllerNumber=1 scan=27339"	JOW_20210506_s1_XiViewer_spectra.mgf	1	20.0 ppm	peptide;a;b;y	988.968216475781	988.959835795	FALSE	FALSE	91.0	FALSE	TRUE	FALSE	FALSE
TLIKDLASQIENQLDK	LIKVLNENSK	114	80	4	9	Mer2	Mer2	4	196.08479216	749	(-1) 20210512_Q3_U3_1-2_WH_SA_JOW_20210506_1_B11.28281.28281.4 File:"20210512_Q3_U3_1-2_WH_SA_JOW_20210506_1_B11.raw"_ NativeID:"controllerType=0 controllerNumber=1 scan=28281"	JOW_20210506_s1_XiViewer_spectra.mgf	1	20.0 ppm	peptide;a;b;y	796.201859053906	796.1974154875	FALSE	FALSE	41.0	FALSE	TRUE	FALSE	FALSE
TDEISTDVSEANSEHSLMITETSSPFR	GPGSMVAR	11	1	16	0	Mer2	Mer2	4	196.08479216	96	(-1) 20210512_Q3_U3_1-2_WH_SA_JOW_20210506_1_B11.28771.28771.4 File:"20210512_Q3_U3_1-2_WH_SA_JOW_20210506_1_B11.raw"_ NativeID:"controllerType=0 controllerNumber=1 scan=28771"	JOW_20210506_s1_XiViewer_spectra.mgf	1	20.0 ppm	peptide;a;b;y	988.966263350781	988.959835795	FALSE	FALSE	85.0	FALSE	TRUE	FALSE	FALSE
TLIKDLASQIENQLDK	GPGSMoxVAR	114	1	4	0	Mer2	Mer2	4	196.08479216	674	(-1) 20210512_Q3_U3_1-2_WH_SA_JOW_20210506_1_B11.29344.29344.4 File:"20210512_Q3_U3_1-2_WH_SA_JOW_20210506_1_B11.raw"_ NativeID:"controllerType=0 controllerNumber=1 scan=29344"	JOW_20210506_s1_XiViewer_spectra.mgf	1	20.0 ppm	peptide;a;b;y	704.376297530469	704.372102885	FALSE	FALSE	129.0	FALSE	TRUE	FALSE	FALSE
TDEISTDVSEANSEHSLMITETSSPFR	GPGSMVAR	11	1	24	0	Mer2	Mer2	4	196.08479216	672	(-1) 20210512_Q3_U3_1-2_WH_SA_JOW_20210506_1_B11.29611.29611.4 File:"20210512_Q3_U3_1-2_WH_SA_JOW_20210506_1_B11.raw"_ NativeID:"controllerType=0 controllerNumber=1 scan=29611"	JOW_20210506_s1_XiViewer_spectra.mgf	1	20.0 ppm	peptide;a;b;y	988.9655919640629	988.959835795	FALSE	FALSE	80.0	FALSE	TRUE	FALSE	FALSE
TIIPWEELRPDTLESEL	GPGSMVAR	302	1	15	0	Mer2	Mer2	3	196.08479216	779	(-1) 20210512_Q3_U3_1-2_WH_SA_JOW_20210506_1_B11.29772.29772.3 File:"20210512_Q3_U3_1-2_WH_SA_JOW_20210506_1_B11.raw"_ NativeID:"controllerType=0 controllerNumber=1 scan=29772"	JOW_20210506_s1_XiViewer_spectra.mgf	1	20.0 ppm	peptide;a;b;y	1004.1836758414061	1004.1778548666666	FALSE	FALSE	51.0	FALSE	TRUE	FALSE	FALSE
TIIPWEELRPDTLESEL	GPGSMVAR	302	1	15	0	Mer2	Mer2	4	196.08479216	605	(-1) 20210512_Q3_U3_1-2_WH_SA_JOW_20210506_1_B11.29820.29820.4 File:"20210512_Q3_U3_1-2_WH_SA_JOW_20210506_1_B11.raw"_ NativeID:"controllerType=0 controllerNumber=1 scan=29820"	JOW_20210506_s1_XiViewer_spectra.mgf	1	20.0 ppm	peptide;a;b;y	753.38832145625	753.385210245	FALSE	FALSE	27.0	FALSE	TRUE	FALSE	FALSE
TDEISTDVSEANSEHSLMITETSSPFR	GPGSMVAR	11	1	13	0	Mer2	Mer2	4	196.08479216	225	(-1) 20210512_Q3_U3_1-2_WH_SA_JOW_20210506_1_B11.30650.30650.4 File:"20210512_Q3_U3_1-2_WH_SA_JOW_20210506_1_B11.raw"_ NativeID:"controllerType=0 controllerNumber=1 scan=30650"	JOW_20210506_s1_XiViewer_spectra.mgf	1	20.0 ppm	peptide;a;b;y	988.9673009484379	988.959835795	FALSE	FALSE	54.0	FALSE	TRUE	FALSE	FALSE
DLASQIENQLDKVSTAMLSK	GPGSMoxVAR	118	1	19	0	Mer2	Mer2	3	196.08479216	214	(-1) 20210512_Q3_U3_1-2_WH_SA_JOW_20210506_1_B11.34806.34806.3 File:"20210512_Q3_U3_1-2_WH_SA_JOW_20210506_1_B11.raw"_ NativeID:"controllerType=0 controllerNumber=1 scan=34806"	JOW_20210506_s1_XiViewer_spectra.mgf	1	20.0 ppm	peptide;a;b;y	1059.54201324375	1059.5357133733335	FALSE	FALSE	55.0	FALSE	TRUE	FALSE	FALSE
TDEISTDVSEANSEHSLMITETSSPFR	GPGSMVAR	11	1	16	0	Mer2	Mer2	4	196.08479216	820	(-1) 20210512_Q3_U3_1-2_WH_SA_JOW_20210506_1_B11.50552.50552.4 File:"20210512_Q3_U3_1-2_WH_SA_JOW_20210506_1_B11.raw"_ NativeID:"controllerType=0 controllerNumber=1 scan=50552"	JOW_20210506_s1_XiViewer_spectra.mgf	1	20.0 ppm	peptide;a;b;y	988.968948897656	988.959835795	FALSE	FALSE	83.0	FALSE	TRUE	FALSE	FALSE
SSSPTLSTSQNHNSEDNDDASHR	VLLSLSKDMoxHSLQTR	273	199	5	7	Mer2	Mer2	6	196.08479216	651	(-1) 20210512_Q3_U3_1-2_WH_SA_JOW_20210506_1_B11_WDH.11596.11596.6 File:"20210512_Q3_U3_1-2_WH_SA_JOW_20210506_1_B11_WDH.raw"_ NativeID:"controllerType=0 controllerNumber=1 scan=11596"	JOW_20210506_s1_XiViewer_spectra.mgf	1	20.0 ppm	peptide;a;b;y	738.354990996875	738.3495218133334	FALSE	FALSE	2.0	FALSE	TRUE	FALSE	FALSE
SIFSHSGKVTNAGALEESDK	YNSKITR	38	160	6	4	Mer2	Mer2	4	196.08479216	351	(-1) 20210512_Q3_U3_1-2_WH_SA_JOW_20210506_1_B11_WDH.12928.12928.4 File:"20210512_Q3_U3_1-2_WH_SA_JOW_20210506_1_B11_WDH.raw"_ NativeID:"controllerType=0 controllerNumber=1 scan=12928"	JOW_20210506_s1_XiViewer_spectra.mgf	1	20.0 ppm	peptide;a;b;y	789.155655440625	789.1507309575	FALSE	FALSE	118.0	FALSE	TRUE	FALSE	FALSE
VLLSLSKDMoxHSLQTR	YNSKITR	199	160	14	4	Mer2	Mer2	5	196.08479216	173	(-1) 20210512_Q3_U3_1-2_WH_SA_JOW_20210506_1_B11_WDH.13926.13926.5 File:"20210512_Q3_U3_1-2_WH_SA_JOW_20210506_1_B11_WDH.raw"_ NativeID:"controllerType=0 controllerNumber=1 scan=13926"	JOW_20210506_s1_XiViewer_spectra.mgf	1	20.0 ppm	peptide;a;b;y	564.9107792353129	564.906548436	FALSE	FALSE	152.0	FALSE	TRUE	FALSE	FALSE
KSVPPPRMMVTRSMK	YNSKITR	255	160	13	4	Mer2	Mer2	4	196.08479216	900	(-1) 20210512_Q3_U3_1-2_WH_SA_JOW_20210506_1_B11_WDH.13936.13936.4 File:"20210512_Q3_U3_1-2_WH_SA_JOW_20210506_1_B11_WDH.raw"_ NativeID:"controllerType=0 controllerNumber=1 scan=13936"	JOW_20210506_s1_XiViewer_spectra.mgf	1	20.0 ppm	peptide;a;b;y	706.1364904015629	706.1303958225	FALSE	FALSE	36.0	FALSE	TRUE	FALSE	FALSE
VLLSLSKDMHSLQTR	YNSKITR	199	160	14	4	Mer2	Mer2	5	196.08479216	790	(-1) 20210512_Q3_U3_1-2_WH_SA_JOW_20210506_1_B11_WDH.15972.15972.5 File:"20210512_Q3_U3_1-2_WH_SA_JOW_20210506_1_B11_WDH.raw"_ NativeID:"controllerType=0 controllerNumber=1 scan=15972"	JOW_20210506_s1_XiViewer_spectra.mgf	1	20.0 ppm	peptide;a;b;y	561.7120487665629	561.7075655159999	FALSE	FALSE	170.0	FALSE	TRUE	FALSE	FALSE
SIFSHSGKVTNAGALEESDK	GPGSMVARGR	38	1	6	0	Mer2	Mer2	4	196.08479216	460	(-1) 20210512_Q3_U3_1-2_WH_SA_JOW_20210506_1_B11_WDH.16586.16586.4 File:"20210512_Q3_U3_1-2_WH_SA_JOW_20210506_1_B11_WDH.raw"_ NativeID:"controllerType=0 controllerNumber=1 scan=16586"	JOW_20210506_s1_XiViewer_spectra.mgf	1	20.0 ppm	peptide;a;b;y	815.6592161662039	815.6585601775	FALSE	FALSE	57.0	FALSE	TRUE	FALSE	FALSE
VLLSLSKDMHSLQTR	GPGSMVAR	199	1	14	0	Mer2	Mer2	4	196.08479216	104	(-1) 20210512_Q3_U3_1-2_WH_SA_JOW_20210506_1_B11_WDH.19202.19202.4 File:"20210512_Q3_U3_1-2_WH_SA_JOW_20210506_1_B11_WDH.raw"_ NativeID:"controllerType=0 controllerNumber=1 scan=19202"	JOW_20210506_s1_XiViewer_spectra.mgf	1	20.0 ppm	peptide;a;b;y	675.114151534375	675.1098233575	FALSE	FALSE	182.0	FALSE	TRUE	FALSE	FALSE
TDEISTDVSEANSEHSLMoxITETSSPFR	GPGSMoxVAR	11	1	16	0	Mer2	Mer2	4	196.08479216	131	(-1) 20210512_Q3_U3_1-2_WH_SA_JOW_20210506_1_B11_WDH.19728.19728.4 File:"20210512_Q3_U3_1-2_WH_SA_JOW_20210506_1_B11_WDH.raw"_ NativeID:"controllerType=0 controllerNumber=1 scan=19728"	JOW_20210506_s1_XiViewer_spectra.mgf	1	20.0 ppm	peptide;a;b;y	996.9653478234379	996.957293095	FALSE	FALSE	77.0	FALSE	TRUE	FALSE	FALSE
TDEISTDVSEANSEHSLMoxITETSSPFR	GPGSMoxVAR	11	1	24	0	Mer2	Mer2	4	196.08479216	511	(-1) 20210512_Q3_U3_1-2_WH_SA_JOW_20210506_1_B11_WDH.19926.19926.4 File:"20210512_Q3_U3_1-2_WH_SA_JOW_20210506_1_B11_WDH.raw"_ NativeID:"controllerType=0 controllerNumber=1 scan=19926"	JOW_20210506_s1_XiViewer_spectra.mgf	1	20.0 ppm	peptide;a;b;y	996.963211592969	996.957293095	FALSE	FALSE	79.0	FALSE	TRUE	FALSE	FALSE
TDEISTDVSEANSEHSLMITETSSPFR	GPGSMVAR	11	1	5	0	Mer2	Mer2	4	196.08479216	459	(-1) 20210512_Q3_U3_1-2_WH_SA_JOW_20210506_1_B11_WDH.20661.20661.4 File:"20210512_Q3_U3_1-2_WH_SA_JOW_20210506_1_B11_WDH.raw"_ NativeID:"controllerType=0 controllerNumber=1 scan=20661"	JOW_20210506_s1_XiViewer_spectra.mgf	1	20.0 ppm	peptide;a;b;y	988.965042647656	988.959835795	FALSE	FALSE	35.0	FALSE	TRUE	FALSE	FALSE
TDEISTDVSEANSEHSLMITETSSPFR	GPGSMVAR	11	1	24	0	Mer2	Mer2	4	196.08479216	408	(-1) 20210512_Q3_U3_1-2_WH_SA_JOW_20210506_1_B11_WDH.20933.20933.4 File:"20210512_Q3_U3_1-2_WH_SA_JOW_20210506_1_B11_WDH.raw"_ NativeID:"controllerType=0 controllerNumber=1 scan=20933"	JOW_20210506_s1_XiViewer_spectra.mgf	1	20.0 ppm	peptide;a;b;y	988.9660802453129	988.959835795	FALSE	FALSE	53.0	FALSE	TRUE	FALSE	FALSE
TDEISTDVSEANSEHSLMoxITETSSPFR	GPGSMoxVAR	11	1	16	0	Mer2	Mer2	4	196.08479216	66	(-1) 20210512_Q3_U3_1-2_WH_SA_JOW_20210506_1_B11_WDH.21327.21327.4 File:"20210512_Q3_U3_1-2_WH_SA_JOW_20210506_1_B11_WDH.raw"_ NativeID:"controllerType=0 controllerNumber=1 scan=21327"	JOW_20210506_s1_XiViewer_spectra.mgf	1	20.0 ppm	peptide;a;b;y	996.970657882031	996.957293095	FALSE	FALSE	72.0	FALSE	TRUE	FALSE	FALSE
HLDWVSTNQEQYLQQIDSLESMoxQER	GPGSMVAR	308	1	6	0	Spp1	Mer2	5	196.08479216	655	(-1) 20210512_Q3_U3_1-2_WH_SA_JOW_20210506_1_B11_WDH.21681.21681.5 File:"20210512_Q3_U3_1-2_WH_SA_JOW_20210506_1_B11_WDH.raw"_ NativeID:"controllerType=0 controllerNumber=1 scan=21681"	JOW_20210506_s1_XiViewer_spectra.mgf	1	20.0 ppm	peptide;a;b;y	813.387463805625	813.384224388	FALSE	FALSE	9.0	FALSE	TRUE	FALSE	FALSE
TDEISTDVSEANSEHSLMoxITETSSPFR	GPGSMoxVAR	11	1	24	0	Mer2	Mer2	4	196.08479216	193	(-1) 20210512_Q3_U3_1-2_WH_SA_JOW_20210506_1_B11_WDH.21722.21722.4 File:"20210512_Q3_U3_1-2_WH_SA_JOW_20210506_1_B11_WDH.raw"_ NativeID:"controllerType=0 controllerNumber=1 scan=21722"	JOW_20210506_s1_XiViewer_spectra.mgf	1	20.0 ppm	peptide;a;b;y	996.966995772656	996.957293095	FALSE	FALSE	70.0	FALSE	TRUE	FALSE	FALSE
CcmTQEMLFNVGSQLEDVHK	YNSKITR	181	160	2	4	Mer2	Mer2	5	196.08479216	777	(-1) 20210512_Q3_U3_1-2_WH_SA_JOW_20210506_1_B11_WDH.21820.21820.5 File:"20210512_Q3_U3_1-2_WH_SA_JOW_20210506_1_B11_WDH.raw"_ NativeID:"controllerType=0 controllerNumber=1 scan=21820"	JOW_20210506_s1_XiViewer_spectra.mgf	1	20.0 ppm	peptide;a;b;y	643.121655700156	643.1160324939999	FALSE	FALSE	95.0	FALSE	TRUE	FALSE	FALSE
TDEISTDVSEANSEHSLMITETSSPFR	GPGSMVAR	11	1	24	0	Mer2	Mer2	5	196.08479216	348	(-1) 20210512_Q3_U3_1-2_WH_SA_JOW_20210506_1_B11_WDH.22172.22172.5 File:"20210512_Q3_U3_1-2_WH_SA_JOW_20210506_1_B11_WDH.raw"_ NativeID:"controllerType=0 controllerNumber=1 scan=22172"	JOW_20210506_s1_XiViewer_spectra.mgf	1	20.0 ppm	peptide;a;b;y	791.375684020469	791.369323912	FALSE	FALSE	125.0	FALSE	TRUE	FALSE	FALSE
TDEISTDVSEANSEHSLMITETSSPFR	GPGSMVAR	11	1	24	0	Mer2	Mer2	5	196.08479216	792	(-1) 20210512_Q3_U3_1-2_WH_SA_JOW_20210506_1_B11_WDH.22988.22988.5 File:"20210512_Q3_U3_1-2_WH_SA_JOW_20210506_1_B11_WDH.raw"_ NativeID:"controllerType=0 controllerNumber=1 scan=22988"	JOW_20210506_s1_XiViewer_spectra.mgf	1	20.0 ppm	peptide;a;b;y	791.376904723594	791.369323912	FALSE	FALSE	71.0	FALSE	TRUE	FALSE	FALSE
VTNAGALEESDKQILEWAGK	GPGSMoxVAR	46	1	12	0	Mer2	Mer2	4	196.08479216	512	(-1) 20210512_Q3_U3_1-2_WH_SA_JOW_20210506_1_B11_WDH.23056.23056.4 File:"20210512_Q3_U3_1-2_WH_SA_JOW_20210506_1_B11_WDH.raw"_ NativeID:"controllerType=0 controllerNumber=1 scan=23056"	JOW_20210506_s1_XiViewer_spectra.mgf	1	20.0 ppm	peptide;a;b;y	786.9033361046879	786.89620774	FALSE	FALSE	54.0	FALSE	TRUE	FALSE	FALSE
TDEISTDVSEANSEHSLMITETSSPFR	GPGSMVAR	11	1	24	0	Mer2	Mer2	5	196.08479216	716	(-1) 20210512_Q3_U3_1-2_WH_SA_JOW_20210506_1_B11_WDH.23361.23361.5 File:"20210512_Q3_U3_1-2_WH_SA_JOW_20210506_1_B11_WDH.raw"_ NativeID:"controllerType=0 controllerNumber=1 scan=23361"	JOW_20210506_s1_XiViewer_spectra.mgf	1	20.0 ppm	peptide;a;b;y	791.375500915	791.369323912	FALSE	FALSE	110.0	FALSE	TRUE	FALSE	FALSE
CcmTQEMoxLFNVGSQLEDVHK	GPGSMVAR	181	1	2	0	Mer2	Mer2	4	196.08479216	47	(-1) 20210512_Q3_U3_1-2_WH_SA_JOW_20210506_1_B11_WDH.23474.23474.4 File:"20210512_Q3_U3_1-2_WH_SA_JOW_20210506_1_B11_WDH.raw"_ NativeID:"controllerType=0 controllerNumber=1 scan=23474"	JOW_20210506_s1_XiViewer_spectra.mgf	1	20.0 ppm	peptide;a;b;y	780.875687178906	780.86913573	FALSE	FALSE	150.0	FALSE	TRUE	FALSE	FALSE
TDEISTDVSEANSEHSLMITETSSPFR	GPGSMVAR	11	1	24	0	Mer2	Mer2	5	196.08479216	118	(-1) 20210512_Q3_U3_1-2_WH_SA_JOW_20210506_1_B11_WDH.24441.24441.5 File:"20210512_Q3_U3_1-2_WH_SA_JOW_20210506_1_B11_WDH.raw"_ NativeID:"controllerType=0 controllerNumber=1 scan=24441"	JOW_20210506_s1_XiViewer_spectra.mgf	1	20.0 ppm	peptide;a;b;y	791.377026793906	791.369323912	FALSE	FALSE	67.0	FALSE	TRUE	FALSE	FALSE
VTNAGALEESDKQILEWAGK	GPGSMVAR	46	1	12	0	Mer2	Mer2	4	196.08479216	89	(-1) 20210512_Q3_U3_1-2_WH_SA_JOW_20210506_1_B11_WDH.24570.24570.4 File:"20210512_Q3_U3_1-2_WH_SA_JOW_20210506_1_B11_WDH.raw"_ NativeID:"controllerType=0 controllerNumber=1 scan=24570"	JOW_20210506_s1_XiViewer_spectra.mgf	1	20.0 ppm	peptide;a;b;y	782.9043126671879	782.89747909	FALSE	FALSE	54.0	FALSE	TRUE	FALSE	FALSE
TDEISTDVSEANSEHSLMITETSSPFR	GPGSMVAR	11	1	1	0	Mer2	Mer2	5	196.08479216	503	(-1) 20210512_Q3_U3_1-2_WH_SA_JOW_20210506_1_B11_WDH.24652.24652.5 File:"20210512_Q3_U3_1-2_WH_SA_JOW_20210506_1_B11_WDH.raw"_ NativeID:"controllerType=0 controllerNumber=1 scan=24652"	JOW_20210506_s1_XiViewer_spectra.mgf	1	20.0 ppm	peptide;a;b;y	791.376721618125	791.369323912	FALSE	FALSE	65.0	FALSE	TRUE	FALSE	FALSE
TDEISTDVSEANSEHSLMITETSSPFR	GPGSMVAR	11	1	16	0	Mer2	Mer2	5	196.08479216	652	(-1) 20210512_Q3_U3_1-2_WH_SA_JOW_20210506_1_B11_WDH.25553.25553.5 File:"20210512_Q3_U3_1-2_WH_SA_JOW_20210506_1_B11_WDH.raw"_ NativeID:"controllerType=0 controllerNumber=1 scan=25553"	JOW_20210506_s1_XiViewer_spectra.mgf	1	20.0 ppm	peptide;a;b;y	791.3764774775	791.369323912	FALSE	FALSE	32.0	FALSE	TRUE	FALSE	FALSE
TIIPWEELRPDTLESEL	GPGSMoxVAR	302	1	1	0	Mer2	Mer2	4	196.08479216	270	(-1) 20210512_Q3_U3_1-2_WH_SA_JOW_20210506_1_B11_WDH.25925.25925.4 File:"20210512_Q3_U3_1-2_WH_SA_JOW_20210506_1_B11_WDH.raw"_ NativeID:"controllerType=0 controllerNumber=1 scan=25925"	JOW_20210506_s1_XiViewer_spectra.mgf	1	20.0 ppm	peptide;a;b;y	757.388870772656	757.383938895	FALSE	FALSE	6.0	FALSE	TRUE	FALSE	FALSE
CcmTQEMLFNVGSQLEDVHK	GPGSMVAR	181	1	11	0	Mer2	Mer2	4	196.08479216	727	(-1) 20210512_Q3_U3_1-2_WH_SA_JOW_20210506_1_B11_WDH.26412.26412.4 File:"20210512_Q3_U3_1-2_WH_SA_JOW_20210506_1_B11_WDH.raw"_ NativeID:"controllerType=0 controllerNumber=1 scan=26412"	JOW_20210506_s1_XiViewer_spectra.mgf	1	20.0 ppm	peptide;a;b;y	776.875687178906	776.87040708	FALSE	FALSE	145.0	FALSE	TRUE	FALSE	FALSE
DLASQIENQLDKVSTAMoxLSK	YNSKITR	118	160	12	6	Mer2	Mer2	4	196.08479216	33	(-1) 20210512_Q3_U3_1-2_WH_SA_JOW_20210506_1_B11_WDH.26657.26657.4 File:"20210512_Q3_U3_1-2_WH_SA_JOW_20210506_1_B11_WDH.raw"_ NativeID:"controllerType=0 controllerNumber=1 scan=26657"	JOW_20210506_s1_XiViewer_spectra.mgf	1	20.0 ppm	peptide;a;b;y	821.682022628125	821.6764185675	FALSE	FALSE	99.0	FALSE	TRUE	FALSE	FALSE
TIIPWEELRPDTLESEL	YNSKITR	302	160	15	4	Mer2	Mer2	4	196.08479216	237	(-1) 20210512_Q3_U3_1-2_WH_SA_JOW_20210506_1_B11_WDH.26874.26874.4 File:"20210512_Q3_U3_1-2_WH_SA_JOW_20210506_1_B11_WDH.raw"_ NativeID:"controllerType=0 controllerNumber=1 scan=26874"	JOW_20210506_s1_XiViewer_spectra.mgf	1	20.0 ppm	peptide;a;b;y	780.166214522656	780.1580246875	FALSE	FALSE	21.0	FALSE	TRUE	FALSE	FALSE
TLIKDLASQIENQLDK	YNSKITR	114	160	1	4	Mer2	Mer2	4	196.08479216	617	(-1) 20210512_Q3_U3_1-2_WH_SA_JOW_20210506_1_B11_WDH.26893.26893.4 File:"20210512_Q3_U3_1-2_WH_SA_JOW_20210506_1_B11_WDH.raw"_ NativeID:"controllerType=0 controllerNumber=1 scan=26893"	JOW_20210506_s1_XiViewer_spectra.mgf	1	20.0 ppm	peptide;a;b;y	727.1523595421879	727.1461886775	FALSE	FALSE	100.0	FALSE	TRUE	FALSE	FALSE
TDEISTDVSEANSEHSLMITETSSPFR	GPGSMVAR	11	1	13	0	Mer2	Mer2	4	196.08479216	480	(-1) 20210512_Q3_U3_1-2_WH_SA_JOW_20210506_1_B11_WDH.27702.27702.4 File:"20210512_Q3_U3_1-2_WH_SA_JOW_20210506_1_B11_WDH.raw"_ NativeID:"controllerType=0 controllerNumber=1 scan=27702"	JOW_20210506_s1_XiViewer_spectra.mgf	1	20.0 ppm	peptide;a;b;y	988.968948897656	988.959835795	FALSE	FALSE	94.0	FALSE	TRUE	FALSE	FALSE
QILEWAGKLELESMoxELR	GPGSMVAR	58	1	8	0	Mer2	Mer2	4	196.08479216	571	(-1) 20210512_Q3_U3_1-2_WH_SA_JOW_20210506_1_B11_WDH.28774.28774.4 File:"20210512_Q3_U3_1-2_WH_SA_JOW_20210506_1_B11_WDH.raw"_ NativeID:"controllerType=0 controllerNumber=1 scan=28774"	JOW_20210506_s1_XiViewer_spectra.mgf	1	20.0 ppm	peptide;a;b;y	758.396439132031	758.39013265	FALSE	FALSE	74.0	FALSE	TRUE	FALSE	FALSE
TDEISTDVSEANSEHSLMITETSSPFR	GPGSMVAR	11	1	13	0	Mer2	Mer2	4	196.08479216	534	(-1) 20210512_Q3_U3_1-2_WH_SA_JOW_20210506_1_B11_WDH.29488.29488.4 File:"20210512_Q3_U3_1-2_WH_SA_JOW_20210506_1_B11_WDH.raw"_ NativeID:"controllerType=0 controllerNumber=1 scan=29488"	JOW_20210506_s1_XiViewer_spectra.mgf	1	20.0 ppm	peptide;a;b;y	988.967728194531	988.959835795	FALSE	FALSE	84.0	FALSE	TRUE	FALSE	FALSE
TIIPWEELRPDTLESEL	GPGSMVAR	302	1	15	0	Mer2	Mer2	3	196.08479216	371	(-1) 20210512_Q3_U3_1-2_WH_SA_JOW_20210506_1_B11_WDH.30526.30526.3 File:"20210512_Q3_U3_1-2_WH_SA_JOW_20210506_1_B11_WDH.raw"_ NativeID:"controllerType=0 controllerNumber=1 scan=30526"	JOW_20210506_s1_XiViewer_spectra.mgf	1	20.0 ppm	peptide;a;b;y	1004.1832485953121	1004.1778548666666	FALSE	FALSE	58.0	FALSE	TRUE	FALSE	FALSE
TIIPWEELRPDTLESEL	GPGSMVAR	302	1	15	0	Mer2	Mer2	4	196.08479216	771	(-1) 20210512_Q3_U3_1-2_WH_SA_JOW_20210506_1_B11_WDH.30585.30585.4 File:"20210512_Q3_U3_1-2_WH_SA_JOW_20210506_1_B11_WDH.raw"_ NativeID:"controllerType=0 controllerNumber=1 scan=30585"	JOW_20210506_s1_XiViewer_spectra.mgf	1	20.0 ppm	peptide;a;b;y	753.388138350781	753.385210245	FALSE	FALSE	25.0	FALSE	TRUE	FALSE	FALSE
QILEWAGKLELESMELR	GPGSMVAR	58	1	8	0	Mer2	Mer2	3	196.08479216	717	(-1) 20210512_Q3_U3_1-2_WH_SA_JOW_20210506_1_B11_WDH.30724.30724.3 File:"20210512_Q3_U3_1-2_WH_SA_JOW_20210506_1_B11_WDH.raw"_ NativeID:"controllerType=0 controllerNumber=1 scan=30724"	JOW_20210506_s1_XiViewer_spectra.mgf	1	20.0 ppm	peptide;a;b;y	1005.5274258414061	1005.51944654	FALSE	FALSE	20.0	FALSE	TRUE	FALSE	FALSE
DLASQIENQLDKVSTAMLSK	YNSKITR	118	160	19	4	Mer2	Mer2	4	196.08479216	691	(-1) 20210512_Q3_U3_1-2_WH_SA_JOW_20210506_1_B11_WDH.32266.32266.4 File:"20210512_Q3_U3_1-2_WH_SA_JOW_20210506_1_B11_WDH.raw"_ NativeID:"controllerType=0 controllerNumber=1 scan=32266"	JOW_20210506_s1_XiViewer_spectra.mgf	1	20.0 ppm	peptide;a;b;y	817.6840978234379	817.6776899175	FALSE	FALSE	89.0	FALSE	TRUE	FALSE	FALSE
TDEISTDVSEANSEHSLMITETSSPFR	GPGSMVAR	11	1	16	0	Mer2	Mer2	4	196.08479216	83	(-1) 20210512_Q3_U3_1-2_WH_SA_JOW_20210506_1_B11_WDH.32320.32320.4 File:"20210512_Q3_U3_1-2_WH_SA_JOW_20210506_1_B11_WDH.raw"_ NativeID:"controllerType=0 controllerNumber=1 scan=32320"	JOW_20210506_s1_XiViewer_spectra.mgf	1	20.0 ppm	peptide;a;b;y	988.967728194531	988.959835795	FALSE	FALSE	65.0	FALSE	TRUE	FALSE	FALSE
DLASQIENQLDKVSTAMLSK	TKSDSSYR	118	143	12	1	Mer2	Mer2	4	196.08479216	279	(-1) 20210512_Q3_U3_1-2_WH_SA_JOW_20210506_1_B11_WDH.32683.32683.4 File:"20210512_Q3_U3_1-2_WH_SA_JOW_20210506_1_B11_WDH.raw"_ NativeID:"controllerType=0 controllerNumber=1 scan=32683"	JOW_20210506_s1_XiViewer_spectra.mgf	1	20.0 ppm	peptide;a;b;y	833.1745763390629	833.1686920025	FALSE	FALSE	88.0	FALSE	TRUE	FALSE	FALSE
QILEWAGKLELESMoxELR	GPGSMoxVAR	58	1	13	0	Mer2	Mer2	4	196.08479216	837	(-1) 20210512_Q3_U3_1-2_WH_SA_JOW_20210506_1_B11_WDH.34752.34752.4 File:"20210512_Q3_U3_1-2_WH_SA_JOW_20210506_1_B11_WDH.raw"_ NativeID:"controllerType=0 controllerNumber=1 scan=34752"	JOW_20210506_s1_XiViewer_spectra.mgf	1	20.0 ppm	peptide;a;b;y	762.387589034375	762.3888613	FALSE	FALSE	51.0	FALSE	TRUE	FALSE	FALSE
DLASQIENQLDKVSTAMLSK	GPGSMoxVAR	118	1	19	0	Mer2	Mer2	3	196.08479216	135	(-1) 20210512_Q3_U3_1-2_WH_SA_JOW_20210506_1_B11_WDH.35651.35651.3 File:"20210512_Q3_U3_1-2_WH_SA_JOW_20210506_1_B11_WDH.raw"_ NativeID:"controllerType=0 controllerNumber=1 scan=35651"	JOW_20210506_s1_XiViewer_spectra.mgf	1	20.0 ppm	peptide;a;b;y	1059.54298980625	1059.5357133733335	FALSE	FALSE	90.0	FALSE	TRUE	FALSE	FALSE
SIFSHSGKVTNAGALEESDK	GPGSMoxVAR	38	1	6	0	Mer2	Mer2	4	196.08479216	593	(-1) 20210512_Q3_U3_1-2_WH_SA_JOW_20210506_1_B7.13036.13036.4 File:"20210512_Q3_U3_1-2_WH_SA_JOW_20210506_1_B7.raw"_ NativeID:"controllerType=0 controllerNumber=1 scan=13036"	JOW_20210506_s1_XiViewer_spectra.mgf	1	20.0 ppm	peptide;a;b;y	766.382217940625	766.376645165	FALSE	FALSE	38.0	FALSE	TRUE	FALSE	FALSE
KTESSKSAK	GPGSMoxVAR	119	1	2	0	H2a	Mer2	3	196.08479216	520	(-1) 20210512_Q3_U3_1-2_WH_SA_JOW_20210506_1_B9.10406.10406.3 File:"20210512_Q3_U3_1-2_WH_SA_JOW_20210506_1_B9.raw"_ NativeID:"controllerType=0 controllerNumber=1 scan=10406"	JOW_20210506_s1_XiViewer_spectra.mgf	1	20.0 ppm	peptide;a;b;y	651.009602316483	651.00195567	FALSE	FALSE	10.0	FALSE	TRUE	FALSE	FALSE
VSTAMoxLSKGDEK	YNSKITR	130	160	7	4	Mer2	Mer2	4	196.08479216	93	(-1) 20210512_Q3_U3_1-2_WH_SA_JOW_20210506_1_B9.10674.10674.4 File:"20210512_Q3_U3_1-2_WH_SA_JOW_20210506_1_B9.raw"_ NativeID:"controllerType=0 controllerNumber=1 scan=10674"	JOW_20210506_s1_XiViewer_spectra.mgf	1	20.0 ppm	peptide;a;b;y	590.308670577344	590.304694715	FALSE	FALSE	11.0	FALSE	TRUE	FALSE	FALSE
LIKVLNENSK	TKSDSSYR	80	143	3	7	Mer2	Mer2	4	196.08479216	589	(-1) 20210512_Q3_U3_1-2_WH_SA_JOW_20210506_1_B9.11790.11790.4 File:"20210512_Q3_U3_1-2_WH_SA_JOW_20210506_1_B9.raw"_ NativeID:"controllerType=0 controllerNumber=1 scan=11790"	JOW_20210506_s1_XiViewer_spectra.mgf	1	20.0 ppm	peptide;a;b;y	574.812882003125	574.809035875	FALSE	FALSE	7.0	FALSE	TRUE	FALSE	FALSE
DMoxHSLQTR	YNSKITR	206	160	4	4	Mer2	Mer2	4	196.08479216	391	(-1) 20210512_Q3_U3_1-2_WH_SA_JOW_20210506_1_B9.12344.12344.4 File:"20210512_Q3_U3_1-2_WH_SA_JOW_20210506_1_B9.raw"_ NativeID:"controllerType=0 controllerNumber=1 scan=12344"	JOW_20210506_s1_XiViewer_spectra.mgf	1	20.0 ppm	peptide;a;b;y	520.769852217969	520.76146012	FALSE	FALSE	12.0	FALSE	TRUE	FALSE	FALSE
SIFSHSGKVTNAGALEESDK	YNSKITR	38	160	8	4	Mer2	Mer2	4	196.08479216	517	(-1) 20210512_Q3_U3_1-2_WH_SA_JOW_20210506_1_B9.14962.14962.4 File:"20210512_Q3_U3_1-2_WH_SA_JOW_20210506_1_B9.raw"_ NativeID:"controllerType=0 controllerNumber=1 scan=14962"	JOW_20210506_s1_XiViewer_spectra.mgf	1	20.0 ppm	peptide;a;b;y	789.157547530469	789.1507309575	FALSE	FALSE	109.0	FALSE	TRUE	FALSE	FALSE
KKSVPPPR	GPGSMoxVAR	254	1	2	0	Mer2	Mer2	3	196.08479216	327	(-1) 20210512_Q3_U3_1-2_WH_SA_JOW_20210506_1_B9.15952.15952.3 File:"20210512_Q3_U3_1-2_WH_SA_JOW_20210506_1_B9.raw"_ NativeID:"controllerType=0 controllerNumber=1 scan=15952"	JOW_20210506_s1_XiViewer_spectra.mgf	1	20.0 ppm	peptide;a;b;y	632.014608458594	632.0157594799999	FALSE	FALSE	47.0	FALSE	TRUE	FALSE	FALSE
VLLSLSKDMoxHSLQTR	YNSKITR	199	160	7	6	Mer2	Mer2	5	196.08479216	853	(-1) 20210512_Q3_U3_1-2_WH_SA_JOW_20210506_1_B9.16306.16306.5 File:"20210512_Q3_U3_1-2_WH_SA_JOW_20210506_1_B9.raw"_ NativeID:"controllerType=0 controllerNumber=1 scan=16306"	JOW_20210506_s1_XiViewer_spectra.mgf	1	20.0 ppm	peptide;a;b;y	564.9112675165629	564.906548436	FALSE	FALSE	84.0	FALSE	TRUE	FALSE	FALSE
GPGSMoxVAR	GPGSMVAR	1	1	0	0	Mer2	Mer2	3	196.08479216	639	(-1) 20210512_Q3_U3_1-2_WH_SA_JOW_20210506_1_B9.16362.16362.3 File:"20210512_Q3_U3_1-2_WH_SA_JOW_20210506_1_B9.raw"_ NativeID:"controllerType=0 controllerNumber=1 scan=16362"	JOW_20210506_s1_XiViewer_spectra.mgf	1	20.0 ppm	peptide;a;b;y	587.2954312125	587.2907835333333	FALSE	FALSE	76.0	FALSE	TRUE	FALSE	FALSE
SIFSHSGKVTNAGALEESDK	ENSDKLIK	38	75	8	5	Mer2	Mer2	4	196.08479216	217	(-1) 20210512_Q3_U3_1-2_WH_SA_JOW_20210506_1_B9.17045.17045.4 File:"20210512_Q3_U3_1-2_WH_SA_JOW_20210506_1_B9.raw"_ NativeID:"controllerType=0 controllerNumber=1 scan=17045"	JOW_20210506_s1_XiViewer_spectra.mgf	1	20.0 ppm	peptide;a;b;y	805.417313155469	805.40984221	FALSE	FALSE	56.0	FALSE	TRUE	FALSE	FALSE
SIFSHSGKVTNAGALEESDK	GPGSMVAR	38	1	6	0	Mer2	Mer2	4	196.08479216	861	(-1) 20210512_Q3_U3_1-2_WH_SA_JOW_20210506_1_B9.18373.18373.4 File:"20210512_Q3_U3_1-2_WH_SA_JOW_20210506_1_B9.raw"_ NativeID:"controllerType=0 controllerNumber=1 scan=18373"	JOW_20210506_s1_XiViewer_spectra.mgf	1	20.0 ppm	peptide;a;b;y	762.384476241406	762.377916515	FALSE	FALSE	160.0	FALSE	TRUE	FALSE	FALSE
KSGDKETR	GPGSMVAR	244	1	1	0	DECOY:Spp1	Mer2	3	196.08479216	281	(-1) 20210512_Q3_U3_1-2_WH_SA_JOW_20210506_1_B9.20242.20242.3 File:"20210512_Q3_U3_1-2_WH_SA_JOW_20210506_1_B9.raw"_ NativeID:"controllerType=0 controllerNumber=1 scan=20242"	JOW_20210506_s1_XiViewer_spectra.mgf	1	20.0 ppm	peptide;a;b;y	630.658658696213	630.6547788666667	TRUE	FALSE	30.0	TRUE	FALSE	TRUE	FALSE
TDEISTDVSEANSEHSLMoxITETSSPFR	GPGSMoxVAR	11	1	13	0	Mer2	Mer2	4	196.08479216	68	(-1) 20210512_Q3_U3_1-2_WH_SA_JOW_20210506_1_B9.22726.22726.4 File:"20210512_Q3_U3_1-2_WH_SA_JOW_20210506_1_B9.raw"_ NativeID:"controllerType=0 controllerNumber=1 scan=22726"	JOW_20210506_s1_XiViewer_spectra.mgf	1	20.0 ppm	peptide;a;b;y	996.964798507031	996.957293095	FALSE	FALSE	95.0	FALSE	TRUE	FALSE	FALSE
TDEISTDVSEANSEHSLMITETSSPFR	GPGSMVAR	11	1	24	0	Mer2	Mer2	4	196.08479216	581	(-1) 20210512_Q3_U3_1-2_WH_SA_JOW_20210506_1_B9.25610.25610.4 File:"20210512_Q3_U3_1-2_WH_SA_JOW_20210506_1_B9.raw"_ NativeID:"controllerType=0 controllerNumber=1 scan=25610"	JOW_20210506_s1_XiViewer_spectra.mgf	1	20.0 ppm	peptide;a;b;y	988.968216475781	988.959835795	FALSE	FALSE	115.0	FALSE	TRUE	FALSE	FALSE
SSSPTLSTSQNHNSEDNDDASHR	YNSKITR	273	160	21	4	Mer2	Mer2	5	196.08479216	160	(-1) 20210512_Q3_U3_1-2_WH_SA_JOW_20210506_1_B9.7507.7507.5 File:"20210512_Q3_U3_1-2_WH_SA_JOW_20210506_1_B9.raw"_ NativeID:"controllerType=0 controllerNumber=1 scan=7507"	JOW_20210506_s1_XiViewer_spectra.mgf	1	20.0 ppm	peptide;a;b;y	713.332532165	713.326323324	FALSE	FALSE	10.0	FALSE	TRUE	FALSE	FALSE
SSSPTLSTSQNHNSEDNDDASHR	YNSKITR	273	160	7	4	Mer2	Mer2	6	196.08479216	385	(-1) 20210512_Q3_U3_1-2_WH_SA_JOW_20210506_1_B9.7528.7528.6 File:"20210512_Q3_U3_1-2_WH_SA_JOW_20210506_1_B9.raw"_ NativeID:"controllerType=0 controllerNumber=1 scan=7528"	JOW_20210506_s1_XiViewer_spectra.mgf	1	20.0 ppm	peptide;a;b;y	594.611704864063	594.6064821666666	FALSE	FALSE	35.0	FALSE	TRUE	FALSE	FALSE
KKSVPPPR	TLWKR	254	95	1	4	Mer2	Spp1	4	196.08479216	671	(-1) 20210512_Q3_U3_1-2_WH_SA_JOW_20210506_1_B9.8471.8471.4 File:"20210512_Q3_U3_1-2_WH_SA_JOW_20210506_1_B9.raw"_ NativeID:"controllerType=0 controllerNumber=1 scan=8471"	JOW_20210506_s1_XiViewer_spectra.mgf	1	20.0 ppm	peptide;a;b;y	452.52712869732403	452.5229816725	FALSE	FALSE	40.0	FALSE	TRUE	FALSE	FALSE
SSSPTLSTSQNHNSEDNDDASHR	GPGSMVAR	273	1	7	0	Mer2	Mer2	5	196.08479216	323	(-1) 20210512_Q3_U3_1-2_WH_SA_JOW_20210506_1_B9.9626.9626.5 File:"20210512_Q3_U3_1-2_WH_SA_JOW_20210506_1_B9.raw"_ NativeID:"controllerType=0 controllerNumber=1 scan=9626"	JOW_20210506_s1_XiViewer_spectra.mgf	1	20.0 ppm	peptide;a;b;y	691.91407513375	691.90807177	FALSE	FALSE	50.0	FALSE	TRUE	FALSE	FALSE
YNSKITR	GPGSMVAR	160	1	4	0	Mer2	Mer2	3	196.08479216	343	(-1) 20210512_Q3_U3_1-2_WH_SA_JOW_20210506_1_B9.9948.9948.3 File:"20210512_Q3_U3_1-2_WH_SA_JOW_20210506_1_B9.raw"_ NativeID:"controllerType=0 controllerNumber=1 scan=9948"	JOW_20210506_s1_XiViewer_spectra.mgf	1	20.0 ppm	peptide;a;b;y	617.6573689373911	617.6562312566667	FALSE	FALSE	106.0	FALSE	TRUE	FALSE	FALSE
KKSVPPPR	GGAKR	254	13	1	4	Mer2	H4	2	196.08479216	210	(-2) 20210512_Q3_U3_1-10_WH_SA_JOW_20210506_1_A12_B12.16328.16328.2 File:"20210512_Q3_U3_1-10_WH_SA_JOW_20210506_1_A12_B12.raw"_ NativeID:"controllerType=0 controllerNumber=1 scan=16328"	JOW_20210506_s1_XiViewer_spectra.mgf	1	20.0 ppm	peptide;a;b;y	796.472292172656	796.47317991	FALSE	FALSE	12.0	FALSE	TRUE	FALSE	FALSE
KKSVPPPR	SVPPPR	254	256	1	1	Mer2	Mer2	2	196.08479216	860	(-2) 20210512_Q3_U3_1-10_WH_SA_JOW_20210506_1_A12_B12.17240.17240.2 File:"20210512_Q3_U3_1-10_WH_SA_JOW_20210506_1_A12_B12.raw"_ NativeID:"controllerType=0 controllerNumber=1 scan=17240"	JOW_20210506_s1_XiViewer_spectra.mgf	1	20.0 ppm	peptide;a;b;y	878.521791684375	878.51504469	FALSE	FALSE	65.0	FALSE	TRUE	FALSE	FALSE
TDEISTDVSEANSEHSLMoxITETSSPFR	GPGSMoxVAR	11	1	5	0	Mer2	Mer2	4	196.08479216	679	(-2) 20210512_Q3_U3_1-10_WH_SA_JOW_20210506_1_A12_B12.18719.18719.4 File:"20210512_Q3_U3_1-10_WH_SA_JOW_20210506_1_A12_B12.raw"_ NativeID:"controllerType=0 controllerNumber=1 scan=18719"	JOW_20210506_s1_XiViewer_spectra.mgf	1	20.0 ppm	peptide;a;b;y	996.9632273851561	996.957293095	FALSE	FALSE	76.0	FALSE	TRUE	FALSE	FALSE
KKSVPPPR	KSVPPPR	254	255	1	1	Mer2	Mer2	2	196.08479216	782	(-2) 20210512_Q3_U3_1-10_WH_SA_JOW_20210506_1_A12_B12.18730.18730.2 File:"20210512_Q3_U3_1-10_WH_SA_JOW_20210506_1_A12_B12.raw"_ NativeID:"controllerType=0 controllerNumber=1 scan=18730"	JOW_20210506_s1_XiViewer_spectra.mgf	1	20.0 ppm	peptide;a;b;y	942.565187680469	942.56252617	FALSE	FALSE	41.0	FALSE	TRUE	FALSE	FALSE
TDEISTDVSEANSEHSLMoxITETSSPFR	GPGSMVAR	11	1	20	0	Mer2	Mer2	4	196.08479216	256	(-2) 20210512_Q3_U3_1-10_WH_SA_JOW_20210506_1_A12_B12.20378.20378.4 File:"20210512_Q3_U3_1-10_WH_SA_JOW_20210506_1_A12_B12.raw"_ NativeID:"controllerType=0 controllerNumber=1 scan=20378"	JOW_20210506_s1_XiViewer_spectra.mgf	1	20.0 ppm	peptide;a;b;y	992.9646922289061	992.958564445	FALSE	FALSE	23.0	FALSE	TRUE	FALSE	FALSE
TDEISTDVSEANSEHSLMoxITETSSPFR	GPGSMVAR	11	1	13	0	Mer2	Mer2	4	196.08479216	181	(-2) 20210512_Q3_U3_1-10_WH_SA_JOW_20210506_1_A12_B12.21187.21187.4 File:"20210512_Q3_U3_1-10_WH_SA_JOW_20210506_1_A12_B12.raw"_ NativeID:"controllerType=0 controllerNumber=1 scan=21187"	JOW_20210506_s1_XiViewer_spectra.mgf	1	20.0 ppm	peptide;a;b;y	992.9641429125	992.958564445	FALSE	FALSE	74.0	FALSE	TRUE	FALSE	FALSE
TDEISTDVSEANSEHSLMITETSSPFR	GPGSMVAR	11	1	5	0	Mer2	Mer2	4	196.08479216	504	(-2) 20210512_Q3_U3_1-10_WH_SA_JOW_20210506_1_A12_B12.21246.21246.4 File:"20210512_Q3_U3_1-10_WH_SA_JOW_20210506_1_A12_B12.raw"_ NativeID:"controllerType=0 controllerNumber=1 scan=21246"	JOW_20210506_s1_XiViewer_spectra.mgf	1	20.0 ppm	peptide;a;b;y	988.965790861719	988.959835795	FALSE	FALSE	139.0	FALSE	TRUE	FALSE	FALSE
TDEISTDVSEANSEHSLMITETSSPFR	GPGSMVAR	11	1	24	0	Mer2	Mer2	5	196.08479216	224	(-2) 20210512_Q3_U3_1-10_WH_SA_JOW_20210506_1_A12_B12.21315.21315.5 File:"20210512_Q3_U3_1-10_WH_SA_JOW_20210506_1_A12_B12.raw"_ NativeID:"controllerType=0 controllerNumber=1 scan=21315"	JOW_20210506_s1_XiViewer_spectra.mgf	1	20.0 ppm	peptide;a;b;y	791.3737435292189	791.369323912	FALSE	FALSE	140.0	FALSE	TRUE	FALSE	FALSE
TDEISTDVSEANSEHSLMoxITETSSPFR	GPGSMVAR	11	1	24	0	Mer2	Mer2	4	196.08479216	63	(-2) 20210512_Q3_U3_1-10_WH_SA_JOW_20210506_1_A12_B12.21333.21333.4 File:"20210512_Q3_U3_1-10_WH_SA_JOW_20210506_1_A12_B12.raw"_ NativeID:"controllerType=0 controllerNumber=1 scan=21333"	JOW_20210506_s1_XiViewer_spectra.mgf	1	20.0 ppm	peptide;a;b;y	992.964387053125	992.958564445	FALSE	FALSE	72.0	FALSE	TRUE	FALSE	FALSE
TDEISTDVSEANSEHSLMITETSSPFR	GPGSMVAR	11	1	22	0	Mer2	Mer2	4	196.08479216	852	(-2) 20210512_Q3_U3_1-10_WH_SA_JOW_20210506_1_A12_B12.21399.21399.4 File:"20210512_Q3_U3_1-10_WH_SA_JOW_20210506_1_A12_B12.raw"_ NativeID:"controllerType=0 controllerNumber=1 scan=21399"	JOW_20210506_s1_XiViewer_spectra.mgf	1	20.0 ppm	peptide;a;b;y	988.9659129320311	988.959835795	FALSE	FALSE	103.0	FALSE	TRUE	FALSE	FALSE
TDEISTDVSEANSEHSLMoxITETSSPFR	GPGSMVAR	11	1	16	0	Mer2	Mer2	4	196.08479216	165	(-2) 20210512_Q3_U3_1-10_WH_SA_JOW_20210506_1_A12_B12.21488.21488.4 File:"20210512_Q3_U3_1-10_WH_SA_JOW_20210506_1_A12_B12.raw"_ NativeID:"controllerType=0 controllerNumber=1 scan=21488"	JOW_20210506_s1_XiViewer_spectra.mgf	1	20.0 ppm	peptide;a;b;y	992.962922209375	992.958564445	FALSE	FALSE	66.0	FALSE	TRUE	FALSE	FALSE
TDEISTDVSEANSEHSLMITETSSPFR	GPGSMVAR	11	1	24	0	Mer2	Mer2	4	196.08479216	143	(-2) 20210512_Q3_U3_1-10_WH_SA_JOW_20210506_1_A12_B12.21768.21768.4 File:"20210512_Q3_U3_1-10_WH_SA_JOW_20210506_1_A12_B12.raw"_ NativeID:"controllerType=0 controllerNumber=1 scan=21768"	JOW_20210506_s1_XiViewer_spectra.mgf	1	20.0 ppm	peptide;a;b;y	988.969147795313	988.959835795	FALSE	FALSE	73.0	FALSE	TRUE	FALSE	FALSE
QTALEMAFR	GPGSMoxVAR	214	1	2	0	Mer2	Mer2	2	196.08479216	307	(-2) 20210512_Q3_U3_1-10_WH_SA_JOW_20210506_1_A12_B12.23802.23802.2 File:"20210512_Q3_U3_1-10_WH_SA_JOW_20210506_1_A12_B12.raw"_ NativeID:"controllerType=0 controllerNumber=1 scan=23802"	JOW_20210506_s1_XiViewer_spectra.mgf	1	20.0 ppm	peptide;a;b;y	1026.519838559375	1026.50369061	FALSE	FALSE	4.0	FALSE	TRUE	FALSE	FALSE
TIIPWEELRPDTLESEL	VLLSLSKDMHSLQTR	302	199	15	7	Mer2	Mer2	5	196.08479216	608	(-2) 20210512_Q3_U3_1-10_WH_SA_JOW_20210506_1_A12_B12.27367.27367.5 File:"20210512_Q3_U3_1-10_WH_SA_JOW_20210506_1_A12_B12.raw"_ NativeID:"controllerType=0 controllerNumber=1 scan=27367"	JOW_20210506_s1_XiViewer_spectra.mgf	1	20.0 ppm	peptide;a;b;y	793.624842162031	793.620539682	FALSE	FALSE	13.0	FALSE	TRUE	FALSE	FALSE
KAEHAVTTYDR	GPGSMVAR	68	1	1	0	DECOY:H4	Mer2	2	196.08479216	661	(-2) 20210512_Q3_U3_1-10_WH_SA_JOW_20210506_1_A12_B12.27701.27701.2 File:"20210512_Q3_U3_1-10_WH_SA_JOW_20210506_1_A12_B12.raw"_ NativeID:"controllerType=0 controllerNumber=1 scan=27701"	JOW_20210506_s1_XiViewer_spectra.mgf	1	20.0 ppm	peptide;a;b;y	1130.564394223438	1130.56058264	TRUE	FALSE	3.0	TRUE	FALSE	TRUE	FALSE
SSSPTLSTSQNHNSEDNDDASHR	SIFSHSGKVTNAGALEESDK	273	38	8	8	Mer2	Mer2	5	196.08479216	17	(-2) 20210512_Q3_U3_1-10_WH_SA_JOW_20210506_1_B10.10879.10879.5 File:"20210512_Q3_U3_1-10_WH_SA_JOW_20210506_1_B10.raw"_ NativeID:"controllerType=0 controllerNumber=1 scan=10879"	JOW_20210506_s1_XiViewer_spectra.mgf	1	20.0 ppm	peptide;a;b;y	952.439051146406	952.4334625060001	FALSE	FALSE	13.0	FALSE	TRUE	FALSE	FALSE
SIFSHSGKVTNAGALEESDK	GPGSMoxVAR	38	1	4	0	Mer2	Mer2	5	196.08479216	737	(-2) 20210512_Q3_U3_1-10_WH_SA_JOW_20210506_1_B10.13912.13912.5 File:"20210512_Q3_U3_1-10_WH_SA_JOW_20210506_1_B10.raw"_ NativeID:"controllerType=0 controllerNumber=1 scan=13912"	JOW_20210506_s1_XiViewer_spectra.mgf	1	20.0 ppm	peptide;a;b;y	613.306910033125	613.302771408	FALSE	FALSE	71.0	FALSE	TRUE	FALSE	FALSE
SIFSHSGKVTNAGALEESDK	GPGSMoxVAR	38	1	4	0	Mer2	Mer2	4	196.08479216	684	(-2) 20210512_Q3_U3_1-10_WH_SA_JOW_20210506_1_B10.14148.14148.4 File:"20210512_Q3_U3_1-10_WH_SA_JOW_20210506_1_B10.raw"_ NativeID:"controllerType=0 controllerNumber=1 scan=14148"	JOW_20210506_s1_XiViewer_spectra.mgf	1	20.0 ppm	peptide;a;b;y	766.3794871507811	766.376645165	FALSE	FALSE	97.0	FALSE	TRUE	FALSE	FALSE
SIFSHSGKVTNAGALEESDK	SIFSHSGKVTNAGALEESDK	38	38	1	8	Mer2	Mer2	5	196.08479216	784	(-2) 20210512_Q3_U3_1-10_WH_SA_JOW_20210506_1_B10.15926.15926.5 File:"20210512_Q3_U3_1-10_WH_SA_JOW_20210506_1_B10.raw"_ NativeID:"controllerType=0 controllerNumber=1 scan=15926"	JOW_20210506_s1_XiViewer_spectra.mgf	1	20.0 ppm	peptide;a;b;y	870.6347298573439	870.6291792239999	FALSE	FALSE	84.0	FALSE	TRUE	FALSE	FALSE
VLLSLSKDMHSLQTR	YNSKITR	199	160	14	4	Mer2	Mer2	4	196.08479216	640	(-2) 20210512_Q3_U3_1-10_WH_SA_JOW_20210506_1_B10.16212.16212.4 File:"20210512_Q3_U3_1-10_WH_SA_JOW_20210506_1_B10.raw"_ NativeID:"controllerType=0 controllerNumber=1 scan=16212"	JOW_20210506_s1_XiViewer_spectra.mgf	1	20.0 ppm	peptide;a;b;y	701.886689299219	701.8826378	FALSE	FALSE	200.0	FALSE	TRUE	FALSE	FALSE
GRTDEISTDVSEANSEHSLMoxITETSSPFR	YNSKITR	9	160	18	4	Mer2	Mer2	5	196.08479216	867	(-2) 20210512_Q3_U3_1-10_WH_SA_JOW_20210506_1_B10.16436.16436.5 File:"20210512_Q3_U3_1-10_WH_SA_JOW_20210506_1_B10.raw"_ NativeID:"controllerType=0 controllerNumber=1 scan=16436"	JOW_20210506_s1_XiViewer_spectra.mgf	1	20.0 ppm	peptide;a;b;y	858.6161751698439	858.611073316	FALSE	FALSE	57.0	FALSE	TRUE	FALSE	FALSE
TDEISTDVSEANSEHSLMITETSSPFR	GPGSMoxVAR	11	1	24	0	Mer2	Mer2	5	196.08479216	626	(-2) 20210512_Q3_U3_1-10_WH_SA_JOW_20210506_1_B10.21534.21534.5 File:"20210512_Q3_U3_1-10_WH_SA_JOW_20210506_1_B10.raw"_ NativeID:"controllerType=0 controllerNumber=1 scan=21534"	JOW_20210506_s1_XiViewer_spectra.mgf	1	20.0 ppm	peptide;a;b;y	794.5751595448439	794.568306832	FALSE	FALSE	47.0	FALSE	TRUE	FALSE	FALSE
GRTDEISTDVSEANSEHSLMITETSSPFR	GPGSMVARGR	9	1	15	0	Mer2	Mer2	5	196.08479216	105	(-2) 20210512_Q3_U3_1-10_WH_SA_JOW_20210506_1_B10.21585.21585.5 File:"20210512_Q3_U3_1-10_WH_SA_JOW_20210506_1_B10.raw"_ NativeID:"controllerType=0 controllerNumber=1 scan=21585"	JOW_20210506_s1_XiViewer_spectra.mgf	1	20.0 ppm	peptide;a;b;y	876.6180672596879	876.6183537720001	FALSE	FALSE	81.0	FALSE	TRUE	FALSE	FALSE
TDEISTDVSEANSEHSLMITETSSPFR	GPGSMVAR	11	1	13	0	Mer2	Mer2	4	196.08479216	262	(-2) 20210512_Q3_U3_1-10_WH_SA_JOW_20210506_1_B10.23221.23221.4 File:"20210512_Q3_U3_1-10_WH_SA_JOW_20210506_1_B10.raw"_ NativeID:"controllerType=0 controllerNumber=1 scan=23221"	JOW_20210506_s1_XiViewer_spectra.mgf	1	20.0 ppm	peptide;a;b;y	988.962067717188	988.959835795	FALSE	FALSE	97.0	FALSE	TRUE	FALSE	FALSE
TDEISTDVSEANSEHSLMITETSSPFR	GPGSMVAR	11	1	23	0	Mer2	Mer2	5	196.08479216	8	(-2) 20210512_Q3_U3_1-10_WH_SA_JOW_20210506_1_B10.23765.23765.5 File:"20210512_Q3_U3_1-10_WH_SA_JOW_20210506_1_B10.raw"_ NativeID:"controllerType=0 controllerNumber=1 scan=23765"	JOW_20210506_s1_XiViewer_spectra.mgf	1	20.0 ppm	peptide;a;b;y	791.3746590565629	791.369323912	FALSE	FALSE	36.0	FALSE	TRUE	FALSE	FALSE
TDEISTDVSEANSEHSLMITETSSPFR	GPGSMVAR	11	1	13	0	Mer2	Mer2	4	196.08479216	240	(-2) 20210512_Q3_U3_1-10_WH_SA_JOW_20210506_1_B10.24635.24635.4 File:"20210512_Q3_U3_1-10_WH_SA_JOW_20210506_1_B10.raw"_ NativeID:"controllerType=0 controllerNumber=1 scan=24635"	JOW_20210506_s1_XiViewer_spectra.mgf	1	20.0 ppm	peptide;a;b;y	988.96463119375	988.959835795	FALSE	FALSE	97.0	FALSE	TRUE	FALSE	FALSE
VTNAGALEESDKQILEWAGK	GPGSMVAR	46	1	10	0	Mer2	Mer2	4	196.08479216	231	(-2) 20210512_Q3_U3_1-10_WH_SA_JOW_20210506_1_B10.25565.25565.4 File:"20210512_Q3_U3_1-10_WH_SA_JOW_20210506_1_B10.raw"_ NativeID:"controllerType=0 controllerNumber=1 scan=25565"	JOW_20210506_s1_XiViewer_spectra.mgf	1	20.0 ppm	peptide;a;b;y	782.902619475	782.89747909	FALSE	FALSE	62.0	FALSE	TRUE	FALSE	FALSE
TDEISTDVSEANSEHSLMITETSSPFR	GPGSMVAR	11	1	13	0	Mer2	Mer2	4	196.08479216	470	(-2) 20210512_Q3_U3_1-10_WH_SA_JOW_20210506_1_B10.26412.26412.4 File:"20210512_Q3_U3_1-10_WH_SA_JOW_20210506_1_B10.raw"_ NativeID:"controllerType=0 controllerNumber=1 scan=26412"	JOW_20210506_s1_XiViewer_spectra.mgf	1	20.0 ppm	peptide;a;b;y	988.961945646875	988.959835795	FALSE	FALSE	98.0	FALSE	TRUE	FALSE	FALSE
KKSVPPPR	KDGKKR	254	21	1	5	Mer2	H2b	4	196.08479216	561	(-2) 20210512_Q3_U3_1-10_WH_SA_JOW_20210506_1_B10.6461.6461.4 File:"20210512_Q3_U3_1-10_WH_SA_JOW_20210506_1_B10.raw"_ NativeID:"controllerType=0 controllerNumber=1 scan=6461"	JOW_20210506_s1_XiViewer_spectra.mgf	1	20.0 ppm	peptide;a;b;y	459.532563322656	459.5298010025	FALSE	FALSE	10.0	FALSE	TRUE	FALSE	FALSE
KKSVPPPR	KDGKKR	254	21	3	5	Mer2	H2b	4	196.08479216	499	(-2) 20210512_Q3_U3_1-10_WH_SA_JOW_20210506_1_B10.6619.6619.4 File:"20210512_Q3_U3_1-10_WH_SA_JOW_20210506_1_B10.raw"_ NativeID:"controllerType=0 controllerNumber=1 scan=6619"	JOW_20210506_s1_XiViewer_spectra.mgf	1	20.0 ppm	peptide;a;b;y	459.532547742212	459.5298010025	FALSE	FALSE	9.0	FALSE	TRUE	FALSE	FALSE
TVTAMDVVYALKR	KKSVPPPR	80	254	12	1	H4	Mer2	4	196.08479216	648	(-2) 20210512_Q3_U3_1-10_WH_SA_JOW_20210506_1_B10.9718.9718.4 File:"20210512_Q3_U3_1-10_WH_SA_JOW_20210506_1_B10.raw"_ NativeID:"controllerType=0 controllerNumber=1 scan=9718"	JOW_20210506_s1_XiViewer_spectra.mgf	1	20.0 ppm	peptide;a;b;y	643.3731394945311	643.367629325	FALSE	FALSE	18.0	FALSE	TRUE	FALSE	FALSE
SSSPTLSTSQNHNSEDNDDASHR	SIFSHSGKVTNAGALEESDK	273	38	21	8	Mer2	Mer2	5	196.08479216	203	(-2) 20210512_Q3_U3_1-10_WH_SA_JOW_20210506_1_B10_1u10.10941.10941.5 File:"20210512_Q3_U3_1-10_WH_SA_JOW_20210506_1_B10_1u10.raw"_ NativeID:"controllerType=0 controllerNumber=1 scan=10941"	JOW_20210506_s1_XiViewer_spectra.mgf	1	20.0 ppm	peptide;a;b;y	952.4403328846879	952.4334625060001	FALSE	FALSE	5.0	FALSE	TRUE	FALSE	FALSE
SIFSHSGKVTNAGALEESDK	YNSKITR	38	160	4	4	Mer2	Mer2	4	196.08479216	894	(-2) 20210512_Q3_U3_1-10_WH_SA_JOW_20210506_1_B10_1u10.12865.12865.4 File:"20210512_Q3_U3_1-10_WH_SA_JOW_20210506_1_B10_1u10.raw"_ NativeID:"controllerType=0 controllerNumber=1 scan=12865"	JOW_20210506_s1_XiViewer_spectra.mgf	1	20.0 ppm	peptide;a;b;y	789.15701400625	789.1507309575	FALSE	FALSE	39.0	FALSE	TRUE	FALSE	FALSE
GPGSMVAR	GPGSMVAR	1	1	0	0	Mer2	Mer2	3	196.08479216	213	(-2) 20210512_Q3_U3_1-10_WH_SA_JOW_20210506_1_B10_1u10.15904.15904.3 File:"20210512_Q3_U3_1-10_WH_SA_JOW_20210506_1_B10_1u10.raw"_ NativeID:"controllerType=0 controllerNumber=1 scan=15904"	JOW_20210506_s1_XiViewer_spectra.mgf	1	20.0 ppm	peptide;a;b;y	581.963176878125	581.9591453333334	FALSE	FALSE	238.0	FALSE	TRUE	FALSE	FALSE
SIFSHSGKVTNAGALEESDK	SIFSHSGKVTNAGALEESDK	38	38	4	8	Mer2	Mer2	5	196.08479216	666	(-2) 20210512_Q3_U3_1-10_WH_SA_JOW_20210506_1_B10_1u10.16053.16053.5 File:"20210512_Q3_U3_1-10_WH_SA_JOW_20210506_1_B10_1u10.raw"_ NativeID:"controllerType=0 controllerNumber=1 scan=16053"	JOW_20210506_s1_XiViewer_spectra.mgf	1	20.0 ppm	peptide;a;b;y	870.6364388417189	870.6291792239999	FALSE	FALSE	46.0	FALSE	TRUE	FALSE	FALSE
VLLSLSKDMHSLQTR	GPGSMVAR	199	1	7	4	Mer2	Mer2	4	196.08479216	538	(-2) 20210512_Q3_U3_1-10_WH_SA_JOW_20210506_1_B10_1u10.19381.19381.4 File:"20210512_Q3_U3_1-10_WH_SA_JOW_20210506_1_B10_1u10.raw"_ NativeID:"controllerType=0 controllerNumber=1 scan=19381"	JOW_20210506_s1_XiViewer_spectra.mgf	1	20.0 ppm	peptide;a;b;y	675.1148387132811	675.1098233575	FALSE	FALSE	62.0	FALSE	TRUE	FALSE	FALSE
TDEISTDVSEANSEHSLMITETSSPFR	GPGSMoxVAR	11	1	24	0	Mer2	Mer2	5	196.08479216	36	(-2) 20210512_Q3_U3_1-10_WH_SA_JOW_20210506_1_B10_1u10.20499.20499.5 File:"20210512_Q3_U3_1-10_WH_SA_JOW_20210506_1_B10_1u10.raw"_ NativeID:"controllerType=0 controllerNumber=1 scan=20499"	JOW_20210506_s1_XiViewer_spectra.mgf	1	20.0 ppm	peptide;a;b;y	794.5763192128129	794.568306832	FALSE	FALSE	113.0	FALSE	TRUE	FALSE	FALSE
GPGSMoxSLPQWCcmPPHSTLKR	YNSKITR	1	160	18	6	Spp1	Mer2	5	196.08479216	645	(-2) 20210512_Q3_U3_1-10_WH_SA_JOW_20210506_1_B10_1u10.8285.8285.5 File:"20210512_Q3_U3_1-10_WH_SA_JOW_20210506_1_B10_1u10.raw"_ NativeID:"controllerType=0 controllerNumber=1 scan=8285"	JOW_20210506_s1_XiViewer_spectra.mgf	1	20.0 ppm	peptide;a;b;y	646.530054564375	646.5266402320001	FALSE	FALSE	20.0	FALSE	TRUE	FALSE	FALSE
SIFSHSGKVTNAGALEESDK	ENSDKLIK	38	75	18	5	Mer2	Mer2	4	196.08479216	513	(-2) 20210512_Q3_U3_1-10_WH_SA_JOW_20210506_1_B10_WDH.14578.14578.4 File:"20210512_Q3_U3_1-10_WH_SA_JOW_20210506_1_B10_WDH.raw"_ NativeID:"controllerType=0 controllerNumber=1 scan=14578"	JOW_20210506_s1_XiViewer_spectra.mgf	1	20.0 ppm	peptide;a;b;y	805.416230314844	805.40984221	FALSE	FALSE	51.0	FALSE	TRUE	FALSE	FALSE
TDEISTDVSEANSEHSLMITETSSPFR	GPGSMVAR	11	1	24	0	Mer2	Mer2	5	196.08479216	195	(-2) 20210512_Q3_U3_1-10_WH_SA_JOW_20210506_1_B10_WDH.22300.22300.5 File:"20210512_Q3_U3_1-10_WH_SA_JOW_20210506_1_B10_WDH.raw"_ NativeID:"controllerType=0 controllerNumber=1 scan=22300"	JOW_20210506_s1_XiViewer_spectra.mgf	1	20.0 ppm	peptide;a;b;y	791.375330443281	791.369323912	FALSE	FALSE	47.0	FALSE	TRUE	FALSE	FALSE
TIIPWEELRPDTLESEL	YNSKITR	302	160	15	4	Mer2	Mer2	5	196.08479216	419	(-2) 20210512_Q3_U3_1-10_WH_SA_JOW_20210506_1_B10_WDH.25799.25799.5 File:"20210512_Q3_U3_1-10_WH_SA_JOW_20210506_1_B10_WDH.raw"_ NativeID:"controllerType=0 controllerNumber=1 scan=25799"	JOW_20210506_s1_XiViewer_spectra.mgf	1	20.0 ppm	peptide;a;b;y	624.33254479875	624.327875026	FALSE	FALSE	7.0	FALSE	TRUE	FALSE	FALSE
SSSPTLSTSQNHNSEDNDDASHR	YNSKITR	273	160	7	4	Mer2	Mer2	6	196.08479216	692	(-2) 20210512_Q3_U3_1-10_WH_SA_JOW_20210506_1_B10_WDH.6611.6611.6 File:"20210512_Q3_U3_1-10_WH_SA_JOW_20210506_1_B10_WDH.raw"_ NativeID:"controllerType=0 controllerNumber=1 scan=6611"	JOW_20210506_s1_XiViewer_spectra.mgf	1	20.0 ppm	peptide;a;b;y	594.611044005469	594.6064821666666	FALSE	FALSE	26.0	FALSE	TRUE	FALSE	FALSE
SIFSHSGKVTNAGALEESDK	YNSKITR	38	160	8	6	Mer2	Mer2	4	196.08479216	807	(-2) 20210512_Q3_U3_1-10_WH_SA_JOW_20210506_1_B6_B5_B4.15915.15915.4 File:"20210512_Q3_U3_1-10_WH_SA_JOW_20210506_1_B6_B5_B4.raw"_ NativeID:"controllerType=0 controllerNumber=1 scan=15915"	JOW_20210506_s1_XiViewer_spectra.mgf	1	20.0 ppm	peptide;a;b;y	789.1563426195311	789.1507309575	FALSE	FALSE	41.0	FALSE	TRUE	FALSE	FALSE
TDEISTDVSEANSEHSLMoxITETSSPFR	GPGSMoxVAR	11	1	16	0	Mer2	Mer2	4	196.08479216	891	(-2) 20210512_Q3_U3_1-10_WH_SA_JOW_20210506_1_B6_B5_B4.22378.22378.4 File:"20210512_Q3_U3_1-10_WH_SA_JOW_20210506_1_B6_B5_B4.raw"_ NativeID:"controllerType=0 controllerNumber=1 scan=22378"	JOW_20210506_s1_XiViewer_spectra.mgf	1	20.0 ppm	peptide;a;b;y	996.96267806875	996.957293095	FALSE	FALSE	81.0	FALSE	TRUE	FALSE	FALSE
TDEISTDVSEANSEHSLMITETSSPFR	GPGSMVAR	11	1	24	0	Mer2	Mer2	5	196.08479216	865	(-2) 20210512_Q3_U3_1-10_WH_SA_JOW_20210506_1_B6_B5_B4.25088.25088.5 File:"20210512_Q3_U3_1-10_WH_SA_JOW_20210506_1_B6_B5_B4.raw"_ NativeID:"controllerType=0 controllerNumber=1 scan=25088"	JOW_20210506_s1_XiViewer_spectra.mgf	1	20.0 ppm	peptide;a;b;y	791.374292845625	791.369323912	FALSE	FALSE	146.0	FALSE	TRUE	FALSE	FALSE
SSSPTLSTSQNHNSEDNDDASHR	YNSKITR	273	160	14	4	Mer2	Mer2	5	196.08479216	268	(-2) 20210512_Q3_U3_1-10_WH_SA_JOW_20210506_1_B7_WDH.8590.8590.5 File:"20210512_Q3_U3_1-10_WH_SA_JOW_20210506_1_B7_WDH.raw"_ NativeID:"controllerType=0 controllerNumber=1 scan=8590"	JOW_20210506_s1_XiViewer_spectra.mgf	1	20.0 ppm	peptide;a;b;y	713.332788939375	713.326323324	FALSE	FALSE	79.0	FALSE	TRUE	FALSE	FALSE
YNSKITR	YNSKITR	160	160	4	4	Mer2	Mer2	3	196.08479216	119	(-2) 20210512_Q3_U3_1-10_WH_SA_JOW_20210506_1_B8.10282.10282.3 File:"20210512_Q3_U3_1-10_WH_SA_JOW_20210506_1_B8.raw"_ NativeID:"controllerType=0 controllerNumber=1 scan=10282"	JOW_20210506_s1_XiViewer_spectra.mgf	1	20.0 ppm	peptide;a;b;y	653.3590509015629	653.35331718	FALSE	FALSE	102.0	FALSE	TRUE	FALSE	FALSE
GPGSMoxVAR	GPGSMVAR	1	1	0	0	Mer2	Mer2	3	196.08479216	245	(-2) 20210512_Q3_U3_1-10_WH_SA_JOW_20210506_1_B8.18382.18382.3 File:"20210512_Q3_U3_1-10_WH_SA_JOW_20210506_1_B8.raw"_ NativeID:"controllerType=0 controllerNumber=1 scan=18382"	JOW_20210506_s1_XiViewer_spectra.mgf	1	20.0 ppm	peptide;a;b;y	587.2949029523439	587.2907835333333	FALSE	FALSE	53.0	FALSE	TRUE	FALSE	FALSE
GKTKEDK	GPGSMVAR	138	1	2	0	DECOY:Mer2	Mer2	3	196.08479216	750	(-2) 20210512_Q3_U3_1-10_WH_SA_JOW_20210506_1_B8.18860.18860.3 File:"20210512_Q3_U3_1-10_WH_SA_JOW_20210506_1_B8.raw"_ NativeID:"controllerType=0 controllerNumber=1 scan=18860"	JOW_20210506_s1_XiViewer_spectra.mgf	1	20.0 ppm	peptide;a;b;y	592.313303851307	592.3087200833334	TRUE	FALSE	13.0	TRUE	FALSE	TRUE	FALSE
YNSKITR	KDGKKR	160	21	6	5	Mer2	H2b	5	196.08479216	729	(-2) 20210512_Q3_U3_1-10_WH_SA_JOW_20210506_1_B8.6735.6735.5 File:"20210512_Q3_U3_1-10_WH_SA_JOW_20210506_1_B8.raw"_ NativeID:"controllerType=0 controllerNumber=1 scan=6735"	JOW_20210506_s1_XiViewer_spectra.mgf	1	20.0 ppm	peptide;a;b;y	362.411114428926	362.40856206399997	FALSE	FALSE	13.0	FALSE	TRUE	FALSE	FALSE
SSSPTLSTSQNHNSEDNDDASHR	YNSKITR	273	160	5	4	Mer2	Mer2	6	196.08479216	208	(-2) 20210512_Q3_U3_1-10_WH_SA_JOW_20210506_1_B8.8188.8188.6 File:"20210512_Q3_U3_1-10_WH_SA_JOW_20210506_1_B8.raw"_ NativeID:"controllerType=0 controllerNumber=1 scan=8188"	JOW_20210506_s1_XiViewer_spectra.mgf	1	20.0 ppm	peptide;a;b;y	594.610738829688	594.6064821666666	FALSE	FALSE	11.0	FALSE	TRUE	FALSE	FALSE
YNSKITR	KDGKKR	160	21	4	5	Mer2	H2b	5	196.08479216	233	(-2) 20210512_Q3_U3_1-10_WH_SA_JOW_20210506_1_B8.8987.8987.5 File:"20210512_Q3_U3_1-10_WH_SA_JOW_20210506_1_B8.raw"_ NativeID:"controllerType=0 controllerNumber=1 scan=8987"	JOW_20210506_s1_XiViewer_spectra.mgf	1	20.0 ppm	peptide;a;b;y	362.41138893003	362.40856206399997	FALSE	FALSE	14.0	FALSE	TRUE	FALSE	FALSE
YNSKITR	YNSKITR	160	160	4	6	Mer2	Mer2	3	196.08479216	64	(-2) 20210512_Q3_U3_1-2_WH_SA_JOW_20210506_1_A10_A11.7853.7853.3 File:"20210512_Q3_U3_1-2_WH_SA_JOW_20210506_1_A10_A11.raw"_ NativeID:"controllerType=0 controllerNumber=1 scan=7853"	JOW_20210506_s1_XiViewer_spectra.mgf	1	20.0 ppm	peptide;a;b;y	653.355816038281	653.35331718	FALSE	FALSE	73.0	FALSE	TRUE	FALSE	FALSE
SSSPTLSTSQNHNSEDNDDASHR	VLLSLSKDMoxHSLQTR	273	199	7	7	Mer2	Mer2	6	196.08479216	257	(-2) 20210512_Q3_U3_1-2_WH_SA_JOW_20210506_1_B11.11237.11237.6 File:"20210512_Q3_U3_1-2_WH_SA_JOW_20210506_1_B11.raw"_ NativeID:"controllerType=0 controllerNumber=1 scan=11237"	JOW_20210506_s1_XiViewer_spectra.mgf	1	20.0 ppm	peptide;a;b;y	738.3530484	738.3495218133334	FALSE	FALSE	9.0	FALSE	TRUE	FALSE	FALSE
SIFSHSGKVTNAGALEESDK	YNSKITR	38	160	4	4	Mer2	Mer2	4	196.08479216	794	(-2) 20210512_Q3_U3_1-2_WH_SA_JOW_20210506_1_B11.12471.12471.4 File:"20210512_Q3_U3_1-2_WH_SA_JOW_20210506_1_B11.raw"_ NativeID:"controllerType=0 controllerNumber=1 scan=12471"	JOW_20210506_s1_XiViewer_spectra.mgf	1	20.0 ppm	peptide;a;b;y	789.153779142969	789.1507309575	FALSE	FALSE	136.0	FALSE	TRUE	FALSE	FALSE
SIFSHSGKVTNAGALEESDK	GPGSMVAR	38	1	6	0	Mer2	Mer2	4	196.08479216	694	(-2) 20210512_Q3_U3_1-2_WH_SA_JOW_20210506_1_B11.15032.15032.4 File:"20210512_Q3_U3_1-2_WH_SA_JOW_20210506_1_B11.raw"_ NativeID:"controllerType=0 controllerNumber=1 scan=15032"	JOW_20210506_s1_XiViewer_spectra.mgf	1	20.0 ppm	peptide;a;b;y	762.381989592188	762.377916515	FALSE	FALSE	195.0	FALSE	TRUE	FALSE	FALSE
VLLSLSKDMHSLQTR	YNSKITR	199	160	14	4	Mer2	Mer2	4	196.08479216	21	(-2) 20210512_Q3_U3_1-2_WH_SA_JOW_20210506_1_B11.15524.15524.4 File:"20210512_Q3_U3_1-2_WH_SA_JOW_20210506_1_B11.raw"_ NativeID:"controllerType=0 controllerNumber=1 scan=15524"	JOW_20210506_s1_XiViewer_spectra.mgf	1	20.0 ppm	peptide;a;b;y	701.8865672289061	701.8826378	FALSE	FALSE	196.0	FALSE	TRUE	FALSE	FALSE
GRTDEISTDVSEANSEHSLMITETSSPFR	YNSKITR	9	160	11	4	Mer2	Mer2	5	196.08479216	289	(-2) 20210512_Q3_U3_1-2_WH_SA_JOW_20210506_1_B11.16736.16736.5 File:"20210512_Q3_U3_1-2_WH_SA_JOW_20210506_1_B11.raw"_ NativeID:"controllerType=0 controllerNumber=1 scan=16736"	JOW_20210506_s1_XiViewer_spectra.mgf	1	20.0 ppm	peptide;a;b;y	855.4172005604689	855.4120903959999	FALSE	FALSE	71.0	FALSE	TRUE	FALSE	FALSE
TDEISTDVSEANSEHSLMITETSSPFR	GPGSMoxVAR	11	1	13	0	Mer2	Mer2	4	196.08479216	721	(-2) 20210512_Q3_U3_1-2_WH_SA_JOW_20210506_1_B11.18218.18218.4 File:"20210512_Q3_U3_1-2_WH_SA_JOW_20210506_1_B11.raw"_ NativeID:"controllerType=0 controllerNumber=1 scan=18218"	JOW_20210506_s1_XiViewer_spectra.mgf	1	20.0 ppm	peptide;a;b;y	992.966828459375	992.958564445	FALSE	FALSE	23.0	FALSE	TRUE	FALSE	FALSE
TDEISTDVSEANSEHSLMoxITETSSPFR	GPGSMoxVAR	11	1	24	0	Mer2	Mer2	4	196.08479216	179	(-2) 20210512_Q3_U3_1-2_WH_SA_JOW_20210506_1_B11.18954.18954.4 File:"20210512_Q3_U3_1-2_WH_SA_JOW_20210506_1_B11.raw"_ NativeID:"controllerType=0 controllerNumber=1 scan=18954"	JOW_20210506_s1_XiViewer_spectra.mgf	1	20.0 ppm	peptide;a;b;y	996.961640471094	996.957293095	FALSE	FALSE	77.0	FALSE	TRUE	FALSE	FALSE
TDEISTDVSEANSEHSLMoxITETSSPFR	GPGSMoxVAR	11	1	24	0	Mer2	Mer2	4	196.08479216	601	(-2) 20210512_Q3_U3_1-2_WH_SA_JOW_20210506_1_B11.19379.19379.4 File:"20210512_Q3_U3_1-2_WH_SA_JOW_20210506_1_B11.raw"_ NativeID:"controllerType=0 controllerNumber=1 scan=19379"	JOW_20210506_s1_XiViewer_spectra.mgf	1	20.0 ppm	peptide;a;b;y	996.963898771875	996.957293095	FALSE	FALSE	70.0	FALSE	TRUE	FALSE	FALSE
CcmTQEMoxLFNVGSQLEDVHK	GPGSMoxVAR	181	1	2	0	Mer2	Mer2	4	196.08479216	30	(-2) 20210512_Q3_U3_1-2_WH_SA_JOW_20210506_1_B11.21121.21121.4 File:"20210512_Q3_U3_1-2_WH_SA_JOW_20210506_1_B11.raw"_ NativeID:"controllerType=0 controllerNumber=1 scan=21121"	JOW_20210506_s1_XiViewer_spectra.mgf	1	20.0 ppm	peptide;a;b;y	784.872285002344	784.86786438	FALSE	FALSE	151.0	FALSE	TRUE	FALSE	FALSE
TDEISTDVSEANSEHSLMITETSSPFR	GPGSMVAR	11	1	24	0	Mer2	Mer2	5	196.08479216	743	(-2) 20210512_Q3_U3_1-2_WH_SA_JOW_20210506_1_B11.21852.21852.5 File:"20210512_Q3_U3_1-2_WH_SA_JOW_20210506_1_B11.raw"_ NativeID:"controllerType=0 controllerNumber=1 scan=21852"	JOW_20210506_s1_XiViewer_spectra.mgf	1	20.0 ppm	peptide;a;b;y	791.3742318104689	791.369323912	FALSE	FALSE	148.0	FALSE	TRUE	FALSE	FALSE
TDEISTDVSEANSEHSLMITETSSPFR	GPGSMVAR	11	1	24	0	Mer2	Mer2	5	196.08479216	232	(-2) 20210512_Q3_U3_1-2_WH_SA_JOW_20210506_1_B11.22097.22097.5 File:"20210512_Q3_U3_1-2_WH_SA_JOW_20210506_1_B11.raw"_ NativeID:"controllerType=0 controllerNumber=1 scan=22097"	JOW_20210506_s1_XiViewer_spectra.mgf	1	20.0 ppm	peptide;a;b;y	791.3753914784379	791.369323912	FALSE	FALSE	75.0	FALSE	TRUE	FALSE	FALSE
TDEISTDVSEANSEHSLMITETSSPFR	GPGSMVAR	11	1	24	0	Mer2	Mer2	5	196.08479216	768	(-2) 20210512_Q3_U3_1-2_WH_SA_JOW_20210506_1_B11.22292.22292.5 File:"20210512_Q3_U3_1-2_WH_SA_JOW_20210506_1_B11.raw"_ NativeID:"controllerType=0 controllerNumber=1 scan=22292"	JOW_20210506_s1_XiViewer_spectra.mgf	1	20.0 ppm	peptide;a;b;y	791.374292845625	791.369323912	FALSE	FALSE	96.0	FALSE	TRUE	FALSE	FALSE
VTNAGALEESDKQILEWAGK	GPGSMoxVAR	46	1	10	0	Mer2	Mer2	4	196.08479216	370	(-2) 20210512_Q3_U3_1-2_WH_SA_JOW_20210506_1_B11.22592.22592.4 File:"20210512_Q3_U3_1-2_WH_SA_JOW_20210506_1_B11.raw"_ NativeID:"controllerType=0 controllerNumber=1 scan=22592"	JOW_20210506_s1_XiViewer_spectra.mgf	1	20.0 ppm	peptide;a;b;y	786.901276701563	786.89620774	FALSE	FALSE	54.0	FALSE	TRUE	FALSE	FALSE
CcmTQEMoxLFNVGSQLEDVHK	GPGSMVAR	181	1	2	0	Mer2	Mer2	4	196.08479216	39	(-2) 20210512_Q3_U3_1-2_WH_SA_JOW_20210506_1_B11.22965.22965.4 File:"20210512_Q3_U3_1-2_WH_SA_JOW_20210506_1_B11.raw"_ NativeID:"controllerType=0 controllerNumber=1 scan=22965"	JOW_20210506_s1_XiViewer_spectra.mgf	1	20.0 ppm	peptide;a;b;y	780.873444670313	780.86913573	FALSE	FALSE	152.0	FALSE	TRUE	FALSE	FALSE
TDEISTDVSEANSEHSLMITETSSPFR	GPGSMVAR	11	1	24	0	Mer2	Mer2	5	196.08479216	144	(-2) 20210512_Q3_U3_1-2_WH_SA_JOW_20210506_1_B11.23242.23242.5 File:"20210512_Q3_U3_1-2_WH_SA_JOW_20210506_1_B11.raw"_ NativeID:"controllerType=0 controllerNumber=1 scan=23242"	JOW_20210506_s1_XiViewer_spectra.mgf	1	20.0 ppm	peptide;a;b;y	791.375818724531	791.369323912	FALSE	FALSE	54.0	FALSE	TRUE	FALSE	FALSE
TDEISTDVSEANSEHSLMITETSSPFR	GPGSMVAR	11	1	23	0	Mer2	Mer2	5	196.08479216	472	(-2) 20210512_Q3_U3_1-2_WH_SA_JOW_20210506_1_B11.23529.23529.5 File:"20210512_Q3_U3_1-2_WH_SA_JOW_20210506_1_B11.raw"_ NativeID:"controllerType=0 controllerNumber=1 scan=23529"	JOW_20210506_s1_XiViewer_spectra.mgf	1	20.0 ppm	peptide;a;b;y	791.375269408125	791.369323912	FALSE	FALSE	58.0	FALSE	TRUE	FALSE	FALSE
TDEISTDVSEANSEHSLMITETSSPFR	GPGSMVAR	11	1	16	0	Mer2	Mer2	5	196.08479216	473	(-2) 20210512_Q3_U3_1-2_WH_SA_JOW_20210506_1_B11.23728.23728.5 File:"20210512_Q3_U3_1-2_WH_SA_JOW_20210506_1_B11.raw"_ NativeID:"controllerType=0 controllerNumber=1 scan=23728"	JOW_20210506_s1_XiViewer_spectra.mgf	1	20.0 ppm	peptide;a;b;y	791.3750252675	791.369323912	FALSE	FALSE	65.0	FALSE	TRUE	FALSE	FALSE
TDEISTDVSEANSEHSLMITETSSPFR	GPGSMVAR	11	1	24	0	Mer2	Mer2	4	196.08479216	184	(-2) 20210512_Q3_U3_1-2_WH_SA_JOW_20210506_1_B11.23912.23912.4 File:"20210512_Q3_U3_1-2_WH_SA_JOW_20210506_1_B11.raw"_ NativeID:"controllerType=0 controllerNumber=1 scan=23912"	JOW_20210506_s1_XiViewer_spectra.mgf	1	20.0 ppm	peptide;a;b;y	988.967927092188	988.959835795	FALSE	FALSE	92.0	FALSE	TRUE	FALSE	FALSE
TDEISTDVSEANSEHSLMITETSSPFR	GPGSMVAR	11	1	24	0	Mer2	Mer2	5	196.08479216	829	(-2) 20210512_Q3_U3_1-2_WH_SA_JOW_20210506_1_B11.23925.23925.5 File:"20210512_Q3_U3_1-2_WH_SA_JOW_20210506_1_B11.raw"_ NativeID:"controllerType=0 controllerNumber=1 scan=23925"	JOW_20210506_s1_XiViewer_spectra.mgf	1	20.0 ppm	peptide;a;b;y	791.3753914784379	791.369323912	FALSE	FALSE	50.0	FALSE	TRUE	FALSE	FALSE
VTIMoxPKDIQLAR	GPGSMVAR	118	1	6	0	H3K4CC110A	Mer2	3	196.08479216	888	(-2) 20210512_Q3_U3_1-2_WH_SA_JOW_20210506_1_B11.24042.24042.3 File:"20210512_Q3_U3_1-2_WH_SA_JOW_20210506_1_B11.raw"_ NativeID:"controllerType=0 controllerNumber=1 scan=24042"	JOW_20210506_s1_XiViewer_spectra.mgf	1	20.0 ppm	peptide;a;b;y	790.772747190625	790.7592494733334	FALSE	FALSE	3.0	FALSE	TRUE	FALSE	FALSE
VTNAGALEESDKQILEWAGK	GPGSMVAR	46	1	12	0	Mer2	Mer2	4	196.08479216	479	(-2) 20210512_Q3_U3_1-2_WH_SA_JOW_20210506_1_B11.24043.24043.4 File:"20210512_Q3_U3_1-2_WH_SA_JOW_20210506_1_B11.raw"_ NativeID:"controllerType=0 controllerNumber=1 scan=24043"	JOW_20210506_s1_XiViewer_spectra.mgf	1	20.0 ppm	peptide;a;b;y	782.901581877344	782.89747909	FALSE	FALSE	109.0	FALSE	TRUE	FALSE	FALSE
TDEISTDVSEANSEHSLMITETSSPFR	GPGSMVAR	11	1	16	0	Mer2	Mer2	4	196.08479216	261	(-2) 20210512_Q3_U3_1-2_WH_SA_JOW_20210506_1_B11.24086.24086.4 File:"20210512_Q3_U3_1-2_WH_SA_JOW_20210506_1_B11.raw"_ NativeID:"controllerType=0 controllerNumber=1 scan=24086"	JOW_20210506_s1_XiViewer_spectra.mgf	1	20.0 ppm	peptide;a;b;y	988.9678660570311	988.959835795	FALSE	FALSE	91.0	FALSE	TRUE	FALSE	FALSE
TDEISTDVSEANSEHSLMITETSSPFR	GPGSMVAR	11	1	13	0	Mer2	Mer2	4	196.08479216	176	(-2) 20210512_Q3_U3_1-2_WH_SA_JOW_20210506_1_B11.24789.24789.4 File:"20210512_Q3_U3_1-2_WH_SA_JOW_20210506_1_B11.raw"_ NativeID:"controllerType=0 controllerNumber=1 scan=24789"	JOW_20210506_s1_XiViewer_spectra.mgf	1	20.0 ppm	peptide;a;b;y	988.966828459375	988.959835795	FALSE	FALSE	92.0	FALSE	TRUE	FALSE	FALSE
CcmTQEMLFNVGSQLEDVHK	GPGSMVAR	181	1	2	0	Mer2	Mer2	3	196.08479216	580	(-2) 20210512_Q3_U3_1-2_WH_SA_JOW_20210506_1_B11.25845.25845.3 File:"20210512_Q3_U3_1-2_WH_SA_JOW_20210506_1_B11.raw"_ NativeID:"controllerType=0 controllerNumber=1 scan=25845"	JOW_20210506_s1_XiViewer_spectra.mgf	1	20.0 ppm	peptide;a;b;y	1035.500286253125	1035.4914506466666	FALSE	FALSE	118.0	FALSE	TRUE	FALSE	FALSE
TDEISTDVSEANSEHSLMITETSSPFR	GPGSMVAR	11	1	24	0	Mer2	Mer2	4	196.08479216	92	(-2) 20210512_Q3_U3_1-2_WH_SA_JOW_20210506_1_B11.25998.25998.4 File:"20210512_Q3_U3_1-2_WH_SA_JOW_20210506_1_B11.raw"_ NativeID:"controllerType=0 controllerNumber=1 scan=25998"	JOW_20210506_s1_XiViewer_spectra.mgf	1	20.0 ppm	peptide;a;b;y	988.96560775625	988.959835795	FALSE	FALSE	75.0	FALSE	TRUE	FALSE	FALSE
TIIPWEELRPDTLESEL	YNSKITR	302	160	15	4	Mer2	Mer2	5	196.08479216	442	(-2) 20210512_Q3_U3_1-2_WH_SA_JOW_20210506_1_B11.26050.26050.5 File:"20210512_Q3_U3_1-2_WH_SA_JOW_20210506_1_B11.raw"_ NativeID:"controllerType=0 controllerNumber=1 scan=26050"	JOW_20210506_s1_XiViewer_spectra.mgf	1	20.0 ppm	peptide;a;b;y	624.331873412031	624.327875026	FALSE	FALSE	21.0	FALSE	TRUE	FALSE	FALSE
TDEISTDVSEANSEHSLMITETSSPFR	GPGSMVAR	11	1	24	0	Mer2	Mer2	4	196.08479216	531	(-2) 20210512_Q3_U3_1-2_WH_SA_JOW_20210506_1_B11.26174.26174.4 File:"20210512_Q3_U3_1-2_WH_SA_JOW_20210506_1_B11.raw"_ NativeID:"controllerType=0 controllerNumber=1 scan=26174"	JOW_20210506_s1_XiViewer_spectra.mgf	1	20.0 ppm	peptide;a;b;y	988.96756088125	988.959835795	FALSE	FALSE	92.0	FALSE	TRUE	FALSE	FALSE
TDEISTDVSEANSEHSLMITETSSPFR	GPGSMVAR	11	1	22	0	Mer2	Mer2	4	196.08479216	892	(-2) 20210512_Q3_U3_1-2_WH_SA_JOW_20210506_1_B11.27031.27031.4 File:"20210512_Q3_U3_1-2_WH_SA_JOW_20210506_1_B11.raw"_ NativeID:"controllerType=0 controllerNumber=1 scan=27031"	JOW_20210506_s1_XiViewer_spectra.mgf	1	20.0 ppm	peptide;a;b;y	988.9683543382811	988.959835795	FALSE	FALSE	98.0	FALSE	TRUE	FALSE	FALSE
TDEISTDVSEANSEHSLMITETSSPFR	GPGSMVAR	11	1	24	0	Mer2	Mer2	4	196.08479216	299	(-2) 20210512_Q3_U3_1-2_WH_SA_JOW_20210506_1_B11.27648.27648.4 File:"20210512_Q3_U3_1-2_WH_SA_JOW_20210506_1_B11.raw"_ NativeID:"controllerType=0 controllerNumber=1 scan=27648"	JOW_20210506_s1_XiViewer_spectra.mgf	1	20.0 ppm	peptide;a;b;y	988.967499846094	988.959835795	FALSE	FALSE	93.0	FALSE	TRUE	FALSE	FALSE
TDEISTDVSEANSEHSLMITETSSPFR	GPGSMVAR	11	1	16	0	Mer2	Mer2	4	196.08479216	673	(-2) 20210512_Q3_U3_1-2_WH_SA_JOW_20210506_1_B11.27957.27957.4 File:"20210512_Q3_U3_1-2_WH_SA_JOW_20210506_1_B11.raw"_ NativeID:"controllerType=0 controllerNumber=1 scan=27957"	JOW_20210506_s1_XiViewer_spectra.mgf	1	20.0 ppm	peptide;a;b;y	988.967927092188	988.959835795	FALSE	FALSE	83.0	FALSE	TRUE	FALSE	FALSE
QILEWAGKLELESMoxELR	GPGSMVAR	58	1	8	0	Mer2	Mer2	4	196.08479216	772	(-2) 20210512_Q3_U3_1-2_WH_SA_JOW_20210506_1_B11.28100.28100.4 File:"20210512_Q3_U3_1-2_WH_SA_JOW_20210506_1_B11.raw"_ NativeID:"controllerType=0 controllerNumber=1 scan=28100"	JOW_20210506_s1_XiViewer_spectra.mgf	1	20.0 ppm	peptide;a;b;y	758.3956004320311	758.39013265	FALSE	FALSE	117.0	FALSE	TRUE	FALSE	FALSE
TDEISTDVSEANSEHSLMITETSSPFR	GPGSMVAR	11	1	22	0	Mer2	Mer2	4	196.08479216	595	(-2) 20210512_Q3_U3_1-2_WH_SA_JOW_20210506_1_B11.28434.28434.4 File:"20210512_Q3_U3_1-2_WH_SA_JOW_20210506_1_B11.raw"_ NativeID:"controllerType=0 controllerNumber=1 scan=28434"	JOW_20210506_s1_XiViewer_spectra.mgf	1	20.0 ppm	peptide;a;b;y	988.966218107813	988.959835795	FALSE	FALSE	84.0	FALSE	TRUE	FALSE	FALSE
TDEISTDVSEANSEHSLMITETSSPFR	GPGSMVAR	11	1	16	0	Mer2	Mer2	4	196.08479216	22	(-2) 20210512_Q3_U3_1-2_WH_SA_JOW_20210506_1_B11.29276.29276.4 File:"20210512_Q3_U3_1-2_WH_SA_JOW_20210506_1_B11.raw"_ NativeID:"controllerType=0 controllerNumber=1 scan=29276"	JOW_20210506_s1_XiViewer_spectra.mgf	1	20.0 ppm	peptide;a;b;y	988.967316740625	988.959835795	FALSE	FALSE	75.0	FALSE	TRUE	FALSE	FALSE
SSSPTLSTSQNHNSEDNDDASHR	VLLSLSKDMoxHSLQTR	273	199	7	7	Mer2	Mer2	5	196.08479216	763	(-2) 20210512_Q3_U3_1-2_WH_SA_JOW_20210506_1_B11_WDH.11595.11595.5 File:"20210512_Q3_U3_1-2_WH_SA_JOW_20210506_1_B11_WDH.raw"_ NativeID:"controllerType=0 controllerNumber=1 scan=11595"	JOW_20210506_s1_XiViewer_spectra.mgf	1	20.0 ppm	peptide;a;b;y	885.827173705	885.8179709	FALSE	FALSE	25.0	FALSE	TRUE	FALSE	FALSE
VLLSLSKDMoxHSLQTR	YNSKITR	199	160	14	4	Mer2	Mer2	4	196.08479216	73	(-2) 20210512_Q3_U3_1-2_WH_SA_JOW_20210506_1_B11_WDH.13936.13936.4 File:"20210512_Q3_U3_1-2_WH_SA_JOW_20210506_1_B11_WDH.raw"_ NativeID:"controllerType=0 controllerNumber=1 scan=13936"	JOW_20210506_s1_XiViewer_spectra.mgf	1	20.0 ppm	peptide;a;b;y	705.885651701563	705.88136645	FALSE	FALSE	138.0	FALSE	TRUE	FALSE	FALSE
SIFSHSGKVTNAGALEESDK	GPGSMoxVAR	38	1	6	0	Mer2	Mer2	4	196.08479216	574	(-2) 20210512_Q3_U3_1-2_WH_SA_JOW_20210506_1_B11_WDH.14000.14000.4 File:"20210512_Q3_U3_1-2_WH_SA_JOW_20210506_1_B11_WDH.raw"_ NativeID:"controllerType=0 controllerNumber=1 scan=14000"	JOW_20210506_s1_XiViewer_spectra.mgf	1	20.0 ppm	peptide;a;b;y	766.3819285570311	766.376645165	FALSE	FALSE	172.0	FALSE	TRUE	FALSE	FALSE
SIFSHSGKVTNAGALEESDK	SIFSHSGKVTNAGALEESDK	38	38	8	8	Mer2	Mer2	4	196.08479216	657	(-2) 20210512_Q3_U3_1-2_WH_SA_JOW_20210506_1_B11_WDH.15753.15753.4 File:"20210512_Q3_U3_1-2_WH_SA_JOW_20210506_1_B11_WDH.raw"_ NativeID:"controllerType=0 controllerNumber=1 scan=15753"	JOW_20210506_s1_XiViewer_spectra.mgf	1	20.0 ppm	peptide;a;b;y	1088.042878264062	1088.034654935	FALSE	FALSE	33.0	FALSE	TRUE	FALSE	FALSE
VLLSLSKDMHSLQTR	YNSKITR	199	160	7	6	Mer2	Mer2	4	196.08479216	594	(-2) 20210512_Q3_U3_1-2_WH_SA_JOW_20210506_1_B11_WDH.16062.16062.4 File:"20210512_Q3_U3_1-2_WH_SA_JOW_20210506_1_B11_WDH.raw"_ NativeID:"controllerType=0 controllerNumber=1 scan=16062"	JOW_20210506_s1_XiViewer_spectra.mgf	1	20.0 ppm	peptide;a;b;y	701.8880320726561	701.8826378	FALSE	FALSE	108.0	FALSE	TRUE	FALSE	FALSE
GRTDEISTDVSEANSEHSLMITETSSPFR	YNSKITR	9	160	11	4	Mer2	Mer2	5	196.08479216	152	(-2) 20210512_Q3_U3_1-2_WH_SA_JOW_20210506_1_B11_WDH.17127.17127.5 File:"20210512_Q3_U3_1-2_WH_SA_JOW_20210506_1_B11_WDH.raw"_ NativeID:"controllerType=0 controllerNumber=1 scan=17127"	JOW_20210506_s1_XiViewer_spectra.mgf	1	20.0 ppm	peptide;a;b;y	855.4186043690629	855.4120903959999	FALSE	FALSE	80.0	FALSE	TRUE	FALSE	FALSE
GRTDEISTDVSEANSEHSLMITETSSPFR	YNSKITR	9	160	26	4	Mer2	Mer2	6	196.08479216	437	(-2) 20210512_Q3_U3_1-2_WH_SA_JOW_20210506_1_B11_WDH.17210.17210.6 File:"20210512_Q3_U3_1-2_WH_SA_JOW_20210506_1_B11_WDH.raw"_ NativeID:"controllerType=0 controllerNumber=1 scan=17210"	JOW_20210506_s1_XiViewer_spectra.mgf	1	20.0 ppm	peptide;a;b;y	713.016744689063	713.01128806	FALSE	FALSE	114.0	FALSE	TRUE	FALSE	FALSE
TDEISTDVSEANSEHSLMITETSSPFR	GPGSMoxVAR	11	1	24	0	Mer2	Mer2	5	196.08479216	518	(-2) 20210512_Q3_U3_1-2_WH_SA_JOW_20210506_1_B11_WDH.17241.17241.5 File:"20210512_Q3_U3_1-2_WH_SA_JOW_20210506_1_B11_WDH.raw"_ NativeID:"controllerType=0 controllerNumber=1 scan=17241"	JOW_20210506_s1_XiViewer_spectra.mgf	1	20.0 ppm	peptide;a;b;y	794.5819954823439	794.568306832	FALSE	FALSE	3.0	FALSE	TRUE	FALSE	FALSE
TDEISTDVSEANSEHSLMoxITETSSPFR	GPGSMoxVAR	11	1	24	0	Mer2	Mer2	4	196.08479216	156	(-2) 20210512_Q3_U3_1-2_WH_SA_JOW_20210506_1_B11_WDH.19309.19309.4 File:"20210512_Q3_U3_1-2_WH_SA_JOW_20210506_1_B11_WDH.raw"_ NativeID:"controllerType=0 controllerNumber=1 scan=19309"	JOW_20210506_s1_XiViewer_spectra.mgf	1	20.0 ppm	peptide;a;b;y	996.963532560938	996.957293095	FALSE	FALSE	81.0	FALSE	TRUE	FALSE	FALSE
TDEISTDVSEANSEHSLMITETSSPFR	GPGSMoxVAR	11	1	24	0	Mer2	Mer2	5	196.08479216	421	(-2) 20210512_Q3_U3_1-2_WH_SA_JOW_20210506_1_B11_WDH.20604.20604.5 File:"20210512_Q3_U3_1-2_WH_SA_JOW_20210506_1_B11_WDH.raw"_ NativeID:"controllerType=0 controllerNumber=1 scan=20604"	JOW_20210506_s1_XiViewer_spectra.mgf	1	20.0 ppm	peptide;a;b;y	794.575953001875	794.568306832	FALSE	FALSE	11.0	FALSE	TRUE	FALSE	FALSE
TDEISTDVSEANSEHSLMITETSSPFR	GPGSMoxVAR	11	1	24	0	Mer2	Mer2	6	196.08479216	464	(-2) 20210512_Q3_U3_1-2_WH_SA_JOW_20210506_1_B11_WDH.20700.20700.6 File:"20210512_Q3_U3_1-2_WH_SA_JOW_20210506_1_B11_WDH.raw"_ NativeID:"controllerType=0 controllerNumber=1 scan=20700"	JOW_20210506_s1_XiViewer_spectra.mgf	1	20.0 ppm	peptide;a;b;y	662.313863829688	662.3081350900001	FALSE	FALSE	83.0	FALSE	TRUE	FALSE	FALSE
CcmTQEMoxLFNVGSQLEDVHK	GPGSMoxVAR	181	1	2	0	Mer2	Mer2	4	196.08479216	187	(-2) 20210512_Q3_U3_1-2_WH_SA_JOW_20210506_1_B11_WDH.21513.21513.4 File:"20210512_Q3_U3_1-2_WH_SA_JOW_20210506_1_B11_WDH.raw"_ NativeID:"controllerType=0 controllerNumber=1 scan=21513"	JOW_20210506_s1_XiViewer_spectra.mgf	1	20.0 ppm	peptide;a;b;y	784.874482267969	784.86786438	FALSE	FALSE	142.0	FALSE	TRUE	FALSE	FALSE
HLDWVSTNQEQYLQQIDSLESMoxQER	GPGSMVAR	308	1	6	0	Spp1	Mer2	5	196.08479216	380	(-2) 20210512_Q3_U3_1-2_WH_SA_JOW_20210506_1_B11_WDH.21912.21912.5 File:"20210512_Q3_U3_1-2_WH_SA_JOW_20210506_1_B11_WDH.raw"_ NativeID:"controllerType=0 controllerNumber=1 scan=21912"	JOW_20210506_s1_XiViewer_spectra.mgf	1	20.0 ppm	peptide;a;b;y	813.3883919667189	813.384224388	FALSE	FALSE	4.0	FALSE	TRUE	FALSE	FALSE
TDEISTDVSEANSEHSLMITETSSPFR	GPGSMVAR	11	1	13	0	Mer2	Mer2	4	196.08479216	320	(-2) 20210512_Q3_U3_1-2_WH_SA_JOW_20210506_1_B11_WDH.22021.22021.4 File:"20210512_Q3_U3_1-2_WH_SA_JOW_20210506_1_B11_WDH.raw"_ NativeID:"controllerType=0 controllerNumber=1 scan=22021"	JOW_20210506_s1_XiViewer_spectra.mgf	1	20.0 ppm	peptide;a;b;y	988.968232267969	988.959835795	FALSE	FALSE	83.0	FALSE	TRUE	FALSE	FALSE
TDEISTDVSEANSEHSLMITETSSPFR	GPGSMVAR	11	1	13	0	Mer2	Mer2	5	196.08479216	845	(-2) 20210512_Q3_U3_1-2_WH_SA_JOW_20210506_1_B11_WDH.22793.22793.5 File:"20210512_Q3_U3_1-2_WH_SA_JOW_20210506_1_B11_WDH.raw"_ NativeID:"controllerType=0 controllerNumber=1 scan=22793"	JOW_20210506_s1_XiViewer_spectra.mgf	1	20.0 ppm	peptide;a;b;y	791.3766121815629	791.369323912	FALSE	FALSE	70.0	FALSE	TRUE	FALSE	FALSE
TDEISTDVSEANSEHSLMITETSSPFR	GPGSMVAR	11	1	24	0	Mer2	Mer2	5	196.08479216	622	(-2) 20210512_Q3_U3_1-2_WH_SA_JOW_20210506_1_B11_WDH.23175.23175.5 File:"20210512_Q3_U3_1-2_WH_SA_JOW_20210506_1_B11_WDH.raw"_ NativeID:"controllerType=0 controllerNumber=1 scan=23175"	JOW_20210506_s1_XiViewer_spectra.mgf	1	20.0 ppm	peptide;a;b;y	791.37600183	791.369323912	FALSE	FALSE	32.0	FALSE	TRUE	FALSE	FALSE
TDEISTDVSEANSEHSLMITETSSPFR	GPGSMVAR	11	1	16	0	Mer2	Mer2	4	196.08479216	541	(-2) 20210512_Q3_U3_1-2_WH_SA_JOW_20210506_1_B11_WDH.24071.24071.4 File:"20210512_Q3_U3_1-2_WH_SA_JOW_20210506_1_B11_WDH.raw"_ NativeID:"controllerType=0 controllerNumber=1 scan=24071"	JOW_20210506_s1_XiViewer_spectra.mgf	1	20.0 ppm	peptide;a;b;y	988.968415373438	988.959835795	FALSE	FALSE	94.0	FALSE	TRUE	FALSE	FALSE
TDEISTDVSEANSEHSLMITETSSPFR	GPGSMVAR	11	1	16	0	Mer2	Mer2	4	196.08479216	341	(-2) 20210512_Q3_U3_1-2_WH_SA_JOW_20210506_1_B11_WDH.24247.24247.4 File:"20210512_Q3_U3_1-2_WH_SA_JOW_20210506_1_B11_WDH.raw"_ NativeID:"controllerType=0 controllerNumber=1 scan=24247"	JOW_20210506_s1_XiViewer_spectra.mgf	1	20.0 ppm	peptide;a;b;y	988.967499846094	988.959835795	FALSE	FALSE	85.0	FALSE	TRUE	FALSE	FALSE
TDEISTDVSEANSEHSLMITETSSPFR	GPGSMVAR	11	1	13	0	Mer2	Mer2	4	196.08479216	755	(-2) 20210512_Q3_U3_1-2_WH_SA_JOW_20210506_1_B11_WDH.24607.24607.4 File:"20210512_Q3_U3_1-2_WH_SA_JOW_20210506_1_B11_WDH.raw"_ NativeID:"controllerType=0 controllerNumber=1 scan=24607"	JOW_20210506_s1_XiViewer_spectra.mgf	1	20.0 ppm	peptide;a;b;y	988.9678660570311	988.959835795	FALSE	FALSE	100.0	FALSE	TRUE	FALSE	FALSE
TDEISTDVSEANSEHSLMITETSSPFR	GPGSMVAR	11	1	22	0	Mer2	Mer2	4	196.08479216	211	(-2) 20210512_Q3_U3_1-2_WH_SA_JOW_20210506_1_B11_WDH.24786.24786.4 File:"20210512_Q3_U3_1-2_WH_SA_JOW_20210506_1_B11_WDH.raw"_ NativeID:"controllerType=0 controllerNumber=1 scan=24786"	JOW_20210506_s1_XiViewer_spectra.mgf	1	20.0 ppm	peptide;a;b;y	988.969025725	988.959835795	FALSE	FALSE	93.0	FALSE	TRUE	FALSE	FALSE
TDEISTDVSEANSEHSLMITETSSPFR	GPGSMVAR	11	1	24	0	Mer2	Mer2	4	196.08479216	168	(-2) 20210512_Q3_U3_1-2_WH_SA_JOW_20210506_1_B11_WDH.24968.24968.4 File:"20210512_Q3_U3_1-2_WH_SA_JOW_20210506_1_B11_WDH.raw"_ NativeID:"controllerType=0 controllerNumber=1 scan=24968"	JOW_20210506_s1_XiViewer_spectra.mgf	1	20.0 ppm	peptide;a;b;y	988.9680491625	988.959835795	FALSE	FALSE	95.0	FALSE	TRUE	FALSE	FALSE
TDEISTDVSEANSEHSLMITETSSPFR	GPGSMVAR	11	1	24	0	Mer2	Mer2	4	196.08479216	486	(-2) 20210512_Q3_U3_1-2_WH_SA_JOW_20210506_1_B11_WDH.25140.25140.4 File:"20210512_Q3_U3_1-2_WH_SA_JOW_20210506_1_B11_WDH.raw"_ NativeID:"controllerType=0 controllerNumber=1 scan=25140"	JOW_20210506_s1_XiViewer_spectra.mgf	1	20.0 ppm	peptide;a;b;y	988.967805021875	988.959835795	FALSE	FALSE	92.0	FALSE	TRUE	FALSE	FALSE
TDEISTDVSEANSEHSLMITETSSPFR	GPGSMVAR	11	1	13	0	Mer2	Mer2	4	196.08479216	887	(-2) 20210512_Q3_U3_1-2_WH_SA_JOW_20210506_1_B11_WDH.25316.25316.4 File:"20210512_Q3_U3_1-2_WH_SA_JOW_20210506_1_B11_WDH.raw"_ NativeID:"controllerType=0 controllerNumber=1 scan=25316"	JOW_20210506_s1_XiViewer_spectra.mgf	1	20.0 ppm	peptide;a;b;y	988.969208830469	988.959835795	FALSE	FALSE	95.0	FALSE	TRUE	FALSE	FALSE
TDEISTDVSEANSEHSLMITETSSPFR	GPGSMVAR	11	1	24	0	Mer2	Mer2	4	196.08479216	819	(-2) 20210512_Q3_U3_1-2_WH_SA_JOW_20210506_1_B11_WDH.25667.25667.4 File:"20210512_Q3_U3_1-2_WH_SA_JOW_20210506_1_B11_WDH.raw"_ NativeID:"controllerType=0 controllerNumber=1 scan=25667"	JOW_20210506_s1_XiViewer_spectra.mgf	1	20.0 ppm	peptide;a;b;y	988.96853744375	988.959835795	FALSE	FALSE	92.0	FALSE	TRUE	FALSE	FALSE
TDEISTDVSEANSEHSLMITETSSPFR	GPGSMVAR	11	1	16	0	Mer2	Mer2	4	196.08479216	878	(-2) 20210512_Q3_U3_1-2_WH_SA_JOW_20210506_1_B11_WDH.25854.25854.4 File:"20210512_Q3_U3_1-2_WH_SA_JOW_20210506_1_B11_WDH.raw"_ NativeID:"controllerType=0 controllerNumber=1 scan=25854"	JOW_20210506_s1_XiViewer_spectra.mgf	1	20.0 ppm	peptide;a;b;y	988.969697111719	988.959835795	FALSE	FALSE	100.0	FALSE	TRUE	FALSE	FALSE
TIIPWEELRPDTLESEL	YNSKITR	302	160	15	4	Mer2	Mer2	4	196.08479216	495	(-2) 20210512_Q3_U3_1-2_WH_SA_JOW_20210506_1_B11_WDH.26013.26013.4 File:"20210512_Q3_U3_1-2_WH_SA_JOW_20210506_1_B11_WDH.raw"_ NativeID:"controllerType=0 controllerNumber=1 scan=26013"	JOW_20210506_s1_XiViewer_spectra.mgf	1	20.0 ppm	peptide;a;b;y	780.1661082445311	780.1580246875	FALSE	FALSE	16.0	FALSE	TRUE	FALSE	FALSE
TDEISTDVSEANSEHSLMITETSSPFR	GPGSMVAR	11	1	16	0	Mer2	Mer2	4	196.08479216	284	(-2) 20210512_Q3_U3_1-2_WH_SA_JOW_20210506_1_B11_WDH.26987.26987.4 File:"20210512_Q3_U3_1-2_WH_SA_JOW_20210506_1_B11_WDH.raw"_ NativeID:"controllerType=0 controllerNumber=1 scan=26987"	JOW_20210506_s1_XiViewer_spectra.mgf	1	20.0 ppm	peptide;a;b;y	988.967927092188	988.959835795	FALSE	FALSE	88.0	FALSE	TRUE	FALSE	FALSE
TDEISTDVSEANSEHSLMITETSSPFR	GPGSMVAR	11	1	22	0	Mer2	Mer2	4	196.08479216	357	(-2) 20210512_Q3_U3_1-2_WH_SA_JOW_20210506_1_B11_WDH.27164.27164.4 File:"20210512_Q3_U3_1-2_WH_SA_JOW_20210506_1_B11_WDH.raw"_ NativeID:"controllerType=0 controllerNumber=1 scan=27164"	JOW_20210506_s1_XiViewer_spectra.mgf	1	20.0 ppm	peptide;a;b;y	988.967011564844	988.959835795	FALSE	FALSE	89.0	FALSE	TRUE	FALSE	FALSE
SIFSHSGKVTNAGALEESDK	TLIKDLASQIENQLDK	38	114	18	4	Mer2	Mer2	4	196.08479216	795	(-2) 20210512_Q3_U3_1-2_WH_SA_JOW_20210506_1_B11_WDH.27210.27210.4 File:"20210512_Q3_U3_1-2_WH_SA_JOW_20210506_1_B11_WDH.raw"_ NativeID:"controllerType=0 controllerNumber=1 scan=27210"	JOW_20210506_s1_XiViewer_spectra.mgf	1	20.0 ppm	peptide;a;b;y	1026.04080306875	1026.030112655	FALSE	FALSE	8.0	FALSE	TRUE	FALSE	FALSE
TDEISTDVSEANSEHSLMITETSSPFR	GPGSMVAR	11	1	22	0	Mer2	Mer2	4	196.08479216	812	(-2) 20210512_Q3_U3_1-2_WH_SA_JOW_20210506_1_B11_WDH.28230.28230.4 File:"20210512_Q3_U3_1-2_WH_SA_JOW_20210506_1_B11_WDH.raw"_ NativeID:"controllerType=0 controllerNumber=1 scan=28230"	JOW_20210506_s1_XiViewer_spectra.mgf	1	20.0 ppm	peptide;a;b;y	988.9683543382811	988.959835795	FALSE	FALSE	95.0	FALSE	TRUE	FALSE	FALSE
LELESMELRENSDKLIK	GPGSMoxVAR	66	1	5	0	Mer2	Mer2	4	196.08479216	611	(-2) 20210512_Q3_U3_1-2_WH_SA_JOW_20210506_1_B11_WDH.28319.28319.4 File:"20210512_Q3_U3_1-2_WH_SA_JOW_20210506_1_B11_WDH.raw"_ NativeID:"controllerType=0 controllerNumber=1 scan=28319"	JOW_20210506_s1_XiViewer_spectra.mgf	1	20.0 ppm	peptide;a;b;y	758.892975920313	758.890231115	FALSE	FALSE	12.0	FALSE	TRUE	FALSE	FALSE
TDEISTDVSEANSEHSLMITETSSPFR	GPGSMVAR	11	1	16	0	Mer2	Mer2	4	196.08479216	106	(-2) 20210512_Q3_U3_1-2_WH_SA_JOW_20210506_1_B11_WDH.28769.28769.4 File:"20210512_Q3_U3_1-2_WH_SA_JOW_20210506_1_B11_WDH.raw"_ NativeID:"controllerType=0 controllerNumber=1 scan=28769"	JOW_20210506_s1_XiViewer_spectra.mgf	1	20.0 ppm	peptide;a;b;y	988.968293303125	988.959835795	FALSE	FALSE	86.0	FALSE	TRUE	FALSE	FALSE
TLIKDLASQIENQLDK	LIKVLNENSK	114	80	4	9	Mer2	Mer2	4	196.08479216	344	(-2) 20210512_Q3_U3_1-2_WH_SA_JOW_20210506_1_B11_WDH.28949.28949.4 File:"20210512_Q3_U3_1-2_WH_SA_JOW_20210506_1_B11_WDH.raw"_ NativeID:"controllerType=0 controllerNumber=1 scan=28949"	JOW_20210506_s1_XiViewer_spectra.mgf	1	20.0 ppm	peptide;a;b;y	796.203400725	796.1974154875	FALSE	FALSE	80.0	FALSE	TRUE	FALSE	FALSE
DLASQIENQLDKVSTAMoxLSK	GPGSMVAR	118	1	4	0	Mer2	Mer2	4	196.08479216	525	(-2) 20210512_Q3_U3_1-2_WH_SA_JOW_20210506_1_B11_WDH.30726.30726.4 File:"20210512_Q3_U3_1-2_WH_SA_JOW_20210506_1_B11_WDH.raw"_ NativeID:"controllerType=0 controllerNumber=1 scan=30726"	JOW_20210506_s1_XiViewer_spectra.mgf	1	20.0 ppm	peptide;a;b;y	794.9114695726561	794.903604125	FALSE	FALSE	24.0	FALSE	TRUE	FALSE	FALSE
TDEISTDVSEANSEHSLMITETSSPFR	GPGSMVAR	11	1	16	0	Mer2	Mer2	4	196.08479216	9	(-2) 20210512_Q3_U3_1-2_WH_SA_JOW_20210506_1_B11_WDH.34055.34055.4 File:"20210512_Q3_U3_1-2_WH_SA_JOW_20210506_1_B11_WDH.raw"_ NativeID:"controllerType=0 controllerNumber=1 scan=34055"	JOW_20210506_s1_XiViewer_spectra.mgf	1	20.0 ppm	peptide;a;b;y	988.9693309007811	988.959835795	FALSE	FALSE	68.0	FALSE	TRUE	FALSE	FALSE
TDEISTDVSEANSEHSLMITETSSPFR	GPGSMVAR	11	1	13	0	Mer2	Mer2	4	196.08479216	216	(-2) 20210512_Q3_U3_1-2_WH_SA_JOW_20210506_1_B11_WDH.34396.34396.4 File:"20210512_Q3_U3_1-2_WH_SA_JOW_20210506_1_B11_WDH.raw"_ NativeID:"controllerType=0 controllerNumber=1 scan=34396"	JOW_20210506_s1_XiViewer_spectra.mgf	1	20.0 ppm	peptide;a;b;y	988.968903654688	988.959835795	FALSE	FALSE	50.0	FALSE	TRUE	FALSE	FALSE
DLASQIENQLDKVSTAMLSK	GPGSMoxVAR	118	1	19	0	Mer2	Mer2	4	196.08479216	32	(-2) 20210512_Q3_U3_1-2_WH_SA_JOW_20210506_1_B11_WDH.35654.35654.4 File:"20210512_Q3_U3_1-2_WH_SA_JOW_20210506_1_B11_WDH.raw"_ NativeID:"controllerType=0 controllerNumber=1 scan=35654"	JOW_20210506_s1_XiViewer_spectra.mgf	1	20.0 ppm	peptide;a;b;y	794.90896713125	794.903604125	FALSE	FALSE	122.0	FALSE	TRUE	FALSE	FALSE
TDEISTDVSEANSEHSLMITETSSPFR	GPGSMVAR	11	1	22	0	Mer2	Mer2	4	196.08479216	196	(-2) 20210512_Q3_U3_1-2_WH_SA_JOW_20210506_1_B11_WDH.38874.38874.4 File:"20210512_Q3_U3_1-2_WH_SA_JOW_20210506_1_B11_WDH.raw"_ NativeID:"controllerType=0 controllerNumber=1 scan=38874"	JOW_20210506_s1_XiViewer_spectra.mgf	1	20.0 ppm	peptide;a;b;y	988.9670726	988.959835795	FALSE	FALSE	8.0	FALSE	TRUE	FALSE	FALSE
VLLSLSKDMHSLQTR	GPGSMoxVAR	199	1	14	0	Mer2	Mer2	4	196.08479216	199	(-2) 20210512_Q3_U3_1-2_WH_SA_JOW_20210506_1_B9.20959.20959.4 File:"20210512_Q3_U3_1-2_WH_SA_JOW_20210506_1_B9.raw"_ NativeID:"controllerType=0 controllerNumber=1 scan=20959"	JOW_20210506_s1_XiViewer_spectra.mgf	1	20.0 ppm	peptide;a;b;y	679.1136180101561	679.1085520075	FALSE	FALSE	24.0	FALSE	TRUE	FALSE	FALSE
TDEISTDVSEANSEHSLMITETSSPFR	GPGSMVAR	11	1	24	0	Mer2	Mer2	5	196.08479216	136	(-2) 20210512_Q3_U3_1-2_WH_SA_JOW_20210506_1_B9.25755.25755.5 File:"20210512_Q3_U3_1-2_WH_SA_JOW_20210506_1_B9.raw"_ NativeID:"controllerType=0 controllerNumber=1 scan=25755"	JOW_20210506_s1_XiViewer_spectra.mgf	1	20.0 ppm	peptide;a;b;y	791.3759407948439	791.369323912	FALSE	FALSE	60.0	FALSE	TRUE	FALSE	FALSE
TDEISTDVSEANSEHSLMITETSSPFR	GPGSMVAR	11	1	16	0	Mer2	Mer2	4	196.08479216	189	(-2) 20210512_Q3_U3_1-2_WH_SA_JOW_20210506_1_B9.25791.25791.4 File:"20210512_Q3_U3_1-2_WH_SA_JOW_20210506_1_B9.raw"_ NativeID:"controllerType=0 controllerNumber=1 scan=25791"	JOW_20210506_s1_XiViewer_spectra.mgf	1	20.0 ppm	peptide;a;b;y	988.966950529688	988.959835795	FALSE	FALSE	91.0	FALSE	TRUE	FALSE	FALSE
CcmTQEMoxLFNVGSQLEDVHK	GPGSMVAR	181	1	2	0	Mer2	Mer2	4	196.08479216	862	(-2) 20210512_Q3_U3_1-2_WH_SA_JOW_20210506_1_B9.26891.26891.4 File:"20210512_Q3_U3_1-2_WH_SA_JOW_20210506_1_B9.raw"_ NativeID:"controllerType=0 controllerNumber=1 scan=26891"	JOW_20210506_s1_XiViewer_spectra.mgf	1	20.0 ppm	peptide;a;b;y	780.8765574632811	780.86913573	FALSE	FALSE	15.0	FALSE	TRUE	FALSE	FALSE
QVLVEEISR	GPGSMVAR	151	1	8	0	Mer2	Mer2	3	196.08479216	283	(-2) 20210512_Q3_U3_1-2_WH_SA_JOW_20210506_1_B9.27670.27670.3 File:"20210512_Q3_U3_1-2_WH_SA_JOW_20210506_1_B9.raw"_ NativeID:"controllerType=0 controllerNumber=1 scan=27670"	JOW_20210506_s1_XiViewer_spectra.mgf	1	20.0 ppm	peptide;a;b;y	681.368023069531	681.3614838933333	FALSE	FALSE	25.0	FALSE	TRUE	FALSE	FALSE
SSSPTLSTSQNHNSEDNDDASHR	GPGSMoxVAR	273	1	21	0	Mer2	Mer2	5	196.08479216	514	(-2) 20210512_Q3_U3_1-2_WH_SA_JOW_20210506_1_B9.7692.7692.5 File:"20210512_Q3_U3_1-2_WH_SA_JOW_20210506_1_B9.raw"_ NativeID:"controllerType=0 controllerNumber=1 scan=7692"	JOW_20210506_s1_XiViewer_spectra.mgf	1	20.0 ppm	peptide;a;b;y	695.1126961659379	695.10705469	FALSE	FALSE	37.0	FALSE	TRUE	FALSE	FALSE
GPGSMoxSLPQWCcmPPHSTLKR	YNSKITR	1	160	18	6	Spp1	Mer2	5	196.08479216	683	(-2) 20210512_Q3_U3_1-2_WH_SA_JOW_20210506_1_B9.9253.9253.5 File:"20210512_Q3_U3_1-2_WH_SA_JOW_20210506_1_B9.raw"_ NativeID:"controllerType=0 controllerNumber=1 scan=9253"	JOW_20210506_s1_XiViewer_spectra.mgf	1	20.0 ppm	peptide;a;b;y	646.5302376698439	646.5266402320001	FALSE	FALSE	4.0	FALSE	TRUE	FALSE	FALSE
KGPPAKKRVTAASGHAR	KKSVPPPR	25	254	1	1	DECOY:H3K4CC110A	Mer2	6	196.08479216	304	(-2) 20210512_Q3_U3_1-2_WH_SA_JOW_20210506_1_B9.9309.9309.6 File:"20210512_Q3_U3_1-2_WH_SA_JOW_20210506_1_B9.raw"_ NativeID:"controllerType=0 controllerNumber=1 scan=9309"	JOW_20210506_s1_XiViewer_spectra.mgf	1	20.0 ppm	peptide;a;b;y	473.455771127318	473.4484005883333	TRUE	FALSE	5.0	TRUE	FALSE	TRUE	FALSE
GPGSMoxSLPQWCcmPPHSTLKR	YNSKITR	1	160	18	4	Spp1	Mer2	5	196.08479216	317	(-2) 20210512_Q3_U3_1-2_WH_SA_JOW_20210506_1_B9.9557.9557.5 File:"20210512_Q3_U3_1-2_WH_SA_JOW_20210506_1_B9.raw"_ NativeID:"controllerType=0 controllerNumber=1 scan=9557"	JOW_20210506_s1_XiViewer_spectra.mgf	1	20.0 ppm	peptide;a;b;y	646.5309700917189	646.5266402320001	FALSE	FALSE	11.0	FALSE	TRUE	FALSE	FALSE
DFGSNEEATKIHEVCcmTK	YNSKITR	286	160	16	4	Spp1	Mer2	5	196.08479216	704	(-2) 20210512_Q3_U3_1-2_WH_SA_JOW_20210506_1_B9.9846.9846.5 File:"20210512_Q3_U3_1-2_WH_SA_JOW_20210506_1_B9.raw"_ NativeID:"controllerType=0 controllerNumber=1 scan=9846"	JOW_20210506_s1_XiViewer_spectra.mgf	1	20.0 ppm	peptide;a;b;y	609.1081337322739	609.09847867	FALSE	FALSE	12.0	FALSE	TRUE	FALSE	FALSE
KKSVPPPR	GGAKR	254	13	1	4	Mer2	H4	2	196.08479216	274	(-3) 20210512_Q3_U3_1-10_WH_SA_JOW_20210506_1_A12_B12.16822.16822.2 File:"20210512_Q3_U3_1-10_WH_SA_JOW_20210506_1_A12_B12.raw"_ NativeID:"controllerType=0 controllerNumber=1 scan=16822"	JOW_20210506_s1_XiViewer_spectra.mgf	1	20.0 ppm	peptide;a;b;y	796.4735444601561	796.47317991	FALSE	FALSE	13.0	FALSE	TRUE	FALSE	FALSE
LELESMoxELRENSDK	QRKKSVPPPR	66	252	5	3	Mer2	Mer2	4	196.08479216	632	(-3) 20210512_Q3_U3_1-10_WH_SA_JOW_20210506_1_A12_B12.19091.19091.4 File:"20210512_Q3_U3_1-10_WH_SA_JOW_20210506_1_A12_B12.raw"_ NativeID:"controllerType=0 controllerNumber=1 scan=19091"	JOW_20210506_s1_XiViewer_spectra.mgf	1	20.0 ppm	peptide;a;b;y	774.917100599219	774.90811247	FALSE	FALSE	27.0	FALSE	TRUE	FALSE	FALSE
TDEISTDVSEANSEHSLMITETSSPFR	GPGSMoxVAR	11	1	5	0	Mer2	Mer2	4	196.08479216	596	(-3) 20210512_Q3_U3_1-10_WH_SA_JOW_20210506_1_A12_B12.19932.19932.4 File:"20210512_Q3_U3_1-10_WH_SA_JOW_20210506_1_A12_B12.raw"_ NativeID:"controllerType=0 controllerNumber=1 scan=19932"	JOW_20210506_s1_XiViewer_spectra.mgf	1	20.0 ppm	peptide;a;b;y	992.965379407813	992.958564445	FALSE	FALSE	77.0	FALSE	TRUE	FALSE	FALSE
GRTDEISTDVSEANSEHSLMITETSSPFR	VLLSLSKDMHSLQTR	9	199	11	7	Mer2	Mer2	6	196.08479216	904	(-3) 20210512_Q3_U3_1-10_WH_SA_JOW_20210506_1_A12_B12.20846.20846.6 File:"20210512_Q3_U3_1-10_WH_SA_JOW_20210506_1_A12_B12.raw"_ NativeID:"controllerType=0 controllerNumber=1 scan=20846"	JOW_20210506_s1_XiViewer_spectra.mgf	1	20.0 ppm	peptide;a;b;y	854.0943309007811	854.0885086066668	FALSE	FALSE	26.0	FALSE	TRUE	FALSE	FALSE
VTNAGALEESDKQILEWAGK	SIFSHSGKVTNAGALEESDK	46	38	12	1	Mer2	Mer2	5	196.08479216	745	(-3) 20210512_Q3_U3_1-10_WH_SA_JOW_20210506_1_A12_B12.20943.20943.5 File:"20210512_Q3_U3_1-10_WH_SA_JOW_20210506_1_A12_B12.raw"_ NativeID:"controllerType=0 controllerNumber=1 scan=20943"	JOW_20210506_s1_XiViewer_spectra.mgf	1	20.0 ppm	peptide;a;b;y	887.047340147344	887.0448292839999	FALSE	FALSE	5.0	FALSE	TRUE	FALSE	FALSE
CcmTQEMLFNVGSQLEDVHK	SIFSHSGKVTNAGALEESDK	181	38	11	8	Mer2	Mer2	5	196.08479216	535	(-3) 20210512_Q3_U3_1-10_WH_SA_JOW_20210506_1_A12_B12.21852.21852.5 File:"20210512_Q3_U3_1-10_WH_SA_JOW_20210506_1_A12_B12.raw"_ NativeID:"controllerType=0 controllerNumber=1 scan=21852"	JOW_20210506_s1_XiViewer_spectra.mgf	1	20.0 ppm	peptide;a;b;y	882.2303235457811	882.223171676	FALSE	FALSE	96.0	FALSE	TRUE	FALSE	FALSE
SHVAESAGDLGDDKCcmETKKDK	GPGSMoxVAR	230	1	17	0	DECOY:Spp1	Mer2	3	196.08479216	558	(-3) 20210512_Q3_U3_1-10_WH_SA_JOW_20210506_1_A12_B12.22127.22127.3 File:"20210512_Q3_U3_1-10_WH_SA_JOW_20210506_1_A12_B12.raw"_ NativeID:"controllerType=0 controllerNumber=1 scan=22127"	JOW_20210506_s1_XiViewer_spectra.mgf	1	20.0 ppm	peptide;a;b;y	1092.521425473438	1092.5137484366667	TRUE	FALSE	5.0	TRUE	FALSE	TRUE	FALSE
MMVTRSMKR	GPGSMoxVAR	262	1	6	0	Mer2	Mer2	2	196.08479216	883	(-3) 20210512_Q3_U3_1-10_WH_SA_JOW_20210506_1_A12_B12.29133.29133.2 File:"20210512_Q3_U3_1-10_WH_SA_JOW_20210506_1_A12_B12.raw"_ NativeID:"controllerType=0 controllerNumber=1 scan=29133"	JOW_20210506_s1_XiViewer_spectra.mgf	1	20.0 ppm	peptide;a;b;y	1063.0291474875	1063.028495375	FALSE	FALSE	3.0	FALSE	TRUE	FALSE	FALSE
DLASQIENQLDK	GPGSMoxVAR	118	1	4	0	Mer2	Mer2	2	196.08479216	28	(-3) 20210512_Q3_U3_1-10_WH_SA_JOW_20210506_1_A12_B12.32915.32915.2 File:"20210512_Q3_U3_1-10_WH_SA_JOW_20210506_1_A12_B12.raw"_ NativeID:"controllerType=0 controllerNumber=1 scan=32915"	JOW_20210506_s1_XiViewer_spectra.mgf	1	20.0 ppm	peptide;a;b;y	1180.091037135938	1180.081544775	FALSE	FALSE	9.0	FALSE	TRUE	FALSE	FALSE
TLIKDLASQIENQLDK	HVTNKQHETEKSMoxR	114	167	4	5	Mer2	Mer2	3	196.08479216	45	(-3) 20210512_Q3_U3_1-10_WH_SA_JOW_20210506_1_A12_B12.40896.40896.3 File:"20210512_Q3_U3_1-10_WH_SA_JOW_20210506_1_A12_B12.raw"_ NativeID:"controllerType=0 controllerNumber=1 scan=40896"	JOW_20210506_s1_XiViewer_spectra.mgf	1	20.0 ppm	peptide;a;b;y	1255.660355130773	1255.6460424733334	FALSE	FALSE	61.0	FALSE	TRUE	FALSE	FALSE
KMoxVEQTGHIDK	GPGSMoxVAR	144	1	6	0	Spp1	Mer2	3	196.08479216	182	(-3) 20210512_Q3_U3_1-10_WH_SA_JOW_20210506_1_B10.14018.14018.3 File:"20210512_Q3_U3_1-10_WH_SA_JOW_20210506_1_B10.raw"_ NativeID:"controllerType=0 controllerNumber=1 scan=14018"	JOW_20210506_s1_XiViewer_spectra.mgf	1	20.0 ppm	peptide;a;b;y	763.049474695119	763.0438260366667	FALSE	FALSE	8.0	FALSE	TRUE	FALSE	FALSE
GRTDEISTDVSEANSEHSLMITETSSPFR	YNSKITR	9	160	3	4	Mer2	Mer2	6	196.08479216	337	(-3) 20210512_Q3_U3_1-10_WH_SA_JOW_20210506_1_B10.17492.17492.6 File:"20210512_Q3_U3_1-10_WH_SA_JOW_20210506_1_B10.raw"_ NativeID:"controllerType=0 controllerNumber=1 scan=17492"	JOW_20210506_s1_XiViewer_spectra.mgf	1	20.0 ppm	peptide;a;b;y	713.015168303125	713.01128806	FALSE	FALSE	76.0	FALSE	TRUE	FALSE	FALSE
SMoxRCcmTQEMLFNVGSQLEDVHK	GPGSMVAR	178	1	14	0	Mer2	Mer2	4	196.08479216	318	(-3) 20210512_Q3_U3_1-10_WH_SA_JOW_20210506_1_B10.22149.22149.4 File:"20210512_Q3_U3_1-10_WH_SA_JOW_20210506_1_B10.raw"_ NativeID:"controllerType=0 controllerNumber=1 scan=22149"	JOW_20210506_s1_XiViewer_spectra.mgf	1	20.0 ppm	peptide;a;b;y	874.411790540625	874.4125417	FALSE	FALSE	4.0	FALSE	TRUE	FALSE	FALSE
TDEISTDVSEANSEHSLMITETSSPFR	GPGSMVAR	11	1	24	0	Mer2	Mer2	5	196.08479216	542	(-3) 20210512_Q3_U3_1-10_WH_SA_JOW_20210506_1_B10.23570.23570.5 File:"20210512_Q3_U3_1-10_WH_SA_JOW_20210506_1_B10.raw"_ NativeID:"controllerType=0 controllerNumber=1 scan=23570"	JOW_20210506_s1_XiViewer_spectra.mgf	1	20.0 ppm	peptide;a;b;y	791.37406133875	791.369323912	FALSE	FALSE	81.0	FALSE	TRUE	FALSE	FALSE
CcmTQEMLFNVGSQLEDVHK	GPGSMoxVAR	181	1	11	0	Mer2	Mer2	4	196.08479216	13	(-3) 20210512_Q3_U3_1-10_WH_SA_JOW_20210506_1_B10.25907.25907.4 File:"20210512_Q3_U3_1-10_WH_SA_JOW_20210506_1_B10.raw"_ NativeID:"controllerType=0 controllerNumber=1 scan=25907"	JOW_20210506_s1_XiViewer_spectra.mgf	1	20.0 ppm	peptide;a;b;y	780.87297218125	780.86913573	FALSE	FALSE	67.0	FALSE	TRUE	FALSE	FALSE
SSSPTLSTSQNHNSEDNDDASHR	SIFSHSGKVTNAGALEESDK	273	38	5	8	Mer2	Mer2	5	196.08479216	785	(-3) 20210512_Q3_U3_1-10_WH_SA_JOW_20210506_1_B10_WDH.11020.11020.5 File:"20210512_Q3_U3_1-10_WH_SA_JOW_20210506_1_B10_WDH.raw"_ NativeID:"controllerType=0 controllerNumber=1 scan=11020"	JOW_20210506_s1_XiViewer_spectra.mgf	1	20.0 ppm	peptide;a;b;y	952.440101377813	952.4334625060001	FALSE	FALSE	6.0	FALSE	TRUE	FALSE	FALSE
TLIKDLASQIENQLDK	TKSDSSYR	114	143	4	7	Mer2	Mer2	4	196.08479216	197	(-3) 20210512_Q3_U3_1-10_WH_SA_JOW_20210506_1_B10_WDH.26275.26275.4 File:"20210512_Q3_U3_1-10_WH_SA_JOW_20210506_1_B10_WDH.raw"_ NativeID:"controllerType=0 controllerNumber=1 scan=26275"	JOW_20210506_s1_XiViewer_spectra.mgf	1	20.0 ppm	peptide;a;b;y	742.643418958594	742.6371907625	FALSE	FALSE	54.0	FALSE	TRUE	FALSE	FALSE
GPGSMoxVAR	GPGSMVAR	1	1	0	0	Mer2	Mer2	3	196.08479216	322	(-3) 20210512_Q3_U3_1-10_WH_SA_JOW_20210506_1_B6_B5_B4.16839.16839.3 File:"20210512_Q3_U3_1-10_WH_SA_JOW_20210506_1_B6_B5_B4.raw"_ NativeID:"controllerType=0 controllerNumber=1 scan=16839"	JOW_20210506_s1_XiViewer_spectra.mgf	1	20.0 ppm	peptide;a;b;y	587.29986785625	587.2907835333333	FALSE	FALSE	21.0	FALSE	TRUE	FALSE	FALSE
TDEISTDVSEANSEHSLMITETSSPFR	GPGSMoxVAR	11	1	24	0	Mer2	Mer2	5	196.08479216	814	(-3) 20210512_Q3_U3_1-10_WH_SA_JOW_20210506_1_B6_B5_B4.23770.23770.5 File:"20210512_Q3_U3_1-10_WH_SA_JOW_20210506_1_B6_B5_B4.raw"_ NativeID:"controllerType=0 controllerNumber=1 scan=23770"	JOW_20210506_s1_XiViewer_spectra.mgf	1	20.0 ppm	peptide;a;b;y	794.574439756719	794.568306832	FALSE	FALSE	54.0	FALSE	TRUE	FALSE	FALSE
TDEISTDVSEANSEHSLMoxITETSSPFR	GPGSMVAR	11	1	24	0	Mer2	Mer2	5	196.08479216	62	(-3) 20210512_Q3_U3_1-10_WH_SA_JOW_20210506_1_B6_B5_B4.25103.25103.5 File:"20210512_Q3_U3_1-10_WH_SA_JOW_20210506_1_B6_B5_B4.raw"_ NativeID:"controllerType=0 controllerNumber=1 scan=25103"	JOW_20210506_s1_XiViewer_spectra.mgf	1	20.0 ppm	peptide;a;b;y	794.579078428594	794.568306832	FALSE	FALSE	56.0	FALSE	TRUE	FALSE	FALSE
GPGSMoxVAR	GPGSMVAR	1	1	0	0	Mer2	Mer2	3	196.08479216	121	(-3) 20210512_Q3_U3_1-10_WH_SA_JOW_20210506_1_B7_WDH.17700.17700.3 File:"20210512_Q3_U3_1-10_WH_SA_JOW_20210506_1_B7_WDH.raw"_ NativeID:"controllerType=0 controllerNumber=1 scan=17700"	JOW_20210506_s1_XiViewer_spectra.mgf	1	20.0 ppm	peptide;a;b;y	587.295534360156	587.2907835333333	FALSE	FALSE	13.0	FALSE	TRUE	FALSE	FALSE
KKCcmTLRWR	YNSKITR	95	160	1	4	DECOY:Spp1	Mer2	4	196.08479216	263	(-3) 20210512_Q3_U3_1-10_WH_SA_JOW_20210506_1_B8.12574.12574.4 File:"20210512_Q3_U3_1-10_WH_SA_JOW_20210506_1_B8.raw"_ NativeID:"controllerType=0 controllerNumber=1 scan=12574"	JOW_20210506_s1_XiViewer_spectra.mgf	1	20.0 ppm	peptide;a;b;y	556.812417881903	556.80874467	TRUE	FALSE	10.0	TRUE	FALSE	TRUE	FALSE
KKSVPPPR	GPGSMVAR	254	1	2	0	Mer2	Mer2	3	196.08479216	386	(-3) 20210512_Q3_U3_1-10_WH_SA_JOW_20210506_1_B8.13008.13008.3 File:"20210512_Q3_U3_1-10_WH_SA_JOW_20210506_1_B8.raw"_ NativeID:"controllerType=0 controllerNumber=1 scan=13008"	JOW_20210506_s1_XiViewer_spectra.mgf	1	20.0 ppm	peptide;a;b;y	626.685304867969	626.68412128	FALSE	FALSE	52.0	FALSE	TRUE	FALSE	FALSE
KKSVPPPR	GPGSMVAR	254	1	2	0	Mer2	Mer2	3	196.08479216	267	(-3) 20210512_Q3_U3_1-10_WH_SA_JOW_20210506_1_B8.13230.13230.3 File:"20210512_Q3_U3_1-10_WH_SA_JOW_20210506_1_B8.raw"_ NativeID:"controllerType=0 controllerNumber=1 scan=13230"	JOW_20210506_s1_XiViewer_spectra.mgf	1	20.0 ppm	peptide;a;b;y	626.686584620322	626.68412128	FALSE	FALSE	66.0	FALSE	TRUE	FALSE	FALSE
KKSVPPPR	GPGSMVAR	254	1	2	0	Mer2	Mer2	3	196.08479216	804	(-3) 20210512_Q3_U3_1-10_WH_SA_JOW_20210506_1_B8.13459.13459.3 File:"20210512_Q3_U3_1-10_WH_SA_JOW_20210506_1_B8.raw"_ NativeID:"controllerType=0 controllerNumber=1 scan=13459"	JOW_20210506_s1_XiViewer_spectra.mgf	1	20.0 ppm	peptide;a;b;y	626.6851973049789	626.68412128	FALSE	FALSE	53.0	FALSE	TRUE	FALSE	FALSE
YNSKITR	SAPATGGVK	160	29	4	1	Mer2	H3K4CC110A	3	196.08479216	770	(-3) 20210512_Q3_U3_1-10_WH_SA_JOW_20210506_1_B8.14563.14563.3 File:"20210512_Q3_U3_1-10_WH_SA_JOW_20210506_1_B8.raw"_ NativeID:"controllerType=0 controllerNumber=1 scan=14563"	JOW_20210506_s1_XiViewer_spectra.mgf	1	20.0 ppm	peptide;a;b;y	622.010683285938	622.0022844533333	FALSE	FALSE	3.0	FALSE	TRUE	FALSE	FALSE
GPGSMoxVAR	GPGSMVAR	1	1	0	0	Mer2	Mer2	3	196.08479216	150	(-3) 20210512_Q3_U3_1-10_WH_SA_JOW_20210506_1_B8.18183.18183.3 File:"20210512_Q3_U3_1-10_WH_SA_JOW_20210506_1_B8.raw"_ NativeID:"controllerType=0 controllerNumber=1 scan=18183"	JOW_20210506_s1_XiViewer_spectra.mgf	1	20.0 ppm	peptide;a;b;y	587.299074399219	587.2907835333333	FALSE	FALSE	111.0	FALSE	TRUE	FALSE	FALSE
DAVTYTEHAKR	TKSDSSYR	68	143	10	2	H4	Mer2	3	196.08479216	644	(-3) 20210512_Q3_U3_1-10_WH_SA_JOW_20210506_1_B8.19213.19213.3 File:"20210512_Q3_U3_1-10_WH_SA_JOW_20210506_1_B8.raw"_ NativeID:"controllerType=0 controllerNumber=1 scan=19213"	JOW_20210506_s1_XiViewer_spectra.mgf	1	20.0 ppm	peptide;a;b;y	810.395781033459	810.3945692566667	FALSE	FALSE	4.0	FALSE	TRUE	FALSE	FALSE
GPGSMoxVAR	GPGSMVAR	1	1	0	0	Mer2	Mer2	3	196.08479216	235	(-3) 20210512_Q3_U3_1-10_WH_SA_JOW_20210506_1_B8.19446.19446.3 File:"20210512_Q3_U3_1-10_WH_SA_JOW_20210506_1_B8.raw"_ NativeID:"controllerType=0 controllerNumber=1 scan=19446"	JOW_20210506_s1_XiViewer_spectra.mgf	1	20.0 ppm	peptide;a;b;y	587.293276059375	587.2907835333333	FALSE	FALSE	17.0	FALSE	TRUE	FALSE	FALSE
YNSKITR	KSSNR	160	255	6	1	Mer2	DECOY:Spp1	4	196.08479216	166	(-3) 20210512_Q3_U3_1-10_WH_SA_JOW_20210506_1_B8.7000.7000.4 File:"20210512_Q3_U3_1-10_WH_SA_JOW_20210506_1_B8.raw"_ NativeID:"controllerType=0 controllerNumber=1 scan=7000"	JOW_20210506_s1_XiViewer_spectra.mgf	1	20.0 ppm	peptide;a;b;y	417.732996836178	417.726046365	FALSE	TRUE	18.0	TRUE	FALSE	TRUE	FALSE
ADHAYDRPDVSLNGTTLLHDMDEAHDKQR	GPGSMVAR	225	1	27	0	Mer2	Mer2	6	196.08479216	739	(-3) 20210512_Q3_U3_1-2_WH_SA_JOW_20210506_1_B11.17293.17293.6 File:"20210512_Q3_U3_1-2_WH_SA_JOW_20210506_1_B11.raw"_ NativeID:"controllerType=0 controllerNumber=1 scan=17293"	JOW_20210506_s1_XiViewer_spectra.mgf	1	20.0 ppm	peptide;a;b;y	715.84060775625	715.8402451516666	FALSE	FALSE	38.0	FALSE	TRUE	FALSE	FALSE
TDEISTDVSEANSEHSLMoxITETSSPFR	GPGSMoxVAR	11	1	24	0	Mer2	Mer2	4	196.08479216	312	(-3) 20210512_Q3_U3_1-2_WH_SA_JOW_20210506_1_B11.19577.19577.4 File:"20210512_Q3_U3_1-2_WH_SA_JOW_20210506_1_B11.raw"_ NativeID:"controllerType=0 controllerNumber=1 scan=19577"	JOW_20210506_s1_XiViewer_spectra.mgf	1	20.0 ppm	peptide;a;b;y	996.963243177344	996.957293095	FALSE	FALSE	86.0	FALSE	TRUE	FALSE	FALSE
TDEISTDVSEANSEHSLMITETSSPFR	GPGSMoxVAR	11	1	24	0	Mer2	Mer2	5	196.08479216	533	(-3) 20210512_Q3_U3_1-2_WH_SA_JOW_20210506_1_B11.20260.20260.5 File:"20210512_Q3_U3_1-2_WH_SA_JOW_20210506_1_B11.raw"_ NativeID:"controllerType=0 controllerNumber=1 scan=20260"	JOW_20210506_s1_XiViewer_spectra.mgf	1	20.0 ppm	peptide;a;b;y	794.5772473739061	794.568306832	FALSE	FALSE	65.0	FALSE	TRUE	FALSE	FALSE
TDEISTDVSEANSEHSLMoxITETSSPFR	GPGSMVAR	11	1	24	0	Mer2	Mer2	5	196.08479216	555	(-3) 20210512_Q3_U3_1-2_WH_SA_JOW_20210506_1_B11.21702.21702.5 File:"20210512_Q3_U3_1-2_WH_SA_JOW_20210506_1_B11.raw"_ NativeID:"controllerType=0 controllerNumber=1 scan=21702"	JOW_20210506_s1_XiViewer_spectra.mgf	1	20.0 ppm	peptide;a;b;y	794.57425665125	794.568306832	FALSE	FALSE	64.0	FALSE	TRUE	FALSE	FALSE
TDEISTDVSEANSEHSLMoxITETSSPFR	GPGSMVAR	11	1	24	0	Mer2	Mer2	5	196.08479216	735	(-3) 20210512_Q3_U3_1-2_WH_SA_JOW_20210506_1_B11.21886.21886.5 File:"20210512_Q3_U3_1-2_WH_SA_JOW_20210506_1_B11.raw"_ NativeID:"controllerType=0 controllerNumber=1 scan=21886"	JOW_20210506_s1_XiViewer_spectra.mgf	1	20.0 ppm	peptide;a;b;y	794.578346006719	794.568306832	FALSE	FALSE	141.0	FALSE	TRUE	FALSE	FALSE
TDEISTDVSEANSEHSLMoxITETSSPFR	GPGSMVAR	11	1	24	0	Mer2	Mer2	5	196.08479216	249	(-3) 20210512_Q3_U3_1-2_WH_SA_JOW_20210506_1_B11.22086.22086.5 File:"20210512_Q3_U3_1-2_WH_SA_JOW_20210506_1_B11.raw"_ NativeID:"controllerType=0 controllerNumber=1 scan=22086"	JOW_20210506_s1_XiViewer_spectra.mgf	1	20.0 ppm	peptide;a;b;y	794.57620977625	794.568306832	FALSE	FALSE	82.0	FALSE	TRUE	FALSE	FALSE
TDEISTDVSEANSEHSLMITETSSPFR	GPGSMVAR	11	1	24	0	Mer2	Mer2	5	196.08479216	780	(-3) 20210512_Q3_U3_1-2_WH_SA_JOW_20210506_1_B11.22853.22853.5 File:"20210512_Q3_U3_1-2_WH_SA_JOW_20210506_1_B11.raw"_ NativeID:"controllerType=0 controllerNumber=1 scan=22853"	JOW_20210506_s1_XiViewer_spectra.mgf	1	20.0 ppm	peptide;a;b;y	791.374305479375	791.369323912	FALSE	FALSE	100.0	FALSE	TRUE	FALSE	FALSE
GRTDEISTDVSEANSEHSLMITETSSPFR	ENSDKLIKVLNENSK	9	75	26	5	Mer2	Mer2	5	196.08479216	219	(-3) 20210512_Q3_U3_1-2_WH_SA_JOW_20210506_1_B11.24569.24569.5 File:"20210512_Q3_U3_1-2_WH_SA_JOW_20210506_1_B11.raw"_ NativeID:"controllerType=0 controllerNumber=1 scan=24569"	JOW_20210506_s1_XiViewer_spectra.mgf	1	20.0 ppm	peptide;a;b;y	1025.304481260625	1025.300962774	FALSE	FALSE	25.0	FALSE	TRUE	FALSE	FALSE
TDEISTDVSEANSEHSLMITETSSPFR	GPGSMVAR	11	1	16	0	Mer2	Mer2	4	196.08479216	697	(-3) 20210512_Q3_U3_1-2_WH_SA_JOW_20210506_1_B11.29780.29780.4 File:"20210512_Q3_U3_1-2_WH_SA_JOW_20210506_1_B11.raw"_ NativeID:"controllerType=0 controllerNumber=1 scan=29780"	JOW_20210506_s1_XiViewer_spectra.mgf	1	20.0 ppm	peptide;a;b;y	988.963975599219	988.959835795	FALSE	FALSE	78.0	FALSE	TRUE	FALSE	FALSE
LELESMoxELRENSDKLIK	GPGSMVAR	66	1	5	0	Mer2	Mer2	4	196.08479216	568	(-3) 20210512_Q3_U3_1-2_WH_SA_JOW_20210506_1_B11.33520.33520.4 File:"20210512_Q3_U3_1-2_WH_SA_JOW_20210506_1_B11.raw"_ NativeID:"controllerType=0 controllerNumber=1 scan=33520"	JOW_20210506_s1_XiViewer_spectra.mgf	1	20.0 ppm	peptide;a;b;y	758.8970338612701	758.890231115	FALSE	FALSE	11.0	FALSE	TRUE	FALSE	FALSE
KMVEQTGHIDK	GPGSMoxVAR	144	1	1	0	Spp1	Mer2	3	196.08479216	712	(-3) 20210512_Q3_U3_1-2_WH_SA_JOW_20210506_1_B11.34491.34491.3 File:"20210512_Q3_U3_1-2_WH_SA_JOW_20210506_1_B11.raw"_ NativeID:"controllerType=0 controllerNumber=1 scan=34491"	JOW_20210506_s1_XiViewer_spectra.mgf	1	20.0 ppm	peptide;a;b;y	757.718259205757	757.7121878366667	FALSE	FALSE	5.0	FALSE	TRUE	FALSE	FALSE
TDEISTDVSEANSEHSLMITETSSPFR	GPGSMoxVAR	11	1	24	0	Mer2	Mer2	5	196.08479216	48	(-3) 20210512_Q3_U3_1-2_WH_SA_JOW_20210506_1_B11_WDH.21426.21426.5 File:"20210512_Q3_U3_1-2_WH_SA_JOW_20210506_1_B11_WDH.raw"_ NativeID:"controllerType=0 controllerNumber=1 scan=21426"	JOW_20210506_s1_XiViewer_spectra.mgf	1	20.0 ppm	peptide;a;b;y	794.5752942489061	794.568306832	FALSE	FALSE	61.0	FALSE	TRUE	FALSE	FALSE
TDEISTDVSEANSEHSLMoxITETSSPFR	GPGSMoxVAR	11	1	23	0	Mer2	Mer2	4	196.08479216	474	(-3) 20210512_Q3_U3_1-2_WH_SA_JOW_20210506_1_B11_WDH.21537.21537.4 File:"20210512_Q3_U3_1-2_WH_SA_JOW_20210506_1_B11_WDH.raw"_ NativeID:"controllerType=0 controllerNumber=1 scan=21537"	JOW_20210506_s1_XiViewer_spectra.mgf	1	20.0 ppm	peptide;a;b;y	996.966783216406	996.957293095	FALSE	FALSE	68.0	FALSE	TRUE	FALSE	FALSE
TDEISTDVSEANSEHSLMoxITETSSPFR	GPGSMVAR	11	1	24	0	Mer2	Mer2	5	196.08479216	476	(-3) 20210512_Q3_U3_1-2_WH_SA_JOW_20210506_1_B11_WDH.22378.22378.5 File:"20210512_Q3_U3_1-2_WH_SA_JOW_20210506_1_B11_WDH.raw"_ NativeID:"controllerType=0 controllerNumber=1 scan=22378"	JOW_20210506_s1_XiViewer_spectra.mgf	1	20.0 ppm	peptide;a;b;y	794.579078428594	794.568306832	FALSE	FALSE	134.0	FALSE	TRUE	FALSE	FALSE
TDEISTDVSEANSEHSLMITETSSPFR	GPGSMVAR	11	1	5	0	Mer2	Mer2	6	196.08479216	669	(-3) 20210512_Q3_U3_1-2_WH_SA_JOW_20210506_1_B11_WDH.22396.22396.6 File:"20210512_Q3_U3_1-2_WH_SA_JOW_20210506_1_B11_WDH.raw"_ NativeID:"controllerType=0 controllerNumber=1 scan=22396"	JOW_20210506_s1_XiViewer_spectra.mgf	1	20.0 ppm	peptide;a;b;y	659.6463328539061	659.6423159899999	FALSE	FALSE	143.0	FALSE	TRUE	FALSE	FALSE
TDEISTDVSEANSEHSLMoxITETSSPFR	GPGSMVAR	11	1	24	0	Mer2	Mer2	5	196.08479216	139	(-3) 20210512_Q3_U3_1-2_WH_SA_JOW_20210506_1_B11_WDH.22566.22566.5 File:"20210512_Q3_U3_1-2_WH_SA_JOW_20210506_1_B11_WDH.raw"_ NativeID:"controllerType=0 controllerNumber=1 scan=22566"	JOW_20210506_s1_XiViewer_spectra.mgf	1	20.0 ppm	peptide;a;b;y	794.579871885625	794.568306832	FALSE	FALSE	64.0	FALSE	TRUE	FALSE	FALSE
TDEISTDVSEANSEHSLMITETSSPFR	GPGSMVAR	11	1	24	0	Mer2	Mer2	5	196.08479216	331	(-3) 20210512_Q3_U3_1-2_WH_SA_JOW_20210506_1_B11_WDH.23750.23750.5 File:"20210512_Q3_U3_1-2_WH_SA_JOW_20210506_1_B11_WDH.raw"_ NativeID:"controllerType=0 controllerNumber=1 scan=23750"	JOW_20210506_s1_XiViewer_spectra.mgf	1	20.0 ppm	peptide;a;b;y	791.375159971563	791.369323912	FALSE	FALSE	90.0	FALSE	TRUE	FALSE	FALSE
TDEISTDVSEANSEHSLMITETSSPFR	GPGSMVAR	11	1	23	0	Mer2	Mer2	5	196.08479216	392	(-3) 20210512_Q3_U3_1-2_WH_SA_JOW_20210506_1_B11_WDH.24056.24056.5 File:"20210512_Q3_U3_1-2_WH_SA_JOW_20210506_1_B11_WDH.raw"_ NativeID:"controllerType=0 controllerNumber=1 scan=24056"	JOW_20210506_s1_XiViewer_spectra.mgf	1	20.0 ppm	peptide;a;b;y	791.376441709844	791.369323912	FALSE	FALSE	44.0	FALSE	TRUE	FALSE	FALSE
SIFSHSGKVTNAGALEESDK	TLIKDLASQIENQLDK	38	114	6	4	Mer2	Mer2	5	196.08479216	389	(-3) 20210512_Q3_U3_1-2_WH_SA_JOW_20210506_1_B11_WDH.27193.27193.5 File:"20210512_Q3_U3_1-2_WH_SA_JOW_20210506_1_B11_WDH.raw"_ NativeID:"controllerType=0 controllerNumber=1 scan=27193"	JOW_20210506_s1_XiViewer_spectra.mgf	1	20.0 ppm	peptide;a;b;y	821.031654112188	821.0255454	FALSE	FALSE	73.0	FALSE	TRUE	FALSE	FALSE
TDEISTDVSEANSEHSLMITETSSPFR	GPGSMVAR	11	1	13	0	Mer2	Mer2	4	196.08479216	461	(-3) 20210512_Q3_U3_1-2_WH_SA_JOW_20210506_1_B11_WDH.30189.30189.4 File:"20210512_Q3_U3_1-2_WH_SA_JOW_20210506_1_B11_WDH.raw"_ NativeID:"controllerType=0 controllerNumber=1 scan=30189"	JOW_20210506_s1_XiViewer_spectra.mgf	1	20.0 ppm	peptide;a;b;y	988.965562513281	988.959835795	FALSE	FALSE	83.0	FALSE	TRUE	FALSE	FALSE
KMVEQTGHIDK	GPGSMoxVAR	144	1	1	0	Spp1	Mer2	3	196.08479216	148	(-3) 20210512_Q3_U3_1-2_WH_SA_JOW_20210506_1_B11_WDH.35332.35332.3 File:"20210512_Q3_U3_1-2_WH_SA_JOW_20210506_1_B11_WDH.raw"_ NativeID:"controllerType=0 controllerNumber=1 scan=35332"	JOW_20210506_s1_XiViewer_spectra.mgf	1	20.0 ppm	peptide;a;b;y	757.719179379688	757.7121878366667	FALSE	FALSE	7.0	FALSE	TRUE	FALSE	FALSE
GPGSMoxVAR	GPGSMVAR	1	1	0	0	Mer2	Mer2	3	196.08479216	619	(-3) 20210512_Q3_U3_1-2_WH_SA_JOW_20210506_1_B7.12921.12921.3 File:"20210512_Q3_U3_1-2_WH_SA_JOW_20210506_1_B7.raw"_ NativeID:"controllerType=0 controllerNumber=1 scan=12921"	JOW_20210506_s1_XiViewer_spectra.mgf	1	20.0 ppm	peptide;a;b;y	587.297853696094	587.2907835333333	FALSE	FALSE	64.0	FALSE	TRUE	FALSE	FALSE
LQYELSKITR	YNSKITR	55	160	9	4	DECOY:H3K4CC110A	Mer2	4	196.08479216	46	(-3) 20210512_Q3_U3_1-2_WH_SA_JOW_20210506_1_B9.10361.10361.4 File:"20210512_Q3_U3_1-2_WH_SA_JOW_20210506_1_B9.raw"_ NativeID:"controllerType=0 controllerNumber=1 scan=10361"	JOW_20210506_s1_XiViewer_spectra.mgf	1	20.0 ppm	peptide;a;b;y	582.5785032706581	582.5733997125	TRUE	FALSE	5.0	TRUE	FALSE	TRUE	FALSE
QRKKSVPPPR	GPGSMoxVAR	252	1	4	4	Mer2	Mer2	4	196.08479216	346	(-3) 20210512_Q3_U3_1-2_WH_SA_JOW_20210506_1_B9.10744.10744.4 File:"20210512_Q3_U3_1-2_WH_SA_JOW_20210506_1_B9.raw"_ NativeID:"controllerType=0 controllerNumber=1 scan=10744"	JOW_20210506_s1_XiViewer_spectra.mgf	1	20.0 ppm	peptide;a;b;y	545.311015073194	545.303560805	FALSE	FALSE	80.0	FALSE	TRUE	FALSE	FALSE
QRKKSVPPPR	GPGSMoxVAR	252	1	4	0	Mer2	Mer2	4	196.08479216	69	(-3) 20210512_Q3_U3_1-2_WH_SA_JOW_20210506_1_B9.11344.11344.4 File:"20210512_Q3_U3_1-2_WH_SA_JOW_20210506_1_B9.raw"_ NativeID:"controllerType=0 controllerNumber=1 scan=11344"	JOW_20210506_s1_XiViewer_spectra.mgf	1	20.0 ppm	peptide;a;b;y	545.309189699394	545.303560805	FALSE	FALSE	17.0	FALSE	TRUE	FALSE	FALSE
GPGSMSLPQWCcmPPHSTLK	YNSKITR	1	160	16	4	Spp1	Mer2	5	196.08479216	228	(-3) 20210512_Q3_U3_1-2_WH_SA_JOW_20210506_1_B9.8602.8602.5 File:"20210512_Q3_U3_1-2_WH_SA_JOW_20210506_1_B9.raw"_ NativeID:"controllerType=0 controllerNumber=1 scan=8602"	JOW_20210506_s1_XiViewer_spectra.mgf	1	20.0 ppm	peptide;a;b;y	612.1093370062381	612.10743512	FALSE	FALSE	4.0	FALSE	TRUE	FALSE	FALSE
GPGSMoxSLPQWCcmPPHSTLKR	YNSKITR	1	160	18	4	Spp1	Mer2	5	196.08479216	680	(-3) 20210512_Q3_U3_1-2_WH_SA_JOW_20210506_1_B9.9408.9408.5 File:"20210512_Q3_U3_1-2_WH_SA_JOW_20210506_1_B9.raw"_ NativeID:"controllerType=0 controllerNumber=1 scan=9408"	JOW_20210506_s1_XiViewer_spectra.mgf	1	20.0 ppm	peptide;a;b;y	646.529945127813	646.5266402320001	FALSE	FALSE	10.0	FALSE	TRUE	FALSE	FALSE
GPGSMoxVAR	GPGSMoxVAR	1	1	0	0	Mer2	Mer2	3	196.08479216	174	20210512_Q3_U3_1-10_WH_SA_JOW_20210506_1_A12_B12.10275.10275.3 File:"20210512_Q3_U3_1-10_WH_SA_JOW_20210506_1_A12_B12.raw"_ NativeID:"controllerType=0 controllerNumber=1 scan=10275"	JOW_20210506_s1_XiViewer_spectra.mgf	1	20.0 ppm	peptide;a;b;y	592.626866697471	592.6224217333333	FALSE	FALSE	178.0	FALSE	TRUE	FALSE	FALSE
ENSDKLIK	GPGSMoxVAR	75	1	5	0	Mer2	Mer2	3	196.08479216	738	20210512_Q3_U3_1-10_WH_SA_JOW_20210506_1_A12_B12.10921.10921.3 File:"20210512_Q3_U3_1-10_WH_SA_JOW_20210506_1_A12_B12.raw"_ NativeID:"controllerType=0 controllerNumber=1 scan=10921"	JOW_20210506_s1_XiViewer_spectra.mgf	1	20.0 ppm	peptide;a;b;y	644.672416607978	644.66668446	FALSE	FALSE	60.0	FALSE	TRUE	FALSE	FALSE
KKSVPPPR	GGAKR	254	13	1	4	Mer2	H4	2	196.08479216	80	20210512_Q3_U3_1-10_WH_SA_JOW_20210506_1_A12_B12.14707.14707.2 File:"20210512_Q3_U3_1-10_WH_SA_JOW_20210506_1_A12_B12.raw"_ NativeID:"controllerType=0 controllerNumber=1 scan=14707"	JOW_20210506_s1_XiViewer_spectra.mgf	1	20.0 ppm	peptide;a;b;y	796.478637695313	796.47317991	FALSE	FALSE	14.0	FALSE	TRUE	FALSE	FALSE
KKSVPPPR	GGAKR	254	13	1	4	Mer2	H4	2	196.08479216	560	20210512_Q3_U3_1-10_WH_SA_JOW_20210506_1_A12_B12.15082.15082.2 File:"20210512_Q3_U3_1-10_WH_SA_JOW_20210506_1_A12_B12.raw"_ NativeID:"controllerType=0 controllerNumber=1 scan=15082"	JOW_20210506_s1_XiViewer_spectra.mgf	1	20.0 ppm	peptide;a;b;y	796.474487304688	796.47317991	FALSE	FALSE	11.0	FALSE	TRUE	FALSE	FALSE
KKSVPPPR	KSVPPPR	254	255	1	1	Mer2	Mer2	2	196.08479216	177	20210512_Q3_U3_1-10_WH_SA_JOW_20210506_1_A12_B12.15778.15778.2 File:"20210512_Q3_U3_1-10_WH_SA_JOW_20210506_1_A12_B12.raw"_ NativeID:"controllerType=0 controllerNumber=1 scan=15778"	JOW_20210506_s1_XiViewer_spectra.mgf	1	20.0 ppm	peptide;a;b;y	942.563720703125	942.56252617	FALSE	FALSE	62.0	FALSE	TRUE	FALSE	FALSE
KKSVPPPR	GGAKR	254	13	1	4	Mer2	H4	2	196.08479216	248	20210512_Q3_U3_1-10_WH_SA_JOW_20210506_1_A12_B12.17193.17193.2 File:"20210512_Q3_U3_1-10_WH_SA_JOW_20210506_1_A12_B12.raw"_ NativeID:"controllerType=0 controllerNumber=1 scan=17193"	JOW_20210506_s1_XiViewer_spectra.mgf	1	20.0 ppm	peptide;a;b;y	796.473876953125	796.47317991	FALSE	FALSE	12.0	FALSE	TRUE	FALSE	FALSE
TDEISTDVSEANSEHSLMoxITETSSPFR	GPGSMoxVAR	11	1	22	0	Mer2	Mer2	4	196.08479216	149	20210512_Q3_U3_1-10_WH_SA_JOW_20210506_1_A12_B12.18863.18863.4 File:"20210512_Q3_U3_1-10_WH_SA_JOW_20210506_1_A12_B12.raw"_ NativeID:"controllerType=0 controllerNumber=1 scan=18863"	JOW_20210506_s1_XiViewer_spectra.mgf	1	20.0 ppm	peptide;a;b;y	996.962420389742	996.957293095	FALSE	FALSE	91.0	FALSE	TRUE	FALSE	FALSE
KKSVPPPR	GKAGR	254	13	1	2	Mer2	DECOY:H4	2	196.08479216	384	20210512_Q3_U3_1-10_WH_SA_JOW_20210506_1_A12_B12.20052.20052.2 File:"20210512_Q3_U3_1-10_WH_SA_JOW_20210506_1_A12_B12.raw"_ NativeID:"controllerType=0 controllerNumber=1 scan=20052"	JOW_20210506_s1_XiViewer_spectra.mgf	1	20.0 ppm	peptide;a;b;y	796.475219726563	796.47317991	FALSE	TRUE	52.0	TRUE	FALSE	TRUE	FALSE
TDEISTDVSEANSEHSLMITETSSPFR	GPGSMoxVAR	11	1	13	0	Mer2	Mer2	4	196.08479216	698	20210512_Q3_U3_1-10_WH_SA_JOW_20210506_1_A12_B12.20085.20085.4 File:"20210512_Q3_U3_1-10_WH_SA_JOW_20210506_1_A12_B12.raw"_ NativeID:"controllerType=0 controllerNumber=1 scan=20085"	JOW_20210506_s1_XiViewer_spectra.mgf	1	20.0 ppm	peptide;a;b;y	992.964864279172	992.958564445	FALSE	FALSE	34.0	FALSE	TRUE	FALSE	FALSE
TDEISTDVSEANSEHSLMoxITETSSPFR	GPGSMVAR	11	1	13	0	Mer2	Mer2	4	196.08479216	77	20210512_Q3_U3_1-10_WH_SA_JOW_20210506_1_A12_B12.20232.20232.4 File:"20210512_Q3_U3_1-10_WH_SA_JOW_20210506_1_A12_B12.raw"_ NativeID:"controllerType=0 controllerNumber=1 scan=20232"	JOW_20210506_s1_XiViewer_spectra.mgf	1	20.0 ppm	peptide;a;b;y	992.96466526431	992.958564445	FALSE	FALSE	84.0	FALSE	TRUE	FALSE	FALSE
LELESMoxELRENSDK	GPGSMVAR	66	1	12	0	Mer2	Mer2	3	196.08479216	113	20210512_Q3_U3_1-10_WH_SA_JOW_20210506_1_A12_B12.20474.20474.3 File:"20210512_Q3_U3_1-10_WH_SA_JOW_20210506_1_A12_B12.raw"_ NativeID:"controllerType=0 controllerNumber=1 scan=20474"	JOW_20210506_s1_XiViewer_spectra.mgf	1	20.0 ppm	peptide;a;b;y	893.439331054688	893.4301857533333	FALSE	FALSE	4.0	FALSE	TRUE	FALSE	FALSE
CcmTQEMLFNVGSQLEDVHK	KSVPPPRMMVTRSMK	181	255	11	1	Mer2	Mer2	5	196.08479216	536	20210512_Q3_U3_1-10_WH_SA_JOW_20210506_1_A12_B12.23130.23130.5 File:"20210512_Q3_U3_1-10_WH_SA_JOW_20210506_1_A12_B12.raw"_ NativeID:"controllerType=0 controllerNumber=1 scan=23130"	JOW_20210506_s1_XiViewer_spectra.mgf	1	20.0 ppm	peptide;a;b;y	815.8125	815.8069035679999	FALSE	FALSE	62.0	FALSE	TRUE	FALSE	FALSE
AMSIMoxNSFVNDVFER	KKSVPPPR	55	254	7	1	H2b	Mer2	3	196.08479216	796	20210512_Q3_U3_1-10_WH_SA_JOW_20210506_1_A12_B12.25365.25365.3 File:"20210512_Q3_U3_1-10_WH_SA_JOW_20210506_1_A12_B12.raw"_ NativeID:"controllerType=0 controllerNumber=1 scan=25365"	JOW_20210506_s1_XiViewer_spectra.mgf	1	20.0 ppm	peptide;a;b;y	960.494323730469	960.4895988100001	FALSE	FALSE	8.0	FALSE	TRUE	FALSE	FALSE
SIFSHSGKVTNAGALEESDK	SIFSHSGKVTNAGALEESDK	38	38	6	8	Mer2	Mer2	5	196.08479216	816	20210512_Q3_U3_1-10_WH_SA_JOW_20210506_1_A12_B12.27218.27218.5 File:"20210512_Q3_U3_1-10_WH_SA_JOW_20210506_1_A12_B12.raw"_ NativeID:"controllerType=0 controllerNumber=1 scan=27218"	JOW_20210506_s1_XiViewer_spectra.mgf	1	20.0 ppm	peptide;a;b;y	870.637756347656	870.6291792239999	FALSE	FALSE	56.0	FALSE	TRUE	FALSE	FALSE
VTNAGALEESDKQILEWAGKLELESMoxELR	SIFSHSGKVTNAGALEESDK	46	38	20	1	Mer2	Mer2	4	196.08479216	817	20210512_Q3_U3_1-10_WH_SA_JOW_20210506_1_A12_B12.29759.29759.4 File:"20210512_Q3_U3_1-10_WH_SA_JOW_20210506_1_A12_B12.raw"_ NativeID:"controllerType=0 controllerNumber=1 scan=29759"	JOW_20210506_s1_XiViewer_spectra.mgf	1	20.0 ppm	peptide;a;b;y	1387.693725585938	1387.691344835	FALSE	FALSE	13.0	FALSE	TRUE	FALSE	FALSE
TKSDSSYR	TKSDSSYR	143	143	2	7	Mer2	Mer2	3	196.08479216	416	20210512_Q3_U3_1-10_WH_SA_JOW_20210506_1_A12_B12.5426.5426.3 File:"20210512_Q3_U3_1-10_WH_SA_JOW_20210506_1_A12_B12.raw"_ NativeID:"controllerType=0 controllerNumber=1 scan=5426"	JOW_20210506_s1_XiViewer_spectra.mgf	1	20.0 ppm	peptide;a;b;y	694.666015625	694.6626560733333	FALSE	FALSE	24.0	FALSE	TRUE	FALSE	FALSE
TKSDSSYR	TKSDSSYR	143	143	2	7	Mer2	Mer2	4	196.08479216	575	20210512_Q3_U3_1-10_WH_SA_JOW_20210506_1_A12_B12.5439.5439.4 File:"20210512_Q3_U3_1-10_WH_SA_JOW_20210506_1_A12_B12.raw"_ NativeID:"controllerType=0 controllerNumber=1 scan=5439"	JOW_20210506_s1_XiViewer_spectra.mgf	1	20.0 ppm	peptide;a;b;y	521.252046406401	521.24881115	FALSE	FALSE	15.0	FALSE	TRUE	FALSE	FALSE
SSSPTLSTSQNHNSEDNDDASHR	EDSKGTK	273	244	21	4	Mer2	Spp1	4	196.08479216	414	20210512_Q3_U3_1-10_WH_SA_JOW_20210506_1_B10.10087.10087.4 File:"20210512_Q3_U3_1-10_WH_SA_JOW_20210506_1_B10.raw"_ NativeID:"controllerType=0 controllerNumber=1 scan=10087"	JOW_20210506_s1_XiViewer_spectra.mgf	1	20.0 ppm	peptide;a;b;y	862.133615859332	862.1297180275	FALSE	FALSE	4.0	FALSE	TRUE	FALSE	FALSE
GPGSMoxVAR	GPGSMoxVAR	1	1	0	0	Mer2	Mer2	3	196.08479216	330	20210512_Q3_U3_1-10_WH_SA_JOW_20210506_1_B10.10150.10150.3 File:"20210512_Q3_U3_1-10_WH_SA_JOW_20210506_1_B10.raw"_ NativeID:"controllerType=0 controllerNumber=1 scan=10150"	JOW_20210506_s1_XiViewer_spectra.mgf	1	20.0 ppm	peptide;a;b;y	592.626161250305	592.6224217333333	FALSE	FALSE	185.0	FALSE	TRUE	FALSE	FALSE
GPGSMoxVAR	GPGSMoxVAR	1	1	0	0	Mer2	Mer2	3	196.08479216	329	20210512_Q3_U3_1-10_WH_SA_JOW_20210506_1_B10.10304.10304.3 File:"20210512_Q3_U3_1-10_WH_SA_JOW_20210506_1_B10.raw"_ NativeID:"controllerType=0 controllerNumber=1 scan=10304"	JOW_20210506_s1_XiViewer_spectra.mgf	1	20.0 ppm	peptide;a;b;y	592.625417299435	592.6224217333333	FALSE	FALSE	194.0	FALSE	TRUE	FALSE	FALSE
GPGSMoxVAR	GPGSMoxVAR	1	1	0	0	Mer2	Mer2	3	196.08479216	171	20210512_Q3_U3_1-10_WH_SA_JOW_20210506_1_B10.10459.10459.3 File:"20210512_Q3_U3_1-10_WH_SA_JOW_20210506_1_B10.raw"_ NativeID:"controllerType=0 controllerNumber=1 scan=10459"	JOW_20210506_s1_XiViewer_spectra.mgf	1	20.0 ppm	peptide;a;b;y	592.625746158321	592.6224217333333	FALSE	FALSE	193.0	FALSE	TRUE	FALSE	FALSE
GPGSMoxVAR	GPGSMoxVAR	1	1	0	0	Mer2	Mer2	3	196.08479216	490	20210512_Q3_U3_1-10_WH_SA_JOW_20210506_1_B10.10613.10613.3 File:"20210512_Q3_U3_1-10_WH_SA_JOW_20210506_1_B10.raw"_ NativeID:"controllerType=0 controllerNumber=1 scan=10613"	JOW_20210506_s1_XiViewer_spectra.mgf	1	20.0 ppm	peptide;a;b;y	592.624823839799	592.6224217333333	FALSE	FALSE	180.0	FALSE	TRUE	FALSE	FALSE
GPGSMoxVAR	GPGSMoxVAR	1	1	0	0	Mer2	Mer2	3	196.08479216	478	20210512_Q3_U3_1-10_WH_SA_JOW_20210506_1_B10.10802.10802.3 File:"20210512_Q3_U3_1-10_WH_SA_JOW_20210506_1_B10.raw"_ NativeID:"controllerType=0 controllerNumber=1 scan=10802"	JOW_20210506_s1_XiViewer_spectra.mgf	1	20.0 ppm	peptide;a;b;y	592.626300158994	592.6224217333333	FALSE	FALSE	205.0	FALSE	TRUE	FALSE	FALSE
GPGSMoxVAR	GPGSMoxVAR	1	1	0	0	Mer2	Mer2	3	196.08479216	539	20210512_Q3_U3_1-10_WH_SA_JOW_20210506_1_B10.11011.11011.3 File:"20210512_Q3_U3_1-10_WH_SA_JOW_20210506_1_B10.raw"_ NativeID:"controllerType=0 controllerNumber=1 scan=11011"	JOW_20210506_s1_XiViewer_spectra.mgf	1	20.0 ppm	peptide;a;b;y	592.626833867474	592.6224217333333	FALSE	FALSE	177.0	FALSE	TRUE	FALSE	FALSE
GPGSMoxVAR	GPGSMoxVAR	1	1	0	0	Mer2	Mer2	3	196.08479216	12	20210512_Q3_U3_1-10_WH_SA_JOW_20210506_1_B10.11165.11165.3 File:"20210512_Q3_U3_1-10_WH_SA_JOW_20210506_1_B10.raw"_ NativeID:"controllerType=0 controllerNumber=1 scan=11165"	JOW_20210506_s1_XiViewer_spectra.mgf	1	20.0 ppm	peptide;a;b;y	592.625445578411	592.6224217333333	FALSE	FALSE	166.0	FALSE	TRUE	FALSE	FALSE
YNSKITR	GPGSMVAR	160	1	4	0	Mer2	Mer2	3	196.08479216	811	20210512_Q3_U3_1-10_WH_SA_JOW_20210506_1_B10.11199.11199.3 File:"20210512_Q3_U3_1-10_WH_SA_JOW_20210506_1_B10.raw"_ NativeID:"controllerType=0 controllerNumber=1 scan=11199"	JOW_20210506_s1_XiViewer_spectra.mgf	1	20.0 ppm	peptide;a;b;y	617.659414006941	617.6562312566667	FALSE	FALSE	166.0	FALSE	TRUE	FALSE	FALSE
GPGSMoxVAR	GPGSMoxVAR	1	1	0	0	Mer2	Mer2	3	196.08479216	465	20210512_Q3_U3_1-10_WH_SA_JOW_20210506_1_B10.11316.11316.3 File:"20210512_Q3_U3_1-10_WH_SA_JOW_20210506_1_B10.raw"_ NativeID:"controllerType=0 controllerNumber=1 scan=11316"	JOW_20210506_s1_XiViewer_spectra.mgf	1	20.0 ppm	peptide;a;b;y	592.625778310909	592.6224217333333	FALSE	FALSE	161.0	FALSE	TRUE	FALSE	FALSE
GPGSMoxVAR	GPGSMoxVAR	1	1	0	0	Mer2	Mer2	3	196.08479216	857	20210512_Q3_U3_1-10_WH_SA_JOW_20210506_1_B10.11518.11518.3 File:"20210512_Q3_U3_1-10_WH_SA_JOW_20210506_1_B10.raw"_ NativeID:"controllerType=0 controllerNumber=1 scan=11518"	JOW_20210506_s1_XiViewer_spectra.mgf	1	20.0 ppm	peptide;a;b;y	592.626282895772	592.6224217333333	FALSE	FALSE	192.0	FALSE	TRUE	FALSE	FALSE
GPGSMoxVAR	GPGSMoxVAR	1	1	0	0	Mer2	Mer2	3	196.08479216	858	20210512_Q3_U3_1-10_WH_SA_JOW_20210506_1_B10.11670.11670.3 File:"20210512_Q3_U3_1-10_WH_SA_JOW_20210506_1_B10.raw"_ NativeID:"controllerType=0 controllerNumber=1 scan=11670"	JOW_20210506_s1_XiViewer_spectra.mgf	1	20.0 ppm	peptide;a;b;y	592.626750846811	592.6224217333333	FALSE	FALSE	190.0	FALSE	TRUE	FALSE	FALSE
GPGSMoxVAR	GPGSMoxVAR	1	1	0	0	Mer2	Mer2	3	196.08479216	229	20210512_Q3_U3_1-10_WH_SA_JOW_20210506_1_B10.11823.11823.3 File:"20210512_Q3_U3_1-10_WH_SA_JOW_20210506_1_B10.raw"_ NativeID:"controllerType=0 controllerNumber=1 scan=11823"	JOW_20210506_s1_XiViewer_spectra.mgf	1	20.0 ppm	peptide;a;b;y	592.626748876622	592.6224217333333	FALSE	FALSE	180.0	FALSE	TRUE	FALSE	FALSE
LIKVLNENSK	YNSKITR	80	160	3	6	Mer2	Mer2	4	196.08479216	636	20210512_Q3_U3_1-10_WH_SA_JOW_20210506_1_B10.11941.11941.4 File:"20210512_Q3_U3_1-10_WH_SA_JOW_20210506_1_B10.raw"_ NativeID:"controllerType=0 controllerNumber=1 scan=11941"	JOW_20210506_s1_XiViewer_spectra.mgf	1	20.0 ppm	peptide;a;b;y	559.322021484375	559.31803379	FALSE	FALSE	133.0	FALSE	TRUE	FALSE	FALSE
GPGSMoxVAR	GPGSMoxVAR	1	1	0	0	Mer2	Mer2	3	196.08479216	155	20210512_Q3_U3_1-10_WH_SA_JOW_20210506_1_B10.11976.11976.3 File:"20210512_Q3_U3_1-10_WH_SA_JOW_20210506_1_B10.raw"_ NativeID:"controllerType=0 controllerNumber=1 scan=11976"	JOW_20210506_s1_XiViewer_spectra.mgf	1	20.0 ppm	peptide;a;b;y	592.626571853006	592.6224217333333	FALSE	FALSE	214.0	FALSE	TRUE	FALSE	FALSE
GPGSMoxVAR	GPGSMoxVAR	1	1	0	0	Mer2	Mer2	3	196.08479216	49	20210512_Q3_U3_1-10_WH_SA_JOW_20210506_1_B10.12144.12144.3 File:"20210512_Q3_U3_1-10_WH_SA_JOW_20210506_1_B10.raw"_ NativeID:"controllerType=0 controllerNumber=1 scan=12144"	JOW_20210506_s1_XiViewer_spectra.mgf	1	20.0 ppm	peptide;a;b;y	592.627121704605	592.6224217333333	FALSE	FALSE	165.0	FALSE	TRUE	FALSE	FALSE
GPGSMoxVAR	GPGSMoxVAR	1	1	0	0	Mer2	Mer2	3	196.08479216	141	20210512_Q3_U3_1-10_WH_SA_JOW_20210506_1_B10.12659.12659.3 File:"20210512_Q3_U3_1-10_WH_SA_JOW_20210506_1_B10.raw"_ NativeID:"controllerType=0 controllerNumber=1 scan=12659"	JOW_20210506_s1_XiViewer_spectra.mgf	1	20.0 ppm	peptide;a;b;y	592.626720039572	592.6224217333333	FALSE	FALSE	173.0	FALSE	TRUE	FALSE	FALSE
GPGSMoxVAR	GPGSMoxVAR	1	1	0	0	Mer2	Mer2	3	196.08479216	316	20210512_Q3_U3_1-10_WH_SA_JOW_20210506_1_B10.12812.12812.3 File:"20210512_Q3_U3_1-10_WH_SA_JOW_20210506_1_B10.raw"_ NativeID:"controllerType=0 controllerNumber=1 scan=12812"	JOW_20210506_s1_XiViewer_spectra.mgf	1	20.0 ppm	peptide;a;b;y	592.626523626178	592.6224217333333	FALSE	FALSE	164.0	FALSE	TRUE	FALSE	FALSE
GPGSMoxVAR	GPGSMVAR	1	1	0	0	Mer2	Mer2	3	196.08479216	723	20210512_Q3_U3_1-10_WH_SA_JOW_20210506_1_B10.12975.12975.3 File:"20210512_Q3_U3_1-10_WH_SA_JOW_20210506_1_B10.raw"_ NativeID:"controllerType=0 controllerNumber=1 scan=12975"	JOW_20210506_s1_XiViewer_spectra.mgf	1	20.0 ppm	peptide;a;b;y	587.293833331228	587.2907835333333	FALSE	FALSE	73.0	FALSE	TRUE	FALSE	FALSE
GPGSMoxVAR	GPGSMoxVAR	1	1	0	0	Mer2	Mer2	3	196.08479216	372	20210512_Q3_U3_1-10_WH_SA_JOW_20210506_1_B10.13050.13050.3 File:"20210512_Q3_U3_1-10_WH_SA_JOW_20210506_1_B10.raw"_ NativeID:"controllerType=0 controllerNumber=1 scan=13050"	JOW_20210506_s1_XiViewer_spectra.mgf	1	20.0 ppm	peptide;a;b;y	592.625	592.6224217333333	FALSE	FALSE	144.0	FALSE	TRUE	FALSE	FALSE
GPGSMoxVAR	GPGSMVAR	1	1	0	0	Mer2	Mer2	3	196.08479216	311	20210512_Q3_U3_1-10_WH_SA_JOW_20210506_1_B10.13156.13156.3 File:"20210512_Q3_U3_1-10_WH_SA_JOW_20210506_1_B10.raw"_ NativeID:"controllerType=0 controllerNumber=1 scan=13156"	JOW_20210506_s1_XiViewer_spectra.mgf	1	20.0 ppm	peptide;a;b;y	587.293804535681	587.2907835333333	FALSE	FALSE	150.0	FALSE	TRUE	FALSE	FALSE
LIKVLNENSK	GPGSMoxVAR	80	1	3	0	Mer2	Mer2	3	196.08479216	34	20210512_Q3_U3_1-10_WH_SA_JOW_20210506_1_B10.13258.13258.3 File:"20210512_Q3_U3_1-10_WH_SA_JOW_20210506_1_B10.raw"_ NativeID:"controllerType=0 controllerNumber=1 scan=13258"	JOW_20210506_s1_XiViewer_spectra.mgf	1	20.0 ppm	peptide;a;b;y	715.06038211723	715.0561718700001	FALSE	FALSE	32.0	FALSE	TRUE	FALSE	FALSE
GPGSMoxVAR	GPGSMVAR	1	1	0	0	Mer2	Mer2	3	196.08479216	130	20210512_Q3_U3_1-10_WH_SA_JOW_20210506_1_B10.13343.13343.3 File:"20210512_Q3_U3_1-10_WH_SA_JOW_20210506_1_B10.raw"_ NativeID:"controllerType=0 controllerNumber=1 scan=13343"	JOW_20210506_s1_XiViewer_spectra.mgf	1	20.0 ppm	peptide;a;b;y	587.294645701128	587.2907835333333	FALSE	FALSE	216.0	FALSE	TRUE	FALSE	FALSE
GPGSMoxVAR	GPGSMVAR	1	1	0	0	Mer2	Mer2	3	196.08479216	291	20210512_Q3_U3_1-10_WH_SA_JOW_20210506_1_B10.13497.13497.3 File:"20210512_Q3_U3_1-10_WH_SA_JOW_20210506_1_B10.raw"_ NativeID:"controllerType=0 controllerNumber=1 scan=13497"	JOW_20210506_s1_XiViewer_spectra.mgf	1	20.0 ppm	peptide;a;b;y	587.295129576832	587.2907835333333	FALSE	FALSE	185.0	FALSE	TRUE	FALSE	FALSE
GPGSMoxVAR	GPGSMVAR	1	1	0	0	Mer2	Mer2	3	196.08479216	305	20210512_Q3_U3_1-10_WH_SA_JOW_20210506_1_B10.13651.13651.3 File:"20210512_Q3_U3_1-10_WH_SA_JOW_20210506_1_B10.raw"_ NativeID:"controllerType=0 controllerNumber=1 scan=13651"	JOW_20210506_s1_XiViewer_spectra.mgf	1	20.0 ppm	peptide;a;b;y	587.295090557198	587.2907835333333	FALSE	FALSE	178.0	FALSE	TRUE	FALSE	FALSE
GPGSMoxVAR	GPGSMVAR	1	1	0	0	Mer2	Mer2	3	196.08479216	209	20210512_Q3_U3_1-10_WH_SA_JOW_20210506_1_B10.13805.13805.3 File:"20210512_Q3_U3_1-10_WH_SA_JOW_20210506_1_B10.raw"_ NativeID:"controllerType=0 controllerNumber=1 scan=13805"	JOW_20210506_s1_XiViewer_spectra.mgf	1	20.0 ppm	peptide;a;b;y	587.294051471386	587.2907835333333	FALSE	FALSE	176.0	FALSE	TRUE	FALSE	FALSE
KSVPPPRMMVTRSMK	YNSKITR	255	160	13	4	Mer2	Mer2	5	196.08479216	522	20210512_Q3_U3_1-10_WH_SA_JOW_20210506_1_B10.13932.13932.5 File:"20210512_Q3_U3_1-10_WH_SA_JOW_20210506_1_B10.raw"_ NativeID:"controllerType=0 controllerNumber=1 scan=13932"	JOW_20210506_s1_XiViewer_spectra.mgf	1	20.0 ppm	peptide;a;b;y	565.110656738281	565.105771934	FALSE	FALSE	26.0	FALSE	TRUE	FALSE	FALSE
VLLSLSKDMoxHSLQTR	YNSKITR	199	160	7	6	Mer2	Mer2	4	196.08479216	4	20210512_Q3_U3_1-10_WH_SA_JOW_20210506_1_B10.13941.13941.4 File:"20210512_Q3_U3_1-10_WH_SA_JOW_20210506_1_B10.raw"_ NativeID:"controllerType=0 controllerNumber=1 scan=13941"	JOW_20210506_s1_XiViewer_spectra.mgf	1	20.0 ppm	peptide;a;b;y	705.88592711573	705.88136645	FALSE	FALSE	164.0	FALSE	TRUE	FALSE	FALSE
GPGSMoxVAR	GPGSMVAR	1	1	0	0	Mer2	Mer2	3	196.08479216	700	20210512_Q3_U3_1-10_WH_SA_JOW_20210506_1_B10.13959.13959.3 File:"20210512_Q3_U3_1-10_WH_SA_JOW_20210506_1_B10.raw"_ NativeID:"controllerType=0 controllerNumber=1 scan=13959"	JOW_20210506_s1_XiViewer_spectra.mgf	1	20.0 ppm	peptide;a;b;y	587.295014791768	587.2907835333333	FALSE	FALSE	175.0	FALSE	TRUE	FALSE	FALSE
SIFSHSGKVTNAGALEESDK	GPGSMoxVAR	38	1	6	0	Mer2	Mer2	4	196.08479216	381	20210512_Q3_U3_1-10_WH_SA_JOW_20210506_1_B10.13992.13992.4 File:"20210512_Q3_U3_1-10_WH_SA_JOW_20210506_1_B10.raw"_ NativeID:"controllerType=0 controllerNumber=1 scan=13992"	JOW_20210506_s1_XiViewer_spectra.mgf	1	20.0 ppm	peptide;a;b;y	766.381687211176	766.376645165	FALSE	FALSE	199.0	FALSE	TRUE	FALSE	FALSE
GPGSMoxVAR	GPGSMVAR	1	1	0	0	Mer2	Mer2	3	196.08479216	753	20210512_Q3_U3_1-10_WH_SA_JOW_20210506_1_B10.14127.14127.3 File:"20210512_Q3_U3_1-10_WH_SA_JOW_20210506_1_B10.raw"_ NativeID:"controllerType=0 controllerNumber=1 scan=14127"	JOW_20210506_s1_XiViewer_spectra.mgf	1	20.0 ppm	peptide;a;b;y	587.294997863301	587.2907835333333	FALSE	FALSE	185.0	FALSE	TRUE	FALSE	FALSE
GPGSMoxVAR	GPGSMVAR	1	1	0	0	Mer2	Mer2	3	196.08479216	198	20210512_Q3_U3_1-10_WH_SA_JOW_20210506_1_B10.14336.14336.3 File:"20210512_Q3_U3_1-10_WH_SA_JOW_20210506_1_B10.raw"_ NativeID:"controllerType=0 controllerNumber=1 scan=14336"	JOW_20210506_s1_XiViewer_spectra.mgf	1	20.0 ppm	peptide;a;b;y	587.295294099338	587.2907835333333	FALSE	FALSE	165.0	FALSE	TRUE	FALSE	FALSE
GPGSMoxVAR	GPGSMVAR	1	1	0	0	Mer2	Mer2	3	196.08479216	756	20210512_Q3_U3_1-10_WH_SA_JOW_20210506_1_B10.14490.14490.3 File:"20210512_Q3_U3_1-10_WH_SA_JOW_20210506_1_B10.raw"_ NativeID:"controllerType=0 controllerNumber=1 scan=14490"	JOW_20210506_s1_XiViewer_spectra.mgf	1	20.0 ppm	peptide;a;b;y	587.29540415109	587.2907835333333	FALSE	FALSE	181.0	FALSE	TRUE	FALSE	FALSE
SIFSHSGKVTNAGALEESDK	ENSDKLIK	38	75	6	5	Mer2	Mer2	5	196.08479216	642	20210512_Q3_U3_1-10_WH_SA_JOW_20210506_1_B10.14567.14567.5 File:"20210512_Q3_U3_1-10_WH_SA_JOW_20210506_1_B10.raw"_ NativeID:"controllerType=0 controllerNumber=1 scan=14567"	JOW_20210506_s1_XiViewer_spectra.mgf	1	20.0 ppm	peptide;a;b;y	644.533344236712	644.5293290440001	FALSE	FALSE	78.0	FALSE	TRUE	FALSE	FALSE
GPGSMoxVAR	GPGSMVAR	1	1	0	0	Mer2	Mer2	3	196.08479216	831	20210512_Q3_U3_1-10_WH_SA_JOW_20210506_1_B10.14795.14795.3 File:"20210512_Q3_U3_1-10_WH_SA_JOW_20210506_1_B10.raw"_ NativeID:"controllerType=0 controllerNumber=1 scan=14795"	JOW_20210506_s1_XiViewer_spectra.mgf	1	20.0 ppm	peptide;a;b;y	587.296322969221	587.2907835333333	FALSE	FALSE	187.0	FALSE	TRUE	FALSE	FALSE
GPGSMoxVAR	GPGSMVAR	1	1	0	0	Mer2	Mer2	3	196.08479216	634	20210512_Q3_U3_1-10_WH_SA_JOW_20210506_1_B10.15190.15190.3 File:"20210512_Q3_U3_1-10_WH_SA_JOW_20210506_1_B10.raw"_ NativeID:"controllerType=0 controllerNumber=1 scan=15190"	JOW_20210506_s1_XiViewer_spectra.mgf	1	20.0 ppm	peptide;a;b;y	587.294006347656	587.2907835333333	FALSE	FALSE	154.0	FALSE	TRUE	FALSE	FALSE
GPGSMoxVAR	GPGSMVAR	1	1	0	0	Mer2	Mer2	3	196.08479216	292	20210512_Q3_U3_1-10_WH_SA_JOW_20210506_1_B10.15828.15828.3 File:"20210512_Q3_U3_1-10_WH_SA_JOW_20210506_1_B10.raw"_ NativeID:"controllerType=0 controllerNumber=1 scan=15828"	JOW_20210506_s1_XiViewer_spectra.mgf	1	20.0 ppm	peptide;a;b;y	587.296836820853	587.2907835333333	FALSE	FALSE	175.0	FALSE	TRUE	FALSE	FALSE
GPGSMVAR	GPGSMVAR	1	1	0	0	Mer2	Mer2	3	196.08479216	529	20210512_Q3_U3_1-10_WH_SA_JOW_20210506_1_B10.15958.15958.3 File:"20210512_Q3_U3_1-10_WH_SA_JOW_20210506_1_B10.raw"_ NativeID:"controllerType=0 controllerNumber=1 scan=15958"	JOW_20210506_s1_XiViewer_spectra.mgf	1	20.0 ppm	peptide;a;b;y	581.963682309403	581.9591453333334	FALSE	FALSE	204.0	FALSE	TRUE	FALSE	FALSE
GPGSMVAR	GPGSMVAR	1	1	0	0	Mer2	Mer2	3	196.08479216	227	20210512_Q3_U3_1-10_WH_SA_JOW_20210506_1_B10.16109.16109.3 File:"20210512_Q3_U3_1-10_WH_SA_JOW_20210506_1_B10.raw"_ NativeID:"controllerType=0 controllerNumber=1 scan=16109"	JOW_20210506_s1_XiViewer_spectra.mgf	1	20.0 ppm	peptide;a;b;y	581.963593696612	581.9591453333334	FALSE	FALSE	273.0	FALSE	TRUE	FALSE	FALSE
CcmTQEMoxLFNVGSQLEDVHK	GPGSMoxSLPQWCcmPPHSTLK	181	1	2	0	Mer2	Spp1	4	196.08479216	221	20210512_Q3_U3_1-10_WH_SA_JOW_20210506_1_B10.16616.16616.4 File:"20210512_Q3_U3_1-10_WH_SA_JOW_20210506_1_B10.raw"_ NativeID:"controllerType=0 controllerNumber=1 scan=16616"	JOW_20210506_s1_XiViewer_spectra.mgf	1	20.0 ppm	peptide;a;b;y	1086.26171875	1086.2563466475	FALSE	FALSE	5.0	FALSE	TRUE	FALSE	FALSE
CcmTQEMoxLFNVGSQLEDVHK	YNSKITR	181	160	2	4	Mer2	Mer2	4	196.08479216	251	20210512_Q3_U3_1-10_WH_SA_JOW_20210506_1_B10.19371.19371.4 File:"20210512_Q3_U3_1-10_WH_SA_JOW_20210506_1_B10.raw"_ NativeID:"controllerType=0 controllerNumber=1 scan=19371"	JOW_20210506_s1_XiViewer_spectra.mgf	1	20.0 ppm	peptide;a;b;y	807.648246201846	807.6419501725	FALSE	FALSE	97.0	FALSE	TRUE	FALSE	FALSE
TDEISTDVSEANSEHSLMoxITETSSPFR	GPGSMoxVAR	11	1	13	0	Mer2	Mer2	4	196.08479216	412	20210512_Q3_U3_1-10_WH_SA_JOW_20210506_1_B10.19859.19859.4 File:"20210512_Q3_U3_1-10_WH_SA_JOW_20210506_1_B10.raw"_ NativeID:"controllerType=0 controllerNumber=1 scan=19859"	JOW_20210506_s1_XiViewer_spectra.mgf	1	20.0 ppm	peptide;a;b;y	996.963907259138	996.957293095	FALSE	FALSE	94.0	FALSE	TRUE	FALSE	FALSE
VLLSLSKDMHSLQTR	GPGSMVAR	199	1	14	0	Mer2	Mer2	4	196.08479216	24	20210512_Q3_U3_1-10_WH_SA_JOW_20210506_1_B10.20016.20016.4 File:"20210512_Q3_U3_1-10_WH_SA_JOW_20210506_1_B10.raw"_ NativeID:"controllerType=0 controllerNumber=1 scan=20016"	JOW_20210506_s1_XiViewer_spectra.mgf	1	20.0 ppm	peptide;a;b;y	675.114118420292	675.1098233575	FALSE	FALSE	120.0	FALSE	TRUE	FALSE	FALSE
TDEISTDVSEANSEHSLMITETSSPFR	GPGSMVAR	11	1	13	0	Mer2	Mer2	4	196.08479216	799	20210512_Q3_U3_1-10_WH_SA_JOW_20210506_1_B10.24251.24251.4 File:"20210512_Q3_U3_1-10_WH_SA_JOW_20210506_1_B10.raw"_ NativeID:"controllerType=0 controllerNumber=1 scan=24251"	JOW_20210506_s1_XiViewer_spectra.mgf	1	20.0 ppm	peptide;a;b;y	988.966604475026	988.959835795	FALSE	FALSE	93.0	FALSE	TRUE	FALSE	FALSE
TDEISTDVSEANSEHSLMITETSSPFR	GPGSMVAR	11	1	13	0	Mer2	Mer2	4	196.08479216	252	20210512_Q3_U3_1-10_WH_SA_JOW_20210506_1_B10.25207.25207.4 File:"20210512_Q3_U3_1-10_WH_SA_JOW_20210506_1_B10.raw"_ NativeID:"controllerType=0 controllerNumber=1 scan=25207"	JOW_20210506_s1_XiViewer_spectra.mgf	1	20.0 ppm	peptide;a;b;y	988.970411439738	988.959835795	FALSE	FALSE	94.0	FALSE	TRUE	FALSE	FALSE
CcmTQEMLFNVGSQLEDVHK	GPGSMoxVAR	181	1	2	0	Mer2	Mer2	4	196.08479216	682	20210512_Q3_U3_1-10_WH_SA_JOW_20210506_1_B10.25928.25928.4 File:"20210512_Q3_U3_1-10_WH_SA_JOW_20210506_1_B10.raw"_ NativeID:"controllerType=0 controllerNumber=1 scan=25928"	JOW_20210506_s1_XiViewer_spectra.mgf	1	20.0 ppm	peptide;a;b;y	780.874755859375	780.86913573	FALSE	FALSE	54.0	FALSE	TRUE	FALSE	FALSE
DLASQIENQLDKVSTAMoxLSK	TKSDSSYR	118	143	19	2	Mer2	Mer2	4	196.08479216	215	20210512_Q3_U3_1-10_WH_SA_JOW_20210506_1_B10.27719.27719.4 File:"20210512_Q3_U3_1-10_WH_SA_JOW_20210506_1_B10.raw"_ NativeID:"controllerType=0 controllerNumber=1 scan=27719"	JOW_20210506_s1_XiViewer_spectra.mgf	1	20.0 ppm	peptide;a;b;y	837.173121738385	837.1674206525	FALSE	FALSE	61.0	FALSE	TRUE	FALSE	FALSE
TLIKDLASQIENQLDK	YNSKITR	114	160	4	6	Mer2	Mer2	4	196.08479216	241	20210512_Q3_U3_1-10_WH_SA_JOW_20210506_1_B10.28168.28168.4 File:"20210512_Q3_U3_1-10_WH_SA_JOW_20210506_1_B10.raw"_ NativeID:"controllerType=0 controllerNumber=1 scan=28168"	JOW_20210506_s1_XiViewer_spectra.mgf	1	20.0 ppm	peptide;a;b;y	727.15193104439	727.1461886775	FALSE	FALSE	88.0	FALSE	TRUE	FALSE	FALSE
CcmTQEMLFNVGSQLEDVHK	SIFSHSGKVTNAGALEESDK	181	38	11	8	Mer2	Mer2	4	196.08479216	339	20210512_Q3_U3_1-10_WH_SA_JOW_20210506_1_B10.30131.30131.4 File:"20210512_Q3_U3_1-10_WH_SA_JOW_20210506_1_B10.raw"_ NativeID:"controllerType=0 controllerNumber=1 scan=30131"	JOW_20210506_s1_XiViewer_spectra.mgf	1	20.0 ppm	peptide;a;b;y	1102.543212890625	1102.5271455	FALSE	FALSE	36.0	FALSE	TRUE	FALSE	FALSE
EINKETSKVQTHRTMHR	GPGSMoxVAR	164	1	6	0	DECOY:Mer2	Mer2	4	196.08479216	548	20210512_Q3_U3_1-10_WH_SA_JOW_20210506_1_B10.35065.35065.4 File:"20210512_Q3_U3_1-10_WH_SA_JOW_20210506_1_B10.raw"_ NativeID:"controllerType=0 controllerNumber=1 scan=35065"	JOW_20210506_s1_XiViewer_spectra.mgf	1	20.0 ppm	peptide;a;b;y	770.892517089844	770.892368135	TRUE	FALSE	13.0	TRUE	FALSE	TRUE	FALSE
TKSDSSYR	TKSDSSYR	143	143	2	7	Mer2	Mer2	3	196.08479216	74	20210512_Q3_U3_1-10_WH_SA_JOW_20210506_1_B10.5408.5408.3 File:"20210512_Q3_U3_1-10_WH_SA_JOW_20210506_1_B10.raw"_ NativeID:"controllerType=0 controllerNumber=1 scan=5408"	JOW_20210506_s1_XiViewer_spectra.mgf	1	20.0 ppm	peptide;a;b;y	694.666046295469	694.6626560733333	FALSE	FALSE	13.0	FALSE	TRUE	FALSE	FALSE
SSSPTLSTSQNHNSEDNDDASHR	GPGSMoxVAR	273	1	21	0	Mer2	Mer2	4	196.08479216	368	20210512_Q3_U3_1-10_WH_SA_JOW_20210506_1_B10.6809.6809.4 File:"20210512_Q3_U3_1-10_WH_SA_JOW_20210506_1_B10.raw"_ NativeID:"controllerType=0 controllerNumber=1 scan=6809"	JOW_20210506_s1_XiViewer_spectra.mgf	1	20.0 ppm	peptide;a;b;y	868.63928675012	868.6319992675	FALSE	FALSE	23.0	FALSE	TRUE	FALSE	FALSE
SSSPTLSTSQNHNSEDNDDASHR	GPGSMoxVAR	273	1	21	0	Mer2	Mer2	5	196.08479216	855	20210512_Q3_U3_1-10_WH_SA_JOW_20210506_1_B10.6842.6842.5 File:"20210512_Q3_U3_1-10_WH_SA_JOW_20210506_1_B10.raw"_ NativeID:"controllerType=0 controllerNumber=1 scan=6842"	JOW_20210506_s1_XiViewer_spectra.mgf	1	20.0 ppm	peptide;a;b;y	695.112976423293	695.10705469	FALSE	FALSE	91.0	FALSE	TRUE	FALSE	FALSE
RRRSSSPTLSTSQNHNSEDNDDASHR	YNSKITR	270	160	5	4	Mer2	Mer2	7	196.08479216	111	20210512_Q3_U3_1-10_WH_SA_JOW_20210506_1_B10.7177.7177.7 File:"20210512_Q3_U3_1-10_WH_SA_JOW_20210506_1_B10.raw"_ NativeID:"controllerType=0 controllerNumber=1 scan=7177"	JOW_20210506_s1_XiViewer_spectra.mgf	1	20.0 ppm	peptide;a;b;y	576.70703125	576.7070717514285	FALSE	FALSE	6.0	FALSE	TRUE	FALSE	FALSE
YNSKITR	GPGSMoxVAR	160	1	4	0	Mer2	Mer2	3	196.08479216	797	20210512_Q3_U3_1-10_WH_SA_JOW_20210506_1_B10.8712.8712.3 File:"20210512_Q3_U3_1-10_WH_SA_JOW_20210506_1_B10.raw"_ NativeID:"controllerType=0 controllerNumber=1 scan=8712"	JOW_20210506_s1_XiViewer_spectra.mgf	1	20.0 ppm	peptide;a;b;y	622.991717767739	622.9878694566667	FALSE	FALSE	25.0	FALSE	TRUE	FALSE	FALSE
GPGSMoxVAR	GPGSMoxVAR	1	1	0	0	Mer2	Mer2	3	196.08479216	157	20210512_Q3_U3_1-10_WH_SA_JOW_20210506_1_B10.9691.9691.3 File:"20210512_Q3_U3_1-10_WH_SA_JOW_20210506_1_B10.raw"_ NativeID:"controllerType=0 controllerNumber=1 scan=9691"	JOW_20210506_s1_XiViewer_spectra.mgf	1	20.0 ppm	peptide;a;b;y	592.625728320805	592.6224217333333	FALSE	FALSE	178.0	FALSE	TRUE	FALSE	FALSE
GPGSMoxVAR	GPGSMoxVAR	1	1	0	0	Mer2	Mer2	3	196.08479216	502	20210512_Q3_U3_1-10_WH_SA_JOW_20210506_1_B10.9842.9842.3 File:"20210512_Q3_U3_1-10_WH_SA_JOW_20210506_1_B10.raw"_ NativeID:"controllerType=0 controllerNumber=1 scan=9842"	JOW_20210506_s1_XiViewer_spectra.mgf	1	20.0 ppm	peptide;a;b;y	592.625285370503	592.6224217333333	FALSE	FALSE	216.0	FALSE	TRUE	FALSE	FALSE
GPGSMoxVAR	GPGSMoxVAR	1	1	0	0	Mer2	Mer2	3	196.08479216	276	20210512_Q3_U3_1-10_WH_SA_JOW_20210506_1_B10.9996.9996.3 File:"20210512_Q3_U3_1-10_WH_SA_JOW_20210506_1_B10.raw"_ NativeID:"controllerType=0 controllerNumber=1 scan=9996"	JOW_20210506_s1_XiViewer_spectra.mgf	1	20.0 ppm	peptide;a;b;y	592.626521347998	592.6224217333333	FALSE	FALSE	166.0	FALSE	TRUE	FALSE	FALSE
GPGSMoxVAR	GPGSMoxVAR	1	1	0	0	Mer2	Mer2	3	196.08479216	418	20210512_Q3_U3_1-10_WH_SA_JOW_20210506_1_B10_1u10.10000.10000.3 File:"20210512_Q3_U3_1-10_WH_SA_JOW_20210506_1_B10_1u10.raw"_ NativeID:"controllerType=0 controllerNumber=1 scan=10000"	JOW_20210506_s1_XiViewer_spectra.mgf	1	20.0 ppm	peptide;a;b;y	592.627171479144	592.6224217333333	FALSE	FALSE	182.0	FALSE	TRUE	FALSE	FALSE
GPGSMoxVAR	GPGSMoxVAR	1	1	0	0	Mer2	Mer2	3	196.08479216	161	20210512_Q3_U3_1-10_WH_SA_JOW_20210506_1_B10_1u10.10156.10156.3 File:"20210512_Q3_U3_1-10_WH_SA_JOW_20210506_1_B10_1u10.raw"_ NativeID:"controllerType=0 controllerNumber=1 scan=10156"	JOW_20210506_s1_XiViewer_spectra.mgf	1	20.0 ppm	peptide;a;b;y	592.627513280556	592.6224217333333	FALSE	FALSE	206.0	FALSE	TRUE	FALSE	FALSE
GPGSMoxVAR	GPGSMoxVAR	1	1	0	0	Mer2	Mer2	3	196.08479216	158	20210512_Q3_U3_1-10_WH_SA_JOW_20210506_1_B10_1u10.10310.10310.3 File:"20210512_Q3_U3_1-10_WH_SA_JOW_20210506_1_B10_1u10.raw"_ NativeID:"controllerType=0 controllerNumber=1 scan=10310"	JOW_20210506_s1_XiViewer_spectra.mgf	1	20.0 ppm	peptide;a;b;y	592.628099726606	592.6224217333333	FALSE	FALSE	229.0	FALSE	TRUE	FALSE	FALSE
GPGSMoxVAR	GPGSMoxVAR	1	1	0	0	Mer2	Mer2	3	196.08479216	446	20210512_Q3_U3_1-10_WH_SA_JOW_20210506_1_B10_1u10.10464.10464.3 File:"20210512_Q3_U3_1-10_WH_SA_JOW_20210506_1_B10_1u10.raw"_ NativeID:"controllerType=0 controllerNumber=1 scan=10464"	JOW_20210506_s1_XiViewer_spectra.mgf	1	20.0 ppm	peptide;a;b;y	592.628002770515	592.6224217333333	FALSE	FALSE	241.0	FALSE	TRUE	FALSE	FALSE
GPGSMoxVAR	GPGSMoxVAR	1	1	0	0	Mer2	Mer2	3	196.08479216	786	20210512_Q3_U3_1-10_WH_SA_JOW_20210506_1_B10_1u10.10618.10618.3 File:"20210512_Q3_U3_1-10_WH_SA_JOW_20210506_1_B10_1u10.raw"_ NativeID:"controllerType=0 controllerNumber=1 scan=10618"	JOW_20210506_s1_XiViewer_spectra.mgf	1	20.0 ppm	peptide;a;b;y	592.627777611085	592.6224217333333	FALSE	FALSE	213.0	FALSE	TRUE	FALSE	FALSE
GPGSMoxVAR	GPGSMoxVAR	1	1	0	0	Mer2	Mer2	3	196.08479216	16	20210512_Q3_U3_1-10_WH_SA_JOW_20210506_1_B10_1u10.10772.10772.3 File:"20210512_Q3_U3_1-10_WH_SA_JOW_20210506_1_B10_1u10.raw"_ NativeID:"controllerType=0 controllerNumber=1 scan=10772"	JOW_20210506_s1_XiViewer_spectra.mgf	1	20.0 ppm	peptide;a;b;y	592.62754061743	592.6224217333333	FALSE	FALSE	218.0	FALSE	TRUE	FALSE	FALSE
GPGSMoxVAR	GPGSMoxVAR	1	1	0	0	Mer2	Mer2	3	196.08479216	818	20210512_Q3_U3_1-10_WH_SA_JOW_20210506_1_B10_1u10.10962.10962.3 File:"20210512_Q3_U3_1-10_WH_SA_JOW_20210506_1_B10_1u10.raw"_ NativeID:"controllerType=0 controllerNumber=1 scan=10962"	JOW_20210506_s1_XiViewer_spectra.mgf	1	20.0 ppm	peptide;a;b;y	592.628288382027	592.6224217333333	FALSE	FALSE	191.0	FALSE	TRUE	FALSE	FALSE
YNSKITR	GPGSMVAR	160	1	4	0	Mer2	Mer2	3	196.08479216	374	20210512_Q3_U3_1-10_WH_SA_JOW_20210506_1_B10_1u10.11198.11198.3 File:"20210512_Q3_U3_1-10_WH_SA_JOW_20210506_1_B10_1u10.raw"_ NativeID:"controllerType=0 controllerNumber=1 scan=11198"	JOW_20210506_s1_XiViewer_spectra.mgf	1	20.0 ppm	peptide;a;b;y	617.661376953125	617.6562312566667	FALSE	FALSE	22.0	FALSE	TRUE	FALSE	FALSE
SIFSHSGKVTNAGALEESDK	TKSDSSYR	38	143	18	2	Mer2	Mer2	4	196.08479216	805	20210512_Q3_U3_1-10_WH_SA_JOW_20210506_1_B10_1u10.11897.11897.4 File:"20210512_Q3_U3_1-10_WH_SA_JOW_20210506_1_B10_1u10.raw"_ NativeID:"controllerType=0 controllerNumber=1 scan=11897"	JOW_20210506_s1_XiViewer_spectra.mgf	1	20.0 ppm	peptide;a;b;y	804.649076261031	804.6417330425	FALSE	FALSE	35.0	FALSE	TRUE	FALSE	FALSE
SIFSHSGK	GPGSMoxVAR	38	1	6	0	Mer2	Mer2	3	196.08479216	394	20210512_Q3_U3_1-10_WH_SA_JOW_20210506_1_B10_1u10.12304.12304.3 File:"20210512_Q3_U3_1-10_WH_SA_JOW_20210506_1_B10_1u10.raw"_ NativeID:"controllerType=0 controllerNumber=1 scan=12304"	JOW_20210506_s1_XiViewer_spectra.mgf	1	20.0 ppm	peptide;a;b;y	616.645670901174	616.64046974	FALSE	FALSE	28.0	FALSE	TRUE	FALSE	FALSE
GPGSMoxVAR	GPGSMoxVAR	1	1	0	0	Mer2	Mer2	3	196.08479216	0	20210512_Q3_U3_1-10_WH_SA_JOW_20210506_1_B10_1u10.12499.12499.3 File:"20210512_Q3_U3_1-10_WH_SA_JOW_20210506_1_B10_1u10.raw"_ NativeID:"controllerType=0 controllerNumber=1 scan=12499"	JOW_20210506_s1_XiViewer_spectra.mgf	1	20.0 ppm	peptide;a;b;y	592.62741652188	592.6224217333333	FALSE	FALSE	20.0	FALSE	TRUE	FALSE	FALSE
GPGSMoxVAR	GPGSMVAR	1	1	0	0	Mer2	Mer2	3	196.08479216	665	20210512_Q3_U3_1-10_WH_SA_JOW_20210506_1_B10_1u10.12780.12780.3 File:"20210512_Q3_U3_1-10_WH_SA_JOW_20210506_1_B10_1u10.raw"_ NativeID:"controllerType=0 controllerNumber=1 scan=12780"	JOW_20210506_s1_XiViewer_spectra.mgf	1	20.0 ppm	peptide;a;b;y	587.296508789063	587.2907835333333	FALSE	FALSE	16.0	FALSE	TRUE	FALSE	FALSE
GPGSMoxVAR	GPGSMoxVAR	1	1	0	0	Mer2	Mer2	3	196.08479216	493	20210512_Q3_U3_1-10_WH_SA_JOW_20210506_1_B10_1u10.12807.12807.3 File:"20210512_Q3_U3_1-10_WH_SA_JOW_20210506_1_B10_1u10.raw"_ NativeID:"controllerType=0 controllerNumber=1 scan=12807"	JOW_20210506_s1_XiViewer_spectra.mgf	1	20.0 ppm	peptide;a;b;y	592.627494646462	592.6224217333333	FALSE	FALSE	22.0	FALSE	TRUE	FALSE	FALSE
GPGSMoxVAR	GPGSMVAR	1	1	0	0	Mer2	Mer2	3	196.08479216	508	20210512_Q3_U3_1-10_WH_SA_JOW_20210506_1_B10_1u10.12939.12939.3 File:"20210512_Q3_U3_1-10_WH_SA_JOW_20210506_1_B10_1u10.raw"_ NativeID:"controllerType=0 controllerNumber=1 scan=12939"	JOW_20210506_s1_XiViewer_spectra.mgf	1	20.0 ppm	peptide;a;b;y	587.295878207159	587.2907835333333	FALSE	FALSE	190.0	FALSE	TRUE	FALSE	FALSE
GPGSMoxVAR	GPGSMoxVAR	1	1	0	0	Mer2	Mer2	3	196.08479216	471	20210512_Q3_U3_1-10_WH_SA_JOW_20210506_1_B10_1u10.12961.12961.3 File:"20210512_Q3_U3_1-10_WH_SA_JOW_20210506_1_B10_1u10.raw"_ NativeID:"controllerType=0 controllerNumber=1 scan=12961"	JOW_20210506_s1_XiViewer_spectra.mgf	1	20.0 ppm	peptide;a;b;y	592.627126913273	592.6224217333333	FALSE	FALSE	138.0	FALSE	TRUE	FALSE	FALSE
GPGSMoxVAR	GPGSMoxVAR	1	1	0	0	Mer2	Mer2	3	196.08479216	253	20210512_Q3_U3_1-10_WH_SA_JOW_20210506_1_B10_1u10.13110.13110.3 File:"20210512_Q3_U3_1-10_WH_SA_JOW_20210506_1_B10_1u10.raw"_ NativeID:"controllerType=0 controllerNumber=1 scan=13110"	JOW_20210506_s1_XiViewer_spectra.mgf	1	20.0 ppm	peptide;a;b;y	592.627264011395	592.6224217333333	FALSE	FALSE	207.0	FALSE	TRUE	FALSE	FALSE
LIKVLNENSK	GPGSMoxVAR	80	1	3	0	Mer2	Mer2	3	196.08479216	67	20210512_Q3_U3_1-10_WH_SA_JOW_20210506_1_B10_1u10.13157.13157.3 File:"20210512_Q3_U3_1-10_WH_SA_JOW_20210506_1_B10_1u10.raw"_ NativeID:"controllerType=0 controllerNumber=1 scan=13157"	JOW_20210506_s1_XiViewer_spectra.mgf	1	20.0 ppm	peptide;a;b;y	715.062231391875	715.0561718700001	FALSE	FALSE	35.0	FALSE	TRUE	FALSE	FALSE
GPGSMoxVAR	GPGSMVAR	1	1	0	0	Mer2	Mer2	3	196.08479216	38	20210512_Q3_U3_1-10_WH_SA_JOW_20210506_1_B10_1u10.13242.13242.3 File:"20210512_Q3_U3_1-10_WH_SA_JOW_20210506_1_B10_1u10.raw"_ NativeID:"controllerType=0 controllerNumber=1 scan=13242"	JOW_20210506_s1_XiViewer_spectra.mgf	1	20.0 ppm	peptide;a;b;y	587.295562932262	587.2907835333333	FALSE	FALSE	177.0	FALSE	TRUE	FALSE	FALSE
GPGSMoxVAR	GPGSMoxVAR	1	1	0	0	Mer2	Mer2	3	196.08479216	582	20210512_Q3_U3_1-10_WH_SA_JOW_20210506_1_B10_1u10.13264.13264.3 File:"20210512_Q3_U3_1-10_WH_SA_JOW_20210506_1_B10_1u10.raw"_ NativeID:"controllerType=0 controllerNumber=1 scan=13264"	JOW_20210506_s1_XiViewer_spectra.mgf	1	20.0 ppm	peptide;a;b;y	592.627457689096	592.6224217333333	FALSE	FALSE	223.0	FALSE	TRUE	FALSE	FALSE
LIKVLNENSK	GPGSMoxVAR	80	1	3	0	Mer2	Mer2	3	196.08479216	740	20210512_Q3_U3_1-10_WH_SA_JOW_20210506_1_B10_1u10.13355.13355.3 File:"20210512_Q3_U3_1-10_WH_SA_JOW_20210506_1_B10_1u10.raw"_ NativeID:"controllerType=0 controllerNumber=1 scan=13355"	JOW_20210506_s1_XiViewer_spectra.mgf	1	20.0 ppm	peptide;a;b;y	715.063170410917	715.0561718700001	FALSE	FALSE	39.0	FALSE	TRUE	FALSE	FALSE
GPGSMoxVAR	GPGSMVAR	1	1	0	0	Mer2	Mer2	3	196.08479216	600	20210512_Q3_U3_1-10_WH_SA_JOW_20210506_1_B10_1u10.13396.13396.3 File:"20210512_Q3_U3_1-10_WH_SA_JOW_20210506_1_B10_1u10.raw"_ NativeID:"controllerType=0 controllerNumber=1 scan=13396"	JOW_20210506_s1_XiViewer_spectra.mgf	1	20.0 ppm	peptide;a;b;y	587.296196371344	587.2907835333333	FALSE	FALSE	172.0	FALSE	TRUE	FALSE	FALSE
GPGSMoxVAR	GPGSMoxVAR	1	1	0	0	Mer2	Mer2	3	196.08479216	781	20210512_Q3_U3_1-10_WH_SA_JOW_20210506_1_B10_1u10.13418.13418.3 File:"20210512_Q3_U3_1-10_WH_SA_JOW_20210506_1_B10_1u10.raw"_ NativeID:"controllerType=0 controllerNumber=1 scan=13418"	JOW_20210506_s1_XiViewer_spectra.mgf	1	20.0 ppm	peptide;a;b;y	592.628450496473	592.6224217333333	FALSE	FALSE	189.0	FALSE	TRUE	FALSE	FALSE
LIKVLNENSK	GPGSMoxVAR	80	1	3	0	Mer2	Mer2	3	196.08479216	120	20210512_Q3_U3_1-10_WH_SA_JOW_20210506_1_B10_1u10.13509.13509.3 File:"20210512_Q3_U3_1-10_WH_SA_JOW_20210506_1_B10_1u10.raw"_ NativeID:"controllerType=0 controllerNumber=1 scan=13509"	JOW_20210506_s1_XiViewer_spectra.mgf	1	20.0 ppm	peptide;a;b;y	715.061702312338	715.0561718700001	FALSE	FALSE	14.0	FALSE	TRUE	FALSE	FALSE
GPGSMoxVAR	GPGSMVAR	1	1	0	0	Mer2	Mer2	3	196.08479216	879	20210512_Q3_U3_1-10_WH_SA_JOW_20210506_1_B10_1u10.13550.13550.3 File:"20210512_Q3_U3_1-10_WH_SA_JOW_20210506_1_B10_1u10.raw"_ NativeID:"controllerType=0 controllerNumber=1 scan=13550"	JOW_20210506_s1_XiViewer_spectra.mgf	1	20.0 ppm	peptide;a;b;y	587.296015378882	587.2907835333333	FALSE	FALSE	202.0	FALSE	TRUE	FALSE	FALSE
LIKVLNENSK	GPGSMoxVAR	80	1	3	0	Mer2	Mer2	3	196.08479216	751	20210512_Q3_U3_1-10_WH_SA_JOW_20210506_1_B10_1u10.13665.13665.3 File:"20210512_Q3_U3_1-10_WH_SA_JOW_20210506_1_B10_1u10.raw"_ NativeID:"controllerType=0 controllerNumber=1 scan=13665"	JOW_20210506_s1_XiViewer_spectra.mgf	1	20.0 ppm	peptide;a;b;y	715.062744140625	715.0561718700001	FALSE	FALSE	21.0	FALSE	TRUE	FALSE	FALSE
GPGSMoxVAR	GPGSMVAR	1	1	0	0	Mer2	Mer2	3	196.08479216	823	20210512_Q3_U3_1-10_WH_SA_JOW_20210506_1_B10_1u10.13704.13704.3 File:"20210512_Q3_U3_1-10_WH_SA_JOW_20210506_1_B10_1u10.raw"_ NativeID:"controllerType=0 controllerNumber=1 scan=13704"	JOW_20210506_s1_XiViewer_spectra.mgf	1	20.0 ppm	peptide;a;b;y	587.29571443819	587.2907835333333	FALSE	FALSE	200.0	FALSE	TRUE	FALSE	FALSE
SIFSHSGKVTNAGALEESDK	GPGSMoxVAR	38	1	8	0	Mer2	Mer2	4	196.08479216	431	20210512_Q3_U3_1-10_WH_SA_JOW_20210506_1_B10_1u10.13763.13763.4 File:"20210512_Q3_U3_1-10_WH_SA_JOW_20210506_1_B10_1u10.raw"_ NativeID:"controllerType=0 controllerNumber=1 scan=13763"	JOW_20210506_s1_XiViewer_spectra.mgf	1	20.0 ppm	peptide;a;b;y	766.383486816855	766.376645165	FALSE	FALSE	151.0	FALSE	TRUE	FALSE	FALSE
VLLSLSKDMoxHSLQTR	YNSKITR	199	160	6	4	Mer2	Mer2	5	196.08479216	696	20210512_Q3_U3_1-10_WH_SA_JOW_20210506_1_B10_1u10.13840.13840.5 File:"20210512_Q3_U3_1-10_WH_SA_JOW_20210506_1_B10_1u10.raw"_ NativeID:"controllerType=0 controllerNumber=1 scan=13840"	JOW_20210506_s1_XiViewer_spectra.mgf	1	20.0 ppm	peptide;a;b;y	564.911809412117	564.906548436	FALSE	FALSE	173.0	FALSE	TRUE	FALSE	FALSE
VLLSLSKDMoxHSLQTR	YNSKITR	199	160	7	6	Mer2	Mer2	4	196.08479216	509	20210512_Q3_U3_1-10_WH_SA_JOW_20210506_1_B10_1u10.13850.13850.4 File:"20210512_Q3_U3_1-10_WH_SA_JOW_20210506_1_B10_1u10.raw"_ NativeID:"controllerType=0 controllerNumber=1 scan=13850"	JOW_20210506_s1_XiViewer_spectra.mgf	1	20.0 ppm	peptide;a;b;y	705.887289128156	705.88136645	FALSE	FALSE	133.0	FALSE	TRUE	FALSE	FALSE
SIFSHSGKVTNAGALEESDK	GPGSMoxVAR	38	1	8	0	Mer2	Mer2	4	196.08479216	715	20210512_Q3_U3_1-10_WH_SA_JOW_20210506_1_B10_1u10.13913.13913.4 File:"20210512_Q3_U3_1-10_WH_SA_JOW_20210506_1_B10_1u10.raw"_ NativeID:"controllerType=0 controllerNumber=1 scan=13913"	JOW_20210506_s1_XiViewer_spectra.mgf	1	20.0 ppm	peptide;a;b;y	766.382793005239	766.376645165	FALSE	FALSE	204.0	FALSE	TRUE	FALSE	FALSE
SIFSHSGKVTNAGALEESDK	GPGSMoxVAR	38	1	6	0	Mer2	Mer2	4	196.08479216	355	20210512_Q3_U3_1-10_WH_SA_JOW_20210506_1_B10_1u10.14069.14069.4 File:"20210512_Q3_U3_1-10_WH_SA_JOW_20210506_1_B10_1u10.raw"_ NativeID:"controllerType=0 controllerNumber=1 scan=14069"	JOW_20210506_s1_XiViewer_spectra.mgf	1	20.0 ppm	peptide;a;b;y	766.383548337327	766.376645165	FALSE	FALSE	189.0	FALSE	TRUE	FALSE	FALSE
SIFSHSGKVTNAGALEESDK	ENSDKLIK	38	75	4	5	Mer2	Mer2	4	196.08479216	398	20210512_Q3_U3_1-10_WH_SA_JOW_20210506_1_B10_1u10.14446.14446.4 File:"20210512_Q3_U3_1-10_WH_SA_JOW_20210506_1_B10_1u10.raw"_ NativeID:"controllerType=0 controllerNumber=1 scan=14446"	JOW_20210506_s1_XiViewer_spectra.mgf	1	20.0 ppm	peptide;a;b;y	805.417314645339	805.40984221	FALSE	FALSE	36.0	FALSE	TRUE	FALSE	FALSE
SIFSHSGKVTNAGALEESDK	ENSDKLIK	38	75	18	5	Mer2	Mer2	5	196.08479216	586	20210512_Q3_U3_1-10_WH_SA_JOW_20210506_1_B10_1u10.14456.14456.5 File:"20210512_Q3_U3_1-10_WH_SA_JOW_20210506_1_B10_1u10.raw"_ NativeID:"controllerType=0 controllerNumber=1 scan=14456"	JOW_20210506_s1_XiViewer_spectra.mgf	1	20.0 ppm	peptide;a;b;y	644.535455491057	644.5293290440001	FALSE	FALSE	16.0	FALSE	TRUE	FALSE	FALSE
SIFSHSGKVTNAGALEESDK	GPGSMoxVAR	38	1	8	0	Mer2	Mer2	4	196.08479216	243	20210512_Q3_U3_1-10_WH_SA_JOW_20210506_1_B10_1u10.14500.14500.4 File:"20210512_Q3_U3_1-10_WH_SA_JOW_20210506_1_B10_1u10.raw"_ NativeID:"controllerType=0 controllerNumber=1 scan=14500"	JOW_20210506_s1_XiViewer_spectra.mgf	1	20.0 ppm	peptide;a;b;y	766.383758709789	766.376645165	FALSE	FALSE	40.0	FALSE	TRUE	FALSE	FALSE
SIFSHSGKVTNAGALEESDK	GPGSMVAR	38	1	6	0	Mer2	Mer2	4	196.08479216	122	20210512_Q3_U3_1-10_WH_SA_JOW_20210506_1_B10_1u10.15576.15576.4 File:"20210512_Q3_U3_1-10_WH_SA_JOW_20210506_1_B10_1u10.raw"_ NativeID:"controllerType=0 controllerNumber=1 scan=15576"	JOW_20210506_s1_XiViewer_spectra.mgf	1	20.0 ppm	peptide;a;b;y	762.385163856383	762.377916515	FALSE	FALSE	177.0	FALSE	TRUE	FALSE	FALSE
SIFSHSGKVTNAGALEESDK	GPGSMVAR	38	1	4	0	Mer2	Mer2	4	196.08479216	396	20210512_Q3_U3_1-10_WH_SA_JOW_20210506_1_B10_1u10.15727.15727.4 File:"20210512_Q3_U3_1-10_WH_SA_JOW_20210506_1_B10_1u10.raw"_ NativeID:"controllerType=0 controllerNumber=1 scan=15727"	JOW_20210506_s1_XiViewer_spectra.mgf	1	20.0 ppm	peptide;a;b;y	762.385217080473	762.377916515	FALSE	FALSE	98.0	FALSE	TRUE	FALSE	FALSE
SIFSHSGKVTNAGALEESDK	KSVPPPR	38	255	8	1	Mer2	Mer2	4	196.08479216	709	20210512_Q3_U3_1-10_WH_SA_JOW_20210506_1_B10_1u10.15946.15946.4 File:"20210512_Q3_U3_1-10_WH_SA_JOW_20210506_1_B10_1u10.raw"_ NativeID:"controllerType=0 controllerNumber=1 scan=15946"	JOW_20210506_s1_XiViewer_spectra.mgf	1	20.0 ppm	peptide;a;b;y	763.89697265625	763.897907735	FALSE	FALSE	5.0	FALSE	TRUE	FALSE	FALSE
GPGSMoxVAR	GPGSMVAR	1	1	0	0	Mer2	Mer2	3	196.08479216	847	20210512_Q3_U3_1-10_WH_SA_JOW_20210506_1_B10_1u10.15988.15988.3 File:"20210512_Q3_U3_1-10_WH_SA_JOW_20210506_1_B10_1u10.raw"_ NativeID:"controllerType=0 controllerNumber=1 scan=15988"	JOW_20210506_s1_XiViewer_spectra.mgf	1	20.0 ppm	peptide;a;b;y	587.295371903779	587.2907835333333	FALSE	FALSE	14.0	FALSE	TRUE	FALSE	FALSE
VLLSLSKDMHSLQTR	YNSKITR	199	160	14	4	Mer2	Mer2	4	196.08479216	519	20210512_Q3_U3_1-10_WH_SA_JOW_20210506_1_B10_1u10.16161.16161.4 File:"20210512_Q3_U3_1-10_WH_SA_JOW_20210506_1_B10_1u10.raw"_ NativeID:"controllerType=0 controllerNumber=1 scan=16161"	JOW_20210506_s1_XiViewer_spectra.mgf	1	20.0 ppm	peptide;a;b;y	701.889979658929	701.8826378	FALSE	FALSE	100.0	FALSE	TRUE	FALSE	FALSE
VLLSLSKDMHSLQTR	GPGSMoxVAR	199	1	14	0	Mer2	Mer2	4	196.08479216	373	20210512_Q3_U3_1-10_WH_SA_JOW_20210506_1_B10_1u10.17690.17690.4 File:"20210512_Q3_U3_1-10_WH_SA_JOW_20210506_1_B10_1u10.raw"_ NativeID:"controllerType=0 controllerNumber=1 scan=17690"	JOW_20210506_s1_XiViewer_spectra.mgf	1	20.0 ppm	peptide;a;b;y	679.113464355469	679.1085520075	FALSE	FALSE	78.0	FALSE	TRUE	FALSE	FALSE
TDEISTDVSEANSEHSLMITETSSPFR	GPGSMVAR	11	1	24	0	Mer2	Mer2	5	196.08479216	84	20210512_Q3_U3_1-10_WH_SA_JOW_20210506_1_B10_1u10.21798.21798.5 File:"20210512_Q3_U3_1-10_WH_SA_JOW_20210506_1_B10_1u10.raw"_ NativeID:"controllerType=0 controllerNumber=1 scan=21798"	JOW_20210506_s1_XiViewer_spectra.mgf	1	20.0 ppm	peptide;a;b;y	791.375777999777	791.369323912	FALSE	FALSE	51.0	FALSE	TRUE	FALSE	FALSE
GPGSMoxVAR	GPGSMoxVAR	1	1	0	0	Mer2	Mer2	3	196.08479216	400	20210512_Q3_U3_1-10_WH_SA_JOW_20210506_1_B10_1u10.47756.47756.3 File:"20210512_Q3_U3_1-10_WH_SA_JOW_20210506_1_B10_1u10.raw"_ NativeID:"controllerType=0 controllerNumber=1 scan=47756"	JOW_20210506_s1_XiViewer_spectra.mgf	1	20.0 ppm	peptide;a;b;y	592.628893367249	592.6224217333333	FALSE	FALSE	5.0	FALSE	TRUE	FALSE	FALSE
SSSPTLSTSQNHNSEDNDDASHR	GPGSMoxVAR	273	1	14	0	Mer2	Mer2	4	196.08479216	609	20210512_Q3_U3_1-10_WH_SA_JOW_20210506_1_B10_1u10.6590.6590.4 File:"20210512_Q3_U3_1-10_WH_SA_JOW_20210506_1_B10_1u10.raw"_ NativeID:"controllerType=0 controllerNumber=1 scan=6590"	JOW_20210506_s1_XiViewer_spectra.mgf	1	20.0 ppm	peptide;a;b;y	868.638262607387	868.6319992675	FALSE	FALSE	35.0	FALSE	TRUE	FALSE	FALSE
GPGSMoxVAR	GPGSMoxVAR	1	1	0	0	Mer2	Mer2	3	196.08479216	686	20210512_Q3_U3_1-10_WH_SA_JOW_20210506_1_B10_1u10.6656.6656.3 File:"20210512_Q3_U3_1-10_WH_SA_JOW_20210506_1_B10_1u10.raw"_ NativeID:"controllerType=0 controllerNumber=1 scan=6656"	JOW_20210506_s1_XiViewer_spectra.mgf	1	20.0 ppm	peptide;a;b;y	592.627209224917	592.6224217333333	FALSE	FALSE	138.0	FALSE	TRUE	FALSE	FALSE
YNSKITR	YNSKITR	160	160	4	6	Mer2	Mer2	4	196.08479216	524	20210512_Q3_U3_1-10_WH_SA_JOW_20210506_1_B10_1u10.8016.8016.4 File:"20210512_Q3_U3_1-10_WH_SA_JOW_20210506_1_B10_1u10.raw"_ NativeID:"controllerType=0 controllerNumber=1 scan=8016"	JOW_20210506_s1_XiViewer_spectra.mgf	1	20.0 ppm	peptide;a;b;y	490.27056526602	490.26680698	FALSE	FALSE	205.0	FALSE	TRUE	FALSE	FALSE
YNSKITR	GPGSMoxVAR	160	1	4	0	Mer2	Mer2	3	196.08479216	366	20210512_Q3_U3_1-10_WH_SA_JOW_20210506_1_B10_1u10.8576.8576.3 File:"20210512_Q3_U3_1-10_WH_SA_JOW_20210506_1_B10_1u10.raw"_ NativeID:"controllerType=0 controllerNumber=1 scan=8576"	JOW_20210506_s1_XiViewer_spectra.mgf	1	20.0 ppm	peptide;a;b;y	622.992261695733	622.9878694566667	FALSE	FALSE	78.0	FALSE	TRUE	FALSE	FALSE
YNSKITR	GPGSMoxVAR	160	1	4	0	Mer2	Mer2	3	196.08479216	889	20210512_Q3_U3_1-10_WH_SA_JOW_20210506_1_B10_1u10.8882.8882.3 File:"20210512_Q3_U3_1-10_WH_SA_JOW_20210506_1_B10_1u10.raw"_ NativeID:"controllerType=0 controllerNumber=1 scan=8882"	JOW_20210506_s1_XiViewer_spectra.mgf	1	20.0 ppm	peptide;a;b;y	622.993224286978	622.9878694566667	FALSE	FALSE	101.0	FALSE	TRUE	FALSE	FALSE
GPGSMoxVAR	GPGSMoxVAR	1	1	0	0	Mer2	Mer2	3	196.08479216	53	20210512_Q3_U3_1-10_WH_SA_JOW_20210506_1_B10_1u10.9690.9690.3 File:"20210512_Q3_U3_1-10_WH_SA_JOW_20210506_1_B10_1u10.raw"_ NativeID:"controllerType=0 controllerNumber=1 scan=9690"	JOW_20210506_s1_XiViewer_spectra.mgf	1	20.0 ppm	peptide;a;b;y	592.627746582031	592.6224217333333	FALSE	FALSE	193.0	FALSE	TRUE	FALSE	FALSE
GPGSMoxVAR	GPGSMoxVAR	1	1	0	0	Mer2	Mer2	3	196.08479216	325	20210512_Q3_U3_1-10_WH_SA_JOW_20210506_1_B10_1u10.9845.9845.3 File:"20210512_Q3_U3_1-10_WH_SA_JOW_20210506_1_B10_1u10.raw"_ NativeID:"controllerType=0 controllerNumber=1 scan=9845"	JOW_20210506_s1_XiViewer_spectra.mgf	1	20.0 ppm	peptide;a;b;y	592.627116387926	592.6224217333333	FALSE	FALSE	75.0	FALSE	TRUE	FALSE	FALSE
GPGSMoxVAR	GPGSMoxVAR	1	1	0	0	Mer2	Mer2	3	196.08479216	277	20210512_Q3_U3_1-10_WH_SA_JOW_20210506_1_B10_WDH.10091.10091.3 File:"20210512_Q3_U3_1-10_WH_SA_JOW_20210506_1_B10_WDH.raw"_ NativeID:"controllerType=0 controllerNumber=1 scan=10091"	JOW_20210506_s1_XiViewer_spectra.mgf	1	20.0 ppm	peptide;a;b;y	592.6276507241	592.6224217333333	FALSE	FALSE	220.0	FALSE	TRUE	FALSE	FALSE
GPGSMoxVAR	GPGSMoxVAR	1	1	0	0	Mer2	Mer2	3	196.08479216	186	20210512_Q3_U3_1-10_WH_SA_JOW_20210506_1_B10_WDH.10245.10245.3 File:"20210512_Q3_U3_1-10_WH_SA_JOW_20210506_1_B10_WDH.raw"_ NativeID:"controllerType=0 controllerNumber=1 scan=10245"	JOW_20210506_s1_XiViewer_spectra.mgf	1	20.0 ppm	peptide;a;b;y	592.627679735362	592.6224217333333	FALSE	FALSE	228.0	FALSE	TRUE	FALSE	FALSE
GPGSMoxVAR	GPGSMoxVAR	1	1	0	0	Mer2	Mer2	3	196.08479216	530	20210512_Q3_U3_1-10_WH_SA_JOW_20210506_1_B10_WDH.10399.10399.3 File:"20210512_Q3_U3_1-10_WH_SA_JOW_20210506_1_B10_WDH.raw"_ NativeID:"controllerType=0 controllerNumber=1 scan=10399"	JOW_20210506_s1_XiViewer_spectra.mgf	1	20.0 ppm	peptide;a;b;y	592.627715946525	592.6224217333333	FALSE	FALSE	210.0	FALSE	TRUE	FALSE	FALSE
GPGSMoxVAR	GPGSMoxVAR	1	1	0	0	Mer2	Mer2	3	196.08479216	846	20210512_Q3_U3_1-10_WH_SA_JOW_20210506_1_B10_WDH.10553.10553.3 File:"20210512_Q3_U3_1-10_WH_SA_JOW_20210506_1_B10_WDH.raw"_ NativeID:"controllerType=0 controllerNumber=1 scan=10553"	JOW_20210506_s1_XiViewer_spectra.mgf	1	20.0 ppm	peptide;a;b;y	592.628228645318	592.6224217333333	FALSE	FALSE	245.0	FALSE	TRUE	FALSE	FALSE
GPGSMoxVAR	GPGSMoxVAR	1	1	0	0	Mer2	Mer2	3	196.08479216	423	20210512_Q3_U3_1-10_WH_SA_JOW_20210506_1_B10_WDH.10707.10707.3 File:"20210512_Q3_U3_1-10_WH_SA_JOW_20210506_1_B10_WDH.raw"_ NativeID:"controllerType=0 controllerNumber=1 scan=10707"	JOW_20210506_s1_XiViewer_spectra.mgf	1	20.0 ppm	peptide;a;b;y	592.627926458673	592.6224217333333	FALSE	FALSE	266.0	FALSE	TRUE	FALSE	FALSE
GPGSMoxVAR	GPGSMoxVAR	1	1	0	0	Mer2	Mer2	3	196.08479216	662	20210512_Q3_U3_1-10_WH_SA_JOW_20210506_1_B10_WDH.10861.10861.3 File:"20210512_Q3_U3_1-10_WH_SA_JOW_20210506_1_B10_WDH.raw"_ NativeID:"controllerType=0 controllerNumber=1 scan=10861"	JOW_20210506_s1_XiViewer_spectra.mgf	1	20.0 ppm	peptide;a;b;y	592.627637437221	592.6224217333333	FALSE	FALSE	195.0	FALSE	TRUE	FALSE	FALSE
GPGSMoxVAR	GPGSMoxVAR	1	1	0	0	Mer2	Mer2	3	196.08479216	583	20210512_Q3_U3_1-10_WH_SA_JOW_20210506_1_B10_WDH.11136.11136.3 File:"20210512_Q3_U3_1-10_WH_SA_JOW_20210506_1_B10_WDH.raw"_ NativeID:"controllerType=0 controllerNumber=1 scan=11136"	JOW_20210506_s1_XiViewer_spectra.mgf	1	20.0 ppm	peptide;a;b;y	592.627998154403	592.6224217333333	FALSE	FALSE	16.0	FALSE	TRUE	FALSE	FALSE
GPGSMoxVAR	GPGSMoxVAR	1	1	0	0	Mer2	Mer2	3	196.08479216	699	20210512_Q3_U3_1-10_WH_SA_JOW_20210506_1_B10_WDH.11291.11291.3 File:"20210512_Q3_U3_1-10_WH_SA_JOW_20210506_1_B10_WDH.raw"_ NativeID:"controllerType=0 controllerNumber=1 scan=11291"	JOW_20210506_s1_XiViewer_spectra.mgf	1	20.0 ppm	peptide;a;b;y	592.627689197637	592.6224217333333	FALSE	FALSE	223.0	FALSE	TRUE	FALSE	FALSE
GPGSMoxVAR	GPGSMoxVAR	1	1	0	0	Mer2	Mer2	3	196.08479216	147	20210512_Q3_U3_1-10_WH_SA_JOW_20210506_1_B10_WDH.11445.11445.3 File:"20210512_Q3_U3_1-10_WH_SA_JOW_20210506_1_B10_WDH.raw"_ NativeID:"controllerType=0 controllerNumber=1 scan=11445"	JOW_20210506_s1_XiViewer_spectra.mgf	1	20.0 ppm	peptide;a;b;y	592.627987775093	592.6224217333333	FALSE	FALSE	244.0	FALSE	TRUE	FALSE	FALSE
GPGSMoxVAR	GPGSMoxVAR	1	1	0	0	Mer2	Mer2	3	196.08479216	515	20210512_Q3_U3_1-10_WH_SA_JOW_20210506_1_B10_WDH.11598.11598.3 File:"20210512_Q3_U3_1-10_WH_SA_JOW_20210506_1_B10_WDH.raw"_ NativeID:"controllerType=0 controllerNumber=1 scan=11598"	JOW_20210506_s1_XiViewer_spectra.mgf	1	20.0 ppm	peptide;a;b;y	592.627929586003	592.6224217333333	FALSE	FALSE	17.0	FALSE	TRUE	FALSE	FALSE
SIFSHSGKVTNAGALEESDK	TKSDSSYR	38	143	18	2	Mer2	Mer2	5	196.08479216	76	20210512_Q3_U3_1-10_WH_SA_JOW_20210506_1_B10_WDH.11997.11997.5 File:"20210512_Q3_U3_1-10_WH_SA_JOW_20210506_1_B10_WDH.raw"_ NativeID:"controllerType=0 controllerNumber=1 scan=11997"	JOW_20210506_s1_XiViewer_spectra.mgf	1	20.0 ppm	peptide;a;b;y	643.921320656358	643.91484171	FALSE	FALSE	60.0	FALSE	TRUE	FALSE	FALSE
GPGSMoxVAR	GPGSMoxVAR	1	1	0	0	Mer2	Mer2	3	196.08479216	485	20210512_Q3_U3_1-10_WH_SA_JOW_20210506_1_B10_WDH.12215.12215.3 File:"20210512_Q3_U3_1-10_WH_SA_JOW_20210506_1_B10_WDH.raw"_ NativeID:"controllerType=0 controllerNumber=1 scan=12215"	JOW_20210506_s1_XiViewer_spectra.mgf	1	20.0 ppm	peptide;a;b;y	592.627983256293	592.6224217333333	FALSE	FALSE	214.0	FALSE	TRUE	FALSE	FALSE
VSTAMLSKGDEK	GPGSMoxVAR	130	1	8	0	Mer2	Mer2	3	196.08479216	359	20210512_Q3_U3_1-10_WH_SA_JOW_20210506_1_B10_WDH.12298.12298.3 File:"20210512_Q3_U3_1-10_WH_SA_JOW_20210506_1_B10_WDH.raw"_ NativeID:"controllerType=0 controllerNumber=1 scan=12298"	JOW_20210506_s1_XiViewer_spectra.mgf	1	20.0 ppm	peptide;a;b;y	751.046813964844	751.04008157	FALSE	FALSE	42.0	FALSE	TRUE	FALSE	FALSE
GPGSMoxVAR	GPGSMoxVAR	1	1	0	0	Mer2	Mer2	3	196.08479216	728	20210512_Q3_U3_1-10_WH_SA_JOW_20210506_1_B10_WDH.12371.12371.3 File:"20210512_Q3_U3_1-10_WH_SA_JOW_20210506_1_B10_WDH.raw"_ NativeID:"controllerType=0 controllerNumber=1 scan=12371"	JOW_20210506_s1_XiViewer_spectra.mgf	1	20.0 ppm	peptide;a;b;y	592.627368045988	592.6224217333333	FALSE	FALSE	204.0	FALSE	TRUE	FALSE	FALSE
SIFSHSGK	GPGSMoxVAR	38	1	1	0	Mer2	Mer2	3	196.08479216	481	20210512_Q3_U3_1-10_WH_SA_JOW_20210506_1_B10_WDH.12405.12405.3 File:"20210512_Q3_U3_1-10_WH_SA_JOW_20210506_1_B10_WDH.raw"_ NativeID:"controllerType=0 controllerNumber=1 scan=12405"	JOW_20210506_s1_XiViewer_spectra.mgf	1	20.0 ppm	peptide;a;b;y	616.645766807478	616.64046974	FALSE	FALSE	46.0	FALSE	TRUE	FALSE	FALSE
GPGSMoxVAR	GPGSMoxVAR	1	1	0	0	Mer2	Mer2	3	196.08479216	387	20210512_Q3_U3_1-10_WH_SA_JOW_20210506_1_B10_WDH.12523.12523.3 File:"20210512_Q3_U3_1-10_WH_SA_JOW_20210506_1_B10_WDH.raw"_ NativeID:"controllerType=0 controllerNumber=1 scan=12523"	JOW_20210506_s1_XiViewer_spectra.mgf	1	20.0 ppm	peptide;a;b;y	592.627322694033	592.6224217333333	FALSE	FALSE	176.0	FALSE	TRUE	FALSE	FALSE
GPGSMoxVAR	GPGSMoxVAR	1	1	0	0	Mer2	Mer2	3	196.08479216	109	20210512_Q3_U3_1-10_WH_SA_JOW_20210506_1_B10_WDH.12676.12676.3 File:"20210512_Q3_U3_1-10_WH_SA_JOW_20210506_1_B10_WDH.raw"_ NativeID:"controllerType=0 controllerNumber=1 scan=12676"	JOW_20210506_s1_XiViewer_spectra.mgf	1	20.0 ppm	peptide;a;b;y	592.627684367569	592.6224217333333	FALSE	FALSE	29.0	FALSE	TRUE	FALSE	FALSE
GPGSMoxVAR	GPGSMoxVAR	1	1	0	0	Mer2	Mer2	3	196.08479216	491	20210512_Q3_U3_1-10_WH_SA_JOW_20210506_1_B10_WDH.12830.12830.3 File:"20210512_Q3_U3_1-10_WH_SA_JOW_20210506_1_B10_WDH.raw"_ NativeID:"controllerType=0 controllerNumber=1 scan=12830"	JOW_20210506_s1_XiViewer_spectra.mgf	1	20.0 ppm	peptide;a;b;y	592.627729727649	592.6224217333333	FALSE	FALSE	25.0	FALSE	TRUE	FALSE	FALSE
GPGSMoxVAR	GPGSMVAR	1	1	0	0	Mer2	Mer2	3	196.08479216	453	20210512_Q3_U3_1-10_WH_SA_JOW_20210506_1_B10_WDH.12833.12833.3 File:"20210512_Q3_U3_1-10_WH_SA_JOW_20210506_1_B10_WDH.raw"_ NativeID:"controllerType=0 controllerNumber=1 scan=12833"	JOW_20210506_s1_XiViewer_spectra.mgf	1	20.0 ppm	peptide;a;b;y	587.296447038	587.2907835333333	FALSE	FALSE	111.0	FALSE	TRUE	FALSE	FALSE
GPGSMoxVAR	GPGSMVAR	1	1	0	0	Mer2	Mer2	3	196.08479216	321	20210512_Q3_U3_1-10_WH_SA_JOW_20210506_1_B10_WDH.12986.12986.3 File:"20210512_Q3_U3_1-10_WH_SA_JOW_20210506_1_B10_WDH.raw"_ NativeID:"controllerType=0 controllerNumber=1 scan=12986"	JOW_20210506_s1_XiViewer_spectra.mgf	1	20.0 ppm	peptide;a;b;y	587.295138792148	587.2907835333333	FALSE	FALSE	15.0	FALSE	TRUE	FALSE	FALSE
LIKVLNENSK	GPGSMoxVAR	80	1	3	0	Mer2	Mer2	3	196.08479216	218	20210512_Q3_U3_1-10_WH_SA_JOW_20210506_1_B10_WDH.13289.13289.3 File:"20210512_Q3_U3_1-10_WH_SA_JOW_20210506_1_B10_WDH.raw"_ NativeID:"controllerType=0 controllerNumber=1 scan=13289"	JOW_20210506_s1_XiViewer_spectra.mgf	1	20.0 ppm	peptide;a;b;y	715.062843934467	715.0561718700001	FALSE	FALSE	26.0	FALSE	TRUE	FALSE	FALSE
GPGSMoxVAR	GPGSMVAR	1	1	0	0	Mer2	Mer2	3	196.08479216	85	20210512_Q3_U3_1-10_WH_SA_JOW_20210506_1_B10_WDH.13296.13296.3 File:"20210512_Q3_U3_1-10_WH_SA_JOW_20210506_1_B10_WDH.raw"_ NativeID:"controllerType=0 controllerNumber=1 scan=13296"	JOW_20210506_s1_XiViewer_spectra.mgf	1	20.0 ppm	peptide;a;b;y	587.296494848459	587.2907835333333	FALSE	FALSE	11.0	FALSE	TRUE	FALSE	FALSE
GPGSMoxVAR	GPGSMVAR	1	1	0	0	Mer2	Mer2	3	196.08479216	898	20210512_Q3_U3_1-10_WH_SA_JOW_20210506_1_B10_WDH.13450.13450.3 File:"20210512_Q3_U3_1-10_WH_SA_JOW_20210506_1_B10_WDH.raw"_ NativeID:"controllerType=0 controllerNumber=1 scan=13450"	JOW_20210506_s1_XiViewer_spectra.mgf	1	20.0 ppm	peptide;a;b;y	587.29614775804	587.2907835333333	FALSE	FALSE	7.0	FALSE	TRUE	FALSE	FALSE
GPGSMoxVAR	GPGSMVAR	1	1	0	0	Mer2	Mer2	3	196.08479216	194	20210512_Q3_U3_1-10_WH_SA_JOW_20210506_1_B10_WDH.13604.13604.3 File:"20210512_Q3_U3_1-10_WH_SA_JOW_20210506_1_B10_WDH.raw"_ NativeID:"controllerType=0 controllerNumber=1 scan=13604"	JOW_20210506_s1_XiViewer_spectra.mgf	1	20.0 ppm	peptide;a;b;y	587.296428313582	587.2907835333333	FALSE	FALSE	71.0	FALSE	TRUE	FALSE	FALSE
ENSDKLIK	GPGSMVAR	75	1	5	0	Mer2	Mer2	3	196.08479216	99	20210512_Q3_U3_1-10_WH_SA_JOW_20210506_1_B10_WDH.13673.13673.3 File:"20210512_Q3_U3_1-10_WH_SA_JOW_20210506_1_B10_WDH.raw"_ NativeID:"controllerType=0 controllerNumber=1 scan=13673"	JOW_20210506_s1_XiViewer_spectra.mgf	1	20.0 ppm	peptide;a;b;y	639.341342618305	639.33504626	FALSE	FALSE	33.0	FALSE	TRUE	FALSE	FALSE
GPGSMoxVAR	GPGSMVAR	1	1	0	0	Mer2	Mer2	3	196.08479216	803	20210512_Q3_U3_1-10_WH_SA_JOW_20210506_1_B10_WDH.13758.13758.3 File:"20210512_Q3_U3_1-10_WH_SA_JOW_20210506_1_B10_WDH.raw"_ NativeID:"controllerType=0 controllerNumber=1 scan=13758"	JOW_20210506_s1_XiViewer_spectra.mgf	1	20.0 ppm	peptide;a;b;y	587.296028893121	587.2907835333333	FALSE	FALSE	6.0	FALSE	TRUE	FALSE	FALSE
SIFSHSGKVTNAGALEESDK	GPGSMoxVAR	38	1	8	0	Mer2	Mer2	4	196.08479216	112	20210512_Q3_U3_1-10_WH_SA_JOW_20210506_1_B10_WDH.13894.13894.4 File:"20210512_Q3_U3_1-10_WH_SA_JOW_20210506_1_B10_WDH.raw"_ NativeID:"controllerType=0 controllerNumber=1 scan=13894"	JOW_20210506_s1_XiViewer_spectra.mgf	1	20.0 ppm	peptide;a;b;y	766.383285246577	766.376645165	FALSE	FALSE	115.0	FALSE	TRUE	FALSE	FALSE
GPGSMoxVAR	GPGSMVAR	1	1	0	0	Mer2	Mer2	3	196.08479216	455	20210512_Q3_U3_1-10_WH_SA_JOW_20210506_1_B10_WDH.13939.13939.3 File:"20210512_Q3_U3_1-10_WH_SA_JOW_20210506_1_B10_WDH.raw"_ NativeID:"controllerType=0 controllerNumber=1 scan=13939"	JOW_20210506_s1_XiViewer_spectra.mgf	1	20.0 ppm	peptide;a;b;y	587.295532226563	587.2907835333333	FALSE	FALSE	204.0	FALSE	TRUE	FALSE	FALSE
VLLSLSKDMoxHSLQTR	YNSKITR	199	160	7	6	Mer2	Mer2	4	196.08479216	895	20210512_Q3_U3_1-10_WH_SA_JOW_20210506_1_B10_WDH.13992.13992.4 File:"20210512_Q3_U3_1-10_WH_SA_JOW_20210506_1_B10_WDH.raw"_ NativeID:"controllerType=0 controllerNumber=1 scan=13992"	JOW_20210506_s1_XiViewer_spectra.mgf	1	20.0 ppm	peptide;a;b;y	705.887169851562	705.88136645	FALSE	FALSE	125.0	FALSE	TRUE	FALSE	FALSE
SIFSHSGKVTNAGALEESDK	GPGSMoxVAR	38	1	8	0	Mer2	Mer2	4	196.08479216	44	20210512_Q3_U3_1-10_WH_SA_JOW_20210506_1_B10_WDH.14044.14044.4 File:"20210512_Q3_U3_1-10_WH_SA_JOW_20210506_1_B10_WDH.raw"_ NativeID:"controllerType=0 controllerNumber=1 scan=14044"	JOW_20210506_s1_XiViewer_spectra.mgf	1	20.0 ppm	peptide;a;b;y	766.382705756221	766.376645165	FALSE	FALSE	152.0	FALSE	TRUE	FALSE	FALSE
GPGSMoxVAR	GPGSMVAR	1	1	0	0	Mer2	Mer2	3	196.08479216	333	20210512_Q3_U3_1-10_WH_SA_JOW_20210506_1_B10_WDH.14089.14089.3 File:"20210512_Q3_U3_1-10_WH_SA_JOW_20210506_1_B10_WDH.raw"_ NativeID:"controllerType=0 controllerNumber=1 scan=14089"	JOW_20210506_s1_XiViewer_spectra.mgf	1	20.0 ppm	peptide;a;b;y	587.295470421201	587.2907835333333	FALSE	FALSE	153.0	FALSE	TRUE	FALSE	FALSE
GPGSMoxVAR	GPGSMVAR	1	1	0	0	Mer2	Mer2	3	196.08479216	222	20210512_Q3_U3_1-10_WH_SA_JOW_20210506_1_B10_WDH.14725.14725.3 File:"20210512_Q3_U3_1-10_WH_SA_JOW_20210506_1_B10_WDH.raw"_ NativeID:"controllerType=0 controllerNumber=1 scan=14725"	JOW_20210506_s1_XiViewer_spectra.mgf	1	20.0 ppm	peptide;a;b;y	587.295466318637	587.2907835333333	FALSE	FALSE	164.0	FALSE	TRUE	FALSE	FALSE
GPGSMoxVAR	GPGSMVAR	1	1	0	0	Mer2	Mer2	3	196.08479216	703	20210512_Q3_U3_1-10_WH_SA_JOW_20210506_1_B10_WDH.14885.14885.3 File:"20210512_Q3_U3_1-10_WH_SA_JOW_20210506_1_B10_WDH.raw"_ NativeID:"controllerType=0 controllerNumber=1 scan=14885"	JOW_20210506_s1_XiViewer_spectra.mgf	1	20.0 ppm	peptide;a;b;y	587.295579577868	587.2907835333333	FALSE	FALSE	160.0	FALSE	TRUE	FALSE	FALSE
GPGSMoxVAR	GPGSMVAR	1	1	0	0	Mer2	Mer2	3	196.08479216	844	20210512_Q3_U3_1-10_WH_SA_JOW_20210506_1_B10_WDH.15202.15202.3 File:"20210512_Q3_U3_1-10_WH_SA_JOW_20210506_1_B10_WDH.raw"_ NativeID:"controllerType=0 controllerNumber=1 scan=15202"	JOW_20210506_s1_XiViewer_spectra.mgf	1	20.0 ppm	peptide;a;b;y	587.295353489746	587.2907835333333	FALSE	FALSE	33.0	FALSE	TRUE	FALSE	FALSE
SIFSHSGKVTNAGALEESDK	GPGSMVAR	38	1	6	0	Mer2	Mer2	4	196.08479216	540	20210512_Q3_U3_1-10_WH_SA_JOW_20210506_1_B10_WDH.15699.15699.4 File:"20210512_Q3_U3_1-10_WH_SA_JOW_20210506_1_B10_WDH.raw"_ NativeID:"controllerType=0 controllerNumber=1 scan=15699"	JOW_20210506_s1_XiViewer_spectra.mgf	1	20.0 ppm	peptide;a;b;y	762.384574844519	762.377916515	FALSE	FALSE	190.0	FALSE	TRUE	FALSE	FALSE
SIFSHSGKVTNAGALEESDK	GPGSMVAR	38	1	4	0	Mer2	Mer2	4	196.08479216	162	20210512_Q3_U3_1-10_WH_SA_JOW_20210506_1_B10_WDH.15851.15851.4 File:"20210512_Q3_U3_1-10_WH_SA_JOW_20210506_1_B10_WDH.raw"_ NativeID:"controllerType=0 controllerNumber=1 scan=15851"	JOW_20210506_s1_XiViewer_spectra.mgf	1	20.0 ppm	peptide;a;b;y	762.384862983667	762.377916515	FALSE	FALSE	150.0	FALSE	TRUE	FALSE	FALSE
GPGSMVAR	GPGSMVAR	1	1	0	0	Mer2	Mer2	3	196.08479216	532	20210512_Q3_U3_1-10_WH_SA_JOW_20210506_1_B10_WDH.15963.15963.3 File:"20210512_Q3_U3_1-10_WH_SA_JOW_20210506_1_B10_WDH.raw"_ NativeID:"controllerType=0 controllerNumber=1 scan=15963"	JOW_20210506_s1_XiViewer_spectra.mgf	1	20.0 ppm	peptide;a;b;y	581.963154956325	581.9591453333334	FALSE	FALSE	216.0	FALSE	TRUE	FALSE	FALSE
GPGSMoxVAR	GPGSMVAR	1	1	0	0	Mer2	Mer2	3	196.08479216	828	20210512_Q3_U3_1-10_WH_SA_JOW_20210506_1_B10_WDH.16029.16029.3 File:"20210512_Q3_U3_1-10_WH_SA_JOW_20210506_1_B10_WDH.raw"_ NativeID:"controllerType=0 controllerNumber=1 scan=16029"	JOW_20210506_s1_XiViewer_spectra.mgf	1	20.0 ppm	peptide;a;b;y	587.29526609166	587.2907835333333	FALSE	FALSE	137.0	FALSE	TRUE	FALSE	FALSE
GPGSMVAR	GPGSMVAR	1	1	0	0	Mer2	Mer2	3	196.08479216	620	20210512_Q3_U3_1-10_WH_SA_JOW_20210506_1_B10_WDH.16116.16116.3 File:"20210512_Q3_U3_1-10_WH_SA_JOW_20210506_1_B10_WDH.raw"_ NativeID:"controllerType=0 controllerNumber=1 scan=16116"	JOW_20210506_s1_XiViewer_spectra.mgf	1	20.0 ppm	peptide;a;b;y	581.963774035169	581.9591453333334	FALSE	FALSE	59.0	FALSE	TRUE	FALSE	FALSE
VLLSLSKDMHSLQTR	YNSKITR	199	160	6	4	Mer2	Mer2	5	196.08479216	140	20210512_Q3_U3_1-10_WH_SA_JOW_20210506_1_B10_WDH.16211.16211.5 File:"20210512_Q3_U3_1-10_WH_SA_JOW_20210506_1_B10_WDH.raw"_ NativeID:"controllerType=0 controllerNumber=1 scan=16211"	JOW_20210506_s1_XiViewer_spectra.mgf	1	20.0 ppm	peptide;a;b;y	561.712333491663	561.7075655159999	FALSE	FALSE	144.0	FALSE	TRUE	FALSE	FALSE
VLLSLSKDMHSLQTR	YNSKITR	199	160	11	4	Mer2	Mer2	4	196.08479216	376	20210512_Q3_U3_1-10_WH_SA_JOW_20210506_1_B10_WDH.16216.16216.4 File:"20210512_Q3_U3_1-10_WH_SA_JOW_20210506_1_B10_WDH.raw"_ NativeID:"controllerType=0 controllerNumber=1 scan=16216"	JOW_20210506_s1_XiViewer_spectra.mgf	1	20.0 ppm	peptide;a;b;y	701.888793945313	701.8826378	FALSE	FALSE	74.0	FALSE	TRUE	FALSE	FALSE
TLIKDLASQIENQLDK	YNSKITR	114	160	1	4	Mer2	Mer2	4	196.08479216	623	20210512_Q3_U3_1-10_WH_SA_JOW_20210506_1_B10_WDH.26124.26124.4 File:"20210512_Q3_U3_1-10_WH_SA_JOW_20210506_1_B10_WDH.raw"_ NativeID:"controllerType=0 controllerNumber=1 scan=26124"	JOW_20210506_s1_XiViewer_spectra.mgf	1	20.0 ppm	peptide;a;b;y	727.152437106293	727.1461886775	FALSE	FALSE	43.0	FALSE	TRUE	FALSE	FALSE
TLIKDLASQIENQLDK	GPGSMoxVAR	114	1	4	0	Mer2	Mer2	3	196.08479216	714	20210512_Q3_U3_1-10_WH_SA_JOW_20210506_1_B10_WDH.29311.29311.3 File:"20210512_Q3_U3_1-10_WH_SA_JOW_20210506_1_B10_WDH.raw"_ NativeID:"controllerType=0 controllerNumber=1 scan=29311"	JOW_20210506_s1_XiViewer_spectra.mgf	1	20.0 ppm	peptide;a;b;y	938.835955342673	938.8270450533333	FALSE	FALSE	106.0	FALSE	TRUE	FALSE	FALSE
SSSPTLSTSQNHNSEDNDDASHR	GPGSMoxVAR	273	1	14	0	Mer2	Mer2	4	196.08479216	360	20210512_Q3_U3_1-10_WH_SA_JOW_20210506_1_B10_WDH.6717.6717.4 File:"20210512_Q3_U3_1-10_WH_SA_JOW_20210506_1_B10_WDH.raw"_ NativeID:"controllerType=0 controllerNumber=1 scan=6717"	JOW_20210506_s1_XiViewer_spectra.mgf	1	20.0 ppm	peptide;a;b;y	868.637988424056	868.6319992675	FALSE	FALSE	29.0	FALSE	TRUE	FALSE	FALSE
YNSKITR	YNSKITR	160	160	4	6	Mer2	Mer2	4	196.08479216	885	20210512_Q3_U3_1-10_WH_SA_JOW_20210506_1_B10_WDH.8136.8136.4 File:"20210512_Q3_U3_1-10_WH_SA_JOW_20210506_1_B10_WDH.raw"_ NativeID:"controllerType=0 controllerNumber=1 scan=8136"	JOW_20210506_s1_XiViewer_spectra.mgf	1	20.0 ppm	peptide;a;b;y	490.271258083651	490.26680698	FALSE	FALSE	136.0	FALSE	TRUE	FALSE	FALSE
YNSKITR	YNSKITR	160	160	4	6	Mer2	Mer2	3	196.08479216	81	20210512_Q3_U3_1-10_WH_SA_JOW_20210506_1_B10_WDH.8137.8137.3 File:"20210512_Q3_U3_1-10_WH_SA_JOW_20210506_1_B10_WDH.raw"_ NativeID:"controllerType=0 controllerNumber=1 scan=8137"	JOW_20210506_s1_XiViewer_spectra.mgf	1	20.0 ppm	peptide;a;b;y	653.359464456922	653.35331718	FALSE	FALSE	25.0	FALSE	TRUE	FALSE	FALSE
GPGSMoxVAR	GPGSMoxVAR	1	1	0	0	Mer2	Mer2	3	196.08479216	5	20210512_Q3_U3_1-10_WH_SA_JOW_20210506_1_B10_WDH.9775.9775.3 File:"20210512_Q3_U3_1-10_WH_SA_JOW_20210506_1_B10_WDH.raw"_ NativeID:"controllerType=0 controllerNumber=1 scan=9775"	JOW_20210506_s1_XiViewer_spectra.mgf	1	20.0 ppm	peptide;a;b;y	592.62805898966	592.6224217333333	FALSE	FALSE	245.0	FALSE	TRUE	FALSE	FALSE
GPGSMoxVAR	GPGSMoxVAR	1	1	0	0	Mer2	Mer2	3	196.08479216	230	20210512_Q3_U3_1-10_WH_SA_JOW_20210506_1_B10_WDH.9937.9937.3 File:"20210512_Q3_U3_1-10_WH_SA_JOW_20210506_1_B10_WDH.raw"_ NativeID:"controllerType=0 controllerNumber=1 scan=9937"	JOW_20210506_s1_XiViewer_spectra.mgf	1	20.0 ppm	peptide;a;b;y	592.627249168631	592.6224217333333	FALSE	FALSE	208.0	FALSE	TRUE	FALSE	FALSE
YNSKITR	YNSKITR	160	160	4	6	Mer2	Mer2	4	196.08479216	776	20210512_Q3_U3_1-10_WH_SA_JOW_20210506_1_B6_B5_B4.10110.10110.4 File:"20210512_Q3_U3_1-10_WH_SA_JOW_20210506_1_B6_B5_B4.raw"_ NativeID:"controllerType=0 controllerNumber=1 scan=10110"	JOW_20210506_s1_XiViewer_spectra.mgf	1	20.0 ppm	peptide;a;b;y	490.270446777344	490.26680698	FALSE	FALSE	246.0	FALSE	TRUE	FALSE	FALSE
YNSKITR	YNSKITR	160	160	4	6	Mer2	Mer2	3	196.08479216	616	20210512_Q3_U3_1-10_WH_SA_JOW_20210506_1_B6_B5_B4.10126.10126.3 File:"20210512_Q3_U3_1-10_WH_SA_JOW_20210506_1_B6_B5_B4.raw"_ NativeID:"controllerType=0 controllerNumber=1 scan=10126"	JOW_20210506_s1_XiViewer_spectra.mgf	1	20.0 ppm	peptide;a;b;y	653.359365158312	653.35331718	FALSE	FALSE	123.0	FALSE	TRUE	FALSE	FALSE
ENSDKLIK	TKSDSSYR	75	143	5	1	Mer2	Mer2	4	196.08479216	500	20210512_Q3_U3_1-10_WH_SA_JOW_20210506_1_B6_B5_B4.10172.10172.4 File:"20210512_Q3_U3_1-10_WH_SA_JOW_20210506_1_B6_B5_B4.raw"_ NativeID:"controllerType=0 controllerNumber=1 scan=10172"	JOW_20210506_s1_XiViewer_spectra.mgf	1	20.0 ppm	peptide;a;b;y	522.021545410156	522.0169203175	FALSE	FALSE	82.0	FALSE	TRUE	FALSE	FALSE
YNSKITR	YNSKITR	160	160	4	6	Mer2	Mer2	4	196.08479216	107	20210512_Q3_U3_1-10_WH_SA_JOW_20210506_1_B6_B5_B4.10290.10290.4 File:"20210512_Q3_U3_1-10_WH_SA_JOW_20210506_1_B6_B5_B4.raw"_ NativeID:"controllerType=0 controllerNumber=1 scan=10290"	JOW_20210506_s1_XiViewer_spectra.mgf	1	20.0 ppm	peptide;a;b;y	490.270933780432	490.26680698	FALSE	FALSE	176.0	FALSE	TRUE	FALSE	FALSE
SSSPTLSTSQNHNSEDNDDASHR	GPGSMVAR	273	1	7	0	Mer2	Mer2	4	196.08479216	899	20210512_Q3_U3_1-10_WH_SA_JOW_20210506_1_B6_B5_B4.10623.10623.4 File:"20210512_Q3_U3_1-10_WH_SA_JOW_20210506_1_B6_B5_B4.raw"_ NativeID:"controllerType=0 controllerNumber=1 scan=10623"	JOW_20210506_s1_XiViewer_spectra.mgf	1	20.0 ppm	peptide;a;b;y	864.641277691671	864.6332706175	FALSE	FALSE	15.0	FALSE	TRUE	FALSE	FALSE
YNSKITR	GPGSMoxVAR	160	1	4	0	Mer2	Mer2	3	196.08479216	151	20210512_Q3_U3_1-10_WH_SA_JOW_20210506_1_B6_B5_B4.10888.10888.3 File:"20210512_Q3_U3_1-10_WH_SA_JOW_20210506_1_B6_B5_B4.raw"_ NativeID:"controllerType=0 controllerNumber=1 scan=10888"	JOW_20210506_s1_XiViewer_spectra.mgf	1	20.0 ppm	peptide;a;b;y	622.991455078125	622.9878694566667	FALSE	FALSE	51.0	FALSE	TRUE	FALSE	FALSE
YNSKITR	GPGSMoxVAR	160	1	4	0	Mer2	Mer2	3	196.08479216	859	20210512_Q3_U3_1-10_WH_SA_JOW_20210506_1_B6_B5_B4.11402.11402.3 File:"20210512_Q3_U3_1-10_WH_SA_JOW_20210506_1_B6_B5_B4.raw"_ NativeID:"controllerType=0 controllerNumber=1 scan=11402"	JOW_20210506_s1_XiViewer_spectra.mgf	1	20.0 ppm	peptide;a;b;y	622.993851524215	622.9878694566667	FALSE	FALSE	25.0	FALSE	TRUE	FALSE	FALSE
TKSDSSYR	GPGSMVAR	143	1	5	0	Mer2	Mer2	3	196.08479216	864	20210512_Q3_U3_1-10_WH_SA_JOW_20210506_1_B6_B5_B4.11826.11826.3 File:"20210512_Q3_U3_1-10_WH_SA_JOW_20210506_1_B6_B5_B4.raw"_ NativeID:"controllerType=0 controllerNumber=1 scan=11826"	JOW_20210506_s1_XiViewer_spectra.mgf	1	20.0 ppm	peptide;a;b;y	638.3154296875	638.3109007033333	FALSE	FALSE	9.0	FALSE	TRUE	FALSE	FALSE
GPGSMoxVAR	GPGSMoxVAR	1	1	0	0	Mer2	Mer2	3	196.08479216	87	20210512_Q3_U3_1-10_WH_SA_JOW_20210506_1_B6_B5_B4.12187.12187.3 File:"20210512_Q3_U3_1-10_WH_SA_JOW_20210506_1_B6_B5_B4.raw"_ NativeID:"controllerType=0 controllerNumber=1 scan=12187"	JOW_20210506_s1_XiViewer_spectra.mgf	1	20.0 ppm	peptide;a;b;y	592.627707568856	592.6224217333333	FALSE	FALSE	26.0	FALSE	TRUE	FALSE	FALSE
ENSDKLIK	YNSKITR	75	160	5	6	Mer2	Mer2	4	196.08479216	362	20210512_Q3_U3_1-10_WH_SA_JOW_20210506_1_B6_B5_B4.12266.12266.4 File:"20210512_Q3_U3_1-10_WH_SA_JOW_20210506_1_B6_B5_B4.raw"_ NativeID:"controllerType=0 controllerNumber=1 scan=12266"	JOW_20210506_s1_XiViewer_spectra.mgf	1	20.0 ppm	peptide;a;b;y	506.529724121094	506.5259182325	FALSE	FALSE	139.0	FALSE	TRUE	FALSE	FALSE
VSTAMLSKGDEK	TKSDSSYR	130	143	8	1	Mer2	Mer2	4	196.08479216	154	20210512_Q3_U3_1-10_WH_SA_JOW_20210506_1_B6_B5_B4.12286.12286.4 File:"20210512_Q3_U3_1-10_WH_SA_JOW_20210506_1_B6_B5_B4.raw"_ NativeID:"controllerType=0 controllerNumber=1 scan=12286"	JOW_20210506_s1_XiViewer_spectra.mgf	1	20.0 ppm	peptide;a;b;y	601.802013859905	601.79696815	FALSE	FALSE	7.0	FALSE	TRUE	FALSE	FALSE
GPGSMoxVAR	GPGSMoxVAR	1	1	0	0	Mer2	Mer2	3	196.08479216	659	20210512_Q3_U3_1-10_WH_SA_JOW_20210506_1_B6_B5_B4.12615.12615.3 File:"20210512_Q3_U3_1-10_WH_SA_JOW_20210506_1_B6_B5_B4.raw"_ NativeID:"controllerType=0 controllerNumber=1 scan=12615"	JOW_20210506_s1_XiViewer_spectra.mgf	1	20.0 ppm	peptide;a;b;y	592.627744299577	592.6224217333333	FALSE	FALSE	22.0	FALSE	TRUE	FALSE	FALSE
GPGSMoxVAR	GPGSMoxVAR	1	1	0	0	Mer2	Mer2	3	196.08479216	866	20210512_Q3_U3_1-10_WH_SA_JOW_20210506_1_B6_B5_B4.12812.12812.3 File:"20210512_Q3_U3_1-10_WH_SA_JOW_20210506_1_B6_B5_B4.raw"_ NativeID:"controllerType=0 controllerNumber=1 scan=12812"	JOW_20210506_s1_XiViewer_spectra.mgf	1	20.0 ppm	peptide;a;b;y	592.627398733019	592.6224217333333	FALSE	FALSE	59.0	FALSE	TRUE	FALSE	FALSE
GPGSMoxVAR	GPGSMoxVAR	1	1	0	0	Mer2	Mer2	3	196.08479216	809	20210512_Q3_U3_1-10_WH_SA_JOW_20210506_1_B6_B5_B4.12998.12998.3 File:"20210512_Q3_U3_1-10_WH_SA_JOW_20210506_1_B6_B5_B4.raw"_ NativeID:"controllerType=0 controllerNumber=1 scan=12998"	JOW_20210506_s1_XiViewer_spectra.mgf	1	20.0 ppm	peptide;a;b;y	592.627201417598	592.6224217333333	FALSE	FALSE	47.0	FALSE	TRUE	FALSE	FALSE
ENSDKLIK	GPGSMoxVAR	75	1	5	0	Mer2	Mer2	3	196.08479216	428	20210512_Q3_U3_1-10_WH_SA_JOW_20210506_1_B6_B5_B4.13323.13323.3 File:"20210512_Q3_U3_1-10_WH_SA_JOW_20210506_1_B6_B5_B4.raw"_ NativeID:"controllerType=0 controllerNumber=1 scan=13323"	JOW_20210506_s1_XiViewer_spectra.mgf	1	20.0 ppm	peptide;a;b;y	644.671813964844	644.66668446	FALSE	FALSE	134.0	FALSE	TRUE	FALSE	FALSE
YNSKITR	GPGSMVAR	160	1	4	0	Mer2	Mer2	3	196.08479216	326	20210512_Q3_U3_1-10_WH_SA_JOW_20210506_1_B6_B5_B4.13810.13810.3 File:"20210512_Q3_U3_1-10_WH_SA_JOW_20210506_1_B6_B5_B4.raw"_ NativeID:"controllerType=0 controllerNumber=1 scan=13810"	JOW_20210506_s1_XiViewer_spectra.mgf	1	20.0 ppm	peptide;a;b;y	617.660701614482	617.6562312566667	FALSE	FALSE	60.0	FALSE	TRUE	FALSE	FALSE
YNSKITR	GPGSMVAR	160	1	4	0	Mer2	Mer2	4	196.08479216	758	20210512_Q3_U3_1-10_WH_SA_JOW_20210506_1_B6_B5_B4.13887.13887.4 File:"20210512_Q3_U3_1-10_WH_SA_JOW_20210506_1_B6_B5_B4.raw"_ NativeID:"controllerType=0 controllerNumber=1 scan=13887"	JOW_20210506_s1_XiViewer_spectra.mgf	1	20.0 ppm	peptide;a;b;y	463.498070518394	463.4939925375	FALSE	FALSE	73.0	FALSE	TRUE	FALSE	FALSE
YNSKITR	GPGSMVAR	160	1	4	0	Mer2	Mer2	3	196.08479216	711	20210512_Q3_U3_1-10_WH_SA_JOW_20210506_1_B6_B5_B4.13992.13992.3 File:"20210512_Q3_U3_1-10_WH_SA_JOW_20210506_1_B6_B5_B4.raw"_ NativeID:"controllerType=0 controllerNumber=1 scan=13992"	JOW_20210506_s1_XiViewer_spectra.mgf	1	20.0 ppm	peptide;a;b;y	617.66135427016	617.6562312566667	FALSE	FALSE	49.0	FALSE	TRUE	FALSE	FALSE
ENSDKLIK	ENSDKLIK	75	75	5	5	Mer2	Mer2	3	196.08479216	78	20210512_Q3_U3_1-10_WH_SA_JOW_20210506_1_B6_B5_B4.14677.14677.3 File:"20210512_Q3_U3_1-10_WH_SA_JOW_20210506_1_B6_B5_B4.raw"_ NativeID:"controllerType=0 controllerNumber=1 scan=14677"	JOW_20210506_s1_XiViewer_spectra.mgf	1	20.0 ppm	peptide;a;b;y	696.716659699664	696.7109471866667	FALSE	FALSE	98.0	FALSE	TRUE	FALSE	FALSE
GPGSMoxVAR	GPGSMVAR	1	1	0	0	Mer2	Mer2	3	196.08479216	825	20210512_Q3_U3_1-10_WH_SA_JOW_20210506_1_B6_B5_B4.15771.15771.3 File:"20210512_Q3_U3_1-10_WH_SA_JOW_20210506_1_B6_B5_B4.raw"_ NativeID:"controllerType=0 controllerNumber=1 scan=15771"	JOW_20210506_s1_XiViewer_spectra.mgf	1	20.0 ppm	peptide;a;b;y	587.29570455393	587.2907835333333	FALSE	FALSE	24.0	FALSE	TRUE	FALSE	FALSE
GPGSMoxVAR	GPGSMoxVAR	1	1	0	0	Mer2	Mer2	3	196.08479216	469	20210512_Q3_U3_1-10_WH_SA_JOW_20210506_1_B6_B5_B4.15895.15895.3 File:"20210512_Q3_U3_1-10_WH_SA_JOW_20210506_1_B6_B5_B4.raw"_ NativeID:"controllerType=0 controllerNumber=1 scan=15895"	JOW_20210506_s1_XiViewer_spectra.mgf	1	20.0 ppm	peptide;a;b;y	592.625681266523	592.6224217333333	FALSE	FALSE	11.0	FALSE	TRUE	FALSE	FALSE
GPGSMoxVAR	GPGSMVAR	1	1	0	0	Mer2	Mer2	3	196.08479216	185	20210512_Q3_U3_1-10_WH_SA_JOW_20210506_1_B6_B5_B4.15948.15948.3 File:"20210512_Q3_U3_1-10_WH_SA_JOW_20210506_1_B6_B5_B4.raw"_ NativeID:"controllerType=0 controllerNumber=1 scan=15948"	JOW_20210506_s1_XiViewer_spectra.mgf	1	20.0 ppm	peptide;a;b;y	587.292968762666	587.2907835333333	FALSE	FALSE	153.0	FALSE	TRUE	FALSE	FALSE
GPGSMoxVAR	GPGSMVAR	1	1	0	0	Mer2	Mer2	3	196.08479216	602	20210512_Q3_U3_1-10_WH_SA_JOW_20210506_1_B6_B5_B4.16462.16462.3 File:"20210512_Q3_U3_1-10_WH_SA_JOW_20210506_1_B6_B5_B4.raw"_ NativeID:"controllerType=0 controllerNumber=1 scan=16462"	JOW_20210506_s1_XiViewer_spectra.mgf	1	20.0 ppm	peptide;a;b;y	587.295544331868	587.2907835333333	FALSE	FALSE	179.0	FALSE	TRUE	FALSE	FALSE
ENSDKLIK	GPGSMVAR	75	1	5	0	Mer2	Mer2	3	196.08479216	126	20210512_Q3_U3_1-10_WH_SA_JOW_20210506_1_B6_B5_B4.16701.16701.3 File:"20210512_Q3_U3_1-10_WH_SA_JOW_20210506_1_B6_B5_B4.raw"_ NativeID:"controllerType=0 controllerNumber=1 scan=16701"	JOW_20210506_s1_XiViewer_spectra.mgf	1	20.0 ppm	peptide;a;b;y	639.33870926315	639.33504626	FALSE	FALSE	124.0	FALSE	TRUE	FALSE	FALSE
VLLSLSKDMoxHSLQTR	YNSKITR	199	160	7	6	Mer2	Mer2	4	196.08479216	382	20210512_Q3_U3_1-10_WH_SA_JOW_20210506_1_B6_B5_B4.17018.17018.4 File:"20210512_Q3_U3_1-10_WH_SA_JOW_20210506_1_B6_B5_B4.raw"_ NativeID:"controllerType=0 controllerNumber=1 scan=17018"	JOW_20210506_s1_XiViewer_spectra.mgf	1	20.0 ppm	peptide;a;b;y	705.886214325661	705.88136645	FALSE	FALSE	66.0	FALSE	TRUE	FALSE	FALSE
GPGSMoxVAR	GPGSMVAR	1	1	0	0	Mer2	Mer2	3	196.08479216	402	20210512_Q3_U3_1-10_WH_SA_JOW_20210506_1_B6_B5_B4.17198.17198.3 File:"20210512_Q3_U3_1-10_WH_SA_JOW_20210506_1_B6_B5_B4.raw"_ NativeID:"controllerType=0 controllerNumber=1 scan=17198"	JOW_20210506_s1_XiViewer_spectra.mgf	1	20.0 ppm	peptide;a;b;y	587.2959497221	587.2907835333333	FALSE	FALSE	23.0	FALSE	TRUE	FALSE	FALSE
GPGSMoxVAR	GPGSMVAR	1	1	0	0	Mer2	Mer2	3	196.08479216	886	20210512_Q3_U3_1-10_WH_SA_JOW_20210506_1_B6_B5_B4.17366.17366.3 File:"20210512_Q3_U3_1-10_WH_SA_JOW_20210506_1_B6_B5_B4.raw"_ NativeID:"controllerType=0 controllerNumber=1 scan=17366"	JOW_20210506_s1_XiViewer_spectra.mgf	1	20.0 ppm	peptide;a;b;y	587.296618320023	587.2907835333333	FALSE	FALSE	30.0	FALSE	TRUE	FALSE	FALSE
GPGSMoxVAR	GPGSMVAR	1	1	0	0	Mer2	Mer2	3	196.08479216	271	20210512_Q3_U3_1-10_WH_SA_JOW_20210506_1_B6_B5_B4.17582.17582.3 File:"20210512_Q3_U3_1-10_WH_SA_JOW_20210506_1_B6_B5_B4.raw"_ NativeID:"controllerType=0 controllerNumber=1 scan=17582"	JOW_20210506_s1_XiViewer_spectra.mgf	1	20.0 ppm	peptide;a;b;y	587.296409187764	587.2907835333333	FALSE	FALSE	28.0	FALSE	TRUE	FALSE	FALSE
GPGSMoxVAR	GPGSMVAR	1	1	0	0	Mer2	Mer2	3	196.08479216	838	20210512_Q3_U3_1-10_WH_SA_JOW_20210506_1_B6_B5_B4.18732.18732.3 File:"20210512_Q3_U3_1-10_WH_SA_JOW_20210506_1_B6_B5_B4.raw"_ NativeID:"controllerType=0 controllerNumber=1 scan=18732"	JOW_20210506_s1_XiViewer_spectra.mgf	1	20.0 ppm	peptide;a;b;y	587.294921875	587.2907835333333	FALSE	FALSE	7.0	FALSE	TRUE	FALSE	FALSE
LIKVLNENSK	GPGSMVAR	80	1	3	4	Mer2	Mer2	3	196.08479216	736	20210512_Q3_U3_1-10_WH_SA_JOW_20210506_1_B6_B5_B4.18913.18913.3 File:"20210512_Q3_U3_1-10_WH_SA_JOW_20210506_1_B6_B5_B4.raw"_ NativeID:"controllerType=0 controllerNumber=1 scan=18913"	JOW_20210506_s1_XiViewer_spectra.mgf	1	20.0 ppm	peptide;a;b;y	709.72993275118	709.7245336699999	FALSE	FALSE	26.0	FALSE	TRUE	FALSE	FALSE
GPGSMVAR	GPGSMVAR	1	1	0	0	Mer2	Mer2	3	196.08479216	654	20210512_Q3_U3_1-10_WH_SA_JOW_20210506_1_B6_B5_B4.19081.19081.3 File:"20210512_Q3_U3_1-10_WH_SA_JOW_20210506_1_B6_B5_B4.raw"_ NativeID:"controllerType=0 controllerNumber=1 scan=19081"	JOW_20210506_s1_XiViewer_spectra.mgf	1	20.0 ppm	peptide;a;b;y	581.963619853073	581.9591453333334	FALSE	FALSE	52.0	FALSE	TRUE	FALSE	FALSE
GPGSMVAR	GPGSMVAR	1	1	0	0	Mer2	Mer2	3	196.08479216	884	20210512_Q3_U3_1-10_WH_SA_JOW_20210506_1_B6_B5_B4.19250.19250.3 File:"20210512_Q3_U3_1-10_WH_SA_JOW_20210506_1_B6_B5_B4.raw"_ NativeID:"controllerType=0 controllerNumber=1 scan=19250"	JOW_20210506_s1_XiViewer_spectra.mgf	1	20.0 ppm	peptide;a;b;y	581.963705775873	581.9591453333334	FALSE	FALSE	200.0	FALSE	TRUE	FALSE	FALSE
VLLSLSKDMHSLQTR	YNSKITR	199	160	7	6	Mer2	Mer2	4	196.08479216	95	20210512_Q3_U3_1-10_WH_SA_JOW_20210506_1_B6_B5_B4.19355.19355.4 File:"20210512_Q3_U3_1-10_WH_SA_JOW_20210506_1_B6_B5_B4.raw"_ NativeID:"controllerType=0 controllerNumber=1 scan=19355"	JOW_20210506_s1_XiViewer_spectra.mgf	1	20.0 ppm	peptide;a;b;y	701.889465332031	701.8826378	FALSE	FALSE	13.0	FALSE	TRUE	FALSE	FALSE
VLLSLSKDMHSLQTR	GPGSMVAR	199	1	14	0	Mer2	Mer2	4	196.08479216	153	20210512_Q3_U3_1-10_WH_SA_JOW_20210506_1_B6_B5_B4.22703.22703.4 File:"20210512_Q3_U3_1-10_WH_SA_JOW_20210506_1_B6_B5_B4.raw"_ NativeID:"controllerType=0 controllerNumber=1 scan=22703"	JOW_20210506_s1_XiViewer_spectra.mgf	1	20.0 ppm	peptide;a;b;y	675.113863437293	675.1098233575	FALSE	FALSE	17.0	FALSE	TRUE	FALSE	FALSE
TDEISTDVSEANSEHSLMoxITETSSPFR	GPGSMVAR	11	1	16	0	Mer2	Mer2	5	196.08479216	678	20210512_Q3_U3_1-10_WH_SA_JOW_20210506_1_B6_B5_B4.23931.23931.5 File:"20210512_Q3_U3_1-10_WH_SA_JOW_20210506_1_B6_B5_B4.raw"_ NativeID:"controllerType=0 controllerNumber=1 scan=23931"	JOW_20210506_s1_XiViewer_spectra.mgf	1	20.0 ppm	peptide;a;b;y	794.576264292426	794.568306832	FALSE	FALSE	40.0	FALSE	TRUE	FALSE	FALSE
CcmTQEMLFNVGSQLEDVHK	GPGSMVAR	181	1	2	0	Mer2	Mer2	4	196.08479216	705	20210512_Q3_U3_1-10_WH_SA_JOW_20210506_1_B6_B5_B4.28532.28532.4 File:"20210512_Q3_U3_1-10_WH_SA_JOW_20210506_1_B6_B5_B4.raw"_ NativeID:"controllerType=0 controllerNumber=1 scan=28532"	JOW_20210506_s1_XiViewer_spectra.mgf	1	20.0 ppm	peptide;a;b;y	776.876159667969	776.87040708	FALSE	FALSE	25.0	FALSE	TRUE	FALSE	FALSE
QHETEKSMoxR	YNSKITR	172	160	6	4	Mer2	Mer2	5	196.08479216	429	20210512_Q3_U3_1-10_WH_SA_JOW_20210506_1_B6_B5_B4.6128.6128.5 File:"20210512_Q3_U3_1-10_WH_SA_JOW_20210506_1_B6_B5_B4.raw"_ NativeID:"controllerType=0 controllerNumber=1 scan=6128"	JOW_20210506_s1_XiViewer_spectra.mgf	1	20.0 ppm	peptide;a;b;y	448.427908608725	448.424451792	FALSE	FALSE	40.0	FALSE	TRUE	FALSE	FALSE
TKSDSSYR	TKSDSSYR	143	143	2	2	Mer2	Mer2	4	196.08479216	592	20210512_Q3_U3_1-10_WH_SA_JOW_20210506_1_B6_B5_B4.6617.6617.4 File:"20210512_Q3_U3_1-10_WH_SA_JOW_20210506_1_B6_B5_B4.raw"_ NativeID:"controllerType=0 controllerNumber=1 scan=6617"	JOW_20210506_s1_XiViewer_spectra.mgf	1	20.0 ppm	peptide;a;b;y	521.253124927013	521.24881115	FALSE	FALSE	173.0	FALSE	TRUE	FALSE	FALSE
TKSDSSYR	TKSDSSYR	143	143	2	2	Mer2	Mer2	3	196.08479216	43	20210512_Q3_U3_1-10_WH_SA_JOW_20210506_1_B6_B5_B4.6637.6637.3 File:"20210512_Q3_U3_1-10_WH_SA_JOW_20210506_1_B6_B5_B4.raw"_ NativeID:"controllerType=0 controllerNumber=1 scan=6637"	JOW_20210506_s1_XiViewer_spectra.mgf	1	20.0 ppm	peptide;a;b;y	694.668112856372	694.6626560733333	FALSE	FALSE	66.0	FALSE	TRUE	FALSE	FALSE
YNSKITR	SDSSYR	160	145	4	5	Mer2	Mer2	4	196.08479216	417	20210512_Q3_U3_1-10_WH_SA_JOW_20210506_1_B6_B5_B4.8292.8292.4 File:"20210512_Q3_U3_1-10_WH_SA_JOW_20210506_1_B6_B5_B4.raw"_ NativeID:"controllerType=0 controllerNumber=1 scan=8292"	JOW_20210506_s1_XiViewer_spectra.mgf	1	20.0 ppm	peptide;a;b;y	448.475738525391	448.4721487225	FALSE	FALSE	89.0	FALSE	TRUE	FALSE	FALSE
TKSDSSYR	YNSKITR	143	160	2	6	Mer2	Mer2	4	196.08479216	123	20210512_Q3_U3_1-10_WH_SA_JOW_20210506_1_B6_B5_B4.8350.8350.4 File:"20210512_Q3_U3_1-10_WH_SA_JOW_20210506_1_B6_B5_B4.raw"_ NativeID:"controllerType=0 controllerNumber=1 scan=8350"	JOW_20210506_s1_XiViewer_spectra.mgf	1	20.0 ppm	peptide;a;b;y	505.764434814453	505.757809065	FALSE	FALSE	100.0	FALSE	TRUE	FALSE	FALSE
TKSDSSYR	YNSKITR	143	160	2	6	Mer2	Mer2	3	196.08479216	653	20210512_Q3_U3_1-10_WH_SA_JOW_20210506_1_B6_B5_B4.8364.8364.3 File:"20210512_Q3_U3_1-10_WH_SA_JOW_20210506_1_B6_B5_B4.raw"_ NativeID:"controllerType=0 controllerNumber=1 scan=8364"	JOW_20210506_s1_XiViewer_spectra.mgf	1	20.0 ppm	peptide;a;b;y	674.013934602347	674.0079866266666	FALSE	FALSE	10.0	FALSE	TRUE	FALSE	FALSE
TKSDSSYR	YNSKITR	143	160	1	4	Mer2	Mer2	5	196.08479216	236	20210512_Q3_U3_1-10_WH_SA_JOW_20210506_1_B6_B5_B4.8389.8389.5 File:"20210512_Q3_U3_1-10_WH_SA_JOW_20210506_1_B6_B5_B4.raw"_ NativeID:"controllerType=0 controllerNumber=1 scan=8389"	JOW_20210506_s1_XiViewer_spectra.mgf	1	20.0 ppm	peptide;a;b;y	404.810862117699	404.807702528	FALSE	FALSE	114.0	FALSE	TRUE	FALSE	FALSE
TKSDSSYR	YNSKITR	143	160	2	6	Mer2	Mer2	4	196.08479216	647	20210512_Q3_U3_1-10_WH_SA_JOW_20210506_1_B6_B5_B4.8537.8537.4 File:"20210512_Q3_U3_1-10_WH_SA_JOW_20210506_1_B6_B5_B4.raw"_ NativeID:"controllerType=0 controllerNumber=1 scan=8537"	JOW_20210506_s1_XiViewer_spectra.mgf	1	20.0 ppm	peptide;a;b;y	505.762626977472	505.757809065	FALSE	FALSE	76.0	FALSE	TRUE	FALSE	FALSE
YNSKITR	SDSSYR	160	145	4	5	Mer2	Mer2	4	196.08479216	287	20210512_Q3_U3_1-10_WH_SA_JOW_20210506_1_B6_B5_B4.8555.8555.4 File:"20210512_Q3_U3_1-10_WH_SA_JOW_20210506_1_B6_B5_B4.raw"_ NativeID:"controllerType=0 controllerNumber=1 scan=8555"	JOW_20210506_s1_XiViewer_spectra.mgf	1	20.0 ppm	peptide;a;b;y	448.476013183594	448.4721487225	FALSE	FALSE	65.0	FALSE	TRUE	FALSE	FALSE
TKSDSSYR	YNSKITR	143	160	2	6	Mer2	Mer2	4	196.08479216	553	20210512_Q3_U3_1-10_WH_SA_JOW_20210506_1_B6_B5_B4.8875.8875.4 File:"20210512_Q3_U3_1-10_WH_SA_JOW_20210506_1_B6_B5_B4.raw"_ NativeID:"controllerType=0 controllerNumber=1 scan=8875"	JOW_20210506_s1_XiViewer_spectra.mgf	1	20.0 ppm	peptide;a;b;y	505.762555420845	505.757809065	FALSE	FALSE	42.0	FALSE	TRUE	FALSE	FALSE
YNSKITR	YNSKITR	160	160	4	6	Mer2	Mer2	4	196.08479216	129	20210512_Q3_U3_1-10_WH_SA_JOW_20210506_1_B7_WDH.10625.10625.4 File:"20210512_Q3_U3_1-10_WH_SA_JOW_20210506_1_B7_WDH.raw"_ NativeID:"controllerType=0 controllerNumber=1 scan=10625"	JOW_20210506_s1_XiViewer_spectra.mgf	1	20.0 ppm	peptide;a;b;y	490.271037925833	490.26680698	FALSE	FALSE	175.0	FALSE	TRUE	FALSE	FALSE
ENSDKLIK	TKSDSSYR	75	143	5	2	Mer2	Mer2	3	196.08479216	300	20210512_Q3_U3_1-10_WH_SA_JOW_20210506_1_B7_WDH.10735.10735.3 File:"20210512_Q3_U3_1-10_WH_SA_JOW_20210506_1_B7_WDH.raw"_ NativeID:"controllerType=0 controllerNumber=1 scan=10735"	JOW_20210506_s1_XiViewer_spectra.mgf	1	20.0 ppm	peptide;a;b;y	695.693336197097	695.68680163	FALSE	FALSE	38.0	FALSE	TRUE	FALSE	FALSE
YNSKITR	YNSKITR	160	160	4	6	Mer2	Mer2	4	196.08479216	628	20210512_Q3_U3_1-10_WH_SA_JOW_20210506_1_B7_WDH.10819.10819.4 File:"20210512_Q3_U3_1-10_WH_SA_JOW_20210506_1_B7_WDH.raw"_ NativeID:"controllerType=0 controllerNumber=1 scan=10819"	JOW_20210506_s1_XiViewer_spectra.mgf	1	20.0 ppm	peptide;a;b;y	490.271111041439	490.26680698	FALSE	FALSE	181.0	FALSE	TRUE	FALSE	FALSE
YNSKITR	YNSKITR	160	160	4	6	Mer2	Mer2	3	196.08479216	810	20210512_Q3_U3_1-10_WH_SA_JOW_20210506_1_B7_WDH.10831.10831.3 File:"20210512_Q3_U3_1-10_WH_SA_JOW_20210506_1_B7_WDH.raw"_ NativeID:"controllerType=0 controllerNumber=1 scan=10831"	JOW_20210506_s1_XiViewer_spectra.mgf	1	20.0 ppm	peptide;a;b;y	653.35935191893	653.35331718	FALSE	FALSE	36.0	FALSE	TRUE	FALSE	FALSE
YNSKITR	YNSKITR	160	160	3	4	Mer2	Mer2	3	196.08479216	454	20210512_Q3_U3_1-10_WH_SA_JOW_20210506_1_B7_WDH.11111.11111.3 File:"20210512_Q3_U3_1-10_WH_SA_JOW_20210506_1_B7_WDH.raw"_ NativeID:"controllerType=0 controllerNumber=1 scan=11111"	JOW_20210506_s1_XiViewer_spectra.mgf	1	20.0 ppm	peptide;a;b;y	653.360028404482	653.35331718	FALSE	FALSE	23.0	FALSE	TRUE	FALSE	FALSE
YNSKITR	YNSKITR	160	160	3	4	Mer2	Mer2	3	196.08479216	10	20210512_Q3_U3_1-10_WH_SA_JOW_20210506_1_B7_WDH.11358.11358.3 File:"20210512_Q3_U3_1-10_WH_SA_JOW_20210506_1_B7_WDH.raw"_ NativeID:"controllerType=0 controllerNumber=1 scan=11358"	JOW_20210506_s1_XiViewer_spectra.mgf	1	20.0 ppm	peptide;a;b;y	653.359976384638	653.35331718	FALSE	FALSE	7.0	FALSE	TRUE	FALSE	FALSE
YNSKITR	GPGSMoxVAR	160	1	4	0	Mer2	Mer2	3	196.08479216	202	20210512_Q3_U3_1-10_WH_SA_JOW_20210506_1_B7_WDH.11470.11470.3 File:"20210512_Q3_U3_1-10_WH_SA_JOW_20210506_1_B7_WDH.raw"_ NativeID:"controllerType=0 controllerNumber=1 scan=11470"	JOW_20210506_s1_XiViewer_spectra.mgf	1	20.0 ppm	peptide;a;b;y	622.992446091264	622.9878694566667	FALSE	FALSE	50.0	FALSE	TRUE	FALSE	FALSE
YNSKITR	GPGSMoxVAR	160	1	4	0	Mer2	Mer2	3	196.08479216	75	20210512_Q3_U3_1-10_WH_SA_JOW_20210506_1_B7_WDH.11678.11678.3 File:"20210512_Q3_U3_1-10_WH_SA_JOW_20210506_1_B7_WDH.raw"_ NativeID:"controllerType=0 controllerNumber=1 scan=11678"	JOW_20210506_s1_XiViewer_spectra.mgf	1	20.0 ppm	peptide;a;b;y	622.993180998751	622.9878694566667	FALSE	FALSE	19.0	FALSE	TRUE	FALSE	FALSE
YNSKITR	GPGSMoxVAR	160	1	4	0	Mer2	Mer2	3	196.08479216	349	20210512_Q3_U3_1-10_WH_SA_JOW_20210506_1_B7_WDH.11920.11920.3 File:"20210512_Q3_U3_1-10_WH_SA_JOW_20210506_1_B7_WDH.raw"_ NativeID:"controllerType=0 controllerNumber=1 scan=11920"	JOW_20210506_s1_XiViewer_spectra.mgf	1	20.0 ppm	peptide;a;b;y	622.993347167969	622.9878694566667	FALSE	FALSE	7.0	FALSE	TRUE	FALSE	FALSE
TKSDSSYR	GPGSMVAR	143	1	2	0	Mer2	Mer2	3	196.08479216	613	20210512_Q3_U3_1-10_WH_SA_JOW_20210506_1_B7_WDH.12520.12520.3 File:"20210512_Q3_U3_1-10_WH_SA_JOW_20210506_1_B7_WDH.raw"_ NativeID:"controllerType=0 controllerNumber=1 scan=12520"	JOW_20210506_s1_XiViewer_spectra.mgf	1	20.0 ppm	peptide;a;b;y	638.316378334185	638.3109007033333	FALSE	FALSE	26.0	FALSE	TRUE	FALSE	FALSE
GPGSMoxVAR	GPGSMoxVAR	1	1	0	0	Mer2	Mer2	3	196.08479216	656	20210512_Q3_U3_1-10_WH_SA_JOW_20210506_1_B7_WDH.12860.12860.3 File:"20210512_Q3_U3_1-10_WH_SA_JOW_20210506_1_B7_WDH.raw"_ NativeID:"controllerType=0 controllerNumber=1 scan=12860"	JOW_20210506_s1_XiViewer_spectra.mgf	1	20.0 ppm	peptide;a;b;y	592.627868652344	592.6224217333333	FALSE	FALSE	160.0	FALSE	TRUE	FALSE	FALSE
ENSDKLIK	YNSKITR	75	160	5	6	Mer2	Mer2	4	196.08479216	406	20210512_Q3_U3_1-10_WH_SA_JOW_20210506_1_B7_WDH.12952.12952.4 File:"20210512_Q3_U3_1-10_WH_SA_JOW_20210506_1_B7_WDH.raw"_ NativeID:"controllerType=0 controllerNumber=1 scan=12952"	JOW_20210506_s1_XiViewer_spectra.mgf	1	20.0 ppm	peptide;a;b;y	506.529998779297	506.5259182325	FALSE	FALSE	142.0	FALSE	TRUE	FALSE	FALSE
ENSDKLIK	YNSKITR	75	160	5	6	Mer2	Mer2	3	196.08479216	29	20210512_Q3_U3_1-10_WH_SA_JOW_20210506_1_B7_WDH.12959.12959.3 File:"20210512_Q3_U3_1-10_WH_SA_JOW_20210506_1_B7_WDH.raw"_ NativeID:"controllerType=0 controllerNumber=1 scan=12959"	JOW_20210506_s1_XiViewer_spectra.mgf	1	20.0 ppm	peptide;a;b;y	675.037779531434	675.0321321833334	FALSE	FALSE	35.0	FALSE	TRUE	FALSE	FALSE
GPGSMoxVAR	GPGSMoxVAR	1	1	0	0	Mer2	Mer2	3	196.08479216	169	20210512_Q3_U3_1-10_WH_SA_JOW_20210506_1_B7_WDH.13048.13048.3 File:"20210512_Q3_U3_1-10_WH_SA_JOW_20210506_1_B7_WDH.raw"_ NativeID:"controllerType=0 controllerNumber=1 scan=13048"	JOW_20210506_s1_XiViewer_spectra.mgf	1	20.0 ppm	peptide;a;b;y	592.627466364711	592.6224217333333	FALSE	FALSE	158.0	FALSE	TRUE	FALSE	FALSE
ENSDKLIK	YNSKITR	75	160	5	4	Mer2	Mer2	4	196.08479216	754	20210512_Q3_U3_1-10_WH_SA_JOW_20210506_1_B7_WDH.13137.13137.4 File:"20210512_Q3_U3_1-10_WH_SA_JOW_20210506_1_B7_WDH.raw"_ NativeID:"controllerType=0 controllerNumber=1 scan=13137"	JOW_20210506_s1_XiViewer_spectra.mgf	1	20.0 ppm	peptide;a;b;y	506.529968261719	506.5259182325	FALSE	FALSE	23.0	FALSE	TRUE	FALSE	FALSE
ENSDKLIK	GPGSMoxVAR	75	1	5	0	Mer2	Mer2	3	196.08479216	40	20210512_Q3_U3_1-10_WH_SA_JOW_20210506_1_B7_WDH.14118.14118.3 File:"20210512_Q3_U3_1-10_WH_SA_JOW_20210506_1_B7_WDH.raw"_ NativeID:"controllerType=0 controllerNumber=1 scan=14118"	JOW_20210506_s1_XiViewer_spectra.mgf	1	20.0 ppm	peptide;a;b;y	644.672218257241	644.66668446	FALSE	FALSE	32.0	FALSE	TRUE	FALSE	FALSE
YNSKITR	GPGSMVAR	160	1	4	0	Mer2	Mer2	4	196.08479216	258	20210512_Q3_U3_1-10_WH_SA_JOW_20210506_1_B7_WDH.14703.14703.4 File:"20210512_Q3_U3_1-10_WH_SA_JOW_20210506_1_B7_WDH.raw"_ NativeID:"controllerType=0 controllerNumber=1 scan=14703"	JOW_20210506_s1_XiViewer_spectra.mgf	1	20.0 ppm	peptide;a;b;y	463.499052224621	463.4939925375	FALSE	FALSE	59.0	FALSE	TRUE	FALSE	FALSE
YNSKITR	GPGSMVAR	160	1	4	0	Mer2	Mer2	3	196.08479216	550	20210512_Q3_U3_1-10_WH_SA_JOW_20210506_1_B7_WDH.14818.14818.3 File:"20210512_Q3_U3_1-10_WH_SA_JOW_20210506_1_B7_WDH.raw"_ NativeID:"controllerType=0 controllerNumber=1 scan=14818"	JOW_20210506_s1_XiViewer_spectra.mgf	1	20.0 ppm	peptide;a;b;y	617.661306555751	617.6562312566667	FALSE	FALSE	32.0	FALSE	TRUE	FALSE	FALSE
ENSDKLIK	ENSDKLIK	75	75	5	5	Mer2	Mer2	3	196.08479216	759	20210512_Q3_U3_1-10_WH_SA_JOW_20210506_1_B7_WDH.15483.15483.3 File:"20210512_Q3_U3_1-10_WH_SA_JOW_20210506_1_B7_WDH.raw"_ NativeID:"controllerType=0 controllerNumber=1 scan=15483"	JOW_20210506_s1_XiViewer_spectra.mgf	1	20.0 ppm	peptide;a;b;y	696.717092948551	696.7109471866667	FALSE	FALSE	119.0	FALSE	TRUE	FALSE	FALSE
GPGSMoxVAR	GPGSMVAR	1	1	0	0	Mer2	Mer2	3	196.08479216	14	20210512_Q3_U3_1-10_WH_SA_JOW_20210506_1_B7_WDH.17234.17234.3 File:"20210512_Q3_U3_1-10_WH_SA_JOW_20210506_1_B7_WDH.raw"_ NativeID:"controllerType=0 controllerNumber=1 scan=17234"	JOW_20210506_s1_XiViewer_spectra.mgf	1	20.0 ppm	peptide;a;b;y	587.296071888814	587.2907835333333	FALSE	FALSE	31.0	FALSE	TRUE	FALSE	FALSE
ENSDKLIK	GPGSMVAR	75	1	5	0	Mer2	Mer2	3	196.08479216	521	20210512_Q3_U3_1-10_WH_SA_JOW_20210506_1_B7_WDH.17454.17454.3 File:"20210512_Q3_U3_1-10_WH_SA_JOW_20210506_1_B7_WDH.raw"_ NativeID:"controllerType=0 controllerNumber=1 scan=17454"	JOW_20210506_s1_XiViewer_spectra.mgf	1	20.0 ppm	peptide;a;b;y	639.340373868708	639.33504626	FALSE	FALSE	32.0	FALSE	TRUE	FALSE	FALSE
ENSDKLIK	GPGSMVAR	75	1	5	0	Mer2	Mer2	4	196.08479216	830	20210512_Q3_U3_1-10_WH_SA_JOW_20210506_1_B7_WDH.17490.17490.4 File:"20210512_Q3_U3_1-10_WH_SA_JOW_20210506_1_B7_WDH.raw"_ NativeID:"controllerType=0 controllerNumber=1 scan=17490"	JOW_20210506_s1_XiViewer_spectra.mgf	1	20.0 ppm	peptide;a;b;y	479.757376641043	479.75310379	FALSE	FALSE	87.0	FALSE	TRUE	FALSE	FALSE
SIFSHSGKVTNAGALEESDK	GPGSMVAR	38	1	6	0	Mer2	Mer2	4	196.08479216	487	20210512_Q3_U3_1-10_WH_SA_JOW_20210506_1_B7_WDH.19867.19867.4 File:"20210512_Q3_U3_1-10_WH_SA_JOW_20210506_1_B7_WDH.raw"_ NativeID:"controllerType=0 controllerNumber=1 scan=19867"	JOW_20210506_s1_XiViewer_spectra.mgf	1	20.0 ppm	peptide;a;b;y	762.38526147249	762.377916515	FALSE	FALSE	138.0	FALSE	TRUE	FALSE	FALSE
GPGSMVAR	GPGSMVAR	1	1	0	0	Mer2	Mer2	3	196.08479216	15	20210512_Q3_U3_1-10_WH_SA_JOW_20210506_1_B7_WDH.20174.20174.3 File:"20210512_Q3_U3_1-10_WH_SA_JOW_20210506_1_B7_WDH.raw"_ NativeID:"controllerType=0 controllerNumber=1 scan=20174"	JOW_20210506_s1_XiViewer_spectra.mgf	1	20.0 ppm	peptide;a;b;y	581.964133854579	581.9591453333334	FALSE	FALSE	176.0	FALSE	TRUE	FALSE	FALSE
GPGSMVAR	GPGSMVAR	1	1	0	0	Mer2	Mer2	3	196.08479216	890	20210512_Q3_U3_1-10_WH_SA_JOW_20210506_1_B7_WDH.20348.20348.3 File:"20210512_Q3_U3_1-10_WH_SA_JOW_20210506_1_B7_WDH.raw"_ NativeID:"controllerType=0 controllerNumber=1 scan=20348"	JOW_20210506_s1_XiViewer_spectra.mgf	1	20.0 ppm	peptide;a;b;y	581.964109126446	581.9591453333334	FALSE	FALSE	149.0	FALSE	TRUE	FALSE	FALSE
LLLPGELAKHAVSEGTK	NDEELNKLLGR	97	89	16	7	H2b	H2a	4	196.08479216	646	20210512_Q3_U3_1-10_WH_SA_JOW_20210506_1_B7_WDH.27237.27237.4 File:"20210512_Q3_U3_1-10_WH_SA_JOW_20210506_1_B7_WDH.raw"_ NativeID:"controllerType=0 controllerNumber=1 scan=27237"	JOW_20210506_s1_XiViewer_spectra.mgf	1	20.0 ppm	peptide;a;b;y	815.454995102891	815.44776473	FALSE	FALSE	47.0	FALSE	TRUE	FALSE	FALSE
LLLPGELAKHAVSEGTK	NDEELNKLLGR	97	89	16	7	H2b	H2a	5	196.08479216	272	20210512_Q3_U3_1-10_WH_SA_JOW_20210506_1_B7_WDH.27300.27300.5 File:"20210512_Q3_U3_1-10_WH_SA_JOW_20210506_1_B7_WDH.raw"_ NativeID:"controllerType=0 controllerNumber=1 scan=27300"	JOW_20210506_s1_XiViewer_spectra.mgf	1	20.0 ppm	peptide;a;b;y	652.565704983427	652.55966706	FALSE	FALSE	72.0	FALSE	TRUE	FALSE	FALSE
LLLPGELAKHAVSEGTK	NDEELNKLLGR	97	89	16	7	H2b	H2a	4	196.08479216	576	20210512_Q3_U3_1-10_WH_SA_JOW_20210506_1_B7_WDH.27383.27383.4 File:"20210512_Q3_U3_1-10_WH_SA_JOW_20210506_1_B7_WDH.raw"_ NativeID:"controllerType=0 controllerNumber=1 scan=27383"	JOW_20210506_s1_XiViewer_spectra.mgf	1	20.0 ppm	peptide;a;b;y	815.454713125686	815.44776473	FALSE	FALSE	12.0	FALSE	TRUE	FALSE	FALSE
TKSDSSYR	TKSDSSYR	143	143	2	2	Mer2	Mer2	3	196.08479216	413	20210512_Q3_U3_1-10_WH_SA_JOW_20210506_1_B7_WDH.6807.6807.3 File:"20210512_Q3_U3_1-10_WH_SA_JOW_20210506_1_B7_WDH.raw"_ NativeID:"controllerType=0 controllerNumber=1 scan=6807"	JOW_20210506_s1_XiViewer_spectra.mgf	1	20.0 ppm	peptide;a;b;y	694.669559744546	694.6626560733333	FALSE	FALSE	110.0	FALSE	TRUE	FALSE	FALSE
TKSDSSYR	TKSDSSYR	143	143	2	2	Mer2	Mer2	4	196.08479216	546	20210512_Q3_U3_1-10_WH_SA_JOW_20210506_1_B7_WDH.6810.6810.4 File:"20210512_Q3_U3_1-10_WH_SA_JOW_20210506_1_B7_WDH.raw"_ NativeID:"controllerType=0 controllerNumber=1 scan=6810"	JOW_20210506_s1_XiViewer_spectra.mgf	1	20.0 ppm	peptide;a;b;y	521.253816410849	521.24881115	FALSE	FALSE	182.0	FALSE	TRUE	FALSE	FALSE
TKSDSSYR	YNSKITR	143	160	2	6	Mer2	Mer2	4	196.08479216	688	20210512_Q3_U3_1-10_WH_SA_JOW_20210506_1_B7_WDH.8662.8662.4 File:"20210512_Q3_U3_1-10_WH_SA_JOW_20210506_1_B7_WDH.raw"_ NativeID:"controllerType=0 controllerNumber=1 scan=8662"	JOW_20210506_s1_XiViewer_spectra.mgf	1	20.0 ppm	peptide;a;b;y	505.762448161915	505.757809065	FALSE	FALSE	70.0	FALSE	TRUE	FALSE	FALSE
TKSDSSYR	YNSKITR	143	160	1	4	Mer2	Mer2	5	196.08479216	681	20210512_Q3_U3_1-10_WH_SA_JOW_20210506_1_B7_WDH.8689.8689.5 File:"20210512_Q3_U3_1-10_WH_SA_JOW_20210506_1_B7_WDH.raw"_ NativeID:"controllerType=0 controllerNumber=1 scan=8689"	JOW_20210506_s1_XiViewer_spectra.mgf	1	20.0 ppm	peptide;a;b;y	404.811652570363	404.807702528	FALSE	FALSE	157.0	FALSE	TRUE	FALSE	FALSE
TKSDSSYR	YNSKITR	143	160	2	6	Mer2	Mer2	4	196.08479216	637	20210512_Q3_U3_1-10_WH_SA_JOW_20210506_1_B7_WDH.8868.8868.4 File:"20210512_Q3_U3_1-10_WH_SA_JOW_20210506_1_B7_WDH.raw"_ NativeID:"controllerType=0 controllerNumber=1 scan=8868"	JOW_20210506_s1_XiViewer_spectra.mgf	1	20.0 ppm	peptide;a;b;y	505.762774610054	505.757809065	FALSE	FALSE	59.0	FALSE	TRUE	FALSE	FALSE
YNSKITR	SDSSYR	160	145	4	5	Mer2	Mer2	4	196.08479216	569	20210512_Q3_U3_1-10_WH_SA_JOW_20210506_1_B7_WDH.8908.8908.4 File:"20210512_Q3_U3_1-10_WH_SA_JOW_20210506_1_B7_WDH.raw"_ NativeID:"controllerType=0 controllerNumber=1 scan=8908"	JOW_20210506_s1_XiViewer_spectra.mgf	1	20.0 ppm	peptide;a;b;y	448.476068636122	448.4721487225	FALSE	FALSE	56.0	FALSE	TRUE	FALSE	FALSE
TKSDSSYR	YNSKITR	143	160	7	4	Mer2	Mer2	4	196.08479216	375	20210512_Q3_U3_1-10_WH_SA_JOW_20210506_1_B7_WDH.9118.9118.4 File:"20210512_Q3_U3_1-10_WH_SA_JOW_20210506_1_B7_WDH.raw"_ NativeID:"controllerType=0 controllerNumber=1 scan=9118"	JOW_20210506_s1_XiViewer_spectra.mgf	1	20.0 ppm	peptide;a;b;y	505.762573242188	505.757809065	FALSE	FALSE	22.0	FALSE	TRUE	FALSE	FALSE
TKSDSSYR	GPGSMoxVAR	143	1	2	0	Mer2	Mer2	3	196.08479216	800	20210512_Q3_U3_1-10_WH_SA_JOW_20210506_1_B7_WDH.9179.9179.3 File:"20210512_Q3_U3_1-10_WH_SA_JOW_20210506_1_B7_WDH.raw"_ NativeID:"controllerType=0 controllerNumber=1 scan=9179"	JOW_20210506_s1_XiViewer_spectra.mgf	1	20.0 ppm	peptide;a;b;y	643.64863489411	643.6425389033333	FALSE	FALSE	43.0	FALSE	TRUE	FALSE	FALSE
GPGSMVAR	GDEKK	1	138	0	4	Mer2	Mer2	3	196.08479216	685	20210512_Q3_U3_1-10_WH_SA_JOW_20210506_1_B7_WDH.9900.9900.3 File:"20210512_Q3_U3_1-10_WH_SA_JOW_20210506_1_B7_WDH.raw"_ NativeID:"controllerType=0 controllerNumber=1 scan=9900"	JOW_20210506_s1_XiViewer_spectra.mgf	1	20.0 ppm	peptide;a;b;y	515.933044433594	515.9278396266667	FALSE	FALSE	95.0	FALSE	TRUE	FALSE	FALSE
QHETEKSMR	GPGSMVAR	172	1	6	0	Mer2	Mer2	4	196.08479216	526	20210512_Q3_U3_1-10_WH_SA_JOW_20210506_1_B8.10234.10234.4 File:"20210512_Q3_U3_1-10_WH_SA_JOW_20210506_1_B8.raw"_ NativeID:"controllerType=0 controllerNumber=1 scan=10234"	JOW_20210506_s1_XiViewer_spectra.mgf	1	20.0 ppm	peptide;a;b;y	529.51123046875	529.5072025525	FALSE	FALSE	52.0	FALSE	TRUE	FALSE	FALSE
YNSKITR	YNSKITR	160	160	4	6	Mer2	Mer2	4	196.08479216	733	20210512_Q3_U3_1-10_WH_SA_JOW_20210506_1_B8.10279.10279.4 File:"20210512_Q3_U3_1-10_WH_SA_JOW_20210506_1_B8.raw"_ NativeID:"controllerType=0 controllerNumber=1 scan=10279"	JOW_20210506_s1_XiViewer_spectra.mgf	1	20.0 ppm	peptide;a;b;y	490.271026611328	490.26680698	FALSE	FALSE	249.0	FALSE	TRUE	FALSE	FALSE
YNSKITR	YNSKITR	160	160	4	4	Mer2	Mer2	5	196.08479216	324	20210512_Q3_U3_1-10_WH_SA_JOW_20210506_1_B8.10306.10306.5 File:"20210512_Q3_U3_1-10_WH_SA_JOW_20210506_1_B8.raw"_ NativeID:"controllerType=0 controllerNumber=1 scan=10306"	JOW_20210506_s1_XiViewer_spectra.mgf	1	20.0 ppm	peptide;a;b;y	392.418773219589	392.41490086	FALSE	FALSE	196.0	FALSE	TRUE	FALSE	FALSE
YNSKITR	YNSKITR	160	160	4	6	Mer2	Mer2	4	196.08479216	264	20210512_Q3_U3_1-10_WH_SA_JOW_20210506_1_B8.10503.10503.4 File:"20210512_Q3_U3_1-10_WH_SA_JOW_20210506_1_B8.raw"_ NativeID:"controllerType=0 controllerNumber=1 scan=10503"	JOW_20210506_s1_XiViewer_spectra.mgf	1	20.0 ppm	peptide;a;b;y	490.270751953125	490.26680698	FALSE	FALSE	206.0	FALSE	TRUE	FALSE	FALSE
YNSKITR	YNSKITR	160	160	4	6	Mer2	Mer2	3	196.08479216	599	20210512_Q3_U3_1-10_WH_SA_JOW_20210506_1_B8.10514.10514.3 File:"20210512_Q3_U3_1-10_WH_SA_JOW_20210506_1_B8.raw"_ NativeID:"controllerType=0 controllerNumber=1 scan=10514"	JOW_20210506_s1_XiViewer_spectra.mgf	1	20.0 ppm	peptide;a;b;y	653.358473018631	653.35331718	FALSE	FALSE	57.0	FALSE	TRUE	FALSE	FALSE
YNSKITR	YNSKITR	160	160	4	6	Mer2	Mer2	4	196.08479216	31	20210512_Q3_U3_1-10_WH_SA_JOW_20210506_1_B8.10722.10722.4 File:"20210512_Q3_U3_1-10_WH_SA_JOW_20210506_1_B8.raw"_ NativeID:"controllerType=0 controllerNumber=1 scan=10722"	JOW_20210506_s1_XiViewer_spectra.mgf	1	20.0 ppm	peptide;a;b;y	490.27087145945	490.26680698	FALSE	FALSE	139.0	FALSE	TRUE	FALSE	FALSE
YNSKITR	YNSKITR	160	160	3	4	Mer2	Mer2	3	196.08479216	731	20210512_Q3_U3_1-10_WH_SA_JOW_20210506_1_B8.10732.10732.3 File:"20210512_Q3_U3_1-10_WH_SA_JOW_20210506_1_B8.raw"_ NativeID:"controllerType=0 controllerNumber=1 scan=10732"	JOW_20210506_s1_XiViewer_spectra.mgf	1	20.0 ppm	peptide;a;b;y	653.359005506789	653.35331718	FALSE	FALSE	24.0	FALSE	TRUE	FALSE	FALSE
SSSPTLSTSQNHNSEDNDDASHR	GPGSMVAR	273	1	9	0	Mer2	Mer2	4	196.08479216	451	20210512_Q3_U3_1-10_WH_SA_JOW_20210506_1_B8.10791.10791.4 File:"20210512_Q3_U3_1-10_WH_SA_JOW_20210506_1_B8.raw"_ NativeID:"controllerType=0 controllerNumber=1 scan=10791"	JOW_20210506_s1_XiViewer_spectra.mgf	1	20.0 ppm	peptide;a;b;y	864.640597612928	864.6332706175	FALSE	FALSE	79.0	FALSE	TRUE	FALSE	FALSE
YNSKITR	YNSKITR	160	160	3	4	Mer2	Mer2	3	196.08479216	191	20210512_Q3_U3_1-10_WH_SA_JOW_20210506_1_B8.11044.11044.3 File:"20210512_Q3_U3_1-10_WH_SA_JOW_20210506_1_B8.raw"_ NativeID:"controllerType=0 controllerNumber=1 scan=11044"	JOW_20210506_s1_XiViewer_spectra.mgf	1	20.0 ppm	peptide;a;b;y	653.359492424844	653.35331718	FALSE	FALSE	7.0	FALSE	TRUE	FALSE	FALSE
YNSKITR	MMVTR	160	262	4	4	Mer2	Mer2	4	196.08479216	725	20210512_Q3_U3_1-10_WH_SA_JOW_20210506_1_B8.11113.11113.4 File:"20210512_Q3_U3_1-10_WH_SA_JOW_20210506_1_B8.raw"_ NativeID:"controllerType=0 controllerNumber=1 scan=11113"	JOW_20210506_s1_XiViewer_spectra.mgf	1	20.0 ppm	peptide;a;b;y	429.228976599652	429.22482496	FALSE	FALSE	128.0	FALSE	TRUE	FALSE	FALSE
YNSKITR	GPGSMoxVAR	160	1	4	0	Mer2	Mer2	3	196.08479216	764	20210512_Q3_U3_1-10_WH_SA_JOW_20210506_1_B8.11133.11133.3 File:"20210512_Q3_U3_1-10_WH_SA_JOW_20210506_1_B8.raw"_ NativeID:"controllerType=0 controllerNumber=1 scan=11133"	JOW_20210506_s1_XiViewer_spectra.mgf	1	20.0 ppm	peptide;a;b;y	622.992961932367	622.9878694566667	FALSE	FALSE	90.0	FALSE	TRUE	FALSE	FALSE
YNSKITR	GPGSMoxVAR	160	1	4	0	Mer2	Mer2	3	196.08479216	744	20210512_Q3_U3_1-10_WH_SA_JOW_20210506_1_B8.11348.11348.3 File:"20210512_Q3_U3_1-10_WH_SA_JOW_20210506_1_B8.raw"_ NativeID:"controllerType=0 controllerNumber=1 scan=11348"	JOW_20210506_s1_XiViewer_spectra.mgf	1	20.0 ppm	peptide;a;b;y	622.993023155587	622.9878694566667	FALSE	FALSE	33.0	FALSE	TRUE	FALSE	FALSE
YNSKITR	GPGSMoxVAR	160	1	4	0	Mer2	Mer2	3	196.08479216	432	20210512_Q3_U3_1-10_WH_SA_JOW_20210506_1_B8.11569.11569.3 File:"20210512_Q3_U3_1-10_WH_SA_JOW_20210506_1_B8.raw"_ NativeID:"controllerType=0 controllerNumber=1 scan=11569"	JOW_20210506_s1_XiViewer_spectra.mgf	1	20.0 ppm	peptide;a;b;y	622.992830021192	622.9878694566667	FALSE	FALSE	72.0	FALSE	TRUE	FALSE	FALSE
TLCcmKSLNK	YNSKITR	90	160	4	4	Mer2	Mer2	3	196.08479216	117	20210512_Q3_U3_1-10_WH_SA_JOW_20210506_1_B8.11884.11884.3 File:"20210512_Q3_U3_1-10_WH_SA_JOW_20210506_1_B8.raw"_ NativeID:"controllerType=0 controllerNumber=1 scan=11884"	JOW_20210506_s1_XiViewer_spectra.mgf	1	20.0 ppm	peptide;a;b;y	680.706603267262	680.7017290466666	FALSE	FALSE	40.0	FALSE	TRUE	FALSE	FALSE
TLCcmKSLNK	YNSKITR	90	160	5	4	Mer2	Mer2	4	196.08479216	597	20210512_Q3_U3_1-10_WH_SA_JOW_20210506_1_B8.11891.11891.4 File:"20210512_Q3_U3_1-10_WH_SA_JOW_20210506_1_B8.raw"_ NativeID:"controllerType=0 controllerNumber=1 scan=11891"	JOW_20210506_s1_XiViewer_spectra.mgf	1	20.0 ppm	peptide;a;b;y	510.781923444629	510.77811588	FALSE	FALSE	90.0	FALSE	TRUE	FALSE	FALSE
YNSKITR	GPGSMoxVAR	160	1	4	0	Mer2	Mer2	3	196.08479216	603	20210512_Q3_U3_1-10_WH_SA_JOW_20210506_1_B8.11987.11987.3 File:"20210512_Q3_U3_1-10_WH_SA_JOW_20210506_1_B8.raw"_ NativeID:"controllerType=0 controllerNumber=1 scan=11987"	JOW_20210506_s1_XiViewer_spectra.mgf	1	20.0 ppm	peptide;a;b;y	622.992990234616	622.9878694566667	FALSE	FALSE	36.0	FALSE	TRUE	FALSE	FALSE
TKSDSSYR	GPGSMVAR	143	1	2	0	Mer2	Mer2	3	196.08479216	358	20210512_Q3_U3_1-10_WH_SA_JOW_20210506_1_B8.12273.12273.3 File:"20210512_Q3_U3_1-10_WH_SA_JOW_20210506_1_B8.raw"_ NativeID:"controllerType=0 controllerNumber=1 scan=12273"	JOW_20210506_s1_XiViewer_spectra.mgf	1	20.0 ppm	peptide;a;b;y	638.3154296875	638.3109007033333	FALSE	FALSE	33.0	FALSE	TRUE	FALSE	FALSE
ENSDKLIK	YNSKITR	75	160	5	6	Mer2	Mer2	3	196.08479216	856	20210512_Q3_U3_1-10_WH_SA_JOW_20210506_1_B8.12821.12821.3 File:"20210512_Q3_U3_1-10_WH_SA_JOW_20210506_1_B8.raw"_ NativeID:"controllerType=0 controllerNumber=1 scan=12821"	JOW_20210506_s1_XiViewer_spectra.mgf	1	20.0 ppm	peptide;a;b;y	675.037109375	675.0321321833334	FALSE	FALSE	78.0	FALSE	TRUE	FALSE	FALSE
GPGSMoxVAR	GPGSMoxVAR	1	1	0	0	Mer2	Mer2	3	196.08479216	441	20210512_Q3_U3_1-10_WH_SA_JOW_20210506_1_B8.12851.12851.3 File:"20210512_Q3_U3_1-10_WH_SA_JOW_20210506_1_B8.raw"_ NativeID:"controllerType=0 controllerNumber=1 scan=12851"	JOW_20210506_s1_XiViewer_spectra.mgf	1	20.0 ppm	peptide;a;b;y	592.626836705081	592.6224217333333	FALSE	FALSE	184.0	FALSE	TRUE	FALSE	FALSE
GPGSMoxVAR	GPGSMoxVAR	1	1	0	0	Mer2	Mer2	3	196.08479216	293	20210512_Q3_U3_1-10_WH_SA_JOW_20210506_1_B8.13061.13061.3 File:"20210512_Q3_U3_1-10_WH_SA_JOW_20210506_1_B8.raw"_ NativeID:"controllerType=0 controllerNumber=1 scan=13061"	JOW_20210506_s1_XiViewer_spectra.mgf	1	20.0 ppm	peptide;a;b;y	592.627326252623	592.6224217333333	FALSE	FALSE	184.0	FALSE	TRUE	FALSE	FALSE
GPGSMoxVAR	GPGSMoxVAR	1	1	0	0	Mer2	Mer2	3	196.08479216	722	20210512_Q3_U3_1-10_WH_SA_JOW_20210506_1_B8.13281.13281.3 File:"20210512_Q3_U3_1-10_WH_SA_JOW_20210506_1_B8.raw"_ NativeID:"controllerType=0 controllerNumber=1 scan=13281"	JOW_20210506_s1_XiViewer_spectra.mgf	1	20.0 ppm	peptide;a;b;y	592.627979777671	592.6224217333333	FALSE	FALSE	184.0	FALSE	TRUE	FALSE	FALSE
GPGSMoxVAR	GPGSMoxVAR	1	1	0	0	Mer2	Mer2	3	196.08479216	399	20210512_Q3_U3_1-10_WH_SA_JOW_20210506_1_B8.13489.13489.3 File:"20210512_Q3_U3_1-10_WH_SA_JOW_20210506_1_B8.raw"_ NativeID:"controllerType=0 controllerNumber=1 scan=13489"	JOW_20210506_s1_XiViewer_spectra.mgf	1	20.0 ppm	peptide;a;b;y	592.627648775756	592.6224217333333	FALSE	FALSE	203.0	FALSE	TRUE	FALSE	FALSE
GPGSMoxVAR	GPGSMoxVAR	1	1	0	0	Mer2	Mer2	3	196.08479216	255	20210512_Q3_U3_1-10_WH_SA_JOW_20210506_1_B8.13966.13966.3 File:"20210512_Q3_U3_1-10_WH_SA_JOW_20210506_1_B8.raw"_ NativeID:"controllerType=0 controllerNumber=1 scan=13966"	JOW_20210506_s1_XiViewer_spectra.mgf	1	20.0 ppm	peptide;a;b;y	592.626855192462	592.6224217333333	FALSE	FALSE	114.0	FALSE	TRUE	FALSE	FALSE
ENSDKLIK	GPGSMoxVAR	75	1	5	0	Mer2	Mer2	3	196.08479216	482	20210512_Q3_U3_1-10_WH_SA_JOW_20210506_1_B8.14003.14003.3 File:"20210512_Q3_U3_1-10_WH_SA_JOW_20210506_1_B8.raw"_ NativeID:"controllerType=0 controllerNumber=1 scan=14003"	JOW_20210506_s1_XiViewer_spectra.mgf	1	20.0 ppm	peptide;a;b;y	644.672302246094	644.66668446	FALSE	FALSE	24.0	FALSE	TRUE	FALSE	FALSE
YNSKITR	GPGSMoxVAR	160	1	4	0	Mer2	Mer2	3	196.08479216	497	20210512_Q3_U3_1-10_WH_SA_JOW_20210506_1_B8.14176.14176.3 File:"20210512_Q3_U3_1-10_WH_SA_JOW_20210506_1_B8.raw"_ NativeID:"controllerType=0 controllerNumber=1 scan=14176"	JOW_20210506_s1_XiViewer_spectra.mgf	1	20.0 ppm	peptide;a;b;y	622.993138085959	622.9878694566667	FALSE	FALSE	16.0	FALSE	TRUE	FALSE	FALSE
YNSKITR	GPGSMoxVAR	160	1	4	0	Mer2	Mer2	3	196.08479216	25	20210512_Q3_U3_1-10_WH_SA_JOW_20210506_1_B8.14498.14498.3 File:"20210512_Q3_U3_1-10_WH_SA_JOW_20210506_1_B8.raw"_ NativeID:"controllerType=0 controllerNumber=1 scan=14498"	JOW_20210506_s1_XiViewer_spectra.mgf	1	20.0 ppm	peptide;a;b;y	622.992248535156	622.9878694566667	FALSE	FALSE	7.0	FALSE	TRUE	FALSE	FALSE
YNSKITR	GPGSMVAR	160	1	4	0	Mer2	Mer2	3	196.08479216	773	20210512_Q3_U3_1-10_WH_SA_JOW_20210506_1_B8.14561.14561.3 File:"20210512_Q3_U3_1-10_WH_SA_JOW_20210506_1_B8.raw"_ NativeID:"controllerType=0 controllerNumber=1 scan=14561"	JOW_20210506_s1_XiViewer_spectra.mgf	1	20.0 ppm	peptide;a;b;y	617.661521428324	617.6562312566667	FALSE	FALSE	100.0	FALSE	TRUE	FALSE	FALSE
YNSKITR	GPGSMVAR	160	1	4	0	Mer2	Mer2	4	196.08479216	676	20210512_Q3_U3_1-10_WH_SA_JOW_20210506_1_B8.14636.14636.4 File:"20210512_Q3_U3_1-10_WH_SA_JOW_20210506_1_B8.raw"_ NativeID:"controllerType=0 controllerNumber=1 scan=14636"	JOW_20210506_s1_XiViewer_spectra.mgf	1	20.0 ppm	peptide;a;b;y	463.498334598115	463.4939925375	FALSE	FALSE	116.0	FALSE	TRUE	FALSE	FALSE
YNSKITR	GPGSMoxVAR	160	1	4	0	Mer2	Mer2	3	196.08479216	570	20210512_Q3_U3_1-10_WH_SA_JOW_20210506_1_B8.14701.14701.3 File:"20210512_Q3_U3_1-10_WH_SA_JOW_20210506_1_B8.raw"_ NativeID:"controllerType=0 controllerNumber=1 scan=14701"	JOW_20210506_s1_XiViewer_spectra.mgf	1	20.0 ppm	peptide;a;b;y	622.992309570313	622.9878694566667	FALSE	FALSE	22.0	FALSE	TRUE	FALSE	FALSE
YNSKITR	GPGSMVAR	160	1	4	0	Mer2	Mer2	3	196.08479216	851	20210512_Q3_U3_1-10_WH_SA_JOW_20210506_1_B8.14764.14764.3 File:"20210512_Q3_U3_1-10_WH_SA_JOW_20210506_1_B8.raw"_ NativeID:"controllerType=0 controllerNumber=1 scan=14764"	JOW_20210506_s1_XiViewer_spectra.mgf	1	20.0 ppm	peptide;a;b;y	617.661465820686	617.6562312566667	FALSE	FALSE	26.0	FALSE	TRUE	FALSE	FALSE
YNSKITR	GPGSMVAR	160	1	4	0	Mer2	Mer2	3	196.08479216	128	20210512_Q3_U3_1-10_WH_SA_JOW_20210506_1_B8.14963.14963.3 File:"20210512_Q3_U3_1-10_WH_SA_JOW_20210506_1_B8.raw"_ NativeID:"controllerType=0 controllerNumber=1 scan=14963"	JOW_20210506_s1_XiViewer_spectra.mgf	1	20.0 ppm	peptide;a;b;y	617.662092779588	617.6562312566667	FALSE	FALSE	102.0	FALSE	TRUE	FALSE	FALSE
ENSDKLIK	GPGSMoxVAR	75	1	5	0	Mer2	Mer2	3	196.08479216	388	20210512_Q3_U3_1-10_WH_SA_JOW_20210506_1_B8.14995.14995.3 File:"20210512_Q3_U3_1-10_WH_SA_JOW_20210506_1_B8.raw"_ NativeID:"controllerType=0 controllerNumber=1 scan=14995"	JOW_20210506_s1_XiViewer_spectra.mgf	1	20.0 ppm	peptide;a;b;y	644.672545521244	644.66668446	FALSE	FALSE	40.0	FALSE	TRUE	FALSE	FALSE
YNSKITR	GPGSMVAR	160	1	4	0	Mer2	Mer2	3	196.08479216	747	20210512_Q3_U3_1-10_WH_SA_JOW_20210506_1_B8.15175.15175.3 File:"20210512_Q3_U3_1-10_WH_SA_JOW_20210506_1_B8.raw"_ NativeID:"controllerType=0 controllerNumber=1 scan=15175"	JOW_20210506_s1_XiViewer_spectra.mgf	1	20.0 ppm	peptide;a;b;y	617.66065519718	617.6562312566667	FALSE	FALSE	39.0	FALSE	TRUE	FALSE	FALSE
YNSKITR	GPGSMVAR	160	1	4	0	Mer2	Mer2	3	196.08479216	35	20210512_Q3_U3_1-10_WH_SA_JOW_20210506_1_B8.15591.15591.3 File:"20210512_Q3_U3_1-10_WH_SA_JOW_20210506_1_B8.raw"_ NativeID:"controllerType=0 controllerNumber=1 scan=15591"	JOW_20210506_s1_XiViewer_spectra.mgf	1	20.0 ppm	peptide;a;b;y	617.662052005163	617.6562312566667	FALSE	FALSE	11.0	FALSE	TRUE	FALSE	FALSE
ENSDKLIK	ENSDKLIK	75	75	5	5	Mer2	Mer2	3	196.08479216	630	20210512_Q3_U3_1-10_WH_SA_JOW_20210506_1_B8.15628.15628.3 File:"20210512_Q3_U3_1-10_WH_SA_JOW_20210506_1_B8.raw"_ NativeID:"controllerType=0 controllerNumber=1 scan=15628"	JOW_20210506_s1_XiViewer_spectra.mgf	1	20.0 ppm	peptide;a;b;y	696.716613769531	696.7109471866667	FALSE	FALSE	114.0	FALSE	TRUE	FALSE	FALSE
ENSDKLIK	GPGSMoxVAR	75	1	5	0	Mer2	Mer2	3	196.08479216	55	20210512_Q3_U3_1-10_WH_SA_JOW_20210506_1_B8.15788.15788.3 File:"20210512_Q3_U3_1-10_WH_SA_JOW_20210506_1_B8.raw"_ NativeID:"controllerType=0 controllerNumber=1 scan=15788"	JOW_20210506_s1_XiViewer_spectra.mgf	1	20.0 ppm	peptide;a;b;y	644.672679059845	644.66668446	FALSE	FALSE	14.0	FALSE	TRUE	FALSE	FALSE
YNSKITR	GPGSMVAR	160	1	4	0	Mer2	Mer2	3	196.08479216	125	20210512_Q3_U3_1-10_WH_SA_JOW_20210506_1_B8.15843.15843.3 File:"20210512_Q3_U3_1-10_WH_SA_JOW_20210506_1_B8.raw"_ NativeID:"controllerType=0 controllerNumber=1 scan=15843"	JOW_20210506_s1_XiViewer_spectra.mgf	1	20.0 ppm	peptide;a;b;y	617.661589210154	617.6562312566667	FALSE	FALSE	30.0	FALSE	TRUE	FALSE	FALSE
GPGSMVAR	MMVTR	1	262	0	4	Mer2	Mer2	3	196.08479216	71	20210512_Q3_U3_1-10_WH_SA_JOW_20210506_1_B8.15946.15946.3 File:"20210512_Q3_U3_1-10_WH_SA_JOW_20210506_1_B8.raw"_ NativeID:"controllerType=0 controllerNumber=1 scan=15946"	JOW_20210506_s1_XiViewer_spectra.mgf	1	20.0 ppm	peptide;a;b;y	536.270692662424	536.2669218966666	FALSE	FALSE	37.0	FALSE	TRUE	FALSE	FALSE
GPGSMoxVAR	GPGSMVAR	1	1	0	0	Mer2	Mer2	3	196.08479216	741	20210512_Q3_U3_1-10_WH_SA_JOW_20210506_1_B8.16769.16769.3 File:"20210512_Q3_U3_1-10_WH_SA_JOW_20210506_1_B8.raw"_ NativeID:"controllerType=0 controllerNumber=1 scan=16769"	JOW_20210506_s1_XiViewer_spectra.mgf	1	20.0 ppm	peptide;a;b;y	587.295565632965	587.2907835333333	FALSE	FALSE	58.0	FALSE	TRUE	FALSE	FALSE
GPGSMoxVAR	GPGSMVAR	1	1	0	0	Mer2	Mer2	3	196.08479216	559	20210512_Q3_U3_1-10_WH_SA_JOW_20210506_1_B8.16953.16953.3 File:"20210512_Q3_U3_1-10_WH_SA_JOW_20210506_1_B8.raw"_ NativeID:"controllerType=0 controllerNumber=1 scan=16953"	JOW_20210506_s1_XiViewer_spectra.mgf	1	20.0 ppm	peptide;a;b;y	587.296093057847	587.2907835333333	FALSE	FALSE	47.0	FALSE	TRUE	FALSE	FALSE
LIKVLNENSK	GPGSMoxVAR	80	1	9	0	Mer2	Mer2	3	196.08479216	881	20210512_Q3_U3_1-10_WH_SA_JOW_20210506_1_B8.17341.17341.3 File:"20210512_Q3_U3_1-10_WH_SA_JOW_20210506_1_B8.raw"_ NativeID:"controllerType=0 controllerNumber=1 scan=17341"	JOW_20210506_s1_XiViewer_spectra.mgf	1	20.0 ppm	peptide;a;b;y	715.06237509442	715.0561718700001	FALSE	FALSE	19.0	FALSE	TRUE	FALSE	FALSE
GPGSMoxVAR	GPGSMVAR	1	1	0	0	Mer2	Mer2	3	196.08479216	788	20210512_Q3_U3_1-10_WH_SA_JOW_20210506_1_B8.17428.17428.3 File:"20210512_Q3_U3_1-10_WH_SA_JOW_20210506_1_B8.raw"_ NativeID:"controllerType=0 controllerNumber=1 scan=17428"	JOW_20210506_s1_XiViewer_spectra.mgf	1	20.0 ppm	peptide;a;b;y	587.295355762209	587.2907835333333	FALSE	FALSE	9.0	FALSE	TRUE	FALSE	FALSE
GPGSMoxVAR	GPGSMVAR	1	1	0	0	Mer2	Mer2	3	196.08479216	132	20210512_Q3_U3_1-10_WH_SA_JOW_20210506_1_B8.17624.17624.3 File:"20210512_Q3_U3_1-10_WH_SA_JOW_20210506_1_B8.raw"_ NativeID:"controllerType=0 controllerNumber=1 scan=17624"	JOW_20210506_s1_XiViewer_spectra.mgf	1	20.0 ppm	peptide;a;b;y	587.295059417282	587.2907835333333	FALSE	FALSE	97.0	FALSE	TRUE	FALSE	FALSE
GPGSMoxVAR	GPGSMVAR	1	1	0	0	Mer2	Mer2	3	196.08479216	332	20210512_Q3_U3_1-10_WH_SA_JOW_20210506_1_B8.17813.17813.3 File:"20210512_Q3_U3_1-10_WH_SA_JOW_20210506_1_B8.raw"_ NativeID:"controllerType=0 controllerNumber=1 scan=17813"	JOW_20210506_s1_XiViewer_spectra.mgf	1	20.0 ppm	peptide;a;b;y	587.295870543379	587.2907835333333	FALSE	FALSE	74.0	FALSE	TRUE	FALSE	FALSE
GPGSMoxVAR	GPGSMVAR	1	1	0	0	Mer2	Mer2	3	196.08479216	56	20210512_Q3_U3_1-10_WH_SA_JOW_20210506_1_B8.18355.18355.3 File:"20210512_Q3_U3_1-10_WH_SA_JOW_20210506_1_B8.raw"_ NativeID:"controllerType=0 controllerNumber=1 scan=18355"	JOW_20210506_s1_XiViewer_spectra.mgf	1	20.0 ppm	peptide;a;b;y	587.294921875	587.2907835333333	FALSE	FALSE	87.0	FALSE	TRUE	FALSE	FALSE
GPGSMoxVAR	GPGSMVAR	1	1	0	0	Mer2	Mer2	3	196.08479216	295	20210512_Q3_U3_1-10_WH_SA_JOW_20210506_1_B8.18575.18575.3 File:"20210512_Q3_U3_1-10_WH_SA_JOW_20210506_1_B8.raw"_ NativeID:"controllerType=0 controllerNumber=1 scan=18575"	JOW_20210506_s1_XiViewer_spectra.mgf	1	20.0 ppm	peptide;a;b;y	587.295130658067	587.2907835333333	FALSE	FALSE	61.0	FALSE	TRUE	FALSE	FALSE
GPGSMoxVAR	GPGSMVAR	1	1	0	0	Mer2	Mer2	3	196.08479216	848	20210512_Q3_U3_1-10_WH_SA_JOW_20210506_1_B8.18960.18960.3 File:"20210512_Q3_U3_1-10_WH_SA_JOW_20210506_1_B8.raw"_ NativeID:"controllerType=0 controllerNumber=1 scan=18960"	JOW_20210506_s1_XiViewer_spectra.mgf	1	20.0 ppm	peptide;a;b;y	587.29567478749	587.2907835333333	FALSE	FALSE	21.0	FALSE	TRUE	FALSE	FALSE
GPGSMVAR	GPGSMVAR	1	1	0	0	Mer2	Mer2	3	196.08479216	50	20210512_Q3_U3_1-10_WH_SA_JOW_20210506_1_B8.20435.20435.3 File:"20210512_Q3_U3_1-10_WH_SA_JOW_20210506_1_B8.raw"_ NativeID:"controllerType=0 controllerNumber=1 scan=20435"	JOW_20210506_s1_XiViewer_spectra.mgf	1	20.0 ppm	peptide;a;b;y	581.963971960978	581.9591453333334	FALSE	FALSE	192.0	FALSE	TRUE	FALSE	FALSE
GPGSMVAR	GPGSMVAR	1	1	0	0	Mer2	Mer2	3	196.08479216	97	20210512_Q3_U3_1-10_WH_SA_JOW_20210506_1_B8.20619.20619.3 File:"20210512_Q3_U3_1-10_WH_SA_JOW_20210506_1_B8.raw"_ NativeID:"controllerType=0 controllerNumber=1 scan=20619"	JOW_20210506_s1_XiViewer_spectra.mgf	1	20.0 ppm	peptide;a;b;y	581.964255127817	581.9591453333334	FALSE	FALSE	174.0	FALSE	TRUE	FALSE	FALSE
GPGSMVAR	GPGSMVAR	1	1	0	0	Mer2	Mer2	3	196.08479216	11	20210512_Q3_U3_1-10_WH_SA_JOW_20210506_1_B8.20806.20806.3 File:"20210512_Q3_U3_1-10_WH_SA_JOW_20210506_1_B8.raw"_ NativeID:"controllerType=0 controllerNumber=1 scan=20806"	JOW_20210506_s1_XiViewer_spectra.mgf	1	20.0 ppm	peptide;a;b;y	581.964521607389	581.9591453333334	FALSE	FALSE	40.0	FALSE	TRUE	FALSE	FALSE
YNSKITR	YNSKITR	160	160	4	4	Mer2	Mer2	4	196.08479216	364	20210512_Q3_U3_1-10_WH_SA_JOW_20210506_1_B8.33035.33035.4 File:"20210512_Q3_U3_1-10_WH_SA_JOW_20210506_1_B8.raw"_ NativeID:"controllerType=0 controllerNumber=1 scan=33035"	JOW_20210506_s1_XiViewer_spectra.mgf	1	20.0 ppm	peptide;a;b;y	490.271275243549	490.26680698	FALSE	FALSE	31.0	FALSE	TRUE	FALSE	FALSE
YNSKITR	YNSKITR	160	160	4	6	Mer2	Mer2	4	196.08479216	7	20210512_Q3_U3_1-10_WH_SA_JOW_20210506_1_B8.36655.36655.4 File:"20210512_Q3_U3_1-10_WH_SA_JOW_20210506_1_B8.raw"_ NativeID:"controllerType=0 controllerNumber=1 scan=36655"	JOW_20210506_s1_XiViewer_spectra.mgf	1	20.0 ppm	peptide;a;b;y	490.271186167332	490.26680698	FALSE	FALSE	10.0	FALSE	TRUE	FALSE	FALSE
YNSKITR	YNSKITR	160	160	4	4	Mer2	Mer2	3	196.08479216	598	20210512_Q3_U3_1-10_WH_SA_JOW_20210506_1_B8.52067.52067.3 File:"20210512_Q3_U3_1-10_WH_SA_JOW_20210506_1_B8.raw"_ NativeID:"controllerType=0 controllerNumber=1 scan=52067"	JOW_20210506_s1_XiViewer_spectra.mgf	1	20.0 ppm	peptide;a;b;y	653.357183124612	653.35331718	FALSE	FALSE	13.0	FALSE	TRUE	FALSE	FALSE
YNSKITR	YNSKITR	160	160	4	6	Mer2	Mer2	4	196.08479216	523	20210512_Q3_U3_1-10_WH_SA_JOW_20210506_1_B8.52071.52071.4 File:"20210512_Q3_U3_1-10_WH_SA_JOW_20210506_1_B8.raw"_ NativeID:"controllerType=0 controllerNumber=1 scan=52071"	JOW_20210506_s1_XiViewer_spectra.mgf	1	20.0 ppm	peptide;a;b;y	490.271585256165	490.26680698	FALSE	FALSE	172.0	FALSE	TRUE	FALSE	FALSE
TKSDSSYR	TKSDSSYR	143	143	2	2	Mer2	Mer2	3	196.08479216	127	20210512_Q3_U3_1-10_WH_SA_JOW_20210506_1_B8.6313.6313.3 File:"20210512_Q3_U3_1-10_WH_SA_JOW_20210506_1_B8.raw"_ NativeID:"controllerType=0 controllerNumber=1 scan=6313"	JOW_20210506_s1_XiViewer_spectra.mgf	1	20.0 ppm	peptide;a;b;y	694.668487882234	694.6626560733333	FALSE	FALSE	54.0	FALSE	TRUE	FALSE	FALSE
TKSDSSYR	TKSDSSYR	143	143	2	2	Mer2	Mer2	4	196.08479216	115	20210512_Q3_U3_1-10_WH_SA_JOW_20210506_1_B8.6339.6339.4 File:"20210512_Q3_U3_1-10_WH_SA_JOW_20210506_1_B8.raw"_ NativeID:"controllerType=0 controllerNumber=1 scan=6339"	JOW_20210506_s1_XiViewer_spectra.mgf	1	20.0 ppm	peptide;a;b;y	521.253112792969	521.24881115	FALSE	FALSE	120.0	FALSE	TRUE	FALSE	FALSE
SSSPTLSTSQNHNSEDNDDASHR	TKSDSSYR	273	143	21	2	Mer2	Mer2	4	196.08479216	752	20210512_Q3_U3_1-10_WH_SA_JOW_20210506_1_B8.6635.6635.4 File:"20210512_Q3_U3_1-10_WH_SA_JOW_20210506_1_B8.raw"_ NativeID:"controllerType=0 controllerNumber=1 scan=6635"	JOW_20210506_s1_XiViewer_spectra.mgf	1	20.0 ppm	peptide;a;b;y	906.904587892392	906.897087145	FALSE	FALSE	53.0	FALSE	TRUE	FALSE	FALSE
TKSDSSYR	YNSKITR	143	160	2	6	Mer2	Mer2	3	196.08479216	467	20210512_Q3_U3_1-10_WH_SA_JOW_20210506_1_B8.8260.8260.3 File:"20210512_Q3_U3_1-10_WH_SA_JOW_20210506_1_B8.raw"_ NativeID:"controllerType=0 controllerNumber=1 scan=8260"	JOW_20210506_s1_XiViewer_spectra.mgf	1	20.0 ppm	peptide;a;b;y	674.013644498564	674.0079866266666	FALSE	FALSE	15.0	FALSE	TRUE	FALSE	FALSE
TKSDSSYR	YNSKITR	143	160	2	6	Mer2	Mer2	4	196.08479216	58	20210512_Q3_U3_1-10_WH_SA_JOW_20210506_1_B8.8271.8271.4 File:"20210512_Q3_U3_1-10_WH_SA_JOW_20210506_1_B8.raw"_ NativeID:"controllerType=0 controllerNumber=1 scan=8271"	JOW_20210506_s1_XiViewer_spectra.mgf	1	20.0 ppm	peptide;a;b;y	505.761869986043	505.757809065	FALSE	FALSE	110.0	FALSE	TRUE	FALSE	FALSE
TKSDSSYR	YNSKITR	143	160	2	6	Mer2	Mer2	4	196.08479216	347	20210512_Q3_U3_1-10_WH_SA_JOW_20210506_1_B8.8500.8500.4 File:"20210512_Q3_U3_1-10_WH_SA_JOW_20210506_1_B8.raw"_ NativeID:"controllerType=0 controllerNumber=1 scan=8500"	JOW_20210506_s1_XiViewer_spectra.mgf	1	20.0 ppm	peptide;a;b;y	505.762201129386	505.757809065	FALSE	FALSE	65.0	FALSE	TRUE	FALSE	FALSE
TKSDSSYR	YNSKITR	143	160	1	4	Mer2	Mer2	4	196.08479216	124	20210512_Q3_U3_1-10_WH_SA_JOW_20210506_1_B8.8736.8736.4 File:"20210512_Q3_U3_1-10_WH_SA_JOW_20210506_1_B8.raw"_ NativeID:"controllerType=0 controllerNumber=1 scan=8736"	JOW_20210506_s1_XiViewer_spectra.mgf	1	20.0 ppm	peptide;a;b;y	505.762583664434	505.757809065	FALSE	FALSE	29.0	FALSE	TRUE	FALSE	FALSE
TKSDSSYR	GPGSMoxVAR	143	1	2	0	Mer2	Mer2	3	196.08479216	824	20210512_Q3_U3_1-10_WH_SA_JOW_20210506_1_B8.8737.8737.3 File:"20210512_Q3_U3_1-10_WH_SA_JOW_20210506_1_B8.raw"_ NativeID:"controllerType=0 controllerNumber=1 scan=8737"	JOW_20210506_s1_XiViewer_spectra.mgf	1	20.0 ppm	peptide;a;b;y	643.647583007813	643.6425389033333	FALSE	FALSE	48.0	FALSE	TRUE	FALSE	FALSE
YNSKITR	KSVPPPR	160	255	4	1	Mer2	Mer2	3	196.08479216	905	20210512_Q3_U3_1-10_WH_SA_JOW_20210506_1_B8.9339.9339.3 File:"20210512_Q3_U3_1-10_WH_SA_JOW_20210506_1_B8.raw"_ NativeID:"controllerType=0 controllerNumber=1 scan=9339"	JOW_20210506_s1_XiViewer_spectra.mgf	1	20.0 ppm	peptide;a;b;y	619.687223674651	619.6828862166667	FALSE	FALSE	36.0	FALSE	TRUE	FALSE	FALSE
YNSKITR	MMoxVTR	160	262	4	4	Mer2	Mer2	4	196.08479216	675	20210512_Q3_U3_1-10_WH_SA_JOW_20210506_1_B8.9647.9647.4 File:"20210512_Q3_U3_1-10_WH_SA_JOW_20210506_1_B8.raw"_ NativeID:"controllerType=0 controllerNumber=1 scan=9647"	JOW_20210506_s1_XiViewer_spectra.mgf	1	20.0 ppm	peptide;a;b;y	433.226808787831	433.22355361	FALSE	FALSE	28.0	FALSE	TRUE	FALSE	FALSE
TKSDSSYR	TKSDSSYR	143	143	2	7	Mer2	Mer2	4	196.08479216	706	20210512_Q3_U3_1-2_WH_SA_JOW_20210506_1_A10_A11.5084.5084.4 File:"20210512_Q3_U3_1-2_WH_SA_JOW_20210506_1_A10_A11.raw"_ NativeID:"controllerType=0 controllerNumber=1 scan=5084"	JOW_20210506_s1_XiViewer_spectra.mgf	1	20.0 ppm	peptide;a;b;y	521.251744305873	521.24881115	FALSE	FALSE	6.0	FALSE	TRUE	FALSE	FALSE
YNSKITR	YNSKITR	160	160	4	6	Mer2	Mer2	4	196.08479216	201	20210512_Q3_U3_1-2_WH_SA_JOW_20210506_1_A10_A11.7856.7856.4 File:"20210512_Q3_U3_1-2_WH_SA_JOW_20210506_1_A10_A11.raw"_ NativeID:"controllerType=0 controllerNumber=1 scan=7856"	JOW_20210506_s1_XiViewer_spectra.mgf	1	20.0 ppm	peptide;a;b;y	490.269105850588	490.26680698	FALSE	FALSE	42.0	FALSE	TRUE	FALSE	FALSE
SIFSHSGKVTNAGALEESDK	GPGSMoxVAR	38	1	8	0	Mer2	Mer2	4	196.08479216	192	20210512_Q3_U3_1-2_WH_SA_JOW_20210506_1_B11.13338.13338.4 File:"20210512_Q3_U3_1-2_WH_SA_JOW_20210506_1_B11.raw"_ NativeID:"controllerType=0 controllerNumber=1 scan=13338"	JOW_20210506_s1_XiViewer_spectra.mgf	1	20.0 ppm	peptide;a;b;y	766.381342361785	766.376645165	FALSE	FALSE	189.0	FALSE	TRUE	FALSE	FALSE
VLLSLSKDMoxHSLQTR	YNSKITR	199	160	7	4	Mer2	Mer2	5	196.08479216	404	20210512_Q3_U3_1-2_WH_SA_JOW_20210506_1_B11.13432.13432.5 File:"20210512_Q3_U3_1-2_WH_SA_JOW_20210506_1_B11.raw"_ NativeID:"controllerType=0 controllerNumber=1 scan=13432"	JOW_20210506_s1_XiViewer_spectra.mgf	1	20.0 ppm	peptide;a;b;y	564.909118652344	564.906548436	FALSE	FALSE	183.0	FALSE	TRUE	FALSE	FALSE
VLLSLSKDMoxHSLQTR	YNSKITR	199	160	6	4	Mer2	Mer2	4	196.08479216	167	20210512_Q3_U3_1-2_WH_SA_JOW_20210506_1_B11.13437.13437.4 File:"20210512_Q3_U3_1-2_WH_SA_JOW_20210506_1_B11.raw"_ NativeID:"controllerType=0 controllerNumber=1 scan=13437"	JOW_20210506_s1_XiViewer_spectra.mgf	1	20.0 ppm	peptide;a;b;y	705.885251396386	705.88136645	FALSE	FALSE	151.0	FALSE	TRUE	FALSE	FALSE
VLLSLSKDMHSLQTR	YNSKITR	199	160	14	4	Mer2	Mer2	5	196.08479216	854	20210512_Q3_U3_1-2_WH_SA_JOW_20210506_1_B11.15535.15535.5 File:"20210512_Q3_U3_1-2_WH_SA_JOW_20210506_1_B11.raw"_ NativeID:"controllerType=0 controllerNumber=1 scan=15535"	JOW_20210506_s1_XiViewer_spectra.mgf	1	20.0 ppm	peptide;a;b;y	561.710886937276	561.7075655159999	FALSE	FALSE	180.0	FALSE	TRUE	FALSE	FALSE
VLLSLSKDMHSLQTR	GPGSMoxVAR	199	1	14	0	Mer2	Mer2	4	196.08479216	275	20210512_Q3_U3_1-2_WH_SA_JOW_20210506_1_B11.17146.17146.4 File:"20210512_Q3_U3_1-2_WH_SA_JOW_20210506_1_B11.raw"_ NativeID:"controllerType=0 controllerNumber=1 scan=17146"	JOW_20210506_s1_XiViewer_spectra.mgf	1	20.0 ppm	peptide;a;b;y	679.111694335938	679.1085520075	FALSE	FALSE	165.0	FALSE	TRUE	FALSE	FALSE
CcmTQEMoxLFNVGSQLEDVHK	YNSKITR	181	160	2	4	Mer2	Mer2	4	196.08479216	801	20210512_Q3_U3_1-2_WH_SA_JOW_20210506_1_B11.18300.18300.4 File:"20210512_Q3_U3_1-2_WH_SA_JOW_20210506_1_B11.raw"_ NativeID:"controllerType=0 controllerNumber=1 scan=18300"	JOW_20210506_s1_XiViewer_spectra.mgf	1	20.0 ppm	peptide;a;b;y	807.648127550567	807.6419501725	FALSE	FALSE	134.0	FALSE	TRUE	FALSE	FALSE
TDEISTDVSEANSEHSLMoxITETSSPFR	GPGSMVAR	11	1	16	0	Mer2	Mer2	4	196.08479216	286	20210512_Q3_U3_1-2_WH_SA_JOW_20210506_1_B11.20189.20189.4 File:"20210512_Q3_U3_1-2_WH_SA_JOW_20210506_1_B11.raw"_ NativeID:"controllerType=0 controllerNumber=1 scan=20189"	JOW_20210506_s1_XiViewer_spectra.mgf	1	20.0 ppm	peptide;a;b;y	992.966561638371	992.958564445	FALSE	FALSE	32.0	FALSE	TRUE	FALSE	FALSE
TDEISTDVSEANSEHSLMITETSSPFR	GPGSMoxVAR	11	1	24	0	Mer2	Mer2	6	196.08479216	475	20210512_Q3_U3_1-2_WH_SA_JOW_20210506_1_B11.20358.20358.6 File:"20210512_Q3_U3_1-2_WH_SA_JOW_20210506_1_B11.raw"_ NativeID:"controllerType=0 controllerNumber=1 scan=20358"	JOW_20210506_s1_XiViewer_spectra.mgf	1	20.0 ppm	peptide;a;b;y	662.31261213712	662.3081350900001	FALSE	FALSE	32.0	FALSE	TRUE	FALSE	FALSE
TDEISTDVSEANSEHSLMoxITETSSPFR	GPGSMVAR	11	1	24	0	Mer2	Mer2	5	196.08479216	543	20210512_Q3_U3_1-2_WH_SA_JOW_20210506_1_B11.20453.20453.5 File:"20210512_Q3_U3_1-2_WH_SA_JOW_20210506_1_B11.raw"_ NativeID:"controllerType=0 controllerNumber=1 scan=20453"	JOW_20210506_s1_XiViewer_spectra.mgf	1	20.0 ppm	peptide;a;b;y	794.575666014324	794.568306832	FALSE	FALSE	40.0	FALSE	TRUE	FALSE	FALSE
CcmTQEMLFNVGSQLEDVHK	YNSKITR	181	160	2	4	Mer2	Mer2	5	196.08479216	390	20210512_Q3_U3_1-2_WH_SA_JOW_20210506_1_B11.21413.21413.5 File:"20210512_Q3_U3_1-2_WH_SA_JOW_20210506_1_B11.raw"_ NativeID:"controllerType=0 controllerNumber=1 scan=21413"	JOW_20210506_s1_XiViewer_spectra.mgf	1	20.0 ppm	peptide;a;b;y	643.12117482623	643.1160324939999	FALSE	FALSE	96.0	FALSE	TRUE	FALSE	FALSE
TDEISTDVSEANSEHSLMITETSSPFR	GPGSMVAR	11	1	24	0	Mer2	Mer2	4	196.08479216	591	20210512_Q3_U3_1-2_WH_SA_JOW_20210506_1_B11.23181.23181.4 File:"20210512_Q3_U3_1-2_WH_SA_JOW_20210506_1_B11.raw"_ NativeID:"controllerType=0 controllerNumber=1 scan=23181"	JOW_20210506_s1_XiViewer_spectra.mgf	1	20.0 ppm	peptide;a;b;y	988.965929251495	988.959835795	FALSE	FALSE	83.0	FALSE	TRUE	FALSE	FALSE
TDEISTDVSEANSEHSLMITETSSPFR	GPGSMVAR	11	1	22	0	Mer2	Mer2	4	196.08479216	618	20210512_Q3_U3_1-2_WH_SA_JOW_20210506_1_B11.23558.23558.4 File:"20210512_Q3_U3_1-2_WH_SA_JOW_20210506_1_B11.raw"_ NativeID:"controllerType=0 controllerNumber=1 scan=23558"	JOW_20210506_s1_XiViewer_spectra.mgf	1	20.0 ppm	peptide;a;b;y	988.96765913789	988.959835795	FALSE	FALSE	85.0	FALSE	TRUE	FALSE	FALSE
TDEISTDVSEANSEHSLMITETSSPFR	GPGSMVAR	11	1	16	0	Mer2	Mer2	4	196.08479216	813	20210512_Q3_U3_1-2_WH_SA_JOW_20210506_1_B11.24262.24262.4 File:"20210512_Q3_U3_1-2_WH_SA_JOW_20210506_1_B11.raw"_ NativeID:"controllerType=0 controllerNumber=1 scan=24262"	JOW_20210506_s1_XiViewer_spectra.mgf	1	20.0 ppm	peptide;a;b;y	988.968606595364	988.959835795	FALSE	FALSE	95.0	FALSE	TRUE	FALSE	FALSE
CcmTQEMLFNVGSQLEDVHK	GPGSMoxVAR	181	1	11	0	Mer2	Mer2	4	196.08479216	42	20210512_Q3_U3_1-2_WH_SA_JOW_20210506_1_B11.24328.24328.4 File:"20210512_Q3_U3_1-2_WH_SA_JOW_20210506_1_B11.raw"_ NativeID:"controllerType=0 controllerNumber=1 scan=24328"	JOW_20210506_s1_XiViewer_spectra.mgf	1	20.0 ppm	peptide;a;b;y	780.875685613266	780.86913573	FALSE	FALSE	148.0	FALSE	TRUE	FALSE	FALSE
TDEISTDVSEANSEHSLMITETSSPFR	GPGSMVAR	11	1	13	0	Mer2	Mer2	4	196.08479216	41	20210512_Q3_U3_1-2_WH_SA_JOW_20210506_1_B11.24966.24966.4 File:"20210512_Q3_U3_1-2_WH_SA_JOW_20210506_1_B11.raw"_ NativeID:"controllerType=0 controllerNumber=1 scan=24966"	JOW_20210506_s1_XiViewer_spectra.mgf	1	20.0 ppm	peptide;a;b;y	988.96836235009	988.959835795	FALSE	FALSE	93.0	FALSE	TRUE	FALSE	FALSE
TDEISTDVSEANSEHSLMITETSSPFR	GPGSMVAR	11	1	24	0	Mer2	Mer2	4	196.08479216	643	20210512_Q3_U3_1-2_WH_SA_JOW_20210506_1_B11.25141.25141.4 File:"20210512_Q3_U3_1-2_WH_SA_JOW_20210506_1_B11.raw"_ NativeID:"controllerType=0 controllerNumber=1 scan=25141"	JOW_20210506_s1_XiViewer_spectra.mgf	1	20.0 ppm	peptide;a;b;y	988.96842575748	988.959835795	FALSE	FALSE	84.0	FALSE	TRUE	FALSE	FALSE
TDEISTDVSEANSEHSLMITETSSPFR	GPGSMVAR	11	1	13	0	Mer2	Mer2	4	196.08479216	746	20210512_Q3_U3_1-2_WH_SA_JOW_20210506_1_B11.25317.25317.4 File:"20210512_Q3_U3_1-2_WH_SA_JOW_20210506_1_B11.raw"_ NativeID:"controllerType=0 controllerNumber=1 scan=25317"	JOW_20210506_s1_XiViewer_spectra.mgf	1	20.0 ppm	peptide;a;b;y	988.968331615444	988.959835795	FALSE	FALSE	92.0	FALSE	TRUE	FALSE	FALSE
TDEISTDVSEANSEHSLMITETSSPFR	GPGSMVAR	11	1	13	0	Mer2	Mer2	4	196.08479216	94	20210512_Q3_U3_1-2_WH_SA_JOW_20210506_1_B11.25821.25821.4 File:"20210512_Q3_U3_1-2_WH_SA_JOW_20210506_1_B11.raw"_ NativeID:"controllerType=0 controllerNumber=1 scan=25821"	JOW_20210506_s1_XiViewer_spectra.mgf	1	20.0 ppm	peptide;a;b;y	988.96803689184	988.959835795	FALSE	FALSE	91.0	FALSE	TRUE	FALSE	FALSE
CcmTQEMLFNVGSQLEDVHK	GPGSMVAR	181	1	2	0	Mer2	Mer2	4	196.08479216	876	20210512_Q3_U3_1-2_WH_SA_JOW_20210506_1_B11.25838.25838.4 File:"20210512_Q3_U3_1-2_WH_SA_JOW_20210506_1_B11.raw"_ NativeID:"controllerType=0 controllerNumber=1 scan=25838"	JOW_20210506_s1_XiViewer_spectra.mgf	1	20.0 ppm	peptide;a;b;y	776.876252954782	776.87040708	FALSE	FALSE	136.0	FALSE	TRUE	FALSE	FALSE
TIIPWEELRPDTLESEL	YNSKITR	302	160	15	4	Mer2	Mer2	4	196.08479216	246	20210512_Q3_U3_1-2_WH_SA_JOW_20210506_1_B11.26151.26151.4 File:"20210512_Q3_U3_1-2_WH_SA_JOW_20210506_1_B11.raw"_ NativeID:"controllerType=0 controllerNumber=1 scan=26151"	JOW_20210506_s1_XiViewer_spectra.mgf	1	20.0 ppm	peptide;a;b;y	780.163924269723	780.1580246875	FALSE	FALSE	30.0	FALSE	TRUE	FALSE	FALSE
TLIKDLASQIENQLDK	YNSKITR	114	160	4	6	Mer2	Mer2	4	196.08479216	774	20210512_Q3_U3_1-2_WH_SA_JOW_20210506_1_B11.26382.26382.4 File:"20210512_Q3_U3_1-2_WH_SA_JOW_20210506_1_B11.raw"_ NativeID:"controllerType=0 controllerNumber=1 scan=26382"	JOW_20210506_s1_XiViewer_spectra.mgf	1	20.0 ppm	peptide;a;b;y	727.151992007437	727.1461886775	FALSE	FALSE	139.0	FALSE	TRUE	FALSE	FALSE
TDEISTDVSEANSEHSLMITETSSPFR	GPGSMVAR	11	1	22	0	Mer2	Mer2	4	196.08479216	334	20210512_Q3_U3_1-2_WH_SA_JOW_20210506_1_B11.26869.26869.4 File:"20210512_Q3_U3_1-2_WH_SA_JOW_20210506_1_B11.raw"_ NativeID:"controllerType=0 controllerNumber=1 scan=26869"	JOW_20210506_s1_XiViewer_spectra.mgf	1	20.0 ppm	peptide;a;b;y	988.968474405023	988.959835795	FALSE	FALSE	88.0	FALSE	TRUE	FALSE	FALSE
QILEWAGKLELESMoxELR	GPGSMoxVAR	58	1	8	0	Mer2	Mer2	4	196.08479216	220	20210512_Q3_U3_1-2_WH_SA_JOW_20210506_1_B11.26980.26980.4 File:"20210512_Q3_U3_1-2_WH_SA_JOW_20210506_1_B11.raw"_ NativeID:"controllerType=0 controllerNumber=1 scan=26980"	JOW_20210506_s1_XiViewer_spectra.mgf	1	20.0 ppm	peptide;a;b;y	762.394261990025	762.3888613	FALSE	FALSE	145.0	FALSE	TRUE	FALSE	FALSE
TDEISTDVSEANSEHSLMITETSSPFR	GPGSMVAR	11	1	24	0	Mer2	Mer2	4	196.08479216	444	20210512_Q3_U3_1-2_WH_SA_JOW_20210506_1_B11.27493.27493.4 File:"20210512_Q3_U3_1-2_WH_SA_JOW_20210506_1_B11.raw"_ NativeID:"controllerType=0 controllerNumber=1 scan=27493"	JOW_20210506_s1_XiViewer_spectra.mgf	1	20.0 ppm	peptide;a;b;y	988.96871116843	988.959835795	FALSE	FALSE	91.0	FALSE	TRUE	FALSE	FALSE
TDEISTDVSEANSEHSLMITETSSPFR	GPGSMVAR	11	1	24	0	Mer2	Mer2	4	196.08479216	306	20210512_Q3_U3_1-2_WH_SA_JOW_20210506_1_B11.27801.27801.4 File:"20210512_Q3_U3_1-2_WH_SA_JOW_20210506_1_B11.raw"_ NativeID:"controllerType=0 controllerNumber=1 scan=27801"	JOW_20210506_s1_XiViewer_spectra.mgf	1	20.0 ppm	peptide;a;b;y	988.967660622793	988.959835795	FALSE	FALSE	93.0	FALSE	TRUE	FALSE	FALSE
TDEISTDVSEANSEHSLMITETSSPFR	GPGSMVAR	11	1	24	0	Mer2	Mer2	4	196.08479216	815	20210512_Q3_U3_1-2_WH_SA_JOW_20210506_1_B11.28112.28112.4 File:"20210512_Q3_U3_1-2_WH_SA_JOW_20210506_1_B11.raw"_ NativeID:"controllerType=0 controllerNumber=1 scan=28112"	JOW_20210506_s1_XiViewer_spectra.mgf	1	20.0 ppm	peptide;a;b;y	988.967724107096	988.959835795	FALSE	FALSE	90.0	FALSE	TRUE	FALSE	FALSE
TLIKDLASQIENQLDK	GPGSMoxVAR	114	1	4	0	Mer2	Mer2	3	196.08479216	427	20210512_Q3_U3_1-2_WH_SA_JOW_20210506_1_B11.29257.29257.3 File:"20210512_Q3_U3_1-2_WH_SA_JOW_20210506_1_B11.raw"_ NativeID:"controllerType=0 controllerNumber=1 scan=29257"	JOW_20210506_s1_XiViewer_spectra.mgf	1	20.0 ppm	peptide;a;b;y	938.834904858043	938.8270450533333	FALSE	FALSE	105.0	FALSE	TRUE	FALSE	FALSE
DLASQIENQLDKVSTAMLSK	TKSDSSYR	118	143	19	2	Mer2	Mer2	4	196.08479216	19	20210512_Q3_U3_1-2_WH_SA_JOW_20210506_1_B11.31909.31909.4 File:"20210512_Q3_U3_1-2_WH_SA_JOW_20210506_1_B11.raw"_ NativeID:"controllerType=0 controllerNumber=1 scan=31909"	JOW_20210506_s1_XiViewer_spectra.mgf	1	20.0 ppm	peptide;a;b;y	833.172119140625	833.1686920025	FALSE	FALSE	86.0	FALSE	TRUE	FALSE	FALSE
DLASQIENQLDKVSTAMLSK	GPGSMoxVAR	118	1	19	0	Mer2	Mer2	4	196.08479216	350	20210512_Q3_U3_1-2_WH_SA_JOW_20210506_1_B11.34835.34835.4 File:"20210512_Q3_U3_1-2_WH_SA_JOW_20210506_1_B11.raw"_ NativeID:"controllerType=0 controllerNumber=1 scan=34835"	JOW_20210506_s1_XiViewer_spectra.mgf	1	20.0 ppm	peptide;a;b;y	794.908962022069	794.903604125	FALSE	FALSE	131.0	FALSE	TRUE	FALSE	FALSE
QILEWAGKLELESMoxELR	GPGSMVAR	58	1	13	0	Mer2	Mer2	3	196.08479216	422	20210512_Q3_U3_1-2_WH_SA_JOW_20210506_1_B11.36135.36135.3 File:"20210512_Q3_U3_1-2_WH_SA_JOW_20210506_1_B11.raw"_ NativeID:"controllerType=0 controllerNumber=1 scan=36135"	JOW_20210506_s1_XiViewer_spectra.mgf	1	20.0 ppm	peptide;a;b;y	1010.85675724939	1010.8510847399999	FALSE	FALSE	72.0	FALSE	TRUE	FALSE	FALSE
TDEISTDVSEANSEHSLMITETSSPFR	GPGSMVAR	11	1	13	0	Mer2	Mer2	4	196.08479216	793	20210512_Q3_U3_1-2_WH_SA_JOW_20210506_1_B11.43477.43477.4 File:"20210512_Q3_U3_1-2_WH_SA_JOW_20210506_1_B11.raw"_ NativeID:"controllerType=0 controllerNumber=1 scan=43477"	JOW_20210506_s1_XiViewer_spectra.mgf	1	20.0 ppm	peptide;a;b;y	988.965679371751	988.959835795	FALSE	FALSE	10.0	FALSE	TRUE	FALSE	FALSE
SIFSHSGKVTNAGALEESDK	GPGSMoxVAR	38	1	8	0	Mer2	Mer2	4	196.08479216	863	20210512_Q3_U3_1-2_WH_SA_JOW_20210506_1_B11_WDH.13844.13844.4 File:"20210512_Q3_U3_1-2_WH_SA_JOW_20210506_1_B11_WDH.raw"_ NativeID:"controllerType=0 controllerNumber=1 scan=13844"	JOW_20210506_s1_XiViewer_spectra.mgf	1	20.0 ppm	peptide;a;b;y	766.381238310004	766.376645165	FALSE	FALSE	170.0	FALSE	TRUE	FALSE	FALSE
KSVPPPRMMVTRSMK	YNSKITR	255	160	13	4	Mer2	Mer2	5	196.08479216	516	20210512_Q3_U3_1-2_WH_SA_JOW_20210506_1_B11_WDH.13926.13926.5 File:"20210512_Q3_U3_1-2_WH_SA_JOW_20210506_1_B11_WDH.raw"_ NativeID:"controllerType=0 controllerNumber=1 scan=13926"	JOW_20210506_s1_XiViewer_spectra.mgf	1	20.0 ppm	peptide;a;b;y	565.111450195313	565.105771934	FALSE	FALSE	40.0	FALSE	TRUE	FALSE	FALSE
RKCcmRISDCcmYKPCcmLQDSK	ISDCcmYKPCcmLQDSK	99	103	16	6	Spp1	Spp1	7	196.08479216	313	20210512_Q3_U3_1-2_WH_SA_JOW_20210506_1_B11_WDH.15042.15042.7 File:"20210512_Q3_U3_1-2_WH_SA_JOW_20210506_1_B11_WDH.raw"_ NativeID:"controllerType=0 controllerNumber=1 scan=15042"	JOW_20210506_s1_XiViewer_spectra.mgf	1	20.0 ppm	peptide;a;b;y	575.561706542969	575.5583734171429	FALSE	FALSE	10.0	FALSE	TRUE	FALSE	FALSE
SIFSHSGKVTNAGALEESDK	GPGSMVAR	38	1	8	0	Mer2	Mer2	4	196.08479216	367	20210512_Q3_U3_1-2_WH_SA_JOW_20210506_1_B11_WDH.15519.15519.4 File:"20210512_Q3_U3_1-2_WH_SA_JOW_20210506_1_B11_WDH.raw"_ NativeID:"controllerType=0 controllerNumber=1 scan=15519"	JOW_20210506_s1_XiViewer_spectra.mgf	1	20.0 ppm	peptide;a;b;y	762.383569171193	762.377916515	FALSE	FALSE	170.0	FALSE	TRUE	FALSE	FALSE
VLLSLSKDMHSLQTR	GPGSMoxVAR	199	1	14	0	Mer2	Mer2	4	196.08479216	353	20210512_Q3_U3_1-2_WH_SA_JOW_20210506_1_B11_WDH.17524.17524.4 File:"20210512_Q3_U3_1-2_WH_SA_JOW_20210506_1_B11_WDH.raw"_ NativeID:"controllerType=0 controllerNumber=1 scan=17524"	JOW_20210506_s1_XiViewer_spectra.mgf	1	20.0 ppm	peptide;a;b;y	679.113561715744	679.1085520075	FALSE	FALSE	151.0	FALSE	TRUE	FALSE	FALSE
VLLSLSKDMHSLQTR	GPGSMVAR	199	1	14	0	Mer2	Mer2	4	196.08479216	369	20210512_Q3_U3_1-2_WH_SA_JOW_20210506_1_B11_WDH.19407.19407.4 File:"20210512_Q3_U3_1-2_WH_SA_JOW_20210506_1_B11_WDH.raw"_ NativeID:"controllerType=0 controllerNumber=1 scan=19407"	JOW_20210506_s1_XiViewer_spectra.mgf	1	20.0 ppm	peptide;a;b;y	675.115243375565	675.1098233575	FALSE	FALSE	169.0	FALSE	TRUE	FALSE	FALSE
TDEISTDVSEANSEHSLMoxITETSSPFR	GPGSMVAR	11	1	24	0	Mer2	Mer2	4	196.08479216	477	20210512_Q3_U3_1-2_WH_SA_JOW_20210506_1_B11_WDH.20598.20598.4 File:"20210512_Q3_U3_1-2_WH_SA_JOW_20210506_1_B11_WDH.raw"_ NativeID:"controllerType=0 controllerNumber=1 scan=20598"	JOW_20210506_s1_XiViewer_spectra.mgf	1	20.0 ppm	peptide;a;b;y	992.967804816753	992.958564445	FALSE	FALSE	91.0	FALSE	TRUE	FALSE	FALSE
TDEISTDVSEANSEHSLMoxITETSSPFR	GPGSMVAR	11	1	24	0	Mer2	Mer2	5	196.08479216	116	20210512_Q3_U3_1-2_WH_SA_JOW_20210506_1_B11_WDH.20794.20794.5 File:"20210512_Q3_U3_1-2_WH_SA_JOW_20210506_1_B11_WDH.raw"_ NativeID:"controllerType=0 controllerNumber=1 scan=20794"	JOW_20210506_s1_XiViewer_spectra.mgf	1	20.0 ppm	peptide;a;b;y	794.575774739145	794.568306832	FALSE	FALSE	96.0	FALSE	TRUE	FALSE	FALSE
TDEISTDVSEANSEHSLMITETSSPFR	GPGSMoxVAR	11	1	1	0	Mer2	Mer2	5	196.08479216	259	20210512_Q3_U3_1-2_WH_SA_JOW_20210506_1_B11_WDH.20993.20993.5 File:"20210512_Q3_U3_1-2_WH_SA_JOW_20210506_1_B11_WDH.raw"_ NativeID:"controllerType=0 controllerNumber=1 scan=20993"	JOW_20210506_s1_XiViewer_spectra.mgf	1	20.0 ppm	peptide;a;b;y	794.574900905142	794.568306832	FALSE	FALSE	63.0	FALSE	TRUE	FALSE	FALSE
TDEISTDVSEANSEHSLMITETSSPFR	GPGSMVAR	11	1	16	0	Mer2	Mer2	4	196.08479216	363	20210512_Q3_U3_1-2_WH_SA_JOW_20210506_1_B11_WDH.22212.22212.4 File:"20210512_Q3_U3_1-2_WH_SA_JOW_20210506_1_B11_WDH.raw"_ NativeID:"controllerType=0 controllerNumber=1 scan=22212"	JOW_20210506_s1_XiViewer_spectra.mgf	1	20.0 ppm	peptide;a;b;y	988.969462856329	988.959835795	FALSE	FALSE	95.0	FALSE	TRUE	FALSE	FALSE
TDEISTDVSEANSEHSLMITETSSPFR	GPGSMVAR	11	1	24	0	Mer2	Mer2	5	196.08479216	200	20210512_Q3_U3_1-2_WH_SA_JOW_20210506_1_B11_WDH.22355.22355.5 File:"20210512_Q3_U3_1-2_WH_SA_JOW_20210506_1_B11_WDH.raw"_ NativeID:"controllerType=0 controllerNumber=1 scan=22355"	JOW_20210506_s1_XiViewer_spectra.mgf	1	20.0 ppm	peptide;a;b;y	791.375528439072	791.369323912	FALSE	FALSE	127.0	FALSE	TRUE	FALSE	FALSE
TDEISTDVSEANSEHSLMITETSSPFR	GPGSMVAR	11	1	1	0	Mer2	Mer2	6	196.08479216	843	20210512_Q3_U3_1-2_WH_SA_JOW_20210506_1_B11_WDH.22439.22439.6 File:"20210512_Q3_U3_1-2_WH_SA_JOW_20210506_1_B11_WDH.raw"_ NativeID:"controllerType=0 controllerNumber=1 scan=22439"	JOW_20210506_s1_XiViewer_spectra.mgf	1	20.0 ppm	peptide;a;b;y	659.646911621094	659.6423159899999	FALSE	FALSE	135.0	FALSE	TRUE	FALSE	FALSE
TDEISTDVSEANSEHSLMITETSSPFR	GPGSMVAR	11	1	24	0	Mer2	Mer2	5	196.08479216	492	20210512_Q3_U3_1-2_WH_SA_JOW_20210506_1_B11_WDH.22589.22589.5 File:"20210512_Q3_U3_1-2_WH_SA_JOW_20210506_1_B11_WDH.raw"_ NativeID:"controllerType=0 controllerNumber=1 scan=22589"	JOW_20210506_s1_XiViewer_spectra.mgf	1	20.0 ppm	peptide;a;b;y	791.376182235772	791.369323912	FALSE	FALSE	88.0	FALSE	TRUE	FALSE	FALSE
TDEISTDVSEANSEHSLMITETSSPFR	GPGSMVAR	11	1	24	0	Mer2	Mer2	4	196.08479216	606	20210512_Q3_U3_1-2_WH_SA_JOW_20210506_1_B11_WDH.22971.22971.4 File:"20210512_Q3_U3_1-2_WH_SA_JOW_20210506_1_B11_WDH.raw"_ NativeID:"controllerType=0 controllerNumber=1 scan=22971"	JOW_20210506_s1_XiViewer_spectra.mgf	1	20.0 ppm	peptide;a;b;y	988.96906229511	988.959835795	FALSE	FALSE	89.0	FALSE	TRUE	FALSE	FALSE
TDEISTDVSEANSEHSLMITETSSPFR	GPGSMVAR	11	1	16	0	Mer2	Mer2	4	196.08479216	205	20210512_Q3_U3_1-2_WH_SA_JOW_20210506_1_B11_WDH.23158.23158.4 File:"20210512_Q3_U3_1-2_WH_SA_JOW_20210506_1_B11_WDH.raw"_ NativeID:"controllerType=0 controllerNumber=1 scan=23158"	JOW_20210506_s1_XiViewer_spectra.mgf	1	20.0 ppm	peptide;a;b;y	988.969025747739	988.959835795	FALSE	FALSE	93.0	FALSE	TRUE	FALSE	FALSE
TDEISTDVSEANSEHSLMITETSSPFR	GPGSMVAR	11	1	24	0	Mer2	Mer2	4	196.08479216	836	20210512_Q3_U3_1-2_WH_SA_JOW_20210506_1_B11_WDH.23334.23334.4 File:"20210512_Q3_U3_1-2_WH_SA_JOW_20210506_1_B11_WDH.raw"_ NativeID:"controllerType=0 controllerNumber=1 scan=23334"	JOW_20210506_s1_XiViewer_spectra.mgf	1	20.0 ppm	peptide;a;b;y	988.96777894476	988.959835795	FALSE	FALSE	83.0	FALSE	TRUE	FALSE	FALSE
TDEISTDVSEANSEHSLMITETSSPFR	GPGSMVAR	11	1	13	0	Mer2	Mer2	4	196.08479216	172	20210512_Q3_U3_1-2_WH_SA_JOW_20210506_1_B11_WDH.23697.23697.4 File:"20210512_Q3_U3_1-2_WH_SA_JOW_20210506_1_B11_WDH.raw"_ NativeID:"controllerType=0 controllerNumber=1 scan=23697"	JOW_20210506_s1_XiViewer_spectra.mgf	1	20.0 ppm	peptide;a;b;y	988.967488198876	988.959835795	FALSE	FALSE	86.0	FALSE	TRUE	FALSE	FALSE
TDEISTDVSEANSEHSLMITETSSPFR	GPGSMVAR	11	1	24	0	Mer2	Mer2	5	196.08479216	527	20210512_Q3_U3_1-2_WH_SA_JOW_20210506_1_B11_WDH.24254.24254.5 File:"20210512_Q3_U3_1-2_WH_SA_JOW_20210506_1_B11_WDH.raw"_ NativeID:"controllerType=0 controllerNumber=1 scan=24254"	JOW_20210506_s1_XiViewer_spectra.mgf	1	20.0 ppm	peptide;a;b;y	791.377258300781	791.369323912	FALSE	FALSE	68.0	FALSE	TRUE	FALSE	FALSE
TDEISTDVSEANSEHSLMITETSSPFR	GPGSMVAR	11	1	22	0	Mer2	Mer2	4	196.08479216	354	20210512_Q3_U3_1-2_WH_SA_JOW_20210506_1_B11_WDH.24423.24423.4 File:"20210512_Q3_U3_1-2_WH_SA_JOW_20210506_1_B11_WDH.raw"_ NativeID:"controllerType=0 controllerNumber=1 scan=24423"	JOW_20210506_s1_XiViewer_spectra.mgf	1	20.0 ppm	peptide;a;b;y	988.970093953218	988.959835795	FALSE	FALSE	93.0	FALSE	TRUE	FALSE	FALSE
CcmTQEMLFNVGSQLEDVHK	GPGSMoxVAR	181	1	2	0	Mer2	Mer2	4	196.08479216	438	20210512_Q3_U3_1-2_WH_SA_JOW_20210506_1_B11_WDH.24866.24866.4 File:"20210512_Q3_U3_1-2_WH_SA_JOW_20210506_1_B11_WDH.raw"_ NativeID:"controllerType=0 controllerNumber=1 scan=24866"	JOW_20210506_s1_XiViewer_spectra.mgf	1	20.0 ppm	peptide;a;b;y	780.876256521905	780.86913573	FALSE	FALSE	155.0	FALSE	TRUE	FALSE	FALSE
TDEISTDVSEANSEHSLMITETSSPFR	GPGSMVAR	11	1	24	0	Mer2	Mer2	4	196.08479216	748	20210512_Q3_U3_1-2_WH_SA_JOW_20210506_1_B11_WDH.25490.25490.4 File:"20210512_Q3_U3_1-2_WH_SA_JOW_20210506_1_B11_WDH.raw"_ NativeID:"controllerType=0 controllerNumber=1 scan=25490"	JOW_20210506_s1_XiViewer_spectra.mgf	1	20.0 ppm	peptide;a;b;y	988.969133807956	988.959835795	FALSE	FALSE	87.0	FALSE	TRUE	FALSE	FALSE
TDEISTDVSEANSEHSLMITETSSPFR	GPGSMVAR	11	1	13	0	Mer2	Mer2	4	196.08479216	537	20210512_Q3_U3_1-2_WH_SA_JOW_20210506_1_B11_WDH.26007.26007.4 File:"20210512_Q3_U3_1-2_WH_SA_JOW_20210506_1_B11_WDH.raw"_ NativeID:"controllerType=0 controllerNumber=1 scan=26007"	JOW_20210506_s1_XiViewer_spectra.mgf	1	20.0 ppm	peptide;a;b;y	988.969674665933	988.959835795	FALSE	FALSE	104.0	FALSE	TRUE	FALSE	FALSE
TDEISTDVSEANSEHSLMITETSSPFR	GPGSMVAR	11	1	22	0	Mer2	Mer2	4	196.08479216	604	20210512_Q3_U3_1-2_WH_SA_JOW_20210506_1_B11_WDH.26161.26161.4 File:"20210512_Q3_U3_1-2_WH_SA_JOW_20210506_1_B11_WDH.raw"_ NativeID:"controllerType=0 controllerNumber=1 scan=26161"	JOW_20210506_s1_XiViewer_spectra.mgf	1	20.0 ppm	peptide;a;b;y	988.969964891525	988.959835795	FALSE	FALSE	102.0	FALSE	TRUE	FALSE	FALSE
TDEISTDVSEANSEHSLMITETSSPFR	GPGSMVAR	11	1	22	0	Mer2	Mer2	4	196.08479216	297	20210512_Q3_U3_1-2_WH_SA_JOW_20210506_1_B11_WDH.26315.26315.4 File:"20210512_Q3_U3_1-2_WH_SA_JOW_20210506_1_B11_WDH.raw"_ NativeID:"controllerType=0 controllerNumber=1 scan=26315"	JOW_20210506_s1_XiViewer_spectra.mgf	1	20.0 ppm	peptide;a;b;y	988.9695857426	988.959835795	FALSE	FALSE	98.0	FALSE	TRUE	FALSE	FALSE
CcmTQEMLFNVGSQLEDVHK	GPGSMVAR	181	1	2	0	Mer2	Mer2	3	196.08479216	880	20210512_Q3_U3_1-2_WH_SA_JOW_20210506_1_B11_WDH.26406.26406.3 File:"20210512_Q3_U3_1-2_WH_SA_JOW_20210506_1_B11_WDH.raw"_ NativeID:"controllerType=0 controllerNumber=1 scan=26406"	JOW_20210506_s1_XiViewer_spectra.mgf	1	20.0 ppm	peptide;a;b;y	1035.501831054688	1035.4914506466666	FALSE	FALSE	101.0	FALSE	TRUE	FALSE	FALSE
TIIPWEELRPDTLESEL	YNSKITR	302	160	15	4	Mer2	Mer2	4	196.08479216	102	20210512_Q3_U3_1-2_WH_SA_JOW_20210506_1_B11_WDH.26516.26516.4 File:"20210512_Q3_U3_1-2_WH_SA_JOW_20210506_1_B11_WDH.raw"_ NativeID:"controllerType=0 controllerNumber=1 scan=26516"	JOW_20210506_s1_XiViewer_spectra.mgf	1	20.0 ppm	peptide;a;b;y	780.163722028268	780.1580246875	FALSE	FALSE	11.0	FALSE	TRUE	FALSE	FALSE
TLIKDLASQIENQLDK	YNSKITR	114	160	4	6	Mer2	Mer2	4	196.08479216	839	20210512_Q3_U3_1-2_WH_SA_JOW_20210506_1_B11_WDH.27063.27063.4 File:"20210512_Q3_U3_1-2_WH_SA_JOW_20210506_1_B11_WDH.raw"_ NativeID:"controllerType=0 controllerNumber=1 scan=27063"	JOW_20210506_s1_XiViewer_spectra.mgf	1	20.0 ppm	peptide;a;b;y	727.15270836481	727.1461886775	FALSE	FALSE	71.0	FALSE	TRUE	FALSE	FALSE
TDEISTDVSEANSEHSLMITETSSPFR	GPGSMVAR	11	1	20	0	Mer2	Mer2	4	196.08479216	505	20210512_Q3_U3_1-2_WH_SA_JOW_20210506_1_B11_WDH.27526.27526.4 File:"20210512_Q3_U3_1-2_WH_SA_JOW_20210506_1_B11_WDH.raw"_ NativeID:"controllerType=0 controllerNumber=1 scan=27526"	JOW_20210506_s1_XiViewer_spectra.mgf	1	20.0 ppm	peptide;a;b;y	988.970159565876	988.959835795	FALSE	FALSE	92.0	FALSE	TRUE	FALSE	FALSE
QILEWAGKLELESMoxELR	GPGSMoxVAR	58	1	8	0	Mer2	Mer2	4	196.08479216	614	20210512_Q3_U3_1-2_WH_SA_JOW_20210506_1_B11_WDH.27540.27540.4 File:"20210512_Q3_U3_1-2_WH_SA_JOW_20210506_1_B11_WDH.raw"_ NativeID:"controllerType=0 controllerNumber=1 scan=27540"	JOW_20210506_s1_XiViewer_spectra.mgf	1	20.0 ppm	peptide;a;b;y	762.396386882911	762.3888613	FALSE	FALSE	111.0	FALSE	TRUE	FALSE	FALSE
TDEISTDVSEANSEHSLMITETSSPFR	GPGSMVAR	11	1	22	0	Mer2	Mer2	4	196.08479216	190	20210512_Q3_U3_1-2_WH_SA_JOW_20210506_1_B11_WDH.28053.28053.4 File:"20210512_Q3_U3_1-2_WH_SA_JOW_20210506_1_B11_WDH.raw"_ NativeID:"controllerType=0 controllerNumber=1 scan=28053"	JOW_20210506_s1_XiViewer_spectra.mgf	1	20.0 ppm	peptide;a;b;y	988.969522953165	988.959835795	FALSE	FALSE	92.0	FALSE	TRUE	FALSE	FALSE
TDEISTDVSEANSEHSLMITETSSPFR	GPGSMVAR	11	1	24	0	Mer2	Mer2	4	196.08479216	260	20210512_Q3_U3_1-2_WH_SA_JOW_20210506_1_B11_WDH.29131.29131.4 File:"20210512_Q3_U3_1-2_WH_SA_JOW_20210506_1_B11_WDH.raw"_ NativeID:"controllerType=0 controllerNumber=1 scan=29131"	JOW_20210506_s1_XiViewer_spectra.mgf	1	20.0 ppm	peptide;a;b;y	988.969181877587	988.959835795	FALSE	FALSE	87.0	FALSE	TRUE	FALSE	FALSE
TDEISTDVSEANSEHSLMITETSSPFR	GPGSMVAR	11	1	24	0	Mer2	Mer2	4	196.08479216	52	20210512_Q3_U3_1-2_WH_SA_JOW_20210506_1_B11_WDH.29307.29307.4 File:"20210512_Q3_U3_1-2_WH_SA_JOW_20210506_1_B11_WDH.raw"_ NativeID:"controllerType=0 controllerNumber=1 scan=29307"	JOW_20210506_s1_XiViewer_spectra.mgf	1	20.0 ppm	peptide;a;b;y	988.969510453466	988.959835795	FALSE	FALSE	84.0	FALSE	TRUE	FALSE	FALSE
SIFSHSGKVTNAGALEESDK	SIFSHSGKVTNAGALEESDK	38	38	1	8	Mer2	Mer2	5	196.08479216	798	20210512_Q3_U3_1-2_WH_SA_JOW_20210506_1_B11_WDH.29371.29371.5 File:"20210512_Q3_U3_1-2_WH_SA_JOW_20210506_1_B11_WDH.raw"_ NativeID:"controllerType=0 controllerNumber=1 scan=29371"	JOW_20210506_s1_XiViewer_spectra.mgf	1	20.0 ppm	peptide;a;b;y	870.641479492188	870.6291792239999	FALSE	FALSE	61.0	FALSE	TRUE	FALSE	FALSE
TDEISTDVSEANSEHSLMITETSSPFR	GPGSMVAR	11	1	16	0	Mer2	Mer2	4	196.08479216	336	20210512_Q3_U3_1-2_WH_SA_JOW_20210506_1_B11_WDH.29836.29836.4 File:"20210512_Q3_U3_1-2_WH_SA_JOW_20210506_1_B11_WDH.raw"_ NativeID:"controllerType=0 controllerNumber=1 scan=29836"	JOW_20210506_s1_XiViewer_spectra.mgf	1	20.0 ppm	peptide;a;b;y	988.968927374415	988.959835795	FALSE	FALSE	92.0	FALSE	TRUE	FALSE	FALSE
TLIKDLASQIENQLDK	GPGSMoxVAR	114	1	4	0	Mer2	Mer2	3	196.08479216	294	20210512_Q3_U3_1-2_WH_SA_JOW_20210506_1_B11_WDH.29971.29971.3 File:"20210512_Q3_U3_1-2_WH_SA_JOW_20210506_1_B11_WDH.raw"_ NativeID:"controllerType=0 controllerNumber=1 scan=29971"	JOW_20210506_s1_XiViewer_spectra.mgf	1	20.0 ppm	peptide;a;b;y	938.836268219109	938.8270450533333	FALSE	FALSE	116.0	FALSE	TRUE	FALSE	FALSE
TDEISTDVSEANSEHSLMITETSSPFR	GPGSMVAR	11	1	16	0	Mer2	Mer2	4	196.08479216	23	20210512_Q3_U3_1-2_WH_SA_JOW_20210506_1_B11_WDH.30014.30014.4 File:"20210512_Q3_U3_1-2_WH_SA_JOW_20210506_1_B11_WDH.raw"_ NativeID:"controllerType=0 controllerNumber=1 scan=30014"	JOW_20210506_s1_XiViewer_spectra.mgf	1	20.0 ppm	peptide;a;b;y	988.968231133912	988.959835795	FALSE	FALSE	82.0	FALSE	TRUE	FALSE	FALSE
TLIKDLASQIENQLDK	GPGSMoxVAR	114	1	4	0	Mer2	Mer2	4	196.08479216	37	20210512_Q3_U3_1-2_WH_SA_JOW_20210506_1_B11_WDH.30015.30015.4 File:"20210512_Q3_U3_1-2_WH_SA_JOW_20210506_1_B11_WDH.raw"_ NativeID:"controllerType=0 controllerNumber=1 scan=30015"	JOW_20210506_s1_XiViewer_spectra.mgf	1	20.0 ppm	peptide;a;b;y	704.377969647853	704.372102885	FALSE	FALSE	109.0	FALSE	TRUE	FALSE	FALSE
TLIKDLASQIENQLDK	GPGSMVAR	114	1	4	0	Mer2	Mer2	3	196.08479216	378	20210512_Q3_U3_1-2_WH_SA_JOW_20210506_1_B11_WDH.31228.31228.3 File:"20210512_Q3_U3_1-2_WH_SA_JOW_20210506_1_B11_WDH.raw"_ NativeID:"controllerType=0 controllerNumber=1 scan=31228"	JOW_20210506_s1_XiViewer_spectra.mgf	1	20.0 ppm	peptide;a;b;y	933.504438301642	933.4954068533334	FALSE	FALSE	124.0	FALSE	TRUE	FALSE	FALSE
TDEISTDVSEANSEHSLMITETSSPFR	GPGSMVAR	11	1	13	0	Mer2	Mer2	4	196.08479216	405	20210512_Q3_U3_1-2_WH_SA_JOW_20210506_1_B11_WDH.33549.33549.4 File:"20210512_Q3_U3_1-2_WH_SA_JOW_20210506_1_B11_WDH.raw"_ NativeID:"controllerType=0 controllerNumber=1 scan=33549"	JOW_20210506_s1_XiViewer_spectra.mgf	1	20.0 ppm	peptide;a;b;y	988.969327810048	988.959835795	FALSE	FALSE	69.0	FALSE	TRUE	FALSE	FALSE
QILEWAGKLELESMELR	GPGSMVAR	58	1	8	0	Mer2	Mer2	3	196.08479216	20	20210512_Q3_U3_1-2_WH_SA_JOW_20210506_1_B11_WDH.33856.33856.3 File:"20210512_Q3_U3_1-2_WH_SA_JOW_20210506_1_B11_WDH.raw"_ NativeID:"controllerType=0 controllerNumber=1 scan=33856"	JOW_20210506_s1_XiViewer_spectra.mgf	1	20.0 ppm	peptide;a;b;y	1005.52099609375	1005.51944654	FALSE	FALSE	48.0	FALSE	TRUE	FALSE	FALSE
QILEWAGKLELESMoxELR	GPGSMVAR	58	1	13	0	Mer2	Mer2	3	196.08479216	667	20210512_Q3_U3_1-2_WH_SA_JOW_20210506_1_B11_WDH.35585.35585.3 File:"20210512_Q3_U3_1-2_WH_SA_JOW_20210506_1_B11_WDH.raw"_ NativeID:"controllerType=0 controllerNumber=1 scan=35585"	JOW_20210506_s1_XiViewer_spectra.mgf	1	20.0 ppm	peptide;a;b;y	1010.851684570312	1010.8510847399999	FALSE	FALSE	14.0	FALSE	TRUE	FALSE	FALSE
QILEWAGKLELESMoxELR	GPGSMoxVAR	58	1	13	0	Mer2	Mer2	4	196.08479216	775	20210512_Q3_U3_1-2_WH_SA_JOW_20210506_1_B11_WDH.35655.35655.4 File:"20210512_Q3_U3_1-2_WH_SA_JOW_20210506_1_B11_WDH.raw"_ NativeID:"controllerType=0 controllerNumber=1 scan=35655"	JOW_20210506_s1_XiViewer_spectra.mgf	1	20.0 ppm	peptide;a;b;y	762.388061523438	762.3888613	FALSE	FALSE	15.0	FALSE	TRUE	FALSE	FALSE
GPGSMoxVAR	GPGSMVAR	1	1	0	0	Mer2	Mer2	3	196.08479216	411	20210512_Q3_U3_1-2_WH_SA_JOW_20210506_1_B7.11778.11778.3 File:"20210512_Q3_U3_1-2_WH_SA_JOW_20210506_1_B7.raw"_ NativeID:"controllerType=0 controllerNumber=1 scan=11778"	JOW_20210506_s1_XiViewer_spectra.mgf	1	20.0 ppm	peptide;a;b;y	587.294831763164	587.2907835333333	FALSE	FALSE	150.0	FALSE	TRUE	FALSE	FALSE
GPGSMoxVAR	GPGSMVAR	1	1	0	0	Mer2	Mer2	3	196.08479216	138	20210512_Q3_U3_1-2_WH_SA_JOW_20210506_1_B7.11947.11947.3 File:"20210512_Q3_U3_1-2_WH_SA_JOW_20210506_1_B7.raw"_ NativeID:"controllerType=0 controllerNumber=1 scan=11947"	JOW_20210506_s1_XiViewer_spectra.mgf	1	20.0 ppm	peptide;a;b;y	587.293594642132	587.2907835333333	FALSE	FALSE	43.0	FALSE	TRUE	FALSE	FALSE
GPGSMoxVAR	GPGSMVAR	1	1	0	0	Mer2	Mer2	3	196.08479216	204	20210512_Q3_U3_1-2_WH_SA_JOW_20210506_1_B7.12525.12525.3 File:"20210512_Q3_U3_1-2_WH_SA_JOW_20210506_1_B7.raw"_ NativeID:"controllerType=0 controllerNumber=1 scan=12525"	JOW_20210506_s1_XiViewer_spectra.mgf	1	20.0 ppm	peptide;a;b;y	587.2939453125	587.2907835333333	FALSE	FALSE	73.0	FALSE	TRUE	FALSE	FALSE
ENSDKLIK	GPGSMVAR	75	1	5	0	Mer2	Mer2	4	196.08479216	383	20210512_Q3_U3_1-2_WH_SA_JOW_20210506_1_B7.12663.12663.4 File:"20210512_Q3_U3_1-2_WH_SA_JOW_20210506_1_B7.raw"_ NativeID:"controllerType=0 controllerNumber=1 scan=12663"	JOW_20210506_s1_XiViewer_spectra.mgf	1	20.0 ppm	peptide;a;b;y	479.75679982603	479.75310379	FALSE	FALSE	29.0	FALSE	TRUE	FALSE	FALSE
GPGSMoxVAR	GPGSMVAR	1	1	0	0	Mer2	Mer2	3	196.08479216	163	20210512_Q3_U3_1-2_WH_SA_JOW_20210506_1_B7.12699.12699.3 File:"20210512_Q3_U3_1-2_WH_SA_JOW_20210506_1_B7.raw"_ NativeID:"controllerType=0 controllerNumber=1 scan=12699"	JOW_20210506_s1_XiViewer_spectra.mgf	1	20.0 ppm	peptide;a;b;y	587.294688855946	587.2907835333333	FALSE	FALSE	109.0	FALSE	TRUE	FALSE	FALSE
GPGSMoxVAR	GPGSMVAR	1	1	0	0	Mer2	Mer2	3	196.08479216	352	20210512_Q3_U3_1-2_WH_SA_JOW_20210506_1_B7.13898.13898.3 File:"20210512_Q3_U3_1-2_WH_SA_JOW_20210506_1_B7.raw"_ NativeID:"controllerType=0 controllerNumber=1 scan=13898"	JOW_20210506_s1_XiViewer_spectra.mgf	1	20.0 ppm	peptide;a;b;y	587.296031195112	587.2907835333333	FALSE	FALSE	7.0	FALSE	TRUE	FALSE	FALSE
SIFSHSGKVTNAGALEESDK	GPGSMVAR	38	1	6	0	Mer2	Mer2	4	196.08479216	893	20210512_Q3_U3_1-2_WH_SA_JOW_20210506_1_B7.14979.14979.4 File:"20210512_Q3_U3_1-2_WH_SA_JOW_20210506_1_B7.raw"_ NativeID:"controllerType=0 controllerNumber=1 scan=14979"	JOW_20210506_s1_XiViewer_spectra.mgf	1	20.0 ppm	peptide;a;b;y	762.385126039576	762.377916515	FALSE	FALSE	28.0	FALSE	TRUE	FALSE	FALSE
GPGSMVAR	GPGSMVAR	1	1	0	0	Mer2	Mer2	3	196.08479216	566	20210512_Q3_U3_1-2_WH_SA_JOW_20210506_1_B7.15273.15273.3 File:"20210512_Q3_U3_1-2_WH_SA_JOW_20210506_1_B7.raw"_ NativeID:"controllerType=0 controllerNumber=1 scan=15273"	JOW_20210506_s1_XiViewer_spectra.mgf	1	20.0 ppm	peptide;a;b;y	581.963257874404	581.9591453333334	FALSE	FALSE	195.0	FALSE	TRUE	FALSE	FALSE
YNSKITR	YNSKITR	160	160	4	6	Mer2	Mer2	3	196.08479216	638	20210512_Q3_U3_1-2_WH_SA_JOW_20210506_1_B7.20178.20178.3 File:"20210512_Q3_U3_1-2_WH_SA_JOW_20210506_1_B7.raw"_ NativeID:"controllerType=0 controllerNumber=1 scan=20178"	JOW_20210506_s1_XiViewer_spectra.mgf	1	20.0 ppm	peptide;a;b;y	653.357116699219	653.35331718	FALSE	FALSE	3.0	FALSE	TRUE	FALSE	FALSE
YNSKITR	YNSKITR	160	160	1	4	Mer2	Mer2	3	196.08479216	567	20210512_Q3_U3_1-2_WH_SA_JOW_20210506_1_B7.20405.20405.3 File:"20210512_Q3_U3_1-2_WH_SA_JOW_20210506_1_B7.raw"_ NativeID:"controllerType=0 controllerNumber=1 scan=20405"	JOW_20210506_s1_XiViewer_spectra.mgf	1	20.0 ppm	peptide;a;b;y	653.358154296875	653.35331718	FALSE	FALSE	5.0	FALSE	TRUE	FALSE	FALSE
YNSKITR	YNSKITR	160	160	4	6	Mer2	Mer2	3	196.08479216	624	20210512_Q3_U3_1-2_WH_SA_JOW_20210506_1_B7.20700.20700.3 File:"20210512_Q3_U3_1-2_WH_SA_JOW_20210506_1_B7.raw"_ NativeID:"controllerType=0 controllerNumber=1 scan=20700"	JOW_20210506_s1_XiViewer_spectra.mgf	1	20.0 ppm	peptide;a;b;y	653.356323242188	653.35331718	FALSE	FALSE	4.0	FALSE	TRUE	FALSE	FALSE
TKSDSSYR	TKSDSSYR	143	143	2	7	Mer2	Mer2	4	196.08479216	766	20210512_Q3_U3_1-2_WH_SA_JOW_20210506_1_B7.5643.5643.4 File:"20210512_Q3_U3_1-2_WH_SA_JOW_20210506_1_B7.raw"_ NativeID:"controllerType=0 controllerNumber=1 scan=5643"	JOW_20210506_s1_XiViewer_spectra.mgf	1	20.0 ppm	peptide;a;b;y	521.250671386719	521.24881115	FALSE	FALSE	43.0	FALSE	TRUE	FALSE	FALSE
YNSKITR	YNSKITR	160	160	4	6	Mer2	Mer2	4	196.08479216	615	20210512_Q3_U3_1-2_WH_SA_JOW_20210506_1_B7.8407.8407.4 File:"20210512_Q3_U3_1-2_WH_SA_JOW_20210506_1_B7.raw"_ NativeID:"controllerType=0 controllerNumber=1 scan=8407"	JOW_20210506_s1_XiViewer_spectra.mgf	1	20.0 ppm	peptide;a;b;y	490.268818041576	490.26680698	FALSE	FALSE	12.0	FALSE	TRUE	FALSE	FALSE
YNSKITR	GPGSMoxVAR	160	1	4	0	Mer2	Mer2	3	196.08479216	296	20210512_Q3_U3_1-2_WH_SA_JOW_20210506_1_B9.10029.10029.3 File:"20210512_Q3_U3_1-2_WH_SA_JOW_20210506_1_B9.raw"_ NativeID:"controllerType=0 controllerNumber=1 scan=10029"	JOW_20210506_s1_XiViewer_spectra.mgf	1	20.0 ppm	peptide;a;b;y	622.993406480083	622.9878694566667	FALSE	FALSE	132.0	FALSE	TRUE	FALSE	FALSE
YNSKITR	GPGSMoxVAR	160	1	4	0	Mer2	Mer2	3	196.08479216	663	20210512_Q3_U3_1-2_WH_SA_JOW_20210506_1_B9.10183.10183.3 File:"20210512_Q3_U3_1-2_WH_SA_JOW_20210506_1_B9.raw"_ NativeID:"controllerType=0 controllerNumber=1 scan=10183"	JOW_20210506_s1_XiViewer_spectra.mgf	1	20.0 ppm	peptide;a;b;y	622.993017122922	622.9878694566667	FALSE	FALSE	98.0	FALSE	TRUE	FALSE	FALSE
YNSKITR	GPGSMoxVAR	160	1	4	0	Mer2	Mer2	3	196.08479216	342	20210512_Q3_U3_1-2_WH_SA_JOW_20210506_1_B9.10341.10341.3 File:"20210512_Q3_U3_1-2_WH_SA_JOW_20210506_1_B9.raw"_ NativeID:"controllerType=0 controllerNumber=1 scan=10341"	JOW_20210506_s1_XiViewer_spectra.mgf	1	20.0 ppm	peptide;a;b;y	622.993048987837	622.9878694566667	FALSE	FALSE	26.0	FALSE	TRUE	FALSE	FALSE
ISGLIYEETR	KKSVPPPR	46	254	6	1	H4	Mer2	4	196.08479216	436	20210512_Q3_U3_1-2_WH_SA_JOW_20210506_1_B9.10594.10594.4 File:"20210512_Q3_U3_1-2_WH_SA_JOW_20210506_1_B9.raw"_ NativeID:"controllerType=0 controllerNumber=1 scan=10594"	JOW_20210506_s1_XiViewer_spectra.mgf	1	20.0 ppm	peptide;a;b;y	571.829317231608	571.821946305	FALSE	FALSE	27.0	FALSE	TRUE	FALSE	FALSE
YNSKITR	GPGSMoxVAR	160	1	3	0	Mer2	Mer2	3	196.08479216	338	20210512_Q3_U3_1-2_WH_SA_JOW_20210506_1_B9.10825.10825.3 File:"20210512_Q3_U3_1-2_WH_SA_JOW_20210506_1_B9.raw"_ NativeID:"controllerType=0 controllerNumber=1 scan=10825"	JOW_20210506_s1_XiViewer_spectra.mgf	1	20.0 ppm	peptide;a;b;y	622.992970487696	622.9878694566667	FALSE	FALSE	36.0	FALSE	TRUE	FALSE	FALSE
GPGSMoxVAR	GPGSMoxVAR	1	1	0	0	Mer2	Mer2	3	196.08479216	434	20210512_Q3_U3_1-2_WH_SA_JOW_20210506_1_B9.10948.10948.3 File:"20210512_Q3_U3_1-2_WH_SA_JOW_20210506_1_B9.raw"_ NativeID:"controllerType=0 controllerNumber=1 scan=10948"	JOW_20210506_s1_XiViewer_spectra.mgf	1	20.0 ppm	peptide;a;b;y	592.626440984777	592.6224217333333	FALSE	FALSE	171.0	FALSE	TRUE	FALSE	FALSE
KKSVPPPR	KGNYAER	254	36	1	1	Mer2	H2a	3	196.08479216	826	20210512_Q3_U3_1-2_WH_SA_JOW_20210506_1_B9.11004.11004.3 File:"20210512_Q3_U3_1-2_WH_SA_JOW_20210506_1_B9.raw"_ NativeID:"controllerType=0 controllerNumber=1 scan=11004"	JOW_20210506_s1_XiViewer_spectra.mgf	1	20.0 ppm	peptide;a;b;y	647.696948099262	647.6936737899999	FALSE	FALSE	32.0	FALSE	TRUE	FALSE	FALSE
GPGSMoxVAR	GPGSMoxVAR	1	1	0	0	Mer2	Mer2	3	196.08479216	874	20210512_Q3_U3_1-2_WH_SA_JOW_20210506_1_B9.11096.11096.3 File:"20210512_Q3_U3_1-2_WH_SA_JOW_20210506_1_B9.raw"_ NativeID:"controllerType=0 controllerNumber=1 scan=11096"	JOW_20210506_s1_XiViewer_spectra.mgf	1	20.0 ppm	peptide;a;b;y	592.626927354074	592.6224217333333	FALSE	FALSE	203.0	FALSE	TRUE	FALSE	FALSE
GPGSMoxVAR	GPGSMoxVAR	1	1	0	0	Mer2	Mer2	3	196.08479216	456	20210512_Q3_U3_1-2_WH_SA_JOW_20210506_1_B9.11250.11250.3 File:"20210512_Q3_U3_1-2_WH_SA_JOW_20210506_1_B9.raw"_ NativeID:"controllerType=0 controllerNumber=1 scan=11250"	JOW_20210506_s1_XiViewer_spectra.mgf	1	20.0 ppm	peptide;a;b;y	592.626789098323	592.6224217333333	FALSE	FALSE	188.0	FALSE	TRUE	FALSE	FALSE
KSVPPPR	GPGSMVAR	255	1	1	0	Mer2	Mer2	3	196.08479216	3	20210512_Q3_U3_1-2_WH_SA_JOW_20210506_1_B9.11312.11312.3 File:"20210512_Q3_U3_1-2_WH_SA_JOW_20210506_1_B9.raw"_ NativeID:"controllerType=0 controllerNumber=1 scan=11312"	JOW_20210506_s1_XiViewer_spectra.mgf	1	20.0 ppm	peptide;a;b;y	583.989499729735	583.9858002933333	FALSE	FALSE	124.0	FALSE	TRUE	FALSE	FALSE
YNSKITR	GPGSMoxVAR	160	1	4	0	Mer2	Mer2	3	196.08479216	877	20210512_Q3_U3_1-2_WH_SA_JOW_20210506_1_B9.11374.11374.3 File:"20210512_Q3_U3_1-2_WH_SA_JOW_20210506_1_B9.raw"_ NativeID:"controllerType=0 controllerNumber=1 scan=11374"	JOW_20210506_s1_XiViewer_spectra.mgf	1	20.0 ppm	peptide;a;b;y	622.991766562668	622.9878694566667	FALSE	FALSE	13.0	FALSE	TRUE	FALSE	FALSE
GPGSMoxVAR	GPGSMoxVAR	1	1	0	0	Mer2	Mer2	3	196.08479216	254	20210512_Q3_U3_1-2_WH_SA_JOW_20210506_1_B9.11437.11437.3 File:"20210512_Q3_U3_1-2_WH_SA_JOW_20210506_1_B9.raw"_ NativeID:"controllerType=0 controllerNumber=1 scan=11437"	JOW_20210506_s1_XiViewer_spectra.mgf	1	20.0 ppm	peptide;a;b;y	592.625841507116	592.6224217333333	FALSE	FALSE	195.0	FALSE	TRUE	FALSE	FALSE
GPGSMoxVAR	GPGSMoxVAR	1	1	0	0	Mer2	Mer2	3	196.08479216	247	20210512_Q3_U3_1-2_WH_SA_JOW_20210506_1_B9.11642.11642.3 File:"20210512_Q3_U3_1-2_WH_SA_JOW_20210506_1_B9.raw"_ NativeID:"controllerType=0 controllerNumber=1 scan=11642"	JOW_20210506_s1_XiViewer_spectra.mgf	1	20.0 ppm	peptide;a;b;y	592.626064610407	592.6224217333333	FALSE	FALSE	216.0	FALSE	TRUE	FALSE	FALSE
GPGSMoxVAR	GPGSMoxVAR	1	1	0	0	Mer2	Mer2	3	196.08479216	850	20210512_Q3_U3_1-2_WH_SA_JOW_20210506_1_B9.11851.11851.3 File:"20210512_Q3_U3_1-2_WH_SA_JOW_20210506_1_B9.raw"_ NativeID:"controllerType=0 controllerNumber=1 scan=11851"	JOW_20210506_s1_XiViewer_spectra.mgf	1	20.0 ppm	peptide;a;b;y	592.626605211859	592.6224217333333	FALSE	FALSE	218.0	FALSE	TRUE	FALSE	FALSE
GPGSMoxVAR	GPGSMoxVAR	1	1	0	0	Mer2	Mer2	3	196.08479216	710	20210512_Q3_U3_1-2_WH_SA_JOW_20210506_1_B9.12060.12060.3 File:"20210512_Q3_U3_1-2_WH_SA_JOW_20210506_1_B9.raw"_ NativeID:"controllerType=0 controllerNumber=1 scan=12060"	JOW_20210506_s1_XiViewer_spectra.mgf	1	20.0 ppm	peptide;a;b;y	592.626504564708	592.6224217333333	FALSE	FALSE	212.0	FALSE	TRUE	FALSE	FALSE
YNSKITR	GPGSMoxVAR	160	1	4	0	Mer2	Mer2	3	196.08479216	328	20210512_Q3_U3_1-2_WH_SA_JOW_20210506_1_B9.12098.12098.3 File:"20210512_Q3_U3_1-2_WH_SA_JOW_20210506_1_B9.raw"_ NativeID:"controllerType=0 controllerNumber=1 scan=12098"	JOW_20210506_s1_XiViewer_spectra.mgf	1	20.0 ppm	peptide;a;b;y	622.991927141113	622.9878694566667	FALSE	FALSE	19.0	FALSE	TRUE	FALSE	FALSE
ENSDKLIK	GPGSMoxVAR	75	1	5	0	Mer2	Mer2	3	196.08479216	650	20210512_Q3_U3_1-2_WH_SA_JOW_20210506_1_B9.12121.12121.3 File:"20210512_Q3_U3_1-2_WH_SA_JOW_20210506_1_B9.raw"_ NativeID:"controllerType=0 controllerNumber=1 scan=12121"	JOW_20210506_s1_XiViewer_spectra.mgf	1	20.0 ppm	peptide;a;b;y	644.671875	644.66668446	FALSE	FALSE	26.0	FALSE	TRUE	FALSE	FALSE
GPGSMoxVAR	GPGSMoxVAR	1	1	0	0	Mer2	Mer2	3	196.08479216	137	20210512_Q3_U3_1-2_WH_SA_JOW_20210506_1_B9.12270.12270.3 File:"20210512_Q3_U3_1-2_WH_SA_JOW_20210506_1_B9.raw"_ NativeID:"controllerType=0 controllerNumber=1 scan=12270"	JOW_20210506_s1_XiViewer_spectra.mgf	1	20.0 ppm	peptide;a;b;y	592.626714059227	592.6224217333333	FALSE	FALSE	197.0	FALSE	TRUE	FALSE	FALSE
GPGSMoxVAR	GPGSMoxVAR	1	1	0	0	Mer2	Mer2	3	196.08479216	393	20210512_Q3_U3_1-2_WH_SA_JOW_20210506_1_B9.12503.12503.3 File:"20210512_Q3_U3_1-2_WH_SA_JOW_20210506_1_B9.raw"_ NativeID:"controllerType=0 controllerNumber=1 scan=12503"	JOW_20210506_s1_XiViewer_spectra.mgf	1	20.0 ppm	peptide;a;b;y	592.627394482264	592.6224217333333	FALSE	FALSE	108.0	FALSE	TRUE	FALSE	FALSE
YNSKITR	GPGSMoxVAR	160	1	4	0	Mer2	Mer2	3	196.08479216	778	20210512_Q3_U3_1-2_WH_SA_JOW_20210506_1_B9.12511.12511.3 File:"20210512_Q3_U3_1-2_WH_SA_JOW_20210506_1_B9.raw"_ NativeID:"controllerType=0 controllerNumber=1 scan=12511"	JOW_20210506_s1_XiViewer_spectra.mgf	1	20.0 ppm	peptide;a;b;y	622.992954303549	622.9878694566667	FALSE	FALSE	29.0	FALSE	TRUE	FALSE	FALSE
ENSDKLIK	GPGSMoxVAR	75	1	5	0	Mer2	Mer2	3	196.08479216	365	20210512_Q3_U3_1-2_WH_SA_JOW_20210506_1_B9.12522.12522.3 File:"20210512_Q3_U3_1-2_WH_SA_JOW_20210506_1_B9.raw"_ NativeID:"controllerType=0 controllerNumber=1 scan=12522"	JOW_20210506_s1_XiViewer_spectra.mgf	1	20.0 ppm	peptide;a;b;y	644.672162585531	644.66668446	FALSE	FALSE	28.0	FALSE	TRUE	FALSE	FALSE
YNSKITR	GPGSMoxVAR	160	1	4	0	Mer2	Mer2	3	196.08479216	266	20210512_Q3_U3_1-2_WH_SA_JOW_20210506_1_B9.12710.12710.3 File:"20210512_Q3_U3_1-2_WH_SA_JOW_20210506_1_B9.raw"_ NativeID:"controllerType=0 controllerNumber=1 scan=12710"	JOW_20210506_s1_XiViewer_spectra.mgf	1	20.0 ppm	peptide;a;b;y	622.993197454256	622.9878694566667	FALSE	FALSE	107.0	FALSE	TRUE	FALSE	FALSE
ENSDKLIK	GPGSMoxVAR	75	1	5	0	Mer2	Mer2	3	196.08479216	180	20210512_Q3_U3_1-2_WH_SA_JOW_20210506_1_B9.12720.12720.3 File:"20210512_Q3_U3_1-2_WH_SA_JOW_20210506_1_B9.raw"_ NativeID:"controllerType=0 controllerNumber=1 scan=12720"	JOW_20210506_s1_XiViewer_spectra.mgf	1	20.0 ppm	peptide;a;b;y	644.672597437774	644.66668446	FALSE	FALSE	25.0	FALSE	TRUE	FALSE	FALSE
GPGSMoxVAR	GPGSMoxVAR	1	1	0	0	Mer2	Mer2	3	196.08479216	734	20210512_Q3_U3_1-2_WH_SA_JOW_20210506_1_B9.12768.12768.3 File:"20210512_Q3_U3_1-2_WH_SA_JOW_20210506_1_B9.raw"_ NativeID:"controllerType=0 controllerNumber=1 scan=12768"	JOW_20210506_s1_XiViewer_spectra.mgf	1	20.0 ppm	peptide;a;b;y	592.627745303479	592.6224217333333	FALSE	FALSE	123.0	FALSE	TRUE	FALSE	FALSE
YNSKITR	GPGSMVAR	160	1	4	0	Mer2	Mer2	3	196.08479216	397	20210512_Q3_U3_1-2_WH_SA_JOW_20210506_1_B9.12770.12770.3 File:"20210512_Q3_U3_1-2_WH_SA_JOW_20210506_1_B9.raw"_ NativeID:"controllerType=0 controllerNumber=1 scan=12770"	JOW_20210506_s1_XiViewer_spectra.mgf	1	20.0 ppm	peptide;a;b;y	617.661435719151	617.6562312566667	FALSE	FALSE	22.0	FALSE	TRUE	FALSE	FALSE
YNSKITR	GPGSMVAR	160	1	4	0	Mer2	Mer2	4	196.08479216	424	20210512_Q3_U3_1-2_WH_SA_JOW_20210506_1_B9.12844.12844.4 File:"20210512_Q3_U3_1-2_WH_SA_JOW_20210506_1_B9.raw"_ NativeID:"controllerType=0 controllerNumber=1 scan=12844"	JOW_20210506_s1_XiViewer_spectra.mgf	1	20.0 ppm	peptide;a;b;y	463.498067444607	463.4939925375	FALSE	FALSE	99.0	FALSE	TRUE	FALSE	FALSE
YNSKITR	GPGSMoxVAR	160	1	4	0	Mer2	Mer2	3	196.08479216	282	20210512_Q3_U3_1-2_WH_SA_JOW_20210506_1_B9.12919.12919.3 File:"20210512_Q3_U3_1-2_WH_SA_JOW_20210506_1_B9.raw"_ NativeID:"controllerType=0 controllerNumber=1 scan=12919"	JOW_20210506_s1_XiViewer_spectra.mgf	1	20.0 ppm	peptide;a;b;y	622.992556804961	622.9878694566667	FALSE	FALSE	15.0	FALSE	TRUE	FALSE	FALSE
ENSDKLIK	GPGSMoxVAR	75	1	5	0	Mer2	Mer2	3	196.08479216	832	20210512_Q3_U3_1-2_WH_SA_JOW_20210506_1_B9.12920.12920.3 File:"20210512_Q3_U3_1-2_WH_SA_JOW_20210506_1_B9.raw"_ NativeID:"controllerType=0 controllerNumber=1 scan=12920"	JOW_20210506_s1_XiViewer_spectra.mgf	1	20.0 ppm	peptide;a;b;y	644.671679159899	644.66668446	FALSE	FALSE	42.0	FALSE	TRUE	FALSE	FALSE
VSTAMLSKGDEK	YNSKITR	130	160	8	6	Mer2	Mer2	3	196.08479216	498	20210512_Q3_U3_1-2_WH_SA_JOW_20210506_1_B9.12921.12921.3 File:"20210512_Q3_U3_1-2_WH_SA_JOW_20210506_1_B9.raw"_ NativeID:"controllerType=0 controllerNumber=1 scan=12921"	JOW_20210506_s1_XiViewer_spectra.mgf	1	20.0 ppm	peptide;a;b;y	781.411366407866	781.4055292933334	FALSE	FALSE	7.0	FALSE	TRUE	FALSE	FALSE
YNSKITR	GPGSMVAR	160	1	4	0	Mer2	Mer2	3	196.08479216	159	20210512_Q3_U3_1-2_WH_SA_JOW_20210506_1_B9.12973.12973.3 File:"20210512_Q3_U3_1-2_WH_SA_JOW_20210506_1_B9.raw"_ NativeID:"controllerType=0 controllerNumber=1 scan=12973"	JOW_20210506_s1_XiViewer_spectra.mgf	1	20.0 ppm	peptide;a;b;y	617.661772523847	617.6562312566667	FALSE	FALSE	29.0	FALSE	TRUE	FALSE	FALSE
GPGSMoxVAR	GPGSMoxVAR	1	1	0	0	Mer2	Mer2	3	196.08479216	875	20210512_Q3_U3_1-2_WH_SA_JOW_20210506_1_B9.12975.12975.3 File:"20210512_Q3_U3_1-2_WH_SA_JOW_20210506_1_B9.raw"_ NativeID:"controllerType=0 controllerNumber=1 scan=12975"	JOW_20210506_s1_XiViewer_spectra.mgf	1	20.0 ppm	peptide;a;b;y	592.627373726231	592.6224217333333	FALSE	FALSE	216.0	FALSE	TRUE	FALSE	FALSE
GPGSMoxVAR	GPGSMoxVAR	1	1	0	0	Mer2	Mer2	3	196.08479216	544	20210512_Q3_U3_1-2_WH_SA_JOW_20210506_1_B9.13183.13183.3 File:"20210512_Q3_U3_1-2_WH_SA_JOW_20210506_1_B9.raw"_ NativeID:"controllerType=0 controllerNumber=1 scan=13183"	JOW_20210506_s1_XiViewer_spectra.mgf	1	20.0 ppm	peptide;a;b;y	592.627837739078	592.6224217333333	FALSE	FALSE	189.0	FALSE	TRUE	FALSE	FALSE
YNSKITR	GPGSMVAR	160	1	4	0	Mer2	Mer2	3	196.08479216	564	20210512_Q3_U3_1-2_WH_SA_JOW_20210506_1_B9.13184.13184.3 File:"20210512_Q3_U3_1-2_WH_SA_JOW_20210506_1_B9.raw"_ NativeID:"controllerType=0 controllerNumber=1 scan=13184"	JOW_20210506_s1_XiViewer_spectra.mgf	1	20.0 ppm	peptide;a;b;y	617.661684232277	617.6562312566667	FALSE	FALSE	68.0	FALSE	TRUE	FALSE	FALSE
GPGSMoxVAR	GPGSMoxVAR	1	1	0	0	Mer2	Mer2	3	196.08479216	238	20210512_Q3_U3_1-2_WH_SA_JOW_20210506_1_B9.13391.13391.3 File:"20210512_Q3_U3_1-2_WH_SA_JOW_20210506_1_B9.raw"_ NativeID:"controllerType=0 controllerNumber=1 scan=13391"	JOW_20210506_s1_XiViewer_spectra.mgf	1	20.0 ppm	peptide;a;b;y	592.627608186928	592.6224217333333	FALSE	FALSE	169.0	FALSE	TRUE	FALSE	FALSE
GPGSMoxVAR	GPGSMoxVAR	1	1	0	0	Mer2	Mer2	3	196.08479216	565	20210512_Q3_U3_1-2_WH_SA_JOW_20210506_1_B9.13600.13600.3 File:"20210512_Q3_U3_1-2_WH_SA_JOW_20210506_1_B9.raw"_ NativeID:"controllerType=0 controllerNumber=1 scan=13600"	JOW_20210506_s1_XiViewer_spectra.mgf	1	20.0 ppm	peptide;a;b;y	592.627731988892	592.6224217333333	FALSE	FALSE	217.0	FALSE	TRUE	FALSE	FALSE
YNSKITR	GPGSMVAR	160	1	4	0	Mer2	Mer2	3	196.08479216	301	20210512_Q3_U3_1-2_WH_SA_JOW_20210506_1_B9.13602.13602.3 File:"20210512_Q3_U3_1-2_WH_SA_JOW_20210506_1_B9.raw"_ NativeID:"controllerType=0 controllerNumber=1 scan=13602"	JOW_20210506_s1_XiViewer_spectra.mgf	1	20.0 ppm	peptide;a;b;y	617.661641661559	617.6562312566667	FALSE	FALSE	14.0	FALSE	TRUE	FALSE	FALSE
LIKVLNENSK	YNSKITR	80	160	9	4	Mer2	Mer2	4	196.08479216	98	20210512_Q3_U3_1-2_WH_SA_JOW_20210506_1_B9.13790.13790.4 File:"20210512_Q3_U3_1-2_WH_SA_JOW_20210506_1_B9.raw"_ NativeID:"controllerType=0 controllerNumber=1 scan=13790"	JOW_20210506_s1_XiViewer_spectra.mgf	1	20.0 ppm	peptide;a;b;y	559.32293492563	559.31803379	FALSE	FALSE	40.0	FALSE	TRUE	FALSE	FALSE
GPGSMoxVAR	GPGSMoxVAR	1	1	0	0	Mer2	Mer2	3	196.08479216	783	20210512_Q3_U3_1-2_WH_SA_JOW_20210506_1_B9.13798.13798.3 File:"20210512_Q3_U3_1-2_WH_SA_JOW_20210506_1_B9.raw"_ NativeID:"controllerType=0 controllerNumber=1 scan=13798"	JOW_20210506_s1_XiViewer_spectra.mgf	1	20.0 ppm	peptide;a;b;y	592.627356345251	592.6224217333333	FALSE	FALSE	187.0	FALSE	TRUE	FALSE	FALSE
GPGSMoxVAR	GPGSMoxVAR	1	1	0	0	Mer2	Mer2	3	196.08479216	278	20210512_Q3_U3_1-2_WH_SA_JOW_20210506_1_B9.13996.13996.3 File:"20210512_Q3_U3_1-2_WH_SA_JOW_20210506_1_B9.raw"_ NativeID:"controllerType=0 controllerNumber=1 scan=13996"	JOW_20210506_s1_XiViewer_spectra.mgf	1	20.0 ppm	peptide;a;b;y	592.627410479451	592.6224217333333	FALSE	FALSE	224.0	FALSE	TRUE	FALSE	FALSE
GPGSMoxVAR	GPGSMoxVAR	1	1	0	0	Mer2	Mer2	3	196.08479216	732	20210512_Q3_U3_1-2_WH_SA_JOW_20210506_1_B9.14206.14206.3 File:"20210512_Q3_U3_1-2_WH_SA_JOW_20210506_1_B9.raw"_ NativeID:"controllerType=0 controllerNumber=1 scan=14206"	JOW_20210506_s1_XiViewer_spectra.mgf	1	20.0 ppm	peptide;a;b;y	592.627471784141	592.6224217333333	FALSE	FALSE	215.0	FALSE	TRUE	FALSE	FALSE
SIFSHSGK	GPGSMoxVAR	38	1	4	0	Mer2	Mer2	3	196.08479216	309	20210512_Q3_U3_1-2_WH_SA_JOW_20210506_1_B9.14362.14362.3 File:"20210512_Q3_U3_1-2_WH_SA_JOW_20210506_1_B9.raw"_ NativeID:"controllerType=0 controllerNumber=1 scan=14362"	JOW_20210506_s1_XiViewer_spectra.mgf	1	20.0 ppm	peptide;a;b;y	616.645571929895	616.64046974	FALSE	FALSE	43.0	FALSE	TRUE	FALSE	FALSE
GPGSMoxVAR	GPGSMoxVAR	1	1	0	0	Mer2	Mer2	3	196.08479216	664	20210512_Q3_U3_1-2_WH_SA_JOW_20210506_1_B9.14404.14404.3 File:"20210512_Q3_U3_1-2_WH_SA_JOW_20210506_1_B9.raw"_ NativeID:"controllerType=0 controllerNumber=1 scan=14404"	JOW_20210506_s1_XiViewer_spectra.mgf	1	20.0 ppm	peptide;a;b;y	592.628007271344	592.6224217333333	FALSE	FALSE	222.0	FALSE	TRUE	FALSE	FALSE
TLCcmKSLNK	GPGSMVAR	90	1	5	0	Mer2	Mer2	3	196.08479216	742	20210512_Q3_U3_1-2_WH_SA_JOW_20210506_1_B9.14469.14469.3 File:"20210512_Q3_U3_1-2_WH_SA_JOW_20210506_1_B9.raw"_ NativeID:"controllerType=0 controllerNumber=1 scan=14469"	JOW_20210506_s1_XiViewer_spectra.mgf	1	20.0 ppm	peptide;a;b;y	645.010992093241	645.0046431233333	FALSE	FALSE	43.0	FALSE	TRUE	FALSE	FALSE
GPGSMoxVAR	GPGSMoxVAR	1	1	0	0	Mer2	Mer2	3	196.08479216	761	20210512_Q3_U3_1-2_WH_SA_JOW_20210506_1_B9.14612.14612.3 File:"20210512_Q3_U3_1-2_WH_SA_JOW_20210506_1_B9.raw"_ NativeID:"controllerType=0 controllerNumber=1 scan=14612"	JOW_20210506_s1_XiViewer_spectra.mgf	1	20.0 ppm	peptide;a;b;y	592.627301292947	592.6224217333333	FALSE	FALSE	219.0	FALSE	TRUE	FALSE	FALSE
GPGSMoxVAR	GPGSMoxVAR	1	1	0	0	Mer2	Mer2	3	196.08479216	290	20210512_Q3_U3_1-2_WH_SA_JOW_20210506_1_B9.14810.14810.3 File:"20210512_Q3_U3_1-2_WH_SA_JOW_20210506_1_B9.raw"_ NativeID:"controllerType=0 controllerNumber=1 scan=14810"	JOW_20210506_s1_XiViewer_spectra.mgf	1	20.0 ppm	peptide;a;b;y	592.627744185091	592.6224217333333	FALSE	FALSE	217.0	FALSE	TRUE	FALSE	FALSE
GPGSMoxVAR	GPGSMVAR	1	1	0	0	Mer2	Mer2	3	196.08479216	273	20210512_Q3_U3_1-2_WH_SA_JOW_20210506_1_B9.14920.14920.3 File:"20210512_Q3_U3_1-2_WH_SA_JOW_20210506_1_B9.raw"_ NativeID:"controllerType=0 controllerNumber=1 scan=14920"	JOW_20210506_s1_XiViewer_spectra.mgf	1	20.0 ppm	peptide;a;b;y	587.296062549479	587.2907835333333	FALSE	FALSE	141.0	FALSE	TRUE	FALSE	FALSE
SIFSHSGKVTNAGALEESDK	YNSKITR	38	160	4	4	Mer2	Mer2	5	196.08479216	562	20210512_Q3_U3_1-2_WH_SA_JOW_20210506_1_B9.14989.14989.5 File:"20210512_Q3_U3_1-2_WH_SA_JOW_20210506_1_B9.raw"_ NativeID:"controllerType=0 controllerNumber=1 scan=14989"	JOW_20210506_s1_XiViewer_spectra.mgf	1	20.0 ppm	peptide;a;b;y	631.52734934487	631.5220400420001	FALSE	FALSE	80.0	FALSE	TRUE	FALSE	FALSE
GPGSMoxVAR	GPGSMoxVAR	1	1	0	0	Mer2	Mer2	3	196.08479216	415	20210512_Q3_U3_1-2_WH_SA_JOW_20210506_1_B9.15019.15019.3 File:"20210512_Q3_U3_1-2_WH_SA_JOW_20210506_1_B9.raw"_ NativeID:"controllerType=0 controllerNumber=1 scan=15019"	JOW_20210506_s1_XiViewer_spectra.mgf	1	20.0 ppm	peptide;a;b;y	592.626439354881	592.6224217333333	FALSE	FALSE	187.0	FALSE	TRUE	FALSE	FALSE
GPGSMoxVAR	GPGSMVAR	1	1	0	0	Mer2	Mer2	3	196.08479216	242	20210512_Q3_U3_1-2_WH_SA_JOW_20210506_1_B9.15111.15111.3 File:"20210512_Q3_U3_1-2_WH_SA_JOW_20210506_1_B9.raw"_ NativeID:"controllerType=0 controllerNumber=1 scan=15111"	JOW_20210506_s1_XiViewer_spectra.mgf	1	20.0 ppm	peptide;a;b;y	587.295617673087	587.2907835333333	FALSE	FALSE	56.0	FALSE	TRUE	FALSE	FALSE
GPGSMoxVAR	GPGSMoxVAR	1	1	0	0	Mer2	Mer2	3	196.08479216	6	20210512_Q3_U3_1-2_WH_SA_JOW_20210506_1_B9.15213.15213.3 File:"20210512_Q3_U3_1-2_WH_SA_JOW_20210506_1_B9.raw"_ NativeID:"controllerType=0 controllerNumber=1 scan=15213"	JOW_20210506_s1_XiViewer_spectra.mgf	1	20.0 ppm	peptide;a;b;y	592.627656595251	592.6224217333333	FALSE	FALSE	168.0	FALSE	TRUE	FALSE	FALSE
GPGSMoxVAR	GPGSMVAR	1	1	0	0	Mer2	Mer2	3	196.08479216	466	20210512_Q3_U3_1-2_WH_SA_JOW_20210506_1_B9.15309.15309.3 File:"20210512_Q3_U3_1-2_WH_SA_JOW_20210506_1_B9.raw"_ NativeID:"controllerType=0 controllerNumber=1 scan=15309"	JOW_20210506_s1_XiViewer_spectra.mgf	1	20.0 ppm	peptide;a;b;y	587.295929622696	587.2907835333333	FALSE	FALSE	81.0	FALSE	TRUE	FALSE	FALSE
GPGSMoxVAR	GPGSMoxVAR	1	1	0	0	Mer2	Mer2	3	196.08479216	577	20210512_Q3_U3_1-2_WH_SA_JOW_20210506_1_B9.15409.15409.3 File:"20210512_Q3_U3_1-2_WH_SA_JOW_20210506_1_B9.raw"_ NativeID:"controllerType=0 controllerNumber=1 scan=15409"	JOW_20210506_s1_XiViewer_spectra.mgf	1	20.0 ppm	peptide;a;b;y	592.627197265625	592.6224217333333	FALSE	FALSE	63.0	FALSE	TRUE	FALSE	FALSE
VSTAMLSKGDEK	ENSDKLIK	130	75	8	5	Mer2	Mer2	4	196.08479216	573	20210512_Q3_U3_1-2_WH_SA_JOW_20210506_1_B9.15412.15412.4 File:"20210512_Q3_U3_1-2_WH_SA_JOW_20210506_1_B9.raw"_ NativeID:"controllerType=0 controllerNumber=1 scan=15412"	JOW_20210506_s1_XiViewer_spectra.mgf	1	20.0 ppm	peptide;a;b;y	602.570657149453	602.5650773175	FALSE	FALSE	16.0	FALSE	TRUE	FALSE	FALSE
LIKVLNENSK	GPGSMoxVAR	80	1	3	0	Mer2	Mer2	3	196.08479216	584	20210512_Q3_U3_1-2_WH_SA_JOW_20210506_1_B9.15456.15456.3 File:"20210512_Q3_U3_1-2_WH_SA_JOW_20210506_1_B9.raw"_ NativeID:"controllerType=0 controllerNumber=1 scan=15456"	JOW_20210506_s1_XiViewer_spectra.mgf	1	20.0 ppm	peptide;a;b;y	715.06253417614	715.0561718700001	FALSE	FALSE	22.0	FALSE	TRUE	FALSE	FALSE
GPGSMoxVAR	GPGSMVAR	1	1	0	0	Mer2	Mer2	3	196.08479216	108	20210512_Q3_U3_1-2_WH_SA_JOW_20210506_1_B9.15507.15507.3 File:"20210512_Q3_U3_1-2_WH_SA_JOW_20210506_1_B9.raw"_ NativeID:"controllerType=0 controllerNumber=1 scan=15507"	JOW_20210506_s1_XiViewer_spectra.mgf	1	20.0 ppm	peptide;a;b;y	587.296286044021	587.2907835333333	FALSE	FALSE	84.0	FALSE	TRUE	FALSE	FALSE
GPGSMoxVAR	GPGSMoxVAR	1	1	0	0	Mer2	Mer2	3	196.08479216	556	20210512_Q3_U3_1-2_WH_SA_JOW_20210506_1_B9.15606.15606.3 File:"20210512_Q3_U3_1-2_WH_SA_JOW_20210506_1_B9.raw"_ NativeID:"controllerType=0 controllerNumber=1 scan=15606"	JOW_20210506_s1_XiViewer_spectra.mgf	1	20.0 ppm	peptide;a;b;y	592.627177504599	592.6224217333333	FALSE	FALSE	97.0	FALSE	TRUE	FALSE	FALSE
GPGSMoxVAR	GPGSMVAR	1	1	0	0	Mer2	Mer2	3	196.08479216	226	20210512_Q3_U3_1-2_WH_SA_JOW_20210506_1_B9.15694.15694.3 File:"20210512_Q3_U3_1-2_WH_SA_JOW_20210506_1_B9.raw"_ NativeID:"controllerType=0 controllerNumber=1 scan=15694"	JOW_20210506_s1_XiViewer_spectra.mgf	1	20.0 ppm	peptide;a;b;y	587.296171823446	587.2907835333333	FALSE	FALSE	117.0	FALSE	TRUE	FALSE	FALSE
GPGSMoxVAR	GPGSMoxVAR	1	1	0	0	Mer2	Mer2	3	196.08479216	103	20210512_Q3_U3_1-2_WH_SA_JOW_20210506_1_B9.15793.15793.3 File:"20210512_Q3_U3_1-2_WH_SA_JOW_20210506_1_B9.raw"_ NativeID:"controllerType=0 controllerNumber=1 scan=15793"	JOW_20210506_s1_XiViewer_spectra.mgf	1	20.0 ppm	peptide;a;b;y	592.628714916689	592.6224217333333	FALSE	FALSE	17.0	FALSE	TRUE	FALSE	FALSE
ENSDKLIK	GPGSMVAR	75	1	5	0	Mer2	Mer2	3	196.08479216	896	20210512_Q3_U3_1-2_WH_SA_JOW_20210506_1_B9.15829.15829.3 File:"20210512_Q3_U3_1-2_WH_SA_JOW_20210506_1_B9.raw"_ NativeID:"controllerType=0 controllerNumber=1 scan=15829"	JOW_20210506_s1_XiViewer_spectra.mgf	1	20.0 ppm	peptide;a;b;y	639.340936511117	639.33504626	FALSE	FALSE	21.0	FALSE	TRUE	FALSE	FALSE
GPGSMoxVAR	GPGSMVAR	1	1	0	0	Mer2	Mer2	3	196.08479216	170	20210512_Q3_U3_1-2_WH_SA_JOW_20210506_1_B9.15892.15892.3 File:"20210512_Q3_U3_1-2_WH_SA_JOW_20210506_1_B9.raw"_ NativeID:"controllerType=0 controllerNumber=1 scan=15892"	JOW_20210506_s1_XiViewer_spectra.mgf	1	20.0 ppm	peptide;a;b;y	587.295729863893	587.2907835333333	FALSE	FALSE	164.0	FALSE	TRUE	FALSE	FALSE
GPGSMoxVAR	GPGSMoxVAR	1	1	0	0	Mer2	Mer2	3	196.08479216	629	20210512_Q3_U3_1-2_WH_SA_JOW_20210506_1_B9.16000.16000.3 File:"20210512_Q3_U3_1-2_WH_SA_JOW_20210506_1_B9.raw"_ NativeID:"controllerType=0 controllerNumber=1 scan=16000"	JOW_20210506_s1_XiViewer_spectra.mgf	1	20.0 ppm	peptide;a;b;y	592.62779559263	592.6224217333333	FALSE	FALSE	126.0	FALSE	TRUE	FALSE	FALSE
GPGSMoxVAR	GPGSMVAR	1	1	0	0	Mer2	Mer2	3	196.08479216	496	20210512_Q3_U3_1-2_WH_SA_JOW_20210506_1_B9.16079.16079.3 File:"20210512_Q3_U3_1-2_WH_SA_JOW_20210506_1_B9.raw"_ NativeID:"controllerType=0 controllerNumber=1 scan=16079"	JOW_20210506_s1_XiViewer_spectra.mgf	1	20.0 ppm	peptide;a;b;y	587.295733431845	587.2907835333333	FALSE	FALSE	102.0	FALSE	TRUE	FALSE	FALSE
SIFSHSGKVTNAGALEESDK	GPGSMoxVAR	38	1	8	0	Mer2	Mer2	4	196.08479216	802	20210512_Q3_U3_1-2_WH_SA_JOW_20210506_1_B9.16162.16162.4 File:"20210512_Q3_U3_1-2_WH_SA_JOW_20210506_1_B9.raw"_ NativeID:"controllerType=0 controllerNumber=1 scan=16162"	JOW_20210506_s1_XiViewer_spectra.mgf	1	20.0 ppm	peptide;a;b;y	766.38400586104	766.376645165	FALSE	FALSE	62.0	FALSE	TRUE	FALSE	FALSE
VLLSLSKDMoxHSLQTR	YNSKITR	199	160	7	6	Mer2	Mer2	4	196.08479216	449	20210512_Q3_U3_1-2_WH_SA_JOW_20210506_1_B9.16302.16302.4 File:"20210512_Q3_U3_1-2_WH_SA_JOW_20210506_1_B9.raw"_ NativeID:"controllerType=0 controllerNumber=1 scan=16302"	JOW_20210506_s1_XiViewer_spectra.mgf	1	20.0 ppm	peptide;a;b;y	705.88710425979	705.88136645	FALSE	FALSE	68.0	FALSE	TRUE	FALSE	FALSE
KSVPPPRMMVTRSMK	YNSKITR	255	160	13	4	Mer2	Mer2	5	196.08479216	448	20210512_Q3_U3_1-2_WH_SA_JOW_20210506_1_B9.16306.16306.5 File:"20210512_Q3_U3_1-2_WH_SA_JOW_20210506_1_B9.raw"_ NativeID:"controllerType=0 controllerNumber=1 scan=16306"	JOW_20210506_s1_XiViewer_spectra.mgf	1	20.0 ppm	peptide;a;b;y	565.111938476563	565.105771934	FALSE	FALSE	16.0	FALSE	TRUE	FALSE	FALSE
GPGSMoxVAR	GPGSMVAR	1	1	0	0	Mer2	Mer2	3	196.08479216	707	20210512_Q3_U3_1-2_WH_SA_JOW_20210506_1_B9.16542.16542.3 File:"20210512_Q3_U3_1-2_WH_SA_JOW_20210506_1_B9.raw"_ NativeID:"controllerType=0 controllerNumber=1 scan=16542"	JOW_20210506_s1_XiViewer_spectra.mgf	1	20.0 ppm	peptide;a;b;y	587.295764461122	587.2907835333333	FALSE	FALSE	112.0	FALSE	TRUE	FALSE	FALSE
ESYAIYVYK	YNSKITR	32	160	3	4	H2b	Mer2	3	196.08479216	183	20210512_Q3_U3_1-2_WH_SA_JOW_20210506_1_B9.16599.16599.3 File:"20210512_Q3_U3_1-2_WH_SA_JOW_20210506_1_B9.raw"_ NativeID:"controllerType=0 controllerNumber=1 scan=16599"	JOW_20210506_s1_XiViewer_spectra.mgf	1	20.0 ppm	peptide;a;b;y	738.05710697234	738.0476707866666	FALSE	FALSE	3.0	FALSE	TRUE	FALSE	FALSE
GPGSMoxVAR	GPGSMVAR	1	1	0	0	Mer2	Mer2	3	196.08479216	133	20210512_Q3_U3_1-2_WH_SA_JOW_20210506_1_B9.16764.16764.3 File:"20210512_Q3_U3_1-2_WH_SA_JOW_20210506_1_B9.raw"_ NativeID:"controllerType=0 controllerNumber=1 scan=16764"	JOW_20210506_s1_XiViewer_spectra.mgf	1	20.0 ppm	peptide;a;b;y	587.296210782226	587.2907835333333	FALSE	FALSE	166.0	FALSE	TRUE	FALSE	FALSE
GPGSMoxVAR	GPGSMoxVAR	1	1	0	0	Mer2	Mer2	3	196.08479216	1	20210512_Q3_U3_1-2_WH_SA_JOW_20210506_1_B9.16879.16879.3 File:"20210512_Q3_U3_1-2_WH_SA_JOW_20210506_1_B9.raw"_ NativeID:"controllerType=0 controllerNumber=1 scan=16879"	JOW_20210506_s1_XiViewer_spectra.mgf	1	20.0 ppm	peptide;a;b;y	592.627437908359	592.6224217333333	FALSE	FALSE	15.0	FALSE	TRUE	FALSE	FALSE
GPGSMoxVAR	GPGSMVAR	1	1	0	0	Mer2	Mer2	3	196.08479216	902	20210512_Q3_U3_1-2_WH_SA_JOW_20210506_1_B9.16959.16959.3 File:"20210512_Q3_U3_1-2_WH_SA_JOW_20210506_1_B9.raw"_ NativeID:"controllerType=0 controllerNumber=1 scan=16959"	JOW_20210506_s1_XiViewer_spectra.mgf	1	20.0 ppm	peptide;a;b;y	587.29604398785	587.2907835333333	FALSE	FALSE	144.0	FALSE	TRUE	FALSE	FALSE
QHETEKSMR	KKSVPPPR	172	254	7	1	Mer2	Mer2	4	196.08479216	868	20210512_Q3_U3_1-2_WH_SA_JOW_20210506_1_B9.17021.17021.4 File:"20210512_Q3_U3_1-2_WH_SA_JOW_20210506_1_B9.raw"_ NativeID:"controllerType=0 controllerNumber=1 scan=17021"	JOW_20210506_s1_XiViewer_spectra.mgf	1	20.0 ppm	peptide;a;b;y	563.054748535156	563.0509345125	FALSE	FALSE	4.0	FALSE	TRUE	FALSE	FALSE
GPGSMoxVAR	GPGSMVAR	1	1	0	0	Mer2	Mer2	3	196.08479216	842	20210512_Q3_U3_1-2_WH_SA_JOW_20210506_1_B9.17157.17157.3 File:"20210512_Q3_U3_1-2_WH_SA_JOW_20210506_1_B9.raw"_ NativeID:"controllerType=0 controllerNumber=1 scan=17157"	JOW_20210506_s1_XiViewer_spectra.mgf	1	20.0 ppm	peptide;a;b;y	587.295744628945	587.2907835333333	FALSE	FALSE	156.0	FALSE	TRUE	FALSE	FALSE
GPGSMoxVAR	GPGSMVAR	1	1	0	0	Mer2	Mer2	3	196.08479216	340	20210512_Q3_U3_1-2_WH_SA_JOW_20210506_1_B9.17345.17345.3 File:"20210512_Q3_U3_1-2_WH_SA_JOW_20210506_1_B9.raw"_ NativeID:"controllerType=0 controllerNumber=1 scan=17345"	JOW_20210506_s1_XiViewer_spectra.mgf	1	20.0 ppm	peptide;a;b;y	587.295544287041	587.2907835333333	FALSE	FALSE	60.0	FALSE	TRUE	FALSE	FALSE
GPGSMoxVAR	GPGSMVAR	1	1	0	0	Mer2	Mer2	3	196.08479216	726	20210512_Q3_U3_1-2_WH_SA_JOW_20210506_1_B9.17542.17542.3 File:"20210512_Q3_U3_1-2_WH_SA_JOW_20210506_1_B9.raw"_ NativeID:"controllerType=0 controllerNumber=1 scan=17542"	JOW_20210506_s1_XiViewer_spectra.mgf	1	20.0 ppm	peptide;a;b;y	587.295509252996	587.2907835333333	FALSE	FALSE	80.0	FALSE	TRUE	FALSE	FALSE
GPGSMoxVAR	GPGSMVAR	1	1	0	0	Mer2	Mer2	3	196.08479216	57	20210512_Q3_U3_1-2_WH_SA_JOW_20210506_1_B9.17740.17740.3 File:"20210512_Q3_U3_1-2_WH_SA_JOW_20210506_1_B9.raw"_ NativeID:"controllerType=0 controllerNumber=1 scan=17740"	JOW_20210506_s1_XiViewer_spectra.mgf	1	20.0 ppm	peptide;a;b;y	587.29539805751	587.2907835333333	FALSE	FALSE	153.0	FALSE	TRUE	FALSE	FALSE
GPGSMoxVAR	GPGSMVAR	1	1	0	0	Mer2	Mer2	3	196.08479216	433	20210512_Q3_U3_1-2_WH_SA_JOW_20210506_1_B9.17939.17939.3 File:"20210512_Q3_U3_1-2_WH_SA_JOW_20210506_1_B9.raw"_ NativeID:"controllerType=0 controllerNumber=1 scan=17939"	JOW_20210506_s1_XiViewer_spectra.mgf	1	20.0 ppm	peptide;a;b;y	587.295935473068	587.2907835333333	FALSE	FALSE	183.0	FALSE	TRUE	FALSE	FALSE
GPGSMoxVAR	GPGSMVAR	1	1	0	0	Mer2	Mer2	3	196.08479216	572	20210512_Q3_U3_1-2_WH_SA_JOW_20210506_1_B9.18126.18126.3 File:"20210512_Q3_U3_1-2_WH_SA_JOW_20210506_1_B9.raw"_ NativeID:"controllerType=0 controllerNumber=1 scan=18126"	JOW_20210506_s1_XiViewer_spectra.mgf	1	20.0 ppm	peptide;a;b;y	587.296263020394	587.2907835333333	FALSE	FALSE	152.0	FALSE	TRUE	FALSE	FALSE
GPGSMoxVAR	GPGSMVAR	1	1	0	0	Mer2	Mer2	3	196.08479216	557	20210512_Q3_U3_1-2_WH_SA_JOW_20210506_1_B9.18324.18324.3 File:"20210512_Q3_U3_1-2_WH_SA_JOW_20210506_1_B9.raw"_ NativeID:"controllerType=0 controllerNumber=1 scan=18324"	JOW_20210506_s1_XiViewer_spectra.mgf	1	20.0 ppm	peptide;a;b;y	587.296010313014	587.2907835333333	FALSE	FALSE	152.0	FALSE	TRUE	FALSE	FALSE
GPGSMoxVAR	GPGSMVAR	1	1	0	0	Mer2	Mer2	3	196.08479216	79	20210512_Q3_U3_1-2_WH_SA_JOW_20210506_1_B9.18511.18511.3 File:"20210512_Q3_U3_1-2_WH_SA_JOW_20210506_1_B9.raw"_ NativeID:"controllerType=0 controllerNumber=1 scan=18511"	JOW_20210506_s1_XiViewer_spectra.mgf	1	20.0 ppm	peptide;a;b;y	587.296271698871	587.2907835333333	FALSE	FALSE	43.0	FALSE	TRUE	FALSE	FALSE
LIKVLNENSK	GPGSMVAR	80	1	3	0	Mer2	Mer2	3	196.08479216	713	20210512_Q3_U3_1-2_WH_SA_JOW_20210506_1_B9.18519.18519.3 File:"20210512_Q3_U3_1-2_WH_SA_JOW_20210506_1_B9.raw"_ NativeID:"controllerType=0 controllerNumber=1 scan=18519"	JOW_20210506_s1_XiViewer_spectra.mgf	1	20.0 ppm	peptide;a;b;y	709.731079101563	709.7245336699999	FALSE	FALSE	53.0	FALSE	TRUE	FALSE	FALSE
SIFSHSGKVTNAGALEESDK	GPGSMVAR	38	1	4	0	Mer2	Mer2	4	196.08479216	175	20210512_Q3_U3_1-2_WH_SA_JOW_20210506_1_B9.18560.18560.4 File:"20210512_Q3_U3_1-2_WH_SA_JOW_20210506_1_B9.raw"_ NativeID:"controllerType=0 controllerNumber=1 scan=18560"	JOW_20210506_s1_XiViewer_spectra.mgf	1	20.0 ppm	peptide;a;b;y	762.385099674878	762.377916515	FALSE	FALSE	158.0	FALSE	TRUE	FALSE	FALSE
GPGSMVAR	GPGSMVAR	1	1	0	0	Mer2	Mer2	3	196.08479216	901	20210512_Q3_U3_1-2_WH_SA_JOW_20210506_1_B9.18680.18680.3 File:"20210512_Q3_U3_1-2_WH_SA_JOW_20210506_1_B9.raw"_ NativeID:"controllerType=0 controllerNumber=1 scan=18680"	JOW_20210506_s1_XiViewer_spectra.mgf	1	20.0 ppm	peptide;a;b;y	581.964978682082	581.9591453333334	FALSE	FALSE	225.0	FALSE	TRUE	FALSE	FALSE
GPGSMoxVAR	GPGSMVAR	1	1	0	0	Mer2	Mer2	3	196.08479216	563	20210512_Q3_U3_1-2_WH_SA_JOW_20210506_1_B9.18698.18698.3 File:"20210512_Q3_U3_1-2_WH_SA_JOW_20210506_1_B9.raw"_ NativeID:"controllerType=0 controllerNumber=1 scan=18698"	JOW_20210506_s1_XiViewer_spectra.mgf	1	20.0 ppm	peptide;a;b;y	587.296082210951	587.2907835333333	FALSE	FALSE	133.0	FALSE	TRUE	FALSE	FALSE
GPGSMVAR	GPGSMVAR	1	1	0	0	Mer2	Mer2	3	196.08479216	2	20210512_Q3_U3_1-2_WH_SA_JOW_20210506_1_B9.18864.18864.3 File:"20210512_Q3_U3_1-2_WH_SA_JOW_20210506_1_B9.raw"_ NativeID:"controllerType=0 controllerNumber=1 scan=18864"	JOW_20210506_s1_XiViewer_spectra.mgf	1	20.0 ppm	peptide;a;b;y	581.963716369395	581.9591453333334	FALSE	FALSE	152.0	FALSE	TRUE	FALSE	FALSE
LELESMELR	YNSKITR	66	160	5	4	Mer2	Mer2	4	196.08479216	587	20210512_Q3_U3_1-2_WH_SA_JOW_20210506_1_B9.19000.19000.4 File:"20210512_Q3_U3_1-2_WH_SA_JOW_20210506_1_B9.raw"_ NativeID:"controllerType=0 controllerNumber=1 scan=19000"	JOW_20210506_s1_XiViewer_spectra.mgf	1	20.0 ppm	peptide;a;b;y	549.79433922926	549.78868054	FALSE	FALSE	83.0	FALSE	TRUE	FALSE	FALSE
VLLSLSKDMHSLQTR	YNSKITR	199	160	14	4	Mer2	Mer2	5	196.08479216	547	20210512_Q3_U3_1-2_WH_SA_JOW_20210506_1_B9.19028.19028.5 File:"20210512_Q3_U3_1-2_WH_SA_JOW_20210506_1_B9.raw"_ NativeID:"controllerType=0 controllerNumber=1 scan=19028"	JOW_20210506_s1_XiViewer_spectra.mgf	1	20.0 ppm	peptide;a;b;y	561.713045888693	561.7075655159999	FALSE	FALSE	103.0	FALSE	TRUE	FALSE	FALSE
VLLSLSKDMHSLQTR	YNSKITR	199	160	14	4	Mer2	Mer2	4	196.08479216	164	20210512_Q3_U3_1-2_WH_SA_JOW_20210506_1_B9.19036.19036.4 File:"20210512_Q3_U3_1-2_WH_SA_JOW_20210506_1_B9.raw"_ NativeID:"controllerType=0 controllerNumber=1 scan=19036"	JOW_20210506_s1_XiViewer_spectra.mgf	1	20.0 ppm	peptide;a;b;y	701.889746095213	701.8826378	FALSE	FALSE	111.0	FALSE	TRUE	FALSE	FALSE
GPGSMVAR	GPGSMVAR	1	1	0	0	Mer2	Mer2	3	196.08479216	724	20210512_Q3_U3_1-2_WH_SA_JOW_20210506_1_B9.19048.19048.3 File:"20210512_Q3_U3_1-2_WH_SA_JOW_20210506_1_B9.raw"_ NativeID:"controllerType=0 controllerNumber=1 scan=19048"	JOW_20210506_s1_XiViewer_spectra.mgf	1	20.0 ppm	peptide;a;b;y	581.964502770435	581.9591453333334	FALSE	FALSE	179.0	FALSE	TRUE	FALSE	FALSE
GPGSMVAR	GPGSMVAR	1	1	0	0	Mer2	Mer2	3	196.08479216	188	20210512_Q3_U3_1-2_WH_SA_JOW_20210506_1_B9.19245.19245.3 File:"20210512_Q3_U3_1-2_WH_SA_JOW_20210506_1_B9.raw"_ NativeID:"controllerType=0 controllerNumber=1 scan=19245"	JOW_20210506_s1_XiViewer_spectra.mgf	1	20.0 ppm	peptide;a;b;y	581.964438138561	581.9591453333334	FALSE	FALSE	63.0	FALSE	TRUE	FALSE	FALSE
GPGSMVAR	GPGSMVAR	1	1	0	0	Mer2	Mer2	3	196.08479216	90	20210512_Q3_U3_1-2_WH_SA_JOW_20210506_1_B9.19628.19628.3 File:"20210512_Q3_U3_1-2_WH_SA_JOW_20210506_1_B9.raw"_ NativeID:"controllerType=0 controllerNumber=1 scan=19628"	JOW_20210506_s1_XiViewer_spectra.mgf	1	20.0 ppm	peptide;a;b;y	581.964111328125	581.9591453333334	FALSE	FALSE	92.0	FALSE	TRUE	FALSE	FALSE
GPGSMVAR	GPGSMVAR	1	1	0	0	Mer2	Mer2	3	196.08479216	528	20210512_Q3_U3_1-2_WH_SA_JOW_20210506_1_B9.20322.20322.3 File:"20210512_Q3_U3_1-2_WH_SA_JOW_20210506_1_B9.raw"_ NativeID:"controllerType=0 controllerNumber=1 scan=20322"	JOW_20210506_s1_XiViewer_spectra.mgf	1	20.0 ppm	peptide;a;b;y	581.964827161493	581.9591453333334	FALSE	FALSE	137.0	FALSE	TRUE	FALSE	FALSE
VLLSLSKDMHSLQTR	GPGSMVAR	199	1	14	0	Mer2	Mer2	4	196.08479216	757	20210512_Q3_U3_1-2_WH_SA_JOW_20210506_1_B9.22961.22961.4 File:"20210512_Q3_U3_1-2_WH_SA_JOW_20210506_1_B9.raw"_ NativeID:"controllerType=0 controllerNumber=1 scan=22961"	JOW_20210506_s1_XiViewer_spectra.mgf	1	20.0 ppm	peptide;a;b;y	675.11599726375	675.1098233575	FALSE	FALSE	128.0	FALSE	TRUE	FALSE	FALSE
ENSDKLIKVLNENSK	TDEDRAVVKK	75	135	8	9	Mer2	Spp1	3	196.08479216	658	20210512_Q3_U3_1-2_WH_SA_JOW_20210506_1_B9.23309.23309.3 File:"20210512_Q3_U3_1-2_WH_SA_JOW_20210506_1_B9.raw"_ NativeID:"controllerType=0 controllerNumber=1 scan=23309"	JOW_20210506_s1_XiViewer_spectra.mgf	1	20.0 ppm	peptide;a;b;y	1029.554677197398	1029.5491162199999	FALSE	FALSE	22.0	FALSE	TRUE	FALSE	FALSE
TKSDSSYR	YNSKITR	143	160	2	6	Mer2	Mer2	4	196.08479216	145	20210512_Q3_U3_1-2_WH_SA_JOW_20210506_1_B9.7659.7659.4 File:"20210512_Q3_U3_1-2_WH_SA_JOW_20210506_1_B9.raw"_ NativeID:"controllerType=0 controllerNumber=1 scan=7659"	JOW_20210506_s1_XiViewer_spectra.mgf	1	20.0 ppm	peptide;a;b;y	505.762023925781	505.757809065	FALSE	FALSE	40.0	FALSE	TRUE	FALSE	FALSE
TKSDSSYR	GPGSMoxVAR	143	1	2	0	Mer2	Mer2	3	196.08479216	767	20210512_Q3_U3_1-2_WH_SA_JOW_20210506_1_B9.8064.8064.3 File:"20210512_Q3_U3_1-2_WH_SA_JOW_20210506_1_B9.raw"_ NativeID:"controllerType=0 controllerNumber=1 scan=8064"	JOW_20210506_s1_XiViewer_spectra.mgf	1	20.0 ppm	peptide;a;b;y	643.647766113281	643.6425389033333	FALSE	FALSE	35.0	FALSE	TRUE	FALSE	FALSE
YNSKITR	YNSKITR	160	160	4	6	Mer2	Mer2	4	196.08479216	110	20210512_Q3_U3_1-2_WH_SA_JOW_20210506_1_B9.9285.9285.4 File:"20210512_Q3_U3_1-2_WH_SA_JOW_20210506_1_B9.raw"_ NativeID:"controllerType=0 controllerNumber=1 scan=9285"	JOW_20210506_s1_XiViewer_spectra.mgf	1	20.0 ppm	peptide;a;b;y	490.270529851182	490.26680698	FALSE	FALSE	209.0	FALSE	TRUE	FALSE	FALSE
YNSKITR	YNSKITR	160	160	4	4	Mer2	Mer2	3	196.08479216	310	20210512_Q3_U3_1-2_WH_SA_JOW_20210506_1_B9.9295.9295.3 File:"20210512_Q3_U3_1-2_WH_SA_JOW_20210506_1_B9.raw"_ NativeID:"controllerType=0 controllerNumber=1 scan=9295"	JOW_20210506_s1_XiViewer_spectra.mgf	1	20.0 ppm	peptide;a;b;y	653.358815674756	653.35331718	FALSE	FALSE	175.0	FALSE	TRUE	FALSE	FALSE
SSSPTLSTSQNHNSEDNDDASHR	GPGSMoxVAR	273	1	9	0	Mer2	Mer2	4	196.08479216	789	20210512_Q3_U3_1-2_WH_SA_JOW_20210506_1_B9.9650.9650.4 File:"20210512_Q3_U3_1-2_WH_SA_JOW_20210506_1_B9.raw"_ NativeID:"controllerType=0 controllerNumber=1 scan=9650"	JOW_20210506_s1_XiViewer_spectra.mgf	1	20.0 ppm	peptide;a;b;y	868.639221191406	868.6319992675	FALSE	FALSE	23.0	FALSE	TRUE	FALSE	FALSE
YNSKITR	GPGSMoxVAR	160	1	4	0	Mer2	Mer2	3	196.08479216	769	20210512_Q3_U3_1-2_WH_SA_JOW_20210506_1_B9.9878.9878.3 File:"20210512_Q3_U3_1-2_WH_SA_JOW_20210506_1_B9.raw"_ NativeID:"controllerType=0 controllerNumber=1 scan=9878"	JOW_20210506_s1_XiViewer_spectra.mgf	1	20.0 ppm	peptide;a;b;y	622.992476751007	622.9878694566667	FALSE	FALSE	134.0	FALSE	TRUE	FALSE	FALSE
YNSKITR	GPGSMoxVAR	160	1	4	0	Mer2	Mer2	4	196.08479216	551	20210512_Q3_U3_1-2_WH_SA_JOW_20210506_1_B9.9902.9902.4 File:"20210512_Q3_U3_1-2_WH_SA_JOW_20210506_1_B9.raw"_ NativeID:"controllerType=0 controllerNumber=1 scan=9902"	JOW_20210506_s1_XiViewer_spectra.mgf	1	20.0 ppm	peptide;a;b;y	467.495979535451	467.4927211875	FALSE	FALSE	64.0	FALSE	TRUE	FALSE	FALSE
