# Supplementary material for: Novel mechanistic insights into the role of Mer2 as the keystone of meiotic DNA break formation
Source: eLife. 2021 Dec 24;10:e72330. doi: 10.7554/eLife.72330 (PMC8848140; doi:10.7554/eLife.72330)
Supplement: Source data 1. [file elife-72330-data1.zip › Mer2_Spp1_MN_Xlinks.csv]

PepSeq1	PepSeq2	PepPos1	PepPos2	LinkPos1	LinkPos2	Protein1	Protein2	Charge	CrossLinkerModMass	ScanId	Scan	PeakListFileName	Rank	FragmentTolerance	IonTypes	ExpMz	CalcMz	Decoy1	Decoy2	Score	isDecoy	isTT	isTD	isDD
SIFSHSGKVTNAGALEESDK	GPGSMoxVAR	38	1	18	0	Mer2	Mer2	4	196.08479216	1170	(-1) 20210512_Q3_U3_1-10_WH_SA_JOW_20210506_3_A10_A11.13806.13806.4 File:"20210512_Q3_U3_1-10_WH_SA_JOW_20210506_3_A10_A11.raw"_ NativeID:"controllerType=0 controllerNumber=1 scan=13806"	JOW_20210506_XL_s3_xiViewer_spectra.mgf	1	20.0 ppm	peptide;a;b;y	766.38050895625	766.376645165	FALSE	FALSE	31.0	FALSE	TRUE	FALSE	FALSE
YQKSTELLIR	RGGVKR	55	40	5	5	H3K4CC110A	H4	2	196.08479216	337	(-1) 20210512_Q3_U3_1-10_WH_SA_JOW_20210506_3_A10_A11.20888.20888.2 File:"20210512_Q3_U3_1-10_WH_SA_JOW_20210506_3_A10_A11.raw"_ NativeID:"controllerType=0 controllerNumber=1 scan=20888"	JOW_20210506_XL_s3_xiViewer_spectra.mgf	1	20.0 ppm	peptide;a;b;y	1059.610383146875	1059.61073588	FALSE	FALSE	3.0	FALSE	TRUE	FALSE	FALSE
VTNAGALEESDK	GPGSMVAR	46	1	10	0	Mer2	Mer2	2	196.08479216	813	(-1) 20210512_Q3_U3_1-10_WH_SA_JOW_20210506_3_A10_A11.28348.28348.2 File:"20210512_Q3_U3_1-10_WH_SA_JOW_20210506_3_A10_A11.raw"_ NativeID:"controllerType=0 controllerNumber=1 scan=28348"	JOW_20210506_XL_s3_xiViewer_spectra.mgf	1	20.0 ppm	peptide;a;b;y	1102.050446623438	1102.036605995	FALSE	FALSE	4.0	FALSE	TRUE	FALSE	FALSE
YQKSTELLIR	RGGVKR	55	40	3	5	H3K4CC110A	H4	4	196.08479216	1150	(-1) 20210512_Q3_U3_1-10_WH_SA_JOW_20210506_3_B10_1zu10.10223.10223.4 File:"20210512_Q3_U3_1-10_WH_SA_JOW_20210506_3_B10_1zu10.raw"_ NativeID:"controllerType=0 controllerNumber=1 scan=10223"	JOW_20210506_XL_s3_xiViewer_spectra.mgf	1	20.0 ppm	peptide;a;b;y	530.314163741406	530.30900613	FALSE	FALSE	65.0	FALSE	TRUE	FALSE	FALSE
YQKSTELLIR	KSTGGK	55	10	3	1	H3K4CC110A	H3K4CC110A	4	196.08479216	1024	(-1) 20210512_Q3_U3_1-10_WH_SA_JOW_20210506_3_B10_1zu10.11205.11205.4 File:"20210512_Q3_U3_1-10_WH_SA_JOW_20210506_3_B10_1zu10.raw"_ NativeID:"controllerType=0 controllerNumber=1 scan=11205"	JOW_20210506_XL_s3_xiViewer_spectra.mgf	1	20.0 ppm	peptide;a;b;y	506.539413985547	506.5350146125	FALSE	FALSE	49.0	FALSE	TRUE	FALSE	FALSE
YQKSTELLIR	LAHYNKR	55	77	3	6	H3K4CC110A	H2b	4	196.08479216	1222	(-1) 20210512_Q3_U3_1-10_WH_SA_JOW_20210506_3_B10_1zu10.12043.12043.4 File:"20210512_Q3_U3_1-10_WH_SA_JOW_20210506_3_B10_1zu10.raw"_ NativeID:"controllerType=0 controllerNumber=1 scan=12043"	JOW_20210506_XL_s3_xiViewer_spectra.mgf	1	20.0 ppm	peptide;a;b;y	587.5827794640629	587.5774794125	FALSE	FALSE	77.0	FALSE	TRUE	FALSE	FALSE
YQKSTELLIR	LAHYNKR	55	77	1	6	H3K4CC110A	H2b	5	196.08479216	1721	(-1) 20210512_Q3_U3_1-10_WH_SA_JOW_20210506_3_B10_1zu10.12055.12055.5 File:"20210512_Q3_U3_1-10_WH_SA_JOW_20210506_3_B10_1zu10.raw"_ NativeID:"controllerType=0 controllerNumber=1 scan=12055"	JOW_20210506_XL_s3_xiViewer_spectra.mgf	1	20.0 ppm	peptide;a;b;y	470.26801800484395	470.26343880599995	FALSE	FALSE	42.0	FALSE	TRUE	FALSE	FALSE
ISDCcmYKPCcmLQDSK	YNSKITR	103	160	12	4	Spp1	Mer2	4	196.08479216	850	(-1) 20210512_Q3_U3_1-10_WH_SA_JOW_20210506_3_B10_1zu10.13016.13016.4 File:"20210512_Q3_U3_1-10_WH_SA_JOW_20210506_3_B10_1zu10.raw"_ NativeID:"controllerType=0 controllerNumber=1 scan=13016"	JOW_20210506_XL_s3_xiViewer_spectra.mgf	1	20.0 ppm	peptide;a;b;y	673.33461051875	673.32827246	FALSE	FALSE	16.0	FALSE	TRUE	FALSE	FALSE
YQKSTELLIR	KGNYAER	55	36	3	1	H3K4CC110A	H2a	4	196.08479216	479	(-1) 20210512_Q3_U3_1-10_WH_SA_JOW_20210506_3_B10_1zu10.13047.13047.4 File:"20210512_Q3_U3_1-10_WH_SA_JOW_20210506_3_B10_1zu10.raw"_ NativeID:"controllerType=0 controllerNumber=1 scan=13047"	JOW_20210506_XL_s3_xiViewer_spectra.mgf	1	20.0 ppm	peptide;a;b;y	571.563187178906	571.5577496525	FALSE	FALSE	84.0	FALSE	TRUE	FALSE	FALSE
SIFSHSGKVTNAGALEESDK	LKTDEDR	38	133	6	2	Mer2	Spp1	5	196.08479216	1785	(-1) 20210512_Q3_U3_1-10_WH_SA_JOW_20210506_3_B10_1zu10.13212.13212.5 File:"20210512_Q3_U3_1-10_WH_SA_JOW_20210506_3_B10_1zu10.raw"_ NativeID:"controllerType=0 controllerNumber=1 scan=13212"	JOW_20210506_XL_s3_xiViewer_spectra.mgf	1	20.0 ppm	peptide;a;b;y	630.5196659540629	630.5136789840001	FALSE	FALSE	23.0	FALSE	TRUE	FALSE	FALSE
YQKSTELLIR	KQLATK	55	19	3	1	H3K4CC110A	H3K4CC110A	4	196.08479216	441	(-1) 20210512_Q3_U3_1-10_WH_SA_JOW_20210506_3_B10_1zu10.13367.13367.4 File:"20210512_Q3_U3_1-10_WH_SA_JOW_20210506_3_B10_1zu10.raw"_ NativeID:"controllerType=0 controllerNumber=1 scan=13367"	JOW_20210506_XL_s3_xiViewer_spectra.mgf	1	20.0 ppm	peptide;a;b;y	534.3161779015629	534.31121446	FALSE	FALSE	104.0	FALSE	TRUE	FALSE	FALSE
VTIMPKDIQLAR	RGGVKR	118	40	6	5	H3K4CC110A	H4	4	196.08479216	1231	(-1) 20210512_Q3_U3_1-10_WH_SA_JOW_20210506_3_B10_1zu10.13597.13597.4 File:"20210512_Q3_U3_1-10_WH_SA_JOW_20210506_3_B10_1zu10.raw"_ NativeID:"controllerType=0 controllerNumber=1 scan=13597"	JOW_20210506_XL_s3_xiViewer_spectra.mgf	1	20.0 ppm	peptide;a;b;y	563.8357091515629	563.83094841	FALSE	FALSE	92.0	FALSE	TRUE	FALSE	FALSE
VTIMPKDIQLAR	KVGGRR	118	40	6	1	H3K4CC110A	DECOY:H4	4	196.08479216	1418	(-1) 20210512_Q3_U3_1-10_WH_SA_JOW_20210506_3_B10_1zu10.13753.13753.4 File:"20210512_Q3_U3_1-10_WH_SA_JOW_20210506_3_B10_1zu10.raw"_ NativeID:"controllerType=0 controllerNumber=1 scan=13753"	JOW_20210506_XL_s3_xiViewer_spectra.mgf	1	20.0 ppm	peptide;a;b;y	563.835892257031	563.83094841	FALSE	TRUE	4.0	TRUE	FALSE	TRUE	FALSE
VTIMoxPKDIQLAR	GGVKR	118	41	6	4	H3K4CC110A	H4	4	196.08479216	1556	(-1) 20210512_Q3_U3_1-10_WH_SA_JOW_20210506_3_B10_1zu10.14119.14119.4 File:"20210512_Q3_U3_1-10_WH_SA_JOW_20210506_3_B10_1zu10.raw"_ NativeID:"controllerType=0 controllerNumber=1 scan=14119"	JOW_20210506_XL_s3_xiViewer_spectra.mgf	1	20.0 ppm	peptide;a;b;y	528.80921989375	528.80439932	FALSE	FALSE	21.0	FALSE	TRUE	FALSE	FALSE
VLLSLSKDMoxHSLQTR	LKTDEDR	199	133	6	2	Mer2	Spp1	4	196.08479216	1431	(-1) 20210512_Q3_U3_1-10_WH_SA_JOW_20210506_3_B10_1zu10.14168.14168.4 File:"20210512_Q3_U3_1-10_WH_SA_JOW_20210506_3_B10_1zu10.raw"_ NativeID:"controllerType=0 controllerNumber=1 scan=14168"	JOW_20210506_XL_s3_xiViewer_spectra.mgf	1	20.0 ppm	peptide;a;b;y	704.628006514844	704.6209151275	FALSE	FALSE	72.0	FALSE	TRUE	FALSE	FALSE
KSVPPPRMMVTRSMK	LKTDEDR	255	133	13	2	Mer2	Spp1	5	196.08479216	567	(-1) 20210512_Q3_U3_1-10_WH_SA_JOW_20210506_3_B10_1zu10.14181.14181.5 File:"20210512_Q3_U3_1-10_WH_SA_JOW_20210506_3_B10_1zu10.raw"_ NativeID:"controllerType=0 controllerNumber=1 scan=14181"	JOW_20210506_XL_s3_xiViewer_spectra.mgf	1	20.0 ppm	peptide;a;b;y	564.104199645469	564.0974108759999	FALSE	FALSE	31.0	FALSE	TRUE	FALSE	FALSE
VLLSLSKDMoxHSLQTR	YNSKITR	199	160	7	6	Mer2	Mer2	5	196.08479216	198	(-1) 20210512_Q3_U3_1-10_WH_SA_JOW_20210506_3_B10_1zu10.14527.14527.5 File:"20210512_Q3_U3_1-10_WH_SA_JOW_20210506_3_B10_1zu10.raw"_ NativeID:"controllerType=0 controllerNumber=1 scan=14527"	JOW_20210506_XL_s3_xiViewer_spectra.mgf	1	20.0 ppm	peptide;a;b;y	564.910962340781	564.906548436	FALSE	FALSE	136.0	FALSE	TRUE	FALSE	FALSE
DAVTYTEHAKR	YQKSTELLIR	68	55	10	3	H4	H3K4CC110A	4	196.08479216	691	(-1) 20210512_Q3_U3_1-10_WH_SA_JOW_20210506_3_B10_1zu10.14554.14554.4 File:"20210512_Q3_U3_1-10_WH_SA_JOW_20210506_3_B10_1zu10.raw"_ NativeID:"controllerType=0 controllerNumber=1 scan=14554"	JOW_20210506_XL_s3_xiViewer_spectra.mgf	1	20.0 ppm	peptide;a;b;y	684.8662267296879	684.863336685	FALSE	FALSE	148.0	FALSE	TRUE	FALSE	FALSE
SIFSHSGKVTNAGALEESDK	GPGSMoxVAR	38	1	8	0	Mer2	Mer2	4	196.08479216	1543	(-1) 20210512_Q3_U3_1-10_WH_SA_JOW_20210506_3_B10_1zu10.14602.14602.4 File:"20210512_Q3_U3_1-10_WH_SA_JOW_20210506_3_B10_1zu10.raw"_ NativeID:"controllerType=0 controllerNumber=1 scan=14602"	JOW_20210506_XL_s3_xiViewer_spectra.mgf	1	20.0 ppm	peptide;a;b;y	766.381058272656	766.376645165	FALSE	FALSE	85.0	FALSE	TRUE	FALSE	FALSE
SIFSHSGKVTNAGALEESDK	ENSDKLIK	38	75	8	5	Mer2	Mer2	4	196.08479216	845	(-1) 20210512_Q3_U3_1-10_WH_SA_JOW_20210506_3_B10_1zu10.15101.15101.4 File:"20210512_Q3_U3_1-10_WH_SA_JOW_20210506_3_B10_1zu10.raw"_ NativeID:"controllerType=0 controllerNumber=1 scan=15101"	JOW_20210506_XL_s3_xiViewer_spectra.mgf	1	20.0 ppm	peptide;a;b;y	805.417374190625	805.40984221	FALSE	FALSE	88.0	FALSE	TRUE	FALSE	FALSE
SIFSHSGKVTNAGALEESDK	ENSDKLIK	38	75	18	5	Mer2	Mer2	5	196.08479216	1847	(-1) 20210512_Q3_U3_1-10_WH_SA_JOW_20210506_3_B10_1zu10.15102.15102.5 File:"20210512_Q3_U3_1-10_WH_SA_JOW_20210506_3_B10_1zu10.raw"_ NativeID:"controllerType=0 controllerNumber=1 scan=15102"	JOW_20210506_XL_s3_xiViewer_spectra.mgf	1	20.0 ppm	peptide;a;b;y	644.5348026728129	644.5293290440001	FALSE	FALSE	20.0	FALSE	TRUE	FALSE	FALSE
SIFSHSGKVTNAGALEESDK	GPGSMoxVAR	38	1	8	0	Mer2	Mer2	4	196.08479216	787	(-1) 20210512_Q3_U3_1-10_WH_SA_JOW_20210506_3_B10_1zu10.15126.15126.4 File:"20210512_Q3_U3_1-10_WH_SA_JOW_20210506_3_B10_1zu10.raw"_ NativeID:"controllerType=0 controllerNumber=1 scan=15126"	JOW_20210506_XL_s3_xiViewer_spectra.mgf	1	20.0 ppm	peptide;a;b;y	766.383865889844	766.376645165	FALSE	FALSE	55.0	FALSE	TRUE	FALSE	FALSE
SIFSHSGKVTNAGALEESDK	GPGSMoxVAR	38	1	1	0	Mer2	Mer2	4	196.08479216	750	(-1) 20210512_Q3_U3_1-10_WH_SA_JOW_20210506_3_B10_1zu10.15286.15286.4 File:"20210512_Q3_U3_1-10_WH_SA_JOW_20210506_3_B10_1zu10.raw"_ NativeID:"controllerType=0 controllerNumber=1 scan=15286"	JOW_20210506_XL_s3_xiViewer_spectra.mgf	1	20.0 ppm	peptide;a;b;y	766.383255538281	766.376645165	FALSE	FALSE	52.0	FALSE	TRUE	FALSE	FALSE
LLLPGELAKHAVSEGTK	GKGGK	97	4	16	2	H2b	H4	5	196.08479216	963	(-1) 20210512_Q3_U3_1-10_WH_SA_JOW_20210506_3_B10_1zu10.15468.15468.5 File:"20210512_Q3_U3_1-10_WH_SA_JOW_20210506_3_B10_1zu10.raw"_ NativeID:"controllerType=0 controllerNumber=1 scan=15468"	JOW_20210506_XL_s3_xiViewer_spectra.mgf	1	20.0 ppm	peptide;a;b;y	481.681531188438	481.676987832	FALSE	FALSE	52.0	FALSE	TRUE	FALSE	FALSE
CcmRISDCcmYKPCcmLQDSKYCcmSEEHGR	TLWKR	101	95	14	4	Spp1	Spp1	5	196.08479216	1926	(-1) 20210512_Q3_U3_1-10_WH_SA_JOW_20210506_3_B10_1zu10.16112.16112.5 File:"20210512_Q3_U3_1-10_WH_SA_JOW_20210506_3_B10_1zu10.raw"_ NativeID:"controllerType=0 controllerNumber=1 scan=16112"	JOW_20210506_XL_s3_xiViewer_spectra.mgf	1	20.0 ppm	peptide;a;b;y	770.1691928040959	770.1571662919999	FALSE	FALSE	24.0	FALSE	TRUE	FALSE	FALSE
SIFSHSGKVTNAGALEESDK	GPGSMoxVAR	38	1	1	0	Mer2	Mer2	4	196.08479216	583	(-1) 20210512_Q3_U3_1-10_WH_SA_JOW_20210506_3_B10_1zu10.16228.16228.4 File:"20210512_Q3_U3_1-10_WH_SA_JOW_20210506_3_B10_1zu10.raw"_ NativeID:"controllerType=0 controllerNumber=1 scan=16228"	JOW_20210506_XL_s3_xiViewer_spectra.mgf	1	20.0 ppm	peptide;a;b;y	766.3819738	766.376645165	FALSE	FALSE	77.0	FALSE	TRUE	FALSE	FALSE
SIFSHSGKVTNAGALEESDK	GPGSMVAR	38	1	6	0	Mer2	Mer2	4	196.08479216	2016	(-1) 20210512_Q3_U3_1-10_WH_SA_JOW_20210506_3_B10_1zu10.16352.16352.4 File:"20210512_Q3_U3_1-10_WH_SA_JOW_20210506_3_B10_1zu10.raw"_ NativeID:"controllerType=0 controllerNumber=1 scan=16352"	JOW_20210506_XL_s3_xiViewer_spectra.mgf	1	20.0 ppm	peptide;a;b;y	762.384964522656	762.377916515	FALSE	FALSE	38.0	FALSE	TRUE	FALSE	FALSE
TVTAMoxDVVYALKR	LAHYNKR	80	77	12	6	H4	H2b	4	196.08479216	1859	(-1) 20210512_Q3_U3_1-10_WH_SA_JOW_20210506_3_B10_1zu10.16753.16753.4 File:"20210512_Q3_U3_1-10_WH_SA_JOW_20210506_3_B10_1zu10.raw"_ NativeID:"controllerType=0 controllerNumber=1 scan=16753"	JOW_20210506_XL_s3_xiViewer_spectra.mgf	1	20.0 ppm	peptide;a;b;y	645.6054845421879	645.5995201575	FALSE	FALSE	48.0	FALSE	TRUE	FALSE	FALSE
VLLSLSKDMHSLQTR	LKTDEDR	199	133	7	2	Mer2	Spp1	5	196.08479216	2066	(-1) 20210512_Q3_U3_1-10_WH_SA_JOW_20210506_3_B10_1zu10.16763.16763.5 File:"20210512_Q3_U3_1-10_WH_SA_JOW_20210506_3_B10_1zu10.raw"_ NativeID:"controllerType=0 controllerNumber=1 scan=16763"	JOW_20210506_XL_s3_xiViewer_spectra.mgf	1	20.0 ppm	peptide;a;b;y	560.704297301719	560.6992044579999	FALSE	FALSE	157.0	FALSE	TRUE	FALSE	FALSE
TVTAMoxDVVYALKR	LAHYNKR	80	77	12	6	H4	H2b	4	196.08479216	1436	(-1) 20210512_Q3_U3_1-10_WH_SA_JOW_20210506_3_B10_1zu10.17016.17016.4 File:"20210512_Q3_U3_1-10_WH_SA_JOW_20210506_3_B10_1zu10.raw"_ NativeID:"controllerType=0 controllerNumber=1 scan=17016"	JOW_20210506_XL_s3_xiViewer_spectra.mgf	1	20.0 ppm	peptide;a;b;y	645.6042638390629	645.5995201575	FALSE	FALSE	75.0	FALSE	TRUE	FALSE	FALSE
ADHAYDRPDVSLNGTTLLHDMDEAHDKQR	KNICcmGYCcmSTYER	225	264	27	10	Mer2	Spp1	6	196.08479216	427	(-1) 20210512_Q3_U3_1-10_WH_SA_JOW_20210506_3_B10_1zu10.17656.17656.6 File:"20210512_Q3_U3_1-10_WH_SA_JOW_20210506_3_B10_1zu10.raw"_ NativeID:"controllerType=0 controllerNumber=1 scan=17656"	JOW_20210506_XL_s3_xiViewer_spectra.mgf	1	20.0 ppm	peptide;a;b;y	845.225230254688	845.2202350216667	FALSE	FALSE	4.0	FALSE	TRUE	FALSE	FALSE
LKTDEDR	LKTDEDR	133	133	2	3	Spp1	Spp1	3	196.08479216	206	(-1) 20210512_Q3_U3_1-10_WH_SA_JOW_20210506_3_B10_1zu10.17774.17774.3 File:"20210512_Q3_U3_1-10_WH_SA_JOW_20210506_3_B10_1zu10.raw"_ NativeID:"controllerType=0 controllerNumber=1 scan=17774"	JOW_20210506_XL_s3_xiViewer_spectra.mgf	1	20.0 ppm	peptide;a;b;y	649.999715880469	649.9921136533334	FALSE	FALSE	5.0	FALSE	TRUE	FALSE	FALSE
GPGSMoxSLPQWCcmPPHSTLK	NKDAIINGEGSLPK	1	81	0	2	Spp1	Spp1	4	196.08479216	1060	(-1) 20210512_Q3_U3_1-10_WH_SA_JOW_20210506_3_B10_1zu10.20215.20215.4 File:"20210512_Q3_U3_1-10_WH_SA_JOW_20210506_3_B10_1zu10.raw"_ NativeID:"controllerType=0 controllerNumber=1 scan=20215"	JOW_20210506_XL_s3_xiViewer_spectra.mgf	1	20.0 ppm	peptide;a;b;y	912.4630284875	912.45526377	FALSE	FALSE	26.0	FALSE	TRUE	FALSE	FALSE
GPGSMSLPQWCcmPPHSTLK	KNICcmGYCcmSTYER	1	264	0	1	Spp1	Spp1	4	196.08479216	1689	(-1) 20210512_Q3_U3_1-10_WH_SA_JOW_20210506_3_B10_1zu10.20542.20542.4 File:"20210512_Q3_U3_1-10_WH_SA_JOW_20210506_3_B10_1zu10.raw"_ NativeID:"controllerType=0 controllerNumber=1 scan=20542"	JOW_20210506_XL_s3_xiViewer_spectra.mgf	1	20.0 ppm	peptide;a;b;y	932.188065108594	932.1796451675	FALSE	FALSE	7.0	FALSE	TRUE	FALSE	FALSE
LLLPGELAKHAVSEGTK	YQKSTELLIR	97	55	16	3	H2b	H3K4CC110A	5	196.08479216	341	(-1) 20210512_Q3_U3_1-10_WH_SA_JOW_20210506_3_B10_1zu10.21526.21526.5 File:"20210512_Q3_U3_1-10_WH_SA_JOW_20210506_3_B10_1zu10.raw"_ NativeID:"controllerType=0 controllerNumber=1 scan=21526"	JOW_20210506_XL_s3_xiViewer_spectra.mgf	1	20.0 ppm	peptide;a;b;y	642.571240661094	642.564618712	FALSE	FALSE	31.0	FALSE	TRUE	FALSE	FALSE
GPGSMSLPQWCcmPPHSTLK	NKDAIINGEGSLPK	1	81	0	2	Spp1	Spp1	4	196.08479216	1936	(-1) 20210512_Q3_U3_1-10_WH_SA_JOW_20210506_3_B10_1zu10.22327.22327.4 File:"20210512_Q3_U3_1-10_WH_SA_JOW_20210506_3_B10_1zu10.raw"_ NativeID:"controllerType=0 controllerNumber=1 scan=22327"	JOW_20210506_XL_s3_xiViewer_spectra.mgf	1	20.0 ppm	peptide;a;b;y	908.46400505	908.45653512	FALSE	FALSE	77.0	FALSE	TRUE	FALSE	FALSE
GPGSMSLPQWCcmPPHSTLK	NKDAIINGEGSLPK	1	81	16	2	Spp1	Spp1	5	196.08479216	1185	(-1) 20210512_Q3_U3_1-10_WH_SA_JOW_20210506_3_B10_1zu10.22374.22374.5 File:"20210512_Q3_U3_1-10_WH_SA_JOW_20210506_3_B10_1zu10.raw"_ NativeID:"controllerType=0 controllerNumber=1 scan=22374"	JOW_20210506_XL_s3_xiViewer_spectra.mgf	1	20.0 ppm	peptide;a;b;y	726.973584411094	726.966683372	FALSE	FALSE	22.0	FALSE	TRUE	FALSE	FALSE
CcmTQEMLFNVGSQLEDVHK	YNSKITR	181	160	2	4	Mer2	Mer2	5	196.08479216	1055	(-1) 20210512_Q3_U3_1-10_WH_SA_JOW_20210506_3_B10_1zu10.22390.22390.5 File:"20210512_Q3_U3_1-10_WH_SA_JOW_20210506_3_B10_1zu10.raw"_ NativeID:"controllerType=0 controllerNumber=1 scan=22390"	JOW_20210506_XL_s3_xiViewer_spectra.mgf	1	20.0 ppm	peptide;a;b;y	643.1219608759379	643.1160324939999	FALSE	FALSE	85.0	FALSE	TRUE	FALSE	FALSE
RKTVTAMDVVYALK	EIAQDFKTDLR	78	74	2	7	H4	H3K4CC110A	5	196.08479216	455	(-1) 20210512_Q3_U3_1-10_WH_SA_JOW_20210506_3_B10_1zu10.22825.22825.5 File:"20210512_Q3_U3_1-10_WH_SA_JOW_20210506_3_B10_1zu10.raw"_ NativeID:"controllerType=0 controllerNumber=1 scan=22825"	JOW_20210506_XL_s3_xiViewer_spectra.mgf	1	20.0 ppm	peptide;a;b;y	625.943066832969	625.939090054	FALSE	FALSE	125.0	FALSE	TRUE	FALSE	FALSE
KTVTAMoxDVVYALK	EIAQDFKTDLR	79	74	10	7	H4	H3K4CC110A	4	196.08479216	100	(-1) 20210512_Q3_U3_1-10_WH_SA_JOW_20210506_3_B10_1zu10.22834.22834.4 File:"20210512_Q3_U3_1-10_WH_SA_JOW_20210506_3_B10_1zu10.raw"_ NativeID:"controllerType=0 controllerNumber=1 scan=22834"	JOW_20210506_XL_s3_xiViewer_spectra.mgf	1	20.0 ppm	peptide;a;b;y	747.1508946984379	747.1454943825	FALSE	FALSE	28.0	FALSE	TRUE	FALSE	FALSE
VTNAGALEESDKQILEWAGK	GPGSMoxVAR	46	1	10	0	Mer2	Mer2	4	196.08479216	1509	(-1) 20210512_Q3_U3_1-10_WH_SA_JOW_20210506_3_B10_1zu10.23441.23441.4 File:"20210512_Q3_U3_1-10_WH_SA_JOW_20210506_3_B10_1zu10.raw"_ NativeID:"controllerType=0 controllerNumber=1 scan=23441"	JOW_20210506_XL_s3_xiViewer_spectra.mgf	1	20.0 ppm	peptide;a;b;y	786.90492301875	786.89620774	FALSE	FALSE	22.0	FALSE	TRUE	FALSE	FALSE
LLLPGELAKHAVSEGTK	NDEELNKLLGR	97	89	9	7	H2b	H2a	4	196.08479216	912	(-1) 20210512_Q3_U3_1-10_WH_SA_JOW_20210506_3_B10_1zu10.24500.24500.4 File:"20210512_Q3_U3_1-10_WH_SA_JOW_20210506_3_B10_1zu10.raw"_ NativeID:"controllerType=0 controllerNumber=1 scan=24500"	JOW_20210506_XL_s3_xiViewer_spectra.mgf	1	20.0 ppm	peptide;a;b;y	815.454544600781	815.44776473	FALSE	FALSE	27.0	FALSE	TRUE	FALSE	FALSE
KTVTAMDVVYALK	EIAQDFKTDLR	79	74	1	7	H4	H3K4CC110A	4	196.08479216	1337	(-1) 20210512_Q3_U3_1-10_WH_SA_JOW_20210506_3_B10_1zu10.25497.25497.4 File:"20210512_Q3_U3_1-10_WH_SA_JOW_20210506_3_B10_1zu10.raw"_ NativeID:"controllerType=0 controllerNumber=1 scan=25497"	JOW_20210506_XL_s3_xiViewer_spectra.mgf	1	20.0 ppm	peptide;a;b;y	743.153519210156	743.1467657325	FALSE	FALSE	101.0	FALSE	TRUE	FALSE	FALSE
TDDEKEIFDQIVVR	GPGSMVAR	172	1	5	0	Spp1	Mer2	3	196.08479216	1283	(-1) 20210512_Q3_U3_1-10_WH_SA_JOW_20210506_3_B10_1zu10.25760.25760.3 File:"20210512_Q3_U3_1-10_WH_SA_JOW_20210506_3_B10_1zu10.raw"_ NativeID:"controllerType=0 controllerNumber=1 scan=25760"	JOW_20210506_XL_s3_xiViewer_spectra.mgf	1	20.0 ppm	peptide;a;b;y	892.7891445914061	892.7814358066667	FALSE	FALSE	96.0	FALSE	TRUE	FALSE	FALSE
TVTAMoxDVVYALKR	NDEELNKLLGR	80	89	12	7	H4	H2a	4	196.08479216	453	(-1) 20210512_Q3_U3_1-10_WH_SA_JOW_20210506_3_B10_1zu10.26394.26394.4 File:"20210512_Q3_U3_1-10_WH_SA_JOW_20210506_3_B10_1zu10.raw"_ NativeID:"controllerType=0 controllerNumber=1 scan=26394"	JOW_20210506_XL_s3_xiViewer_spectra.mgf	1	20.0 ppm	peptide;a;b;y	745.402176436719	745.395843625	FALSE	FALSE	12.0	FALSE	TRUE	FALSE	FALSE
TLIKDLASQIENQLDK	TKSDSSYR	114	143	4	7	Mer2	Mer2	4	196.08479216	1854	(-1) 20210512_Q3_U3_1-10_WH_SA_JOW_20210506_3_B10_1zu10.27260.27260.4 File:"20210512_Q3_U3_1-10_WH_SA_JOW_20210506_3_B10_1zu10.raw"_ NativeID:"controllerType=0 controllerNumber=1 scan=27260"	JOW_20210506_XL_s3_xiViewer_spectra.mgf	1	20.0 ppm	peptide;a;b;y	742.643387374219	742.6371907625	FALSE	FALSE	61.0	FALSE	TRUE	FALSE	FALSE
QVHPDTGISSKAMSIMoxNSFVNDVFER	KLPFQR	44	65	18	1	H2b	H3K4CC110A	4	196.08479216	1533	(-1) 20210512_Q3_U3_1-10_WH_SA_JOW_20210506_3_B10_1zu10.27985.27985.4 File:"20210512_Q3_U3_1-10_WH_SA_JOW_20210506_3_B10_1zu10.raw"_ NativeID:"controllerType=0 controllerNumber=1 scan=27985"	JOW_20210506_XL_s3_xiViewer_spectra.mgf	1	20.0 ppm	peptide;a;b;y	977.9913488	977.991007705	FALSE	FALSE	10.0	FALSE	TRUE	FALSE	FALSE
VTIAQGGVLPNIQSVLLPKK	VTIMPKDIQLAR	100	118	19	6	H2a	H3K4CC110A	4	196.08479216	625	(-1) 20210512_Q3_U3_1-10_WH_SA_JOW_20210506_3_B10_1zu10.28580.28580.4 File:"20210512_Q3_U3_1-10_WH_SA_JOW_20210506_3_B10_1zu10.raw"_ NativeID:"controllerType=0 controllerNumber=1 scan=28580"	JOW_20210506_XL_s3_xiViewer_spectra.mgf	1	20.0 ppm	peptide;a;b;y	914.546829757031	914.539028115	FALSE	FALSE	22.0	FALSE	TRUE	FALSE	FALSE
QVHPDTGISSKAMSIMNSFVNDVFER	KLPFQR	44	65	6	1	H2b	H3K4CC110A	4	196.08479216	1314	(-1) 20210512_Q3_U3_1-10_WH_SA_JOW_20210506_3_B10_1zu10.29119.29119.4 File:"20210512_Q3_U3_1-10_WH_SA_JOW_20210506_3_B10_1zu10.raw"_ NativeID:"controllerType=0 controllerNumber=1 scan=29119"	JOW_20210506_XL_s3_xiViewer_spectra.mgf	1	20.0 ppm	peptide;a;b;y	973.99281364375	973.992279055	FALSE	FALSE	25.0	FALSE	TRUE	FALSE	FALSE
GVLKVFLENVIR	DNIQGITKPAIR	56	24	4	8	H4	H4	4	196.08479216	295	(-1) 20210512_Q3_U3_1-10_WH_SA_JOW_20210506_3_B10_1zu10.29573.29573.4 File:"20210512_Q3_U3_1-10_WH_SA_JOW_20210506_3_B10_1zu10.raw"_ NativeID:"controllerType=0 controllerNumber=1 scan=29573"	JOW_20210506_XL_s3_xiViewer_spectra.mgf	1	20.0 ppm	peptide;a;b;y	727.679276046094	727.6749163525	FALSE	FALSE	103.0	FALSE	TRUE	FALSE	FALSE
GVLKVFLENVIR	EIAQDFKTDLR	56	74	4	7	H4	H3K4CC110A	4	196.08479216	1311	(-1) 20210512_Q3_U3_1-10_WH_SA_JOW_20210506_3_B10_1zu10.30617.30617.4 File:"20210512_Q3_U3_1-10_WH_SA_JOW_20210506_3_B10_1zu10.raw"_ NativeID:"controllerType=0 controllerNumber=1 scan=30617"	JOW_20210506_XL_s3_xiViewer_spectra.mgf	1	20.0 ppm	peptide;a;b;y	730.1648107140629	730.1590991075	FALSE	FALSE	53.0	FALSE	TRUE	FALSE	FALSE
QVHPDTGISSKAMSIMNSFVNDVFER	KLPFQR	44	65	6	1	H2b	H3K4CC110A	4	196.08479216	1987	(-1) 20210512_Q3_U3_1-10_WH_SA_JOW_20210506_3_B10_1zu10.33585.33585.4 File:"20210512_Q3_U3_1-10_WH_SA_JOW_20210506_3_B10_1zu10.raw"_ NativeID:"controllerType=0 controllerNumber=1 scan=33585"	JOW_20210506_XL_s3_xiViewer_spectra.mgf	1	20.0 ppm	peptide;a;b;y	973.994339522656	973.992279055	FALSE	FALSE	26.0	FALSE	TRUE	FALSE	FALSE
QVHPDTGISSKAMSIMNSFVNDVFER	KLPFQR	44	65	14	1	H2b	H3K4CC110A	4	196.08479216	2068	(-1) 20210512_Q3_U3_1-10_WH_SA_JOW_20210506_3_B10_1zu10.33741.33741.4 File:"20210512_Q3_U3_1-10_WH_SA_JOW_20210506_3_B10_1zu10.raw"_ NativeID:"controllerType=0 controllerNumber=1 scan=33741"	JOW_20210506_XL_s3_xiViewer_spectra.mgf	1	20.0 ppm	peptide;a;b;y	973.994339522656	973.992279055	FALSE	FALSE	41.0	FALSE	TRUE	FALSE	FALSE
SSSPTLSTSQNHNSEDNDDASHR	GPGSMoxVAR	273	1	9	0	Mer2	Mer2	4	196.08479216	2017	(-1) 20210512_Q3_U3_1-10_WH_SA_JOW_20210506_3_B10_1zu10.7259.7259.4 File:"20210512_Q3_U3_1-10_WH_SA_JOW_20210506_3_B10_1zu10.raw"_ NativeID:"controllerType=0 controllerNumber=1 scan=7259"	JOW_20210506_XL_s3_xiViewer_spectra.mgf	1	20.0 ppm	peptide;a;b;y	868.6374669640629	868.6319992675	FALSE	FALSE	8.0	FALSE	TRUE	FALSE	FALSE
DAVTYTEHAKR	LAHYNKR	68	77	10	6	H4	H2b	5	196.08479216	512	(-1) 20210512_Q3_U3_1-10_WH_SA_JOW_20210506_3_B10_1zu10.7703.7703.5 File:"20210512_Q3_U3_1-10_WH_SA_JOW_20210506_3_B10_1zu10.raw"_ NativeID:"controllerType=0 controllerNumber=1 scan=7703"	JOW_20210506_XL_s3_xiViewer_spectra.mgf	1	20.0 ppm	peptide;a;b;y	478.253583190391	478.250114198	FALSE	FALSE	24.0	FALSE	TRUE	FALSE	FALSE
KESYAIYVYK	LAHYNKR	31	77	1	6	H2b	H2b	3	196.08479216	700	(-1) 20210512_Q3_U3_1-10_WH_SA_JOW_20210506_3_B11.10534.10534.3 File:"20210512_Q3_U3_1-10_WH_SA_JOW_20210506_3_B11.raw"_ NativeID:"controllerType=0 controllerNumber=1 scan=10534"	JOW_20210506_XL_s3_xiViewer_spectra.mgf	1	20.0 ppm	peptide;a;b;y	787.4222012320311	787.41809804	FALSE	FALSE	98.0	FALSE	TRUE	FALSE	FALSE
KESYAIYVYK	LAHYNKR	31	77	1	6	H2b	H2b	5	196.08479216	1282	(-1) 20210512_Q3_U3_1-10_WH_SA_JOW_20210506_3_B11.10535.10535.5 File:"20210512_Q3_U3_1-10_WH_SA_JOW_20210506_3_B11.raw"_ NativeID:"controllerType=0 controllerNumber=1 scan=10535"	JOW_20210506_XL_s3_xiViewer_spectra.mgf	1	20.0 ppm	peptide;a;b;y	472.855542418906	472.85376937600006	FALSE	FALSE	123.0	FALSE	TRUE	FALSE	FALSE
KESYAIYVYK	KGNYAER	31	36	1	1	H2b	H2a	4	196.08479216	722	(-1) 20210512_Q3_U3_1-10_WH_SA_JOW_20210506_3_B11.11674.11674.4 File:"20210512_Q3_U3_1-10_WH_SA_JOW_20210506_3_B11.raw"_ NativeID:"controllerType=0 controllerNumber=1 scan=11674"	JOW_20210506_XL_s3_xiViewer_spectra.mgf	1	20.0 ppm	peptide;a;b;y	574.797928389844	574.795662865	FALSE	FALSE	94.0	FALSE	TRUE	FALSE	FALSE
SIFSHSGKVTNAGALEESDK	YNSKITR	38	160	4	4	Mer2	Mer2	4	196.08479216	115	(-1) 20210512_Q3_U3_1-10_WH_SA_JOW_20210506_3_B11.11740.11740.4 File:"20210512_Q3_U3_1-10_WH_SA_JOW_20210506_3_B11.raw"_ NativeID:"controllerType=0 controllerNumber=1 scan=11740"	JOW_20210506_XL_s3_xiViewer_spectra.mgf	1	20.0 ppm	peptide;a;b;y	789.15296989375	789.1507309575	FALSE	FALSE	94.0	FALSE	TRUE	FALSE	FALSE
VLLSLSKDMoxHSLQTR	YNSKITR	199	160	14	4	Mer2	Mer2	4	196.08479216	431	(-1) 20210512_Q3_U3_1-10_WH_SA_JOW_20210506_3_B11.12825.12825.4 File:"20210512_Q3_U3_1-10_WH_SA_JOW_20210506_3_B11.raw"_ NativeID:"controllerType=0 controllerNumber=1 scan=12825"	JOW_20210506_XL_s3_xiViewer_spectra.mgf	1	20.0 ppm	peptide;a;b;y	705.88343864375	705.88136645	FALSE	FALSE	89.0	FALSE	TRUE	FALSE	FALSE
VLLSLSKDMoxHSLQTR	YNSKITR	199	160	14	4	Mer2	Mer2	5	196.08479216	260	(-1) 20210512_Q3_U3_1-10_WH_SA_JOW_20210506_3_B11.12827.12827.5 File:"20210512_Q3_U3_1-10_WH_SA_JOW_20210506_3_B11.raw"_ NativeID:"controllerType=0 controllerNumber=1 scan=12827"	JOW_20210506_XL_s3_xiViewer_spectra.mgf	1	20.0 ppm	peptide;a;b;y	564.909009215781	564.906548436	FALSE	FALSE	155.0	FALSE	TRUE	FALSE	FALSE
SIFSHSGKVTNAGALEESDK	GPGSMoxVAR	38	1	4	0	Mer2	Mer2	4	196.08479216	1744	(-1) 20210512_Q3_U3_1-10_WH_SA_JOW_20210506_3_B11.13004.13004.4 File:"20210512_Q3_U3_1-10_WH_SA_JOW_20210506_3_B11.raw"_ NativeID:"controllerType=0 controllerNumber=1 scan=13004"	JOW_20210506_XL_s3_xiViewer_spectra.mgf	1	20.0 ppm	peptide;a;b;y	766.3786779015629	766.376645165	FALSE	FALSE	68.0	FALSE	TRUE	FALSE	FALSE
SIFSHSGKVTNAGALEESDK	GPGSMVAR	38	1	4	0	Mer2	Mer2	4	196.08479216	907	(-1) 20210512_Q3_U3_1-10_WH_SA_JOW_20210506_3_B11.14581.14581.4 File:"20210512_Q3_U3_1-10_WH_SA_JOW_20210506_3_B11.raw"_ NativeID:"controllerType=0 controllerNumber=1 scan=14581"	JOW_20210506_XL_s3_xiViewer_spectra.mgf	1	20.0 ppm	peptide;a;b;y	762.381424483594	762.377916515	FALSE	FALSE	176.0	FALSE	TRUE	FALSE	FALSE
VLLSLSKDMHSLQTR	YNSKITR	199	160	7	3	Mer2	Mer2	4	196.08479216	784	(-1) 20210512_Q3_U3_1-10_WH_SA_JOW_20210506_3_B11.14934.14934.4 File:"20210512_Q3_U3_1-10_WH_SA_JOW_20210506_3_B11.raw"_ NativeID:"controllerType=0 controllerNumber=1 scan=14934"	JOW_20210506_XL_s3_xiViewer_spectra.mgf	1	20.0 ppm	peptide;a;b;y	701.8860021203129	701.8826378	FALSE	FALSE	117.0	FALSE	TRUE	FALSE	FALSE
VLLSLSKDMHSLQTR	YNSKITR	199	160	14	4	Mer2	Mer2	5	196.08479216	1954	(-1) 20210512_Q3_U3_1-10_WH_SA_JOW_20210506_3_B11.14947.14947.5 File:"20210512_Q3_U3_1-10_WH_SA_JOW_20210506_3_B11.raw"_ NativeID:"controllerType=0 controllerNumber=1 scan=14947"	JOW_20210506_XL_s3_xiViewer_spectra.mgf	1	20.0 ppm	peptide;a;b;y	561.710217711875	561.7075655159999	FALSE	FALSE	170.0	FALSE	TRUE	FALSE	FALSE
TVTAMoxDVVYALKR	LAHYNKR	80	77	12	6	H4	H2b	5	196.08479216	653	(-1) 20210512_Q3_U3_1-10_WH_SA_JOW_20210506_3_B11.14962.14962.5 File:"20210512_Q3_U3_1-10_WH_SA_JOW_20210506_3_B11.raw"_ NativeID:"controllerType=0 controllerNumber=1 scan=14962"	JOW_20210506_XL_s3_xiViewer_spectra.mgf	1	20.0 ppm	peptide;a;b;y	516.683545348594	516.681071402	FALSE	FALSE	166.0	FALSE	TRUE	FALSE	FALSE
NKDAIINGEGSLPK	DAVTYTEHAKR	81	68	11	10	Spp1	H4	5	196.08479216	1920	(-1) 20210512_Q3_U3_1-10_WH_SA_JOW_20210506_3_B11.15231.15231.5 File:"20210512_Q3_U3_1-10_WH_SA_JOW_20210506_3_B11.raw"_ NativeID:"controllerType=0 controllerNumber=1 scan=15231"	JOW_20210506_XL_s3_xiViewer_spectra.mgf	1	20.0 ppm	peptide;a;b;y	589.112256286094	589.10609869	FALSE	FALSE	7.0	FALSE	TRUE	FALSE	FALSE
GRTDEISTDVSEANSEHSLMITETSSPFR	YNSKITR	9	160	18	4	Mer2	Mer2	5	196.08479216	1280	(-1) 20210512_Q3_U3_1-10_WH_SA_JOW_20210506_3_B11.16143.16143.5 File:"20210512_Q3_U3_1-10_WH_SA_JOW_20210506_3_B11.raw"_ NativeID:"controllerType=0 controllerNumber=1 scan=16143"	JOW_20210506_XL_s3_xiViewer_spectra.mgf	1	20.0 ppm	peptide;a;b;y	855.416089293906	855.4120903959999	FALSE	FALSE	90.0	FALSE	TRUE	FALSE	FALSE
GPGSMoxSLPQWCcmPPHSTLK	KNICcmGYCcmSTYER	1	264	16	1	Spp1	Spp1	4	196.08479216	842	(-1) 20210512_Q3_U3_1-10_WH_SA_JOW_20210506_3_B11.16437.16437.4 File:"20210512_Q3_U3_1-10_WH_SA_JOW_20210506_3_B11.raw"_ NativeID:"controllerType=0 controllerNumber=1 scan=16437"	JOW_20210506_XL_s3_xiViewer_spectra.mgf	1	20.0 ppm	peptide;a;b;y	936.183426436719	936.1783738175	FALSE	FALSE	108.0	FALSE	TRUE	FALSE	FALSE
TVTAMoxDVVYALKR	KGNYAER	80	36	12	1	H4	H2a	4	196.08479216	880	(-1) 20210512_Q3_U3_1-10_WH_SA_JOW_20210506_3_B11.16572.16572.4 File:"20210512_Q3_U3_1-10_WH_SA_JOW_20210506_3_B11.raw"_ NativeID:"controllerType=0 controllerNumber=1 scan=16572"	JOW_20210506_XL_s3_xiViewer_spectra.mgf	1	20.0 ppm	peptide;a;b;y	629.582596358594	629.5797903975	FALSE	FALSE	97.0	FALSE	TRUE	FALSE	FALSE
YQKSTELLIR	YQKSTELLIR	55	55	3	3	H3K4CC110A	H3K4CC110A	4	196.08479216	761	(-1) 20210512_Q3_U3_1-10_WH_SA_JOW_20210506_3_B11.17476.17476.4 File:"20210512_Q3_U3_1-10_WH_SA_JOW_20210506_3_B11.raw"_ NativeID:"controllerType=0 controllerNumber=1 scan=17476"	JOW_20210506_XL_s3_xiViewer_spectra.mgf	1	20.0 ppm	peptide;a;b;y	674.883621749219	674.879992445	FALSE	FALSE	193.0	FALSE	TRUE	FALSE	FALSE
CcmTQEMoxLFNVGSQLEDVHK	YNSKITR	181	160	2	4	Mer2	Mer2	5	196.08479216	1363	(-1) 20210512_Q3_U3_1-10_WH_SA_JOW_20210506_3_B11.17577.17577.5 File:"20210512_Q3_U3_1-10_WH_SA_JOW_20210506_3_B11.raw"_ NativeID:"controllerType=0 controllerNumber=1 scan=17577"	JOW_20210506_XL_s3_xiViewer_spectra.mgf	1	20.0 ppm	peptide;a;b;y	646.319104430625	646.3150154140001	FALSE	FALSE	72.0	FALSE	TRUE	FALSE	FALSE
TVTAMDVVYALKR	LAHYNKR	80	77	12	6	H4	H2b	5	196.08479216	1189	(-1) 20210512_Q3_U3_1-10_WH_SA_JOW_20210506_3_B11.17645.17645.5 File:"20210512_Q3_U3_1-10_WH_SA_JOW_20210506_3_B11.raw"_ NativeID:"controllerType=0 controllerNumber=1 scan=17645"	JOW_20210506_XL_s3_xiViewer_spectra.mgf	1	20.0 ppm	peptide;a;b;y	513.485181090781	513.482088482	FALSE	FALSE	174.0	FALSE	TRUE	FALSE	FALSE
DNIQGITKPAIR	YQKSTELLIR	24	55	8	3	H4	H3K4CC110A	4	196.08479216	2025	(-1) 20210512_Q3_U3_1-10_WH_SA_JOW_20210506_3_B11.17846.17846.4 File:"20210512_Q3_U3_1-10_WH_SA_JOW_20210506_3_B11.raw"_ NativeID:"controllerType=0 controllerNumber=1 scan=17846"	JOW_20210506_XL_s3_xiViewer_spectra.mgf	1	20.0 ppm	peptide;a;b;y	693.643509444531	693.6408078825	FALSE	FALSE	43.0	FALSE	TRUE	FALSE	FALSE
GPGSMoxSLPQWCcmPPHSTLK	NKDAIINGEGSLPK	1	81	4	2	Spp1	Spp1	5	196.08479216	69	(-1) 20210512_Q3_U3_1-10_WH_SA_JOW_20210506_3_B11.18176.18176.5 File:"20210512_Q3_U3_1-10_WH_SA_JOW_20210506_3_B11.raw"_ NativeID:"controllerType=0 controllerNumber=1 scan=18176"	JOW_20210506_XL_s3_xiViewer_spectra.mgf	1	20.0 ppm	peptide;a;b;y	730.169751403281	730.165666292	FALSE	FALSE	93.0	FALSE	TRUE	FALSE	FALSE
GPGSMoxSLPQWCcmPPHSTLK	GPGSMVAR	1	1	0	0	Spp1	Mer2	4	196.08479216	1970	(-1) 20210512_Q3_U3_1-10_WH_SA_JOW_20210506_3_B11.18378.18378.4 File:"20210512_Q3_U3_1-10_WH_SA_JOW_20210506_3_B11.raw"_ NativeID:"controllerType=0 controllerNumber=1 scan=18378"	JOW_20210506_XL_s3_xiViewer_spectra.mgf	1	20.0 ppm	peptide;a;b;y	742.112625655469	742.1083890125	FALSE	FALSE	60.0	FALSE	TRUE	FALSE	FALSE
VTIAQGGVLPNIQSVLLPKK	KVGGRR	100	40	19	1	H2a	DECOY:H4	5	196.08479216	890	(-1) 20210512_Q3_U3_1-10_WH_SA_JOW_20210506_3_B11.18518.18518.5 File:"20210512_Q3_U3_1-10_WH_SA_JOW_20210506_3_B11.raw"_ NativeID:"controllerType=0 controllerNumber=1 scan=18518"	JOW_20210506_XL_s3_xiViewer_spectra.mgf	1	20.0 ppm	peptide;a;b;y	589.361096618125	589.358334892	FALSE	TRUE	21.0	TRUE	FALSE	TRUE	FALSE
VTIAQGGVLPNIQSVLLPKK	RGGVKR	100	40	19	5	H2a	H4	3	196.08479216	1632	(-1) 20210512_Q3_U3_1-10_WH_SA_JOW_20210506_3_B11.18560.18560.3 File:"20210512_Q3_U3_1-10_WH_SA_JOW_20210506_3_B11.raw"_ NativeID:"controllerType=0 controllerNumber=1 scan=18560"	JOW_20210506_XL_s3_xiViewer_spectra.mgf	1	20.0 ppm	peptide;a;b;y	981.598409728125	981.5923739	FALSE	FALSE	79.0	FALSE	TRUE	FALSE	FALSE
GPGSMSLPQWCcmPPHSTLK	GPGSMoxVAR	1	1	0	4	Spp1	Mer2	4	196.08479216	1979	(-1) 20210512_Q3_U3_1-10_WH_SA_JOW_20210506_3_B11.19071.19071.4 File:"20210512_Q3_U3_1-10_WH_SA_JOW_20210506_3_B11.raw"_ NativeID:"controllerType=0 controllerNumber=1 scan=19071"	JOW_20210506_XL_s3_xiViewer_spectra.mgf	1	20.0 ppm	peptide;a;b;y	742.113358077344	742.1083890125	FALSE	FALSE	79.0	FALSE	TRUE	FALSE	FALSE
LLLPGELAKHAVSEGTK	YQKSTELLIR	97	55	16	3	H2b	H3K4CC110A	4	196.08479216	71	(-1) 20210512_Q3_U3_1-10_WH_SA_JOW_20210506_3_B11.19219.19219.4 File:"20210512_Q3_U3_1-10_WH_SA_JOW_20210506_3_B11.raw"_ NativeID:"controllerType=0 controllerNumber=1 scan=19219"	JOW_20210506_XL_s3_xiViewer_spectra.mgf	1	20.0 ppm	peptide;a;b;y	802.957474288281	802.953954295	FALSE	FALSE	107.0	FALSE	TRUE	FALSE	FALSE
GPGSMSLPQWCcmPPHSTLK	TLWKR	1	95	0	4	Spp1	Spp1	4	196.08479216	1703	(-1) 20210512_Q3_U3_1-10_WH_SA_JOW_20210506_3_B11.19499.19499.4 File:"20210512_Q3_U3_1-10_WH_SA_JOW_20210506_3_B11.raw"_ NativeID:"controllerType=0 controllerNumber=1 scan=19499"	JOW_20210506_XL_s3_xiViewer_spectra.mgf	1	20.0 ppm	peptide;a;b;y	720.372147139844	720.36773198	FALSE	FALSE	25.0	FALSE	TRUE	FALSE	FALSE
GRTDEISTDVSEANSEHSLMoxITETSSPFR	KNICcmGYCcmSTYER	9	264	3	1	Mer2	Spp1	5	196.08479216	175	(-1) 20210512_Q3_U3_1-10_WH_SA_JOW_20210506_3_B11.19594.19594.5 File:"20210512_Q3_U3_1-10_WH_SA_JOW_20210506_3_B11.raw"_ NativeID:"controllerType=0 controllerNumber=1 scan=19594"	JOW_20210506_XL_s3_xiViewer_spectra.mgf	1	20.0 ppm	peptide;a;b;y	992.458447692344	992.448809606	FALSE	FALSE	36.0	FALSE	TRUE	FALSE	FALSE
TDEISTDVSEANSEHSLMITETSSPFR	GPGSMoxVAR	11	1	24	0	Mer2	Mer2	4	196.08479216	1931	(-1) 20210512_Q3_U3_1-10_WH_SA_JOW_20210506_3_B11.19649.19649.4 File:"20210512_Q3_U3_1-10_WH_SA_JOW_20210506_3_B11.raw"_ NativeID:"controllerType=0 controllerNumber=1 scan=19649"	JOW_20210506_XL_s3_xiViewer_spectra.mgf	1	20.0 ppm	peptide;a;b;y	992.9670568078129	992.958564445	FALSE	FALSE	71.0	FALSE	TRUE	FALSE	FALSE
VTIMPKDIQLAR	YQKSTELLIR	118	55	6	3	H3K4CC110A	H3K4CC110A	3	196.08479216	1988	(-1) 20210512_Q3_U3_1-10_WH_SA_JOW_20210506_3_B11.19718.19718.3 File:"20210512_Q3_U3_1-10_WH_SA_JOW_20210506_3_B11.raw"_ NativeID:"controllerType=0 controllerNumber=1 scan=19718"	JOW_20210506_XL_s3_xiViewer_spectra.mgf	1	20.0 ppm	peptide;a;b;y	944.204977110938	944.2001541733333	FALSE	FALSE	75.0	FALSE	TRUE	FALSE	FALSE
KFGQLDFIDNNIVVK	YNSKITR	157	160	1	6	Spp1	Mer2	4	196.08479216	2074	(-1) 20210512_Q3_U3_1-10_WH_SA_JOW_20210506_3_B11.19879.19879.4 File:"20210512_Q3_U3_1-10_WH_SA_JOW_20210506_3_B11.raw"_ NativeID:"controllerType=0 controllerNumber=1 scan=19879"	JOW_20210506_XL_s3_xiViewer_spectra.mgf	1	20.0 ppm	peptide;a;b;y	707.388870772656	707.38417061	FALSE	FALSE	138.0	FALSE	TRUE	FALSE	FALSE
KQLNIQYYEEILR	LKTDEDR	342	133	1	2	Spp1	Spp1	4	196.08479216	1272	(-1) 20210512_Q3_U3_1-10_WH_SA_JOW_20210506_3_B11.19894.19894.4 File:"20210512_Q3_U3_1-10_WH_SA_JOW_20210506_3_B11.raw"_ NativeID:"controllerType=0 controllerNumber=1 scan=19894"	JOW_20210506_XL_s3_xiViewer_spectra.mgf	1	20.0 ppm	peptide;a;b;y	696.1201329796879	696.1158942575	FALSE	FALSE	67.0	FALSE	TRUE	FALSE	FALSE
GPGSMoxSLPQWCcmPPHSTLK	NKDAIINGEGSLPK	1	81	0	2	Spp1	Spp1	4	196.08479216	1141	(-1) 20210512_Q3_U3_1-10_WH_SA_JOW_20210506_3_B11.19960.19960.4 File:"20210512_Q3_U3_1-10_WH_SA_JOW_20210506_3_B11.raw"_ NativeID:"controllerType=0 controllerNumber=1 scan=19960"	JOW_20210506_XL_s3_xiViewer_spectra.mgf	1	20.0 ppm	peptide;a;b;y	912.459305342969	912.45526377	FALSE	FALSE	60.0	FALSE	TRUE	FALSE	FALSE
CcmTQEMLFNVGSQLEDVHK	YNSKITR	181	160	2	4	Mer2	Mer2	5	196.08479216	1569	(-1) 20210512_Q3_U3_1-10_WH_SA_JOW_20210506_3_B11.19994.19994.5 File:"20210512_Q3_U3_1-10_WH_SA_JOW_20210506_3_B11.raw"_ NativeID:"controllerType=0 controllerNumber=1 scan=19994"	JOW_20210506_XL_s3_xiViewer_spectra.mgf	1	20.0 ppm	peptide;a;b;y	643.1202518915629	643.1160324939999	FALSE	FALSE	32.0	FALSE	TRUE	FALSE	FALSE
LLLPGELAKHAVSEGTK	EIAQDFKTDLR	97	74	16	7	H2b	H3K4CC110A	3	196.08479216	1907	(-1) 20210512_Q3_U3_1-10_WH_SA_JOW_20210506_3_B11.20198.20198.3 File:"20210512_Q3_U3_1-10_WH_SA_JOW_20210506_3_B11.raw"_ NativeID:"controllerType=0 controllerNumber=1 scan=20198"	JOW_20210506_XL_s3_xiViewer_spectra.mgf	1	20.0 ppm	peptide;a;b;y	1098.603292540625	1098.5961778566666	FALSE	FALSE	86.0	FALSE	TRUE	FALSE	FALSE
LLLPGELAKHAVSEGTK	EIAQDFKTDLR	97	74	9	8	H2b	H3K4CC110A	5	196.08479216	1366	(-1) 20210512_Q3_U3_1-10_WH_SA_JOW_20210506_3_B11.20338.20338.5 File:"20210512_Q3_U3_1-10_WH_SA_JOW_20210506_3_B11.raw"_ NativeID:"controllerType=0 controllerNumber=1 scan=20338"	JOW_20210506_XL_s3_xiViewer_spectra.mgf	1	20.0 ppm	peptide;a;b;y	659.564770934531	659.560617266	FALSE	FALSE	158.0	FALSE	TRUE	FALSE	FALSE
RKTVTAMDVVYALK	EIAQDFKTDLR	78	74	2	7	H4	H3K4CC110A	5	196.08479216	96	(-1) 20210512_Q3_U3_1-10_WH_SA_JOW_20210506_3_B11.20389.20389.5 File:"20210512_Q3_U3_1-10_WH_SA_JOW_20210506_3_B11.raw"_ NativeID:"controllerType=0 controllerNumber=1 scan=20389"	JOW_20210506_XL_s3_xiViewer_spectra.mgf	1	20.0 ppm	peptide;a;b;y	625.9422733759379	625.939090054	FALSE	FALSE	174.0	FALSE	TRUE	FALSE	FALSE
FNQLLEQDAATNGNVKTLIK	GPGSMVAR	98	1	16	4	Mer2	Mer2	4	196.08479216	67	(-1) 20210512_Q3_U3_1-10_WH_SA_JOW_20210506_3_B11.20419.20419.4 File:"20210512_Q3_U3_1-10_WH_SA_JOW_20210506_3_B11.raw"_ NativeID:"controllerType=0 controllerNumber=1 scan=20419"	JOW_20210506_XL_s3_xiViewer_spectra.mgf	1	20.0 ppm	peptide;a;b;y	797.423904952344	797.419850015	FALSE	FALSE	150.0	FALSE	TRUE	FALSE	FALSE
KFGQLDFIDNNIVVK	LKTDEDR	157	133	1	2	Spp1	Spp1	4	196.08479216	1269	(-1) 20210512_Q3_U3_1-10_WH_SA_JOW_20210506_3_B11.20420.20420.4 File:"20210512_Q3_U3_1-10_WH_SA_JOW_20210506_3_B11.raw"_ NativeID:"controllerType=0 controllerNumber=1 scan=20420"	JOW_20210506_XL_s3_xiViewer_spectra.mgf	1	20.0 ppm	peptide;a;b;y	706.127152022656	706.1237192875	FALSE	FALSE	105.0	FALSE	TRUE	FALSE	FALSE
KFGQLDFIDNNIVVK	LKTDEDR	157	133	1	2	Spp1	Spp1	3	196.08479216	275	(-1) 20210512_Q3_U3_1-10_WH_SA_JOW_20210506_3_B11.20430.20430.3 File:"20210512_Q3_U3_1-10_WH_SA_JOW_20210506_3_B11.raw"_ NativeID:"controllerType=0 controllerNumber=1 scan=20430"	JOW_20210506_XL_s3_xiViewer_spectra.mgf	1	20.0 ppm	peptide;a;b;y	941.168661192969	941.16253359	FALSE	FALSE	68.0	FALSE	TRUE	FALSE	FALSE
GPGSMSLPQWCcmPPHSTLK	GPGSMVAR	1	1	0	0	Spp1	Mer2	4	196.08479216	2089	(-1) 20210512_Q3_U3_1-10_WH_SA_JOW_20210506_3_B11.20610.20610.4 File:"20210512_Q3_U3_1-10_WH_SA_JOW_20210506_3_B11.raw"_ NativeID:"controllerType=0 controllerNumber=1 scan=20610"	JOW_20210506_XL_s3_xiViewer_spectra.mgf	1	20.0 ppm	peptide;a;b;y	738.115311202344	738.1096603625	FALSE	FALSE	194.0	FALSE	TRUE	FALSE	FALSE
VTIMPKDIQLAR	EIAQDFKTDLR	118	74	6	8	H3K4CC110A	H3K4CC110A	4	196.08479216	2051	(-1) 20210512_Q3_U3_1-10_WH_SA_JOW_20210506_3_B11.20644.20644.4 File:"20210512_Q3_U3_1-10_WH_SA_JOW_20210506_3_B11.raw"_ NativeID:"controllerType=0 controllerNumber=1 scan=20644"	JOW_20210506_XL_s3_xiViewer_spectra.mgf	1	20.0 ppm	peptide;a;b;y	729.6516271203129	729.6469329175	FALSE	FALSE	126.0	FALSE	TRUE	FALSE	FALSE
VTIAQGGVLPNIQSVLLPKK	GGVKR	100	41	19	4	H2a	H4	4	196.08479216	484	(-1) 20210512_Q3_U3_1-10_WH_SA_JOW_20210506_3_B11.20688.20688.4 File:"20210512_Q3_U3_1-10_WH_SA_JOW_20210506_3_B11.raw"_ NativeID:"controllerType=0 controllerNumber=1 scan=20688"	JOW_20210506_XL_s3_xiViewer_spectra.mgf	1	20.0 ppm	peptide;a;b;y	697.4260411828129	697.42082178	FALSE	FALSE	44.0	FALSE	TRUE	FALSE	FALSE
VTIAQGGVLPNIQSVLLPKK	GGVKR	100	41	19	4	H2a	H4	3	196.08479216	223	(-1) 20210512_Q3_U3_1-10_WH_SA_JOW_20210506_3_B11.20727.20727.3 File:"20210512_Q3_U3_1-10_WH_SA_JOW_20210506_3_B11.raw"_ NativeID:"controllerType=0 controllerNumber=1 scan=20727"	JOW_20210506_XL_s3_xiViewer_spectra.mgf	1	20.0 ppm	peptide;a;b;y	929.56349761875	929.5586702466667	FALSE	FALSE	62.0	FALSE	TRUE	FALSE	FALSE
TDEISTDVSEANSEHSLMITETSSPFR	GPGSMVAR	11	1	22	0	Mer2	Mer2	4	196.08479216	434	(-1) 20210512_Q3_U3_1-10_WH_SA_JOW_20210506_3_B11.20966.20966.4 File:"20210512_Q3_U3_1-10_WH_SA_JOW_20210506_3_B11.raw"_ NativeID:"controllerType=0 controllerNumber=1 scan=20966"	JOW_20210506_XL_s3_xiViewer_spectra.mgf	1	20.0 ppm	peptide;a;b;y	988.966751632031	988.959835795	FALSE	FALSE	88.0	FALSE	TRUE	FALSE	FALSE
TVTAMoxDVVYALKR	YQKSTELLIR	80	55	12	3	H4	H3K4CC110A	4	196.08479216	755	(-1) 20210512_Q3_U3_1-10_WH_SA_JOW_20210506_3_B11.21380.21380.4 File:"20210512_Q3_U3_1-10_WH_SA_JOW_20210506_3_B11.raw"_ NativeID:"controllerType=0 controllerNumber=1 scan=21380"	JOW_20210506_XL_s3_xiViewer_spectra.mgf	1	20.0 ppm	peptide;a;b;y	732.905838546094	732.90203319	FALSE	FALSE	194.0	FALSE	TRUE	FALSE	FALSE
TDEISTDVSEANSEHSLMITETSSPFR	GPGSMVAR	11	1	24	0	Mer2	Mer2	4	196.08479216	1565	(-1) 20210512_Q3_U3_1-10_WH_SA_JOW_20210506_3_B11.21435.21435.4 File:"20210512_Q3_U3_1-10_WH_SA_JOW_20210506_3_B11.raw"_ NativeID:"controllerType=0 controllerNumber=1 scan=21435"	JOW_20210506_XL_s3_xiViewer_spectra.mgf	1	20.0 ppm	peptide;a;b;y	988.964737471875	988.959835795	FALSE	FALSE	88.0	FALSE	TRUE	FALSE	FALSE
LLLPGELAKHAVSEGTK	NDEELNKLLGR	97	89	16	7	H2b	H2a	4	196.08479216	1611	(-1) 20210512_Q3_U3_1-10_WH_SA_JOW_20210506_3_B11.21515.21515.4 File:"20210512_Q3_U3_1-10_WH_SA_JOW_20210506_3_B11.raw"_ NativeID:"controllerType=0 controllerNumber=1 scan=21515"	JOW_20210506_XL_s3_xiViewer_spectra.mgf	1	20.0 ppm	peptide;a;b;y	815.45179801875	815.44776473	FALSE	FALSE	183.0	FALSE	TRUE	FALSE	FALSE
LLLPGELAKHAVSEGTK	NDEELNKLLGR	97	89	16	7	H2b	H2a	5	196.08479216	35	(-1) 20210512_Q3_U3_1-10_WH_SA_JOW_20210506_3_B11.21835.21835.5 File:"20210512_Q3_U3_1-10_WH_SA_JOW_20210506_3_B11.raw"_ NativeID:"controllerType=0 controllerNumber=1 scan=21835"	JOW_20210506_XL_s3_xiViewer_spectra.mgf	1	20.0 ppm	peptide;a;b;y	652.563061950156	652.55966706	FALSE	FALSE	145.0	FALSE	TRUE	FALSE	FALSE
TDEISTDVSEANSEHSLMoxITETSSPFR	GPGSMVAR	11	1	24	0	Mer2	Mer2	4	196.08479216	324	(-1) 20210512_Q3_U3_1-10_WH_SA_JOW_20210506_3_B11.21962.21962.4 File:"20210512_Q3_U3_1-10_WH_SA_JOW_20210506_3_B11.raw"_ NativeID:"controllerType=0 controllerNumber=1 scan=21962"	JOW_20210506_XL_s3_xiViewer_spectra.mgf	1	20.0 ppm	peptide;a;b;y	992.963821944531	992.958564445	FALSE	FALSE	61.0	FALSE	TRUE	FALSE	FALSE
KTVTAMDVVYALK	DNIQGITKPAIR	79	24	1	8	H4	H4	4	196.08479216	1190	(-1) 20210512_Q3_U3_1-10_WH_SA_JOW_20210506_3_B11.22019.22019.4 File:"20210512_Q3_U3_1-10_WH_SA_JOW_20210506_3_B11.raw"_ NativeID:"controllerType=0 controllerNumber=1 scan=22019"	JOW_20210506_XL_s3_xiViewer_spectra.mgf	1	20.0 ppm	peptide;a;b;y	740.666885909375	740.6625829775	FALSE	FALSE	120.0	FALSE	TRUE	FALSE	FALSE
VTNAGALEESDKQILEWAGK	GPGSMVAR	46	1	12	0	Mer2	Mer2	3	196.08479216	1241	(-1) 20210512_Q3_U3_1-10_WH_SA_JOW_20210506_3_B11.22214.22214.3 File:"20210512_Q3_U3_1-10_WH_SA_JOW_20210506_3_B11.raw"_ NativeID:"controllerType=0 controllerNumber=1 scan=22214"	JOW_20210506_XL_s3_xiViewer_spectra.mgf	1	20.0 ppm	peptide;a;b;y	1043.534322814062	1043.5275466599999	FALSE	FALSE	68.0	FALSE	TRUE	FALSE	FALSE
VTNAGALEESDKQILEWAGK	GPGSMVAR	46	1	12	4	Mer2	Mer2	4	196.08479216	195	(-1) 20210512_Q3_U3_1-10_WH_SA_JOW_20210506_3_B11.22217.22217.4 File:"20210512_Q3_U3_1-10_WH_SA_JOW_20210506_3_B11.raw"_ NativeID:"controllerType=0 controllerNumber=1 scan=22217"	JOW_20210506_XL_s3_xiViewer_spectra.mgf	1	20.0 ppm	peptide;a;b;y	782.902420577344	782.89747909	FALSE	FALSE	165.0	FALSE	TRUE	FALSE	FALSE
TDEISTDVSEANSEHSLMITETSSPFR	GPGSMVAR	11	1	24	0	Mer2	Mer2	4	196.08479216	1888	(-1) 20210512_Q3_U3_1-10_WH_SA_JOW_20210506_3_B11.22230.22230.4 File:"20210512_Q3_U3_1-10_WH_SA_JOW_20210506_3_B11.raw"_ NativeID:"controllerType=0 controllerNumber=1 scan=22230"	JOW_20210506_XL_s3_xiViewer_spectra.mgf	1	20.0 ppm	peptide;a;b;y	988.967117842969	988.959835795	FALSE	FALSE	61.0	FALSE	TRUE	FALSE	FALSE
LLLPGELAKHAVSEGTK	NDEELNKLLGR	97	89	16	7	H2b	H2a	4	196.08479216	1063	(-1) 20210512_Q3_U3_1-10_WH_SA_JOW_20210506_3_B11.22326.22326.4 File:"20210512_Q3_U3_1-10_WH_SA_JOW_20210506_3_B11.raw"_ NativeID:"controllerType=0 controllerNumber=1 scan=22326"	JOW_20210506_XL_s3_xiViewer_spectra.mgf	1	20.0 ppm	peptide;a;b;y	815.4524083703129	815.44776473	FALSE	FALSE	43.0	FALSE	TRUE	FALSE	FALSE
LLLPGELAKHAVSEGTK	NDEELNKLLGR	97	89	16	7	H2b	H2a	4	196.08479216	213	(-1) 20210512_Q3_U3_1-10_WH_SA_JOW_20210506_3_B11.22474.22474.4 File:"20210512_Q3_U3_1-10_WH_SA_JOW_20210506_3_B11.raw"_ NativeID:"controllerType=0 controllerNumber=1 scan=22474"	JOW_20210506_XL_s3_xiViewer_spectra.mgf	1	20.0 ppm	peptide;a;b;y	815.452835616406	815.44776473	FALSE	FALSE	80.0	FALSE	TRUE	FALSE	FALSE
CcmTQEMLFNVGSQLEDVHK	GPGSMoxVAR	181	1	2	0	Mer2	Mer2	3	196.08479216	1076	(-1) 20210512_Q3_U3_1-10_WH_SA_JOW_20210506_3_B11.22476.22476.3 File:"20210512_Q3_U3_1-10_WH_SA_JOW_20210506_3_B11.raw"_ NativeID:"controllerType=0 controllerNumber=1 scan=22476"	JOW_20210506_XL_s3_xiViewer_spectra.mgf	1	20.0 ppm	peptide;a;b;y	1040.82521636875	1040.8230888466667	FALSE	FALSE	71.0	FALSE	TRUE	FALSE	FALSE
KTVTAMDVVYALK	EIAQDFKTDLR	79	74	1	7	H4	H3K4CC110A	4	196.08479216	420	(-1) 20210512_Q3_U3_1-10_WH_SA_JOW_20210506_3_B11.22792.22792.4 File:"20210512_Q3_U3_1-10_WH_SA_JOW_20210506_3_B11.raw"_ NativeID:"controllerType=0 controllerNumber=1 scan=22792"	JOW_20210506_XL_s3_xiViewer_spectra.mgf	1	20.0 ppm	peptide;a;b;y	743.149002608594	743.1467657325	FALSE	FALSE	192.0	FALSE	TRUE	FALSE	FALSE
LLLPGELAKHAVSEGTK	NDEELNKLLGR	97	89	16	7	H2b	H2a	5	196.08479216	723	(-1) 20210512_Q3_U3_1-10_WH_SA_JOW_20210506_3_B11.22837.22837.5 File:"20210512_Q3_U3_1-10_WH_SA_JOW_20210506_3_B11.raw"_ NativeID:"controllerType=0 controllerNumber=1 scan=22837"	JOW_20210506_XL_s3_xiViewer_spectra.mgf	1	20.0 ppm	peptide;a;b;y	652.562268493125	652.55966706	FALSE	FALSE	77.0	FALSE	TRUE	FALSE	FALSE
LLLPGELAKHAVSEGTK	NDEELNKLLGR	97	89	13	7	H2b	H2a	4	196.08479216	878	(-1) 20210512_Q3_U3_1-10_WH_SA_JOW_20210506_3_B11.22881.22881.4 File:"20210512_Q3_U3_1-10_WH_SA_JOW_20210506_3_B11.raw"_ NativeID:"controllerType=0 controllerNumber=1 scan=22881"	JOW_20210506_XL_s3_xiViewer_spectra.mgf	1	20.0 ppm	peptide;a;b;y	815.451126632031	815.44776473	FALSE	FALSE	60.0	FALSE	TRUE	FALSE	FALSE
TDEISTDVSEANSEHSLMITETSSPFR	GPGSMVAR	11	1	13	0	Mer2	Mer2	4	196.08479216	734	(-1) 20210512_Q3_U3_1-10_WH_SA_JOW_20210506_3_B11.23056.23056.4 File:"20210512_Q3_U3_1-10_WH_SA_JOW_20210506_3_B11.raw"_ NativeID:"controllerType=0 controllerNumber=1 scan=23056"	JOW_20210506_XL_s3_xiViewer_spectra.mgf	1	20.0 ppm	peptide;a;b;y	988.963577803906	988.959835795	FALSE	FALSE	71.0	FALSE	TRUE	FALSE	FALSE
TVTAMDVVYALKR	EIAQDFKTDLR	80	74	12	8	H4	H3K4CC110A	4	196.08479216	911	(-1) 20210512_Q3_U3_1-10_WH_SA_JOW_20210506_3_B11.23151.23151.4 File:"20210512_Q3_U3_1-10_WH_SA_JOW_20210506_3_B11.raw"_ NativeID:"controllerType=0 controllerNumber=1 scan=23151"	JOW_20210506_XL_s3_xiViewer_spectra.mgf	1	20.0 ppm	peptide;a;b;y	750.1496739953129	750.1483027325	FALSE	FALSE	6.0	FALSE	TRUE	FALSE	FALSE
GPGSMoxSLPQWCcmPPHSTLK	TDDEKEIFDQIVVR	1	172	4	5	Spp1	Spp1	4	196.08479216	1401	(-1) 20210512_Q3_U3_1-10_WH_SA_JOW_20210506_3_B11.23481.23481.4 File:"20210512_Q3_U3_1-10_WH_SA_JOW_20210506_3_B11.raw"_ NativeID:"controllerType=0 controllerNumber=1 scan=23481"	JOW_20210506_XL_s3_xiViewer_spectra.mgf	1	20.0 ppm	peptide;a;b;y	975.232864913281	975.2251068675	FALSE	FALSE	73.0	FALSE	TRUE	FALSE	FALSE
TVTAMoxDVVYALKR	NDEELNKLLGR	80	89	12	7	H4	H2a	4	196.08479216	1054	(-1) 20210512_Q3_U3_1-10_WH_SA_JOW_20210506_3_B11.23607.23607.4 File:"20210512_Q3_U3_1-10_WH_SA_JOW_20210506_3_B11.raw"_ NativeID:"controllerType=0 controllerNumber=1 scan=23607"	JOW_20210506_XL_s3_xiViewer_spectra.mgf	1	20.0 ppm	peptide;a;b;y	745.4005284875	745.395843625	FALSE	FALSE	218.0	FALSE	TRUE	FALSE	FALSE
DNIQGITKPAIRR	GVLKVFLENVIR	24	56	7	4	H4	H4	4	196.08479216	209	(-1) 20210512_Q3_U3_1-10_WH_SA_JOW_20210506_3_B11.23753.23753.4 File:"20210512_Q3_U3_1-10_WH_SA_JOW_20210506_3_B11.raw"_ NativeID:"controllerType=0 controllerNumber=1 scan=23753"	JOW_20210506_XL_s3_xiViewer_spectra.mgf	1	20.0 ppm	peptide;a;b;y	766.704910811719	766.7001940925	FALSE	FALSE	91.0	FALSE	TRUE	FALSE	FALSE
DNIQGITKPAIRR	GVLKVFLENVIR	24	56	7	4	H4	H4	5	196.08479216	464	(-1) 20210512_Q3_U3_1-10_WH_SA_JOW_20210506_3_B11.23777.23777.5 File:"20210512_Q3_U3_1-10_WH_SA_JOW_20210506_3_B11.raw"_ NativeID:"controllerType=0 controllerNumber=1 scan=23777"	JOW_20210506_XL_s3_xiViewer_spectra.mgf	1	20.0 ppm	peptide;a;b;y	613.565869567344	613.5616105500001	FALSE	FALSE	93.0	FALSE	TRUE	FALSE	FALSE
KFGQLDFIDNNIVVK	GPGSMVAR	157	1	1	0	Spp1	Mer2	3	196.08479216	1560	(-1) 20210512_Q3_U3_1-10_WH_SA_JOW_20210506_3_B11.23814.23814.3 File:"20210512_Q3_U3_1-10_WH_SA_JOW_20210506_3_B11.raw"_ NativeID:"controllerType=0 controllerNumber=1 scan=23814"	JOW_20210506_XL_s3_xiViewer_spectra.mgf	1	20.0 ppm	peptide;a;b;y	907.15236480625	907.14604943	FALSE	FALSE	103.0	FALSE	TRUE	FALSE	FALSE
TVTAMDVVYALKR	KESYAIYVYK	80	31	12	1	H4	H2b	3	196.08479216	1019	(-1) 20210512_Q3_U3_1-10_WH_SA_JOW_20210506_3_B11.23929.23929.3 File:"20210512_Q3_U3_1-10_WH_SA_JOW_20210506_3_B11.raw"_ NativeID:"controllerType=0 controllerNumber=1 scan=23929"	JOW_20210506_XL_s3_xiViewer_spectra.mgf	1	20.0 ppm	peptide;a;b;y	975.8598843375	975.8525315433334	FALSE	FALSE	210.0	FALSE	TRUE	FALSE	FALSE
TVTAMoxDVVYALKR	KESYAIYVYK	80	31	12	1	H4	H2b	4	196.08479216	692	(-1) 20210512_Q3_U3_1-10_WH_SA_JOW_20210506_3_B11.23964.23964.4 File:"20210512_Q3_U3_1-10_WH_SA_JOW_20210506_3_B11.raw"_ NativeID:"controllerType=0 controllerNumber=1 scan=23964"	JOW_20210506_XL_s3_xiViewer_spectra.mgf	1	20.0 ppm	peptide;a;b;y	736.1435704796879	736.1399464025	FALSE	FALSE	171.0	FALSE	TRUE	FALSE	FALSE
TLIKDLASQIENQLDK	YNSKITR	114	160	4	6	Mer2	Mer2	4	196.08479216	1206	(-1) 20210512_Q3_U3_1-10_WH_SA_JOW_20210506_3_B11.24484.24484.4 File:"20210512_Q3_U3_1-10_WH_SA_JOW_20210506_3_B11.raw"_ NativeID:"controllerType=0 controllerNumber=1 scan=24484"	JOW_20210506_XL_s3_xiViewer_spectra.mgf	1	20.0 ppm	peptide;a;b;y	727.148514327344	727.1461886775	FALSE	FALSE	96.0	FALSE	TRUE	FALSE	FALSE
TIIPWEELRPDTLESEL	KNICcmGYCcmSTYER	302	264	15	1	Mer2	Spp1	4	196.08479216	1135	(-1) 20210512_Q3_U3_1-10_WH_SA_JOW_20210506_3_B11.24812.24812.4 File:"20210512_Q3_U3_1-10_WH_SA_JOW_20210506_3_B11.raw"_ NativeID:"controllerType=0 controllerNumber=1 scan=24812"	JOW_20210506_XL_s3_xiViewer_spectra.mgf	1	20.0 ppm	peptide;a;b;y	947.460403975781	947.45519505	FALSE	FALSE	16.0	FALSE	TRUE	FALSE	FALSE
HAVSEGTKAVTKYTSAK	LKTDEDR	106	133	4	2	H2b	Spp1	4	196.08479216	584	(-1) 20210512_Q3_U3_1-10_WH_SA_JOW_20210506_3_B11.24855.24855.4 File:"20210512_Q3_U3_1-10_WH_SA_JOW_20210506_3_B11.raw"_ NativeID:"controllerType=0 controllerNumber=1 scan=24855"	JOW_20210506_XL_s3_xiViewer_spectra.mgf	1	20.0 ppm	peptide;a;b;y	713.126907882031	713.1214422375	FALSE	FALSE	3.0	FALSE	TRUE	FALSE	FALSE
GPGSMSLPQWCcmPPHSTLK	KQLNIQYYEEILR	1	342	0	1	Spp1	Spp1	4	196.08479216	1157	(-1) 20210512_Q3_U3_1-10_WH_SA_JOW_20210506_3_B11.24923.24923.4 File:"20210512_Q3_U3_1-10_WH_SA_JOW_20210506_3_B11.raw"_ NativeID:"controllerType=0 controllerNumber=1 scan=24923"	JOW_20210506_XL_s3_xiViewer_spectra.mgf	1	20.0 ppm	peptide;a;b;y	972.0002599328129	971.992013405	FALSE	FALSE	89.0	FALSE	TRUE	FALSE	FALSE
TVTAMDVVYALKR	EIAQDFKTDLR	80	74	12	7	H4	H3K4CC110A	3	196.08479216	1880	(-1) 20210512_Q3_U3_1-10_WH_SA_JOW_20210506_3_B11.25052.25052.3 File:"20210512_Q3_U3_1-10_WH_SA_JOW_20210506_3_B11.raw"_ NativeID:"controllerType=0 controllerNumber=1 scan=25052"	JOW_20210506_XL_s3_xiViewer_spectra.mgf	1	20.0 ppm	peptide;a;b;y	999.8687344351561	999.8619781833332	FALSE	FALSE	78.0	FALSE	TRUE	FALSE	FALSE
TDEISTDVSEANSEHSLMITETSSPFR	GPGSMVAR	11	1	16	0	Mer2	Mer2	4	196.08479216	852	(-1) 20210512_Q3_U3_1-10_WH_SA_JOW_20210506_3_B11.25117.25117.4 File:"20210512_Q3_U3_1-10_WH_SA_JOW_20210506_3_B11.raw"_ NativeID:"controllerType=0 controllerNumber=1 scan=25117"	JOW_20210506_XL_s3_xiViewer_spectra.mgf	1	20.0 ppm	peptide;a;b;y	988.965286788281	988.959835795	FALSE	FALSE	57.0	FALSE	TRUE	FALSE	FALSE
TDEISTDVSEANSEHSLMoxITETSSPFR	GPGSMVAR	11	1	16	0	Mer2	Mer2	4	196.08479216	861	(-1) 20210512_Q3_U3_1-10_WH_SA_JOW_20210506_3_B11.25451.25451.4 File:"20210512_Q3_U3_1-10_WH_SA_JOW_20210506_3_B11.raw"_ NativeID:"controllerType=0 controllerNumber=1 scan=25451"	JOW_20210506_XL_s3_xiViewer_spectra.mgf	1	20.0 ppm	peptide;a;b;y	992.9660802453129	992.958564445	FALSE	FALSE	26.0	FALSE	TRUE	FALSE	FALSE
QVHPDTGISSKAMSIMoxNSFVNDVFER	KLPFQR	44	65	6	1	H2b	H3K4CC110A	4	196.08479216	2014	(-1) 20210512_Q3_U3_1-10_WH_SA_JOW_20210506_3_B11.25909.25909.4 File:"20210512_Q3_U3_1-10_WH_SA_JOW_20210506_3_B11.raw"_ NativeID:"controllerType=0 controllerNumber=1 scan=25909"	JOW_20210506_XL_s3_xiViewer_spectra.mgf	1	20.0 ppm	peptide;a;b;y	977.989212569531	977.991007705	FALSE	FALSE	15.0	FALSE	TRUE	FALSE	FALSE
TLEDDLQEVQEISLPLFK	KSVPPPR	191	255	13	1	Spp1	Mer2	4	196.08479216	996	(-1) 20210512_Q3_U3_1-10_WH_SA_JOW_20210506_3_B11.26133.26133.4 File:"20210512_Q3_U3_1-10_WH_SA_JOW_20210506_3_B11.raw"_ NativeID:"controllerType=0 controllerNumber=1 scan=26133"	JOW_20210506_XL_s3_xiViewer_spectra.mgf	1	20.0 ppm	peptide;a;b;y	773.923904952344	773.918308825	FALSE	FALSE	10.0	FALSE	TRUE	FALSE	FALSE
QILEWAGKLELESMoxELR	GPGSMVAR	58	1	8	4	Mer2	Mer2	3	196.08479216	821	(-1) 20210512_Q3_U3_1-10_WH_SA_JOW_20210506_3_B11.26513.26513.3 File:"20210512_Q3_U3_1-10_WH_SA_JOW_20210506_3_B11.raw"_ NativeID:"controllerType=0 controllerNumber=1 scan=26513"	JOW_20210506_XL_s3_xiViewer_spectra.mgf	1	20.0 ppm	peptide;a;b;y	1010.8579312125	1010.8510847399999	FALSE	FALSE	98.0	FALSE	TRUE	FALSE	FALSE
TVTAMDVVYALKR	NDEELNKLLGR	80	89	12	7	H4	H2a	4	196.08479216	1587	(-1) 20210512_Q3_U3_1-10_WH_SA_JOW_20210506_3_B11.26735.26735.4 File:"20210512_Q3_U3_1-10_WH_SA_JOW_20210506_3_B11.raw"_ NativeID:"controllerType=0 controllerNumber=1 scan=26735"	JOW_20210506_XL_s3_xiViewer_spectra.mgf	1	20.0 ppm	peptide;a;b;y	741.40296989375	741.397114975	FALSE	FALSE	95.0	FALSE	TRUE	FALSE	FALSE
TDEISTDVSEANSEHSLMITETSSPFR	GPGSMVAR	11	1	20	0	Mer2	Mer2	4	196.08479216	1825	(-1) 20210512_Q3_U3_1-10_WH_SA_JOW_20210506_3_B11.26793.26793.4 File:"20210512_Q3_U3_1-10_WH_SA_JOW_20210506_3_B11.raw"_ NativeID:"controllerType=0 controllerNumber=1 scan=26793"	JOW_20210506_XL_s3_xiViewer_spectra.mgf	1	20.0 ppm	peptide;a;b;y	988.9680333703129	988.959835795	FALSE	FALSE	58.0	FALSE	TRUE	FALSE	FALSE
DLVFSFYCcmPYCcmQAGITGKNK	GPGSMSLPQWCcmPPHSTLK	63	1	16	0	Spp1	Spp1	4	196.08479216	1348	(-1) 20210512_Q3_U3_1-10_WH_SA_JOW_20210506_3_B11.26991.26991.4 File:"20210512_Q3_U3_1-10_WH_SA_JOW_20210506_3_B11.raw"_ NativeID:"controllerType=0 controllerNumber=1 scan=26991"	JOW_20210506_XL_s3_xiViewer_spectra.mgf	1	20.0 ppm	peptide;a;b;y	1136.544937667188	1136.53900171	FALSE	FALSE	32.0	FALSE	TRUE	FALSE	FALSE
QVHPDTGISSKAMSIMNSFVNDVFER	KLPFQR	44	65	18	1	H2b	H3K4CC110A	4	196.08479216	1481	(-1) 20210512_Q3_U3_1-10_WH_SA_JOW_20210506_3_B11.27100.27100.4 File:"20210512_Q3_U3_1-10_WH_SA_JOW_20210506_3_B11.raw"_ NativeID:"controllerType=0 controllerNumber=1 scan=27100"	JOW_20210506_XL_s3_xiViewer_spectra.mgf	1	20.0 ppm	peptide;a;b;y	973.992264327344	973.992279055	FALSE	FALSE	13.0	FALSE	TRUE	FALSE	FALSE
QVHPDTGISSKAMSIMNSFVNDVFER	KESYAIYVYK	44	31	6	1	H2b	H2b	4	196.08479216	476	(-1) 20210512_Q3_U3_1-10_WH_SA_JOW_20210506_3_B11.27156.27156.4 File:"20210512_Q3_U3_1-10_WH_SA_JOW_20210506_3_B11.raw"_ NativeID:"controllerType=0 controllerNumber=1 scan=27156"	JOW_20210506_XL_s3_xiViewer_spectra.mgf	1	20.0 ppm	peptide;a;b;y	1092.789932784375	1092.7883368725	FALSE	FALSE	15.0	FALSE	TRUE	FALSE	FALSE
GVLKVFLENVIR	DNIQGITKPAIR	56	24	4	8	H4	H4	3	196.08479216	607	(-1) 20210512_Q3_U3_1-10_WH_SA_JOW_20210506_3_B11.27337.27337.3 File:"20210512_Q3_U3_1-10_WH_SA_JOW_20210506_3_B11.raw"_ NativeID:"controllerType=0 controllerNumber=1 scan=27337"	JOW_20210506_XL_s3_xiViewer_spectra.mgf	1	20.0 ppm	peptide;a;b;y	969.902059630469	969.89746301	FALSE	FALSE	64.0	FALSE	TRUE	FALSE	FALSE
QILEWAGKLELESMELR	GPGSMoxVAR	58	1	8	0	Mer2	Mer2	4	196.08479216	1624	(-1) 20210512_Q3_U3_1-10_WH_SA_JOW_20210506_3_B11.27372.27372.4 File:"20210512_Q3_U3_1-10_WH_SA_JOW_20210506_3_B11.raw"_ NativeID:"controllerType=0 controllerNumber=1 scan=27372"	JOW_20210506_XL_s3_xiViewer_spectra.mgf	1	20.0 ppm	peptide;a;b;y	758.394241866406	758.39013265	FALSE	FALSE	113.0	FALSE	TRUE	FALSE	FALSE
QVHPDTGISSKAMSIMNSFVNDVFER	KESYAIYVYK	44	31	18	1	H2b	H2b	4	196.08479216	688	(-1) 20210512_Q3_U3_1-10_WH_SA_JOW_20210506_3_B11.27552.27552.4 File:"20210512_Q3_U3_1-10_WH_SA_JOW_20210506_3_B11.raw"_ NativeID:"controllerType=0 controllerNumber=1 scan=27552"	JOW_20210506_XL_s3_xiViewer_spectra.mgf	1	20.0 ppm	peptide;a;b;y	1092.792007979688	1092.7883368725	FALSE	FALSE	19.0	FALSE	TRUE	FALSE	FALSE
TDEISTDVSEANSEHSLMITETSSPFR	GPGSMVAR	11	1	24	0	Mer2	Mer2	4	196.08479216	1501	(-1) 20210512_Q3_U3_1-10_WH_SA_JOW_20210506_3_B11.28045.28045.4 File:"20210512_Q3_U3_1-10_WH_SA_JOW_20210506_3_B11.raw"_ NativeID:"controllerType=0 controllerNumber=1 scan=28045"	JOW_20210506_XL_s3_xiViewer_spectra.mgf	1	20.0 ppm	peptide;a;b;y	988.9679113	988.959835795	FALSE	FALSE	37.0	FALSE	TRUE	FALSE	FALSE
TLEDDLQEVQEISLPLFKK	LKTDEDR	191	133	18	2	Spp1	Spp1	5	196.08479216	102	(-1) 20210512_Q3_U3_1-10_WH_SA_JOW_20210506_3_B11.28410.28410.5 File:"20210512_Q3_U3_1-10_WH_SA_JOW_20210506_3_B11.raw"_ NativeID:"controllerType=0 controllerNumber=1 scan=28410"	JOW_20210506_XL_s3_xiViewer_spectra.mgf	1	20.0 ppm	peptide;a;b;y	664.151440856406	664.148992448	FALSE	FALSE	33.0	FALSE	TRUE	FALSE	FALSE
GVLKVFLENVIR	EIAQDFKTDLR	56	74	4	7	H4	H3K4CC110A	3	196.08479216	1677	(-1) 20210512_Q3_U3_1-10_WH_SA_JOW_20210506_3_B11.28497.28497.3 File:"20210512_Q3_U3_1-10_WH_SA_JOW_20210506_3_B11.raw"_ NativeID:"controllerType=0 controllerNumber=1 scan=28497"	JOW_20210506_XL_s3_xiViewer_spectra.mgf	1	20.0 ppm	peptide;a;b;y	973.215292052344	973.2097066833334	FALSE	FALSE	152.0	FALSE	TRUE	FALSE	FALSE
GVLKVFLENVIR	DNIQGITKPAIR	56	24	4	8	H4	H4	4	196.08479216	155	(-1) 20210512_Q3_U3_1-10_WH_SA_JOW_20210506_3_B11.28579.28579.4 File:"20210512_Q3_U3_1-10_WH_SA_JOW_20210506_3_B11.raw"_ NativeID:"controllerType=0 controllerNumber=1 scan=28579"	JOW_20210506_XL_s3_xiViewer_spectra.mgf	1	20.0 ppm	peptide;a;b;y	727.679092940625	727.6749163525	FALSE	FALSE	37.0	FALSE	TRUE	FALSE	FALSE
QILEWAGKLELESMELR	GPGSMVAR	58	1	8	0	Mer2	Mer2	3	196.08479216	1647	(-1) 20210512_Q3_U3_1-10_WH_SA_JOW_20210506_3_B11.28596.28596.3 File:"20210512_Q3_U3_1-10_WH_SA_JOW_20210506_3_B11.raw"_ NativeID:"controllerType=0 controllerNumber=1 scan=28596"	JOW_20210506_XL_s3_xiViewer_spectra.mgf	1	20.0 ppm	peptide;a;b;y	1005.5266934195311	1005.51944654	FALSE	FALSE	34.0	FALSE	TRUE	FALSE	FALSE
TDEISTDVSEANSEHSLMITETSSPFR	GPGSMVAR	11	1	13	0	Mer2	Mer2	4	196.08479216	1684	(-1) 20210512_Q3_U3_1-10_WH_SA_JOW_20210506_3_B11.28614.28614.4 File:"20210512_Q3_U3_1-10_WH_SA_JOW_20210506_3_B11.raw"_ NativeID:"controllerType=0 controllerNumber=1 scan=28614"	JOW_20210506_XL_s3_xiViewer_spectra.mgf	1	20.0 ppm	peptide;a;b;y	988.965958175	988.959835795	FALSE	FALSE	51.0	FALSE	TRUE	FALSE	FALSE
QVHPDTGISSKAMoxSIMNSFVNDVFER	KLPFQR	44	65	11	1	H2b	H3K4CC110A	4	196.08479216	1232	(-1) 20210512_Q3_U3_1-10_WH_SA_JOW_20210506_3_B11.28637.28637.4 File:"20210512_Q3_U3_1-10_WH_SA_JOW_20210506_3_B11.raw"_ NativeID:"controllerType=0 controllerNumber=1 scan=28637"	JOW_20210506_XL_s3_xiViewer_spectra.mgf	1	20.0 ppm	peptide;a;b;y	977.998611983594	977.991007705	FALSE	FALSE	23.0	FALSE	TRUE	FALSE	FALSE
GVLKVFLENVIR	DNIQGITKPAIR	56	24	4	7	H4	H4	3	196.08479216	1396	(-1) 20210512_Q3_U3_1-10_WH_SA_JOW_20210506_3_B11.28705.28705.3 File:"20210512_Q3_U3_1-10_WH_SA_JOW_20210506_3_B11.raw"_ NativeID:"controllerType=0 controllerNumber=1 scan=28705"	JOW_20210506_XL_s3_xiViewer_spectra.mgf	1	20.0 ppm	peptide;a;b;y	969.903280333594	969.89746301	FALSE	FALSE	15.0	FALSE	TRUE	FALSE	FALSE
QVHPDTGISSKAMoxSIMNSFVNDVFER	KLPFQR	44	65	6	1	H2b	H3K4CC110A	5	196.08479216	385	(-1) 20210512_Q3_U3_1-10_WH_SA_JOW_20210506_3_B11.28777.28777.5 File:"20210512_Q3_U3_1-10_WH_SA_JOW_20210506_3_B11.raw"_ NativeID:"controllerType=0 controllerNumber=1 scan=28777"	JOW_20210506_XL_s3_xiViewer_spectra.mgf	1	20.0 ppm	peptide;a;b;y	782.599194762656	782.59426144	FALSE	FALSE	8.0	FALSE	TRUE	FALSE	FALSE
TLIKDLASQIENQLDK	GPGSMVAR	114	1	4	0	Mer2	Mer2	4	196.08479216	1940	(-1) 20210512_Q3_U3_1-10_WH_SA_JOW_20210506_3_B11.29241.29241.4 File:"20210512_Q3_U3_1-10_WH_SA_JOW_20210506_3_B11.raw"_ NativeID:"controllerType=0 controllerNumber=1 scan=29241"	JOW_20210506_XL_s3_xiViewer_spectra.mgf	1	20.0 ppm	peptide;a;b;y	700.3770909875	700.373374235	FALSE	FALSE	167.0	FALSE	TRUE	FALSE	FALSE
FNQLLEQDAATNGNVKTLIK	TLIKDLASQIENQLDK	98	114	11	4	Mer2	Mer2	4	196.08479216	454	(-1) 20210512_Q3_U3_1-10_WH_SA_JOW_20210506_3_B11.29453.29453.4 File:"20210512_Q3_U3_1-10_WH_SA_JOW_20210506_3_B11.raw"_ NativeID:"controllerType=0 controllerNumber=1 scan=29453"	JOW_20210506_XL_s3_xiViewer_spectra.mgf	1	20.0 ppm	peptide;a;b;y	1061.078629073438	1061.072046155	FALSE	FALSE	15.0	FALSE	TRUE	FALSE	FALSE
DLASQIENQLDKVSTAMLSK	TLCcmKSLNK	118	90	4	4	Mer2	Mer2	4	196.08479216	1843	(-1) 20210512_Q3_U3_1-10_WH_SA_JOW_20210506_3_B11.30332.30332.4 File:"20210512_Q3_U3_1-10_WH_SA_JOW_20210506_3_B11.raw"_ NativeID:"controllerType=0 controllerNumber=1 scan=30332"	JOW_20210506_XL_s3_xiViewer_spectra.mgf	1	20.0 ppm	peptide;a;b;y	838.195694503125	838.1889988175	FALSE	FALSE	13.0	FALSE	TRUE	FALSE	FALSE
DLASQIENQLDKVSTAMLSK	TKSDSSYR	118	143	19	2	Mer2	Mer2	4	196.08479216	327	(-1) 20210512_Q3_U3_1-10_WH_SA_JOW_20210506_3_B11.30748.30748.4 File:"20210512_Q3_U3_1-10_WH_SA_JOW_20210506_3_B11.raw"_ NativeID:"controllerType=0 controllerNumber=1 scan=30748"	JOW_20210506_XL_s3_xiViewer_spectra.mgf	1	20.0 ppm	peptide;a;b;y	833.173233565625	833.1686920025	FALSE	FALSE	88.0	FALSE	TRUE	FALSE	FALSE
GVLKVFLENVIR	NDEELNKLLGR	56	89	4	7	H4	H2a	4	196.08479216	1654	(-1) 20210512_Q3_U3_1-10_WH_SA_JOW_20210506_3_B11.31013.31013.4 File:"20210512_Q3_U3_1-10_WH_SA_JOW_20210506_3_B11.raw"_ NativeID:"controllerType=0 controllerNumber=1 scan=31013"	JOW_20210506_XL_s3_xiViewer_spectra.mgf	1	20.0 ppm	peptide;a;b;y	721.410965499219	721.40791135	FALSE	FALSE	77.0	FALSE	TRUE	FALSE	FALSE
DLASQIENQLDKVSTAMLSK	VSTAMLSKGDEK	118	130	12	8	Mer2	Mer2	5	196.08479216	829	(-1) 20210512_Q3_U3_1-10_WH_SA_JOW_20210506_3_B11.31193.31193.5 File:"20210512_Q3_U3_1-10_WH_SA_JOW_20210506_3_B11.raw"_ NativeID:"controllerType=0 controllerNumber=1 scan=31193"	JOW_20210506_XL_s3_xiViewer_spectra.mgf	1	20.0 ppm	peptide;a;b;y	731.179639098594	731.174934478	FALSE	FALSE	119.0	FALSE	TRUE	FALSE	FALSE
DLASQIENQLDKVSTAMLSK	VSTAMLSKGDEK	118	130	19	8	Mer2	Mer2	3	196.08479216	1267	(-1) 20210512_Q3_U3_1-10_WH_SA_JOW_20210506_3_B11.31240.31240.3 File:"20210512_Q3_U3_1-10_WH_SA_JOW_20210506_3_B11.raw"_ NativeID:"controllerType=0 controllerNumber=1 scan=31240"	JOW_20210506_XL_s3_xiViewer_spectra.mgf	1	20.0 ppm	peptide;a;b;y	1217.960470275	1217.95337321	FALSE	FALSE	35.0	FALSE	TRUE	FALSE	FALSE
TLEDDLQEVQEISLPLFKK	GPGSMVAR	191	1	18	0	Spp1	Mer2	4	196.08479216	1705	(-1) 20210512_Q3_U3_1-10_WH_SA_JOW_20210506_3_B11.31518.31518.4 File:"20210512_Q3_U3_1-10_WH_SA_JOW_20210506_3_B11.raw"_ NativeID:"controllerType=0 controllerNumber=1 scan=31518"	JOW_20210506_XL_s3_xiViewer_spectra.mgf	1	20.0 ppm	peptide;a;b;y	804.428177413281	804.422058345	FALSE	FALSE	40.0	FALSE	TRUE	FALSE	FALSE
DLASQIENQLDKVSTAMLSK	LIKVLNENSK	118	80	12	9	Mer2	Mer2	4	196.08479216	1307	(-1) 20210512_Q3_U3_1-10_WH_SA_JOW_20210506_3_B11.31794.31794.4 File:"20210512_Q3_U3_1-10_WH_SA_JOW_20210506_3_B11.raw"_ NativeID:"controllerType=0 controllerNumber=1 scan=31794"	JOW_20210506_XL_s3_xiViewer_spectra.mgf	1	20.0 ppm	peptide;a;b;y	886.73402458125	886.7289167275	FALSE	FALSE	76.0	FALSE	TRUE	FALSE	FALSE
QVHPDTGISSKAMSIMNSFVNDVFER	KLPFQR	44	65	6	1	H2b	H3K4CC110A	5	196.08479216	864	(-1) 20210512_Q3_U3_1-10_WH_SA_JOW_20210506_3_B11.31899.31899.5 File:"20210512_Q3_U3_1-10_WH_SA_JOW_20210506_3_B11.raw"_ NativeID:"controllerType=0 controllerNumber=1 scan=31899"	JOW_20210506_XL_s3_xiViewer_spectra.mgf	1	20.0 ppm	peptide;a;b;y	779.394788024375	779.39527852	FALSE	FALSE	34.0	FALSE	TRUE	FALSE	FALSE
QVHPDTGISSKAMSIMNSFVNDVFER	KLPFQR	44	65	6	1	H2b	H3K4CC110A	4	196.08479216	940	(-1) 20210512_Q3_U3_1-10_WH_SA_JOW_20210506_3_B11.32394.32394.4 File:"20210512_Q3_U3_1-10_WH_SA_JOW_20210506_3_B11.raw"_ NativeID:"controllerType=0 controllerNumber=1 scan=32394"	JOW_20210506_XL_s3_xiViewer_spectra.mgf	1	20.0 ppm	peptide;a;b;y	973.991776046094	973.992279055	FALSE	FALSE	18.0	FALSE	TRUE	FALSE	FALSE
QVHPDTGISSKAMSIMoxNSFVNDVFER	KLPFQR	44	65	6	1	H2b	H3K4CC110A	4	196.08479216	1161	(-1) 20210512_Q3_U3_1-10_WH_SA_JOW_20210506_3_B11.34032.34032.4 File:"20210512_Q3_U3_1-10_WH_SA_JOW_20210506_3_B11.raw"_ NativeID:"controllerType=0 controllerNumber=1 scan=34032"	JOW_20210506_XL_s3_xiViewer_spectra.mgf	1	20.0 ppm	peptide;a;b;y	977.988724288281	977.991007705	FALSE	FALSE	4.0	FALSE	TRUE	FALSE	FALSE
DMTLKTLEDDLQEVQEISLPLFK	KSVPPPR	186	255	5	2	Spp1	Mer2	4	196.08479216	1107	(-1) 20210512_Q3_U3_1-10_WH_SA_JOW_20210506_3_B11.35394.35394.4 File:"20210512_Q3_U3_1-10_WH_SA_JOW_20210506_3_B11.raw"_ NativeID:"controllerType=0 controllerNumber=1 scan=35394"	JOW_20210506_XL_s3_xiViewer_spectra.mgf	1	20.0 ppm	peptide;a;b;y	920.997940596875	920.99184203	FALSE	FALSE	74.0	FALSE	TRUE	FALSE	FALSE
DMoxTLKTLEDDLQEVQEISLPLFK	LKTDEDR	186	133	5	3	Spp1	Spp1	3	196.08479216	508	(-1) 20210512_Q3_U3_1-10_WH_SA_JOW_20210506_3_B11.35443.35443.3 File:"20210512_Q3_U3_1-10_WH_SA_JOW_20210506_3_B11.raw"_ NativeID:"controllerType=0 controllerNumber=1 scan=35443"	JOW_20210506_XL_s3_xiViewer_spectra.mgf	1	20.0 ppm	peptide;a;b;y	1264.982565001562	1264.9748313133334	FALSE	FALSE	31.0	FALSE	TRUE	FALSE	FALSE
VSTAMoxLSKGDEKKTK	GPGSMVAR	130	1	14	0	Mer2	Mer2	3	196.08479216	1685	(-1) 20210512_Q3_U3_1-10_WH_SA_JOW_20210506_3_B11.38323.38323.3 File:"20210512_Q3_U3_1-10_WH_SA_JOW_20210506_3_B11.raw"_ NativeID:"controllerType=0 controllerNumber=1 scan=38323"	JOW_20210506_XL_s3_xiViewer_spectra.mgf	1	20.0 ppm	peptide;a;b;y	870.1241055289061	870.1192830133333	FALSE	FALSE	5.0	FALSE	TRUE	FALSE	FALSE
LLLPGELAKHAVSEGTK	NDEELNKLLGR	97	89	9	7	H2b	H2a	5	196.08479216	43	(-1) 20210512_Q3_U3_1-10_WH_SA_JOW_20210506_3_B11.49625.49625.5 File:"20210512_Q3_U3_1-10_WH_SA_JOW_20210506_3_B11.raw"_ NativeID:"controllerType=0 controllerNumber=1 scan=49625"	JOW_20210506_XL_s3_xiViewer_spectra.mgf	1	20.0 ppm	peptide;a;b;y	652.565137145469	652.55966706	FALSE	FALSE	36.0	FALSE	TRUE	FALSE	FALSE
TRKESYAIYVYK	KGNYAER	29	36	1	1	H2b	H2a	4	196.08479216	776	(-1) 20210512_Q3_U3_1-10_WH_SA_JOW_20210506_3_B11.9966.9966.4 File:"20210512_Q3_U3_1-10_WH_SA_JOW_20210506_3_B11.raw"_ NativeID:"controllerType=0 controllerNumber=1 scan=9966"	JOW_20210506_XL_s3_xiViewer_spectra.mgf	1	20.0 ppm	peptide;a;b;y	639.0857091515629	639.0828602075	FALSE	FALSE	20.0	FALSE	TRUE	FALSE	FALSE
KGNYAER	STITSR	36	84	1	1	H2a	H2b	3	196.08479216	895	(-1) 20210512_Q3_U3_1-10_WH_SA_JOW_20210506_3_B7.10007.10007.3 File:"20210512_Q3_U3_1-10_WH_SA_JOW_20210506_3_B7.raw"_ NativeID:"controllerType=0 controllerNumber=1 scan=10007"	JOW_20210506_XL_s3_xiViewer_spectra.mgf	1	20.0 ppm	peptide;a;b;y	566.2959805289061	566.2919464166666	FALSE	FALSE	31.0	FALSE	TRUE	FALSE	FALSE
TKSDSSYR	YNSKITR	143	160	1	4	Mer2	Mer2	4	196.08479216	826	(-1) 20210512_Q3_U3_1-10_WH_SA_JOW_20210506_3_B7.10024.10024.4 File:"20210512_Q3_U3_1-10_WH_SA_JOW_20210506_3_B7.raw"_ NativeID:"controllerType=0 controllerNumber=1 scan=10024"	JOW_20210506_XL_s3_xiViewer_spectra.mgf	1	20.0 ppm	peptide;a;b;y	505.757171531705	505.757809065	FALSE	FALSE	90.0	FALSE	TRUE	FALSE	FALSE
YNSKITR	YNSKITR	160	160	4	6	Mer2	Mer2	4	196.08479216	428	(-1) 20210512_Q3_U3_1-10_WH_SA_JOW_20210506_3_B7.11971.11971.4 File:"20210512_Q3_U3_1-10_WH_SA_JOW_20210506_3_B7.raw"_ NativeID:"controllerType=0 controllerNumber=1 scan=11971"	JOW_20210506_XL_s3_xiViewer_spectra.mgf	1	20.0 ppm	peptide;a;b;y	490.26557793321405	490.26680698	FALSE	FALSE	146.0	FALSE	TRUE	FALSE	FALSE
MoxVEQTGHIDKFK	LKTDEDR	145	133	10	2	Spp1	Spp1	4	196.08479216	919	(-1) 20210512_Q3_U3_1-10_WH_SA_JOW_20210506_3_B7.12091.12091.4 File:"20210512_Q3_U3_1-10_WH_SA_JOW_20210506_3_B7.raw"_ NativeID:"controllerType=0 controllerNumber=1 scan=12091"	JOW_20210506_XL_s3_xiViewer_spectra.mgf	1	20.0 ppm	peptide;a;b;y	630.820267257031	630.81542656	FALSE	FALSE	8.0	FALSE	TRUE	FALSE	FALSE
YNSKITR	YNSKITR	160	160	4	6	Mer2	Mer2	3	196.08479216	326	(-1) 20210512_Q3_U3_1-10_WH_SA_JOW_20210506_3_B7.12158.12158.3 File:"20210512_Q3_U3_1-10_WH_SA_JOW_20210506_3_B7.raw"_ NativeID:"controllerType=0 controllerNumber=1 scan=12158"	JOW_20210506_XL_s3_xiViewer_spectra.mgf	1	20.0 ppm	peptide;a;b;y	653.351846267014	653.35331718	FALSE	FALSE	33.0	FALSE	TRUE	FALSE	FALSE
ENSDKLIK	ENSDKLIK	75	75	5	5	Mer2	Mer2	3	196.08479216	110	(-1) 20210512_Q3_U3_1-10_WH_SA_JOW_20210506_3_B7.16091.16091.3 File:"20210512_Q3_U3_1-10_WH_SA_JOW_20210506_3_B7.raw"_ NativeID:"controllerType=0 controllerNumber=1 scan=16091"	JOW_20210506_XL_s3_xiViewer_spectra.mgf	1	20.0 ppm	peptide;a;b;y	696.7153530875	696.7109471866667	FALSE	FALSE	148.0	FALSE	TRUE	FALSE	FALSE
EIAQDFKTDLR	GKQGGK	74	4	7	2	H3K4CC110A	H2a	3	196.08479216	467	(-1) 20210512_Q3_U3_1-10_WH_SA_JOW_20210506_3_B7.16737.16737.3 File:"20210512_Q3_U3_1-10_WH_SA_JOW_20210506_3_B7.raw"_ NativeID:"controllerType=0 controllerNumber=1 scan=16737"	JOW_20210506_XL_s3_xiViewer_spectra.mgf	1	20.0 ppm	peptide;a;b;y	702.3753262320311	702.3710364033333	FALSE	FALSE	96.0	FALSE	TRUE	FALSE	FALSE
ISDCcmYKPCcmLQDSK	YNSKITR	103	160	6	6	Spp1	Mer2	4	196.08479216	432	(-1) 20210512_Q3_U3_1-10_WH_SA_JOW_20210506_3_B7.16808.16808.4 File:"20210512_Q3_U3_1-10_WH_SA_JOW_20210506_3_B7.raw"_ NativeID:"controllerType=0 controllerNumber=1 scan=16808"	JOW_20210506_XL_s3_xiViewer_spectra.mgf	1	20.0 ppm	peptide;a;b;y	673.333145675	673.32827246	FALSE	FALSE	53.0	FALSE	TRUE	FALSE	FALSE
EIAQDFKTDLR	KSTGGK	74	10	8	1	H3K4CC110A	H3K4CC110A	4	196.08479216	63	(-1) 20210512_Q3_U3_1-10_WH_SA_JOW_20210506_3_B7.16829.16829.4 File:"20210512_Q3_U3_1-10_WH_SA_JOW_20210506_3_B7.raw"_ NativeID:"controllerType=0 controllerNumber=1 scan=16829"	JOW_20210506_XL_s3_xiViewer_spectra.mgf	1	20.0 ppm	peptide;a;b;y	527.784073409375	527.780012805	FALSE	FALSE	45.0	FALSE	TRUE	FALSE	FALSE
KESYAIYVYK	KGNYAER	31	36	1	1	H2b	H2a	4	196.08479216	667	(-1) 20210512_Q3_U3_1-10_WH_SA_JOW_20210506_3_B7.17225.17225.4 File:"20210512_Q3_U3_1-10_WH_SA_JOW_20210506_3_B7.raw"_ NativeID:"controllerType=0 controllerNumber=1 scan=17225"	JOW_20210506_XL_s3_xiViewer_spectra.mgf	1	20.0 ppm	peptide;a;b;y	574.79994255	574.795662865	FALSE	FALSE	69.0	FALSE	TRUE	FALSE	FALSE
LIKVLNENSK	ENSDKLIK	80	75	3	5	Mer2	Mer2	3	196.08479216	224	(-1) 20210512_Q3_U3_1-10_WH_SA_JOW_20210506_3_B7.19011.19011.3 File:"20210512_Q3_U3_1-10_WH_SA_JOW_20210506_3_B7.raw"_ NativeID:"controllerType=0 controllerNumber=1 scan=19011"	JOW_20210506_XL_s3_xiViewer_spectra.mgf	1	20.0 ppm	peptide;a;b;y	767.105672911719	767.1004345966667	FALSE	FALSE	44.0	FALSE	TRUE	FALSE	FALSE
SIFSHSGKVTNAGALEESDK	GPGSMVAR	38	1	6	0	Mer2	Mer2	4	196.08479216	1370	(-1) 20210512_Q3_U3_1-10_WH_SA_JOW_20210506_3_B7.21068.21068.4 File:"20210512_Q3_U3_1-10_WH_SA_JOW_20210506_3_B7.raw"_ NativeID:"controllerType=0 controllerNumber=1 scan=21068"	JOW_20210506_XL_s3_xiViewer_spectra.mgf	1	20.0 ppm	peptide;a;b;y	762.3828282921879	762.377916515	FALSE	FALSE	124.0	FALSE	TRUE	FALSE	FALSE
NDEELNKLLGR	KSKGK	89	9	7	1	H2a	DECOY:H2b	4	196.08479216	2010	(-1) 20210512_Q3_U3_1-10_WH_SA_JOW_20210506_3_B7.22391.22391.4 File:"20210512_Q3_U3_1-10_WH_SA_JOW_20210506_3_B7.raw"_ NativeID:"controllerType=0 controllerNumber=1 scan=22391"	JOW_20210506_XL_s3_xiViewer_spectra.mgf	1	20.0 ppm	peptide;a;b;y	511.53788810664105	511.5352802625	FALSE	TRUE	6.0	TRUE	FALSE	TRUE	FALSE
TDDEKEIFDQIVVR	LKTDEDR	172	133	5	2	Spp1	Spp1	3	196.08479216	1652	(-1) 20210512_Q3_U3_1-10_WH_SA_JOW_20210506_3_B7.27291.27291.3 File:"20210512_Q3_U3_1-10_WH_SA_JOW_20210506_3_B7.raw"_ NativeID:"controllerType=0 controllerNumber=1 scan=27291"	JOW_20210506_XL_s3_xiViewer_spectra.mgf	1	20.0 ppm	peptide;a;b;y	926.803976134375	926.7979199666667	FALSE	FALSE	31.0	FALSE	TRUE	FALSE	FALSE
KQLNIQYYEEILR	LKTDEDR	342	133	1	2	Spp1	Spp1	3	196.08479216	61	(-1) 20210512_Q3_U3_1-10_WH_SA_JOW_20210506_3_B7.27752.27752.3 File:"20210512_Q3_U3_1-10_WH_SA_JOW_20210506_3_B7.raw"_ NativeID:"controllerType=0 controllerNumber=1 scan=27752"	JOW_20210506_XL_s3_xiViewer_spectra.mgf	1	20.0 ppm	peptide;a;b;y	927.825094298438	927.8187668833333	FALSE	FALSE	33.0	FALSE	TRUE	FALSE	FALSE
GPGSMSLPQWCcmPPHSTLK	NKDAIINGEGSLPK	1	81	0	2	Spp1	Spp1	4	196.08479216	1646	(-1) 20210512_Q3_U3_1-10_WH_SA_JOW_20210506_3_B7.27883.27883.4 File:"20210512_Q3_U3_1-10_WH_SA_JOW_20210506_3_B7.raw"_ NativeID:"controllerType=0 controllerNumber=1 scan=27883"	JOW_20210506_XL_s3_xiViewer_spectra.mgf	1	20.0 ppm	peptide;a;b;y	908.4626622765629	908.45653512	FALSE	FALSE	53.0	FALSE	TRUE	FALSE	FALSE
LLLPGELAKHAVSEGTK	NDEELNKLLGR	97	89	16	7	H2b	H2a	4	196.08479216	177	(-1) 20210512_Q3_U3_1-10_WH_SA_JOW_20210506_3_B7.29530.29530.4 File:"20210512_Q3_U3_1-10_WH_SA_JOW_20210506_3_B7.raw"_ NativeID:"controllerType=0 controllerNumber=1 scan=29530"	JOW_20210506_XL_s3_xiViewer_spectra.mgf	1	20.0 ppm	peptide;a;b;y	815.4532628625	815.44776473	FALSE	FALSE	105.0	FALSE	TRUE	FALSE	FALSE
TKSDSSYR	TKSDSSYR	143	143	2	2	Mer2	Mer2	3	196.08479216	95	(-1) 20210512_Q3_U3_1-10_WH_SA_JOW_20210506_3_B7.6902.6902.3 File:"20210512_Q3_U3_1-10_WH_SA_JOW_20210506_3_B7.raw"_ NativeID:"controllerType=0 controllerNumber=1 scan=6902"	JOW_20210506_XL_s3_xiViewer_spectra.mgf	1	20.0 ppm	peptide;a;b;y	694.667440489844	694.6626560733333	FALSE	FALSE	133.0	FALSE	TRUE	FALSE	FALSE
SSSPTLSTSQNHNSEDNDDASHR	LKTDEDR	273	133	8	2	Mer2	Spp1	5	196.08479216	2043	(-1) 20210512_Q3_U3_1-10_WH_SA_JOW_20210506_3_B7.7857.7857.5 File:"20210512_Q3_U3_1-10_WH_SA_JOW_20210506_3_B7.raw"_ NativeID:"controllerType=0 controllerNumber=1 scan=7857"	JOW_20210506_XL_s3_xiViewer_spectra.mgf	1	20.0 ppm	peptide;a;b;y	712.322095153281	712.317962266	FALSE	FALSE	79.0	FALSE	TRUE	FALSE	FALSE
SSSPTLSTSQNHNSEDNDDASHR	LKTDEDR	273	133	7	2	Mer2	Spp1	6	196.08479216	705	(-1) 20210512_Q3_U3_1-10_WH_SA_JOW_20210506_3_B7.7917.7917.6 File:"20210512_Q3_U3_1-10_WH_SA_JOW_20210506_3_B7.raw"_ NativeID:"controllerType=0 controllerNumber=1 scan=7917"	JOW_20210506_XL_s3_xiViewer_spectra.mgf	1	20.0 ppm	peptide;a;b;y	593.769175567188	593.766181285	FALSE	FALSE	25.0	FALSE	TRUE	FALSE	FALSE
KMoxVEQTGHIDK	LKTDEDR	144	133	6	2	Spp1	Spp1	4	196.08479216	696	(-1) 20210512_Q3_U3_1-10_WH_SA_JOW_20210506_3_B7.8026.8026.4 File:"20210512_Q3_U3_1-10_WH_SA_JOW_20210506_3_B7.raw"_ NativeID:"controllerType=0 controllerNumber=1 scan=8026"	JOW_20210506_XL_s3_xiViewer_spectra.mgf	1	20.0 ppm	peptide;a;b;y	594.051956710156	594.0483230925	FALSE	FALSE	19.0	FALSE	TRUE	FALSE	FALSE
YNSKITR	AVVKK	160	140	4	4	Mer2	Spp1	3	196.08479216	816	(-1) 20210512_Q3_U3_1-10_WH_SA_JOW_20210506_3_B7.8613.8613.3 File:"20210512_Q3_U3_1-10_WH_SA_JOW_20210506_3_B7.raw"_ NativeID:"controllerType=0 controllerNumber=1 scan=8613"	JOW_20210506_XL_s3_xiViewer_spectra.mgf	1	20.0 ppm	peptide;a;b;y	540.989523009375	540.9859061633333	FALSE	FALSE	47.0	FALSE	TRUE	FALSE	FALSE
KMVEQTGHIDK	TKSDSSYR	144	143	1	2	Spp1	Mer2	4	196.08479216	45	(-1) 20210512_Q3_U3_1-10_WH_SA_JOW_20210506_3_B7.9445.9445.4 File:"20210512_Q3_U3_1-10_WH_SA_JOW_20210506_3_B7.raw"_ NativeID:"controllerType=0 controllerNumber=1 scan=9445"	JOW_20210506_XL_s3_xiViewer_spectra.mgf	1	20.0 ppm	peptide;a;b;y	606.800125655469	606.80104785	FALSE	FALSE	18.0	FALSE	TRUE	FALSE	FALSE
YNSKITR	LKTDEDR	160	133	4	2	Mer2	Spp1	5	196.08479216	228	(-1) 20210512_Q3_U3_1-10_WH_SA_JOW_20210506_3_B7.9892.9892.5 File:"20210512_Q3_U3_1-10_WH_SA_JOW_20210506_3_B7.raw"_ NativeID:"controllerType=0 controllerNumber=1 scan=9892"	JOW_20210506_XL_s3_xiViewer_spectra.mgf	1	20.0 ppm	peptide;a;b;y	391.409100768516	391.406539802	FALSE	FALSE	115.0	FALSE	TRUE	FALSE	FALSE
SSSPTLSTSQNHNSEDNDDASHR	TLWKR	273	95	21	4	Mer2	Spp1	5	196.08479216	160	(-1) 20210512_Q3_U3_1-10_WH_SA_JOW_20210506_3_B9.10151.10151.5 File:"20210512_Q3_U3_1-10_WH_SA_JOW_20210506_3_B9.raw"_ NativeID:"controllerType=0 controllerNumber=1 scan=10151"	JOW_20210506_XL_s3_xiViewer_spectra.mgf	1	20.0 ppm	peptide;a;b;y	677.7188847040629	677.714529064	FALSE	FALSE	3.0	FALSE	TRUE	FALSE	FALSE
YNSKITR	WKLTR	160	95	4	2	Mer2	DECOY:Spp1	4	196.08479216	1666	(-1) 20210512_Q3_U3_1-10_WH_SA_JOW_20210506_3_B9.10165.10165.4 File:"20210512_Q3_U3_1-10_WH_SA_JOW_20210506_3_B9.raw"_ NativeID:"controllerType=0 controllerNumber=1 scan=10165"	JOW_20210506_XL_s3_xiViewer_spectra.mgf	1	20.0 ppm	peptide;a;b;y	445.75535804189104	445.752064155	FALSE	TRUE	36.0	TRUE	FALSE	TRUE	FALSE
KLPFQR	AVTKTQK	65	14	1	5	H3K4CC110A	H2b	3	196.08479216	680	(-1) 20210512_Q3_U3_1-10_WH_SA_JOW_20210506_3_B9.10604.10604.3 File:"20210512_Q3_U3_1-10_WH_SA_JOW_20210506_3_B9.raw"_ NativeID:"controllerType=0 controllerNumber=1 scan=10604"	JOW_20210506_XL_s3_xiViewer_spectra.mgf	1	20.0 ppm	peptide;a;b;y	587.014913634375	587.0123437966666	FALSE	FALSE	6.0	FALSE	TRUE	FALSE	FALSE
KLPFQR	STGGKAPR	65	11	1	5	H3K4CC110A	H3K4CC110A	4	196.08479216	1955	(-1) 20210512_Q3_U3_1-10_WH_SA_JOW_20210506_3_B9.10609.10609.4 File:"20210512_Q3_U3_1-10_WH_SA_JOW_20210506_3_B9.raw"_ NativeID:"controllerType=0 controllerNumber=1 scan=10609"	JOW_20210506_XL_s3_xiViewer_spectra.mgf	1	20.0 ppm	peptide;a;b;y	440.003799971875	440.0008763975	FALSE	FALSE	78.0	FALSE	TRUE	FALSE	FALSE
DAVTYTEHAKR	YNSKITR	68	160	10	4	H4	Mer2	4	196.08479216	255	(-1) 20210512_Q3_U3_1-10_WH_SA_JOW_20210506_3_B9.10715.10715.4 File:"20210512_Q3_U3_1-10_WH_SA_JOW_20210506_3_B9.raw"_ NativeID:"controllerType=0 controllerNumber=1 scan=10715"	JOW_20210506_XL_s3_xiViewer_spectra.mgf	1	20.0 ppm	peptide;a;b;y	592.5608068078129	592.5567439525	FALSE	FALSE	96.0	FALSE	TRUE	FALSE	FALSE
KKSVPPPR	KNSSR	254	255	2	4	Mer2	Spp1	3	196.08479216	647	(-1) 20210512_Q3_U3_1-10_WH_SA_JOW_20210506_3_B9.11154.11154.3 File:"20210512_Q3_U3_1-10_WH_SA_JOW_20210506_3_B9.raw"_ NativeID:"controllerType=0 controllerNumber=1 scan=11154"	JOW_20210506_XL_s3_xiViewer_spectra.mgf	1	20.0 ppm	peptide;a;b;y	565.6655484	565.66019305	FALSE	FALSE	44.0	FALSE	TRUE	FALSE	FALSE
YQKSTELLIR	RGGVKR	55	40	3	5	H3K4CC110A	H4	5	196.08479216	176	(-1) 20210512_Q3_U3_1-10_WH_SA_JOW_20210506_3_B9.11833.11833.5 File:"20210512_Q3_U3_1-10_WH_SA_JOW_20210506_3_B9.raw"_ NativeID:"controllerType=0 controllerNumber=1 scan=11833"	JOW_20210506_XL_s3_xiViewer_spectra.mgf	1	20.0 ppm	peptide;a;b;y	424.451459166953	424.44866018000005	FALSE	FALSE	156.0	FALSE	TRUE	FALSE	FALSE
GPGSMVAR	GPGSMVAR	1	1	0	0	Mer2	Mer2	3	196.08479216	1494	(-1) 20210512_Q3_U3_1-10_WH_SA_JOW_20210506_3_B9.12567.12567.3 File:"20210512_Q3_U3_1-10_WH_SA_JOW_20210506_3_B9.raw"_ NativeID:"controllerType=0 controllerNumber=1 scan=12567"	JOW_20210506_XL_s3_xiViewer_spectra.mgf	1	20.0 ppm	peptide;a;b;y	581.959371642188	581.9591453333334	FALSE	FALSE	12.0	FALSE	TRUE	FALSE	FALSE
TRKESYAIYVYK	LAHYNKR	29	77	3	6	H2b	H2b	4	196.08479216	965	(-1) 20210512_Q3_U3_1-10_WH_SA_JOW_20210506_3_B9.12814.12814.4 File:"20210512_Q3_U3_1-10_WH_SA_JOW_20210506_3_B9.raw"_ NativeID:"controllerType=0 controllerNumber=1 scan=12814"	JOW_20210506_XL_s3_xiViewer_spectra.mgf	1	20.0 ppm	peptide;a;b;y	655.1076818078129	655.1025899675	FALSE	FALSE	15.0	FALSE	TRUE	FALSE	FALSE
ISDCcmYKPCcmLQDSKYCcmSEEHGR	LKTDEDR	103	133	13	2	Spp1	Spp1	4	196.08479216	1526	(-1) 20210512_Q3_U3_1-10_WH_SA_JOW_20210506_3_B9.12998.12998.4 File:"20210512_Q3_U3_1-10_WH_SA_JOW_20210506_3_B9.raw"_ NativeID:"controllerType=0 controllerNumber=1 scan=12998"	JOW_20210506_XL_s3_xiViewer_spectra.mgf	1	20.0 ppm	peptide;a;b;y	926.674759444531	926.6659904975	FALSE	FALSE	5.0	FALSE	TRUE	FALSE	FALSE
VSTAMoxLSKGDEK	VSTAMoxLSKGDEK	130	130	7	8	Mer2	Mer2	4	196.08479216	70	(-1) 20210512_Q3_U3_1-10_WH_SA_JOW_20210506_3_B9.13027.13027.4 File:"20210512_Q3_U3_1-10_WH_SA_JOW_20210506_3_B9.raw"_ NativeID:"controllerType=0 controllerNumber=1 scan=13027"	JOW_20210506_XL_s3_xiViewer_spectra.mgf	1	20.0 ppm	peptide;a;b;y	690.347977217969	690.34258245	FALSE	FALSE	68.0	FALSE	TRUE	FALSE	FALSE
LIKVLNENSK	TKSDSSYR	80	143	3	7	Mer2	Mer2	4	196.08479216	851	(-1) 20210512_Q3_U3_1-10_WH_SA_JOW_20210506_3_B9.13089.13089.4 File:"20210512_Q3_U3_1-10_WH_SA_JOW_20210506_3_B9.raw"_ NativeID:"controllerType=0 controllerNumber=1 scan=13089"	JOW_20210506_XL_s3_xiViewer_spectra.mgf	1	20.0 ppm	peptide;a;b;y	574.812393721875	574.809035875	FALSE	FALSE	28.0	FALSE	TRUE	FALSE	FALSE
LIKVLNENSK	TKSDSSYR	80	143	9	2	Mer2	Mer2	3	196.08479216	604	(-1) 20210512_Q3_U3_1-10_WH_SA_JOW_20210506_3_B9.13102.13102.3 File:"20210512_Q3_U3_1-10_WH_SA_JOW_20210506_3_B9.raw"_ NativeID:"controllerType=0 controllerNumber=1 scan=13102"	JOW_20210506_XL_s3_xiViewer_spectra.mgf	1	20.0 ppm	peptide;a;b;y	766.08107574375	766.07628904	FALSE	FALSE	5.0	FALSE	TRUE	FALSE	FALSE
YQKSTELLIR	KTESSK	55	119	3	1	H3K4CC110A	H2a	4	196.08479216	1453	(-1) 20210512_Q3_U3_1-10_WH_SA_JOW_20210506_3_B9.13145.13145.4 File:"20210512_Q3_U3_1-10_WH_SA_JOW_20210506_3_B9.raw"_ NativeID:"controllerType=0 controllerNumber=1 scan=13145"	JOW_20210506_XL_s3_xiViewer_spectra.mgf	1	20.0 ppm	peptide;a;b;y	532.046341475781	532.0429381075	FALSE	FALSE	30.0	FALSE	TRUE	FALSE	FALSE
YNSKITR	GKGGKGLGK	160	4	6	2	Mer2	H4	3	196.08479216	1834	(-1) 20210512_Q3_U3_1-10_WH_SA_JOW_20210506_3_B9.13572.13572.3 File:"20210512_Q3_U3_1-10_WH_SA_JOW_20210506_3_B9.raw"_ NativeID:"controllerType=0 controllerNumber=1 scan=13572"	JOW_20210506_XL_s3_xiViewer_spectra.mgf	1	20.0 ppm	peptide;a;b;y	626.6885586539061	626.69004078	FALSE	FALSE	5.0	FALSE	TRUE	FALSE	FALSE
TRKESYAIYVYK	KGNYAER	29	36	1	1	H2b	H2a	5	196.08479216	2007	(-1) 20210512_Q3_U3_1-10_WH_SA_JOW_20210506_3_B9.13723.13723.5 File:"20210512_Q3_U3_1-10_WH_SA_JOW_20210506_3_B9.raw"_ NativeID:"controllerType=0 controllerNumber=1 scan=13723"	JOW_20210506_XL_s3_xiViewer_spectra.mgf	1	20.0 ppm	peptide;a;b;y	511.471509215781	511.467743442	FALSE	FALSE	53.0	FALSE	TRUE	FALSE	FALSE
YNSKITR	TLWKR	160	95	4	4	Mer2	Spp1	4	196.08479216	981	(-1) 20210512_Q3_U3_1-10_WH_SA_JOW_20210506_3_B9.13819.13819.4 File:"20210512_Q3_U3_1-10_WH_SA_JOW_20210506_3_B9.raw"_ NativeID:"controllerType=0 controllerNumber=1 scan=13819"	JOW_20210506_XL_s3_xiViewer_spectra.mgf	1	20.0 ppm	peptide;a;b;y	445.755112227734	445.752064155	FALSE	FALSE	18.0	FALSE	TRUE	FALSE	FALSE
YNSKITR	GDKKR	160	22	6	4	Mer2	DECOY:H2b	3	196.08479216	1675	(-1) 20210512_Q3_U3_1-10_WH_SA_JOW_20210506_3_B9.13917.13917.3 File:"20210512_Q3_U3_1-10_WH_SA_JOW_20210506_3_B9.raw"_ NativeID:"controllerType=0 controllerNumber=1 scan=13917"	JOW_20210506_XL_s3_xiViewer_spectra.mgf	1	20.0 ppm	peptide;a;b;y	560.649182882922	560.6444315333333	FALSE	TRUE	5.0	TRUE	FALSE	TRUE	FALSE
VTIMoxPKDIQLAR	RGGVKR	118	40	6	5	H3K4CC110A	H4	4	196.08479216	304	(-1) 20210512_Q3_U3_1-10_WH_SA_JOW_20210506_3_B9.14053.14053.4 File:"20210512_Q3_U3_1-10_WH_SA_JOW_20210506_3_B9.raw"_ NativeID:"controllerType=0 controllerNumber=1 scan=14053"	JOW_20210506_XL_s3_xiViewer_spectra.mgf	1	20.0 ppm	peptide;a;b;y	567.833572921094	567.82967706	FALSE	FALSE	90.0	FALSE	TRUE	FALSE	FALSE
YNSKITR	GPGSMVAR	160	1	4	0	Mer2	Mer2	4	196.08479216	1601	(-1) 20210512_Q3_U3_1-10_WH_SA_JOW_20210506_3_B9.14091.14091.4 File:"20210512_Q3_U3_1-10_WH_SA_JOW_20210506_3_B9.raw"_ NativeID:"controllerType=0 controllerNumber=1 scan=14091"	JOW_20210506_XL_s3_xiViewer_spectra.mgf	1	20.0 ppm	peptide;a;b;y	463.49702506953105	463.4939925375	FALSE	FALSE	113.0	FALSE	TRUE	FALSE	FALSE
SIFSHSGKVTNAGALEESDK	TKSDSSYR	38	143	8	2	Mer2	Mer2	4	196.08479216	377	(-1) 20210512_Q3_U3_1-10_WH_SA_JOW_20210506_3_B9.15126.15126.4 File:"20210512_Q3_U3_1-10_WH_SA_JOW_20210506_3_B9.raw"_ NativeID:"controllerType=0 controllerNumber=1 scan=15126"	JOW_20210506_XL_s3_xiViewer_spectra.mgf	1	20.0 ppm	peptide;a;b;y	804.647415694531	804.6417330425	FALSE	FALSE	9.0	FALSE	TRUE	FALSE	FALSE
DNIQGITKPAIR	STGGKAPR	24	11	7	5	H4	H3K4CC110A	4	196.08479216	766	(-1) 20210512_Q3_U3_1-10_WH_SA_JOW_20210506_3_B9.15435.15435.4 File:"20210512_Q3_U3_1-10_WH_SA_JOW_20210506_3_B9.raw"_ NativeID:"controllerType=0 controllerNumber=1 scan=15435"	JOW_20210506_XL_s3_xiViewer_spectra.mgf	1	20.0 ppm	peptide;a;b;y	574.322830733594	574.31983644	FALSE	FALSE	41.0	FALSE	TRUE	FALSE	FALSE
LDDDAASHVECcmGKEDSK	KNICcmGYCcmSTYER	231	264	7	1	Spp1	Spp1	5	196.08479216	339	(-1) 20210512_Q3_U3_1-10_WH_SA_JOW_20210506_3_B9.15509.15509.5 File:"20210512_Q3_U3_1-10_WH_SA_JOW_20210506_3_B9.raw"_ NativeID:"controllerType=0 controllerNumber=1 scan=15509"	JOW_20210506_XL_s3_xiViewer_spectra.mgf	1	20.0 ppm	peptide;a;b;y	725.12012982125	725.116350934	FALSE	FALSE	6.0	FALSE	TRUE	FALSE	FALSE
RVTIMPKDIQLAR	KSTGGK	117	10	7	1	H3K4CC110A	H3K4CC110A	4	196.08479216	123	(-1) 20210512_Q3_U3_1-10_WH_SA_JOW_20210506_3_B9.15511.15511.4 File:"20210512_Q3_U3_1-10_WH_SA_JOW_20210506_3_B9.raw"_ NativeID:"controllerType=0 controllerNumber=1 scan=15511"	JOW_20210506_XL_s3_xiViewer_spectra.mgf	1	20.0 ppm	peptide;a;b;y	579.086319503125	579.0822346325	FALSE	FALSE	33.0	FALSE	TRUE	FALSE	FALSE
YNSKITR	GPGSMVAR	160	1	4	0	Mer2	Mer2	3	196.08479216	168	(-1) 20210512_Q3_U3_1-10_WH_SA_JOW_20210506_3_B9.15908.15908.3 File:"20210512_Q3_U3_1-10_WH_SA_JOW_20210506_3_B9.raw"_ NativeID:"controllerType=0 controllerNumber=1 scan=15908"	JOW_20210506_XL_s3_xiViewer_spectra.mgf	1	20.0 ppm	peptide;a;b;y	617.6543789664061	617.6562312566667	FALSE	FALSE	12.0	FALSE	TRUE	FALSE	FALSE
EIAQDFKTDLR	LAHYNKR	74	77	8	6	H3K4CC110A	H2b	5	196.08479216	1098	(-1) 20210512_Q3_U3_1-10_WH_SA_JOW_20210506_3_B9.16303.16303.5 File:"20210512_Q3_U3_1-10_WH_SA_JOW_20210506_3_B9.raw"_ NativeID:"controllerType=0 controllerNumber=1 scan=16303"	JOW_20210506_XL_s3_xiViewer_spectra.mgf	1	20.0 ppm	peptide;a;b;y	487.262860534141	487.25943736	FALSE	FALSE	31.0	FALSE	TRUE	FALSE	FALSE
LIKVLNENSK	GPGSMoxVAR	80	1	9	0	Mer2	Mer2	3	196.08479216	1112	(-1) 20210512_Q3_U3_1-10_WH_SA_JOW_20210506_3_B9.16993.16993.3 File:"20210512_Q3_U3_1-10_WH_SA_JOW_20210506_3_B9.raw"_ NativeID:"controllerType=0 controllerNumber=1 scan=16993"	JOW_20210506_XL_s3_xiViewer_spectra.mgf	1	20.0 ppm	peptide;a;b;y	715.0591641226561	715.0561718700001	FALSE	FALSE	11.0	FALSE	TRUE	FALSE	FALSE
DAVTYTEHAKRK	EIAQDFKTDLR	68	74	10	8	H4	H3K4CC110A	5	196.08479216	1711	(-1) 20210512_Q3_U3_1-10_WH_SA_JOW_20210506_3_B9.17133.17133.5 File:"20210512_Q3_U3_1-10_WH_SA_JOW_20210506_3_B9.raw"_ NativeID:"controllerType=0 controllerNumber=1 scan=17133"	JOW_20210506_XL_s3_xiViewer_spectra.mgf	1	20.0 ppm	peptide;a;b;y	590.71192669625	590.70711577	FALSE	FALSE	33.0	FALSE	TRUE	FALSE	FALSE
DAVTYTEHAKRK	EIAQDFKTDLR	68	74	10	7	H4	H3K4CC110A	4	196.08479216	1315	(-1) 20210512_Q3_U3_1-10_WH_SA_JOW_20210506_3_B9.17134.17134.4 File:"20210512_Q3_U3_1-10_WH_SA_JOW_20210506_3_B9.raw"_ NativeID:"controllerType=0 controllerNumber=1 scan=17134"	JOW_20210506_XL_s3_xiViewer_spectra.mgf	1	20.0 ppm	peptide;a;b;y	738.138077315625	738.1320756175	FALSE	FALSE	42.0	FALSE	TRUE	FALSE	FALSE
DNIQGITKPAIR	KSTGGKAPRK	24	10	8	1	H4	H3K4CC110A	5	196.08479216	1714	(-1) 20210512_Q3_U3_1-10_WH_SA_JOW_20210506_3_B9.17352.17352.5 File:"20210512_Q3_U3_1-10_WH_SA_JOW_20210506_3_B9.raw"_ NativeID:"controllerType=0 controllerNumber=1 scan=17352"	JOW_20210506_XL_s3_xiViewer_spectra.mgf	1	20.0 ppm	peptide;a;b;y	510.89887737984395	510.895309612	FALSE	FALSE	12.0	FALSE	TRUE	FALSE	FALSE
YQKSTELLIR	LKTDEDR	55	133	3	2	H3K4CC110A	Spp1	4	196.08479216	117	(-1) 20210512_Q3_U3_1-10_WH_SA_JOW_20210506_3_B9.17359.17359.4 File:"20210512_Q3_U3_1-10_WH_SA_JOW_20210506_3_B9.raw"_ NativeID:"controllerType=0 controllerNumber=1 scan=17359"	JOW_20210506_XL_s3_xiViewer_spectra.mgf	1	20.0 ppm	peptide;a;b;y	581.3166661828129	581.31294839	FALSE	FALSE	70.0	FALSE	TRUE	FALSE	FALSE
KSVPPPRMMVTRSMK	LKTDEDR	255	133	13	2	Mer2	Spp1	4	196.08479216	1004	(-1) 20210512_Q3_U3_1-10_WH_SA_JOW_20210506_3_B9.17513.17513.4 File:"20210512_Q3_U3_1-10_WH_SA_JOW_20210506_3_B9.raw"_ NativeID:"controllerType=0 controllerNumber=1 scan=17513"	JOW_20210506_XL_s3_xiViewer_spectra.mgf	1	20.0 ppm	peptide;a;b;y	704.8772130578129	704.8699445	FALSE	FALSE	14.0	FALSE	TRUE	FALSE	FALSE
EIAQDFKTDLR	KSAPATGGVK	74	28	8	1	H3K4CC110A	H3K4CC110A	4	196.08479216	903	(-1) 20210512_Q3_U3_1-10_WH_SA_JOW_20210506_3_B9.18024.18024.4 File:"20210512_Q3_U3_1-10_WH_SA_JOW_20210506_3_B9.raw"_ NativeID:"controllerType=0 controllerNumber=1 scan=18024"	JOW_20210506_XL_s3_xiViewer_spectra.mgf	1	20.0 ppm	peptide;a;b;y	612.332230147656	612.3288641	FALSE	FALSE	19.0	FALSE	TRUE	FALSE	FALSE
DAVTYTEHAKR	YQKSTELLIR	68	55	10	3	H4	H3K4CC110A	5	196.08479216	147	(-1) 20210512_Q3_U3_1-10_WH_SA_JOW_20210506_3_B9.18043.18043.5 File:"20210512_Q3_U3_1-10_WH_SA_JOW_20210506_3_B9.raw"_ NativeID:"controllerType=0 controllerNumber=1 scan=18043"	JOW_20210506_XL_s3_xiViewer_spectra.mgf	1	20.0 ppm	peptide;a;b;y	548.0953495478129	548.092124624	FALSE	FALSE	72.0	FALSE	TRUE	FALSE	FALSE
EIAQDFKTDLR	KQLATK	74	19	7	1	H3K4CC110A	H3K4CC110A	4	196.08479216	997	(-1) 20210512_Q3_U3_1-10_WH_SA_JOW_20210506_3_B9.18629.18629.4 File:"20210512_Q3_U3_1-10_WH_SA_JOW_20210506_3_B9.raw"_ NativeID:"controllerType=0 controllerNumber=1 scan=18629"	JOW_20210506_XL_s3_xiViewer_spectra.mgf	1	20.0 ppm	peptide;a;b;y	555.56019645625	555.5562126525	FALSE	FALSE	32.0	FALSE	TRUE	FALSE	FALSE
EIAQDFKTDLR	DAVTYTEHAKR	74	68	7	10	H3K4CC110A	H4	3	196.08479216	1981	(-1) 20210512_Q3_U3_1-10_WH_SA_JOW_20210506_3_B9.18993.18993.3 File:"20210512_Q3_U3_1-10_WH_SA_JOW_20210506_3_B9.raw"_ NativeID:"controllerType=0 controllerNumber=1 scan=18993"	JOW_20210506_XL_s3_xiViewer_spectra.mgf	1	20.0 ppm	peptide;a;b;y	941.146627501563	941.1420210433333	FALSE	FALSE	26.0	FALSE	TRUE	FALSE	FALSE
LLLPGELAKHAVSEGTK	KSTGGK	97	10	9	1	H2b	H3K4CC110A	5	196.08479216	1081	(-1) 20210512_Q3_U3_1-10_WH_SA_JOW_20210506_3_B9.19101.19101.5 File:"20210512_Q3_U3_1-10_WH_SA_JOW_20210506_3_B9.raw"_ NativeID:"controllerType=0 controllerNumber=1 scan=19101"	JOW_20210506_XL_s3_xiViewer_spectra.mgf	1	20.0 ppm	peptide;a;b;y	507.89204144234395	507.88863644599996	FALSE	FALSE	27.0	FALSE	TRUE	FALSE	FALSE
NKDAIINGEGSLPK	GPGSMoxVAR	81	1	2	0	Spp1	Mer2	3	196.08479216	517	(-1) 20210512_Q3_U3_1-10_WH_SA_JOW_20210506_3_B9.19340.19340.3 File:"20210512_Q3_U3_1-10_WH_SA_JOW_20210506_3_B9.raw"_ NativeID:"controllerType=0 controllerNumber=1 scan=19340"	JOW_20210506_XL_s3_xiViewer_spectra.mgf	1	20.0 ppm	peptide;a;b;y	814.42482574375	814.4199498766667	FALSE	FALSE	67.0	FALSE	TRUE	FALSE	FALSE
GPGSMoxVAR	GDKKR	1	22	0	4	Mer2	DECOY:H2b	3	196.08479216	424	(-1) 20210512_Q3_U3_1-10_WH_SA_JOW_20210506_3_B9.19691.19691.3 File:"20210512_Q3_U3_1-10_WH_SA_JOW_20210506_3_B9.raw"_ NativeID:"controllerType=0 controllerNumber=1 scan=19691"	JOW_20210506_XL_s3_xiViewer_spectra.mgf	1	20.0 ppm	peptide;a;b;y	530.279364086473	530.27898381	FALSE	TRUE	8.0	TRUE	FALSE	TRUE	FALSE
SIFSHSGKVTNAGALEESDK	GPGSMVAR	38	1	4	0	Mer2	Mer2	4	196.08479216	1777	(-1) 20210512_Q3_U3_1-10_WH_SA_JOW_20210506_3_B9.20528.20528.4 File:"20210512_Q3_U3_1-10_WH_SA_JOW_20210506_3_B9.raw"_ NativeID:"controllerType=0 controllerNumber=1 scan=20528"	JOW_20210506_XL_s3_xiViewer_spectra.mgf	1	20.0 ppm	peptide;a;b;y	762.381424483594	762.377916515	FALSE	FALSE	88.0	FALSE	TRUE	FALSE	FALSE
EIAQDFKTDLR	DAVTYTEHAKR	74	68	7	10	H3K4CC110A	H4	4	196.08479216	1233	(-1) 20210512_Q3_U3_1-10_WH_SA_JOW_20210506_3_B9.20616.20616.4 File:"20210512_Q3_U3_1-10_WH_SA_JOW_20210506_3_B9.raw"_ NativeID:"controllerType=0 controllerNumber=1 scan=20616"	JOW_20210506_XL_s3_xiViewer_spectra.mgf	1	20.0 ppm	peptide;a;b;y	706.1101232140629	706.1083348775	FALSE	FALSE	15.0	FALSE	TRUE	FALSE	FALSE
EIAQDFKTDLR	DAVTYTEHAKR	74	68	7	10	H3K4CC110A	H4	3	196.08479216	4	(-1) 20210512_Q3_U3_1-10_WH_SA_JOW_20210506_3_B9.21033.21033.3 File:"20210512_Q3_U3_1-10_WH_SA_JOW_20210506_3_B9.raw"_ NativeID:"controllerType=0 controllerNumber=1 scan=21033"	JOW_20210506_XL_s3_xiViewer_spectra.mgf	1	20.0 ppm	peptide;a;b;y	941.147848204688	941.1420210433333	FALSE	FALSE	70.0	FALSE	TRUE	FALSE	FALSE
VLLSLSKDMHSLQTR	LKTDEDR	199	133	7	2	Mer2	Spp1	4	196.08479216	897	(-1) 20210512_Q3_U3_1-10_WH_SA_JOW_20210506_3_B9.21318.21318.4 File:"20210512_Q3_U3_1-10_WH_SA_JOW_20210506_3_B9.raw"_ NativeID:"controllerType=0 controllerNumber=1 scan=21318"	JOW_20210506_XL_s3_xiViewer_spectra.mgf	1	20.0 ppm	peptide;a;b;y	700.627640303906	700.6221864775	FALSE	FALSE	97.0	FALSE	TRUE	FALSE	FALSE
VLLSLSKDMHSLQTR	LKTDEDR	199	133	14	2	Mer2	Spp1	5	196.08479216	423	(-1) 20210512_Q3_U3_1-10_WH_SA_JOW_20210506_3_B9.21328.21328.5 File:"20210512_Q3_U3_1-10_WH_SA_JOW_20210506_3_B9.raw"_ NativeID:"controllerType=0 controllerNumber=1 scan=21328"	JOW_20210506_XL_s3_xiViewer_spectra.mgf	1	20.0 ppm	peptide;a;b;y	560.702588317344	560.6992044579999	FALSE	FALSE	115.0	FALSE	TRUE	FALSE	FALSE
NDEELNKLLGR	AVTKYTSAK	89	114	7	9	H2a	H2b	4	196.08479216	1528	(-1) 20210512_Q3_U3_1-10_WH_SA_JOW_20210506_3_B9.21623.21623.4 File:"20210512_Q3_U3_1-10_WH_SA_JOW_20210506_3_B9.raw"_ NativeID:"controllerType=0 controllerNumber=1 scan=21623"	JOW_20210506_XL_s3_xiViewer_spectra.mgf	1	20.0 ppm	peptide;a;b;y	616.834915694531	616.831505265	FALSE	FALSE	74.0	FALSE	TRUE	FALSE	FALSE
TVTAMDVVYALKR	LAHYNKR	80	77	12	6	H4	H2b	4	196.08479216	1984	(-1) 20210512_Q3_U3_1-10_WH_SA_JOW_20210506_3_B9.25151.25151.4 File:"20210512_Q3_U3_1-10_WH_SA_JOW_20210506_3_B9.raw"_ NativeID:"controllerType=0 controllerNumber=1 scan=25151"	JOW_20210506_XL_s3_xiViewer_spectra.mgf	1	20.0 ppm	peptide;a;b;y	641.604874190625	641.6007915075	FALSE	FALSE	29.0	FALSE	TRUE	FALSE	FALSE
TDDEKEIFDQIVVR	YNSKITR	172	160	5	4	Spp1	Mer2	4	196.08479216	1745	(-1) 20210512_Q3_U3_1-10_WH_SA_JOW_20210506_3_B9.27064.27064.4 File:"20210512_Q3_U3_1-10_WH_SA_JOW_20210506_3_B9.raw"_ NativeID:"controllerType=0 controllerNumber=1 scan=27064"	JOW_20210506_XL_s3_xiViewer_spectra.mgf	1	20.0 ppm	peptide;a;b;y	696.6153722375	696.6107103925	FALSE	FALSE	49.0	FALSE	TRUE	FALSE	FALSE
VTIMoxPKDIQLAR	EIAQDFKTDLR	118	74	6	8	H3K4CC110A	H3K4CC110A	4	196.08479216	591	(-1) 20210512_Q3_U3_1-10_WH_SA_JOW_20210506_3_B9.27074.27074.4 File:"20210512_Q3_U3_1-10_WH_SA_JOW_20210506_3_B9.raw"_ NativeID:"controllerType=0 controllerNumber=1 scan=27074"	JOW_20210506_XL_s3_xiViewer_spectra.mgf	1	20.0 ppm	peptide;a;b;y	733.651260909375	733.6456615675	FALSE	FALSE	29.0	FALSE	TRUE	FALSE	FALSE
EIAQDFKTDLR	EIAQDFKTDLR	74	74	7	8	H3K4CC110A	H3K4CC110A	4	196.08479216	1588	(-1) 20210512_Q3_U3_1-10_WH_SA_JOW_20210506_3_B9.27882.27882.4 File:"20210512_Q3_U3_1-10_WH_SA_JOW_20210506_3_B9.raw"_ NativeID:"controllerType=0 controllerNumber=1 scan=27882"	JOW_20210506_XL_s3_xiViewer_spectra.mgf	1	20.0 ppm	peptide;a;b;y	717.37562614375	717.36998883	FALSE	FALSE	221.0	FALSE	TRUE	FALSE	FALSE
LLLPGELAKHAVSEGTK	EIAQDFKTDLR	97	74	16	7	H2b	H3K4CC110A	3	196.08479216	1382	(-1) 20210512_Q3_U3_1-10_WH_SA_JOW_20210506_3_B9.28566.28566.3 File:"20210512_Q3_U3_1-10_WH_SA_JOW_20210506_3_B9.raw"_ NativeID:"controllerType=0 controllerNumber=1 scan=28566"	JOW_20210506_XL_s3_xiViewer_spectra.mgf	1	20.0 ppm	peptide;a;b;y	1098.601827696875	1098.5961778566666	FALSE	FALSE	40.0	FALSE	TRUE	FALSE	FALSE
TDEISTDVSEANSEHSLMITETSSPFR	GPGSMVAR	11	1	16	0	Mer2	Mer2	4	196.08479216	772	(-1) 20210512_Q3_U3_1-10_WH_SA_JOW_20210506_3_B9.28755.28755.4 File:"20210512_Q3_U3_1-10_WH_SA_JOW_20210506_3_B9.raw"_ NativeID:"controllerType=0 controllerNumber=1 scan=28755"	JOW_20210506_XL_s3_xiViewer_spectra.mgf	1	20.0 ppm	peptide;a;b;y	988.965225753125	988.959835795	FALSE	FALSE	93.0	FALSE	TRUE	FALSE	FALSE
RKTVTAMDVVYALK	EIAQDFKTDLR	78	74	3	7	H4	H3K4CC110A	5	196.08479216	79	(-1) 20210512_Q3_U3_1-10_WH_SA_JOW_20210506_3_B9.28845.28845.5 File:"20210512_Q3_U3_1-10_WH_SA_JOW_20210506_3_B9.raw"_ NativeID:"controllerType=0 controllerNumber=1 scan=28845"	JOW_20210506_XL_s3_xiViewer_spectra.mgf	1	20.0 ppm	peptide;a;b;y	625.943433043906	625.939090054	FALSE	FALSE	74.0	FALSE	TRUE	FALSE	FALSE
TDDEKEIFDQIVVR	GPGSMoxVAR	172	1	5	0	Spp1	Mer2	3	196.08479216	1276	(-1) 20210512_Q3_U3_1-10_WH_SA_JOW_20210506_3_B9.30189.30189.3 File:"20210512_Q3_U3_1-10_WH_SA_JOW_20210506_3_B9.raw"_ NativeID:"controllerType=0 controllerNumber=1 scan=30189"	JOW_20210506_XL_s3_xiViewer_spectra.mgf	1	20.0 ppm	peptide;a;b;y	898.119283751563	898.1130740066666	FALSE	FALSE	43.0	FALSE	TRUE	FALSE	FALSE
LLLPGELAKHAVSEGTK	NDEELNKLLGR	97	89	16	7	H2b	H2a	4	196.08479216	1159	(-1) 20210512_Q3_U3_1-10_WH_SA_JOW_20210506_3_B9.30402.30402.4 File:"20210512_Q3_U3_1-10_WH_SA_JOW_20210506_3_B9.raw"_ NativeID:"controllerType=0 controllerNumber=1 scan=30402"	JOW_20210506_XL_s3_xiViewer_spectra.mgf	1	20.0 ppm	peptide;a;b;y	815.4543614953129	815.44776473	FALSE	FALSE	20.0	FALSE	TRUE	FALSE	FALSE
TDDEKEIFDQIVVR	GPGSMVAR	172	1	5	0	Spp1	Mer2	3	196.08479216	1299	(-1) 20210512_Q3_U3_1-10_WH_SA_JOW_20210506_3_B9.32281.32281.3 File:"20210512_Q3_U3_1-10_WH_SA_JOW_20210506_3_B9.raw"_ NativeID:"controllerType=0 controllerNumber=1 scan=32281"	JOW_20210506_XL_s3_xiViewer_spectra.mgf	1	20.0 ppm	peptide;a;b;y	892.78664215	892.7814358066667	FALSE	FALSE	87.0	FALSE	TRUE	FALSE	FALSE
QVHPDTGISSKAMSIMoxNSFVNDVFER	KLPFQR	44	65	18	1	H2b	H3K4CC110A	4	196.08479216	1183	(-1) 20210512_Q3_U3_1-10_WH_SA_JOW_20210506_3_B9.34964.34964.4 File:"20210512_Q3_U3_1-10_WH_SA_JOW_20210506_3_B9.raw"_ NativeID:"controllerType=0 controllerNumber=1 scan=34964"	JOW_20210506_XL_s3_xiViewer_spectra.mgf	1	20.0 ppm	peptide;a;b;y	977.989944991406	977.991007705	FALSE	FALSE	9.0	FALSE	TRUE	FALSE	FALSE
QVHPDTGISSKAMSIMoxNSFVNDVFER	KLPFQR	44	65	14	1	H2b	H3K4CC110A	4	196.08479216	1966	(-1) 20210512_Q3_U3_1-10_WH_SA_JOW_20210506_3_B9.35550.35550.4 File:"20210512_Q3_U3_1-10_WH_SA_JOW_20210506_3_B9.raw"_ NativeID:"controllerType=0 controllerNumber=1 scan=35550"	JOW_20210506_XL_s3_xiViewer_spectra.mgf	1	20.0 ppm	peptide;a;b;y	977.9887853234379	977.991007705	FALSE	FALSE	16.0	FALSE	TRUE	FALSE	FALSE
TLIKDLASQIENQLDK	GPGSMoxVAR	114	1	4	0	Mer2	Mer2	3	196.08479216	1746	(-1) 20210512_Q3_U3_1-10_WH_SA_JOW_20210506_3_B9.37197.37197.3 File:"20210512_Q3_U3_1-10_WH_SA_JOW_20210506_3_B9.raw"_ NativeID:"controllerType=0 controllerNumber=1 scan=37197"	JOW_20210506_XL_s3_xiViewer_spectra.mgf	1	20.0 ppm	peptide;a;b;y	938.833150939063	938.8270450533333	FALSE	FALSE	114.0	FALSE	TRUE	FALSE	FALSE
TLEDDLQEVQEISLPLFKK	LKTDEDR	191	133	18	3	Spp1	Spp1	4	196.08479216	1971	(-1) 20210512_Q3_U3_1-10_WH_SA_JOW_20210506_3_B9.37673.37673.4 File:"20210512_Q3_U3_1-10_WH_SA_JOW_20210506_3_B9.raw"_ NativeID:"controllerType=0 controllerNumber=1 scan=37673"	JOW_20210506_XL_s3_xiViewer_spectra.mgf	1	20.0 ppm	peptide;a;b;y	829.939041671094	829.934421465	FALSE	FALSE	21.0	FALSE	TRUE	FALSE	FALSE
TLIKDLASQIENQLDK	GPGSMVAR	114	1	4	4	Mer2	Mer2	3	196.08479216	1444	(-1) 20210512_Q3_U3_1-10_WH_SA_JOW_20210506_3_B9.38437.38437.3 File:"20210512_Q3_U3_1-10_WH_SA_JOW_20210506_3_B9.raw"_ NativeID:"controllerType=0 controllerNumber=1 scan=38437"	JOW_20210506_XL_s3_xiViewer_spectra.mgf	1	20.0 ppm	peptide;a;b;y	933.5010586539061	933.4954068533334	FALSE	FALSE	102.0	FALSE	TRUE	FALSE	FALSE
SSSPTLSTSQNHNSEDNDDASHR	YNSKITR	273	160	7	4	Mer2	Mer2	6	196.08479216	2026	(-1) 20210512_Q3_U3_1-10_WH_SA_JOW_20210506_3_B9.7689.7689.6 File:"20210512_Q3_U3_1-10_WH_SA_JOW_20210506_3_B9.raw"_ NativeID:"controllerType=0 controllerNumber=1 scan=7689"	JOW_20210506_XL_s3_xiViewer_spectra.mgf	1	20.0 ppm	peptide;a;b;y	594.610545196094	594.6064821666666	FALSE	FALSE	38.0	FALSE	TRUE	FALSE	FALSE
KKSVPPPR	WKLTR	254	95	1	2	Mer2	DECOY:Spp1	4	196.08479216	1629	(-1) 20210512_Q3_U3_1-10_WH_SA_JOW_20210506_3_B9.8030.8030.4 File:"20210512_Q3_U3_1-10_WH_SA_JOW_20210506_3_B9.raw"_ NativeID:"controllerType=0 controllerNumber=1 scan=8030"	JOW_20210506_XL_s3_xiViewer_spectra.mgf	1	20.0 ppm	peptide;a;b;y	452.527222903018	452.5229816725	FALSE	TRUE	32.0	TRUE	FALSE	TRUE	FALSE
KSAPATGGVK	YNSKITR	28	160	1	6	H3K4CC110A	Mer2	4	196.08479216	257	(-1) 20210512_Q3_U3_1-10_WH_SA_JOW_20210506_3_B9.8236.8236.4 File:"20210512_Q3_U3_1-10_WH_SA_JOW_20210506_3_B9.raw"_ NativeID:"controllerType=0 controllerNumber=1 scan=8236"	JOW_20210506_XL_s3_xiViewer_spectra.mgf	1	20.0 ppm	peptide;a;b;y	498.78019767695304	498.777273175	FALSE	FALSE	102.0	FALSE	TRUE	FALSE	FALSE
KKSVPPPR	WKLTR	254	95	1	2	Mer2	DECOY:Spp1	4	196.08479216	915	(-1) 20210512_Q3_U3_1-10_WH_SA_JOW_20210506_3_B9.8662.8662.4 File:"20210512_Q3_U3_1-10_WH_SA_JOW_20210506_3_B9.raw"_ NativeID:"controllerType=0 controllerNumber=1 scan=8662"	JOW_20210506_XL_s3_xiViewer_spectra.mgf	1	20.0 ppm	peptide;a;b;y	452.52632194453105	452.5229816725	FALSE	TRUE	53.0	TRUE	FALSE	TRUE	FALSE
QLATKAAR	QLATKAAR	20	20	5	5	H3K4CC110A	H3K4CC110A	4	196.08479216	1354	(-1) 20210512_Q3_U3_1-10_WH_SA_JOW_20210506_3_B9.8942.8942.4 File:"20210512_Q3_U3_1-10_WH_SA_JOW_20210506_3_B9.raw"_ NativeID:"controllerType=0 controllerNumber=1 scan=8942"	JOW_20210506_XL_s3_xiViewer_spectra.mgf	1	20.0 ppm	peptide;a;b;y	478.78559928828105	478.782624225	FALSE	FALSE	25.0	FALSE	TRUE	FALSE	FALSE
KSTGGKAPRK	KQLATKAAR	10	19	2	6	H3K4CC110A	H3K4CC110A	5	196.08479216	1904	(-1) 20210512_Q3_U3_1-10_WH_SA_JOW_20210506_3_B9.9106.9106.5 File:"20210512_Q3_U3_1-10_WH_SA_JOW_20210506_3_B9.raw"_ NativeID:"controllerType=0 controllerNumber=1 scan=9106"	JOW_20210506_XL_s3_xiViewer_spectra.mgf	1	20.0 ppm	peptide;a;b;y	443.069104430625	443.066702566	FALSE	FALSE	11.0	FALSE	TRUE	FALSE	FALSE
YNSKITR	WKLTR	160	95	4	2	Mer2	DECOY:Spp1	4	196.08479216	1074	(-1) 20210512_Q3_U3_1-10_WH_SA_JOW_20210506_3_B9.9171.9171.4 File:"20210512_Q3_U3_1-10_WH_SA_JOW_20210506_3_B9.raw"_ NativeID:"controllerType=0 controllerNumber=1 scan=9171"	JOW_20210506_XL_s3_xiViewer_spectra.mgf	1	20.0 ppm	peptide;a;b;y	445.75529657925404	445.752064155	FALSE	TRUE	44.0	TRUE	FALSE	TRUE	FALSE
MoxMMVPVRPSKRTPSK	KKSVPPPR	255	254	14	1	DECOY:Mer2	Mer2	4	196.08479216	1430	(-1) 20210512_Q3_U3_1-2_WH_SA_JOW_20210506_3_A12_B12.14083.14083.4 File:"20210512_Q3_U3_1-2_WH_SA_JOW_20210506_3_A12_B12.raw"_ NativeID:"controllerType=0 controllerNumber=1 scan=14083"	JOW_20210506_XL_s3_xiViewer_spectra.mgf	1	20.0 ppm	peptide;a;b;y	716.899857100781	716.90004199	TRUE	FALSE	9.0	TRUE	FALSE	TRUE	FALSE
KKSVPPPR	KKNSSR	254	254	1	1	Mer2	Spp1	2	196.08479216	545	(-1) 20210512_Q3_U3_1-2_WH_SA_JOW_20210506_3_A12_B12.15606.15606.2 File:"20210512_Q3_U3_1-2_WH_SA_JOW_20210506_3_A12_B12.raw"_ NativeID:"controllerType=0 controllerNumber=1 scan=15606"	JOW_20210506_XL_s3_xiViewer_spectra.mgf	1	20.0 ppm	peptide;a;b;y	912.0457469164061	912.034132865	FALSE	FALSE	70.0	FALSE	TRUE	FALSE	FALSE
GGKGLGKGGAKR	KKSVPPPR	6	254	11	1	H4	Mer2	2	196.08479216	1384	(-1) 20210512_Q3_U3_1-2_WH_SA_JOW_20210506_3_A12_B12.16649.16649.2 File:"20210512_Q3_U3_1-2_WH_SA_JOW_20210506_3_A12_B12.raw"_ NativeID:"controllerType=0 controllerNumber=1 scan=16649"	JOW_20210506_XL_s3_xiViewer_spectra.mgf	1	20.0 ppm	peptide;a;b;y	1095.150422209375	1095.153102215	FALSE	FALSE	5.0	FALSE	TRUE	FALSE	FALSE
KKSVPPPR	KSTGGKAPR	254	10	1	1	Mer2	H3K4CC110A	3	196.08479216	1361	(-1) 20210512_Q3_U3_1-2_WH_SA_JOW_20210506_3_A12_B12.17303.17303.3 File:"20210512_Q3_U3_1-2_WH_SA_JOW_20210506_3_A12_B12.raw"_ NativeID:"controllerType=0 controllerNumber=1 scan=17303"	JOW_20210506_XL_s3_xiViewer_spectra.mgf	1	20.0 ppm	peptide;a;b;y	669.061239317969	669.0603565766667	FALSE	FALSE	44.0	FALSE	TRUE	FALSE	FALSE
KKSVPPPR	KSTGGK	254	10	1	1	Mer2	H3K4CC110A	2	196.08479216	1320	(-1) 20210512_Q3_U3_1-2_WH_SA_JOW_20210506_3_A12_B12.17338.17338.2 File:"20210512_Q3_U3_1-2_WH_SA_JOW_20210506_3_A12_B12.raw"_ NativeID:"controllerType=0 controllerNumber=1 scan=17338"	JOW_20210506_XL_s3_xiViewer_spectra.mgf	1	20.0 ppm	peptide;a;b;y	840.991181486719	840.991402415	FALSE	FALSE	66.0	FALSE	TRUE	FALSE	FALSE
KKSVPPPR	LAHYNK	254	77	1	4	Mer2	H2b	2	196.08479216	720	(-1) 20210512_Q3_U3_1-2_WH_SA_JOW_20210506_3_A12_B12.18768.18768.2 File:"20210512_Q3_U3_1-2_WH_SA_JOW_20210506_3_A12_B12.raw"_ NativeID:"controllerType=0 controllerNumber=1 scan=18768"	JOW_20210506_XL_s3_xiViewer_spectra.mgf	1	20.0 ppm	peptide;a;b;y	925.0357371507811	925.025776535	FALSE	FALSE	15.0	FALSE	TRUE	FALSE	FALSE
KKSVPPPR	ITSSTR	254	84	1	2	Mer2	DECOY:H2b	2	196.08479216	785	(-1) 20210512_Q3_U3_1-2_WH_SA_JOW_20210506_3_A12_B12.19277.19277.2 File:"20210512_Q3_U3_1-2_WH_SA_JOW_20210506_3_A12_B12.raw"_ NativeID:"controllerType=0 controllerNumber=1 scan=19277"	JOW_20210506_XL_s3_xiViewer_spectra.mgf	1	20.0 ppm	peptide;a;b;y	884.512421721094	884.50741659	FALSE	TRUE	27.0	TRUE	FALSE	TRUE	FALSE
GPGSMoxSLPQWCcmPPHSTLK	NKDAIINGEGSLPK	1	81	0	2	Spp1	Spp1	4	196.08479216	1603	(-1) 20210512_Q3_U3_1-2_WH_SA_JOW_20210506_3_A12_B12.19579.19579.4 File:"20210512_Q3_U3_1-2_WH_SA_JOW_20210506_3_A12_B12.raw"_ NativeID:"controllerType=0 controllerNumber=1 scan=19579"	JOW_20210506_XL_s3_xiViewer_spectra.mgf	1	20.0 ppm	peptide;a;b;y	912.460892257031	912.45526377	FALSE	FALSE	76.0	FALSE	TRUE	FALSE	FALSE
DFGSNEEATKIHEVCcmTK	KNICcmGYCcmSTYER	286	264	16	1	Spp1	Spp1	3	196.08479216	1800	(-1) 20210512_Q3_U3_1-2_WH_SA_JOW_20210506_3_A12_B12.19869.19869.3 File:"20210512_Q3_U3_1-2_WH_SA_JOW_20210506_3_A12_B12.raw"_ NativeID:"controllerType=0 controllerNumber=1 scan=19869"	JOW_20210506_XL_s3_xiViewer_spectra.mgf	1	20.0 ppm	peptide;a;b;y	1237.56838043125	1237.5555073466667	FALSE	FALSE	9.0	FALSE	TRUE	FALSE	FALSE
VTIAQGGVLPNIQSVLLPKK	KVGGRR	100	40	19	1	H2a	DECOY:H4	5	196.08479216	619	(-1) 20210512_Q3_U3_1-2_WH_SA_JOW_20210506_3_A12_B12.19976.19976.5 File:"20210512_Q3_U3_1-2_WH_SA_JOW_20210506_3_A12_B12.raw"_ NativeID:"controllerType=0 controllerNumber=1 scan=19976"	JOW_20210506_XL_s3_xiViewer_spectra.mgf	1	20.0 ppm	peptide;a;b;y	589.361768004844	589.358334892	FALSE	TRUE	69.0	TRUE	FALSE	TRUE	FALSE
VTIAQGGVLPNIQSVLLPKK	RGGVKR	100	40	19	5	H2a	H4	4	196.08479216	2067	(-1) 20210512_Q3_U3_1-2_WH_SA_JOW_20210506_3_A12_B12.20002.20002.4 File:"20210512_Q3_U3_1-2_WH_SA_JOW_20210506_3_A12_B12.raw"_ NativeID:"controllerType=0 controllerNumber=1 scan=20002"	JOW_20210506_XL_s3_xiViewer_spectra.mgf	1	20.0 ppm	peptide;a;b;y	736.449783858594	736.44609952	FALSE	FALSE	15.0	FALSE	TRUE	FALSE	FALSE
ADHAYDRPDVSLNGTTLLHDMDEAHDKQR	VLLSLSKDMHSLQTR	225	199	27	14	Mer2	Mer2	7	196.08479216	1367	(-1) 20210512_Q3_U3_1-2_WH_SA_JOW_20210506_3_A12_B12.20040.20040.7 File:"20210512_Q3_U3_1-2_WH_SA_JOW_20210506_3_A12_B12.raw"_ NativeID:"controllerType=0 controllerNumber=1 scan=20040"	JOW_20210506_XL_s3_xiViewer_spectra.mgf	1	20.0 ppm	peptide;a;b;y	749.947422877344	749.94333262	FALSE	FALSE	10.0	FALSE	TRUE	FALSE	FALSE
IAGEASRLAHYNK	GGVKR	70	41	11	4	H2b	H4	2	196.08479216	1898	(-1) 20210512_Q3_U3_1-2_WH_SA_JOW_20210506_3_A12_B12.20120.20120.2 File:"20210512_Q3_U3_1-2_WH_SA_JOW_20210506_3_A12_B12.raw"_ NativeID:"controllerType=0 controllerNumber=1 scan=20120"	JOW_20210506_XL_s3_xiViewer_spectra.mgf	1	20.0 ppm	peptide;a;b;y	1071.093903654688	1071.082342575	FALSE	FALSE	7.0	FALSE	TRUE	FALSE	FALSE
DFGSNEEATK	TDLKDER	286	133	9	4	Spp1	DECOY:Spp1	2	196.08479216	1574	(-1) 20210512_Q3_U3_1-2_WH_SA_JOW_20210506_3_A12_B12.20956.20956.2 File:"20210512_Q3_U3_1-2_WH_SA_JOW_20210506_3_A12_B12.raw"_ NativeID:"controllerType=0 controllerNumber=1 scan=20956"	JOW_20210506_XL_s3_xiViewer_spectra.mgf	1	20.0 ppm	peptide;a;b;y	1085.00955306875	1085.000743395	FALSE	TRUE	7.0	TRUE	FALSE	TRUE	FALSE
KKGGGGGLKAGR	GPGSMVAR	6	1	9	0	DECOY:H4	Mer2	2	196.08479216	975	(-1) 20210512_Q3_U3_1-2_WH_SA_JOW_20210506_3_A12_B12.21318.21318.2 File:"20210512_Q3_U3_1-2_WH_SA_JOW_20210506_3_A12_B12.raw"_ NativeID:"controllerType=0 controllerNumber=1 scan=21318"	JOW_20210506_XL_s3_xiViewer_spectra.mgf	1	20.0 ppm	peptide;a;b;y	1028.07693588125	1028.065638295	TRUE	FALSE	17.0	TRUE	FALSE	TRUE	FALSE
IAGEASRLAHYNK	GGVKR	70	41	11	4	H2b	H4	2	196.08479216	1027	(-1) 20210512_Q3_U3_1-2_WH_SA_JOW_20210506_3_A12_B12.21343.21343.2 File:"20210512_Q3_U3_1-2_WH_SA_JOW_20210506_3_A12_B12.raw"_ NativeID:"controllerType=0 controllerNumber=1 scan=21343"	JOW_20210506_XL_s3_xiViewer_spectra.mgf	1	20.0 ppm	peptide;a;b;y	1071.096711271875	1071.082342575	FALSE	FALSE	5.0	FALSE	TRUE	FALSE	FALSE
GPGSMSLPQWCcmPPHSTLK	NKDAIINGEGSLPK	1	81	0	2	Spp1	Spp1	4	196.08479216	1218	(-1) 20210512_Q3_U3_1-2_WH_SA_JOW_20210506_3_A12_B12.21368.21368.4 File:"20210512_Q3_U3_1-2_WH_SA_JOW_20210506_3_A12_B12.raw"_ NativeID:"controllerType=0 controllerNumber=1 scan=21368"	JOW_20210506_XL_s3_xiViewer_spectra.mgf	1	20.0 ppm	peptide;a;b;y	908.462235030469	908.45653512	FALSE	FALSE	108.0	FALSE	TRUE	FALSE	FALSE
GPGSMSLPQWCcmPPHSTLK	NKDAIINGEGSLPK	1	81	0	2	Spp1	Spp1	3	196.08479216	1575	(-1) 20210512_Q3_U3_1-2_WH_SA_JOW_20210506_3_A12_B12.21415.21415.3 File:"20210512_Q3_U3_1-2_WH_SA_JOW_20210506_3_A12_B12.raw"_ NativeID:"controllerType=0 controllerNumber=1 scan=21415"	JOW_20210506_XL_s3_xiViewer_spectra.mgf	1	20.0 ppm	peptide;a;b;y	1210.942648009375	1210.9396213666666	FALSE	FALSE	128.0	FALSE	TRUE	FALSE	FALSE
GPGSMSLPQWCcmPPHSTLK	NKDAIINGEGSLPK	1	81	0	2	Spp1	Spp1	5	196.08479216	1901	(-1) 20210512_Q3_U3_1-2_WH_SA_JOW_20210506_3_A12_B12.21426.21426.5 File:"20210512_Q3_U3_1-2_WH_SA_JOW_20210506_3_A12_B12.raw"_ NativeID:"controllerType=0 controllerNumber=1 scan=21426"	JOW_20210506_XL_s3_xiViewer_spectra.mgf	1	20.0 ppm	peptide;a;b;y	726.970166442344	726.966683372	FALSE	FALSE	154.0	FALSE	TRUE	FALSE	FALSE
YCcmECcmSTGIYKNR	KRMoxSR	264	267	1	1	DECOY:Spp1	DECOY:Mer2	2	196.08479216	1639	(-1) 20210512_Q3_U3_1-2_WH_SA_JOW_20210506_3_A12_B12.21456.21456.2 File:"20210512_Q3_U3_1-2_WH_SA_JOW_20210506_3_A12_B12.raw"_ NativeID:"controllerType=0 controllerNumber=1 scan=21456"	JOW_20210506_XL_s3_xiViewer_spectra.mgf	1	20.0 ppm	peptide;a;b;y	1220.077302092188	1220.069934275	TRUE	TRUE	5.0	TRUE	FALSE	FALSE	TRUE
LLLPGELAKHAVSEGTK	EIAQDFKTDLR	97	74	16	7	H2b	H3K4CC110A	4	196.08479216	1194	(-1) 20210512_Q3_U3_1-2_WH_SA_JOW_20210506_3_A12_B12.21672.21672.4 File:"20210512_Q3_U3_1-2_WH_SA_JOW_20210506_3_A12_B12.raw"_ NativeID:"controllerType=0 controllerNumber=1 scan=21672"	JOW_20210506_XL_s3_xiViewer_spectra.mgf	1	20.0 ppm	peptide;a;b;y	824.204239425	824.1989524875	FALSE	FALSE	163.0	FALSE	TRUE	FALSE	FALSE
EQKTSMHER	TDLKDER	172	133	4	4	DECOY:Mer2	DECOY:Spp1	2	196.08479216	1001	(-1) 20210512_Q3_U3_1-2_WH_SA_JOW_20210506_3_A12_B12.21732.21732.2 File:"20210512_Q3_U3_1-2_WH_SA_JOW_20210506_3_A12_B12.raw"_ NativeID:"controllerType=0 controllerNumber=1 scan=21732"	JOW_20210506_XL_s3_xiViewer_spectra.mgf	1	20.0 ppm	peptide;a;b;y	1109.037140959375	1109.031854965	TRUE	TRUE	3.0	TRUE	FALSE	FALSE	TRUE
LQHLIQARKK	GGVKR	333	41	9	4	Spp1	H4	2	196.08479216	488	(-1) 20210512_Q3_U3_1-2_WH_SA_JOW_20210506_3_A12_B12.21736.21736.2 File:"20210512_Q3_U3_1-2_WH_SA_JOW_20210506_3_A12_B12.raw"_ NativeID:"controllerType=0 controllerNumber=1 scan=21736"	JOW_20210506_XL_s3_xiViewer_spectra.mgf	1	20.0 ppm	peptide;a;b;y	973.60818588125	973.59214926	FALSE	FALSE	10.0	FALSE	TRUE	FALSE	FALSE
TDEISTDVSEANSEHSLMITETSSPFR	GPGSMVAR	11	1	24	0	Mer2	Mer2	5	196.08479216	752	(-1) 20210512_Q3_U3_1-2_WH_SA_JOW_20210506_3_A12_B12.21841.21841.5 File:"20210512_Q3_U3_1-2_WH_SA_JOW_20210506_3_A12_B12.raw"_ NativeID:"controllerType=0 controllerNumber=1 scan=21841"	JOW_20210506_XL_s3_xiViewer_spectra.mgf	1	20.0 ppm	peptide;a;b;y	791.37305950875	791.369323912	FALSE	FALSE	146.0	FALSE	TRUE	FALSE	FALSE
KTVTAMDVVYALKR	KKSVPPPR	79	254	13	1	H4	Mer2	3	196.08479216	1982	(-1) 20210512_Q3_U3_1-2_WH_SA_JOW_20210506_3_A12_B12.22041.22041.3 File:"20210512_Q3_U3_1-2_WH_SA_JOW_20210506_3_A12_B12.raw"_ NativeID:"controllerType=0 controllerNumber=1 scan=22041"	JOW_20210506_XL_s3_xiViewer_spectra.mgf	1	20.0 ppm	peptide;a;b;y	900.188375548438	900.18606796	FALSE	FALSE	9.0	FALSE	TRUE	FALSE	FALSE
LLLPGELAKHAVSEGTK	LLLPGELAKHAVSEGTK	97	97	9	9	H2b	H2b	5	196.08479216	1812	(-1) 20210512_Q3_U3_1-2_WH_SA_JOW_20210506_3_A12_B12.22042.22042.5 File:"20210512_Q3_U3_1-2_WH_SA_JOW_20210506_3_A12_B12.raw"_ NativeID:"controllerType=0 controllerNumber=1 scan=22042"	JOW_20210506_XL_s3_xiViewer_spectra.mgf	1	20.0 ppm	peptide;a;b;y	745.026196715781	745.023788192	FALSE	FALSE	98.0	FALSE	TRUE	FALSE	FALSE
VTIAQGGVLPNIQSVLLPKK	GGVKR	100	41	19	4	H2a	H4	4	196.08479216	1866	(-1) 20210512_Q3_U3_1-2_WH_SA_JOW_20210506_3_A12_B12.22170.22170.4 File:"20210512_Q3_U3_1-2_WH_SA_JOW_20210506_3_A12_B12.raw"_ NativeID:"controllerType=0 controllerNumber=1 scan=22170"	JOW_20210506_XL_s3_xiViewer_spectra.mgf	1	20.0 ppm	peptide;a;b;y	697.423904952344	697.42082178	FALSE	FALSE	47.0	FALSE	TRUE	FALSE	FALSE
TDIVKALPQRMIR	KNSSR	118	255	5	1	DECOY:H3K4CC110A	Spp1	2	196.08479216	108	(-1) 20210512_Q3_U3_1-2_WH_SA_JOW_20210506_3_A12_B12.22174.22174.2 File:"20210512_Q3_U3_1-2_WH_SA_JOW_20210506_3_A12_B12.raw"_ NativeID:"controllerType=0 controllerNumber=1 scan=22174"	JOW_20210506_XL_s3_xiViewer_spectra.mgf	1	20.0 ppm	peptide;a;b;y	1164.152253264062	1164.152441855	TRUE	FALSE	6.0	TRUE	FALSE	TRUE	FALSE
SEAKSSKTK	KVGGRR	119	40	1	1	DECOY:H2a	DECOY:H4	2	196.08479216	399	(-1) 20210512_Q3_U3_1-2_WH_SA_JOW_20210506_3_A12_B12.22569.22569.2 File:"20210512_Q3_U3_1-2_WH_SA_JOW_20210506_3_A12_B12.raw"_ NativeID:"controllerType=0 controllerNumber=1 scan=22569"	JOW_20210506_XL_s3_xiViewer_spectra.mgf	1	20.0 ppm	peptide;a;b;y	917.016144865625	917.018679735	TRUE	TRUE	5.0	TRUE	FALSE	FALSE	TRUE
GPGSMSLPQWCcmPPHSTLK	VLLSLSKDMHSLQTR	1	199	0	14	Spp1	Mer2	5	196.08479216	643	(-1) 20210512_Q3_U3_1-2_WH_SA_JOW_20210506_3_A12_B12.22585.22585.5 File:"20210512_Q3_U3_1-2_WH_SA_JOW_20210506_3_A12_B12.raw"_ NativeID:"controllerType=0 controllerNumber=1 scan=22585"	JOW_20210506_XL_s3_xiViewer_spectra.mgf	1	20.0 ppm	peptide;a;b;y	781.404065368125	781.400099776	FALSE	FALSE	150.0	FALSE	TRUE	FALSE	FALSE
TRSSRAGLQFPVGR	GGVKR	16	41	4	4	H2a	H4	2	196.08479216	1042	(-1) 20210512_Q3_U3_1-2_WH_SA_JOW_20210506_3_A12_B12.22706.22706.2 File:"20210512_Q3_U3_1-2_WH_SA_JOW_20210506_3_A12_B12.raw"_ NativeID:"controllerType=0 controllerNumber=1 scan=22706"	JOW_20210506_XL_s3_xiViewer_spectra.mgf	1	20.0 ppm	peptide;a;b;y	1122.137116545312	1122.127615725	FALSE	FALSE	3.0	FALSE	TRUE	FALSE	FALSE
LLLPGELAKHAVSEGTK	NDEELNKLLGR	97	89	16	7	H2b	H2a	5	196.08479216	2041	(-1) 20210512_Q3_U3_1-2_WH_SA_JOW_20210506_3_A12_B12.22753.22753.5 File:"20210512_Q3_U3_1-2_WH_SA_JOW_20210506_3_A12_B12.raw"_ NativeID:"controllerType=0 controllerNumber=1 scan=22753"	JOW_20210506_XL_s3_xiViewer_spectra.mgf	1	20.0 ppm	peptide;a;b;y	652.56251263375	652.55966706	FALSE	FALSE	175.0	FALSE	TRUE	FALSE	FALSE
LELESMELR	RGGVKR	66	40	5	5	Mer2	H4	2	196.08479216	1638	(-1) 20210512_Q3_U3_1-2_WH_SA_JOW_20210506_3_A12_B12.22958.22958.2 File:"20210512_Q3_U3_1-2_WH_SA_JOW_20210506_3_A12_B12.raw"_ NativeID:"controllerType=0 controllerNumber=1 scan=22958"	JOW_20210506_XL_s3_xiViewer_spectra.mgf	1	20.0 ppm	peptide;a;b;y	994.0533152757811	994.041297535	FALSE	FALSE	5.0	FALSE	TRUE	FALSE	FALSE
VTIAQGGVLPNIQSVLLPKK	RVTIMoxPKDIQLAR	100	117	19	7	H2a	H3K4CC110A	5	196.08479216	758	(-1) 20210512_Q3_U3_1-2_WH_SA_JOW_20210506_3_A12_B12.23663.23663.5 File:"20210512_Q3_U3_1-2_WH_SA_JOW_20210506_3_A12_B12.raw"_ NativeID:"controllerType=0 controllerNumber=1 scan=23663"	JOW_20210506_XL_s3_xiViewer_spectra.mgf	1	20.0 ppm	peptide;a;b;y	766.254956481406	766.25188288	FALSE	FALSE	67.0	FALSE	TRUE	FALSE	FALSE
KTVTAMDVVYALK	EIAQDFKTDLR	79	74	1	7	H4	H3K4CC110A	4	196.08479216	935	(-1) 20210512_Q3_U3_1-2_WH_SA_JOW_20210506_3_A12_B12.24068.24068.4 File:"20210512_Q3_U3_1-2_WH_SA_JOW_20210506_3_A12_B12.raw"_ NativeID:"controllerType=0 controllerNumber=1 scan=24068"	JOW_20210506_XL_s3_xiViewer_spectra.mgf	1	20.0 ppm	peptide;a;b;y	743.151444014844	743.1467657325	FALSE	FALSE	204.0	FALSE	TRUE	FALSE	FALSE
NDEELNKLLGR	AVTKYTSAK	89	114	7	9	H2a	H2b	3	196.08479216	1247	(-1) 20210512_Q3_U3_1-2_WH_SA_JOW_20210506_3_A12_B12.24088.24088.3 File:"20210512_Q3_U3_1-2_WH_SA_JOW_20210506_3_A12_B12.raw"_ NativeID:"controllerType=0 controllerNumber=1 scan=24088"	JOW_20210506_XL_s3_xiViewer_spectra.mgf	1	20.0 ppm	peptide;a;b;y	822.119100646094	822.1062482266666	FALSE	FALSE	7.0	FALSE	TRUE	FALSE	FALSE
KMoxVEQTGHIDKFK	KVGGRR	144	40	11	1	Spp1	DECOY:H4	2	196.08479216	1697	(-1) 20210512_Q3_U3_1-2_WH_SA_JOW_20210506_3_A12_B12.24658.24658.2 File:"20210512_Q3_U3_1-2_WH_SA_JOW_20210506_3_A12_B12.raw"_ NativeID:"controllerType=0 controllerNumber=1 scan=24658"	JOW_20210506_XL_s3_xiViewer_spectra.mgf	1	20.0 ppm	peptide;a;b;y	1222.68142806875	1222.6631737	FALSE	TRUE	2.0	TRUE	FALSE	TRUE	FALSE
QVHPDTGISSKAMSIMoxNSFVNDVFER	KLPFQR	44	65	6	1	H2b	H3K4CC110A	4	196.08479216	613	(-1) 20210512_Q3_U3_1-2_WH_SA_JOW_20210506_3_A12_B12.24850.24850.4 File:"20210512_Q3_U3_1-2_WH_SA_JOW_20210506_3_A12_B12.raw"_ NativeID:"controllerType=0 controllerNumber=1 scan=24850"	JOW_20210506_XL_s3_xiViewer_spectra.mgf	1	20.0 ppm	peptide;a;b;y	977.995987471875	977.991007705	FALSE	FALSE	9.0	FALSE	TRUE	FALSE	FALSE
VTIAQGGVLPNIQSVLLPKK	VTIMPKDIQLARR	100	118	19	6	H2a	H3K4CC110A	5	196.08479216	534	(-1) 20210512_Q3_U3_1-2_WH_SA_JOW_20210506_3_A12_B12.25001.25001.5 File:"20210512_Q3_U3_1-2_WH_SA_JOW_20210506_3_A12_B12.raw"_ NativeID:"controllerType=0 controllerNumber=1 scan=25001"	JOW_20210506_XL_s3_xiViewer_spectra.mgf	1	20.0 ppm	peptide;a;b;y	763.0565311884379	763.05289996	FALSE	FALSE	29.0	FALSE	TRUE	FALSE	FALSE
QVHPDTGISSKAMSIMoxNSFVNDVFER	KLPFQR	44	65	6	1	H2b	H3K4CC110A	5	196.08479216	2008	(-1) 20210512_Q3_U3_1-2_WH_SA_JOW_20210506_3_A12_B12.25062.25062.5 File:"20210512_Q3_U3_1-2_WH_SA_JOW_20210506_3_A12_B12.raw"_ NativeID:"controllerType=0 controllerNumber=1 scan=25062"	JOW_20210506_XL_s3_xiViewer_spectra.mgf	1	20.0 ppm	peptide;a;b;y	782.597485778281	782.59426144	FALSE	FALSE	18.0	FALSE	TRUE	FALSE	FALSE
TVTAMDVVYALKR	KESYAIYVYK	80	31	12	1	H4	H2b	4	196.08479216	1303	(-1) 20210512_Q3_U3_1-2_WH_SA_JOW_20210506_3_A12_B12.25130.25130.4 File:"20210512_Q3_U3_1-2_WH_SA_JOW_20210506_3_A12_B12.raw"_ NativeID:"controllerType=0 controllerNumber=1 scan=25130"	JOW_20210506_XL_s3_xiViewer_spectra.mgf	1	20.0 ppm	peptide;a;b;y	732.143936690625	732.1412177525	FALSE	FALSE	229.0	FALSE	TRUE	FALSE	FALSE
TVTAMDVVYALKR	YQKSTELLIR	80	55	12	3	H4	H3K4CC110A	4	196.08479216	541	(-1) 20210512_Q3_U3_1-2_WH_SA_JOW_20210506_3_A12_B12.25233.25233.4 File:"20210512_Q3_U3_1-2_WH_SA_JOW_20210506_3_A12_B12.raw"_ NativeID:"controllerType=0 controllerNumber=1 scan=25233"	JOW_20210506_XL_s3_xiViewer_spectra.mgf	1	20.0 ppm	peptide;a;b;y	728.906570967969	728.90330454	FALSE	FALSE	193.0	FALSE	TRUE	FALSE	FALSE
GPGSMSLPQWCcmPPHSTLK	DAIINGEGSLPKTLWK	1	83	6	12	Spp1	Spp1	4	196.08479216	1	(-1) 20210512_Q3_U3_1-2_WH_SA_JOW_20210506_3_A12_B12.25795.25795.4 File:"20210512_Q3_U3_1-2_WH_SA_JOW_20210506_3_A12_B12.raw"_ NativeID:"controllerType=0 controllerNumber=1 scan=25795"	JOW_20210506_XL_s3_xiViewer_spectra.mgf	1	20.0 ppm	peptide;a;b;y	980.004959639844	979.998567085	FALSE	FALSE	155.0	FALSE	TRUE	FALSE	FALSE
GPGSMoxSLPQWCcmPPHSTLKR	GPGSMVAR	1	1	18	0	Spp1	Mer2	3	196.08479216	173	(-1) 20210512_Q3_U3_1-2_WH_SA_JOW_20210506_3_A12_B12.26813.26813.3 File:"20210512_Q3_U3_1-2_WH_SA_JOW_20210506_3_A12_B12.raw"_ NativeID:"controllerType=0 controllerNumber=1 scan=26813"	JOW_20210506_XL_s3_xiViewer_spectra.mgf	1	20.0 ppm	peptide;a;b;y	1041.183248595312	1041.1757968766667	FALSE	FALSE	4.0	FALSE	TRUE	FALSE	FALSE
VTIAQGGVLPNIQSVLLPKK	VTIMPKDIQLAR	100	118	19	6	H2a	H3K4CC110A	5	196.08479216	724	(-1) 20210512_Q3_U3_1-2_WH_SA_JOW_20210506_3_A12_B12.26914.26914.5 File:"20210512_Q3_U3_1-2_WH_SA_JOW_20210506_3_A12_B12.raw"_ NativeID:"controllerType=0 controllerNumber=1 scan=26914"	JOW_20210506_XL_s3_xiViewer_spectra.mgf	1	20.0 ppm	peptide;a;b;y	731.836499450156	731.832677768	FALSE	FALSE	169.0	FALSE	TRUE	FALSE	FALSE
QVHPDTGISSKAMSIMNSFVNDVFER	KLPFQR	44	65	11	1	H2b	H3K4CC110A	5	196.08479216	286	(-1) 20210512_Q3_U3_1-2_WH_SA_JOW_20210506_3_A12_B12.27425.27425.5 File:"20210512_Q3_U3_1-2_WH_SA_JOW_20210506_3_A12_B12.raw"_ NativeID:"controllerType=0 controllerNumber=1 scan=27425"	JOW_20210506_XL_s3_xiViewer_spectra.mgf	1	20.0 ppm	peptide;a;b;y	779.393750426719	779.39527852	FALSE	FALSE	19.0	FALSE	TRUE	FALSE	FALSE
QVHPDTGISSKAMSIMNSFVNDVFER	KLPFQR	44	65	18	1	H2b	H3K4CC110A	4	196.08479216	1234	(-1) 20210512_Q3_U3_1-2_WH_SA_JOW_20210506_3_A12_B12.27632.27632.4 File:"20210512_Q3_U3_1-2_WH_SA_JOW_20210506_3_A12_B12.raw"_ NativeID:"controllerType=0 controllerNumber=1 scan=27632"	JOW_20210506_XL_s3_xiViewer_spectra.mgf	1	20.0 ppm	peptide;a;b;y	973.990067061719	973.992279055	FALSE	FALSE	36.0	FALSE	TRUE	FALSE	FALSE
QVHPDTGISSKAMSIMNSFVNDVFER	KESYAIYVYK	44	31	6	1	H2b	H2b	4	196.08479216	970	(-1) 20210512_Q3_U3_1-2_WH_SA_JOW_20210506_3_A12_B12.27655.27655.4 File:"20210512_Q3_U3_1-2_WH_SA_JOW_20210506_3_A12_B12.raw"_ NativeID:"controllerType=0 controllerNumber=1 scan=27655"	JOW_20210506_XL_s3_xiViewer_spectra.mgf	1	20.0 ppm	peptide;a;b;y	1092.789810714062	1092.7883368725	FALSE	FALSE	46.0	FALSE	TRUE	FALSE	FALSE
QVHPDTGISSKAMSIMNSFVNDVFER	KLPFQR	44	65	6	1	H2b	H3K4CC110A	5	196.08479216	1860	(-1) 20210512_Q3_U3_1-2_WH_SA_JOW_20210506_3_A12_B12.27680.27680.5 File:"20210512_Q3_U3_1-2_WH_SA_JOW_20210506_3_A12_B12.raw"_ NativeID:"controllerType=0 controllerNumber=1 scan=27680"	JOW_20210506_XL_s3_xiViewer_spectra.mgf	1	20.0 ppm	peptide;a;b;y	779.394116637656	779.39527852	FALSE	FALSE	33.0	FALSE	TRUE	FALSE	FALSE
LLLPGELAKHAVSEGTK	GVLKVFLENVIR	97	56	9	4	H2b	H4	4	196.08479216	889	(-1) 20210512_Q3_U3_1-2_WH_SA_JOW_20210506_3_A12_B12.27687.27687.4 File:"20210512_Q3_U3_1-2_WH_SA_JOW_20210506_3_A12_B12.raw"_ NativeID:"controllerType=0 controllerNumber=1 scan=27687"	JOW_20210506_XL_s3_xiViewer_spectra.mgf	1	20.0 ppm	peptide;a;b;y	836.992142257031	836.988062765	FALSE	FALSE	65.0	FALSE	TRUE	FALSE	FALSE
LLLPGELAKHAVSEGTK	GVLKVFLENVIR	97	56	9	4	H2b	H4	5	196.08479216	1836	(-1) 20210512_Q3_U3_1-2_WH_SA_JOW_20210506_3_A12_B12.27704.27704.5 File:"20210512_Q3_U3_1-2_WH_SA_JOW_20210506_3_A12_B12.raw"_ NativeID:"controllerType=0 controllerNumber=1 scan=27704"	JOW_20210506_XL_s3_xiViewer_spectra.mgf	1	20.0 ppm	peptide;a;b;y	669.794751403281	669.791905488	FALSE	FALSE	123.0	FALSE	TRUE	FALSE	FALSE
GVLKVFLENVIR	DNIQGITKPAIR	56	24	4	8	H4	H4	4	196.08479216	66	(-1) 20210512_Q3_U3_1-2_WH_SA_JOW_20210506_3_A12_B12.27803.27803.4 File:"20210512_Q3_U3_1-2_WH_SA_JOW_20210506_3_A12_B12.raw"_ NativeID:"controllerType=0 controllerNumber=1 scan=27803"	JOW_20210506_XL_s3_xiViewer_spectra.mgf	1	20.0 ppm	peptide;a;b;y	727.677933272656	727.6749163525	FALSE	FALSE	201.0	FALSE	TRUE	FALSE	FALSE
QVHPDTGISSKAMSIMNSFVNDVFER	TRKESYAIYVYK	44	29	6	3	H2b	H2b	6	196.08479216	388	(-1) 20210512_Q3_U3_1-2_WH_SA_JOW_20210506_3_A12_B12.28658.28658.6 File:"20210512_Q3_U3_1-2_WH_SA_JOW_20210506_3_A12_B12.raw"_ NativeID:"controllerType=0 controllerNumber=1 scan=28658"	JOW_20210506_XL_s3_xiViewer_spectra.mgf	1	20.0 ppm	peptide;a;b;y	771.722971953906	771.71944827	FALSE	FALSE	71.0	FALSE	TRUE	FALSE	FALSE
QILEWAGKLELESMELR	GPGSMVAR	58	1	8	0	Mer2	Mer2	3	196.08479216	1895	(-1) 20210512_Q3_U3_1-2_WH_SA_JOW_20210506_3_A12_B12.28824.28824.3 File:"20210512_Q3_U3_1-2_WH_SA_JOW_20210506_3_A12_B12.raw"_ NativeID:"controllerType=0 controllerNumber=1 scan=28824"	JOW_20210506_XL_s3_xiViewer_spectra.mgf	1	20.0 ppm	peptide;a;b;y	1005.5235195914061	1005.51944654	FALSE	FALSE	63.0	FALSE	TRUE	FALSE	FALSE
QILEWAGKLELESMELR	GPGSMVAR	58	1	8	0	Mer2	Mer2	4	196.08479216	846	(-1) 20210512_Q3_U3_1-2_WH_SA_JOW_20210506_3_A12_B12.28834.28834.4 File:"20210512_Q3_U3_1-2_WH_SA_JOW_20210506_3_A12_B12.raw"_ NativeID:"controllerType=0 controllerNumber=1 scan=28834"	JOW_20210506_XL_s3_xiViewer_spectra.mgf	1	20.0 ppm	peptide;a;b;y	754.394363936719	754.391404	FALSE	FALSE	233.0	FALSE	TRUE	FALSE	FALSE
QVHPDTGISSKAMoxSIMNSFVNDVFER	KLPFQR	44	65	11	1	H2b	H3K4CC110A	5	196.08479216	982	(-1) 20210512_Q3_U3_1-2_WH_SA_JOW_20210506_3_A12_B12.28865.28865.5 File:"20210512_Q3_U3_1-2_WH_SA_JOW_20210506_3_A12_B12.raw"_ NativeID:"controllerType=0 controllerNumber=1 scan=28865"	JOW_20210506_XL_s3_xiViewer_spectra.mgf	1	20.0 ppm	peptide;a;b;y	782.5980350946879	782.59426144	FALSE	FALSE	25.0	FALSE	TRUE	FALSE	FALSE
QVHPDTGISSKAMoxSIMNSFVNDVFER	KESYAIYVYK	44	31	6	1	H2b	H2b	5	196.08479216	1229	(-1) 20210512_Q3_U3_1-2_WH_SA_JOW_20210506_3_A12_B12.28906.28906.5 File:"20210512_Q3_U3_1-2_WH_SA_JOW_20210506_3_A12_B12.raw"_ NativeID:"controllerType=0 controllerNumber=1 scan=28906"	JOW_20210506_XL_s3_xiViewer_spectra.mgf	1	20.0 ppm	peptide;a;b;y	877.635449645469	877.6311076939999	FALSE	FALSE	29.0	FALSE	TRUE	FALSE	FALSE
TLEDDLQEVQEISLPLFK	VLLSLSKDMHSLQTR	191	199	13	7	Spp1	Mer2	5	196.08479216	737	(-1) 20210512_Q3_U3_1-2_WH_SA_JOW_20210506_3_A12_B12.29195.29195.5 File:"20210512_Q3_U3_1-2_WH_SA_JOW_20210506_3_A12_B12.raw"_ NativeID:"controllerType=0 controllerNumber=1 scan=29195"	JOW_20210506_XL_s3_xiViewer_spectra.mgf	1	20.0 ppm	peptide;a;b;y	808.834912536094	808.8310255700001	FALSE	FALSE	99.0	FALSE	TRUE	FALSE	FALSE
QVHPDTGISSKAMSIMNSFVNDVFER	TRKESYAIYVYK	44	29	6	3	H2b	H2b	5	196.08479216	1334	(-1) 20210512_Q3_U3_1-2_WH_SA_JOW_20210506_3_A12_B12.29512.29512.5 File:"20210512_Q3_U3_1-2_WH_SA_JOW_20210506_3_A12_B12.raw"_ NativeID:"controllerType=0 controllerNumber=1 scan=29512"	JOW_20210506_XL_s3_xiViewer_spectra.mgf	1	20.0 ppm	peptide;a;b;y	925.861401793906	925.861882648	FALSE	FALSE	28.0	FALSE	TRUE	FALSE	FALSE
GVLKVFLENVIR	NDEELNKLLGR	56	89	4	7	H4	H2a	4	196.08479216	883	(-1) 20210512_Q3_U3_1-2_WH_SA_JOW_20210506_3_A12_B12.30050.30050.4 File:"20210512_Q3_U3_1-2_WH_SA_JOW_20210506_3_A12_B12.raw"_ NativeID:"controllerType=0 controllerNumber=1 scan=30050"	JOW_20210506_XL_s3_xiViewer_spectra.mgf	1	20.0 ppm	peptide;a;b;y	721.410965499219	721.40791135	FALSE	FALSE	211.0	FALSE	TRUE	FALSE	FALSE
DLASQIENQLDKVSTAMLSK	VSTAMLSKGDEK	118	130	19	8	Mer2	Mer2	4	196.08479216	444	(-1) 20210512_Q3_U3_1-2_WH_SA_JOW_20210506_3_A12_B12.30930.30930.4 File:"20210512_Q3_U3_1-2_WH_SA_JOW_20210506_3_A12_B12.raw"_ NativeID:"controllerType=0 controllerNumber=1 scan=30930"	JOW_20210506_XL_s3_xiViewer_spectra.mgf	1	20.0 ppm	peptide;a;b;y	913.724503096875	913.7168490025	FALSE	FALSE	72.0	FALSE	TRUE	FALSE	FALSE
QVHPDTGISSKAMSIMNSFVNDVFER	KESYAIYVYK	44	31	9	1	H2b	H2b	4	196.08479216	1108	(-1) 20210512_Q3_U3_1-2_WH_SA_JOW_20210506_3_A12_B12.31493.31493.4 File:"20210512_Q3_U3_1-2_WH_SA_JOW_20210506_3_A12_B12.raw"_ NativeID:"controllerType=0 controllerNumber=1 scan=31493"	JOW_20210506_XL_s3_xiViewer_spectra.mgf	1	20.0 ppm	peptide;a;b;y	1092.79164176875	1092.7883368725	FALSE	FALSE	5.0	FALSE	TRUE	FALSE	FALSE
QVHPDTGISSKAMSIMNSFVNDVFER	KLPFQR	44	65	14	1	H2b	H3K4CC110A	5	196.08479216	1921	(-1) 20210512_Q3_U3_1-2_WH_SA_JOW_20210506_3_A12_B12.31657.31657.5 File:"20210512_Q3_U3_1-2_WH_SA_JOW_20210506_3_A12_B12.raw"_ NativeID:"controllerType=0 controllerNumber=1 scan=31657"	JOW_20210506_XL_s3_xiViewer_spectra.mgf	1	20.0 ppm	peptide;a;b;y	779.394604918906	779.39527852	FALSE	FALSE	30.0	FALSE	TRUE	FALSE	FALSE
QVHPDTGISSKAMSIMNSFVNDVFER	KLPFQR	44	65	6	1	H2b	H3K4CC110A	4	196.08479216	1726	(-1) 20210512_Q3_U3_1-2_WH_SA_JOW_20210506_3_A12_B12.31920.31920.4 File:"20210512_Q3_U3_1-2_WH_SA_JOW_20210506_3_A12_B12.raw"_ NativeID:"controllerType=0 controllerNumber=1 scan=31920"	JOW_20210506_XL_s3_xiViewer_spectra.mgf	1	20.0 ppm	peptide;a;b;y	973.9909825890629	973.992279055	FALSE	FALSE	47.0	FALSE	TRUE	FALSE	FALSE
DLASQIENQLDKVSTAMLSK	GPGSMVAR	118	1	19	0	Mer2	Mer2	4	196.08479216	386	(-1) 20210512_Q3_U3_1-2_WH_SA_JOW_20210506_3_A12_B12.34081.34081.4 File:"20210512_Q3_U3_1-2_WH_SA_JOW_20210506_3_A12_B12.raw"_ NativeID:"controllerType=0 controllerNumber=1 scan=34081"	JOW_20210506_XL_s3_xiViewer_spectra.mgf	1	20.0 ppm	peptide;a;b;y	790.90931755	790.904875475	FALSE	FALSE	175.0	FALSE	TRUE	FALSE	FALSE
DLASQIENQLDKVSTAMLSK	GPGSMVAR	118	1	12	4	Mer2	Mer2	3	196.08479216	767	(-1) 20210512_Q3_U3_1-2_WH_SA_JOW_20210506_3_A12_B12.34082.34082.3 File:"20210512_Q3_U3_1-2_WH_SA_JOW_20210506_3_A12_B12.raw"_ NativeID:"controllerType=0 controllerNumber=1 scan=34082"	JOW_20210506_XL_s3_xiViewer_spectra.mgf	1	20.0 ppm	peptide;a;b;y	1054.210714415625	1054.2040751733332	FALSE	FALSE	96.0	FALSE	TRUE	FALSE	FALSE
DMoxTLKTLEDDLQEVQEISLPLFK	LKTDEDR	186	133	5	3	Spp1	Spp1	4	196.08479216	375	(-1) 20210512_Q3_U3_1-2_WH_SA_JOW_20210506_3_A12_B12.36291.36291.4 File:"20210512_Q3_U3_1-2_WH_SA_JOW_20210506_3_A12_B12.raw"_ NativeID:"controllerType=0 controllerNumber=1 scan=36291"	JOW_20210506_XL_s3_xiViewer_spectra.mgf	1	20.0 ppm	peptide;a;b;y	948.9878087609379	948.98294258	FALSE	FALSE	25.0	FALSE	TRUE	FALSE	FALSE
QILEWAGKLELESMELR	GPGSMVAR	58	1	13	0	Mer2	Mer2	3	196.08479216	373	(-1) 20210512_Q3_U3_1-2_WH_SA_JOW_20210506_3_A12_B12.36324.36324.3 File:"20210512_Q3_U3_1-2_WH_SA_JOW_20210506_3_A12_B12.raw"_ NativeID:"controllerType=0 controllerNumber=1 scan=36324"	JOW_20210506_XL_s3_xiViewer_spectra.mgf	1	20.0 ppm	peptide;a;b;y	1005.52736480625	1005.51944654	FALSE	FALSE	75.0	FALSE	TRUE	FALSE	FALSE
DMTLKTLEDDLQEVQEISLPLFK	LKTDEDR	186	133	5	2	Spp1	Spp1	4	196.08479216	215	(-1) 20210512_Q3_U3_1-2_WH_SA_JOW_20210506_3_A12_B12.36386.36386.4 File:"20210512_Q3_U3_1-2_WH_SA_JOW_20210506_3_A12_B12.raw"_ NativeID:"controllerType=0 controllerNumber=1 scan=36386"	JOW_20210506_XL_s3_xiViewer_spectra.mgf	1	20.0 ppm	peptide;a;b;y	944.99086051875	944.98421393	FALSE	FALSE	51.0	FALSE	TRUE	FALSE	FALSE
DMTLKTLEDDLQEVQEISLPLFK	GPGSMoxVAR	186	1	5	4	Spp1	Mer2	4	196.08479216	1277	(-1) 20210512_Q3_U3_1-2_WH_SA_JOW_20210506_3_A12_B12.38293.38293.4 File:"20210512_Q3_U3_1-2_WH_SA_JOW_20210506_3_A12_B12.raw"_ NativeID:"controllerType=0 controllerNumber=1 scan=38293"	JOW_20210506_XL_s3_xiViewer_spectra.mgf	1	20.0 ppm	peptide;a;b;y	923.4775548546879	923.47057946	FALSE	FALSE	49.0	FALSE	TRUE	FALSE	FALSE
DMTLKTLEDDLQEVQEISLPLFK	GPGSMVAR	186	1	5	4	Spp1	Mer2	4	196.08479216	1139	(-1) 20210512_Q3_U3_1-2_WH_SA_JOW_20210506_3_A12_B12.38789.38789.4 File:"20210512_Q3_U3_1-2_WH_SA_JOW_20210506_3_A12_B12.raw"_ NativeID:"controllerType=0 controllerNumber=1 scan=38789"	JOW_20210506_XL_s3_xiViewer_spectra.mgf	1	20.0 ppm	peptide;a;b;y	919.478226241406	919.47185081	FALSE	FALSE	30.0	FALSE	TRUE	FALSE	FALSE
TLIKDLASQIENQLDK	AMSIMNSFVNDVFER	114	55	4	3	Mer2	H2b	3	196.08479216	1385	(-1) 20210512_Q3_U3_1-2_WH_SA_JOW_20210506_3_A12_B12.41211.41211.3 File:"20210512_Q3_U3_1-2_WH_SA_JOW_20210506_3_A12_B12.raw"_ NativeID:"controllerType=0 controllerNumber=1 scan=41211"	JOW_20210506_XL_s3_xiViewer_spectra.mgf	1	20.0 ppm	peptide;a;b;y	1261.990133360938	1261.9692461833333	FALSE	FALSE	16.0	FALSE	TRUE	FALSE	FALSE
TKSDSSYR	TKSDSSYR	143	143	2	2	Mer2	Mer2	3	196.08479216	2049	(-1) 20210512_Q3_U3_1-2_WH_SA_JOW_20210506_3_A12_B12.6073.6073.3 File:"20210512_Q3_U3_1-2_WH_SA_JOW_20210506_3_A12_B12.raw"_ NativeID:"controllerType=0 controllerNumber=1 scan=6073"	JOW_20210506_XL_s3_xiViewer_spectra.mgf	1	20.0 ppm	peptide;a;b;y	694.6645718375	694.6626560733333	FALSE	FALSE	28.0	FALSE	TRUE	FALSE	FALSE
TLCcmKSLNK	GPGSMoxVAR	90	1	4	0	Mer2	Mer2	3	196.08479216	157	(-1) 20210512_Q3_U3_1-2_WH_SA_JOW_20210506_3_B10.10348.10348.3 File:"20210512_Q3_U3_1-2_WH_SA_JOW_20210506_3_B10.raw"_ NativeID:"controllerType=0 controllerNumber=1 scan=10348"	JOW_20210506_XL_s3_xiViewer_spectra.mgf	1	20.0 ppm	peptide;a;b;y	650.339986876563	650.3362813233333	FALSE	FALSE	116.0	FALSE	TRUE	FALSE	FALSE
KNICcmGYCcmSTYER	KKSVPPPR	264	254	1	1	Spp1	Mer2	4	196.08479216	296	(-1) 20210512_Q3_U3_1-2_WH_SA_JOW_20210506_3_B10.10676.10676.4 File:"20210512_Q3_U3_1-2_WH_SA_JOW_20210506_3_B10.raw"_ NativeID:"controllerType=0 controllerNumber=1 scan=10676"	JOW_20210506_XL_s3_xiViewer_spectra.mgf	1	20.0 ppm	peptide;a;b;y	664.337479171094	664.33489486	FALSE	FALSE	48.0	FALSE	TRUE	FALSE	FALSE
VLNENSKTLCcmK	GPGSMoxVAR	83	1	6	0	Mer2	Mer2	3	196.08479216	1049	(-1) 20210512_Q3_U3_1-2_WH_SA_JOW_20210506_3_B10.10923.10923.3 File:"20210512_Q3_U3_1-2_WH_SA_JOW_20210506_3_B10.raw"_ NativeID:"controllerType=0 controllerNumber=1 scan=10923"	JOW_20210506_XL_s3_xiViewer_spectra.mgf	1	20.0 ppm	peptide;a;b;y	764.391317442969	764.3875927433334	FALSE	FALSE	58.0	FALSE	TRUE	FALSE	FALSE
TRKESYAIYVYK	KGNYAER	29	36	1	1	H2b	H2a	5	196.08479216	2085	(-1) 20210512_Q3_U3_1-2_WH_SA_JOW_20210506_3_B10.11276.11276.5 File:"20210512_Q3_U3_1-2_WH_SA_JOW_20210506_3_B10.raw"_ NativeID:"controllerType=0 controllerNumber=1 scan=11276"	JOW_20210506_XL_s3_xiViewer_spectra.mgf	1	20.0 ppm	peptide;a;b;y	511.470044372031	511.467743442	FALSE	FALSE	167.0	FALSE	TRUE	FALSE	FALSE
EALNLDEAFKVVYVKTVHRGITR	LKTDEDR	56	133	22	2	DECOY:H4	Spp1	6	196.08479216	145	(-1) 20210512_Q3_U3_1-2_WH_SA_JOW_20210506_3_B10.11467.11467.6 File:"20210512_Q3_U3_1-2_WH_SA_JOW_20210506_3_B10.raw"_ NativeID:"controllerType=0 controllerNumber=1 scan=11467"	JOW_20210506_XL_s3_xiViewer_spectra.mgf	1	20.0 ppm	peptide;a;b;y	622.506236114063	622.5047714250001	TRUE	FALSE	3.0	TRUE	FALSE	TRUE	FALSE
KMoxVEQTGHIDKFK	KKSVPPPR	144	254	1	1	Spp1	Mer2	4	196.08479216	661	(-1) 20210512_Q3_U3_1-2_WH_SA_JOW_20210506_3_B10.11484.11484.4 File:"20210512_Q3_U3_1-2_WH_SA_JOW_20210506_3_B10.raw"_ NativeID:"controllerType=0 controllerNumber=1 scan=11484"	JOW_20210506_XL_s3_xiViewer_spectra.mgf	1	20.0 ppm	peptide;a;b;y	670.876846846875	670.87053614	FALSE	FALSE	4.0	FALSE	TRUE	FALSE	FALSE
VTIMoxPKDIQLAR	RGGVKR	118	40	6	5	H3K4CC110A	H4	4	196.08479216	162	(-1) 20210512_Q3_U3_1-2_WH_SA_JOW_20210506_3_B10.11563.11563.4 File:"20210512_Q3_U3_1-2_WH_SA_JOW_20210506_3_B10.raw"_ NativeID:"controllerType=0 controllerNumber=1 scan=11563"	JOW_20210506_XL_s3_xiViewer_spectra.mgf	1	20.0 ppm	peptide;a;b;y	567.83265739375	567.82967706	FALSE	FALSE	106.0	FALSE	TRUE	FALSE	FALSE
KESYAIYVYK	LAHYNKR	31	77	1	4	H2b	H2b	5	196.08479216	1905	(-1) 20210512_Q3_U3_1-2_WH_SA_JOW_20210506_3_B10.11821.11821.5 File:"20210512_Q3_U3_1-2_WH_SA_JOW_20210506_3_B10.raw"_ NativeID:"controllerType=0 controllerNumber=1 scan=11821"	JOW_20210506_XL_s3_xiViewer_spectra.mgf	1	20.0 ppm	peptide;a;b;y	472.856000182578	472.85376937600006	FALSE	FALSE	79.0	FALSE	TRUE	FALSE	FALSE
KAEHAVTTYDR	LAHYNKR	68	77	1	6	DECOY:H4	H2b	4	196.08479216	2063	(-1) 20210512_Q3_U3_1-2_WH_SA_JOW_20210506_3_B10.12211.12211.4 File:"20210512_Q3_U3_1-2_WH_SA_JOW_20210506_3_B10.raw"_ NativeID:"controllerType=0 controllerNumber=1 scan=12211"	JOW_20210506_XL_s3_xiViewer_spectra.mgf	1	20.0 ppm	peptide;a;b;y	597.5661825636639	597.5608236525	TRUE	FALSE	32.0	TRUE	FALSE	TRUE	FALSE
DMoxHSLQTR	GPGSMoxVAR	206	1	7	0	Mer2	Mer2	3	196.08479216	216	(-1) 20210512_Q3_U3_1-2_WH_SA_JOW_20210506_3_B10.12447.12447.3 File:"20210512_Q3_U3_1-2_WH_SA_JOW_20210506_3_B10.raw"_ NativeID:"controllerType=0 controllerNumber=1 scan=12447"	JOW_20210506_XL_s3_xiViewer_spectra.mgf	1	20.0 ppm	peptide;a;b;y	663.656454161719	663.6474069766667	FALSE	FALSE	8.0	FALSE	TRUE	FALSE	FALSE
SLDMHTQR	KKSVPPPR	206	254	1	1	DECOY:Mer2	Mer2	3	196.08479216	1994	(-1) 20210512_Q3_U3_1-2_WH_SA_JOW_20210506_3_B10.12450.12450.3 File:"20210512_Q3_U3_1-2_WH_SA_JOW_20210506_3_B10.raw"_ NativeID:"controllerType=0 controllerNumber=1 scan=12450"	JOW_20210506_XL_s3_xiViewer_spectra.mgf	1	20.0 ppm	peptide;a;b;y	697.719192472803	697.7091065233334	TRUE	FALSE	6.0	TRUE	FALSE	TRUE	FALSE
VSTAMoxLSKGDEK	VSTAMLSKGDEK	130	130	8	8	Mer2	Mer2	4	196.08479216	75	(-1) 20210512_Q3_U3_1-2_WH_SA_JOW_20210506_3_B10.12600.12600.4 File:"20210512_Q3_U3_1-2_WH_SA_JOW_20210506_3_B10.raw"_ NativeID:"controllerType=0 controllerNumber=1 scan=12600"	JOW_20210506_XL_s3_xiViewer_spectra.mgf	1	20.0 ppm	peptide;a;b;y	686.347733077344	686.3438538	FALSE	FALSE	59.0	FALSE	TRUE	FALSE	FALSE
YQKSTELLIR	KSAPATGGVK	55	28	3	1	H3K4CC110A	H3K4CC110A	4	196.08479216	966	(-1) 20210512_Q3_U3_1-2_WH_SA_JOW_20210506_3_B10.12620.12620.4 File:"20210512_Q3_U3_1-2_WH_SA_JOW_20210506_3_B10.raw"_ NativeID:"controllerType=0 controllerNumber=1 scan=12620"	JOW_20210506_XL_s3_xiViewer_spectra.mgf	1	20.0 ppm	peptide;a;b;y	591.087235030469	591.0838659075	FALSE	FALSE	144.0	FALSE	TRUE	FALSE	FALSE
KKSVPPPR	GPGSMoxVAR	254	1	1	0	Mer2	Mer2	3	196.08479216	2024	(-1) 20210512_Q3_U3_1-2_WH_SA_JOW_20210506_3_B10.12756.12756.3 File:"20210512_Q3_U3_1-2_WH_SA_JOW_20210506_3_B10.raw"_ NativeID:"controllerType=0 controllerNumber=1 scan=12756"	JOW_20210506_XL_s3_xiViewer_spectra.mgf	1	20.0 ppm	peptide;a;b;y	632.0219937125	632.0157594799999	FALSE	FALSE	16.0	FALSE	TRUE	FALSE	FALSE
SIFSHSGKVTNAGALEESDK	LKTDEDR	38	133	4	2	Mer2	Spp1	4	196.08479216	988	(-1) 20210512_Q3_U3_1-2_WH_SA_JOW_20210506_3_B10.12874.12874.4 File:"20210512_Q3_U3_1-2_WH_SA_JOW_20210506_3_B10.raw"_ NativeID:"controllerType=0 controllerNumber=1 scan=12874"	JOW_20210506_XL_s3_xiViewer_spectra.mgf	1	20.0 ppm	peptide;a;b;y	787.895889815625	787.890279635	FALSE	FALSE	67.0	FALSE	TRUE	FALSE	FALSE
DNIQGITKPAIR	KSAPATGGVK	24	28	7	1	H4	H3K4CC110A	3	196.08479216	1580	(-1) 20210512_Q3_U3_1-2_WH_SA_JOW_20210506_3_B10.13188.13188.3 File:"20210512_Q3_U3_1-2_WH_SA_JOW_20210506_3_B10.raw"_ NativeID:"controllerType=0 controllerNumber=1 scan=13188"	JOW_20210506_XL_s3_xiViewer_spectra.mgf	1	20.0 ppm	peptide;a;b;y	812.792623595313	812.7904830000001	FALSE	FALSE	37.0	FALSE	TRUE	FALSE	FALSE
DAVTYTEHAKRK	EIAQDFKTDLR	68	74	6	7	H4	H3K4CC110A	4	196.08479216	1483	(-1) 20210512_Q3_U3_1-2_WH_SA_JOW_20210506_3_B10.13619.13619.4 File:"20210512_Q3_U3_1-2_WH_SA_JOW_20210506_3_B10.raw"_ NativeID:"controllerType=0 controllerNumber=1 scan=13619"	JOW_20210506_XL_s3_xiViewer_spectra.mgf	1	20.0 ppm	peptide;a;b;y	738.135147628125	738.1320756175	FALSE	FALSE	137.0	FALSE	TRUE	FALSE	FALSE
KPIRTIR	YNSKITR	75	160	1	1	DECOY:H2a	Mer2	3	196.08479216	374	(-1) 20210512_Q3_U3_1-2_WH_SA_JOW_20210506_3_B10.13775.13775.3 File:"20210512_Q3_U3_1-2_WH_SA_JOW_20210506_3_B10.raw"_ NativeID:"controllerType=0 controllerNumber=1 scan=13775"	JOW_20210506_XL_s3_xiViewer_spectra.mgf	1	20.0 ppm	peptide;a;b;y	654.0589230798611	654.0532020133334	TRUE	FALSE	18.0	TRUE	FALSE	TRUE	FALSE
VLLSLSKDMoxHSLQTR	LKTDEDR	199	133	14	2	Mer2	Spp1	5	196.08479216	597	(-1) 20210512_Q3_U3_1-2_WH_SA_JOW_20210506_3_B10.13811.13811.5 File:"20210512_Q3_U3_1-2_WH_SA_JOW_20210506_3_B10.raw"_ NativeID:"controllerType=0 controllerNumber=1 scan=13811"	JOW_20210506_XL_s3_xiViewer_spectra.mgf	1	20.0 ppm	peptide;a;b;y	563.9015018915629	563.898187378	FALSE	FALSE	166.0	FALSE	TRUE	FALSE	FALSE
SIFSHSGKVTNAGALEESDK	TLCcmKSLNK	38	90	8	5	Mer2	Mer2	4	196.08479216	170	(-1) 20210512_Q3_U3_1-2_WH_SA_JOW_20210506_3_B10.13827.13827.4 File:"20210512_Q3_U3_1-2_WH_SA_JOW_20210506_3_B10.raw"_ NativeID:"controllerType=0 controllerNumber=1 scan=13827"	JOW_20210506_XL_s3_xiViewer_spectra.mgf	1	20.0 ppm	peptide;a;b;y	809.666336592969	809.6620398575	FALSE	FALSE	17.0	FALSE	TRUE	FALSE	FALSE
SIFSHSGKVTNAGALEESDK	GPGSMoxVAR	38	1	6	0	Mer2	Mer2	4	196.08479216	1865	(-1) 20210512_Q3_U3_1-2_WH_SA_JOW_20210506_3_B10.14041.14041.4 File:"20210512_Q3_U3_1-2_WH_SA_JOW_20210506_3_B10.raw"_ NativeID:"controllerType=0 controllerNumber=1 scan=14041"	JOW_20210506_XL_s3_xiViewer_spectra.mgf	1	20.0 ppm	peptide;a;b;y	766.379349288281	766.376645165	FALSE	FALSE	126.0	FALSE	TRUE	FALSE	FALSE
VLLSLSKDMoxHSLQTR	YNSKITR	199	160	6	4	Mer2	Mer2	5	196.08479216	336	(-1) 20210512_Q3_U3_1-2_WH_SA_JOW_20210506_3_B10.14160.14160.5 File:"20210512_Q3_U3_1-2_WH_SA_JOW_20210506_3_B10.raw"_ NativeID:"controllerType=0 controllerNumber=1 scan=14160"	JOW_20210506_XL_s3_xiViewer_spectra.mgf	1	20.0 ppm	peptide;a;b;y	564.909131286094	564.906548436	FALSE	FALSE	155.0	FALSE	TRUE	FALSE	FALSE
DAVTYTEHAKR	YQKSTELLIR	68	55	10	3	H4	H3K4CC110A	4	196.08479216	908	(-1) 20210512_Q3_U3_1-2_WH_SA_JOW_20210506_3_B10.14171.14171.4 File:"20210512_Q3_U3_1-2_WH_SA_JOW_20210506_3_B10.raw"_ NativeID:"controllerType=0 controllerNumber=1 scan=14171"	JOW_20210506_XL_s3_xiViewer_spectra.mgf	1	20.0 ppm	peptide;a;b;y	684.866592940625	684.863336685	FALSE	FALSE	176.0	FALSE	TRUE	FALSE	FALSE
DAVTYTEHAKR	YQKSTELLIR	68	55	10	3	H4	H3K4CC110A	5	196.08479216	1365	(-1) 20210512_Q3_U3_1-2_WH_SA_JOW_20210506_3_B10.14194.14194.5 File:"20210512_Q3_U3_1-2_WH_SA_JOW_20210506_3_B10.raw"_ NativeID:"controllerType=0 controllerNumber=1 scan=14194"	JOW_20210506_XL_s3_xiViewer_spectra.mgf	1	20.0 ppm	peptide;a;b;y	548.094800231406	548.092124624	FALSE	FALSE	173.0	FALSE	TRUE	FALSE	FALSE
DNIQGITKPAIR	DAVTYTEHAKR	24	68	8	10	H4	H4	5	196.08479216	1482	(-1) 20210512_Q3_U3_1-2_WH_SA_JOW_20210506_3_B10.14439.14439.5 File:"20210512_Q3_U3_1-2_WH_SA_JOW_20210506_3_B10.raw"_ NativeID:"controllerType=0 controllerNumber=1 scan=14439"	JOW_20210506_XL_s3_xiViewer_spectra.mgf	1	20.0 ppm	peptide;a;b;y	563.1038944696879	563.100776974	FALSE	FALSE	107.0	FALSE	TRUE	FALSE	FALSE
YQKSTELLIR	YRPGTVALR	55	42	3	1	H3K4CC110A	H3K4CC110A	4	196.08479216	364	(-1) 20210512_Q3_U3_1-2_WH_SA_JOW_20210506_3_B10.14446.14446.4 File:"20210512_Q3_U3_1-2_WH_SA_JOW_20210506_3_B10.raw"_ NativeID:"controllerType=0 controllerNumber=1 scan=14446"	JOW_20210506_XL_s3_xiViewer_spectra.mgf	1	20.0 ppm	peptide;a;b;y	620.354813155469	620.35113656	FALSE	FALSE	19.0	FALSE	TRUE	FALSE	FALSE
SIFSHSGKVTNAGALEESDK	ENSDKLIK	38	75	4	5	Mer2	Mer2	4	196.08479216	200	(-1) 20210512_Q3_U3_1-2_WH_SA_JOW_20210506_3_B10.14709.14709.4 File:"20210512_Q3_U3_1-2_WH_SA_JOW_20210506_3_B10.raw"_ NativeID:"controllerType=0 controllerNumber=1 scan=14709"	JOW_20210506_XL_s3_xiViewer_spectra.mgf	1	20.0 ppm	peptide;a;b;y	805.4140782921879	805.40984221	FALSE	FALSE	79.0	FALSE	TRUE	FALSE	FALSE
SIFSHSGKVTNAGALEESDK	ENSDKLIK	38	75	6	5	Mer2	Mer2	5	196.08479216	1503	(-1) 20210512_Q3_U3_1-2_WH_SA_JOW_20210506_3_B10.14711.14711.5 File:"20210512_Q3_U3_1-2_WH_SA_JOW_20210506_3_B10.raw"_ NativeID:"controllerType=0 controllerNumber=1 scan=14711"	JOW_20210506_XL_s3_xiViewer_spectra.mgf	1	20.0 ppm	peptide;a;b;y	644.53419232125	644.5293290440001	FALSE	FALSE	42.0	FALSE	TRUE	FALSE	FALSE
LLLPGELAKHAVSEGTK	GKQGGK	97	4	9	2	H2b	H2a	5	196.08479216	1521	(-1) 20210512_Q3_U3_1-2_WH_SA_JOW_20210506_3_B10.14794.14794.5 File:"20210512_Q3_U3_1-2_WH_SA_JOW_20210506_3_B10.raw"_ NativeID:"controllerType=0 controllerNumber=1 scan=14794"	JOW_20210506_XL_s3_xiViewer_spectra.mgf	1	20.0 ppm	peptide;a;b;y	507.290601012656	507.28870331999997	FALSE	FALSE	126.0	FALSE	TRUE	FALSE	FALSE
LLLPGELAKHAVSEGTK	GGAKR	97	13	16	4	H2b	H4	4	196.08479216	472	(-1) 20210512_Q3_U3_1-2_WH_SA_JOW_20210506_3_B10.14975.14975.4 File:"20210512_Q3_U3_1-2_WH_SA_JOW_20210506_3_B10.raw"_ NativeID:"controllerType=0 controllerNumber=1 scan=14975"	JOW_20210506_XL_s3_xiViewer_spectra.mgf	1	20.0 ppm	peptide;a;b;y	612.353958663281	612.34986521	FALSE	FALSE	27.0	FALSE	TRUE	FALSE	FALSE
LLLPGELAKHAVSEGTK	GKGGK	97	4	16	2	H2b	H4	5	196.08479216	1165	(-1) 20210512_Q3_U3_1-2_WH_SA_JOW_20210506_3_B10.15066.15066.5 File:"20210512_Q3_U3_1-2_WH_SA_JOW_20210506_3_B10.raw"_ NativeID:"controllerType=0 controllerNumber=1 scan=15066"	JOW_20210506_XL_s3_xiViewer_spectra.mgf	1	20.0 ppm	peptide;a;b;y	481.679730651328	481.676987832	FALSE	FALSE	44.0	FALSE	TRUE	FALSE	FALSE
LLLPGELAKHAVSEGTK	STGGKAPR	97	11	16	5	H2b	H3K4CC110A	5	196.08479216	866	(-1) 20210512_Q3_U3_1-2_WH_SA_JOW_20210506_3_B10.15290.15290.5 File:"20210512_Q3_U3_1-2_WH_SA_JOW_20210506_3_B10.raw"_ NativeID:"controllerType=0 controllerNumber=1 scan=15290"	JOW_20210506_XL_s3_xiViewer_spectra.mgf	1	20.0 ppm	peptide;a;b;y	547.1117069696879	547.107841558	FALSE	FALSE	109.0	FALSE	TRUE	FALSE	FALSE
EIAQDFKTDLR	DAVTYTEHAKR	74	68	7	10	H3K4CC110A	H4	4	196.08479216	1028	(-1) 20210512_Q3_U3_1-2_WH_SA_JOW_20210506_3_B10.15316.15316.4 File:"20210512_Q3_U3_1-2_WH_SA_JOW_20210506_3_B10.raw"_ NativeID:"controllerType=0 controllerNumber=1 scan=15316"	JOW_20210506_XL_s3_xiViewer_spectra.mgf	1	20.0 ppm	peptide;a;b;y	706.111710128125	706.1083348775	FALSE	FALSE	221.0	FALSE	TRUE	FALSE	FALSE
EIAQDFKTDLR	DAVTYTEHAKR	74	68	7	10	H3K4CC110A	H4	3	196.08479216	1592	(-1) 20210512_Q3_U3_1-2_WH_SA_JOW_20210506_3_B10.15326.15326.3 File:"20210512_Q3_U3_1-2_WH_SA_JOW_20210506_3_B10.raw"_ NativeID:"controllerType=0 controllerNumber=1 scan=15326"	JOW_20210506_XL_s3_xiViewer_spectra.mgf	1	20.0 ppm	peptide;a;b;y	941.1468106070311	941.1420210433333	FALSE	FALSE	114.0	FALSE	TRUE	FALSE	FALSE
VTIMPKDIQLAR	GGVKR	118	41	6	4	H3K4CC110A	H4	4	196.08479216	638	(-1) 20210512_Q3_U3_1-2_WH_SA_JOW_20210506_3_B10.15388.15388.4 File:"20210512_Q3_U3_1-2_WH_SA_JOW_20210506_3_B10.raw"_ NativeID:"controllerType=0 controllerNumber=1 scan=15388"	JOW_20210506_XL_s3_xiViewer_spectra.mgf	1	20.0 ppm	peptide;a;b;y	524.808548507031	524.80567067	FALSE	FALSE	72.0	FALSE	TRUE	FALSE	FALSE
EIAQDFKTDLR	DAVTYTEHAKR	74	68	7	10	H3K4CC110A	H4	4	196.08479216	152	(-1) 20210512_Q3_U3_1-2_WH_SA_JOW_20210506_3_B10.15477.15477.4 File:"20210512_Q3_U3_1-2_WH_SA_JOW_20210506_3_B10.raw"_ NativeID:"controllerType=0 controllerNumber=1 scan=15477"	JOW_20210506_XL_s3_xiViewer_spectra.mgf	1	20.0 ppm	peptide;a;b;y	706.113968428906	706.1083348775	FALSE	FALSE	72.0	FALSE	TRUE	FALSE	FALSE
SIFSHSGKVTNAGALEESDK	GPGSMoxVAR	38	1	4	0	Mer2	Mer2	4	196.08479216	1356	(-1) 20210512_Q3_U3_1-2_WH_SA_JOW_20210506_3_B10.15812.15812.4 File:"20210512_Q3_U3_1-2_WH_SA_JOW_20210506_3_B10.raw"_ NativeID:"controllerType=0 controllerNumber=1 scan=15812"	JOW_20210506_XL_s3_xiViewer_spectra.mgf	1	20.0 ppm	peptide;a;b;y	766.381058272656	766.376645165	FALSE	FALSE	145.0	FALSE	TRUE	FALSE	FALSE
SIFSHSGKVTNAGALEESDK	GPGSMVAR	38	1	4	0	Mer2	Mer2	5	196.08479216	1793	(-1) 20210512_Q3_U3_1-2_WH_SA_JOW_20210506_3_B10.15825.15825.5 File:"20210512_Q3_U3_1-2_WH_SA_JOW_20210506_3_B10.raw"_ NativeID:"controllerType=0 controllerNumber=1 scan=15825"	JOW_20210506_XL_s3_xiViewer_spectra.mgf	1	20.0 ppm	peptide;a;b;y	610.10743450875	610.103788488	FALSE	FALSE	115.0	FALSE	TRUE	FALSE	FALSE
LLLPGELAKHAVSEGTK	KGNYAER	97	36	9	1	H2b	H2a	4	196.08479216	1621	(-1) 20210512_Q3_U3_1-2_WH_SA_JOW_20210506_3_B10.15928.15928.4 File:"20210512_Q3_U3_1-2_WH_SA_JOW_20210506_3_B10.raw"_ NativeID:"controllerType=0 controllerNumber=1 scan=15928"	JOW_20210506_XL_s3_xiViewer_spectra.mgf	1	20.0 ppm	peptide;a;b;y	699.636185225781	699.6317115025	FALSE	FALSE	49.0	FALSE	TRUE	FALSE	FALSE
GPGSMoxVAR	GPGSMoxVAR	1	1	0	0	Mer2	Mer2	3	196.08479216	733	(-1) 20210512_Q3_U3_1-2_WH_SA_JOW_20210506_3_B10.16257.16257.3 File:"20210512_Q3_U3_1-2_WH_SA_JOW_20210506_3_B10.raw"_ NativeID:"controllerType=0 controllerNumber=1 scan=16257"	JOW_20210506_XL_s3_xiViewer_spectra.mgf	1	20.0 ppm	peptide;a;b;y	592.6255703726561	592.6224217333333	FALSE	FALSE	164.0	FALSE	TRUE	FALSE	FALSE
VLLSLSKDMHSLQTR	LKTDEDR	199	133	7	2	Mer2	Spp1	4	196.08479216	639	(-1) 20210512_Q3_U3_1-2_WH_SA_JOW_20210506_3_B10.16360.16360.4 File:"20210512_Q3_U3_1-2_WH_SA_JOW_20210506_3_B10.raw"_ NativeID:"controllerType=0 controllerNumber=1 scan=16360"	JOW_20210506_XL_s3_xiViewer_spectra.mgf	1	20.0 ppm	peptide;a;b;y	700.6264806359379	700.6221864775	FALSE	FALSE	171.0	FALSE	TRUE	FALSE	FALSE
TVTAMoxDVVYALKR	LAHYNKR	80	77	12	6	H4	H2b	5	196.08479216	870	(-1) 20210512_Q3_U3_1-2_WH_SA_JOW_20210506_3_B10.16560.16560.5 File:"20210512_Q3_U3_1-2_WH_SA_JOW_20210506_3_B10.raw"_ NativeID:"controllerType=0 controllerNumber=1 scan=16560"	JOW_20210506_XL_s3_xiViewer_spectra.mgf	1	20.0 ppm	peptide;a;b;y	516.683850524375	516.681071402	FALSE	FALSE	77.0	FALSE	TRUE	FALSE	FALSE
TVTAMoxDVVYALKR	LAHYNKR	80	77	12	6	H4	H2b	4	196.08479216	263	(-1) 20210512_Q3_U3_1-2_WH_SA_JOW_20210506_3_B10.16570.16570.4 File:"20210512_Q3_U3_1-2_WH_SA_JOW_20210506_3_B10.raw"_ NativeID:"controllerType=0 controllerNumber=1 scan=16570"	JOW_20210506_XL_s3_xiViewer_spectra.mgf	1	20.0 ppm	peptide;a;b;y	645.602737960156	645.5995201575	FALSE	FALSE	155.0	FALSE	TRUE	FALSE	FALSE
VTIMPKDIQLAR	DAVTYTEHAKR	118	68	6	10	H3K4CC110A	H4	5	196.08479216	1883	(-1) 20210512_Q3_U3_1-2_WH_SA_JOW_20210506_3_B10.16691.16691.5 File:"20210512_Q3_U3_1-2_WH_SA_JOW_20210506_3_B10.raw"_ NativeID:"controllerType=0 controllerNumber=1 scan=16691"	JOW_20210506_XL_s3_xiViewer_spectra.mgf	1	20.0 ppm	peptide;a;b;y	574.911572692344	574.909678448	FALSE	FALSE	117.0	FALSE	TRUE	FALSE	FALSE
LLLPGELAKHAVSEGTK	YTSAK	97	118	16	5	H2b	H2b	4	196.08479216	486	(-1) 20210512_Q3_U3_1-2_WH_SA_JOW_20210506_3_B10.18137.18137.4 File:"20210512_Q3_U3_1-2_WH_SA_JOW_20210506_3_B10.raw"_ NativeID:"controllerType=0 controllerNumber=1 scan=18137"	JOW_20210506_XL_s3_xiViewer_spectra.mgf	1	20.0 ppm	peptide;a;b;y	632.6030431359379	632.5996144325	FALSE	FALSE	74.0	FALSE	TRUE	FALSE	FALSE
TVTAMoxDVVYALKR	KGNYAER	80	36	12	1	H4	H2a	4	196.08479216	291	(-1) 20210512_Q3_U3_1-2_WH_SA_JOW_20210506_3_B10.18386.18386.4 File:"20210512_Q3_U3_1-2_WH_SA_JOW_20210506_3_B10.raw"_ NativeID:"controllerType=0 controllerNumber=1 scan=18386"	JOW_20210506_XL_s3_xiViewer_spectra.mgf	1	20.0 ppm	peptide;a;b;y	629.5840001671879	629.5797903975	FALSE	FALSE	56.0	FALSE	TRUE	FALSE	FALSE
TVTAMDVVYALKR	LAHYNKR	80	77	12	6	H4	H2b	5	196.08479216	1687	(-1) 20210512_Q3_U3_1-2_WH_SA_JOW_20210506_3_B10.19657.19657.5 File:"20210512_Q3_U3_1-2_WH_SA_JOW_20210506_3_B10.raw"_ NativeID:"controllerType=0 controllerNumber=1 scan=19657"	JOW_20210506_XL_s3_xiViewer_spectra.mgf	1	20.0 ppm	peptide;a;b;y	513.485913512656	513.482088482	FALSE	FALSE	167.0	FALSE	TRUE	FALSE	FALSE
KQLNIQYYEEILRR	YNSKITR	342	160	1	4	Spp1	Mer2	5	196.08479216	547	(-1) 20210512_Q3_U3_1-2_WH_SA_JOW_20210506_3_B10.19675.19675.5 File:"20210512_Q3_U3_1-2_WH_SA_JOW_20210506_3_B10.raw"_ NativeID:"controllerType=0 controllerNumber=1 scan=19675"	JOW_20210506_XL_s3_xiViewer_spectra.mgf	1	20.0 ppm	peptide;a;b;y	589.3275272821879	589.322753932	FALSE	FALSE	25.0	FALSE	TRUE	FALSE	FALSE
TVTAMDVVYALKR	LAHYNKR	80	77	12	6	H4	H2b	5	196.08479216	994	(-1) 20210512_Q3_U3_1-2_WH_SA_JOW_20210506_3_B10.19858.19858.5 File:"20210512_Q3_U3_1-2_WH_SA_JOW_20210506_3_B10.raw"_ NativeID:"controllerType=0 controllerNumber=1 scan=19858"	JOW_20210506_XL_s3_xiViewer_spectra.mgf	1	20.0 ppm	peptide;a;b;y	513.4849979853129	513.482088482	FALSE	FALSE	57.0	FALSE	TRUE	FALSE	FALSE
DNIQGITKPAIR	DNIQGITKPAIR	24	24	8	8	H4	H4	4	196.08479216	191	(-1) 20210512_Q3_U3_1-2_WH_SA_JOW_20210506_3_B10.20095.20095.4 File:"20210512_Q3_U3_1-2_WH_SA_JOW_20210506_3_B10.raw"_ NativeID:"controllerType=0 controllerNumber=1 scan=20095"	JOW_20210506_XL_s3_xiViewer_spectra.mgf	1	20.0 ppm	peptide;a;b;y	712.4052892296879	712.40162332	FALSE	FALSE	13.0	FALSE	TRUE	FALSE	FALSE
VLLSLSKDMHSLQTR	GPGSMVAR	199	1	14	0	Mer2	Mer2	4	196.08479216	515	(-1) 20210512_Q3_U3_1-2_WH_SA_JOW_20210506_3_B10.20238.20238.4 File:"20210512_Q3_U3_1-2_WH_SA_JOW_20210506_3_B10.raw"_ NativeID:"controllerType=0 controllerNumber=1 scan=20238"	JOW_20210506_XL_s3_xiViewer_spectra.mgf	1	20.0 ppm	peptide;a;b;y	675.114334639844	675.1098233575	FALSE	FALSE	110.0	FALSE	TRUE	FALSE	FALSE
GPGSMoxSLPQWCcmPPHSTLK	NKDAIINGEGSLPK	1	81	0	2	Spp1	Spp1	4	196.08479216	1056	(-1) 20210512_Q3_U3_1-2_WH_SA_JOW_20210506_3_B10.20347.20347.4 File:"20210512_Q3_U3_1-2_WH_SA_JOW_20210506_3_B10.raw"_ NativeID:"controllerType=0 controllerNumber=1 scan=20347"	JOW_20210506_XL_s3_xiViewer_spectra.mgf	1	20.0 ppm	peptide;a;b;y	912.460159835156	912.45526377	FALSE	FALSE	89.0	FALSE	TRUE	FALSE	FALSE
GPGSMoxSLPQWCcmPPHSTLK	NKDAIINGEGSLPK	1	81	0	11	Spp1	Spp1	3	196.08479216	1717	(-1) 20210512_Q3_U3_1-2_WH_SA_JOW_20210506_3_B10.20384.20384.3 File:"20210512_Q3_U3_1-2_WH_SA_JOW_20210506_3_B10.raw"_ NativeID:"controllerType=0 controllerNumber=1 scan=20384"	JOW_20210506_XL_s3_xiViewer_spectra.mgf	1	20.0 ppm	peptide;a;b;y	1216.276754454688	1216.2712595666667	FALSE	FALSE	16.0	FALSE	TRUE	FALSE	FALSE
GPGSMSLPQWCcmPPHSTLK	KNICcmGYCcmSTYER	1	264	16	1	Spp1	Spp1	4	196.08479216	1248	(-1) 20210512_Q3_U3_1-2_WH_SA_JOW_20210506_3_B10.20765.20765.4 File:"20210512_Q3_U3_1-2_WH_SA_JOW_20210506_3_B10.raw"_ NativeID:"controllerType=0 controllerNumber=1 scan=20765"	JOW_20210506_XL_s3_xiViewer_spectra.mgf	1	20.0 ppm	peptide;a;b;y	932.1836095421879	932.1796451675	FALSE	FALSE	29.0	FALSE	TRUE	FALSE	FALSE
EIAQDFKTDLR	YQKSTELLIR	74	55	7	3	H3K4CC110A	H3K4CC110A	4	196.08479216	68	(-1) 20210512_Q3_U3_1-2_WH_SA_JOW_20210506_3_B10.21183.21183.4 File:"20210512_Q3_U3_1-2_WH_SA_JOW_20210506_3_B10.raw"_ NativeID:"controllerType=0 controllerNumber=1 scan=21183"	JOW_20210506_XL_s3_xiViewer_spectra.mgf	1	20.0 ppm	peptide;a;b;y	696.12953239375	696.1249906375	FALSE	FALSE	118.0	FALSE	TRUE	FALSE	FALSE
VTIMoxPKDIQLAR	EIAQDFKTDLR	118	74	6	7	H3K4CC110A	H3K4CC110A	4	196.08479216	882	(-1) 20210512_Q3_U3_1-2_WH_SA_JOW_20210506_3_B10.21754.21754.4 File:"20210512_Q3_U3_1-2_WH_SA_JOW_20210506_3_B10.raw"_ NativeID:"controllerType=0 controllerNumber=1 scan=21754"	JOW_20210506_XL_s3_xiViewer_spectra.mgf	1	20.0 ppm	peptide;a;b;y	733.651444014844	733.6456615675	FALSE	FALSE	13.0	FALSE	TRUE	FALSE	FALSE
LLLPGELAKHAVSEGTK	YQKSTELLIR	97	55	16	3	H2b	H3K4CC110A	5	196.08479216	1577	(-1) 20210512_Q3_U3_1-2_WH_SA_JOW_20210506_3_B10.21962.21962.5 File:"20210512_Q3_U3_1-2_WH_SA_JOW_20210506_3_B10.raw"_ NativeID:"controllerType=0 controllerNumber=1 scan=21962"	JOW_20210506_XL_s3_xiViewer_spectra.mgf	1	20.0 ppm	peptide;a;b;y	642.569043395469	642.564618712	FALSE	FALSE	15.0	FALSE	TRUE	FALSE	FALSE
TDDEKEIFDQIVVR	LKTDEDR	172	133	5	2	Spp1	Spp1	4	196.08479216	1972	(-1) 20210512_Q3_U3_1-2_WH_SA_JOW_20210506_3_B10.22421.22421.4 File:"20210512_Q3_U3_1-2_WH_SA_JOW_20210506_3_B10.raw"_ NativeID:"controllerType=0 controllerNumber=1 scan=22421"	JOW_20210506_XL_s3_xiViewer_spectra.mgf	1	20.0 ppm	peptide;a;b;y	695.354446944531	695.35025907	FALSE	FALSE	17.0	FALSE	TRUE	FALSE	FALSE
TVTAMDVVYALKR	DAVTYTEHAKR	80	68	12	10	H4	H4	5	196.08479216	1559	(-1) 20210512_Q3_U3_1-2_WH_SA_JOW_20210506_3_B10.22609.22609.5 File:"20210512_Q3_U3_1-2_WH_SA_JOW_20210506_3_B10.raw"_ NativeID:"controllerType=0 controllerNumber=1 scan=22609"	JOW_20210506_XL_s3_xiViewer_spectra.mgf	1	20.0 ppm	peptide;a;b;y	591.314648864219	591.3107742999999	FALSE	FALSE	119.0	FALSE	TRUE	FALSE	FALSE
VTIMPKDIQLAR	YQKSTELLIR	118	55	6	1	H3K4CC110A	H3K4CC110A	3	196.08479216	2078	(-1) 20210512_Q3_U3_1-2_WH_SA_JOW_20210506_3_B10.22723.22723.3 File:"20210512_Q3_U3_1-2_WH_SA_JOW_20210506_3_B10.raw"_ NativeID:"controllerType=0 controllerNumber=1 scan=22723"	JOW_20210506_XL_s3_xiViewer_spectra.mgf	1	20.0 ppm	peptide;a;b;y	944.206258849219	944.2001541733333	FALSE	FALSE	37.0	FALSE	TRUE	FALSE	FALSE
EIAQDFKTDLR	EIAQDFKTDLR	74	74	7	7	H3K4CC110A	H3K4CC110A	4	196.08479216	1673	(-1) 20210512_Q3_U3_1-2_WH_SA_JOW_20210506_3_B10.22744.22744.4 File:"20210512_Q3_U3_1-2_WH_SA_JOW_20210506_3_B10.raw"_ NativeID:"controllerType=0 controllerNumber=1 scan=22744"	JOW_20210506_XL_s3_xiViewer_spectra.mgf	1	20.0 ppm	peptide;a;b;y	717.374832686719	717.36998883	FALSE	FALSE	41.0	FALSE	TRUE	FALSE	FALSE
KFGQLDFIDNNIVVK	YNSKITR	157	160	1	6	Spp1	Mer2	3	196.08479216	1174	(-1) 20210512_Q3_U3_1-2_WH_SA_JOW_20210506_3_B10.22904.22904.3 File:"20210512_Q3_U3_1-2_WH_SA_JOW_20210506_3_B10.raw"_ NativeID:"controllerType=0 controllerNumber=1 scan=22904"	JOW_20210506_XL_s3_xiViewer_spectra.mgf	1	20.0 ppm	peptide;a;b;y	942.849386290625	942.8431353533333	FALSE	FALSE	33.0	FALSE	TRUE	FALSE	FALSE
NDEELNKLLGR	YQKSTELLIR	89	55	7	3	H2a	H3K4CC110A	4	196.08479216	1992	(-1) 20210512_Q3_U3_1-2_WH_SA_JOW_20210506_3_B10.23162.23162.4 File:"20210512_Q3_U3_1-2_WH_SA_JOW_20210506_3_B10.raw"_ NativeID:"controllerType=0 controllerNumber=1 scan=23162"	JOW_20210506_XL_s3_xiViewer_spectra.mgf	1	20.0 ppm	peptide;a;b;y	687.379105147656	687.37380288	FALSE	FALSE	51.0	FALSE	TRUE	FALSE	FALSE
LLLPGELAKHAVSEGTK	EIAQDFKTDLR	97	74	16	7	H2b	H3K4CC110A	4	196.08479216	834	(-1) 20210512_Q3_U3_1-2_WH_SA_JOW_20210506_3_B10.23380.23380.4 File:"20210512_Q3_U3_1-2_WH_SA_JOW_20210506_3_B10.raw"_ NativeID:"controllerType=0 controllerNumber=1 scan=23380"	JOW_20210506_XL_s3_xiViewer_spectra.mgf	1	20.0 ppm	peptide;a;b;y	824.203323897656	824.1989524875	FALSE	FALSE	94.0	FALSE	TRUE	FALSE	FALSE
TDDEKEIFDQIVVR	KNICcmGYCcmSTYER	172	264	1	1	Spp1	Spp1	4	196.08479216	693	(-1) 20210512_Q3_U3_1-2_WH_SA_JOW_20210506_3_B10.23556.23556.4 File:"20210512_Q3_U3_1-2_WH_SA_JOW_20210506_3_B10.raw"_ NativeID:"controllerType=0 controllerNumber=1 scan=23556"	JOW_20210506_XL_s3_xiViewer_spectra.mgf	1	20.0 ppm	peptide;a;b;y	863.9135900109379	863.907880755	FALSE	FALSE	106.0	FALSE	TRUE	FALSE	FALSE
KFGQLDFIDNNIVVK	LKTDEDR	157	133	1	2	Spp1	Spp1	3	196.08479216	1263	(-1) 20210512_Q3_U3_1-2_WH_SA_JOW_20210506_3_B10.23686.23686.3 File:"20210512_Q3_U3_1-2_WH_SA_JOW_20210506_3_B10.raw"_ NativeID:"controllerType=0 controllerNumber=1 scan=23686"	JOW_20210506_XL_s3_xiViewer_spectra.mgf	1	20.0 ppm	peptide;a;b;y	941.167745665625	941.16253359	FALSE	FALSE	55.0	FALSE	TRUE	FALSE	FALSE
KTVTAMoxDVVYALK	EIAQDFKTDLR	79	74	1	7	H4	H3K4CC110A	4	196.08479216	1181	(-1) 20210512_Q3_U3_1-2_WH_SA_JOW_20210506_3_B10.23739.23739.4 File:"20210512_Q3_U3_1-2_WH_SA_JOW_20210506_3_B10.raw"_ NativeID:"controllerType=0 controllerNumber=1 scan=23739"	JOW_20210506_XL_s3_xiViewer_spectra.mgf	1	20.0 ppm	peptide;a;b;y	747.149551925	747.1454943825	FALSE	FALSE	179.0	FALSE	TRUE	FALSE	FALSE
GPGSMSLPQWCcmPPHSTLK	GPGSMVAR	1	1	0	0	Spp1	Mer2	3	196.08479216	1635	(-1) 20210512_Q3_U3_1-2_WH_SA_JOW_20210506_3_B10.23955.23955.3 File:"20210512_Q3_U3_1-2_WH_SA_JOW_20210506_3_B10.raw"_ NativeID:"controllerType=0 controllerNumber=1 scan=23955"	JOW_20210506_XL_s3_xiViewer_spectra.mgf	1	20.0 ppm	peptide;a;b;y	983.81789215	983.8104550233334	FALSE	FALSE	76.0	FALSE	TRUE	FALSE	FALSE
VTIMPKDIQLAR	EIAQDFKTDLR	118	74	6	7	H3K4CC110A	H3K4CC110A	3	196.08479216	1821	(-1) 20210512_Q3_U3_1-2_WH_SA_JOW_20210506_3_B10.24009.24009.3 File:"20210512_Q3_U3_1-2_WH_SA_JOW_20210506_3_B10.raw"_ NativeID:"controllerType=0 controllerNumber=1 scan=24009"	JOW_20210506_XL_s3_xiViewer_spectra.mgf	1	20.0 ppm	peptide;a;b;y	972.533956603125	972.5268184299999	FALSE	FALSE	132.0	FALSE	TRUE	FALSE	FALSE
EIAQDFKTDLR	NDEELNKLLGR	74	89	7	7	H3K4CC110A	H2a	4	196.08479216	116	(-1) 20210512_Q3_U3_1-2_WH_SA_JOW_20210506_3_B10.24446.24446.4 File:"20210512_Q3_U3_1-2_WH_SA_JOW_20210506_3_B10.raw"_ NativeID:"controllerType=0 controllerNumber=1 scan=24446"	JOW_20210506_XL_s3_xiViewer_spectra.mgf	1	20.0 ppm	peptide;a;b;y	708.622940596875	708.6188010725	FALSE	FALSE	77.0	FALSE	TRUE	FALSE	FALSE
LLLPGELAKHAVSEGTK	NDEELNKLLGR	97	89	16	7	H2b	H2a	6	196.08479216	959	(-1) 20210512_Q3_U3_1-2_WH_SA_JOW_20210506_3_B10.25011.25011.6 File:"20210512_Q3_U3_1-2_WH_SA_JOW_20210506_3_B10.raw"_ NativeID:"controllerType=0 controllerNumber=1 scan=25011"	JOW_20210506_XL_s3_xiViewer_spectra.mgf	1	20.0 ppm	peptide;a;b;y	543.971568145313	543.9676019466666	FALSE	FALSE	143.0	FALSE	TRUE	FALSE	FALSE
TVTAMoxDVVYALKR	KESYAIYVYK	80	31	12	1	H4	H2b	3	196.08479216	1466	(-1) 20210512_Q3_U3_1-2_WH_SA_JOW_20210506_3_B10.25328.25328.3 File:"20210512_Q3_U3_1-2_WH_SA_JOW_20210506_3_B10.raw"_ NativeID:"controllerType=0 controllerNumber=1 scan=25328"	JOW_20210506_XL_s3_xiViewer_spectra.mgf	1	20.0 ppm	peptide;a;b;y	981.190145567969	981.1841697433333	FALSE	FALSE	116.0	FALSE	TRUE	FALSE	FALSE
LLLPGELAKHAVSEGTK	NDEELNKLLGR	97	89	16	7	H2b	H2a	5	196.08479216	349	(-1) 20210512_Q3_U3_1-2_WH_SA_JOW_20210506_3_B10.25356.25356.5 File:"20210512_Q3_U3_1-2_WH_SA_JOW_20210506_3_B10.raw"_ NativeID:"controllerType=0 controllerNumber=1 scan=25356"	JOW_20210506_XL_s3_xiViewer_spectra.mgf	1	20.0 ppm	peptide;a;b;y	652.5640995478129	652.55966706	FALSE	FALSE	140.0	FALSE	TRUE	FALSE	FALSE
LLLPGELAKHAVSEGTK	NDEELNKLLGR	97	89	16	7	H2b	H2a	5	196.08479216	1952	(-1) 20210512_Q3_U3_1-2_WH_SA_JOW_20210506_3_B10.25575.25575.5 File:"20210512_Q3_U3_1-2_WH_SA_JOW_20210506_3_B10.raw"_ NativeID:"controllerType=0 controllerNumber=1 scan=25575"	JOW_20210506_XL_s3_xiViewer_spectra.mgf	1	20.0 ppm	peptide;a;b;y	652.564282653281	652.55966706	FALSE	FALSE	89.0	FALSE	TRUE	FALSE	FALSE
VTNAGALEESDKQILEWAGK	GPGSMVAR	46	1	12	4	Mer2	Mer2	4	196.08479216	746	(-1) 20210512_Q3_U3_1-2_WH_SA_JOW_20210506_3_B10.26176.26176.4 File:"20210512_Q3_U3_1-2_WH_SA_JOW_20210506_3_B10.raw"_ NativeID:"controllerType=0 controllerNumber=1 scan=26176"	JOW_20210506_XL_s3_xiViewer_spectra.mgf	1	20.0 ppm	peptide;a;b;y	782.902176436719	782.89747909	FALSE	FALSE	98.0	FALSE	TRUE	FALSE	FALSE
LLLPGELAKHAVSEGTK	NDEELNKLLGR	97	89	13	7	H2b	H2a	5	196.08479216	449	(-1) 20210512_Q3_U3_1-2_WH_SA_JOW_20210506_3_B10.26311.26311.5 File:"20210512_Q3_U3_1-2_WH_SA_JOW_20210506_3_B10.raw"_ NativeID:"controllerType=0 controllerNumber=1 scan=26311"	JOW_20210506_XL_s3_xiViewer_spectra.mgf	1	20.0 ppm	peptide;a;b;y	652.564709899375	652.55966706	FALSE	FALSE	64.0	FALSE	TRUE	FALSE	FALSE
KQLNIQYYEEILR	EDSKGTKR	342	244	1	7	Spp1	Spp1	3	196.08479216	1750	(-1) 20210512_Q3_U3_1-2_WH_SA_JOW_20210506_3_B10.28164.28164.3 File:"20210512_Q3_U3_1-2_WH_SA_JOW_20210506_3_B10.raw"_ NativeID:"controllerType=0 controllerNumber=1 scan=28164"	JOW_20210506_XL_s3_xiViewer_spectra.mgf	1	20.0 ppm	peptide;a;b;y	942.496542052344	942.4979162566666	FALSE	FALSE	27.0	FALSE	TRUE	FALSE	FALSE
TVTAMDVVYALKR	KESYAIYVYK	80	31	12	1	H4	H2b	3	196.08479216	1874	(-1) 20210512_Q3_U3_1-2_WH_SA_JOW_20210506_3_B10.28391.28391.3 File:"20210512_Q3_U3_1-2_WH_SA_JOW_20210506_3_B10.raw"_ NativeID:"controllerType=0 controllerNumber=1 scan=28391"	JOW_20210506_XL_s3_xiViewer_spectra.mgf	1	20.0 ppm	peptide;a;b;y	975.860311583594	975.8525315433334	FALSE	FALSE	192.0	FALSE	TRUE	FALSE	FALSE
TVTAMDVVYALKR	YQKSTELLIR	80	55	12	3	H4	H3K4CC110A	4	196.08479216	498	(-1) 20210512_Q3_U3_1-2_WH_SA_JOW_20210506_3_B10.28522.28522.4 File:"20210512_Q3_U3_1-2_WH_SA_JOW_20210506_3_B10.raw"_ NativeID:"controllerType=0 controllerNumber=1 scan=28522"	JOW_20210506_XL_s3_xiViewer_spectra.mgf	1	20.0 ppm	peptide;a;b;y	728.9079747765629	728.90330454	FALSE	FALSE	41.0	FALSE	TRUE	FALSE	FALSE
TVTAMDVVYALKR	KESYAIYVYK	80	31	12	1	H4	H2b	4	196.08479216	1634	(-1) 20210512_Q3_U3_1-2_WH_SA_JOW_20210506_3_B10.28604.28604.4 File:"20210512_Q3_U3_1-2_WH_SA_JOW_20210506_3_B10.raw"_ NativeID:"controllerType=0 controllerNumber=1 scan=28604"	JOW_20210506_XL_s3_xiViewer_spectra.mgf	1	20.0 ppm	peptide;a;b;y	732.1455236046879	732.1412177525	FALSE	FALSE	100.0	FALSE	TRUE	FALSE	FALSE
TLIKDLASQIENQLDK	TKSDSSYR	114	143	4	1	Mer2	Mer2	4	196.08479216	1313	(-1) 20210512_Q3_U3_1-2_WH_SA_JOW_20210506_3_B10.29330.29330.4 File:"20210512_Q3_U3_1-2_WH_SA_JOW_20210506_3_B10.raw"_ NativeID:"controllerType=0 controllerNumber=1 scan=29330"	JOW_20210506_XL_s3_xiViewer_spectra.mgf	1	20.0 ppm	peptide;a;b;y	742.641922530469	742.6371907625	FALSE	FALSE	76.0	FALSE	TRUE	FALSE	FALSE
TVTAMDVVYALKR	EIAQDFKTDLR	80	74	9	7	H4	H3K4CC110A	3	196.08479216	941	(-1) 20210512_Q3_U3_1-2_WH_SA_JOW_20210506_3_B10.29750.29750.3 File:"20210512_Q3_U3_1-2_WH_SA_JOW_20210506_3_B10.raw"_ NativeID:"controllerType=0 controllerNumber=1 scan=29750"	JOW_20210506_XL_s3_xiViewer_spectra.mgf	1	20.0 ppm	peptide;a;b;y	999.8682461539061	999.8619781833332	FALSE	FALSE	29.0	FALSE	TRUE	FALSE	FALSE
TVTAMDVVYALKR	EIAQDFKTDLR	80	74	12	7	H4	H3K4CC110A	5	196.08479216	2020	(-1) 20210512_Q3_U3_1-2_WH_SA_JOW_20210506_3_B10.29759.29759.5 File:"20210512_Q3_U3_1-2_WH_SA_JOW_20210506_3_B10.raw"_ NativeID:"controllerType=0 controllerNumber=1 scan=29759"	JOW_20210506_XL_s3_xiViewer_spectra.mgf	1	20.0 ppm	peptide;a;b;y	600.324048278281	600.320097462	FALSE	FALSE	138.0	FALSE	TRUE	FALSE	FALSE
QVHPDTGISSKAMSIMoxNSFVNDVFER	KLPFQR	44	65	14	1	H2b	H3K4CC110A	4	196.08479216	1691	(-1) 20210512_Q3_U3_1-2_WH_SA_JOW_20210506_3_B10.30857.30857.4 File:"20210512_Q3_U3_1-2_WH_SA_JOW_20210506_3_B10.raw"_ NativeID:"controllerType=0 controllerNumber=1 scan=30857"	JOW_20210506_XL_s3_xiViewer_spectra.mgf	1	20.0 ppm	peptide;a;b;y	977.990067061719	977.991007705	FALSE	FALSE	14.0	FALSE	TRUE	FALSE	FALSE
TVTAMDVVYALKR	NDEELNKLLGR	80	89	12	7	H4	H2a	5	196.08479216	461	(-1) 20210512_Q3_U3_1-2_WH_SA_JOW_20210506_3_B10.31031.31031.5 File:"20210512_Q3_U3_1-2_WH_SA_JOW_20210506_3_B10.raw"_ NativeID:"controllerType=0 controllerNumber=1 scan=31031"	JOW_20210506_XL_s3_xiViewer_spectra.mgf	1	20.0 ppm	peptide;a;b;y	593.323071715781	593.319147256	FALSE	FALSE	156.0	FALSE	TRUE	FALSE	FALSE
GVLKVFLENVIR	DNIQGITKPAIR	56	24	4	8	H4	H4	4	196.08479216	312	(-1) 20210512_Q3_U3_1-2_WH_SA_JOW_20210506_3_B10.32106.32106.4 File:"20210512_Q3_U3_1-2_WH_SA_JOW_20210506_3_B10.raw"_ NativeID:"controllerType=0 controllerNumber=1 scan=32106"	JOW_20210506_XL_s3_xiViewer_spectra.mgf	1	20.0 ppm	peptide;a;b;y	727.6782384484379	727.6749163525	FALSE	FALSE	93.0	FALSE	TRUE	FALSE	FALSE
GVLKVFLENVIR	NDEELNKLLGR	56	89	4	7	H4	H2a	3	196.08479216	305	(-1) 20210512_Q3_U3_1-2_WH_SA_JOW_20210506_3_B10.34975.34975.3 File:"20210512_Q3_U3_1-2_WH_SA_JOW_20210506_3_B10.raw"_ NativeID:"controllerType=0 controllerNumber=1 scan=34975"	JOW_20210506_XL_s3_xiViewer_spectra.mgf	1	20.0 ppm	peptide;a;b;y	961.547567442969	961.54145634	FALSE	FALSE	37.0	FALSE	TRUE	FALSE	FALSE
DLASQIENQLDKVSTAMLSK	TLIKDLASQIENQLDK	118	114	15	4	Mer2	Mer2	3	196.08479216	2036	(-1) 20210512_Q3_U3_1-2_WH_SA_JOW_20210506_3_B10.36059.36059.3 File:"20210512_Q3_U3_1-2_WH_SA_JOW_20210506_3_B10.raw"_ NativeID:"controllerType=0 controllerNumber=1 scan=36059"	JOW_20210506_XL_s3_xiViewer_spectra.mgf	1	20.0 ppm	peptide;a;b;y	1405.7426968375	1405.7403366933333	FALSE	FALSE	11.0	FALSE	TRUE	FALSE	FALSE
DMoxTLKTLEDDLQEVQEISLPLFK	LKTDEDR	186	133	5	3	Spp1	Spp1	4	196.08479216	808	(-1) 20210512_Q3_U3_1-2_WH_SA_JOW_20210506_3_B10.40537.40537.4 File:"20210512_Q3_U3_1-2_WH_SA_JOW_20210506_3_B10.raw"_ NativeID:"controllerType=0 controllerNumber=1 scan=40537"	JOW_20210506_XL_s3_xiViewer_spectra.mgf	1	20.0 ppm	peptide;a;b;y	948.989639815625	948.98294258	FALSE	FALSE	31.0	FALSE	TRUE	FALSE	FALSE
SSSPTLSTSQNHNSEDNDDASHR	GPGSMVAR	273	1	5	0	Mer2	Mer2	5	196.08479216	869	(-1) 20210512_Q3_U3_1-2_WH_SA_JOW_20210506_3_B10.8852.8852.5 File:"20210512_Q3_U3_1-2_WH_SA_JOW_20210506_3_B10.raw"_ NativeID:"controllerType=0 controllerNumber=1 scan=8852"	JOW_20210506_XL_s3_xiViewer_spectra.mgf	1	20.0 ppm	peptide;a;b;y	691.9117557978129	691.90807177	FALSE	FALSE	12.0	FALSE	TRUE	FALSE	FALSE
KTVTAMDVVYALK	KKSVPPPR	79	254	1	1	H4	Mer2	4	196.08479216	2056	(-1) 20210512_Q3_U3_1-2_WH_SA_JOW_20210506_3_B10.9666.9666.4 File:"20210512_Q3_U3_1-2_WH_SA_JOW_20210506_3_B10.raw"_ NativeID:"controllerType=0 controllerNumber=1 scan=9666"	JOW_20210506_XL_s3_xiViewer_spectra.mgf	1	20.0 ppm	peptide;a;b;y	636.3752599328129	636.366092325	FALSE	FALSE	15.0	FALSE	TRUE	FALSE	FALSE
TRKESYAIYVYK	KGNYAER	29	36	5	1	H2b	H2a	4	196.08479216	885	(-1) 20210512_Q3_U3_1-2_WH_SA_JOW_20210506_3_B11_WDH.11370.11370.4 File:"20210512_Q3_U3_1-2_WH_SA_JOW_20210506_3_B11_WDH.raw"_ NativeID:"controllerType=0 controllerNumber=1 scan=11370"	JOW_20210506_XL_s3_xiViewer_spectra.mgf	1	20.0 ppm	peptide;a;b;y	639.08851676875	639.0828602075	FALSE	FALSE	44.0	FALSE	TRUE	FALSE	FALSE
SIFSHSGKVTNAGALEESDK	YNSKITR	38	160	4	4	Mer2	Mer2	4	196.08479216	1050	(-1) 20210512_Q3_U3_1-2_WH_SA_JOW_20210506_3_B11_WDH.13118.13118.4 File:"20210512_Q3_U3_1-2_WH_SA_JOW_20210506_3_B11_WDH.raw"_ NativeID:"controllerType=0 controllerNumber=1 scan=13118"	JOW_20210506_XL_s3_xiViewer_spectra.mgf	1	20.0 ppm	peptide;a;b;y	789.1572423546879	789.1507309575	FALSE	FALSE	60.0	FALSE	TRUE	FALSE	FALSE
SIFSHSGKVTNAGALEESDK	GPGSMoxVAR	38	1	4	0	Mer2	Mer2	4	196.08479216	1188	(-1) 20210512_Q3_U3_1-2_WH_SA_JOW_20210506_3_B11_WDH.14029.14029.4 File:"20210512_Q3_U3_1-2_WH_SA_JOW_20210506_3_B11_WDH.raw"_ NativeID:"controllerType=0 controllerNumber=1 scan=14029"	JOW_20210506_XL_s3_xiViewer_spectra.mgf	1	20.0 ppm	peptide;a;b;y	766.382889327344	766.376645165	FALSE	FALSE	178.0	FALSE	TRUE	FALSE	FALSE
SIFSHSGKVTNAGALEESDK	GPGSMoxVAR	38	1	4	0	Mer2	Mer2	4	196.08479216	1032	(-1) 20210512_Q3_U3_1-2_WH_SA_JOW_20210506_3_B11_WDH.14184.14184.4 File:"20210512_Q3_U3_1-2_WH_SA_JOW_20210506_3_B11_WDH.raw"_ NativeID:"controllerType=0 controllerNumber=1 scan=14184"	JOW_20210506_XL_s3_xiViewer_spectra.mgf	1	20.0 ppm	peptide;a;b;y	766.381668624219	766.376645165	FALSE	FALSE	177.0	FALSE	TRUE	FALSE	FALSE
SIFSHSGKVTNAGALEESDK	GPGSMoxVAR	38	1	1	0	Mer2	Mer2	4	196.08479216	1163	(-1) 20210512_Q3_U3_1-2_WH_SA_JOW_20210506_3_B11_WDH.14334.14334.4 File:"20210512_Q3_U3_1-2_WH_SA_JOW_20210506_3_B11_WDH.raw"_ NativeID:"controllerType=0 controllerNumber=1 scan=14334"	JOW_20210506_XL_s3_xiViewer_spectra.mgf	1	20.0 ppm	peptide;a;b;y	766.3829503625	766.376645165	FALSE	FALSE	99.0	FALSE	TRUE	FALSE	FALSE
TVTAMoxDVVYALKR	LAHYNKR	80	77	12	6	H4	H2b	4	196.08479216	1829	(-1) 20210512_Q3_U3_1-2_WH_SA_JOW_20210506_3_B11_WDH.16276.16276.4 File:"20210512_Q3_U3_1-2_WH_SA_JOW_20210506_3_B11_WDH.raw"_ NativeID:"controllerType=0 controllerNumber=1 scan=16276"	JOW_20210506_XL_s3_xiViewer_spectra.mgf	1	20.0 ppm	peptide;a;b;y	645.603958663281	645.5995201575	FALSE	FALSE	118.0	FALSE	TRUE	FALSE	FALSE
TVTAMoxDVVYALKR	LAHYNKR	80	77	12	6	H4	H2b	5	196.08479216	1590	(-1) 20210512_Q3_U3_1-2_WH_SA_JOW_20210506_3_B11_WDH.16277.16277.5 File:"20210512_Q3_U3_1-2_WH_SA_JOW_20210506_3_B11_WDH.raw"_ NativeID:"controllerType=0 controllerNumber=1 scan=16277"	JOW_20210506_XL_s3_xiViewer_spectra.mgf	1	20.0 ppm	peptide;a;b;y	516.684827086875	516.681071402	FALSE	FALSE	170.0	FALSE	TRUE	FALSE	FALSE
TVTAMoxDVVYALKR	LAHYNKR	80	77	12	6	H4	H2b	4	196.08479216	343	(-1) 20210512_Q3_U3_1-2_WH_SA_JOW_20210506_3_B11_WDH.16519.16519.4 File:"20210512_Q3_U3_1-2_WH_SA_JOW_20210506_3_B11_WDH.raw"_ NativeID:"controllerType=0 controllerNumber=1 scan=16519"	JOW_20210506_XL_s3_xiViewer_spectra.mgf	1	20.0 ppm	peptide;a;b;y	645.604080733594	645.5995201575	FALSE	FALSE	131.0	FALSE	TRUE	FALSE	FALSE
SIFSHSGKVTNAGALEESDK	GPGSMVARGR	38	1	4	0	Mer2	Mer2	4	196.08479216	1143	(-1) 20210512_Q3_U3_1-2_WH_SA_JOW_20210506_3_B11_WDH.16822.16822.4 File:"20210512_Q3_U3_1-2_WH_SA_JOW_20210506_3_B11_WDH.raw"_ NativeID:"controllerType=0 controllerNumber=1 scan=16822"	JOW_20210506_XL_s3_xiViewer_spectra.mgf	1	20.0 ppm	peptide;a;b;y	815.657089744779	815.6585601775	FALSE	FALSE	51.0	FALSE	TRUE	FALSE	FALSE
GPGSMoxSLPQWCcmPPHSTLK	KNICcmGYCcmSTYER	1	264	16	1	Spp1	Spp1	4	196.08479216	1486	(-1) 20210512_Q3_U3_1-2_WH_SA_JOW_20210506_3_B11_WDH.17787.17787.4 File:"20210512_Q3_U3_1-2_WH_SA_JOW_20210506_3_B11_WDH.raw"_ NativeID:"controllerType=0 controllerNumber=1 scan=17787"	JOW_20210506_XL_s3_xiViewer_spectra.mgf	1	20.0 ppm	peptide;a;b;y	936.185745772656	936.1783738175	FALSE	FALSE	24.0	FALSE	TRUE	FALSE	FALSE
TVTAMoxDVVYALKR	KGNYAER	80	36	12	1	H4	H2a	4	196.08479216	72	(-1) 20210512_Q3_U3_1-2_WH_SA_JOW_20210506_3_B11_WDH.17903.17903.4 File:"20210512_Q3_U3_1-2_WH_SA_JOW_20210506_3_B11_WDH.raw"_ NativeID:"controllerType=0 controllerNumber=1 scan=17903"	JOW_20210506_XL_s3_xiViewer_spectra.mgf	1	20.0 ppm	peptide;a;b;y	629.5847325890629	629.5797903975	FALSE	FALSE	103.0	FALSE	TRUE	FALSE	FALSE
YQKSTELLIR	YQKSTELLIR	55	55	3	3	H3K4CC110A	H3K4CC110A	4	196.08479216	1924	(-1) 20210512_Q3_U3_1-2_WH_SA_JOW_20210506_3_B11_WDH.18779.18779.4 File:"20210512_Q3_U3_1-2_WH_SA_JOW_20210506_3_B11_WDH.raw"_ NativeID:"controllerType=0 controllerNumber=1 scan=18779"	JOW_20210506_XL_s3_xiViewer_spectra.mgf	1	20.0 ppm	peptide;a;b;y	674.886185225781	674.879992445	FALSE	FALSE	123.0	FALSE	TRUE	FALSE	FALSE
TVTAMDVVYALKR	LAHYNKR	80	77	12	6	H4	H2b	4	196.08479216	1662	(-1) 20210512_Q3_U3_1-2_WH_SA_JOW_20210506_3_B11_WDH.18951.18951.4 File:"20210512_Q3_U3_1-2_WH_SA_JOW_20210506_3_B11_WDH.raw"_ NativeID:"controllerType=0 controllerNumber=1 scan=18951"	JOW_20210506_XL_s3_xiViewer_spectra.mgf	1	20.0 ppm	peptide;a;b;y	641.6059728234379	641.6007915075	FALSE	FALSE	173.0	FALSE	TRUE	FALSE	FALSE
TVTAMDVVYALKR	LAHYNKR	80	77	12	6	H4	H2b	5	196.08479216	1956	(-1) 20210512_Q3_U3_1-2_WH_SA_JOW_20210506_3_B11_WDH.19107.19107.5 File:"20210512_Q3_U3_1-2_WH_SA_JOW_20210506_3_B11_WDH.raw"_ NativeID:"controllerType=0 controllerNumber=1 scan=19107"	JOW_20210506_XL_s3_xiViewer_spectra.mgf	1	20.0 ppm	peptide;a;b;y	513.485791442344	513.482088482	FALSE	FALSE	157.0	FALSE	TRUE	FALSE	FALSE
VLLSLSKDMHSLQTR	GPGSMVAR	199	1	14	0	Mer2	Mer2	4	196.08479216	1698	(-1) 20210512_Q3_U3_1-2_WH_SA_JOW_20210506_3_B11_WDH.19389.19389.4 File:"20210512_Q3_U3_1-2_WH_SA_JOW_20210506_3_B11_WDH.raw"_ NativeID:"controllerType=0 controllerNumber=1 scan=19389"	JOW_20210506_XL_s3_xiViewer_spectra.mgf	1	20.0 ppm	peptide;a;b;y	675.114395675	675.1098233575	FALSE	FALSE	195.0	FALSE	TRUE	FALSE	FALSE
VTIAQGGVLPNIQSVLLPKK	KVGGRR	100	40	19	1	H2a	DECOY:H4	5	196.08479216	1891	(-1) 20210512_Q3_U3_1-2_WH_SA_JOW_20210506_3_B11_WDH.19787.19787.5 File:"20210512_Q3_U3_1-2_WH_SA_JOW_20210506_3_B11_WDH.raw"_ NativeID:"controllerType=0 controllerNumber=1 scan=19787"	JOW_20210506_XL_s3_xiViewer_spectra.mgf	1	20.0 ppm	peptide;a;b;y	589.362988707969	589.358334892	FALSE	TRUE	58.0	TRUE	FALSE	TRUE	FALSE
VTIAQGGVLPNIQSVLLPKK	RGGVKR	100	40	19	5	H2a	H4	3	196.08479216	97	(-1) 20210512_Q3_U3_1-2_WH_SA_JOW_20210506_3_B11_WDH.19850.19850.3 File:"20210512_Q3_U3_1-2_WH_SA_JOW_20210506_3_B11_WDH.raw"_ NativeID:"controllerType=0 controllerNumber=1 scan=19850"	JOW_20210506_XL_s3_xiViewer_spectra.mgf	1	20.0 ppm	peptide;a;b;y	981.599813536719	981.5923739	FALSE	FALSE	50.0	FALSE	TRUE	FALSE	FALSE
GRTDEISTDVSEANSEHSLMITETSSPFR	GPGSMVARGR	9	1	26	0	Mer2	Mer2	5	196.08479216	166	(-1) 20210512_Q3_U3_1-2_WH_SA_JOW_20210506_3_B11_WDH.19871.19871.5 File:"20210512_Q3_U3_1-2_WH_SA_JOW_20210506_3_B11_WDH.raw"_ NativeID:"controllerType=0 controllerNumber=1 scan=19871"	JOW_20210506_XL_s3_xiViewer_spectra.mgf	1	20.0 ppm	peptide;a;b;y	876.617139098594	876.6183537720001	FALSE	FALSE	63.0	FALSE	TRUE	FALSE	FALSE
VTIAQGGVLPNIQSVLLPKK	KVGGRR	100	40	19	1	H2a	DECOY:H4	5	196.08479216	2042	(-1) 20210512_Q3_U3_1-2_WH_SA_JOW_20210506_3_B11_WDH.19945.19945.5 File:"20210512_Q3_U3_1-2_WH_SA_JOW_20210506_3_B11_WDH.raw"_ NativeID:"controllerType=0 controllerNumber=1 scan=19945"	JOW_20210506_XL_s3_xiViewer_spectra.mgf	1	20.0 ppm	peptide;a;b;y	589.363232848594	589.358334892	FALSE	TRUE	40.0	TRUE	FALSE	TRUE	FALSE
LLLPGELAKHAVSEGTK	YQKSTELLIR	97	55	16	3	H2b	H3K4CC110A	4	196.08479216	1500	(-1) 20210512_Q3_U3_1-2_WH_SA_JOW_20210506_3_B11_WDH.20530.20530.4 File:"20210512_Q3_U3_1-2_WH_SA_JOW_20210506_3_B11_WDH.raw"_ NativeID:"controllerType=0 controllerNumber=1 scan=20530"	JOW_20210506_XL_s3_xiViewer_spectra.mgf	1	20.0 ppm	peptide;a;b;y	802.961014327344	802.953954295	FALSE	FALSE	60.0	FALSE	TRUE	FALSE	FALSE
GPGSMoxSLPQWCcmPPHSTLK	VLLSLSKDMHSLQTR	1	199	0	14	Spp1	Mer2	5	196.08479216	483	(-1) 20210512_Q3_U3_1-2_WH_SA_JOW_20210506_3_B11_WDH.20942.20942.5 File:"20210512_Q3_U3_1-2_WH_SA_JOW_20210506_3_B11_WDH.raw"_ NativeID:"controllerType=0 controllerNumber=1 scan=20942"	JOW_20210506_XL_s3_xiViewer_spectra.mgf	1	20.0 ppm	peptide;a;b;y	784.604077575156	784.599082696	FALSE	FALSE	44.0	FALSE	TRUE	FALSE	FALSE
KFGQLDFIDNNIVVK	YNSKITR	157	160	1	6	Spp1	Mer2	4	196.08479216	559	(-1) 20210512_Q3_U3_1-2_WH_SA_JOW_20210506_3_B11_WDH.21160.21160.4 File:"20210512_Q3_U3_1-2_WH_SA_JOW_20210506_3_B11_WDH.raw"_ NativeID:"controllerType=0 controllerNumber=1 scan=21160"	JOW_20210506_XL_s3_xiViewer_spectra.mgf	1	20.0 ppm	peptide;a;b;y	707.391312178906	707.38417061	FALSE	FALSE	105.0	FALSE	TRUE	FALSE	FALSE
GPGSMSLPQWCcmPPHSTLK	NKDAIINGEGSLPK	1	81	0	2	Spp1	Spp1	3	196.08479216	977	(-1) 20210512_Q3_U3_1-2_WH_SA_JOW_20210506_3_B11_WDH.21214.21214.3 File:"20210512_Q3_U3_1-2_WH_SA_JOW_20210506_3_B11_WDH.raw"_ NativeID:"controllerType=0 controllerNumber=1 scan=21214"	JOW_20210506_XL_s3_xiViewer_spectra.mgf	1	20.0 ppm	peptide;a;b;y	1210.947897032812	1210.9396213666666	FALSE	FALSE	44.0	FALSE	TRUE	FALSE	FALSE
GPGSMSLPQWCcmPPHSTLK	NKDAIINGEGSLPK	1	81	6	2	Spp1	Spp1	5	196.08479216	367	(-1) 20210512_Q3_U3_1-2_WH_SA_JOW_20210506_3_B11_WDH.21224.21224.5 File:"20210512_Q3_U3_1-2_WH_SA_JOW_20210506_3_B11_WDH.raw"_ NativeID:"controllerType=0 controllerNumber=1 scan=21224"	JOW_20210506_XL_s3_xiViewer_spectra.mgf	1	20.0 ppm	peptide;a;b;y	726.972974059531	726.966683372	FALSE	FALSE	59.0	FALSE	TRUE	FALSE	FALSE
GPGSMSLPQWCcmPPHSTLK	NKDAIINGEGSLPK	1	81	16	2	Spp1	Spp1	6	196.08479216	2061	(-1) 20210512_Q3_U3_1-2_WH_SA_JOW_20210506_3_B11_WDH.21259.21259.6 File:"20210512_Q3_U3_1-2_WH_SA_JOW_20210506_3_B11_WDH.raw"_ NativeID:"controllerType=0 controllerNumber=1 scan=21259"	JOW_20210506_XL_s3_xiViewer_spectra.mgf	1	20.0 ppm	peptide;a;b;y	605.977671660938	605.9734488733333	FALSE	FALSE	64.0	FALSE	TRUE	FALSE	FALSE
KTVTAMoxDVVYALK	EIAQDFKTDLR	79	74	1	8	H4	H3K4CC110A	4	196.08479216	271	(-1) 20210512_Q3_U3_1-2_WH_SA_JOW_20210506_3_B11_WDH.21596.21596.4 File:"20210512_Q3_U3_1-2_WH_SA_JOW_20210506_3_B11_WDH.raw"_ NativeID:"controllerType=0 controllerNumber=1 scan=21596"	JOW_20210506_XL_s3_xiViewer_spectra.mgf	1	20.0 ppm	peptide;a;b;y	747.151749190625	747.1454943825	FALSE	FALSE	201.0	FALSE	TRUE	FALSE	FALSE
LLLPGELAKHAVSEGTK	EIAQDFKTDLR	97	74	16	7	H2b	H3K4CC110A	5	196.08479216	616	(-1) 20210512_Q3_U3_1-2_WH_SA_JOW_20210506_3_B11_WDH.21648.21648.5 File:"20210512_Q3_U3_1-2_WH_SA_JOW_20210506_3_B11_WDH.raw"_ NativeID:"controllerType=0 controllerNumber=1 scan=21648"	JOW_20210506_XL_s3_xiViewer_spectra.mgf	1	20.0 ppm	peptide;a;b;y	659.566174743125	659.560617266	FALSE	FALSE	151.0	FALSE	TRUE	FALSE	FALSE
KTVTAMoxDVVYALK	EIAQDFKTDLR	79	74	1	8	H4	H3K4CC110A	4	196.08479216	1724	(-1) 20210512_Q3_U3_1-2_WH_SA_JOW_20210506_3_B11_WDH.21761.21761.4 File:"20210512_Q3_U3_1-2_WH_SA_JOW_20210506_3_B11_WDH.raw"_ NativeID:"controllerType=0 controllerNumber=1 scan=21761"	JOW_20210506_XL_s3_xiViewer_spectra.mgf	1	20.0 ppm	peptide;a;b;y	747.151077803906	747.1454943825	FALSE	FALSE	219.0	FALSE	TRUE	FALSE	FALSE
SLNKFNQLLEQDAATNGNVK	GPGSMVAR	94	1	15	0	Mer2	Mer2	3	196.08479216	397	(-1) 20210512_Q3_U3_1-2_WH_SA_JOW_20210506_3_B11_WDH.21873.21873.3 File:"20210512_Q3_U3_1-2_WH_SA_JOW_20210506_3_B11_WDH.raw"_ NativeID:"controllerType=0 controllerNumber=1 scan=21873"	JOW_20210506_XL_s3_xiViewer_spectra.mgf	1	20.0 ppm	peptide;a;b;y	1058.547994689062	1058.53844569	FALSE	FALSE	92.0	FALSE	TRUE	FALSE	FALSE
GPGSMSLPQWCcmPPHSTLK	GPGSMVAR	1	1	0	0	Spp1	Mer2	3	196.08479216	1331	(-1) 20210512_Q3_U3_1-2_WH_SA_JOW_20210506_3_B11_WDH.21904.21904.3 File:"20210512_Q3_U3_1-2_WH_SA_JOW_20210506_3_B11_WDH.raw"_ NativeID:"controllerType=0 controllerNumber=1 scan=21904"	JOW_20210506_XL_s3_xiViewer_spectra.mgf	1	20.0 ppm	peptide;a;b;y	983.8188687125	983.8104550233334	FALSE	FALSE	93.0	FALSE	TRUE	FALSE	FALSE
VTIAQGGVLPNIQSVLLPKK	GGVKR	100	41	19	4	H2a	H4	4	196.08479216	1665	(-1) 20210512_Q3_U3_1-2_WH_SA_JOW_20210506_3_B11_WDH.22007.22007.4 File:"20210512_Q3_U3_1-2_WH_SA_JOW_20210506_3_B11_WDH.raw"_ NativeID:"controllerType=0 controllerNumber=1 scan=22007"	JOW_20210506_XL_s3_xiViewer_spectra.mgf	1	20.0 ppm	peptide;a;b;y	697.4262853234379	697.42082178	FALSE	FALSE	52.0	FALSE	TRUE	FALSE	FALSE
TDEISTDVSEANSEHSLMITETSSPFR	GPGSMVAR	11	1	22	0	Mer2	Mer2	4	196.08479216	1986	(-1) 20210512_Q3_U3_1-2_WH_SA_JOW_20210506_3_B11_WDH.22076.22076.4 File:"20210512_Q3_U3_1-2_WH_SA_JOW_20210506_3_B11_WDH.raw"_ NativeID:"controllerType=0 controllerNumber=1 scan=22076"	JOW_20210506_XL_s3_xiViewer_spectra.mgf	1	20.0 ppm	peptide;a;b;y	988.969315108594	988.959835795	FALSE	FALSE	86.0	FALSE	TRUE	FALSE	FALSE
TDEISTDVSEANSEHSLMITETSSPFR	GPGSMVAR	11	1	22	0	Mer2	Mer2	4	196.08479216	1047	(-1) 20210512_Q3_U3_1-2_WH_SA_JOW_20210506_3_B11_WDH.22230.22230.4 File:"20210512_Q3_U3_1-2_WH_SA_JOW_20210506_3_B11_WDH.raw"_ NativeID:"controllerType=0 controllerNumber=1 scan=22230"	JOW_20210506_XL_s3_xiViewer_spectra.mgf	1	20.0 ppm	peptide;a;b;y	988.9694982140629	988.959835795	FALSE	FALSE	88.0	FALSE	TRUE	FALSE	FALSE
VTNAGALEESDKQILEWAGK	GPGSMoxVAR	46	1	10	0	Mer2	Mer2	4	196.08479216	227	(-1) 20210512_Q3_U3_1-2_WH_SA_JOW_20210506_3_B11_WDH.22270.22270.4 File:"20210512_Q3_U3_1-2_WH_SA_JOW_20210506_3_B11_WDH.raw"_ NativeID:"controllerType=0 controllerNumber=1 scan=22270"	JOW_20210506_XL_s3_xiViewer_spectra.mgf	1	20.0 ppm	peptide;a;b;y	786.9030919640629	786.89620774	FALSE	FALSE	119.0	FALSE	TRUE	FALSE	FALSE
LLLPGELAKHAVSEGTK	NDEELNKLLGR	97	89	16	7	H2b	H2a	4	196.08479216	1373	(-1) 20210512_Q3_U3_1-2_WH_SA_JOW_20210506_3_B11_WDH.22666.22666.4 File:"20210512_Q3_U3_1-2_WH_SA_JOW_20210506_3_B11_WDH.raw"_ NativeID:"controllerType=0 controllerNumber=1 scan=22666"	JOW_20210506_XL_s3_xiViewer_spectra.mgf	1	20.0 ppm	peptide;a;b;y	815.4548497765629	815.44776473	FALSE	FALSE	161.0	FALSE	TRUE	FALSE	FALSE
LLLPGELAKHAVSEGTK	NDEELNKLLGR	97	89	9	7	H2b	H2a	5	196.08479216	817	(-1) 20210512_Q3_U3_1-2_WH_SA_JOW_20210506_3_B11_WDH.23134.23134.5 File:"20210512_Q3_U3_1-2_WH_SA_JOW_20210506_3_B11_WDH.raw"_ NativeID:"controllerType=0 controllerNumber=1 scan=23134"	JOW_20210506_XL_s3_xiViewer_spectra.mgf	1	20.0 ppm	peptide;a;b;y	652.5650761103129	652.55966706	FALSE	FALSE	130.0	FALSE	TRUE	FALSE	FALSE
LLLPGELAKHAVSEGTK	NDEELNKLLGR	97	89	13	7	H2b	H2a	4	196.08479216	624	(-1) 20210512_Q3_U3_1-2_WH_SA_JOW_20210506_3_B11_WDH.23210.23210.4 File:"20210512_Q3_U3_1-2_WH_SA_JOW_20210506_3_B11_WDH.raw"_ NativeID:"controllerType=0 controllerNumber=1 scan=23210"	JOW_20210506_XL_s3_xiViewer_spectra.mgf	1	20.0 ppm	peptide;a;b;y	815.4555821984379	815.44776473	FALSE	FALSE	106.0	FALSE	TRUE	FALSE	FALSE
LLLPGELAKHAVSEGTK	NDEELNKLLGR	97	89	16	7	H2b	H2a	5	196.08479216	1147	(-1) 20210512_Q3_U3_1-2_WH_SA_JOW_20210506_3_B11_WDH.23343.23343.5 File:"20210512_Q3_U3_1-2_WH_SA_JOW_20210506_3_B11_WDH.raw"_ NativeID:"controllerType=0 controllerNumber=1 scan=23343"	JOW_20210506_XL_s3_xiViewer_spectra.mgf	1	20.0 ppm	peptide;a;b;y	652.56446575875	652.55966706	FALSE	FALSE	70.0	FALSE	TRUE	FALSE	FALSE
LLLPGELAKHAVSEGTK	NDEELNKLLGR	97	89	16	7	H2b	H2a	4	196.08479216	913	(-1) 20210512_Q3_U3_1-2_WH_SA_JOW_20210506_3_B11_WDH.23371.23371.4 File:"20210512_Q3_U3_1-2_WH_SA_JOW_20210506_3_B11_WDH.raw"_ NativeID:"controllerType=0 controllerNumber=1 scan=23371"	JOW_20210506_XL_s3_xiViewer_spectra.mgf	1	20.0 ppm	peptide;a;b;y	815.454971846875	815.44776473	FALSE	FALSE	15.0	FALSE	TRUE	FALSE	FALSE
TDEISTDVSEANSEHSLMITETSSPFR	GPGSMVAR	11	1	16	0	Mer2	Mer2	4	196.08479216	1400	(-1) 20210512_Q3_U3_1-2_WH_SA_JOW_20210506_3_B11_WDH.23476.23476.4 File:"20210512_Q3_U3_1-2_WH_SA_JOW_20210506_3_B11_WDH.raw"_ NativeID:"controllerType=0 controllerNumber=1 scan=23476"	JOW_20210506_XL_s3_xiViewer_spectra.mgf	1	20.0 ppm	peptide;a;b;y	988.9699864953129	988.959835795	FALSE	FALSE	71.0	FALSE	TRUE	FALSE	FALSE
LLLPGELAKHAVSEGTK	NDEELNKLLGR	97	89	16	7	H2b	H2a	4	196.08479216	1853	(-1) 20210512_Q3_U3_1-2_WH_SA_JOW_20210506_3_B11_WDH.23546.23546.4 File:"20210512_Q3_U3_1-2_WH_SA_JOW_20210506_3_B11_WDH.raw"_ NativeID:"controllerType=0 controllerNumber=1 scan=23546"	JOW_20210506_XL_s3_xiViewer_spectra.mgf	1	20.0 ppm	peptide;a;b;y	815.455277022656	815.44776473	FALSE	FALSE	50.0	FALSE	TRUE	FALSE	FALSE
TDEISTDVSEANSEHSLMITETSSPFR	GPGSMVAR	11	1	16	0	Mer2	Mer2	4	196.08479216	546	(-1) 20210512_Q3_U3_1-2_WH_SA_JOW_20210506_3_B11_WDH.23781.23781.4 File:"20210512_Q3_U3_1-2_WH_SA_JOW_20210506_3_B11_WDH.raw"_ NativeID:"controllerType=0 controllerNumber=1 scan=23781"	JOW_20210506_XL_s3_xiViewer_spectra.mgf	1	20.0 ppm	peptide;a;b;y	988.968643721875	988.959835795	FALSE	FALSE	68.0	FALSE	TRUE	FALSE	FALSE
LLLPGELAKHAVSEGTK	NDEELNKLLGR	97	89	16	7	H2b	H2a	5	196.08479216	446	(-1) 20210512_Q3_U3_1-2_WH_SA_JOW_20210506_3_B11_WDH.23798.23798.5 File:"20210512_Q3_U3_1-2_WH_SA_JOW_20210506_3_B11_WDH.raw"_ NativeID:"controllerType=0 controllerNumber=1 scan=23798"	JOW_20210506_XL_s3_xiViewer_spectra.mgf	1	20.0 ppm	peptide;a;b;y	652.565198180625	652.55966706	FALSE	FALSE	81.0	FALSE	TRUE	FALSE	FALSE
LLLPGELAKHAVSEGTK	NDEELNKLLGR	97	89	16	7	H2b	H2a	4	196.08479216	777	(-1) 20210512_Q3_U3_1-2_WH_SA_JOW_20210506_3_B11_WDH.23943.23943.4 File:"20210512_Q3_U3_1-2_WH_SA_JOW_20210506_3_B11_WDH.raw"_ NativeID:"controllerType=0 controllerNumber=1 scan=23943"	JOW_20210506_XL_s3_xiViewer_spectra.mgf	1	20.0 ppm	peptide;a;b;y	815.454666671094	815.44776473	FALSE	FALSE	15.0	FALSE	TRUE	FALSE	FALSE
KTVTAMDVVYALK	EIAQDFKTDLR	79	74	1	8	H4	H3K4CC110A	3	196.08479216	1441	(-1) 20210512_Q3_U3_1-2_WH_SA_JOW_20210506_3_B11_WDH.23974.23974.3 File:"20210512_Q3_U3_1-2_WH_SA_JOW_20210506_3_B11_WDH.raw"_ NativeID:"controllerType=0 controllerNumber=1 scan=23974"	JOW_20210506_XL_s3_xiViewer_spectra.mgf	1	20.0 ppm	peptide;a;b;y	990.5367031851561	990.5265955166666	FALSE	FALSE	161.0	FALSE	TRUE	FALSE	FALSE
TVTAMoxDVVYALKR	NDEELNKLLGR	80	89	12	7	H4	H2a	4	196.08479216	1676	(-1) 20210512_Q3_U3_1-2_WH_SA_JOW_20210506_3_B11_WDH.24834.24834.4 File:"20210512_Q3_U3_1-2_WH_SA_JOW_20210506_3_B11_WDH.raw"_ NativeID:"controllerType=0 controllerNumber=1 scan=24834"	JOW_20210506_XL_s3_xiViewer_spectra.mgf	1	20.0 ppm	peptide;a;b;y	745.4016271203129	745.395843625	FALSE	FALSE	185.0	FALSE	TRUE	FALSE	FALSE
QVHPDTGISSKAMSIMoxNSFVNDVFER	KLPFQR	44	65	6	1	H2b	H3K4CC110A	5	196.08479216	1918	(-1) 20210512_Q3_U3_1-2_WH_SA_JOW_20210506_3_B11_WDH.24854.24854.5 File:"20210512_Q3_U3_1-2_WH_SA_JOW_20210506_3_B11_WDH.raw"_ NativeID:"controllerType=0 controllerNumber=1 scan=24854"	JOW_20210506_XL_s3_xiViewer_spectra.mgf	1	20.0 ppm	peptide;a;b;y	782.6014530634379	782.59426144	FALSE	FALSE	7.0	FALSE	TRUE	FALSE	FALSE
TVTAMDVVYALKR	KESYAIYVYK	80	31	12	1	H4	H2b	3	196.08479216	2081	(-1) 20210512_Q3_U3_1-2_WH_SA_JOW_20210506_3_B11_WDH.25153.25153.3 File:"20210512_Q3_U3_1-2_WH_SA_JOW_20210506_3_B11_WDH.raw"_ NativeID:"controllerType=0 controllerNumber=1 scan=25153"	JOW_20210506_XL_s3_xiViewer_spectra.mgf	1	20.0 ppm	peptide;a;b;y	975.861227110938	975.8525315433334	FALSE	FALSE	155.0	FALSE	TRUE	FALSE	FALSE
TVTAMDVVYALKR	KESYAIYVYK	80	31	12	1	H4	H2b	5	196.08479216	1071	(-1) 20210512_Q3_U3_1-2_WH_SA_JOW_20210506_3_B11_WDH.25205.25205.5 File:"20210512_Q3_U3_1-2_WH_SA_JOW_20210506_3_B11_WDH.raw"_ NativeID:"controllerType=0 controllerNumber=1 scan=25205"	JOW_20210506_XL_s3_xiViewer_spectra.mgf	1	20.0 ppm	peptide;a;b;y	585.919385192344	585.914429478	FALSE	FALSE	119.0	FALSE	TRUE	FALSE	FALSE
CcmTQEMLFNVGSQLEDVHK	GPGSMVAR	181	1	2	0	Mer2	Mer2	4	196.08479216	1257	(-1) 20210512_Q3_U3_1-2_WH_SA_JOW_20210506_3_B11_WDH.25229.25229.4 File:"20210512_Q3_U3_1-2_WH_SA_JOW_20210506_3_B11_WDH.raw"_ NativeID:"controllerType=0 controllerNumber=1 scan=25229"	JOW_20210506_XL_s3_xiViewer_spectra.mgf	1	20.0 ppm	peptide;a;b;y	776.877640303906	776.87040708	FALSE	FALSE	143.0	FALSE	TRUE	FALSE	FALSE
TVTAMDVVYALKR	YQKSTELLIR	80	55	12	3	H4	H3K4CC110A	4	196.08479216	86	(-1) 20210512_Q3_U3_1-2_WH_SA_JOW_20210506_3_B11_WDH.25240.25240.4 File:"20210512_Q3_U3_1-2_WH_SA_JOW_20210506_3_B11_WDH.raw"_ NativeID:"controllerType=0 controllerNumber=1 scan=25240"	JOW_20210506_XL_s3_xiViewer_spectra.mgf	1	20.0 ppm	peptide;a;b;y	728.909561690625	728.90330454	FALSE	FALSE	167.0	FALSE	TRUE	FALSE	FALSE
TDEISTDVSEANSEHSLMITETSSPFR	GPGSMVAR	11	1	24	0	Mer2	Mer2	4	196.08479216	1008	(-1) 20210512_Q3_U3_1-2_WH_SA_JOW_20210506_3_B11_WDH.25300.25300.4 File:"20210512_Q3_U3_1-2_WH_SA_JOW_20210506_3_B11_WDH.raw"_ NativeID:"controllerType=0 controllerNumber=1 scan=25300"	JOW_20210506_XL_s3_xiViewer_spectra.mgf	1	20.0 ppm	peptide;a;b;y	988.966019210156	988.959835795	FALSE	FALSE	54.0	FALSE	TRUE	FALSE	FALSE
TIIPWEELRPDTLESEL	KNICcmGYCcmSTYER	302	264	15	1	Mer2	Spp1	4	196.08479216	211	(-1) 20210512_Q3_U3_1-2_WH_SA_JOW_20210506_3_B11_WDH.25966.25966.4 File:"20210512_Q3_U3_1-2_WH_SA_JOW_20210506_3_B11_WDH.raw"_ NativeID:"controllerType=0 controllerNumber=1 scan=25966"	JOW_20210506_XL_s3_xiViewer_spectra.mgf	1	20.0 ppm	peptide;a;b;y	947.462845382031	947.45519505	FALSE	FALSE	17.0	FALSE	TRUE	FALSE	FALSE
QILEWAGKLELESMoxELR	GPGSMVAR	58	1	8	4	Mer2	Mer2	4	196.08479216	482	(-1) 20210512_Q3_U3_1-2_WH_SA_JOW_20210506_3_B11_WDH.27441.27441.4 File:"20210512_Q3_U3_1-2_WH_SA_JOW_20210506_3_B11_WDH.raw"_ NativeID:"controllerType=0 controllerNumber=1 scan=27441"	JOW_20210506_XL_s3_xiViewer_spectra.mgf	1	20.0 ppm	peptide;a;b;y	758.39515739375	758.39013265	FALSE	FALSE	119.0	FALSE	TRUE	FALSE	FALSE
LLLPGELAKHAVSEGTK	NDEELNKLLGR	97	89	16	7	H2b	H2a	4	196.08479216	3	(-1) 20210512_Q3_U3_1-2_WH_SA_JOW_20210506_3_B11_WDH.27668.27668.4 File:"20210512_Q3_U3_1-2_WH_SA_JOW_20210506_3_B11_WDH.raw"_ NativeID:"controllerType=0 controllerNumber=1 scan=27668"	JOW_20210506_XL_s3_xiViewer_spectra.mgf	1	20.0 ppm	peptide;a;b;y	815.455460128125	815.44776473	FALSE	FALSE	12.0	FALSE	TRUE	FALSE	FALSE
TVTAMDVVYALKR	NDEELNKLLGR	80	89	12	7	H4	H2a	4	196.08479216	490	(-1) 20210512_Q3_U3_1-2_WH_SA_JOW_20210506_3_B11_WDH.27741.27741.4 File:"20210512_Q3_U3_1-2_WH_SA_JOW_20210506_3_B11_WDH.raw"_ NativeID:"controllerType=0 controllerNumber=1 scan=27741"	JOW_20210506_XL_s3_xiViewer_spectra.mgf	1	20.0 ppm	peptide;a;b;y	741.4044347375	741.397114975	FALSE	FALSE	17.0	FALSE	TRUE	FALSE	FALSE
TVTAMDVVYALKR	NDEELNKLLGR	80	89	12	7	H4	H2a	4	196.08479216	1758	(-1) 20210512_Q3_U3_1-2_WH_SA_JOW_20210506_3_B11_WDH.27976.27976.4 File:"20210512_Q3_U3_1-2_WH_SA_JOW_20210506_3_B11_WDH.raw"_ NativeID:"controllerType=0 controllerNumber=1 scan=27976"	JOW_20210506_XL_s3_xiViewer_spectra.mgf	1	20.0 ppm	peptide;a;b;y	741.404007491406	741.397114975	FALSE	FALSE	28.0	FALSE	TRUE	FALSE	FALSE
QVHPDTGISSKAMSIMNSFVNDVFER	KESYAIYVYK	44	31	6	1	H2b	H2b	4	196.08479216	1625	(-1) 20210512_Q3_U3_1-2_WH_SA_JOW_20210506_3_B11_WDH.28047.28047.4 File:"20210512_Q3_U3_1-2_WH_SA_JOW_20210506_3_B11_WDH.raw"_ NativeID:"controllerType=0 controllerNumber=1 scan=28047"	JOW_20210506_XL_s3_xiViewer_spectra.mgf	1	20.0 ppm	peptide;a;b;y	1092.788956221875	1092.7883368725	FALSE	FALSE	39.0	FALSE	TRUE	FALSE	FALSE
SIFSHSGKVTNAGALEESDK	SIFSHSGKVTNAGALEESDK	38	38	6	8	Mer2	Mer2	5	196.08479216	1064	(-1) 20210512_Q3_U3_1-2_WH_SA_JOW_20210506_3_B11_WDH.28068.28068.5 File:"20210512_Q3_U3_1-2_WH_SA_JOW_20210506_3_B11_WDH.raw"_ NativeID:"controllerType=0 controllerNumber=1 scan=28068"	JOW_20210506_XL_s3_xiViewer_spectra.mgf	1	20.0 ppm	peptide;a;b;y	870.640454528281	870.6291792239999	FALSE	FALSE	33.0	FALSE	TRUE	FALSE	FALSE
LLLPGELAKHAVSEGTK	GVLKVFLENVIR	97	56	16	4	H2b	H4	4	196.08479216	1439	(-1) 20210512_Q3_U3_1-2_WH_SA_JOW_20210506_3_B11_WDH.28203.28203.4 File:"20210512_Q3_U3_1-2_WH_SA_JOW_20210506_3_B11_WDH.raw"_ NativeID:"controllerType=0 controllerNumber=1 scan=28203"	JOW_20210506_XL_s3_xiViewer_spectra.mgf	1	20.0 ppm	peptide;a;b;y	836.995010909375	836.988062765	FALSE	FALSE	15.0	FALSE	TRUE	FALSE	FALSE
QILEWAGKLELESMELR	GPGSMoxVAR	58	1	8	0	Mer2	Mer2	4	196.08479216	803	(-1) 20210512_Q3_U3_1-2_WH_SA_JOW_20210506_3_B11_WDH.28278.28278.4 File:"20210512_Q3_U3_1-2_WH_SA_JOW_20210506_3_B11_WDH.raw"_ NativeID:"controllerType=0 controllerNumber=1 scan=28278"	JOW_20210506_XL_s3_xiViewer_spectra.mgf	1	20.0 ppm	peptide;a;b;y	758.395340499219	758.39013265	FALSE	FALSE	142.0	FALSE	TRUE	FALSE	FALSE
GVLKVFLENVIR	DNIQGITKPAIR	56	24	4	7	H4	H4	4	196.08479216	568	(-1) 20210512_Q3_U3_1-2_WH_SA_JOW_20210506_3_B11_WDH.28405.28405.4 File:"20210512_Q3_U3_1-2_WH_SA_JOW_20210506_3_B11_WDH.raw"_ NativeID:"controllerType=0 controllerNumber=1 scan=28405"	JOW_20210506_XL_s3_xiViewer_spectra.mgf	1	20.0 ppm	peptide;a;b;y	727.680069503125	727.6749163525	FALSE	FALSE	45.0	FALSE	TRUE	FALSE	FALSE
TLEDDLQEVQEISLPLFKK	KNICcmGYCcmSTYER	191	264	18	1	Spp1	Spp1	4	196.08479216	783	(-1) 20210512_Q3_U3_1-2_WH_SA_JOW_20210506_3_B11_WDH.28743.28743.4 File:"20210512_Q3_U3_1-2_WH_SA_JOW_20210506_3_B11_WDH.raw"_ NativeID:"controllerType=0 controllerNumber=1 scan=28743"	JOW_20210506_XL_s3_xiViewer_spectra.mgf	1	20.0 ppm	peptide;a;b;y	998.501907882031	998.49204315	FALSE	FALSE	73.0	FALSE	TRUE	FALSE	FALSE
TLIKDLASQIENQLDK	GPGSMoxVAR	114	1	4	0	Mer2	Mer2	3	196.08479216	1795	(-1) 20210512_Q3_U3_1-2_WH_SA_JOW_20210506_3_B11_WDH.28758.28758.3 File:"20210512_Q3_U3_1-2_WH_SA_JOW_20210506_3_B11_WDH.raw"_ NativeID:"controllerType=0 controllerNumber=1 scan=28758"	JOW_20210506_XL_s3_xiViewer_spectra.mgf	1	20.0 ppm	peptide;a;b;y	938.837606505469	938.8270450533333	FALSE	FALSE	98.0	FALSE	TRUE	FALSE	FALSE
GVLKVFLENVIR	GPGSMVAR	56	1	4	0	H4	Mer2	3	196.08479216	1688	(-1) 20210512_Q3_U3_1-2_WH_SA_JOW_20210506_3_B11_WDH.29301.29301.3 File:"20210512_Q3_U3_1-2_WH_SA_JOW_20210506_3_B11_WDH.raw"_ NativeID:"controllerType=0 controllerNumber=1 scan=29301"	JOW_20210506_XL_s3_xiViewer_spectra.mgf	1	20.0 ppm	peptide;a;b;y	786.1162930289061	786.1104995266666	FALSE	FALSE	77.0	FALSE	TRUE	FALSE	FALSE
TIIPWEELRPDTLESEL	GPGSMVAR	302	1	15	0	Mer2	Mer2	3	196.08479216	487	(-1) 20210512_Q3_U3_1-2_WH_SA_JOW_20210506_3_B11_WDH.29313.29313.3 File:"20210512_Q3_U3_1-2_WH_SA_JOW_20210506_3_B11_WDH.raw"_ NativeID:"controllerType=0 controllerNumber=1 scan=29313"	JOW_20210506_XL_s3_xiViewer_spectra.mgf	1	20.0 ppm	peptide;a;b;y	1004.183065489844	1004.1778548666666	FALSE	FALSE	77.0	FALSE	TRUE	FALSE	FALSE
TDEISTDVSEANSEHSLMITETSSPFR	GPGSMVAR	11	1	13	0	Mer2	Mer2	4	196.08479216	436	(-1) 20210512_Q3_U3_1-2_WH_SA_JOW_20210506_3_B11_WDH.29435.29435.4 File:"20210512_Q3_U3_1-2_WH_SA_JOW_20210506_3_B11_WDH.raw"_ NativeID:"controllerType=0 controllerNumber=1 scan=29435"	JOW_20210506_XL_s3_xiViewer_spectra.mgf	1	20.0 ppm	peptide;a;b;y	988.969559249219	988.959835795	FALSE	FALSE	53.0	FALSE	TRUE	FALSE	FALSE
QILEWAGKLELESMELR	GPGSMVAR	58	1	8	4	Mer2	Mer2	3	196.08479216	1376	(-1) 20210512_Q3_U3_1-2_WH_SA_JOW_20210506_3_B11_WDH.29462.29462.3 File:"20210512_Q3_U3_1-2_WH_SA_JOW_20210506_3_B11_WDH.raw"_ NativeID:"controllerType=0 controllerNumber=1 scan=29462"	JOW_20210506_XL_s3_xiViewer_spectra.mgf	1	20.0 ppm	peptide;a;b;y	1005.5284634390621	1005.51944654	FALSE	FALSE	105.0	FALSE	TRUE	FALSE	FALSE
DLASQIENQLDKVSTAMoxLSK	GPGSMVAR	118	1	12	4	Mer2	Mer2	4	196.08479216	410	(-1) 20210512_Q3_U3_1-2_WH_SA_JOW_20210506_3_B11_WDH.29531.29531.4 File:"20210512_Q3_U3_1-2_WH_SA_JOW_20210506_3_B11_WDH.raw"_ NativeID:"controllerType=0 controllerNumber=1 scan=29531"	JOW_20210506_XL_s3_xiViewer_spectra.mgf	1	20.0 ppm	peptide;a;b;y	794.910355147656	794.903604125	FALSE	FALSE	56.0	FALSE	TRUE	FALSE	FALSE
TLIKDLASQIENQLDK	GPGSMVAR	114	1	4	0	Mer2	Mer2	3	196.08479216	1460	(-1) 20210512_Q3_U3_1-2_WH_SA_JOW_20210506_3_B11_WDH.30048.30048.3 File:"20210512_Q3_U3_1-2_WH_SA_JOW_20210506_3_B11_WDH.raw"_ NativeID:"controllerType=0 controllerNumber=1 scan=30048"	JOW_20210506_XL_s3_xiViewer_spectra.mgf	1	20.0 ppm	peptide;a;b;y	933.503622130469	933.4954068533334	FALSE	FALSE	129.0	FALSE	TRUE	FALSE	FALSE
TLIKDLASQIENQLDK	GPGSMVAR	114	1	4	0	Mer2	Mer2	4	196.08479216	792	(-1) 20210512_Q3_U3_1-2_WH_SA_JOW_20210506_3_B11_WDH.30092.30092.4 File:"20210512_Q3_U3_1-2_WH_SA_JOW_20210506_3_B11_WDH.raw"_ NativeID:"controllerType=0 controllerNumber=1 scan=30092"	JOW_20210506_XL_s3_xiViewer_spectra.mgf	1	20.0 ppm	peptide;a;b;y	700.3781896203129	700.373374235	FALSE	FALSE	100.0	FALSE	TRUE	FALSE	FALSE
TLEDDLQEVQEISLPLFK	VLLSLSKDMHSLQTR	191	199	13	7	Spp1	Mer2	4	196.08479216	1309	(-1) 20210512_Q3_U3_1-2_WH_SA_JOW_20210506_3_B11_WDH.30114.30114.4 File:"20210512_Q3_U3_1-2_WH_SA_JOW_20210506_3_B11_WDH.raw"_ NativeID:"controllerType=0 controllerNumber=1 scan=30114"	JOW_20210506_XL_s3_xiViewer_spectra.mgf	1	20.0 ppm	peptide;a;b;y	1010.794327315625	1010.7869628675	FALSE	FALSE	30.0	FALSE	TRUE	FALSE	FALSE
TDEISTDVSEANSEHSLMITETSSPFR	GPGSMVAR	11	1	16	0	Mer2	Mer2	4	196.08479216	1427	(-1) 20210512_Q3_U3_1-2_WH_SA_JOW_20210506_3_B11_WDH.30435.30435.4 File:"20210512_Q3_U3_1-2_WH_SA_JOW_20210506_3_B11_WDH.raw"_ NativeID:"controllerType=0 controllerNumber=1 scan=30435"	JOW_20210506_XL_s3_xiViewer_spectra.mgf	1	20.0 ppm	peptide;a;b;y	988.968338546094	988.959835795	FALSE	FALSE	52.0	FALSE	TRUE	FALSE	FALSE
TVTAMDVVYALKR	TVTAMDVVYALK	80	80	12	9	H4	H4	3	196.08479216	1025	(-1) 20210512_Q3_U3_1-2_WH_SA_JOW_20210506_3_B11_WDH.30716.30716.3 File:"20210512_Q3_U3_1-2_WH_SA_JOW_20210506_3_B11_WDH.raw"_ NativeID:"controllerType=0 controllerNumber=1 scan=30716"	JOW_20210506_XL_s3_xiViewer_spectra.mgf	1	20.0 ppm	peptide;a;b;y	991.5317593375	991.5326930666666	FALSE	FALSE	38.0	FALSE	TRUE	FALSE	FALSE
GVLKVFLENVIR	NDEELNKLLGR	56	89	4	7	H4	H2a	4	196.08479216	314	(-1) 20210512_Q3_U3_1-2_WH_SA_JOW_20210506_3_B11_WDH.31024.31024.4 File:"20210512_Q3_U3_1-2_WH_SA_JOW_20210506_3_B11_WDH.raw"_ NativeID:"controllerType=0 controllerNumber=1 scan=31024"	JOW_20210506_XL_s3_xiViewer_spectra.mgf	1	20.0 ppm	peptide;a;b;y	721.412796553906	721.40791135	FALSE	FALSE	153.0	FALSE	TRUE	FALSE	FALSE
GVLKVFLENVIR	NDEELNKLLGR	56	89	4	7	H4	H2a	5	196.08479216	751	(-1) 20210512_Q3_U3_1-2_WH_SA_JOW_20210506_3_B11_WDH.31071.31071.5 File:"20210512_Q3_U3_1-2_WH_SA_JOW_20210506_3_B11_WDH.raw"_ NativeID:"controllerType=0 controllerNumber=1 scan=31071"	JOW_20210506_XL_s3_xiViewer_spectra.mgf	1	20.0 ppm	peptide;a;b;y	577.332104918906	577.327784356	FALSE	FALSE	116.0	FALSE	TRUE	FALSE	FALSE
DLASQIENQLDKVSTAMLSK	TKSDSSYR	118	143	12	1	Mer2	Mer2	4	196.08479216	132	(-1) 20210512_Q3_U3_1-2_WH_SA_JOW_20210506_3_B11_WDH.31700.31700.4 File:"20210512_Q3_U3_1-2_WH_SA_JOW_20210506_3_B11_WDH.raw"_ NativeID:"controllerType=0 controllerNumber=1 scan=31700"	JOW_20210506_XL_s3_xiViewer_spectra.mgf	1	20.0 ppm	peptide;a;b;y	833.175186690625	833.1686920025	FALSE	FALSE	57.0	FALSE	TRUE	FALSE	FALSE
QVHPDTGISSKAMSIMNSFVNDVFER	KLPFQR	44	65	6	1	H2b	H3K4CC110A	5	196.08479216	1794	(-1) 20210512_Q3_U3_1-2_WH_SA_JOW_20210506_3_B11_WDH.31997.31997.5 File:"20210512_Q3_U3_1-2_WH_SA_JOW_20210506_3_B11_WDH.raw"_ NativeID:"controllerType=0 controllerNumber=1 scan=31997"	JOW_20210506_XL_s3_xiViewer_spectra.mgf	1	20.0 ppm	peptide;a;b;y	779.402112243125	779.39527852	FALSE	FALSE	26.0	FALSE	TRUE	FALSE	FALSE
DLASQIENQLDKVSTAMLSK	VSTAMLSKGDEK	118	130	19	8	Mer2	Mer2	4	196.08479216	743	(-1) 20210512_Q3_U3_1-2_WH_SA_JOW_20210506_3_B11_WDH.32135.32135.4 File:"20210512_Q3_U3_1-2_WH_SA_JOW_20210506_3_B11_WDH.raw"_ NativeID:"controllerType=0 controllerNumber=1 scan=32135"	JOW_20210506_XL_s3_xiViewer_spectra.mgf	1	20.0 ppm	peptide;a;b;y	913.725174483594	913.7168490025	FALSE	FALSE	136.0	FALSE	TRUE	FALSE	FALSE
DLASQIENQLDKVSTAMLSK	LIKVLNENSK	118	80	19	3	Mer2	Mer2	4	196.08479216	1594	(-1) 20210512_Q3_U3_1-2_WH_SA_JOW_20210506_3_B11_WDH.32829.32829.4 File:"20210512_Q3_U3_1-2_WH_SA_JOW_20210506_3_B11_WDH.raw"_ NativeID:"controllerType=0 controllerNumber=1 scan=32829"	JOW_20210506_XL_s3_xiViewer_spectra.mgf	1	20.0 ppm	peptide;a;b;y	886.73744255	886.7289167275	FALSE	FALSE	57.0	FALSE	TRUE	FALSE	FALSE
DLASQIENQLDKVSTAMLSK	ENSDKLIK	118	75	19	5	Mer2	Mer2	3	196.08479216	347	(-1) 20210512_Q3_U3_1-2_WH_SA_JOW_20210506_3_B11_WDH.32832.32832.3 File:"20210512_Q3_U3_1-2_WH_SA_JOW_20210506_3_B11_WDH.raw"_ NativeID:"controllerType=0 controllerNumber=1 scan=32832"	JOW_20210506_XL_s3_xiViewer_spectra.mgf	1	20.0 ppm	peptide;a;b;y	1111.590597228125	1111.5799761	FALSE	FALSE	18.0	FALSE	TRUE	FALSE	FALSE
QVHPDTGISSKAMSIMNSFVNDVFER	KLPFQR	44	65	14	1	H2b	H3K4CC110A	5	196.08479216	1949	(-1) 20210512_Q3_U3_1-2_WH_SA_JOW_20210506_3_B11_WDH.32937.32937.5 File:"20210512_Q3_U3_1-2_WH_SA_JOW_20210506_3_B11_WDH.raw"_ NativeID:"controllerType=0 controllerNumber=1 scan=32937"	JOW_20210506_XL_s3_xiViewer_spectra.mgf	1	20.0 ppm	peptide;a;b;y	779.396313903281	779.39527852	FALSE	FALSE	32.0	FALSE	TRUE	FALSE	FALSE
QVHPDTGISSKAMSIMNSFVNDVFER	KLPFQR	44	65	6	1	H2b	H3K4CC110A	4	196.08479216	806	(-1) 20210512_Q3_U3_1-2_WH_SA_JOW_20210506_3_B11_WDH.33963.33963.4 File:"20210512_Q3_U3_1-2_WH_SA_JOW_20210506_3_B11_WDH.raw"_ NativeID:"controllerType=0 controllerNumber=1 scan=33963"	JOW_20210506_XL_s3_xiViewer_spectra.mgf	1	20.0 ppm	peptide;a;b;y	973.9917150109379	973.992279055	FALSE	FALSE	14.0	FALSE	TRUE	FALSE	FALSE
DLASQIENQLDKVSTAMLSK	GPGSMoxVAR	118	1	19	0	Mer2	Mer2	4	196.08479216	1886	(-1) 20210512_Q3_U3_1-2_WH_SA_JOW_20210506_3_B11_WDH.35045.35045.4 File:"20210512_Q3_U3_1-2_WH_SA_JOW_20210506_3_B11_WDH.raw"_ NativeID:"controllerType=0 controllerNumber=1 scan=35045"	JOW_20210506_XL_s3_xiViewer_spectra.mgf	1	20.0 ppm	peptide;a;b;y	794.911026534375	794.903604125	FALSE	FALSE	136.0	FALSE	TRUE	FALSE	FALSE
TIIPWEELRPDTLESEL	GPGSMVAR	302	1	1	0	Mer2	Mer2	3	196.08479216	1419	(-1) 20210512_Q3_U3_1-2_WH_SA_JOW_20210506_3_B11_WDH.35117.35117.3 File:"20210512_Q3_U3_1-2_WH_SA_JOW_20210506_3_B11_WDH.raw"_ NativeID:"controllerType=0 controllerNumber=1 scan=35117"	JOW_20210506_XL_s3_xiViewer_spectra.mgf	1	20.0 ppm	peptide;a;b;y	1004.185751036719	1004.1778548666666	FALSE	FALSE	49.0	FALSE	TRUE	FALSE	FALSE
QILEWAGKLELESMoxELR	GPGSMVAR	58	1	8	0	Mer2	Mer2	3	196.08479216	1456	(-1) 20210512_Q3_U3_1-2_WH_SA_JOW_20210506_3_B11_WDH.36470.36470.3 File:"20210512_Q3_U3_1-2_WH_SA_JOW_20210506_3_B11_WDH.raw"_ NativeID:"controllerType=0 controllerNumber=1 scan=36470"	JOW_20210506_XL_s3_xiViewer_spectra.mgf	1	20.0 ppm	peptide;a;b;y	1010.867635802344	1010.8510847399999	FALSE	FALSE	21.0	FALSE	TRUE	FALSE	FALSE
DMoxTLKTLEDDLQEVQEISLPLFK	LKTDEDR	186	133	5	3	Spp1	Spp1	3	196.08479216	1458	(-1) 20210512_Q3_U3_1-2_WH_SA_JOW_20210506_3_B11_WDH.36624.36624.3 File:"20210512_Q3_U3_1-2_WH_SA_JOW_20210506_3_B11_WDH.raw"_ NativeID:"controllerType=0 controllerNumber=1 scan=36624"	JOW_20210506_XL_s3_xiViewer_spectra.mgf	1	20.0 ppm	peptide;a;b;y	1264.987203673438	1264.9748313133334	FALSE	FALSE	28.0	FALSE	TRUE	FALSE	FALSE
QILEWAGKLELESMELR	GPGSMVAR	58	1	13	0	Mer2	Mer2	3	196.08479216	414	(-1) 20210512_Q3_U3_1-2_WH_SA_JOW_20210506_3_B11_WDH.38425.38425.3 File:"20210512_Q3_U3_1-2_WH_SA_JOW_20210506_3_B11_WDH.raw"_ NativeID:"controllerType=0 controllerNumber=1 scan=38425"	JOW_20210506_XL_s3_xiViewer_spectra.mgf	1	20.0 ppm	peptide;a;b;y	1005.528219298438	1005.51944654	FALSE	FALSE	93.0	FALSE	TRUE	FALSE	FALSE
YNSKITR	LKTDEDR	160	133	4	2	Mer2	Spp1	4	196.08479216	2087	(-1) 20210512_Q3_U3_1-2_WH_SA_JOW_20210506_3_B6_B5_B4.10661.10661.4 File:"20210512_Q3_U3_1-2_WH_SA_JOW_20210506_3_B6_B5_B4.raw"_ NativeID:"controllerType=0 controllerNumber=1 scan=10661"	JOW_20210506_XL_s3_xiViewer_spectra.mgf	1	20.0 ppm	peptide;a;b;y	489.00562572463605	489.0063556575	FALSE	FALSE	78.0	FALSE	TRUE	FALSE	FALSE
YNSKITR	YNSKITR	160	160	4	6	Mer2	Mer2	4	196.08479216	197	(-1) 20210512_Q3_U3_1-2_WH_SA_JOW_20210506_3_B6_B5_B4.12153.12153.4 File:"20210512_Q3_U3_1-2_WH_SA_JOW_20210506_3_B6_B5_B4.raw"_ NativeID:"controllerType=0 controllerNumber=1 scan=12153"	JOW_20210506_XL_s3_xiViewer_spectra.mgf	1	20.0 ppm	peptide;a;b;y	490.265814435794	490.26680698	FALSE	FALSE	186.0	FALSE	TRUE	FALSE	FALSE
KNICcmGYCcmSTYER	LKTDEDR	264	133	1	2	Spp1	Spp1	4	196.08479216	46	(-1) 20210512_Q3_U3_1-2_WH_SA_JOW_20210506_3_B6_B5_B4.14556.14556.4 File:"20210512_Q3_U3_1-2_WH_SA_JOW_20210506_3_B6_B5_B4.raw"_ NativeID:"controllerType=0 controllerNumber=1 scan=14556"	JOW_20210506_XL_s3_xiViewer_spectra.mgf	1	20.0 ppm	peptide;a;b;y	656.3067784875	656.30352602	FALSE	FALSE	30.0	FALSE	TRUE	FALSE	FALSE
KESYAIYVYK	LAHYNKR	31	77	1	6	H2b	H2b	3	196.08479216	1869	(-1) 20210512_Q3_U3_1-2_WH_SA_JOW_20210506_3_B6_B5_B4.15590.15590.3 File:"20210512_Q3_U3_1-2_WH_SA_JOW_20210506_3_B6_B5_B4.raw"_ NativeID:"controllerType=0 controllerNumber=1 scan=15590"	JOW_20210506_XL_s3_xiViewer_spectra.mgf	1	20.0 ppm	peptide;a;b;y	787.423605040625	787.41809804	FALSE	FALSE	47.0	FALSE	TRUE	FALSE	FALSE
ENSDKLIK	ENSDKLIK	75	75	5	5	Mer2	Mer2	4	196.08479216	942	(-1) 20210512_Q3_U3_1-2_WH_SA_JOW_20210506_3_B6_B5_B4.16041.16041.4 File:"20210512_Q3_U3_1-2_WH_SA_JOW_20210506_3_B6_B5_B4.raw"_ NativeID:"controllerType=0 controllerNumber=1 scan=16041"	JOW_20210506_XL_s3_xiViewer_spectra.mgf	1	20.0 ppm	peptide;a;b;y	522.7881017296879	522.785029485	FALSE	FALSE	141.0	FALSE	TRUE	FALSE	FALSE
KNICcmGYCcmSTYER	GPGSMVAR	264	1	1	4	Spp1	Mer2	3	196.08479216	522	(-1) 20210512_Q3_U3_1-2_WH_SA_JOW_20210506_3_B6_B5_B4.19162.19162.3 File:"20210512_Q3_U3_1-2_WH_SA_JOW_20210506_3_B6_B5_B4.raw"_ NativeID:"controllerType=0 controllerNumber=1 scan=19162"	JOW_20210506_XL_s3_xiViewer_spectra.mgf	1	20.0 ppm	peptide;a;b;y	840.72365386875	840.7191250733334	FALSE	FALSE	26.0	FALSE	TRUE	FALSE	FALSE
EIAQDFKTDLR	DAVTYTEHAKR	74	68	7	6	H3K4CC110A	H4	5	196.08479216	320	(-1) 20210512_Q3_U3_1-2_WH_SA_JOW_20210506_3_B6_B5_B4.19947.19947.5 File:"20210512_Q3_U3_1-2_WH_SA_JOW_20210506_3_B6_B5_B4.raw"_ NativeID:"controllerType=0 controllerNumber=1 scan=19947"	JOW_20210506_XL_s3_xiViewer_spectra.mgf	1	20.0 ppm	peptide;a;b;y	565.091870543906	565.088123178	FALSE	FALSE	169.0	FALSE	TRUE	FALSE	FALSE
SIFSHSGKVTNAGALEESDK	GPGSMVAR	38	1	4	0	Mer2	Mer2	4	196.08479216	1336	(-1) 20210512_Q3_U3_1-2_WH_SA_JOW_20210506_3_B6_B5_B4.20598.20598.4 File:"20210512_Q3_U3_1-2_WH_SA_JOW_20210506_3_B6_B5_B4.raw"_ NativeID:"controllerType=0 controllerNumber=1 scan=20598"	JOW_20210506_XL_s3_xiViewer_spectra.mgf	1	20.0 ppm	peptide;a;b;y	762.382767257031	762.377916515	FALSE	FALSE	176.0	FALSE	TRUE	FALSE	FALSE
LLLPGELAKHAVSEGTK	EIAQDFKTDLR	97	74	16	7	H2b	H3K4CC110A	4	196.08479216	1118	(-1) 20210512_Q3_U3_1-2_WH_SA_JOW_20210506_3_B6_B5_B4.27126.27126.4 File:"20210512_Q3_U3_1-2_WH_SA_JOW_20210506_3_B6_B5_B4.raw"_ NativeID:"controllerType=0 controllerNumber=1 scan=27126"	JOW_20210506_XL_s3_xiViewer_spectra.mgf	1	20.0 ppm	peptide;a;b;y	824.2032628625	824.1989524875	FALSE	FALSE	24.0	FALSE	TRUE	FALSE	FALSE
CcmTQEMLFNVGSQLEDVHK	LKTDEDR	181	133	2	2	Mer2	Spp1	4	196.08479216	791	(-1) 20210512_Q3_U3_1-2_WH_SA_JOW_20210506_3_B6_B5_B4.27251.27251.4 File:"20210512_Q3_U3_1-2_WH_SA_JOW_20210506_3_B6_B5_B4.raw"_ NativeID:"controllerType=0 controllerNumber=1 scan=27251"	JOW_20210506_XL_s3_xiViewer_spectra.mgf	1	20.0 ppm	peptide;a;b;y	802.387161788281	802.3827702	FALSE	FALSE	31.0	FALSE	TRUE	FALSE	FALSE
KTVTAMDVVYALK	EIAQDFKTDLR	79	74	1	7	H4	H3K4CC110A	4	196.08479216	2093	(-1) 20210512_Q3_U3_1-2_WH_SA_JOW_20210506_3_B6_B5_B4.29664.29664.4 File:"20210512_Q3_U3_1-2_WH_SA_JOW_20210506_3_B6_B5_B4.raw"_ NativeID:"controllerType=0 controllerNumber=1 scan=29664"	JOW_20210506_XL_s3_xiViewer_spectra.mgf	1	20.0 ppm	peptide;a;b;y	743.15150505	743.1467657325	FALSE	FALSE	115.0	FALSE	TRUE	FALSE	FALSE
KTVTAMDVVYALK	EIAQDFKTDLR	79	74	1	8	H4	H3K4CC110A	3	196.08479216	862	(-1) 20210512_Q3_U3_1-2_WH_SA_JOW_20210506_3_B6_B5_B4.29696.29696.3 File:"20210512_Q3_U3_1-2_WH_SA_JOW_20210506_3_B6_B5_B4.raw"_ NativeID:"controllerType=0 controllerNumber=1 scan=29696"	JOW_20210506_XL_s3_xiViewer_spectra.mgf	1	20.0 ppm	peptide;a;b;y	990.532369689063	990.5265955166666	FALSE	FALSE	48.0	FALSE	TRUE	FALSE	FALSE
GVLKVFLENVIR	DNIQGITKPAIR	56	24	4	8	H4	H4	4	196.08479216	128	(-1) 20210512_Q3_U3_1-2_WH_SA_JOW_20210506_3_B6_B5_B4.33754.33754.4 File:"20210512_Q3_U3_1-2_WH_SA_JOW_20210506_3_B6_B5_B4.raw"_ NativeID:"controllerType=0 controllerNumber=1 scan=33754"	JOW_20210506_XL_s3_xiViewer_spectra.mgf	1	20.0 ppm	peptide;a;b;y	727.679276046094	727.6749163525	FALSE	FALSE	40.0	FALSE	TRUE	FALSE	FALSE
GVLKVFLENVIR	DNIQGITKPAIR	56	24	4	7	H4	H4	3	196.08479216	1882	(-1) 20210512_Q3_U3_1-2_WH_SA_JOW_20210506_3_B6_B5_B4.33771.33771.3 File:"20210512_Q3_U3_1-2_WH_SA_JOW_20210506_3_B6_B5_B4.raw"_ NativeID:"controllerType=0 controllerNumber=1 scan=33771"	JOW_20210506_XL_s3_xiViewer_spectra.mgf	1	20.0 ppm	peptide;a;b;y	969.902731017188	969.89746301	FALSE	FALSE	20.0	FALSE	TRUE	FALSE	FALSE
QHETEKSMoxR	GSGRK	172	1	6	2	Mer2	DECOY:H2a	4	196.08479216	238	(-1) 20210512_Q3_U3_1-2_WH_SA_JOW_20210506_3_B6_B5_B4.5590.5590.4 File:"20210512_Q3_U3_1-2_WH_SA_JOW_20210506_3_B6_B5_B4.raw"_ NativeID:"controllerType=0 controllerNumber=1 scan=5590"	JOW_20210506_XL_s3_xiViewer_spectra.mgf	1	20.0 ppm	peptide;a;b;y	465.98304801875	465.9799779425	FALSE	TRUE	5.0	TRUE	FALSE	TRUE	FALSE
LAHYNKR	LAHYNKR	77	77	6	6	H2b	H2b	3	196.08479216	960	(-1) 20210512_Q3_U3_1-2_WH_SA_JOW_20210506_3_B6_B5_B4.7452.7452.3 File:"20210512_Q3_U3_1-2_WH_SA_JOW_20210506_3_B6_B5_B4.raw"_ NativeID:"controllerType=0 controllerNumber=1 scan=7452"	JOW_20210506_XL_s3_xiViewer_spectra.mgf	1	20.0 ppm	peptide;a;b;y	666.7019863882811	666.6975297133333	FALSE	FALSE	68.0	FALSE	TRUE	FALSE	FALSE
LAHYNKR	LAHYNKR	77	77	6	6	H2b	H2b	4	196.08479216	531	(-1) 20210512_Q3_U3_1-2_WH_SA_JOW_20210506_3_B6_B5_B4.7471.7471.4 File:"20210512_Q3_U3_1-2_WH_SA_JOW_20210506_3_B6_B5_B4.raw"_ NativeID:"controllerType=0 controllerNumber=1 scan=7471"	JOW_20210506_XL_s3_xiViewer_spectra.mgf	1	20.0 ppm	peptide;a;b;y	500.2774816125	500.27496638	FALSE	FALSE	28.0	FALSE	TRUE	FALSE	FALSE
SSSPTLSTSQNHNSEDNDDASHR	LKTDEDR	273	133	21	2	Mer2	Spp1	4	196.08479216	1516	(-1) 20210512_Q3_U3_1-2_WH_SA_JOW_20210506_3_B6_B5_B4.8051.8051.4 File:"20210512_Q3_U3_1-2_WH_SA_JOW_20210506_3_B6_B5_B4.raw"_ NativeID:"controllerType=0 controllerNumber=1 scan=8051"	JOW_20210506_XL_s3_xiViewer_spectra.mgf	1	20.0 ppm	peptide;a;b;y	890.151932296094	890.1456337375	FALSE	FALSE	78.0	FALSE	TRUE	FALSE	FALSE
LKTDEDR	LKTDEDR	133	133	2	2	Spp1	Spp1	3	196.08479216	741	(-1) 20210512_Q3_U3_1-2_WH_SA_JOW_20210506_3_B6_B5_B4.8248.8248.3 File:"20210512_Q3_U3_1-2_WH_SA_JOW_20210506_3_B6_B5_B4.raw"_ NativeID:"controllerType=0 controllerNumber=1 scan=8248"	JOW_20210506_XL_s3_xiViewer_spectra.mgf	1	20.0 ppm	peptide;a;b;y	649.9964199820311	649.9921136533334	FALSE	FALSE	127.0	FALSE	TRUE	FALSE	FALSE
YNSKITR	WKLTR	160	95	4	2	Mer2	DECOY:Spp1	4	196.08479216	961	(-1) 20210512_Q3_U3_1-2_WH_SA_JOW_20210506_3_B8.10346.10346.4 File:"20210512_Q3_U3_1-2_WH_SA_JOW_20210506_3_B8.raw"_ NativeID:"controllerType=0 controllerNumber=1 scan=10346"	JOW_20210506_XL_s3_xiViewer_spectra.mgf	1	20.0 ppm	peptide;a;b;y	445.756534488738	445.752064155	FALSE	TRUE	28.0	TRUE	FALSE	TRUE	FALSE
SSSPTLSTSQNHNSEDNDDASHR	TLWKR	273	95	8	4	Mer2	Spp1	5	196.08479216	848	(-1) 20210512_Q3_U3_1-2_WH_SA_JOW_20210506_3_B8.11196.11196.5 File:"20210512_Q3_U3_1-2_WH_SA_JOW_20210506_3_B8.raw"_ NativeID:"controllerType=0 controllerNumber=1 scan=11196"	JOW_20210506_XL_s3_xiViewer_spectra.mgf	1	20.0 ppm	peptide;a;b;y	677.7201054071879	677.714529064	FALSE	FALSE	41.0	FALSE	TRUE	FALSE	FALSE
SSSPTLSTSQNHNSEDNDDASHR	GPGSMVAR	273	1	7	0	Mer2	Mer2	5	196.08479216	967	(-1) 20210512_Q3_U3_1-2_WH_SA_JOW_20210506_3_B8.11201.11201.5 File:"20210512_Q3_U3_1-2_WH_SA_JOW_20210506_3_B8.raw"_ NativeID:"controllerType=0 controllerNumber=1 scan=11201"	JOW_20210506_XL_s3_xiViewer_spectra.mgf	1	20.0 ppm	peptide;a;b;y	691.913525817344	691.90807177	FALSE	FALSE	46.0	FALSE	TRUE	FALSE	FALSE
KTVTKQAK	YNSKITR	14	160	1	4	DECOY:H2b	Mer2	3	196.08479216	1343	(-1) 20210512_Q3_U3_1-2_WH_SA_JOW_20210506_3_B8.11713.11713.3 File:"20210512_Q3_U3_1-2_WH_SA_JOW_20210506_3_B8.raw"_ NativeID:"controllerType=0 controllerNumber=1 scan=11713"	JOW_20210506_XL_s3_xiViewer_spectra.mgf	1	20.0 ppm	peptide;a;b;y	660.715437854642	660.7127339466666	TRUE	FALSE	4.0	TRUE	FALSE	TRUE	FALSE
KKNSSRSR	YNSKITR	254	160	1	6	Spp1	Mer2	4	196.08479216	762	(-1) 20210512_Q3_U3_1-2_WH_SA_JOW_20210506_3_B8.12219.12219.4 File:"20210512_Q3_U3_1-2_WH_SA_JOW_20210506_3_B8.raw"_ NativeID:"controllerType=0 controllerNumber=1 scan=12219"	JOW_20210506_XL_s3_xiViewer_spectra.mgf	1	20.0 ppm	peptide;a;b;y	510.53285898660204	510.5330719325	FALSE	FALSE	16.0	FALSE	TRUE	FALSE	FALSE
DAVTYTEHAKR	DAVTYTEHAKR	68	68	10	10	H4	H4	4	196.08479216	1425	(-1) 20210512_Q3_U3_1-2_WH_SA_JOW_20210506_3_B8.12549.12549.4 File:"20210512_Q3_U3_1-2_WH_SA_JOW_20210506_3_B8.raw"_ NativeID:"controllerType=0 controllerNumber=1 scan=12549"	JOW_20210506_XL_s3_xiViewer_spectra.mgf	1	20.0 ppm	peptide;a;b;y	694.8507238	694.846680925	FALSE	FALSE	31.0	FALSE	TRUE	FALSE	FALSE
YNSKITR	GPGSMoxVAR	160	1	4	0	Mer2	Mer2	3	196.08479216	1959	(-1) 20210512_Q3_U3_1-2_WH_SA_JOW_20210506_3_B8.12641.12641.3 File:"20210512_Q3_U3_1-2_WH_SA_JOW_20210506_3_B8.raw"_ NativeID:"controllerType=0 controllerNumber=1 scan=12641"	JOW_20210506_XL_s3_xiViewer_spectra.mgf	1	20.0 ppm	peptide;a;b;y	622.992391661719	622.9878694566667	FALSE	FALSE	20.0	FALSE	TRUE	FALSE	FALSE
YNSKITR	GKQGGKTR	160	4	4	6	Mer2	H2a	3	196.08479216	1950	(-1) 20210512_Q3_U3_1-2_WH_SA_JOW_20210506_3_B8.12927.12927.3 File:"20210512_Q3_U3_1-2_WH_SA_JOW_20210506_3_B8.raw"_ NativeID:"controllerType=0 controllerNumber=1 scan=12927"	JOW_20210506_XL_s3_xiViewer_spectra.mgf	1	20.0 ppm	peptide;a;b;y	636.69584878266	636.6851782933334	FALSE	FALSE	4.0	FALSE	TRUE	FALSE	FALSE
LKTDEDR	TLWKR	133	95	2	4	Spp1	Spp1	3	196.08479216	669	(-1) 20210512_Q3_U3_1-2_WH_SA_JOW_20210506_3_B8.13301.13301.3 File:"20210512_Q3_U3_1-2_WH_SA_JOW_20210506_3_B8.raw"_ NativeID:"controllerType=0 controllerNumber=1 scan=13301"	JOW_20210506_XL_s3_xiViewer_spectra.mgf	1	20.0 ppm	peptide;a;b;y	592.3247891226561	592.3197249833333	FALSE	FALSE	11.0	FALSE	TRUE	FALSE	FALSE
ISDCcmYKPCcmLQDSKYCcmSEEHGR	LKTDEDR	103	133	14	2	Spp1	Spp1	4	196.08479216	1722	(-1) 20210512_Q3_U3_1-2_WH_SA_JOW_20210506_3_B8.13934.13934.4 File:"20210512_Q3_U3_1-2_WH_SA_JOW_20210506_3_B8.raw"_ NativeID:"controllerType=0 controllerNumber=1 scan=13934"	JOW_20210506_XL_s3_xiViewer_spectra.mgf	1	20.0 ppm	peptide;a;b;y	926.670486983594	926.6659904975	FALSE	FALSE	11.0	FALSE	TRUE	FALSE	FALSE
ISDCcmYKPCcmLQDSKYCcmSEEHGR	LKTDEDR	103	133	12	2	Spp1	Spp1	5	196.08479216	1855	(-1) 20210512_Q3_U3_1-2_WH_SA_JOW_20210506_3_B8.13950.13950.5 File:"20210512_Q3_U3_1-2_WH_SA_JOW_20210506_3_B8.raw"_ NativeID:"controllerType=0 controllerNumber=1 scan=13950"	JOW_20210506_XL_s3_xiViewer_spectra.mgf	1	20.0 ppm	peptide;a;b;y	741.539807555625	741.534247674	FALSE	FALSE	31.0	FALSE	TRUE	FALSE	FALSE
LIKVLNENSK	TKSDSSYR	80	143	3	1	Mer2	Mer2	3	196.08479216	2052	(-1) 20210512_Q3_U3_1-2_WH_SA_JOW_20210506_3_B8.14046.14046.3 File:"20210512_Q3_U3_1-2_WH_SA_JOW_20210506_3_B8.raw"_ NativeID:"controllerType=0 controllerNumber=1 scan=14046"	JOW_20210506_XL_s3_xiViewer_spectra.mgf	1	20.0 ppm	peptide;a;b;y	766.082662657813	766.07628904	FALSE	FALSE	11.0	FALSE	TRUE	FALSE	FALSE
KMVEQTGHIDK	GPGSMVAR	144	1	1	0	Spp1	Mer2	3	196.08479216	2094	(-1) 20210512_Q3_U3_1-2_WH_SA_JOW_20210506_3_B8.15124.15124.3 File:"20210512_Q3_U3_1-2_WH_SA_JOW_20210506_3_B8.raw"_ NativeID:"controllerType=0 controllerNumber=1 scan=15124"	JOW_20210506_XL_s3_xiViewer_spectra.mgf	1	20.0 ppm	peptide;a;b;y	752.378439025	752.3805496366667	FALSE	FALSE	7.0	FALSE	TRUE	FALSE	FALSE
VTIMoxPKDIQLAR	RGGVKR	118	40	6	5	H3K4CC110A	H4	5	196.08479216	36	(-1) 20210512_Q3_U3_1-2_WH_SA_JOW_20210506_3_B8.15178.15178.5 File:"20210512_Q3_U3_1-2_WH_SA_JOW_20210506_3_B8.raw"_ NativeID:"controllerType=0 controllerNumber=1 scan=15178"	JOW_20210506_XL_s3_xiViewer_spectra.mgf	1	20.0 ppm	peptide;a;b;y	454.468335387656	454.465196924	FALSE	FALSE	10.0	FALSE	TRUE	FALSE	FALSE
YNSKITR	GPGSMVAR	160	1	4	0	Mer2	Mer2	3	196.08479216	1355	(-1) 20210512_Q3_U3_1-2_WH_SA_JOW_20210506_3_B8.16724.16724.3 File:"20210512_Q3_U3_1-2_WH_SA_JOW_20210506_3_B8.raw"_ NativeID:"controllerType=0 controllerNumber=1 scan=16724"	JOW_20210506_XL_s3_xiViewer_spectra.mgf	1	20.0 ppm	peptide;a;b;y	617.654920397625	617.6562312566667	FALSE	FALSE	48.0	FALSE	TRUE	FALSE	FALSE
KESYAIYVYK	KGNYAER	31	36	1	1	H2b	H2a	4	196.08479216	830	(-1) 20210512_Q3_U3_1-2_WH_SA_JOW_20210506_3_B8.17068.17068.4 File:"20210512_Q3_U3_1-2_WH_SA_JOW_20210506_3_B8.raw"_ NativeID:"controllerType=0 controllerNumber=1 scan=17068"	JOW_20210506_XL_s3_xiViewer_spectra.mgf	1	20.0 ppm	peptide;a;b;y	574.799210128125	574.795662865	FALSE	FALSE	50.0	FALSE	TRUE	FALSE	FALSE
NKDAIINGEGSLPK	LKTDEDR	81	133	2	2	Spp1	Spp1	4	196.08479216	962	(-1) 20210512_Q3_U3_1-2_WH_SA_JOW_20210506_3_B8.17598.17598.4 File:"20210512_Q3_U3_1-2_WH_SA_JOW_20210506_3_B8.raw"_ NativeID:"controllerType=0 controllerNumber=1 scan=17598"	JOW_20210506_XL_s3_xiViewer_spectra.mgf	1	20.0 ppm	peptide;a;b;y	632.583694991406	632.5804159725	FALSE	FALSE	23.0	FALSE	TRUE	FALSE	FALSE
LIKVLNENSK	ENSDKLIK	80	75	3	5	Mer2	Mer2	3	196.08479216	721	(-1) 20210512_Q3_U3_1-2_WH_SA_JOW_20210506_3_B8.19014.19014.3 File:"20210512_Q3_U3_1-2_WH_SA_JOW_20210506_3_B8.raw"_ NativeID:"controllerType=0 controllerNumber=1 scan=19014"	JOW_20210506_XL_s3_xiViewer_spectra.mgf	1	20.0 ppm	peptide;a;b;y	767.106161192969	767.1004345966667	FALSE	FALSE	39.0	FALSE	TRUE	FALSE	FALSE
EIAQDFKTDLR	DAVTYTEHAKR	74	68	7	10	H3K4CC110A	H4	3	196.08479216	519	(-1) 20210512_Q3_U3_1-2_WH_SA_JOW_20210506_3_B8.20604.20604.3 File:"20210512_Q3_U3_1-2_WH_SA_JOW_20210506_3_B8.raw"_ NativeID:"controllerType=0 controllerNumber=1 scan=20604"	JOW_20210506_XL_s3_xiViewer_spectra.mgf	1	20.0 ppm	peptide;a;b;y	941.1475430289061	941.1420210433333	FALSE	FALSE	76.0	FALSE	TRUE	FALSE	FALSE
EIAQDFKTDLR	DAVTYTEHAKR	74	68	7	10	H3K4CC110A	H4	4	196.08479216	964	(-1) 20210512_Q3_U3_1-2_WH_SA_JOW_20210506_3_B8.20723.20723.4 File:"20210512_Q3_U3_1-2_WH_SA_JOW_20210506_3_B8.raw"_ NativeID:"controllerType=0 controllerNumber=1 scan=20723"	JOW_20210506_XL_s3_xiViewer_spectra.mgf	1	20.0 ppm	peptide;a;b;y	706.112259444531	706.1083348775	FALSE	FALSE	91.0	FALSE	TRUE	FALSE	FALSE
EIAQDFKTDLR	DAVTYTEHAKR	74	68	7	10	H3K4CC110A	H4	3	196.08479216	949	(-1) 20210512_Q3_U3_1-2_WH_SA_JOW_20210506_3_B8.22397.22397.3 File:"20210512_Q3_U3_1-2_WH_SA_JOW_20210506_3_B8.raw"_ NativeID:"controllerType=0 controllerNumber=1 scan=22397"	JOW_20210506_XL_s3_xiViewer_spectra.mgf	1	20.0 ppm	peptide;a;b;y	941.147848204688	941.1420210433333	FALSE	FALSE	57.0	FALSE	TRUE	FALSE	FALSE
YNSKITR	YNSKITR	160	160	4	4	Mer2	Mer2	3	196.08479216	711	(-1) 20210512_Q3_U3_1-2_WH_SA_JOW_20210506_3_B8.22998.22998.3 File:"20210512_Q3_U3_1-2_WH_SA_JOW_20210506_3_B8.raw"_ NativeID:"controllerType=0 controllerNumber=1 scan=22998"	JOW_20210506_XL_s3_xiViewer_spectra.mgf	1	20.0 ppm	peptide;a;b;y	653.3553067007811	653.35331718	FALSE	FALSE	5.0	FALSE	TRUE	FALSE	FALSE
DNIQGITKPAIR	KLPFQR	24	65	7	1	H4	H3K4CC110A	4	196.08479216	2092	(-1) 20210512_Q3_U3_1-2_WH_SA_JOW_20210506_3_B8.23989.23989.4 File:"20210512_Q3_U3_1-2_WH_SA_JOW_20210506_3_B8.raw"_ NativeID:"controllerType=0 controllerNumber=1 scan=23989"	JOW_20210506_XL_s3_xiViewer_spectra.mgf	1	20.0 ppm	peptide;a;b;y	578.085281905469	578.0826632775	FALSE	FALSE	36.0	FALSE	TRUE	FALSE	FALSE
NDEELNKLLGR	GPGSMVAR	89	1	7	0	H2a	Mer2	3	196.08479216	1797	(-1) 20210512_Q3_U3_1-2_WH_SA_JOW_20210506_3_B8.27854.27854.3 File:"20210512_Q3_U3_1-2_WH_SA_JOW_20210506_3_B8.raw"_ NativeID:"controllerType=0 controllerNumber=1 scan=27854"	JOW_20210506_XL_s3_xiViewer_spectra.mgf	1	20.0 ppm	peptide;a;b;y	757.39552886875	757.3901021466667	FALSE	FALSE	16.0	FALSE	TRUE	FALSE	FALSE
TDDEKEIFDQIVVR	LKTDEDR	172	133	5	2	Spp1	Spp1	3	196.08479216	615	(-1) 20210512_Q3_U3_1-2_WH_SA_JOW_20210506_3_B8.28101.28101.3 File:"20210512_Q3_U3_1-2_WH_SA_JOW_20210506_3_B8.raw"_ NativeID:"controllerType=0 controllerNumber=1 scan=28101"	JOW_20210506_XL_s3_xiViewer_spectra.mgf	1	20.0 ppm	peptide;a;b;y	926.804586485938	926.7979199666667	FALSE	FALSE	23.0	FALSE	TRUE	FALSE	FALSE
EIAQDFKTDLR	EIAQDFKTDLR	74	74	7	7	H3K4CC110A	H3K4CC110A	3	196.08479216	1326	(-1) 20210512_Q3_U3_1-2_WH_SA_JOW_20210506_3_B8.28243.28243.3 File:"20210512_Q3_U3_1-2_WH_SA_JOW_20210506_3_B8.raw"_ NativeID:"controllerType=0 controllerNumber=1 scan=28243"	JOW_20210506_XL_s3_xiViewer_spectra.mgf	1	20.0 ppm	peptide;a;b;y	956.1641445914061	956.1575596466668	FALSE	FALSE	215.0	FALSE	TRUE	FALSE	FALSE
KFGQLDFIDNNIVVK	LKTDEDR	157	133	1	2	Spp1	Spp1	4	196.08479216	1663	(-1) 20210512_Q3_U3_1-2_WH_SA_JOW_20210506_3_B8.29058.29058.4 File:"20210512_Q3_U3_1-2_WH_SA_JOW_20210506_3_B8.raw"_ NativeID:"controllerType=0 controllerNumber=1 scan=29058"	JOW_20210506_XL_s3_xiViewer_spectra.mgf	1	20.0 ppm	peptide;a;b;y	706.1284337609379	706.1237192875	FALSE	FALSE	112.0	FALSE	TRUE	FALSE	FALSE
TDDEKEIFDQIVVR	LKTDEDR	172	133	5	3	Spp1	Spp1	3	196.08479216	944	(-1) 20210512_Q3_U3_1-2_WH_SA_JOW_20210506_3_B8.29084.29084.3 File:"20210512_Q3_U3_1-2_WH_SA_JOW_20210506_3_B8.raw"_ NativeID:"controllerType=0 controllerNumber=1 scan=29084"	JOW_20210506_XL_s3_xiViewer_spectra.mgf	1	20.0 ppm	peptide;a;b;y	926.804220275	926.7979199666667	FALSE	FALSE	29.0	FALSE	TRUE	FALSE	FALSE
LLLPGELAKHAVSEGTK	NDEELNKLLGR	97	89	9	7	H2b	H2a	4	196.08479216	1327	(-1) 20210512_Q3_U3_1-2_WH_SA_JOW_20210506_3_B8.30422.30422.4 File:"20210512_Q3_U3_1-2_WH_SA_JOW_20210506_3_B8.raw"_ NativeID:"controllerType=0 controllerNumber=1 scan=30422"	JOW_20210506_XL_s3_xiViewer_spectra.mgf	1	20.0 ppm	peptide;a;b;y	815.453568038281	815.44776473	FALSE	FALSE	69.0	FALSE	TRUE	FALSE	FALSE
LLLPGELAKHAVSEGTK	NDEELNKLLGR	97	89	16	7	H2b	H2a	4	196.08479216	151	(-1) 20210512_Q3_U3_1-2_WH_SA_JOW_20210506_3_B8.30607.30607.4 File:"20210512_Q3_U3_1-2_WH_SA_JOW_20210506_3_B8.raw"_ NativeID:"controllerType=0 controllerNumber=1 scan=30607"	JOW_20210506_XL_s3_xiViewer_spectra.mgf	1	20.0 ppm	peptide;a;b;y	815.453323897656	815.44776473	FALSE	FALSE	127.0	FALSE	TRUE	FALSE	FALSE
KTVTAMDVVYALK	EIAQDFKTDLR	79	74	1	8	H4	H3K4CC110A	3	196.08479216	1120	(-1) 20210512_Q3_U3_1-2_WH_SA_JOW_20210506_3_B8.31835.31835.3 File:"20210512_Q3_U3_1-2_WH_SA_JOW_20210506_3_B8.raw"_ NativeID:"controllerType=0 controllerNumber=1 scan=31835"	JOW_20210506_XL_s3_xiViewer_spectra.mgf	1	20.0 ppm	peptide;a;b;y	990.5318203726561	990.5265955166666	FALSE	FALSE	86.0	FALSE	TRUE	FALSE	FALSE
GVLKVFLENVIR	NDEELNKLLGR	56	89	4	7	H4	H2a	4	196.08479216	138	(-1) 20210512_Q3_U3_1-2_WH_SA_JOW_20210506_3_B8.39157.39157.4 File:"20210512_Q3_U3_1-2_WH_SA_JOW_20210506_3_B8.raw"_ NativeID:"controllerType=0 controllerNumber=1 scan=39157"	JOW_20210506_XL_s3_xiViewer_spectra.mgf	1	20.0 ppm	peptide;a;b;y	721.412552413281	721.40791135	FALSE	FALSE	34.0	FALSE	TRUE	FALSE	FALSE
KSTGGKAPR	KSTGGKAPR	10	10	6	6	H3K4CC110A	H3K4CC110A	4	196.08479216	156	(-1) 20210512_Q3_U3_1-2_WH_SA_JOW_20210506_3_B8.8284.8284.4 File:"20210512_Q3_U3_1-2_WH_SA_JOW_20210506_3_B8.raw"_ NativeID:"controllerType=0 controllerNumber=1 scan=8284"	JOW_20210506_XL_s3_xiViewer_spectra.mgf	1	20.0 ppm	peptide;a;b;y	500.289927544622	500.28553104	FALSE	FALSE	17.0	FALSE	TRUE	FALSE	FALSE
KTASKPGGR	RGGVKR	10	40	1	5	DECOY:H3K4CC110A	H4	4	196.08479216	1389	(-1) 20210512_Q3_U3_1-2_WH_SA_JOW_20210506_3_B8.8786.8786.4 File:"20210512_Q3_U3_1-2_WH_SA_JOW_20210506_3_B8.raw"_ NativeID:"controllerType=0 controllerNumber=1 scan=8786"	JOW_20210506_XL_s3_xiViewer_spectra.mgf	1	20.0 ppm	peptide;a;b;y	443.01652390898903	443.0117754275	TRUE	FALSE	30.0	TRUE	FALSE	TRUE	FALSE
SSSPTLSTSQNHNSEDNDDASHR	YNSKITR	273	160	21	4	Mer2	Mer2	4	196.08479216	462	(-1) 20210512_Q3_U3_1-2_WH_SA_JOW_20210506_3_B8.8938.8938.4 File:"20210512_Q3_U3_1-2_WH_SA_JOW_20210506_3_B8.raw"_ NativeID:"controllerType=0 controllerNumber=1 scan=8938"	JOW_20210506_XL_s3_xiViewer_spectra.mgf	1	20.0 ppm	peptide;a;b;y	891.412186202344	891.40608506	FALSE	FALSE	86.0	FALSE	TRUE	FALSE	FALSE
KKSVPPPR	TLWKR	254	95	1	4	Mer2	Spp1	4	196.08479216	405	(-1) 20210512_Q3_U3_1-2_WH_SA_JOW_20210506_3_B8.9195.9195.4 File:"20210512_Q3_U3_1-2_WH_SA_JOW_20210506_3_B8.raw"_ NativeID:"controllerType=0 controllerNumber=1 scan=9195"	JOW_20210506_XL_s3_xiViewer_spectra.mgf	1	20.0 ppm	peptide;a;b;y	452.5274816125	452.5229816725	FALSE	FALSE	28.0	FALSE	TRUE	FALSE	FALSE
DAVTYTEHAKR	LAHYNKR	68	77	10	6	H4	H2b	5	196.08479216	1935	(-1) 20210512_Q3_U3_1-2_WH_SA_JOW_20210506_3_B8.9721.9721.5 File:"20210512_Q3_U3_1-2_WH_SA_JOW_20210506_3_B8.raw"_ NativeID:"controllerType=0 controllerNumber=1 scan=9721"	JOW_20210506_XL_s3_xiViewer_spectra.mgf	1	20.0 ppm	peptide;a;b;y	478.253216979453	478.250114198	FALSE	FALSE	29.0	FALSE	TRUE	FALSE	FALSE
VSTAMoxLSKGDEK	YNSKITR	130	160	8	6	Mer2	Mer2	4	196.08479216	2058	(-2) 20210512_Q3_U3_1-10_WH_SA_JOW_20210506_3_B10_1zu10.10083.10083.4 File:"20210512_Q3_U3_1-10_WH_SA_JOW_20210506_3_B10_1zu10.raw"_ NativeID:"controllerType=0 controllerNumber=1 scan=10083"	JOW_20210506_XL_s3_xiViewer_spectra.mgf	1	20.0 ppm	peptide;a;b;y	590.310029142969	590.304694715	FALSE	FALSE	11.0	FALSE	TRUE	FALSE	FALSE
TRKESYAIYVYK	KGNYAER	29	36	5	1	H2b	H2a	4	196.08479216	1228	(-2) 20210512_Q3_U3_1-10_WH_SA_JOW_20210506_3_B10_1zu10.11618.11618.4 File:"20210512_Q3_U3_1-10_WH_SA_JOW_20210506_3_B10_1zu10.raw"_ NativeID:"controllerType=0 controllerNumber=1 scan=11618"	JOW_20210506_XL_s3_xiViewer_spectra.mgf	1	20.0 ppm	peptide;a;b;y	639.088593596094	639.0828602075	FALSE	FALSE	16.0	FALSE	TRUE	FALSE	FALSE
KESYAIYVYK	YNSKITR	31	160	1	4	H2b	Mer2	4	196.08479216	598	(-2) 20210512_Q3_U3_1-10_WH_SA_JOW_20210506_3_B10_1zu10.11927.11927.4 File:"20210512_Q3_U3_1-10_WH_SA_JOW_20210506_3_B10_1zu10.raw"_ NativeID:"controllerType=0 controllerNumber=1 scan=11927"	JOW_20210506_XL_s3_xiViewer_spectra.mgf	1	20.0 ppm	peptide;a;b;y	585.809601896875	585.811312925	FALSE	FALSE	13.0	FALSE	TRUE	FALSE	FALSE
SIFSHSGKVTNAGALEESDK	TKSDSSYR	38	143	18	2	Mer2	Mer2	4	196.08479216	149	(-2) 20210512_Q3_U3_1-10_WH_SA_JOW_20210506_3_B10_1zu10.12584.12584.4 File:"20210512_Q3_U3_1-10_WH_SA_JOW_20210506_3_B10_1zu10.raw"_ NativeID:"controllerType=0 controllerNumber=1 scan=12584"	JOW_20210506_XL_s3_xiViewer_spectra.mgf	1	20.0 ppm	peptide;a;b;y	804.648591154688	804.6417330425	FALSE	FALSE	7.0	FALSE	TRUE	FALSE	FALSE
VSTAMoxLSKGDEK	VSTAMLSKGDEK	130	130	7	8	Mer2	Mer2	4	196.08479216	865	(-2) 20210512_Q3_U3_1-10_WH_SA_JOW_20210506_3_B10_1zu10.12811.12811.4 File:"20210512_Q3_U3_1-10_WH_SA_JOW_20210506_3_B10_1zu10.raw"_ NativeID:"controllerType=0 controllerNumber=1 scan=12811"	JOW_20210506_XL_s3_xiViewer_spectra.mgf	1	20.0 ppm	peptide;a;b;y	686.349274748438	686.3438538	FALSE	FALSE	6.0	FALSE	TRUE	FALSE	FALSE
LIKVLNENSK	KKNSSRSR	80	254	3	1	Mer2	Spp1	4	196.08479216	369	(-2) 20210512_Q3_U3_1-10_WH_SA_JOW_20210506_3_B10_1zu10.13553.13553.4 File:"20210512_Q3_U3_1-10_WH_SA_JOW_20210506_3_B10_1zu10.raw"_ NativeID:"controllerType=0 controllerNumber=1 scan=13553"	JOW_20210506_XL_s3_xiViewer_spectra.mgf	1	20.0 ppm	peptide;a;b;y	579.583649748438	579.5842987425	FALSE	FALSE	23.0	FALSE	TRUE	FALSE	FALSE
VLLSLSKDMoxHSLQTR	LKTDEDR	199	133	14	2	Mer2	Spp1	5	196.08479216	520	(-2) 20210512_Q3_U3_1-10_WH_SA_JOW_20210506_3_B10_1zu10.14181.14181.5 File:"20210512_Q3_U3_1-10_WH_SA_JOW_20210506_3_B10_1zu10.raw"_ NativeID:"controllerType=0 controllerNumber=1 scan=14181"	JOW_20210506_XL_s3_xiViewer_spectra.mgf	1	20.0 ppm	peptide;a;b;y	563.9035286854689	563.898187378	FALSE	FALSE	163.0	FALSE	TRUE	FALSE	FALSE
DAVTYTEHAKR	YQKSTELLIR	68	55	10	3	H4	H3K4CC110A	5	196.08479216	1113	(-2) 20210512_Q3_U3_1-10_WH_SA_JOW_20210506_3_B10_1zu10.14563.14563.5 File:"20210512_Q3_U3_1-10_WH_SA_JOW_20210506_3_B10_1zu10.raw"_ NativeID:"controllerType=0 controllerNumber=1 scan=14563"	JOW_20210506_XL_s3_xiViewer_spectra.mgf	1	20.0 ppm	peptide;a;b;y	548.0958504628129	548.092124624	FALSE	FALSE	170.0	FALSE	TRUE	FALSE	FALSE
SIFSHSGKVTNAGALEESDK	GPGSMoxVAR	38	1	1	0	Mer2	Mer2	4	196.08479216	1736	(-2) 20210512_Q3_U3_1-10_WH_SA_JOW_20210506_3_B10_1zu10.14910.14910.4 File:"20210512_Q3_U3_1-10_WH_SA_JOW_20210506_3_B10_1zu10.raw"_ NativeID:"controllerType=0 controllerNumber=1 scan=14910"	JOW_20210506_XL_s3_xiViewer_spectra.mgf	1	20.0 ppm	peptide;a;b;y	766.3836375414061	766.376645165	FALSE	FALSE	74.0	FALSE	TRUE	FALSE	FALSE
ISDCcmYKPCcmLQDSK	KNICcmGYCcmSTYER	103	264	2	1	Spp1	Spp1	4	196.08479216	513	(-2) 20210512_Q3_U3_1-10_WH_SA_JOW_20210506_3_B10_1zu10.15304.15304.4 File:"20210512_Q3_U3_1-10_WH_SA_JOW_20210506_3_B10_1zu10.raw"_ NativeID:"controllerType=0 controllerNumber=1 scan=15304"	JOW_20210506_XL_s3_xiViewer_spectra.mgf	1	20.0 ppm	peptide;a;b;y	840.631867521875	840.6254428225	FALSE	FALSE	20.0	FALSE	TRUE	FALSE	FALSE
GPGSMoxSLPQWCcmPPHSTLK	LKTDEDR	1	133	0	2	Spp1	Spp1	4	196.08479216	1867	(-2) 20210512_Q3_U3_1-10_WH_SA_JOW_20210506_3_B10_1zu10.16579.16579.4 File:"20210512_Q3_U3_1-10_WH_SA_JOW_20210506_3_B10_1zu10.raw"_ NativeID:"controllerType=0 controllerNumber=1 scan=16579"	JOW_20210506_XL_s3_xiViewer_spectra.mgf	1	20.0 ppm	peptide;a;b;y	767.627900236719	767.6207521325	FALSE	FALSE	66.0	FALSE	TRUE	FALSE	FALSE
TDEISTDVSEANSEHSLMoxITETSSPFR	GPGSMoxVAR	11	1	24	0	Mer2	Mer2	4	196.08479216	704	(-2) 20210512_Q3_U3_1-10_WH_SA_JOW_20210506_3_B10_1zu10.19852.19852.4 File:"20210512_Q3_U3_1-10_WH_SA_JOW_20210506_3_B10_1zu10.raw"_ NativeID:"controllerType=0 controllerNumber=1 scan=19852"	JOW_20210506_XL_s3_xiViewer_spectra.mgf	1	20.0 ppm	peptide;a;b;y	996.9649363695311	996.957293095	FALSE	FALSE	92.0	FALSE	TRUE	FALSE	FALSE
VLLSLSKDMHSLQTR	GPGSMVAR	199	1	14	0	Mer2	Mer2	4	196.08479216	1728	(-2) 20210512_Q3_U3_1-10_WH_SA_JOW_20210506_3_B10_1zu10.20220.20220.4 File:"20210512_Q3_U3_1-10_WH_SA_JOW_20210506_3_B10_1zu10.raw"_ NativeID:"controllerType=0 controllerNumber=1 scan=20220"	JOW_20210506_XL_s3_xiViewer_spectra.mgf	1	20.0 ppm	peptide;a;b;y	675.113495939844	675.1098233575	FALSE	FALSE	44.0	FALSE	TRUE	FALSE	FALSE
KQLNIQYYEEILRR	LKTDEDR	342	133	1	3	Spp1	Spp1	5	196.08479216	2002	(-2) 20210512_Q3_U3_1-10_WH_SA_JOW_20210506_3_B10_1zu10.20231.20231.5 File:"20210512_Q3_U3_1-10_WH_SA_JOW_20210506_3_B10_1zu10.raw"_ NativeID:"controllerType=0 controllerNumber=1 scan=20231"	JOW_20210506_XL_s3_xiViewer_spectra.mgf	1	20.0 ppm	peptide;a;b;y	588.3190560292189	588.314392874	FALSE	FALSE	76.0	FALSE	TRUE	FALSE	FALSE
EIAQDFKTDLR	YQKSTELLIR	74	55	7	3	H3K4CC110A	H3K4CC110A	3	196.08479216	1115	(-2) 20210512_Q3_U3_1-10_WH_SA_JOW_20210506_3_B10_1zu10.20886.20886.3 File:"20210512_Q3_U3_1-10_WH_SA_JOW_20210506_3_B10_1zu10.raw"_ NativeID:"controllerType=0 controllerNumber=1 scan=20886"	JOW_20210506_XL_s3_xiViewer_spectra.mgf	1	20.0 ppm	peptide;a;b;y	927.838970335156	927.83089539	FALSE	FALSE	47.0	FALSE	TRUE	FALSE	FALSE
KQLNIQYYEEILR	LKTDEDR	342	133	1	2	Spp1	Spp1	4	196.08479216	1766	(-2) 20210512_Q3_U3_1-10_WH_SA_JOW_20210506_3_B10_1zu10.22209.22209.4 File:"20210512_Q3_U3_1-10_WH_SA_JOW_20210506_3_B10_1zu10.raw"_ NativeID:"controllerType=0 controllerNumber=1 scan=22209"	JOW_20210506_XL_s3_xiViewer_spectra.mgf	1	20.0 ppm	peptide;a;b;y	696.122956389063	696.1158942575	FALSE	FALSE	34.0	FALSE	TRUE	FALSE	FALSE
TDEISTDVSEANSEHSLMITETSSPFR	GPGSMVAR	11	1	24	0	Mer2	Mer2	5	196.08479216	470	(-2) 20210512_Q3_U3_1-10_WH_SA_JOW_20210506_3_B10_1zu10.22747.22747.5 File:"20210512_Q3_U3_1-10_WH_SA_JOW_20210506_3_B10_1zu10.raw"_ NativeID:"controllerType=0 controllerNumber=1 scan=22747"	JOW_20210506_XL_s3_xiViewer_spectra.mgf	1	20.0 ppm	peptide;a;b;y	791.37600183	791.369323912	FALSE	FALSE	106.0	FALSE	TRUE	FALSE	FALSE
KFGQLDFIDNNIVVK	LKTDEDR	157	133	1	2	Spp1	Spp1	3	196.08479216	1082	(-2) 20210512_Q3_U3_1-10_WH_SA_JOW_20210506_3_B10_1zu10.22778.22778.3 File:"20210512_Q3_U3_1-10_WH_SA_JOW_20210506_3_B10_1zu10.raw"_ NativeID:"controllerType=0 controllerNumber=1 scan=22778"	JOW_20210506_XL_s3_xiViewer_spectra.mgf	1	20.0 ppm	peptide;a;b;y	941.169048460156	941.16253359	FALSE	FALSE	33.0	FALSE	TRUE	FALSE	FALSE
KTVTAMoxDVVYALK	EIAQDFKTDLR	79	74	1	7	H4	H3K4CC110A	4	196.08479216	1845	(-2) 20210512_Q3_U3_1-10_WH_SA_JOW_20210506_3_B10_1zu10.23007.23007.4 File:"20210512_Q3_U3_1-10_WH_SA_JOW_20210506_3_B10_1zu10.raw"_ NativeID:"controllerType=0 controllerNumber=1 scan=23007"	JOW_20210506_XL_s3_xiViewer_spectra.mgf	1	20.0 ppm	peptide;a;b;y	747.152070158594	747.1454943825	FALSE	FALSE	8.0	FALSE	TRUE	FALSE	FALSE
EIAQDFKTDLR	NDEELNKLLGR	74	89	7	7	H3K4CC110A	H2a	4	196.08479216	1841	(-2) 20210512_Q3_U3_1-10_WH_SA_JOW_20210506_3_B10_1zu10.23431.23431.4 File:"20210512_Q3_U3_1-10_WH_SA_JOW_20210506_3_B10_1zu10.raw"_ NativeID:"controllerType=0 controllerNumber=1 scan=23431"	JOW_20210506_XL_s3_xiViewer_spectra.mgf	1	20.0 ppm	peptide;a;b;y	708.626374357813	708.6188010725	FALSE	FALSE	104.0	FALSE	TRUE	FALSE	FALSE
LLLPGELAKHAVSEGTK	NDEELNKLLGR	97	89	16	7	H2b	H2a	5	196.08479216	372	(-2) 20210512_Q3_U3_1-10_WH_SA_JOW_20210506_3_B10_1zu10.23875.23875.5 File:"20210512_Q3_U3_1-10_WH_SA_JOW_20210506_3_B10_1zu10.raw"_ NativeID:"controllerType=0 controllerNumber=1 scan=23875"	JOW_20210506_XL_s3_xiViewer_spectra.mgf	1	20.0 ppm	peptide;a;b;y	652.5655770253129	652.55966706	FALSE	FALSE	150.0	FALSE	TRUE	FALSE	FALSE
LLLPGELAKHAVSEGTK	NDEELNKLLGR	97	89	16	7	H2b	H2a	4	196.08479216	473	(-2) 20210512_Q3_U3_1-10_WH_SA_JOW_20210506_3_B10_1zu10.24865.24865.4 File:"20210512_Q3_U3_1-10_WH_SA_JOW_20210506_3_B10_1zu10.raw"_ NativeID:"controllerType=0 controllerNumber=1 scan=24865"	JOW_20210506_XL_s3_xiViewer_spectra.mgf	1	20.0 ppm	peptide;a;b;y	815.454987639063	815.44776473	FALSE	FALSE	13.0	FALSE	TRUE	FALSE	FALSE
VTNAGALEESDKQILEWAGK	GPGSMVAR	46	1	10	0	Mer2	Mer2	4	196.08479216	1468	(-2) 20210512_Q3_U3_1-10_WH_SA_JOW_20210506_3_B10_1zu10.24871.24871.4 File:"20210512_Q3_U3_1-10_WH_SA_JOW_20210506_3_B10_1zu10.raw"_ NativeID:"controllerType=0 controllerNumber=1 scan=24871"	JOW_20210506_XL_s3_xiViewer_spectra.mgf	1	20.0 ppm	peptide;a;b;y	782.90310775625	782.89747909	FALSE	FALSE	64.0	FALSE	TRUE	FALSE	FALSE
LLLPGELAKHAVSEGTK	NDEELNKLLGR	97	89	16	7	H2b	H2a	4	196.08479216	1856	(-2) 20210512_Q3_U3_1-10_WH_SA_JOW_20210506_3_B10_1zu10.26155.26155.4 File:"20210512_Q3_U3_1-10_WH_SA_JOW_20210506_3_B10_1zu10.raw"_ NativeID:"controllerType=0 controllerNumber=1 scan=26155"	JOW_20210506_XL_s3_xiViewer_spectra.mgf	1	20.0 ppm	peptide;a;b;y	815.451386564844	815.44776473	FALSE	FALSE	39.0	FALSE	TRUE	FALSE	FALSE
TVTAMDVVYALKR	NDEELNKLLGR	80	89	12	7	H4	H2a	4	196.08479216	1515	(-2) 20210512_Q3_U3_1-10_WH_SA_JOW_20210506_3_B10_1zu10.28984.28984.4 File:"20210512_Q3_U3_1-10_WH_SA_JOW_20210506_3_B10_1zu10.raw"_ NativeID:"controllerType=0 controllerNumber=1 scan=28984"	JOW_20210506_XL_s3_xiViewer_spectra.mgf	1	20.0 ppm	peptide;a;b;y	741.403473967188	741.397114975	FALSE	FALSE	70.0	FALSE	TRUE	FALSE	FALSE
GVLKVFLENVIR	DNIQGITKPAIR	56	24	4	8	H4	H4	3	196.08479216	1822	(-2) 20210512_Q3_U3_1-10_WH_SA_JOW_20210506_3_B10_1zu10.29581.29581.3 File:"20210512_Q3_U3_1-10_WH_SA_JOW_20210506_3_B10_1zu10.raw"_ NativeID:"controllerType=0 controllerNumber=1 scan=29581"	JOW_20210506_XL_s3_xiViewer_spectra.mgf	1	20.0 ppm	peptide;a;b;y	969.9049493390629	969.89746301	FALSE	FALSE	130.0	FALSE	TRUE	FALSE	FALSE
SSSPTLSTSQNHNSEDNDDASHR	GPGSMoxVAR	273	1	21	0	Mer2	Mer2	5	196.08479216	2054	(-2) 20210512_Q3_U3_1-10_WH_SA_JOW_20210506_3_B10_1zu10.7297.7297.5 File:"20210512_Q3_U3_1-10_WH_SA_JOW_20210506_3_B10_1zu10.raw"_ NativeID:"controllerType=0 controllerNumber=1 scan=7297"	JOW_20210506_XL_s3_xiViewer_spectra.mgf	1	20.0 ppm	peptide;a;b;y	695.111902708906	695.10705469	FALSE	FALSE	11.0	FALSE	TRUE	FALSE	FALSE
KESYAIYVYK	LAHYNKR	31	77	1	6	H2b	H2b	4	196.08479216	1090	(-2) 20210512_Q3_U3_1-10_WH_SA_JOW_20210506_3_B11.10528.10528.4 File:"20210512_Q3_U3_1-10_WH_SA_JOW_20210506_3_B11.raw"_ NativeID:"controllerType=0 controllerNumber=1 scan=10528"	JOW_20210506_XL_s3_xiViewer_spectra.mgf	1	20.0 ppm	peptide;a;b;y	590.817597502344	590.815392625	FALSE	FALSE	121.0	FALSE	TRUE	FALSE	FALSE
SIFSHSGKVTNAGALEESDK	GPGSMoxVAR	38	1	8	0	Mer2	Mer2	5	196.08479216	376	(-2) 20210512_Q3_U3_1-10_WH_SA_JOW_20210506_3_B11.12776.12776.5 File:"20210512_Q3_U3_1-10_WH_SA_JOW_20210506_3_B11.raw"_ NativeID:"controllerType=0 controllerNumber=1 scan=12776"	JOW_20210506_XL_s3_xiViewer_spectra.mgf	1	20.0 ppm	peptide;a;b;y	613.30422448625	613.302771408	FALSE	FALSE	59.0	FALSE	TRUE	FALSE	FALSE
ADHAYDRPDVSLNGTTLLHDMoxDEAHDKQR	KNICcmGYCcmSTYER	225	264	27	1	Mer2	Spp1	6	196.08479216	417	(-2) 20210512_Q3_U3_1-10_WH_SA_JOW_20210506_3_B11.13306.13306.6 File:"20210512_Q3_U3_1-10_WH_SA_JOW_20210506_3_B11.raw"_ NativeID:"controllerType=0 controllerNumber=1 scan=13306"	JOW_20210506_XL_s3_xiViewer_spectra.mgf	1	20.0 ppm	peptide;a;b;y	847.890401915625	847.8860541216667	FALSE	FALSE	8.0	FALSE	TRUE	FALSE	FALSE
KKSVPPPR	KNSSR	254	255	1	1	Mer2	Spp1	2	196.08479216	240	(-2) 20210512_Q3_U3_1-10_WH_SA_JOW_20210506_3_B11.13702.13702.2 File:"20210512_Q3_U3_1-10_WH_SA_JOW_20210506_3_B11.raw"_ NativeID:"controllerType=0 controllerNumber=1 scan=13702"	JOW_20210506_XL_s3_xiViewer_spectra.mgf	1	20.0 ppm	peptide;a;b;y	847.998537289844	847.986651385	FALSE	FALSE	49.0	FALSE	TRUE	FALSE	FALSE
ADHAYDRPDVSLNGTTLLHDMDEAHDKQR	KSVPPPR	225	255	27	2	Mer2	Mer2	7	196.08479216	1917	(-2) 20210512_Q3_U3_1-10_WH_SA_JOW_20210506_3_B11.14095.14095.7 File:"20210512_Q3_U3_1-10_WH_SA_JOW_20210506_3_B11.raw"_ NativeID:"controllerType=0 controllerNumber=1 scan=14095"	JOW_20210506_XL_s3_xiViewer_spectra.mgf	1	20.0 ppm	peptide;a;b;y	614.592782766406	614.5898160242857	FALSE	FALSE	13.0	FALSE	TRUE	FALSE	FALSE
SSSPTLSTSQNHNSEDNDDASHR	GPGSMSLPQWCcmPPHSTLK	273	1	5	0	Mer2	Spp1	5	196.08479216	1857	(-2) 20210512_Q3_U3_1-10_WH_SA_JOW_20210506_3_B11.14156.14156.5 File:"20210512_Q3_U3_1-10_WH_SA_JOW_20210506_3_B11.raw"_ NativeID:"controllerType=0 controllerNumber=1 scan=14156"	JOW_20210506_XL_s3_xiViewer_spectra.mgf	1	20.0 ppm	peptide;a;b;y	933.023218626875	933.018857584	FALSE	FALSE	42.0	FALSE	TRUE	FALSE	FALSE
SIFSHSGKVTNAGALEESDK	GPGSMoxVAR	38	1	4	0	Mer2	Mer2	4	196.08479216	253	(-2) 20210512_Q3_U3_1-10_WH_SA_JOW_20210506_3_B11.14482.14482.4 File:"20210512_Q3_U3_1-10_WH_SA_JOW_20210506_3_B11.raw"_ NativeID:"controllerType=0 controllerNumber=1 scan=14482"	JOW_20210506_XL_s3_xiViewer_spectra.mgf	1	20.0 ppm	peptide;a;b;y	766.382294767969	766.376645165	FALSE	FALSE	86.0	FALSE	TRUE	FALSE	FALSE
SIFSHSGKVTNAGALEESDK	SIFSHSGKVTNAGALEESDK	38	38	6	8	Mer2	Mer2	5	196.08479216	1519	(-2) 20210512_Q3_U3_1-10_WH_SA_JOW_20210506_3_B11.14639.14639.5 File:"20210512_Q3_U3_1-10_WH_SA_JOW_20210506_3_B11.raw"_ NativeID:"controllerType=0 controllerNumber=1 scan=14639"	JOW_20210506_XL_s3_xiViewer_spectra.mgf	1	20.0 ppm	peptide;a;b;y	870.631922240156	870.6291792239999	FALSE	FALSE	167.0	FALSE	TRUE	FALSE	FALSE
SIFSHSGKVTNAGALEESDK	SIFSHSGKVTNAGALEESDK	38	38	6	8	Mer2	Mer2	4	196.08479216	1969	(-2) 20210512_Q3_U3_1-10_WH_SA_JOW_20210506_3_B11.14652.14652.4 File:"20210512_Q3_U3_1-10_WH_SA_JOW_20210506_3_B11.raw"_ NativeID:"controllerType=0 controllerNumber=1 scan=14652"	JOW_20210506_XL_s3_xiViewer_spectra.mgf	1	20.0 ppm	peptide;a;b;y	1088.040070646875	1088.034654935	FALSE	FALSE	46.0	FALSE	TRUE	FALSE	FALSE
SIFSHSGKVTNAGALEESDK	SIFSHSGKVTNAGALEESDK	38	38	4	8	Mer2	Mer2	6	196.08479216	2001	(-2) 20210512_Q3_U3_1-10_WH_SA_JOW_20210506_3_B11.14660.14660.6 File:"20210512_Q3_U3_1-10_WH_SA_JOW_20210506_3_B11.raw"_ NativeID:"controllerType=0 controllerNumber=1 scan=14660"	JOW_20210506_XL_s3_xiViewer_spectra.mgf	1	20.0 ppm	peptide;a;b;y	725.694601134375	725.6921954166668	FALSE	FALSE	117.0	FALSE	TRUE	FALSE	FALSE
TVTAMoxDVVYALKR	LAHYNKR	80	77	12	6	H4	H2b	5	196.08479216	1704	(-2) 20210512_Q3_U3_1-10_WH_SA_JOW_20210506_3_B11.15213.15213.5 File:"20210512_Q3_U3_1-10_WH_SA_JOW_20210506_3_B11.raw"_ NativeID:"controllerType=0 controllerNumber=1 scan=15213"	JOW_20210506_XL_s3_xiViewer_spectra.mgf	1	20.0 ppm	peptide;a;b;y	516.6830086659379	516.681071402	FALSE	FALSE	169.0	FALSE	TRUE	FALSE	FALSE
ADHAYDRPDVSLNGTTLLHDMDEAHDKQR	KNICcmGYCcmSTYER	225	264	27	1	Mer2	Spp1	7	196.08479216	219	(-2) 20210512_Q3_U3_1-10_WH_SA_JOW_20210506_3_B11.15768.15768.7 File:"20210512_Q3_U3_1-10_WH_SA_JOW_20210506_3_B11.raw"_ NativeID:"controllerType=0 controllerNumber=1 scan=15768"	JOW_20210506_XL_s3_xiViewer_spectra.mgf	1	20.0 ppm	peptide;a;b;y	724.620797903125	724.6183837871429	FALSE	FALSE	50.0	FALSE	TRUE	FALSE	FALSE
ADHAYDRPDVSLNGTTLLHDMDEAHDKQR	GPGSMVAR	225	1	27	0	Mer2	Mer2	6	196.08479216	1974	(-2) 20210512_Q3_U3_1-10_WH_SA_JOW_20210506_3_B11.16533.16533.6 File:"20210512_Q3_U3_1-10_WH_SA_JOW_20210506_3_B11.raw"_ NativeID:"controllerType=0 controllerNumber=1 scan=16533"	JOW_20210506_XL_s3_xiViewer_spectra.mgf	1	20.0 ppm	peptide;a;b;y	715.8452969351561	715.8402451516666	FALSE	FALSE	111.0	FALSE	TRUE	FALSE	FALSE
GPGSMSLPQWCcmPPHSTLK	YNSKITR	1	160	0	4	Spp1	Mer2	4	196.08479216	904	(-2) 20210512_Q3_U3_1-10_WH_SA_JOW_20210506_3_B11.16976.16976.4 File:"20210512_Q3_U3_1-10_WH_SA_JOW_20210506_3_B11.raw"_ NativeID:"controllerType=0 controllerNumber=1 scan=16976"	JOW_20210506_XL_s3_xiViewer_spectra.mgf	1	20.0 ppm	peptide;a;b;y	764.886750334375	764.882474805	FALSE	FALSE	97.0	FALSE	TRUE	FALSE	FALSE
GPGSMSLPQWCcmPPHSTLK	LKTDEDR	1	133	0	2	Spp1	Spp1	4	196.08479216	1667	(-2) 20210512_Q3_U3_1-10_WH_SA_JOW_20210506_3_B11.17185.17185.4 File:"20210512_Q3_U3_1-10_WH_SA_JOW_20210506_3_B11.raw"_ NativeID:"controllerType=0 controllerNumber=1 scan=17185"	JOW_20210506_XL_s3_xiViewer_spectra.mgf	1	20.0 ppm	peptide;a;b;y	763.626618498438	763.6220234825	FALSE	FALSE	87.0	FALSE	TRUE	FALSE	FALSE
TVTAMDVVYALKR	LAHYNKR	80	77	12	6	H4	H2b	4	196.08479216	1244	(-2) 20210512_Q3_U3_1-10_WH_SA_JOW_20210506_3_B11.17641.17641.4 File:"20210512_Q3_U3_1-10_WH_SA_JOW_20210506_3_B11.raw"_ NativeID:"controllerType=0 controllerNumber=1 scan=17641"	JOW_20210506_XL_s3_xiViewer_spectra.mgf	1	20.0 ppm	peptide;a;b;y	641.604951017969	641.6007915075	FALSE	FALSE	175.0	FALSE	TRUE	FALSE	FALSE
VLLSLSKDMHSLQTR	GPGSMVAR	199	1	11	0	Mer2	Mer2	4	196.08479216	90	(-2) 20210512_Q3_U3_1-10_WH_SA_JOW_20210506_3_B11.18113.18113.4 File:"20210512_Q3_U3_1-10_WH_SA_JOW_20210506_3_B11.raw"_ NativeID:"controllerType=0 controllerNumber=1 scan=18113"	JOW_20210506_XL_s3_xiViewer_spectra.mgf	1	20.0 ppm	peptide;a;b;y	675.113801115625	675.1098233575	FALSE	FALSE	175.0	FALSE	TRUE	FALSE	FALSE
GPGSMoxSLPQWCcmPPHSTLK	KTVTAMoxDVVYALK	1	79	4	1	Spp1	H4	5	196.08479216	595	(-2) 20210512_Q3_U3_1-10_WH_SA_JOW_20210506_3_B11.18176.18176.5 File:"20210512_Q3_U3_1-10_WH_SA_JOW_20210506_3_B11.raw"_ NativeID:"controllerType=0 controllerNumber=1 scan=18176"	JOW_20210506_XL_s3_xiViewer_spectra.mgf	1	20.0 ppm	peptide;a;b;y	729.969080443281	729.968095222	FALSE	FALSE	9.0	FALSE	TRUE	FALSE	FALSE
VTIMoxPKDIQLAR	YQKSTELLIR	118	55	6	3	H3K4CC110A	H3K4CC110A	4	196.08479216	323	(-2) 20210512_Q3_U3_1-10_WH_SA_JOW_20210506_3_B11.18244.18244.4 File:"20210512_Q3_U3_1-10_WH_SA_JOW_20210506_3_B11.raw"_ NativeID:"controllerType=0 controllerNumber=1 scan=18244"	JOW_20210506_XL_s3_xiViewer_spectra.mgf	1	20.0 ppm	peptide;a;b;y	712.404450529688	712.400663375	FALSE	FALSE	35.0	FALSE	TRUE	FALSE	FALSE
GPGSMoxSLPQWCcmPPHSTLK	NKDAIINGEGSLPK	1	81	0	2	Spp1	Spp1	4	196.08479216	1775	(-2) 20210512_Q3_U3_1-10_WH_SA_JOW_20210506_3_B11.18282.18282.4 File:"20210512_Q3_U3_1-10_WH_SA_JOW_20210506_3_B11.raw"_ NativeID:"controllerType=0 controllerNumber=1 scan=18282"	JOW_20210506_XL_s3_xiViewer_spectra.mgf	1	20.0 ppm	peptide;a;b;y	912.4607859789061	912.45526377	FALSE	FALSE	92.0	FALSE	TRUE	FALSE	FALSE
GPGSMSLPQWCcmPPHSTLK	KNICcmGYCcmSTYER	1	264	0	1	Spp1	Spp1	4	196.08479216	140	(-2) 20210512_Q3_U3_1-10_WH_SA_JOW_20210506_3_B11.18373.18373.4 File:"20210512_Q3_U3_1-10_WH_SA_JOW_20210506_3_B11.raw"_ NativeID:"controllerType=0 controllerNumber=1 scan=18373"	JOW_20210506_XL_s3_xiViewer_spectra.mgf	1	20.0 ppm	peptide;a;b;y	932.189606779688	932.1796451675	FALSE	FALSE	41.0	FALSE	TRUE	FALSE	FALSE
GPGSMSLPQWCcmPPHSTLK	KNICcmGYCcmSTYER	1	264	0	1	Spp1	Spp1	3	196.08479216	1549	(-2) 20210512_Q3_U3_1-10_WH_SA_JOW_20210506_3_B11.18387.18387.3 File:"20210512_Q3_U3_1-10_WH_SA_JOW_20210506_3_B11.raw"_ NativeID:"controllerType=0 controllerNumber=1 scan=18387"	JOW_20210506_XL_s3_xiViewer_spectra.mgf	1	20.0 ppm	peptide;a;b;y	1242.5820733625	1242.5704347633334	FALSE	FALSE	4.0	FALSE	TRUE	FALSE	FALSE
GPGSMoxSLPQWCcmPPHSTLK	GPGSMVAR	1	1	0	4	Spp1	Mer2	3	196.08479216	1484	(-2) 20210512_Q3_U3_1-10_WH_SA_JOW_20210506_3_B11.18411.18411.3 File:"20210512_Q3_U3_1-10_WH_SA_JOW_20210506_3_B11.raw"_ NativeID:"controllerType=0 controllerNumber=1 scan=18411"	JOW_20210506_XL_s3_xiViewer_spectra.mgf	1	20.0 ppm	peptide;a;b;y	989.1503106671879	989.1420932233333	FALSE	FALSE	85.0	FALSE	TRUE	FALSE	FALSE
VTIAQGGVLPNIQSVLLPKK	KVGGRR	100	40	19	1	H2a	DECOY:H4	5	196.08479216	1306	(-2) 20210512_Q3_U3_1-10_WH_SA_JOW_20210506_3_B11.18668.18668.5 File:"20210512_Q3_U3_1-10_WH_SA_JOW_20210506_3_B11.raw"_ NativeID:"controllerType=0 controllerNumber=1 scan=18668"	JOW_20210506_XL_s3_xiViewer_spectra.mgf	1	20.0 ppm	peptide;a;b;y	589.3620247792189	589.358334892	FALSE	TRUE	25.0	TRUE	FALSE	TRUE	FALSE
TDEISTDVSEANSEHSLMITETSSPFR	GPGSMoxVAR	11	1	5	0	Mer2	Mer2	4	196.08479216	259	(-2) 20210512_Q3_U3_1-10_WH_SA_JOW_20210506_3_B11.19018.19018.4 File:"20210512_Q3_U3_1-10_WH_SA_JOW_20210506_3_B11.raw"_ NativeID:"controllerType=0 controllerNumber=1 scan=19018"	JOW_20210506_XL_s3_xiViewer_spectra.mgf	1	20.0 ppm	peptide;a;b;y	992.965851896875	992.958564445	FALSE	FALSE	47.0	FALSE	TRUE	FALSE	FALSE
LLLPGELAKHAVSEGTK	YQKSTELLIR	97	55	16	3	H2b	H3K4CC110A	5	196.08479216	946	(-2) 20210512_Q3_U3_1-10_WH_SA_JOW_20210506_3_B11.19208.19208.5 File:"20210512_Q3_U3_1-10_WH_SA_JOW_20210506_3_B11.raw"_ NativeID:"controllerType=0 controllerNumber=1 scan=19208"	JOW_20210506_XL_s3_xiViewer_spectra.mgf	1	20.0 ppm	peptide;a;b;y	642.5683846425	642.564618712	FALSE	FALSE	160.0	FALSE	TRUE	FALSE	FALSE
TDEISTDVSEANSEHSLMoxITETSSPFR	GPGSMVAR	11	1	24	0	Mer2	Mer2	5	196.08479216	744	(-2) 20210512_Q3_U3_1-10_WH_SA_JOW_20210506_3_B11.19271.19271.5 File:"20210512_Q3_U3_1-10_WH_SA_JOW_20210506_3_B11.raw"_ NativeID:"controllerType=0 controllerNumber=1 scan=19271"	JOW_20210506_XL_s3_xiViewer_spectra.mgf	1	20.0 ppm	peptide;a;b;y	794.574488158125	794.568306832	FALSE	FALSE	60.0	FALSE	TRUE	FALSE	FALSE
LLLPGELAKHAVSEGTK	DNIQGITKPAIR	97	24	16	8	H2b	H4	5	196.08479216	133	(-2) 20210512_Q3_U3_1-10_WH_SA_JOW_20210506_3_B11.19356.19356.5 File:"20210512_Q3_U3_1-10_WH_SA_JOW_20210506_3_B11.raw"_ NativeID:"controllerType=0 controllerNumber=1 scan=19356"	JOW_20210506_XL_s3_xiViewer_spectra.mgf	1	20.0 ppm	peptide;a;b;y	657.5776009510939	657.573271062	FALSE	FALSE	134.0	FALSE	TRUE	FALSE	FALSE
TVTAMDVVYALKR	DAVTYTEHAKR	80	68	12	10	H4	H4	4	196.08479216	909	(-2) 20210512_Q3_U3_1-10_WH_SA_JOW_20210506_3_B11.19684.19684.4 File:"20210512_Q3_U3_1-10_WH_SA_JOW_20210506_3_B11.raw"_ NativeID:"controllerType=0 controllerNumber=1 scan=19684"	JOW_20210506_XL_s3_xiViewer_spectra.mgf	1	20.0 ppm	peptide;a;b;y	738.891083830469	738.88664878	FALSE	FALSE	143.0	FALSE	TRUE	FALSE	FALSE
TVTAMDVVYALKR	DAVTYTEHAKR	80	68	12	10	H4	H4	5	196.08479216	853	(-2) 20210512_Q3_U3_1-10_WH_SA_JOW_20210506_3_B11.19697.19697.5 File:"20210512_Q3_U3_1-10_WH_SA_JOW_20210506_3_B11.raw"_ NativeID:"controllerType=0 controllerNumber=1 scan=19697"	JOW_20210506_XL_s3_xiViewer_spectra.mgf	1	20.0 ppm	peptide;a;b;y	591.31399011125	591.3107742999999	FALSE	FALSE	193.0	FALSE	TRUE	FALSE	FALSE
VLLSLSKDMHSLQTR	VLLSLSKDMHSLQTR	199	199	7	14	Mer2	Mer2	5	196.08479216	611	(-2) 20210512_Q3_U3_1-10_WH_SA_JOW_20210506_3_B11.19773.19773.5 File:"20210512_Q3_U3_1-10_WH_SA_JOW_20210506_3_B11.raw"_ NativeID:"controllerType=0 controllerNumber=1 scan=19773"	JOW_20210506_XL_s3_xiViewer_spectra.mgf	1	20.0 ppm	peptide;a;b;y	731.004175658125	731.000230172	FALSE	FALSE	153.0	FALSE	TRUE	FALSE	FALSE
GPGSMSLPQWCcmPPHSTLK	NKDAIINGEGSLPK	1	81	0	2	Spp1	Spp1	3	196.08479216	585	(-2) 20210512_Q3_U3_1-10_WH_SA_JOW_20210506_3_B11.19925.19925.3 File:"20210512_Q3_U3_1-10_WH_SA_JOW_20210506_3_B11.raw"_ NativeID:"controllerType=0 controllerNumber=1 scan=19925"	JOW_20210506_XL_s3_xiViewer_spectra.mgf	1	20.0 ppm	peptide;a;b;y	1210.947673948438	1210.9396213666666	FALSE	FALSE	69.0	FALSE	TRUE	FALSE	FALSE
TDEISTDVSEANSEHSLMoxITETSSPFR	GPGSMVAR	11	1	24	0	Mer2	Mer2	4	196.08479216	293	(-2) 20210512_Q3_U3_1-10_WH_SA_JOW_20210506_3_B11.19955.19955.4 File:"20210512_Q3_U3_1-10_WH_SA_JOW_20210506_3_B11.raw"_ NativeID:"controllerType=0 controllerNumber=1 scan=19955"	JOW_20210506_XL_s3_xiViewer_spectra.mgf	1	20.0 ppm	peptide;a;b;y	992.9649363695311	992.958564445	FALSE	FALSE	59.0	FALSE	TRUE	FALSE	FALSE
LLLPGELAKHAVSEGTK	EIAQDFKTDLR	97	74	16	7	H2b	H3K4CC110A	4	196.08479216	1767	(-2) 20210512_Q3_U3_1-10_WH_SA_JOW_20210506_3_B11.20186.20186.4 File:"20210512_Q3_U3_1-10_WH_SA_JOW_20210506_3_B11.raw"_ NativeID:"controllerType=0 controllerNumber=1 scan=20186"	JOW_20210506_XL_s3_xiViewer_spectra.mgf	1	20.0 ppm	peptide;a;b;y	824.202302092188	824.1989524875	FALSE	FALSE	162.0	FALSE	TRUE	FALSE	FALSE
LLLPGELAKHAVSEGTK	EIAQDFKTDLR	97	74	16	7	H2b	H3K4CC110A	5	196.08479216	1285	(-2) 20210512_Q3_U3_1-10_WH_SA_JOW_20210506_3_B11.20188.20188.5 File:"20210512_Q3_U3_1-10_WH_SA_JOW_20210506_3_B11.raw"_ NativeID:"controllerType=0 controllerNumber=1 scan=20188"	JOW_20210506_XL_s3_xiViewer_spectra.mgf	1	20.0 ppm	peptide;a;b;y	659.564295287031	659.560617266	FALSE	FALSE	178.0	FALSE	TRUE	FALSE	FALSE
RKTVTAMDVVYALK	EIAQDFKTDLR	78	74	2	8	H4	H3K4CC110A	4	196.08479216	1204	(-2) 20210512_Q3_U3_1-10_WH_SA_JOW_20210506_3_B11.20385.20385.4 File:"20210512_Q3_U3_1-10_WH_SA_JOW_20210506_3_B11.raw"_ NativeID:"controllerType=0 controllerNumber=1 scan=20385"	JOW_20210506_XL_s3_xiViewer_spectra.mgf	1	20.0 ppm	peptide;a;b;y	782.1766062914061	782.1720434725	FALSE	FALSE	97.0	FALSE	TRUE	FALSE	FALSE
FNQLLEQDAATNGNVKTLIK	GPGSMVAR	98	1	17	0	Mer2	Mer2	3	196.08479216	292	(-2) 20210512_Q3_U3_1-10_WH_SA_JOW_20210506_3_B11.20387.20387.3 File:"20210512_Q3_U3_1-10_WH_SA_JOW_20210506_3_B11.raw"_ NativeID:"controllerType=0 controllerNumber=1 scan=20387"	JOW_20210506_XL_s3_xiViewer_spectra.mgf	1	20.0 ppm	peptide;a;b;y	1062.896770628125	1062.8907078933332	FALSE	FALSE	30.0	FALSE	TRUE	FALSE	FALSE
GPGSMSLPQWCcmPPHSTLK	NKDAIINGEGSLPK	1	81	16	2	Spp1	Spp1	5	196.08479216	1564	(-2) 20210512_Q3_U3_1-10_WH_SA_JOW_20210506_3_B11.20402.20402.5 File:"20210512_Q3_U3_1-10_WH_SA_JOW_20210506_3_B11.raw"_ NativeID:"controllerType=0 controllerNumber=1 scan=20402"	JOW_20210506_XL_s3_xiViewer_spectra.mgf	1	20.0 ppm	peptide;a;b;y	726.96633386125	726.966683372	FALSE	FALSE	21.0	FALSE	TRUE	FALSE	FALSE
TDEISTDVSEANSEHSLMITETSSPFR	GPGSMVAR	11	1	22	0	Mer2	Mer2	4	196.08479216	181	(-2) 20210512_Q3_U3_1-10_WH_SA_JOW_20210506_3_B11.20503.20503.4 File:"20210512_Q3_U3_1-10_WH_SA_JOW_20210506_3_B11.raw"_ NativeID:"controllerType=0 controllerNumber=1 scan=20503"	JOW_20210506_XL_s3_xiViewer_spectra.mgf	1	20.0 ppm	peptide;a;b;y	988.966828459375	988.959835795	FALSE	FALSE	110.0	FALSE	TRUE	FALSE	FALSE
TDEISTDVSEANSEHSLMITETSSPFR	GPGSMVAR	11	1	22	0	Mer2	Mer2	4	196.08479216	612	(-2) 20210512_Q3_U3_1-10_WH_SA_JOW_20210506_3_B11.20817.20817.4 File:"20210512_Q3_U3_1-10_WH_SA_JOW_20210506_3_B11.raw"_ NativeID:"controllerType=0 controllerNumber=1 scan=20817"	JOW_20210506_XL_s3_xiViewer_spectra.mgf	1	20.0 ppm	peptide;a;b;y	988.9659129320311	988.959835795	FALSE	FALSE	92.0	FALSE	TRUE	FALSE	FALSE
CcmTQEMLFNVGSQLEDVHK	KNICcmGYCcmSTYER	181	264	11	1	Mer2	Spp1	4	196.08479216	442	(-2) 20210512_Q3_U3_1-10_WH_SA_JOW_20210506_3_B11.20917.20917.4 File:"20210512_Q3_U3_1-10_WH_SA_JOW_20210506_3_B11.raw"_ NativeID:"controllerType=0 controllerNumber=1 scan=20917"	JOW_20210506_XL_s3_xiViewer_spectra.mgf	1	20.0 ppm	peptide;a;b;y	970.947724455469	970.940391885	FALSE	FALSE	134.0	FALSE	TRUE	FALSE	FALSE
FGQLDFIDNNIVVKTDDEK	LKTDEDR	158	133	15	2	Spp1	Spp1	4	196.08479216	835	(-2) 20210512_Q3_U3_1-10_WH_SA_JOW_20210506_3_B11.21017.21017.4 File:"20210512_Q3_U3_1-10_WH_SA_JOW_20210506_3_B11.raw"_ NativeID:"controllerType=0 controllerNumber=1 scan=21017"	JOW_20210506_XL_s3_xiViewer_spectra.mgf	1	20.0 ppm	peptide;a;b;y	821.16384994375	821.1597586175	FALSE	FALSE	66.0	FALSE	TRUE	FALSE	FALSE
GPGSMSLPQWCcmPPHSTLK	VLLSLSKDMHSLQTR	1	199	0	11	Spp1	Mer2	5	196.08479216	1105	(-2) 20210512_Q3_U3_1-10_WH_SA_JOW_20210506_3_B11.21276.21276.5 File:"20210512_Q3_U3_1-10_WH_SA_JOW_20210506_3_B11.raw"_ NativeID:"controllerType=0 controllerNumber=1 scan=21276"	JOW_20210506_XL_s3_xiViewer_spectra.mgf	1	20.0 ppm	peptide;a;b;y	781.403406615156	781.400099776	FALSE	FALSE	153.0	FALSE	TRUE	FALSE	FALSE
GPGSMSLPQWCcmPPHSTLK	VLLSLSKDMHSLQTR	1	199	0	14	Spp1	Mer2	4	196.08479216	636	(-2) 20210512_Q3_U3_1-10_WH_SA_JOW_20210506_3_B11.21282.21282.4 File:"20210512_Q3_U3_1-10_WH_SA_JOW_20210506_3_B11.raw"_ NativeID:"controllerType=0 controllerNumber=1 scan=21282"	JOW_20210506_XL_s3_xiViewer_spectra.mgf	1	20.0 ppm	peptide;a;b;y	976.5037547289061	976.498305625	FALSE	FALSE	91.0	FALSE	TRUE	FALSE	FALSE
GPGSMSLPQWCcmPPHSTLK	VLLSLSKDMHSLQTR	1	199	0	11	Spp1	Mer2	3	196.08479216	406	(-2) 20210512_Q3_U3_1-10_WH_SA_JOW_20210506_3_B11.21325.21325.3 File:"20210512_Q3_U3_1-10_WH_SA_JOW_20210506_3_B11.raw"_ NativeID:"controllerType=0 controllerNumber=1 scan=21325"	JOW_20210506_XL_s3_xiViewer_spectra.mgf	1	20.0 ppm	peptide;a;b;y	1301.667766721875	1301.6619820399999	FALSE	FALSE	4.0	FALSE	TRUE	FALSE	FALSE
LLLPGELAKHAVSEGTK	NDEELNKLLGR	97	89	16	7	H2b	H2a	5	196.08479216	1065	(-2) 20210512_Q3_U3_1-10_WH_SA_JOW_20210506_3_B11.21355.21355.5 File:"20210512_Q3_U3_1-10_WH_SA_JOW_20210506_3_B11.raw"_ NativeID:"controllerType=0 controllerNumber=1 scan=21355"	JOW_20210506_XL_s3_xiViewer_spectra.mgf	1	20.0 ppm	peptide;a;b;y	652.5628914784379	652.55966706	FALSE	FALSE	175.0	FALSE	TRUE	FALSE	FALSE
TDEISTDVSEANSEHSLMITETSSPFR	GPGSMVAR	11	1	24	0	Mer2	Mer2	4	196.08479216	673	(-2) 20210512_Q3_U3_1-10_WH_SA_JOW_20210506_3_B11.21615.21615.4 File:"20210512_Q3_U3_1-10_WH_SA_JOW_20210506_3_B11.raw"_ NativeID:"controllerType=0 controllerNumber=1 scan=21615"	JOW_20210506_XL_s3_xiViewer_spectra.mgf	1	20.0 ppm	peptide;a;b;y	988.966523283594	988.959835795	FALSE	FALSE	77.0	FALSE	TRUE	FALSE	FALSE
LLLPGELAKHAVSEGTK	NDEELNKLLGR	97	89	16	7	H2b	H2a	5	196.08479216	1932	(-2) 20210512_Q3_U3_1-10_WH_SA_JOW_20210506_3_B11.21684.21684.5 File:"20210512_Q3_U3_1-10_WH_SA_JOW_20210506_3_B11.raw"_ NativeID:"controllerType=0 controllerNumber=1 scan=21684"	JOW_20210506_XL_s3_xiViewer_spectra.mgf	1	20.0 ppm	peptide;a;b;y	652.56350183	652.55966706	FALSE	FALSE	182.0	FALSE	TRUE	FALSE	FALSE
TDEISTDVSEANSEHSLMITETSSPFR	GPGSMVAR	11	1	24	0	Mer2	Mer2	4	196.08479216	2044	(-2) 20210512_Q3_U3_1-10_WH_SA_JOW_20210506_3_B11.21770.21770.4 File:"20210512_Q3_U3_1-10_WH_SA_JOW_20210506_3_B11.raw"_ NativeID:"controllerType=0 controllerNumber=1 scan=21770"	JOW_20210506_XL_s3_xiViewer_spectra.mgf	1	20.0 ppm	peptide;a;b;y	988.965485685938	988.959835795	FALSE	FALSE	80.0	FALSE	TRUE	FALSE	FALSE
LLLPGELAKHAVSEGTK	NDEELNKLLGR	97	89	16	7	H2b	H2a	4	196.08479216	1253	(-2) 20210512_Q3_U3_1-10_WH_SA_JOW_20210506_3_B11.21794.21794.4 File:"20210512_Q3_U3_1-10_WH_SA_JOW_20210506_3_B11.raw"_ NativeID:"controllerType=0 controllerNumber=1 scan=21794"	JOW_20210506_XL_s3_xiViewer_spectra.mgf	1	20.0 ppm	peptide;a;b;y	815.4532176195311	815.44776473	FALSE	FALSE	144.0	FALSE	TRUE	FALSE	FALSE
TDEISTDVSEANSEHSLMITETSSPFR	GPGSMVAR	11	1	20	0	Mer2	Mer2	4	196.08479216	2039	(-2) 20210512_Q3_U3_1-10_WH_SA_JOW_20210506_3_B11.21923.21923.4 File:"20210512_Q3_U3_1-10_WH_SA_JOW_20210506_3_B11.raw"_ NativeID:"controllerType=0 controllerNumber=1 scan=21923"	JOW_20210506_XL_s3_xiViewer_spectra.mgf	1	20.0 ppm	peptide;a;b;y	988.965119475	988.959835795	FALSE	FALSE	66.0	FALSE	TRUE	FALSE	FALSE
LLLPGELAKHAVSEGTK	NDEELNKLLGR	97	89	16	7	H2b	H2a	4	196.08479216	1593	(-2) 20210512_Q3_U3_1-10_WH_SA_JOW_20210506_3_B11.21946.21946.4 File:"20210512_Q3_U3_1-10_WH_SA_JOW_20210506_3_B11.raw"_ NativeID:"controllerType=0 controllerNumber=1 scan=21946"	JOW_20210506_XL_s3_xiViewer_spectra.mgf	1	20.0 ppm	peptide;a;b;y	815.45291244375	815.44776473	FALSE	FALSE	117.0	FALSE	TRUE	FALSE	FALSE
LLLPGELAKHAVSEGTK	NDEELNKLLGR	97	89	16	7	H2b	H2a	5	196.08479216	2050	(-2) 20210512_Q3_U3_1-10_WH_SA_JOW_20210506_3_B11.21997.21997.5 File:"20210512_Q3_U3_1-10_WH_SA_JOW_20210506_3_B11.raw"_ NativeID:"controllerType=0 controllerNumber=1 scan=21997"	JOW_20210506_XL_s3_xiViewer_spectra.mgf	1	20.0 ppm	peptide;a;b;y	652.563562865156	652.55966706	FALSE	FALSE	129.0	FALSE	TRUE	FALSE	FALSE
TDEISTDVSEANSEHSLMITETSSPFR	GPGSMVAR	11	1	24	0	Mer2	Mer2	4	196.08479216	243	(-2) 20210512_Q3_U3_1-10_WH_SA_JOW_20210506_3_B11.22076.22076.4 File:"20210512_Q3_U3_1-10_WH_SA_JOW_20210506_3_B11.raw"_ NativeID:"controllerType=0 controllerNumber=1 scan=22076"	JOW_20210506_XL_s3_xiViewer_spectra.mgf	1	20.0 ppm	peptide;a;b;y	988.965790861719	988.959835795	FALSE	FALSE	68.0	FALSE	TRUE	FALSE	FALSE
CcmTQEMLFNVGSQLEDVHK	GPGSMoxVAR	181	1	2	0	Mer2	Mer2	4	196.08479216	1842	(-2) 20210512_Q3_U3_1-10_WH_SA_JOW_20210506_3_B11.22469.22469.4 File:"20210512_Q3_U3_1-10_WH_SA_JOW_20210506_3_B11.raw"_ NativeID:"controllerType=0 controllerNumber=1 scan=22469"	JOW_20210506_XL_s3_xiViewer_spectra.mgf	1	20.0 ppm	peptide;a;b;y	780.874543303125	780.86913573	FALSE	FALSE	75.0	FALSE	TRUE	FALSE	FALSE
TDEISTDVSEANSEHSLMITETSSPFR	GPGSMVAR	11	1	16	0	Mer2	Mer2	4	196.08479216	1351	(-2) 20210512_Q3_U3_1-10_WH_SA_JOW_20210506_3_B11.22544.22544.4 File:"20210512_Q3_U3_1-10_WH_SA_JOW_20210506_3_B11.raw"_ NativeID:"controllerType=0 controllerNumber=1 scan=22544"	JOW_20210506_XL_s3_xiViewer_spectra.mgf	1	20.0 ppm	peptide;a;b;y	988.9661570726561	988.959835795	FALSE	FALSE	73.0	FALSE	TRUE	FALSE	FALSE
LLLPGELAKHAVSEGTK	NDEELNKLLGR	97	89	13	7	H2b	H2a	4	196.08479216	154	(-2) 20210512_Q3_U3_1-10_WH_SA_JOW_20210506_3_B11.22672.22672.4 File:"20210512_Q3_U3_1-10_WH_SA_JOW_20210506_3_B11.raw"_ NativeID:"controllerType=0 controllerNumber=1 scan=22672"	JOW_20210506_XL_s3_xiViewer_spectra.mgf	1	20.0 ppm	peptide;a;b;y	815.452546232813	815.44776473	FALSE	FALSE	40.0	FALSE	TRUE	FALSE	FALSE
KTVTAMDVVYALK	EIAQDFKTDLR	79	74	1	8	H4	H3K4CC110A	3	196.08479216	1833	(-2) 20210512_Q3_U3_1-10_WH_SA_JOW_20210506_3_B11.22804.22804.3 File:"20210512_Q3_U3_1-10_WH_SA_JOW_20210506_3_B11.raw"_ NativeID:"controllerType=0 controllerNumber=1 scan=22804"	JOW_20210506_XL_s3_xiViewer_spectra.mgf	1	20.0 ppm	peptide;a;b;y	990.5287896710939	990.5265955166666	FALSE	FALSE	143.0	FALSE	TRUE	FALSE	FALSE
GPGSMoxSLPQWCcmPPHSTLK	DAIINGEGSLPKTLWK	1	83	6	12	Spp1	Spp1	4	196.08479216	549	(-2) 20210512_Q3_U3_1-10_WH_SA_JOW_20210506_3_B11.22875.22875.4 File:"20210512_Q3_U3_1-10_WH_SA_JOW_20210506_3_B11.raw"_ NativeID:"controllerType=0 controllerNumber=1 scan=22875"	JOW_20210506_XL_s3_xiViewer_spectra.mgf	1	20.0 ppm	peptide;a;b;y	984.000031584375	983.997295735	FALSE	FALSE	16.0	FALSE	TRUE	FALSE	FALSE
KQLNIQYYEEILR	GPGSMVAR	342	1	1	0	Spp1	Mer2	3	196.08479216	863	(-2) 20210512_Q3_U3_1-10_WH_SA_JOW_20210506_3_B11.22905.22905.3 File:"20210512_Q3_U3_1-10_WH_SA_JOW_20210506_3_B11.raw"_ NativeID:"controllerType=0 controllerNumber=1 scan=22905"	JOW_20210506_XL_s3_xiViewer_spectra.mgf	1	20.0 ppm	peptide;a;b;y	893.8065606671879	893.8022827233334	FALSE	FALSE	107.0	FALSE	TRUE	FALSE	FALSE
TDEISTDVSEANSEHSLMITETSSPFR	GPGSMVAR	11	1	24	0	Mer2	Mer2	4	196.08479216	537	(-2) 20210512_Q3_U3_1-10_WH_SA_JOW_20210506_3_B11.23266.23266.4 File:"20210512_Q3_U3_1-10_WH_SA_JOW_20210506_3_B11.raw"_ NativeID:"controllerType=0 controllerNumber=1 scan=23266"	JOW_20210506_XL_s3_xiViewer_spectra.mgf	1	20.0 ppm	peptide;a;b;y	988.964020842188	988.959835795	FALSE	FALSE	75.0	FALSE	TRUE	FALSE	FALSE
TDEISTDVSEANSEHSLMITETSSPFR	GPGSMVAR	11	1	24	0	Mer2	Mer2	4	196.08479216	1604	(-2) 20210512_Q3_U3_1-10_WH_SA_JOW_20210506_3_B11.23451.23451.4 File:"20210512_Q3_U3_1-10_WH_SA_JOW_20210506_3_B11.raw"_ NativeID:"controllerType=0 controllerNumber=1 scan=23451"	JOW_20210506_XL_s3_xiViewer_spectra.mgf	1	20.0 ppm	peptide;a;b;y	988.967988127344	988.959835795	FALSE	FALSE	98.0	FALSE	TRUE	FALSE	FALSE
TIIPWEELRPDTLESEL	YNSKITR	302	160	12	4	Mer2	Mer2	4	196.08479216	753	(-2) 20210512_Q3_U3_1-10_WH_SA_JOW_20210506_3_B11.23457.23457.4 File:"20210512_Q3_U3_1-10_WH_SA_JOW_20210506_3_B11.raw"_ NativeID:"controllerType=0 controllerNumber=1 scan=23457"	JOW_20210506_XL_s3_xiViewer_spectra.mgf	1	20.0 ppm	peptide;a;b;y	780.1639109789061	780.1580246875	FALSE	FALSE	11.0	FALSE	TRUE	FALSE	FALSE
LLLPGELAKHAVSEGTK	NDEELNKLLGR	97	89	16	7	H2b	H2a	4	196.08479216	1763	(-2) 20210512_Q3_U3_1-10_WH_SA_JOW_20210506_3_B11.23537.23537.4 File:"20210512_Q3_U3_1-10_WH_SA_JOW_20210506_3_B11.raw"_ NativeID:"controllerType=0 controllerNumber=1 scan=23537"	JOW_20210506_XL_s3_xiViewer_spectra.mgf	1	20.0 ppm	peptide;a;b;y	815.448639982813	815.44776473	FALSE	FALSE	131.0	FALSE	TRUE	FALSE	FALSE
TDEISTDVSEANSEHSLMITETSSPFR	GPGSMVAR	11	1	24	0	Mer2	Mer2	4	196.08479216	496	(-2) 20210512_Q3_U3_1-10_WH_SA_JOW_20210506_3_B11.23914.23914.4 File:"20210512_Q3_U3_1-10_WH_SA_JOW_20210506_3_B11.raw"_ NativeID:"controllerType=0 controllerNumber=1 scan=23914"	JOW_20210506_XL_s3_xiViewer_spectra.mgf	1	20.0 ppm	peptide;a;b;y	988.965241545313	988.959835795	FALSE	FALSE	81.0	FALSE	TRUE	FALSE	FALSE
TVTAMDVVYALKR	YQKSTELLIR	80	55	12	3	H4	H3K4CC110A	4	196.08479216	1694	(-2) 20210512_Q3_U3_1-10_WH_SA_JOW_20210506_3_B11.24021.24021.4 File:"20210512_Q3_U3_1-10_WH_SA_JOW_20210506_3_B11.raw"_ NativeID:"controllerType=0 controllerNumber=1 scan=24021"	JOW_20210506_XL_s3_xiViewer_spectra.mgf	1	20.0 ppm	peptide;a;b;y	728.907197111719	728.90330454	FALSE	FALSE	214.0	FALSE	TRUE	FALSE	FALSE
TVTAMDVVYALKR	YQKSTELLIR	80	55	12	3	H4	H3K4CC110A	3	196.08479216	945	(-2) 20210512_Q3_U3_1-10_WH_SA_JOW_20210506_3_B11.24031.24031.3 File:"20210512_Q3_U3_1-10_WH_SA_JOW_20210506_3_B11.raw"_ NativeID:"controllerType=0 controllerNumber=1 scan=24031"	JOW_20210506_XL_s3_xiViewer_spectra.mgf	1	20.0 ppm	peptide;a;b;y	971.540325315625	971.5353139266667	FALSE	FALSE	124.0	FALSE	TRUE	FALSE	FALSE
TIIPWEELRPDTLESEL	YNSKITR	302	160	15	4	Mer2	Mer2	4	196.08479216	1052	(-2) 20210512_Q3_U3_1-10_WH_SA_JOW_20210506_3_B11.24087.24087.4 File:"20210512_Q3_U3_1-10_WH_SA_JOW_20210506_3_B11.raw"_ NativeID:"controllerType=0 controllerNumber=1 scan=24087"	JOW_20210506_XL_s3_xiViewer_spectra.mgf	1	20.0 ppm	peptide;a;b;y	780.162018889063	780.1580246875	FALSE	FALSE	23.0	FALSE	TRUE	FALSE	FALSE
TDEISTDVSEANSEHSLMITETSSPFR	GPGSMVAR	11	1	24	0	Mer2	Mer2	4	196.08479216	1278	(-2) 20210512_Q3_U3_1-10_WH_SA_JOW_20210506_3_B11.24094.24094.4 File:"20210512_Q3_U3_1-10_WH_SA_JOW_20210506_3_B11.raw"_ NativeID:"controllerType=0 controllerNumber=1 scan=24094"	JOW_20210506_XL_s3_xiViewer_spectra.mgf	1	20.0 ppm	peptide;a;b;y	988.965363615625	988.959835795	FALSE	FALSE	45.0	FALSE	TRUE	FALSE	FALSE
DLASQIENQLDKVSTAMoxLSK	TKSDSSYR	118	143	19	2	Mer2	Mer2	4	196.08479216	930	(-2) 20210512_Q3_U3_1-10_WH_SA_JOW_20210506_3_B11.24229.24229.4 File:"20210512_Q3_U3_1-10_WH_SA_JOW_20210506_3_B11.raw"_ NativeID:"controllerType=0 controllerNumber=1 scan=24229"	JOW_20210506_XL_s3_xiViewer_spectra.mgf	1	20.0 ppm	peptide;a;b;y	837.1731883226561	837.1674206525	FALSE	FALSE	21.0	FALSE	TRUE	FALSE	FALSE
TDEISTDVSEANSEHSLMITETSSPFR	GPGSMVAR	11	1	16	0	Mer2	Mer2	4	196.08479216	1328	(-2) 20210512_Q3_U3_1-10_WH_SA_JOW_20210506_3_B11.24248.24248.4 File:"20210512_Q3_U3_1-10_WH_SA_JOW_20210506_3_B11.raw"_ NativeID:"controllerType=0 controllerNumber=1 scan=24248"	JOW_20210506_XL_s3_xiViewer_spectra.mgf	1	20.0 ppm	peptide;a;b;y	988.9656687914061	988.959835795	FALSE	FALSE	76.0	FALSE	TRUE	FALSE	FALSE
FGQLDFIDNNIVVKTDDEK	GPGSMVAR	158	1	15	0	Spp1	Mer2	4	196.08479216	288	(-2) 20210512_Q3_U3_1-10_WH_SA_JOW_20210506_3_B11.24302.24302.4 File:"20210512_Q3_U3_1-10_WH_SA_JOW_20210506_3_B11.raw"_ NativeID:"controllerType=0 controllerNumber=1 scan=24302"	JOW_20210506_XL_s3_xiViewer_spectra.mgf	1	20.0 ppm	peptide;a;b;y	795.651826017969	795.6473954975	FALSE	FALSE	143.0	FALSE	TRUE	FALSE	FALSE
GPGSMSLPQWCcmPPHSTLK	DAIINGEGSLPKTLWK	1	83	6	12	Spp1	Spp1	4	196.08479216	2064	(-2) 20210512_Q3_U3_1-10_WH_SA_JOW_20210506_3_B11.24699.24699.4 File:"20210512_Q3_U3_1-10_WH_SA_JOW_20210506_3_B11.raw"_ NativeID:"controllerType=0 controllerNumber=1 scan=24699"	JOW_20210506_XL_s3_xiViewer_spectra.mgf	1	20.0 ppm	peptide;a;b;y	980.0042430101561	979.998567085	FALSE	FALSE	53.0	FALSE	TRUE	FALSE	FALSE
SIFSHSGKVTNAGALEESDK	TLIKDLASQIENQLDK	38	114	1	4	Mer2	Mer2	5	196.08479216	334	(-2) 20210512_Q3_U3_1-10_WH_SA_JOW_20210506_3_B11.24797.24797.5 File:"20210512_Q3_U3_1-10_WH_SA_JOW_20210506_3_B11.raw"_ NativeID:"controllerType=0 controllerNumber=1 scan=24797"	JOW_20210506_XL_s3_xiViewer_spectra.mgf	1	20.0 ppm	peptide;a;b;y	821.0306649159379	821.0255454	FALSE	FALSE	14.0	FALSE	TRUE	FALSE	FALSE
DLVFSFYCcmPYCcmQAGITGKNK	GPGSMVAR	63	1	18	0	Spp1	Mer2	4	196.08479216	1573	(-2) 20210512_Q3_U3_1-10_WH_SA_JOW_20210506_3_B11.25613.25613.4 File:"20210512_Q3_U3_1-10_WH_SA_JOW_20210506_3_B11.raw"_ NativeID:"controllerType=0 controllerNumber=1 scan=25613"	JOW_20210506_XL_s3_xiViewer_spectra.mgf	1	20.0 ppm	peptide;a;b;y	835.155915373438	835.1505194425	FALSE	FALSE	41.0	FALSE	TRUE	FALSE	FALSE
TVTAMoxDVVYALKR	GPGSMVAR	80	1	3	0	H4	Mer2	3	196.08479216	2057	(-2) 20210512_Q3_U3_1-10_WH_SA_JOW_20210506_3_B11.25961.25961.3 File:"20210512_Q3_U3_1-10_WH_SA_JOW_20210506_3_B11.raw"_ NativeID:"controllerType=0 controllerNumber=1 scan=25961"	JOW_20210506_XL_s3_xiViewer_spectra.mgf	1	20.0 ppm	peptide;a;b;y	818.0929376203129	818.0944092266667	FALSE	FALSE	4.0	FALSE	TRUE	FALSE	FALSE
VTIAQGGVLPNIQSVLLPKK	VTIMPKDIQLAR	100	118	19	6	H2a	H3K4CC110A	4	196.08479216	80	(-2) 20210512_Q3_U3_1-10_WH_SA_JOW_20210506_3_B11.26107.26107.4 File:"20210512_Q3_U3_1-10_WH_SA_JOW_20210506_3_B11.raw"_ NativeID:"controllerType=0 controllerNumber=1 scan=26107"	JOW_20210506_XL_s3_xiViewer_spectra.mgf	1	20.0 ppm	peptide;a;b;y	914.5451976	914.539028115	FALSE	FALSE	54.0	FALSE	TRUE	FALSE	FALSE
TDEISTDVSEANSEHSLMITETSSPFR	GPGSMVAR	11	1	24	0	Mer2	Mer2	4	196.08479216	300	(-2) 20210512_Q3_U3_1-10_WH_SA_JOW_20210506_3_B11.26583.26583.4 File:"20210512_Q3_U3_1-10_WH_SA_JOW_20210506_3_B11.raw"_ NativeID:"controllerType=0 controllerNumber=1 scan=26583"	JOW_20210506_XL_s3_xiViewer_spectra.mgf	1	20.0 ppm	peptide;a;b;y	988.967682951563	988.959835795	FALSE	FALSE	38.0	FALSE	TRUE	FALSE	FALSE
TVTAMoxDVVYALKR	TVTAMoxDVVYALK	80	80	12	9	H4	H4	3	196.08479216	234	(-2) 20210512_Q3_U3_1-10_WH_SA_JOW_20210506_3_B11.27074.27074.3 File:"20210512_Q3_U3_1-10_WH_SA_JOW_20210506_3_B11.raw"_ NativeID:"controllerType=0 controllerNumber=1 scan=27074"	JOW_20210506_XL_s3_xiViewer_spectra.mgf	1	20.0 ppm	peptide;a;b;y	1002.196355304199	1002.1959694666666	FALSE	FALSE	24.0	FALSE	TRUE	FALSE	FALSE
LLLPGELAKHAVSEGTK	GVLKVFLENVIR	97	56	16	4	H2b	H4	4	196.08479216	1485	(-2) 20210512_Q3_U3_1-10_WH_SA_JOW_20210506_3_B11.27304.27304.4 File:"20210512_Q3_U3_1-10_WH_SA_JOW_20210506_3_B11.raw"_ NativeID:"controllerType=0 controllerNumber=1 scan=27304"	JOW_20210506_XL_s3_xiViewer_spectra.mgf	1	20.0 ppm	peptide;a;b;y	836.991913908594	836.988062765	FALSE	FALSE	8.0	FALSE	TRUE	FALSE	FALSE
GVLKVFLENVIR	DNIQGITKPAIR	56	24	4	8	H4	H4	4	196.08479216	1238	(-2) 20210512_Q3_U3_1-10_WH_SA_JOW_20210506_3_B11.27328.27328.4 File:"20210512_Q3_U3_1-10_WH_SA_JOW_20210506_3_B11.raw"_ NativeID:"controllerType=0 controllerNumber=1 scan=27328"	JOW_20210506_XL_s3_xiViewer_spectra.mgf	1	20.0 ppm	peptide;a;b;y	727.678376310938	727.6749163525	FALSE	FALSE	126.0	FALSE	TRUE	FALSE	FALSE
QILEWAGKLELESMELR	GPGSMoxVAR	58	1	8	0	Mer2	Mer2	3	196.08479216	205	(-2) 20210512_Q3_U3_1-10_WH_SA_JOW_20210506_3_B11.27353.27353.3 File:"20210512_Q3_U3_1-10_WH_SA_JOW_20210506_3_B11.raw"_ NativeID:"controllerType=0 controllerNumber=1 scan=27353"	JOW_20210506_XL_s3_xiViewer_spectra.mgf	1	20.0 ppm	peptide;a;b;y	1010.85795226875	1010.8510847399999	FALSE	FALSE	31.0	FALSE	TRUE	FALSE	FALSE
KQLNIQYYEEILR	TDDEKEIFDQIVVR	342	172	1	1	Spp1	Spp1	4	196.08479216	1077	(-2) 20210512_Q3_U3_1-10_WH_SA_JOW_20210506_3_B11.27570.27570.4 File:"20210512_Q3_U3_1-10_WH_SA_JOW_20210506_3_B11.raw"_ NativeID:"controllerType=0 controllerNumber=1 scan=27570"	JOW_20210506_XL_s3_xiViewer_spectra.mgf	1	20.0 ppm	peptide;a;b;y	903.72537338125	903.7202489925	FALSE	FALSE	132.0	FALSE	TRUE	FALSE	FALSE
TLEDDLQEVQEISLPLFKK	KNICcmGYCcmSTYER	191	264	18	1	Spp1	Spp1	4	196.08479216	796	(-2) 20210512_Q3_U3_1-10_WH_SA_JOW_20210506_3_B11.27885.27885.4 File:"20210512_Q3_U3_1-10_WH_SA_JOW_20210506_3_B11.raw"_ NativeID:"controllerType=0 controllerNumber=1 scan=27885"	JOW_20210506_XL_s3_xiViewer_spectra.mgf	1	20.0 ppm	peptide;a;b;y	998.4991160570311	998.49204315	FALSE	FALSE	103.0	FALSE	TRUE	FALSE	FALSE
TLEDDLQEVQEISLPLFKK	LKTDEDR	191	133	18	2	Spp1	Spp1	4	196.08479216	245	(-2) 20210512_Q3_U3_1-10_WH_SA_JOW_20210506_3_B11.28358.28358.4 File:"20210512_Q3_U3_1-10_WH_SA_JOW_20210506_3_B11.raw"_ NativeID:"controllerType=0 controllerNumber=1 scan=28358"	JOW_20210506_XL_s3_xiViewer_spectra.mgf	1	20.0 ppm	peptide;a;b;y	829.939484709375	829.934421465	FALSE	FALSE	35.0	FALSE	TRUE	FALSE	FALSE
QILEWAGKLELESMELR	GPGSMVAR	58	1	8	0	Mer2	Mer2	4	196.08479216	1712	(-2) 20210512_Q3_U3_1-10_WH_SA_JOW_20210506_3_B11.28606.28606.4 File:"20210512_Q3_U3_1-10_WH_SA_JOW_20210506_3_B11.raw"_ NativeID:"controllerType=0 controllerNumber=1 scan=28606"	JOW_20210506_XL_s3_xiViewer_spectra.mgf	1	20.0 ppm	peptide;a;b;y	754.3970652757811	754.391404	FALSE	FALSE	200.0	FALSE	TRUE	FALSE	FALSE
DLASQIENQLDKVSTAMoxLSK	GPGSMVAR	118	1	12	4	Mer2	Mer2	4	196.08479216	1357	(-2) 20210512_Q3_U3_1-10_WH_SA_JOW_20210506_3_B11.28674.28674.4 File:"20210512_Q3_U3_1-10_WH_SA_JOW_20210506_3_B11.raw"_ NativeID:"controllerType=0 controllerNumber=1 scan=28674"	JOW_20210506_XL_s3_xiViewer_spectra.mgf	1	20.0 ppm	peptide;a;b;y	794.9094554125	794.903604125	FALSE	FALSE	61.0	FALSE	TRUE	FALSE	FALSE
TLEDDLQEVQEISLPLFK	VLLSLSKDMHSLQTR	191	199	13	7	Spp1	Mer2	5	196.08479216	1166	(-2) 20210512_Q3_U3_1-10_WH_SA_JOW_20210506_3_B11.29166.29166.5 File:"20210512_Q3_U3_1-10_WH_SA_JOW_20210506_3_B11.raw"_ NativeID:"controllerType=0 controllerNumber=1 scan=29166"	JOW_20210506_XL_s3_xiViewer_spectra.mgf	1	20.0 ppm	peptide;a;b;y	808.8356575917189	808.8310255700001	FALSE	FALSE	6.0	FALSE	TRUE	FALSE	FALSE
TDEISTDVSEANSEHSLMITETSSPFR	GPGSMVAR	11	1	16	0	Mer2	Mer2	4	196.08479216	797	(-2) 20210512_Q3_U3_1-10_WH_SA_JOW_20210506_3_B11.29524.29524.4 File:"20210512_Q3_U3_1-10_WH_SA_JOW_20210506_3_B11.raw"_ NativeID:"controllerType=0 controllerNumber=1 scan=29524"	JOW_20210506_XL_s3_xiViewer_spectra.mgf	1	20.0 ppm	peptide;a;b;y	988.9651805101561	988.959835795	FALSE	FALSE	59.0	FALSE	TRUE	FALSE	FALSE
TDEISTDVSEANSEHSLMITETSSPFR	GPGSMVAR	11	1	13	0	Mer2	Mer2	4	196.08479216	931	(-2) 20210512_Q3_U3_1-10_WH_SA_JOW_20210506_3_B11.29717.29717.4 File:"20210512_Q3_U3_1-10_WH_SA_JOW_20210506_3_B11.raw"_ NativeID:"controllerType=0 controllerNumber=1 scan=29717"	JOW_20210506_XL_s3_xiViewer_spectra.mgf	1	20.0 ppm	peptide;a;b;y	988.965973967188	988.959835795	FALSE	FALSE	29.0	FALSE	TRUE	FALSE	FALSE
TVTAMDVVYALKR	TVTAMoxDVVYALK	80	80	12	9	H4	H4	3	196.08479216	1087	(-2) 20210512_Q3_U3_1-10_WH_SA_JOW_20210506_3_B11.30326.30326.3 File:"20210512_Q3_U3_1-10_WH_SA_JOW_20210506_3_B11.raw"_ NativeID:"controllerType=0 controllerNumber=1 scan=30326"	JOW_20210506_XL_s3_xiViewer_spectra.mgf	1	20.0 ppm	peptide;a;b;y	996.864055528465	996.8643312666667	FALSE	FALSE	70.0	FALSE	TRUE	FALSE	FALSE
DLASQIENQLDKVSTAMLSK	VSTAMLSKGDEK	118	130	12	8	Mer2	Mer2	4	196.08479216	1934	(-2) 20210512_Q3_U3_1-10_WH_SA_JOW_20210506_3_B11.31156.31156.4 File:"20210512_Q3_U3_1-10_WH_SA_JOW_20210506_3_B11.raw"_ NativeID:"controllerType=0 controllerNumber=1 scan=31156"	JOW_20210506_XL_s3_xiViewer_spectra.mgf	1	20.0 ppm	peptide;a;b;y	913.7220164476561	913.7168490025	FALSE	FALSE	128.0	FALSE	TRUE	FALSE	FALSE
QVHPDTGISSKAMSIMNSFVNDVFER	KLPFQR	44	65	18	1	H2b	H3K4CC110A	4	196.08479216	1894	(-2) 20210512_Q3_U3_1-10_WH_SA_JOW_20210506_3_B11.33973.33973.4 File:"20210512_Q3_U3_1-10_WH_SA_JOW_20210506_3_B11.raw"_ NativeID:"controllerType=0 controllerNumber=1 scan=33973"	JOW_20210506_XL_s3_xiViewer_spectra.mgf	1	20.0 ppm	peptide;a;b;y	973.9905711351561	973.992279055	FALSE	FALSE	18.0	FALSE	TRUE	FALSE	FALSE
DLASQIENQLDKVSTAMLSK	GPGSMVAR	118	1	19	0	Mer2	Mer2	4	196.08479216	1683	(-2) 20210512_Q3_U3_1-10_WH_SA_JOW_20210506_3_B11.34692.34692.4 File:"20210512_Q3_U3_1-10_WH_SA_JOW_20210506_3_B11.raw"_ NativeID:"controllerType=0 controllerNumber=1 scan=34692"	JOW_20210506_XL_s3_xiViewer_spectra.mgf	1	20.0 ppm	peptide;a;b;y	790.908356779688	790.904875475	FALSE	FALSE	122.0	FALSE	TRUE	FALSE	FALSE
QILEWAGKLELESMELR	GPGSMVAR	58	1	13	0	Mer2	Mer2	3	196.08479216	1455	(-2) 20210512_Q3_U3_1-10_WH_SA_JOW_20210506_3_B11.37036.37036.3 File:"20210512_Q3_U3_1-10_WH_SA_JOW_20210506_3_B11.raw"_ NativeID:"controllerType=0 controllerNumber=1 scan=37036"	JOW_20210506_XL_s3_xiViewer_spectra.mgf	1	20.0 ppm	peptide;a;b;y	1005.525249632031	1005.51944654	FALSE	FALSE	108.0	FALSE	TRUE	FALSE	FALSE
EIAQDFKTDLR	DAVTYTEHAKR	74	68	7	10	H3K4CC110A	H4	6	196.08479216	426	(-2) 20210512_Q3_U3_1-10_WH_SA_JOW_20210506_3_B7.20382.20382.6 File:"20210512_Q3_U3_1-10_WH_SA_JOW_20210506_3_B7.raw"_ NativeID:"controllerType=0 controllerNumber=1 scan=20382"	JOW_20210506_XL_s3_xiViewer_spectra.mgf	1	20.0 ppm	peptide;a;b;y	471.07784088046895	471.07464871166667	FALSE	FALSE	74.0	FALSE	TRUE	FALSE	FALSE
TDEISTDVSEANSEHSLMoxITETSSPFR	GPGSMoxVAR	11	1	16	0	Mer2	Mer2	4	196.08479216	1451	(-2) 20210512_Q3_U3_1-10_WH_SA_JOW_20210506_3_B7.25303.25303.4 File:"20210512_Q3_U3_1-10_WH_SA_JOW_20210506_3_B7.raw"_ NativeID:"controllerType=0 controllerNumber=1 scan=25303"	JOW_20210506_XL_s3_xiViewer_spectra.mgf	1	20.0 ppm	peptide;a;b;y	996.9637156664061	996.957293095	FALSE	FALSE	80.0	FALSE	TRUE	FALSE	FALSE
KQLNIQYYEEILR	LKTDEDR	342	133	1	2	Spp1	Spp1	4	196.08479216	391	(-2) 20210512_Q3_U3_1-10_WH_SA_JOW_20210506_3_B7.27745.27745.4 File:"20210512_Q3_U3_1-10_WH_SA_JOW_20210506_3_B7.raw"_ NativeID:"controllerType=0 controllerNumber=1 scan=27745"	JOW_20210506_XL_s3_xiViewer_spectra.mgf	1	20.0 ppm	peptide;a;b;y	696.121064299219	696.1158942575	FALSE	FALSE	34.0	FALSE	TRUE	FALSE	FALSE
EIAQDFKTDLR	NDEELNKLLGR	74	89	8	7	H3K4CC110A	H2a	4	196.08479216	1700	(-2) 20210512_Q3_U3_1-10_WH_SA_JOW_20210506_3_B7.28998.28998.4 File:"20210512_Q3_U3_1-10_WH_SA_JOW_20210506_3_B7.raw"_ NativeID:"controllerType=0 controllerNumber=1 scan=28998"	JOW_20210506_XL_s3_xiViewer_spectra.mgf	1	20.0 ppm	peptide;a;b;y	708.623993986719	708.6188010725	FALSE	FALSE	197.0	FALSE	TRUE	FALSE	FALSE
GGVKR	GGVKR	41	41	4	4	H4	H4	3	196.08479216	978	(-2) 20210512_Q3_U3_1-10_WH_SA_JOW_20210506_3_B7.5850.5850.3 File:"20210512_Q3_U3_1-10_WH_SA_JOW_20210506_3_B7.raw"_ NativeID:"controllerType=0 controllerNumber=1 scan=5850"	JOW_20210506_XL_s3_xiViewer_spectra.mgf	1	20.0 ppm	peptide;a;b;y	409.915887138468	409.9141936533333	FALSE	FALSE	4.0	FALSE	TRUE	FALSE	FALSE
SSSPTLSTSQNHNSEDNDDASHR	LKTDEDR	273	133	14	2	Mer2	Spp1	4	196.08479216	270	(-2) 20210512_Q3_U3_1-10_WH_SA_JOW_20210506_3_B7.7865.7865.4 File:"20210512_Q3_U3_1-10_WH_SA_JOW_20210506_3_B7.raw"_ NativeID:"controllerType=0 controllerNumber=1 scan=7865"	JOW_20210506_XL_s3_xiViewer_spectra.mgf	1	20.0 ppm	peptide;a;b;y	890.151032560938	890.1456337375	FALSE	FALSE	71.0	FALSE	TRUE	FALSE	FALSE
LKTDEDR	KGKKDR	133	21	2	1	Spp1	DECOY:H2b	4	196.08479216	16	(-2) 20210512_Q3_U3_1-10_WH_SA_JOW_20210506_3_B7.8432.8432.4 File:"20210512_Q3_U3_1-10_WH_SA_JOW_20210506_3_B7.raw"_ NativeID:"controllerType=0 controllerNumber=1 scan=8432"	JOW_20210506_XL_s3_xiViewer_spectra.mgf	1	20.0 ppm	peptide;a;b;y	451.501029999168	451.4984321625	FALSE	TRUE	35.0	TRUE	FALSE	TRUE	FALSE
KKSVPPPR	KDGKKR	254	21	1	5	Mer2	H2b	4	196.08479216	1295	(-2) 20210512_Q3_U3_1-10_WH_SA_JOW_20210506_3_B7.8777.8777.4 File:"20210512_Q3_U3_1-10_WH_SA_JOW_20210506_3_B7.raw"_ NativeID:"controllerType=0 controllerNumber=1 scan=8777"	JOW_20210506_XL_s3_xiViewer_spectra.mgf	1	20.0 ppm	peptide;a;b;y	459.532453737589	459.5298010025	FALSE	FALSE	13.0	FALSE	TRUE	FALSE	FALSE
TKSDSSYR	TKSDSSYR	143	143	2	2	Mer2	Mer2	3	196.08479216	92	(-2) 20210512_Q3_U3_1-10_WH_SA_JOW_20210506_3_B7.9075.9075.3 File:"20210512_Q3_U3_1-10_WH_SA_JOW_20210506_3_B7.raw"_ NativeID:"controllerType=0 controllerNumber=1 scan=9075"	JOW_20210506_XL_s3_xiViewer_spectra.mgf	1	20.0 ppm	peptide;a;b;y	694.669536741406	694.6626560733333	FALSE	FALSE	41.0	FALSE	TRUE	FALSE	FALSE
SSSPTLSTSQNHNSEDNDDASHR	KNICcmGYCcmSTYER	273	264	5	1	Mer2	Spp1	5	196.08479216	502	(-2) 20210512_Q3_U3_1-10_WH_SA_JOW_20210506_3_B9.11298.11298.5 File:"20210512_Q3_U3_1-10_WH_SA_JOW_20210506_3_B9.raw"_ NativeID:"controllerType=0 controllerNumber=1 scan=11298"	JOW_20210506_XL_s3_xiViewer_spectra.mgf	1	20.0 ppm	peptide;a;b;y	847.1690926503129	847.1640596139999	FALSE	FALSE	74.0	FALSE	TRUE	FALSE	FALSE
YQKSTELLIR	DNKKTR	55	72	3	5	H3K4CC110A	H2a	5	196.08479216	438	(-2) 20210512_Q3_U3_1-10_WH_SA_JOW_20210506_3_B9.12526.12526.5 File:"20210512_Q3_U3_1-10_WH_SA_JOW_20210506_3_B9.raw"_ NativeID:"controllerType=0 controllerNumber=1 scan=12526"	JOW_20210506_XL_s3_xiViewer_spectra.mgf	1	20.0 ppm	peptide;a;b;y	442.251245970625	442.24867207799997	FALSE	FALSE	48.0	FALSE	TRUE	FALSE	FALSE
YQKSTELLIR	GKQGGK	55	4	3	2	H3K4CC110A	H2a	4	196.08479216	1302	(-2) 20210512_Q3_U3_1-10_WH_SA_JOW_20210506_3_B9.13091.13091.4 File:"20210512_Q3_U3_1-10_WH_SA_JOW_20210506_3_B9.raw"_ NativeID:"controllerType=0 controllerNumber=1 scan=13091"	JOW_20210506_XL_s3_xiViewer_spectra.mgf	1	20.0 ppm	peptide;a;b;y	505.7883616625	505.785098205	FALSE	FALSE	129.0	FALSE	TRUE	FALSE	FALSE
KLDDDAASHVECcmGKEDSK	KNICcmGYCcmSTYER	230	264	1	8	Spp1	Spp1	5	196.08479216	398	(-2) 20210512_Q3_U3_1-10_WH_SA_JOW_20210506_3_B9.14038.14038.5 File:"20210512_Q3_U3_1-10_WH_SA_JOW_20210506_3_B9.raw"_ NativeID:"controllerType=0 controllerNumber=1 scan=14038"	JOW_20210506_XL_s3_xiViewer_spectra.mgf	1	20.0 ppm	peptide;a;b;y	750.7402596425	750.735343526	FALSE	FALSE	11.0	FALSE	TRUE	FALSE	FALSE
VSTAMLSKGDEK	YNSKITR	130	160	8	4	Mer2	Mer2	3	196.08479216	824	(-2) 20210512_Q3_U3_1-10_WH_SA_JOW_20210506_3_B9.14181.14181.3 File:"20210512_Q3_U3_1-10_WH_SA_JOW_20210506_3_B9.raw"_ NativeID:"controllerType=0 controllerNumber=1 scan=14181"	JOW_20210506_XL_s3_xiViewer_spectra.mgf	1	20.0 ppm	peptide;a;b;y	781.408794553906	781.4055292933334	FALSE	FALSE	48.0	FALSE	TRUE	FALSE	FALSE
YQKSTELLIR	STGGKAPR	55	11	3	5	H3K4CC110A	H3K4CC110A	3	196.08479216	717	(-2) 20210512_Q3_U3_1-10_WH_SA_JOW_20210506_3_B9.14587.14587.3 File:"20210512_Q3_U3_1-10_WH_SA_JOW_20210506_3_B9.raw"_ NativeID:"controllerType=0 controllerNumber=1 scan=14587"	JOW_20210506_XL_s3_xiViewer_spectra.mgf	1	20.0 ppm	peptide;a;b;y	740.41263976875	740.4096025433333	FALSE	FALSE	18.0	FALSE	TRUE	FALSE	FALSE
KNICcmGYCcmSTYER	KLDDDAASHVECcmGK	264	230	1	8	Spp1	Spp1	4	196.08479216	1644	(-2) 20210512_Q3_U3_1-10_WH_SA_JOW_20210506_3_B9.14908.14908.4 File:"20210512_Q3_U3_1-10_WH_SA_JOW_20210506_3_B9.raw"_ NativeID:"controllerType=0 controllerNumber=1 scan=14908"	JOW_20210506_XL_s3_xiViewer_spectra.mgf	1	20.0 ppm	peptide;a;b;y	823.3733836351561	823.368228495	FALSE	FALSE	65.0	FALSE	TRUE	FALSE	FALSE
DNIQGITKPAIR	STGGKAPR	24	11	8	1	H4	H3K4CC110A	3	196.08479216	1576	(-2) 20210512_Q3_U3_1-10_WH_SA_JOW_20210506_3_B9.15468.15468.3 File:"20210512_Q3_U3_1-10_WH_SA_JOW_20210506_3_B9.raw"_ NativeID:"controllerType=0 controllerNumber=1 scan=15468"	JOW_20210506_XL_s3_xiViewer_spectra.mgf	1	20.0 ppm	peptide;a;b;y	765.4310723859379	765.4240231266667	FALSE	FALSE	59.0	FALSE	TRUE	FALSE	FALSE
VLLSLSKDMoxHSLQTR	LKTDEDR	199	133	14	2	Mer2	Spp1	4	196.08479216	203	(-2) 20210512_Q3_U3_1-10_WH_SA_JOW_20210506_3_B9.17513.17513.4 File:"20210512_Q3_U3_1-10_WH_SA_JOW_20210506_3_B9.raw"_ NativeID:"controllerType=0 controllerNumber=1 scan=17513"	JOW_20210506_XL_s3_xiViewer_spectra.mgf	1	20.0 ppm	peptide;a;b;y	704.626374357813	704.6209151275	FALSE	FALSE	71.0	FALSE	TRUE	FALSE	FALSE
EIAQDFKTDLR	DAVTYTEHAKR	74	68	7	10	H3K4CC110A	H4	3	196.08479216	1567	(-2) 20210512_Q3_U3_1-10_WH_SA_JOW_20210506_3_B9.19003.19003.3 File:"20210512_Q3_U3_1-10_WH_SA_JOW_20210506_3_B9.raw"_ NativeID:"controllerType=0 controllerNumber=1 scan=19003"	JOW_20210506_XL_s3_xiViewer_spectra.mgf	1	20.0 ppm	peptide;a;b;y	941.1484185773439	941.1420210433333	FALSE	FALSE	18.0	FALSE	TRUE	FALSE	FALSE
KESYAIYVYK	KNSSRSRAR	31	255	1	6	H2b	Spp1	4	196.08479216	1137	(-2) 20210512_Q3_U3_1-10_WH_SA_JOW_20210506_3_B9.19338.19338.4 File:"20210512_Q3_U3_1-10_WH_SA_JOW_20210506_3_B9.raw"_ NativeID:"controllerType=0 controllerNumber=1 scan=19338"	JOW_20210506_XL_s3_xiViewer_spectra.mgf	1	20.0 ppm	peptide;a;b;y	630.839264982813	630.838393315	FALSE	FALSE	5.0	FALSE	TRUE	FALSE	FALSE
KTVTAMoxDVVYALK	GPGSMoxVAR	79	1	1	0	H4	Mer2	3	196.08479216	1289	(-2) 20210512_Q3_U3_1-10_WH_SA_JOW_20210506_3_B9.19340.19340.3 File:"20210512_Q3_U3_1-10_WH_SA_JOW_20210506_3_B9.raw"_ NativeID:"controllerType=0 controllerNumber=1 scan=19340"	JOW_20210506_XL_s3_xiViewer_spectra.mgf	1	20.0 ppm	peptide;a;b;y	814.09037414375	814.09066476	FALSE	FALSE	8.0	FALSE	TRUE	FALSE	FALSE
ISDCcmYKPCcmLQDSK	TLWKR	103	95	12	4	Spp1	Spp1	4	196.08479216	989	(-2) 20210512_Q3_U3_1-10_WH_SA_JOW_20210506_3_B9.19757.19757.4 File:"20210512_Q3_U3_1-10_WH_SA_JOW_20210506_3_B9.raw"_ NativeID:"controllerType=0 controllerNumber=1 scan=19757"	JOW_20210506_XL_s3_xiViewer_spectra.mgf	1	20.0 ppm	peptide;a;b;y	628.817292326563	628.813529635	FALSE	FALSE	75.0	FALSE	TRUE	FALSE	FALSE
EIAQDFKTDLR	DAVTYTEHAKR	74	68	7	10	H3K4CC110A	H4	5	196.08479216	1820	(-2) 20210512_Q3_U3_1-10_WH_SA_JOW_20210506_3_B9.19789.19789.5 File:"20210512_Q3_U3_1-10_WH_SA_JOW_20210506_3_B9.raw"_ NativeID:"controllerType=0 controllerNumber=1 scan=19789"	JOW_20210506_XL_s3_xiViewer_spectra.mgf	1	20.0 ppm	peptide;a;b;y	565.091639037031	565.088123178	FALSE	FALSE	154.0	FALSE	TRUE	FALSE	FALSE
EIAQDFKTDLR	DAVTYTEHAKR	74	68	7	10	H3K4CC110A	H4	3	196.08479216	914	(-2) 20210512_Q3_U3_1-10_WH_SA_JOW_20210506_3_B9.19792.19792.3 File:"20210512_Q3_U3_1-10_WH_SA_JOW_20210506_3_B9.raw"_ NativeID:"controllerType=0 controllerNumber=1 scan=19792"	JOW_20210506_XL_s3_xiViewer_spectra.mgf	1	20.0 ppm	peptide;a;b;y	941.147258909375	941.1420210433333	FALSE	FALSE	109.0	FALSE	TRUE	FALSE	FALSE
EIAQDFKTDLR	DAVTYTEHAKR	74	68	7	10	H3K4CC110A	H4	6	196.08479216	82	(-2) 20210512_Q3_U3_1-10_WH_SA_JOW_20210506_3_B9.19879.19879.6 File:"20210512_Q3_U3_1-10_WH_SA_JOW_20210506_3_B9.raw"_ NativeID:"controllerType=0 controllerNumber=1 scan=19879"	JOW_20210506_XL_s3_xiViewer_spectra.mgf	1	20.0 ppm	peptide;a;b;y	471.07710845859395	471.07464871166667	FALSE	FALSE	130.0	FALSE	TRUE	FALSE	FALSE
TVTAMoxDVVYALKR	LAHYNKR	80	77	12	6	H4	H2b	5	196.08479216	164	(-2) 20210512_Q3_U3_1-10_WH_SA_JOW_20210506_3_B9.21306.21306.5 File:"20210512_Q3_U3_1-10_WH_SA_JOW_20210506_3_B9.raw"_ NativeID:"controllerType=0 controllerNumber=1 scan=21306"	JOW_20210506_XL_s3_xiViewer_spectra.mgf	1	20.0 ppm	peptide;a;b;y	516.684351439375	516.681071402	FALSE	FALSE	37.0	FALSE	TRUE	FALSE	FALSE
GPGSMoxSLPQWCcmPPHSTLK	NKDAIINGEGSLPK	1	81	0	2	Spp1	Spp1	4	196.08479216	1073	(-2) 20210512_Q3_U3_1-10_WH_SA_JOW_20210506_3_B9.25700.25700.4 File:"20210512_Q3_U3_1-10_WH_SA_JOW_20210506_3_B9.raw"_ NativeID:"controllerType=0 controllerNumber=1 scan=25700"	JOW_20210506_XL_s3_xiViewer_spectra.mgf	1	20.0 ppm	peptide;a;b;y	912.4593211351561	912.45526377	FALSE	FALSE	73.0	FALSE	TRUE	FALSE	FALSE
TDDEKEIFDQIVVR	LKTDEDR	172	133	5	2	Spp1	Spp1	3	196.08479216	972	(-2) 20210512_Q3_U3_1-10_WH_SA_JOW_20210506_3_B9.27572.27572.3 File:"20210512_Q3_U3_1-10_WH_SA_JOW_20210506_3_B9.raw"_ NativeID:"controllerType=0 controllerNumber=1 scan=27572"	JOW_20210506_XL_s3_xiViewer_spectra.mgf	1	20.0 ppm	peptide;a;b;y	926.803081663281	926.7979199666667	FALSE	FALSE	32.0	FALSE	TRUE	FALSE	FALSE
TDDEKEIFDQIVVR	KNICcmGYCcmSTYER	172	264	1	1	Spp1	Spp1	4	196.08479216	251	(-2) 20210512_Q3_U3_1-10_WH_SA_JOW_20210506_3_B9.28705.28705.4 File:"20210512_Q3_U3_1-10_WH_SA_JOW_20210506_3_B9.raw"_ NativeID:"controllerType=0 controllerNumber=1 scan=28705"	JOW_20210506_XL_s3_xiViewer_spectra.mgf	1	20.0 ppm	peptide;a;b;y	863.913544767969	863.907880755	FALSE	FALSE	113.0	FALSE	TRUE	FALSE	FALSE
KFGQLDFIDNNIVVK	LKTDEDR	157	133	1	2	Spp1	Spp1	4	196.08479216	823	(-2) 20210512_Q3_U3_1-10_WH_SA_JOW_20210506_3_B9.28795.28795.4 File:"20210512_Q3_U3_1-10_WH_SA_JOW_20210506_3_B9.raw"_ NativeID:"controllerType=0 controllerNumber=1 scan=28795"	JOW_20210506_XL_s3_xiViewer_spectra.mgf	1	20.0 ppm	peptide;a;b;y	706.127656096094	706.1237192875	FALSE	FALSE	39.0	FALSE	TRUE	FALSE	FALSE
VTNAGALEESDKQILEWAGK	GPGSMoxVAR	46	1	12	4	Mer2	Mer2	3	196.08479216	786	(-2) 20210512_Q3_U3_1-10_WH_SA_JOW_20210506_3_B9.29529.29529.3 File:"20210512_Q3_U3_1-10_WH_SA_JOW_20210506_3_B9.raw"_ NativeID:"controllerType=0 controllerNumber=1 scan=29529"	JOW_20210506_XL_s3_xiViewer_spectra.mgf	1	20.0 ppm	peptide;a;b;y	1048.866985471875	1048.8591848600001	FALSE	FALSE	53.0	FALSE	TRUE	FALSE	FALSE
KTVTAMDVVYALK	EIAQDFKTDLR	79	74	1	8	H4	H3K4CC110A	4	196.08479216	1290	(-2) 20210512_Q3_U3_1-10_WH_SA_JOW_20210506_3_B9.31768.31768.4 File:"20210512_Q3_U3_1-10_WH_SA_JOW_20210506_3_B9.raw"_ NativeID:"controllerType=0 controllerNumber=1 scan=31768"	JOW_20210506_XL_s3_xiViewer_spectra.mgf	1	20.0 ppm	peptide;a;b;y	743.1509715257811	743.1467657325	FALSE	FALSE	173.0	FALSE	TRUE	FALSE	FALSE
YITSKNR	LKTDEDR	160	133	5	2	DECOY:Mer2	Spp1	3	196.08479216	1057	(-2) 20210512_Q3_U3_1-10_WH_SA_JOW_20210506_3_B9.32209.32209.3 File:"20210512_Q3_U3_1-10_WH_SA_JOW_20210506_3_B9.raw"_ NativeID:"controllerType=0 controllerNumber=1 scan=32209"	JOW_20210506_XL_s3_xiViewer_spectra.mgf	1	20.0 ppm	peptide;a;b;y	651.675513703162	651.6727154166666	TRUE	FALSE	37.0	TRUE	FALSE	TRUE	FALSE
VTIAQGGVLPNIQSVLLPKK	VTIMoxPKDIQLAR	100	118	19	6	H2a	H3K4CC110A	4	196.08479216	516	(-2) 20210512_Q3_U3_1-10_WH_SA_JOW_20210506_3_B9.34043.34043.4 File:"20210512_Q3_U3_1-10_WH_SA_JOW_20210506_3_B9.raw"_ NativeID:"controllerType=0 controllerNumber=1 scan=34043"	JOW_20210506_XL_s3_xiViewer_spectra.mgf	1	20.0 ppm	peptide;a;b;y	918.544953459375	918.537756765	FALSE	FALSE	9.0	FALSE	TRUE	FALSE	FALSE
TKSDSSYR	TKSDSSYR	143	143	2	2	Mer2	Mer2	3	196.08479216	1420	(-2) 20210512_Q3_U3_1-10_WH_SA_JOW_20210506_3_B9.6006.6006.3 File:"20210512_Q3_U3_1-10_WH_SA_JOW_20210506_3_B9.raw"_ NativeID:"controllerType=0 controllerNumber=1 scan=6006"	JOW_20210506_XL_s3_xiViewer_spectra.mgf	1	20.0 ppm	peptide;a;b;y	694.6671563703129	694.6626560733333	FALSE	FALSE	20.0	FALSE	TRUE	FALSE	FALSE
GPGSMoxSLPQWCcmPPHSTLKR	YNSKITR	1	160	18	6	Spp1	Mer2	5	196.08479216	1649	(-2) 20210512_Q3_U3_1-10_WH_SA_JOW_20210506_3_B9.9749.9749.5 File:"20210512_Q3_U3_1-10_WH_SA_JOW_20210506_3_B9.raw"_ NativeID:"controllerType=0 controllerNumber=1 scan=9749"	JOW_20210506_XL_s3_xiViewer_spectra.mgf	1	20.0 ppm	peptide;a;b;y	646.529871458906	646.5266402320001	FALSE	FALSE	5.0	FALSE	TRUE	FALSE	FALSE
YNSKITR	YNSKITR	160	160	4	6	Mer2	Mer2	5	196.08479216	1372	(-2) 20210512_Q3_U3_1-10_WH_SA_JOW_20210506_3_B9.9802.9802.5 File:"20210512_Q3_U3_1-10_WH_SA_JOW_20210506_3_B9.raw"_ NativeID:"controllerType=0 controllerNumber=1 scan=9802"	JOW_20210506_XL_s3_xiViewer_spectra.mgf	1	20.0 ppm	peptide;a;b;y	392.41741418351603	392.41490086	FALSE	FALSE	202.0	FALSE	TRUE	FALSE	FALSE
QRKKSVPPPR	KQLATKAAR	252	19	4	5	Mer2	H3K4CC110A	3	196.08479216	1699	(-2) 20210512_Q3_U3_1-2_WH_SA_JOW_20210506_3_A12_B12.11431.11431.3 File:"20210512_Q3_U3_1-2_WH_SA_JOW_20210506_3_A12_B12.raw"_ NativeID:"controllerType=0 controllerNumber=1 scan=11431"	JOW_20210506_XL_s3_xiViewer_spectra.mgf	1	20.0 ppm	peptide;a;b;y	792.1426202375	792.1433024866666	FALSE	FALSE	27.0	FALSE	TRUE	FALSE	FALSE
DAVTYTEHAKRK	EIAQDFKTDLR	68	74	5	7	H4	H3K4CC110A	5	196.08479216	1374	(-2) 20210512_Q3_U3_1-2_WH_SA_JOW_20210506_3_A12_B12.13966.13966.5 File:"20210512_Q3_U3_1-2_WH_SA_JOW_20210506_3_A12_B12.raw"_ NativeID:"controllerType=0 controllerNumber=1 scan=13966"	JOW_20210506_XL_s3_xiViewer_spectra.mgf	1	20.0 ppm	peptide;a;b;y	590.709253783125	590.70711577	FALSE	FALSE	48.0	FALSE	TRUE	FALSE	FALSE
KKSVPPPR	GKAGR	254	13	1	2	Mer2	DECOY:H4	2	196.08479216	1541	(-2) 20210512_Q3_U3_1-2_WH_SA_JOW_20210506_3_A12_B12.15222.15222.2 File:"20210512_Q3_U3_1-2_WH_SA_JOW_20210506_3_A12_B12.raw"_ NativeID:"controllerType=0 controllerNumber=1 scan=15222"	JOW_20210506_XL_s3_xiViewer_spectra.mgf	1	20.0 ppm	peptide;a;b;y	796.476808774219	796.47317991	FALSE	TRUE	67.0	TRUE	FALSE	TRUE	FALSE
IPCcmSVEEFVRDFGSNEEATKIHEVCcmTK	GPGSMVAR	276	1	20	4	Spp1	Mer2	5	196.08479216	23	(-2) 20210512_Q3_U3_1-2_WH_SA_JOW_20210506_3_A12_B12.19652.19652.5 File:"20210512_Q3_U3_1-2_WH_SA_JOW_20210506_3_A12_B12.raw"_ NativeID:"controllerType=0 controllerNumber=1 scan=19652"	JOW_20210506_XL_s3_xiViewer_spectra.mgf	1	20.0 ppm	peptide;a;b;y	830.996180052656	830.99843568	FALSE	FALSE	3.0	FALSE	TRUE	FALSE	FALSE
KSGDKETR	KKSVPPPR	244	254	1	1	DECOY:Spp1	Mer2	2	196.08479216	1561	(-2) 20210512_Q3_U3_1-2_WH_SA_JOW_20210506_3_A12_B12.19789.19789.2 File:"20210512_Q3_U3_1-2_WH_SA_JOW_20210506_3_A12_B12.raw"_ NativeID:"controllerType=0 controllerNumber=1 scan=19789"	JOW_20210506_XL_s3_xiViewer_spectra.mgf	1	20.0 ppm	peptide;a;b;y	1012.580446469531	1012.56599403	TRUE	FALSE	40.0	TRUE	FALSE	TRUE	FALSE
KKSVPPPR	KRMSR	254	267	3	1	Mer2	DECOY:Mer2	2	196.08479216	1552	(-2) 20210512_Q3_U3_1-2_WH_SA_JOW_20210506_3_A12_B12.20355.20355.2 File:"20210512_Q3_U3_1-2_WH_SA_JOW_20210506_3_A12_B12.raw"_ NativeID:"controllerType=0 controllerNumber=1 scan=20355"	JOW_20210506_XL_s3_xiViewer_spectra.mgf	1	20.0 ppm	peptide;a;b;y	891.022157895313	891.019971285	FALSE	TRUE	22.0	TRUE	FALSE	TRUE	FALSE
TDEISTDVSEANSEHSLMITETSSPFR	GPGSMoxVAR	11	1	24	0	Mer2	Mer2	4	196.08479216	17	(-2) 20210512_Q3_U3_1-2_WH_SA_JOW_20210506_3_A12_B12.20453.20453.4 File:"20210512_Q3_U3_1-2_WH_SA_JOW_20210506_3_A12_B12.raw"_ NativeID:"controllerType=0 controllerNumber=1 scan=20453"	JOW_20210506_XL_s3_xiViewer_spectra.mgf	1	20.0 ppm	peptide;a;b;y	992.961457365625	992.958564445	FALSE	FALSE	45.0	FALSE	TRUE	FALSE	FALSE
TDEISTDVSEANSEHSLMoxITETSSPFR	GPGSMVAR	11	1	24	0	Mer2	Mer2	5	196.08479216	1245	(-2) 20210512_Q3_U3_1-2_WH_SA_JOW_20210506_3_A12_B12.20624.20624.5 File:"20210512_Q3_U3_1-2_WH_SA_JOW_20210506_3_A12_B12.raw"_ NativeID:"controllerType=0 controllerNumber=1 scan=20624"	JOW_20210506_XL_s3_xiViewer_spectra.mgf	1	20.0 ppm	peptide;a;b;y	794.5724129628129	794.568306832	FALSE	FALSE	29.0	FALSE	TRUE	FALSE	FALSE
KKSVPPPR	SATKRSR	254	14	1	1	Mer2	DECOY:H2a	2	196.08479216	893	(-2) 20210512_Q3_U3_1-2_WH_SA_JOW_20210506_3_A12_B12.21085.21085.2 File:"20210512_Q3_U3_1-2_WH_SA_JOW_20210506_3_A12_B12.raw"_ NativeID:"controllerType=0 controllerNumber=1 scan=21085"	JOW_20210506_XL_s3_xiViewer_spectra.mgf	1	20.0 ppm	peptide;a;b;y	955.064333188281	955.058139255	FALSE	TRUE	36.0	TRUE	FALSE	TRUE	FALSE
GPGSMoxSLPQWCcmPPHSTLK	VLLSLSKDMHSLQTR	1	199	0	14	Spp1	Mer2	4	196.08479216	104	(-2) 20210512_Q3_U3_1-2_WH_SA_JOW_20210506_3_A12_B12.21175.21175.4 File:"20210512_Q3_U3_1-2_WH_SA_JOW_20210506_3_A12_B12.raw"_ NativeID:"controllerType=0 controllerNumber=1 scan=21175"	JOW_20210506_XL_s3_xiViewer_spectra.mgf	1	20.0 ppm	peptide;a;b;y	980.502350920313	980.497034275	FALSE	FALSE	73.0	FALSE	TRUE	FALSE	FALSE
GPGSMSLPQWCcmPPHSTLK	NKDAIINGEGSLPK	1	81	0	2	Spp1	Spp1	4	196.08479216	429	(-2) 20210512_Q3_U3_1-2_WH_SA_JOW_20210506_3_A12_B12.21515.21515.4 File:"20210512_Q3_U3_1-2_WH_SA_JOW_20210506_3_A12_B12.raw"_ NativeID:"controllerType=0 controllerNumber=1 scan=21515"	JOW_20210506_XL_s3_xiViewer_spectra.mgf	1	20.0 ppm	peptide;a;b;y	908.461091154688	908.45653512	FALSE	FALSE	128.0	FALSE	TRUE	FALSE	FALSE
EKTSASSKKSK	GGVKR	119	41	11	4	DECOY:H2a	H4	2	196.08479216	1545	(-2) 20210512_Q3_U3_1-2_WH_SA_JOW_20210506_3_A12_B12.21527.21527.2 File:"20210512_Q3_U3_1-2_WH_SA_JOW_20210506_3_A12_B12.raw"_ NativeID:"controllerType=0 controllerNumber=1 scan=21527"	JOW_20210506_XL_s3_xiViewer_spectra.mgf	1	20.0 ppm	peptide;a;b;y	946.534303891406	946.53161991	TRUE	FALSE	5.0	TRUE	FALSE	TRUE	FALSE
LLLPGELAKHAVSEGTK	EIAQDFKTDLR	97	74	9	8	H2b	H3K4CC110A	5	196.08479216	609	(-2) 20210512_Q3_U3_1-2_WH_SA_JOW_20210506_3_A12_B12.21681.21681.5 File:"20210512_Q3_U3_1-2_WH_SA_JOW_20210506_3_A12_B12.raw"_ NativeID:"controllerType=0 controllerNumber=1 scan=21681"	JOW_20210506_XL_s3_xiViewer_spectra.mgf	1	20.0 ppm	peptide;a;b;y	659.563318724531	659.560617266	FALSE	FALSE	173.0	FALSE	TRUE	FALSE	FALSE
KKSVPPPR	SAKSK	254	125	1	1	Mer2	H2a	2	196.08479216	1409	(-2) 20210512_Q3_U3_1-2_WH_SA_JOW_20210506_3_A12_B12.21894.21894.2 File:"20210512_Q3_U3_1-2_WH_SA_JOW_20210506_3_A12_B12.raw"_ NativeID:"controllerType=0 controllerNumber=1 scan=21894"	JOW_20210506_XL_s3_xiViewer_spectra.mgf	1	20.0 ppm	peptide;a;b;y	812.482118832813	812.48067057	FALSE	FALSE	60.0	FALSE	TRUE	FALSE	FALSE
TDEISTDVSEANSEHSLMITETSSPFR	GPGSMVAR	11	1	23	0	Mer2	Mer2	4	196.08479216	363	(-2) 20210512_Q3_U3_1-2_WH_SA_JOW_20210506_3_A12_B12.21963.21963.4 File:"20210512_Q3_U3_1-2_WH_SA_JOW_20210506_3_A12_B12.raw"_ NativeID:"controllerType=0 controllerNumber=1 scan=21963"	JOW_20210506_XL_s3_xiViewer_spectra.mgf	1	20.0 ppm	peptide;a;b;y	988.9637156664061	988.959835795	FALSE	FALSE	50.0	FALSE	TRUE	FALSE	FALSE
RKTVTAMoxDVVYALKR	KKSVPPPR	78	254	14	1	H4	Mer2	3	196.08479216	703	(-2) 20210512_Q3_U3_1-2_WH_SA_JOW_20210506_3_A12_B12.22100.22100.3 File:"20210512_Q3_U3_1-2_WH_SA_JOW_20210506_3_A12_B12.raw"_ NativeID:"controllerType=0 controllerNumber=1 scan=22100"	JOW_20210506_XL_s3_xiViewer_spectra.mgf	1	20.0 ppm	peptide;a;b;y	957.564067991406	957.5514098133334	FALSE	FALSE	5.0	FALSE	TRUE	FALSE	FALSE
GPGSMSLPQWCcmPPHSTLK	VLLSLSKDMHSLQTR	1	199	0	6	Spp1	Mer2	4	196.08479216	1875	(-2) 20210512_Q3_U3_1-2_WH_SA_JOW_20210506_3_A12_B12.22625.22625.4 File:"20210512_Q3_U3_1-2_WH_SA_JOW_20210506_3_A12_B12.raw"_ NativeID:"controllerType=0 controllerNumber=1 scan=22625"	JOW_20210506_XL_s3_xiViewer_spectra.mgf	1	20.0 ppm	peptide;a;b;y	976.505280607813	976.498305625	FALSE	FALSE	109.0	FALSE	TRUE	FALSE	FALSE
GPGSMSLPQWCcmPPHSTLK	VLLSLSKDMHSLQTR	1	199	0	14	Spp1	Mer2	6	196.08479216	359	(-2) 20210512_Q3_U3_1-2_WH_SA_JOW_20210506_3_A12_B12.22647.22647.6 File:"20210512_Q3_U3_1-2_WH_SA_JOW_20210506_3_A12_B12.raw"_ NativeID:"controllerType=0 controllerNumber=1 scan=22647"	JOW_20210506_XL_s3_xiViewer_spectra.mgf	1	20.0 ppm	peptide;a;b;y	651.337118224219	651.33462921	FALSE	FALSE	151.0	FALSE	TRUE	FALSE	FALSE
SSRAGLQFPVGR	GGVKR	18	41	1	4	H2a	H4	2	196.08479216	575	(-2) 20210512_Q3_U3_1-2_WH_SA_JOW_20210506_3_A12_B12.22958.22958.2 File:"20210512_Q3_U3_1-2_WH_SA_JOW_20210506_3_A12_B12.raw"_ NativeID:"controllerType=0 controllerNumber=1 scan=22958"	JOW_20210506_XL_s3_xiViewer_spectra.mgf	1	20.0 ppm	peptide;a;b;y	993.551637875781	993.55322104	FALSE	FALSE	10.0	FALSE	TRUE	FALSE	FALSE
KKSVPPPR	GPGSMVAR	254	1	1	0	Mer2	Mer2	2	196.08479216	2032	(-2) 20210512_Q3_U3_1-2_WH_SA_JOW_20210506_3_A12_B12.22964.22964.2 File:"20210512_Q3_U3_1-2_WH_SA_JOW_20210506_3_A12_B12.raw"_ NativeID:"controllerType=0 controllerNumber=1 scan=22964"	JOW_20210506_XL_s3_xiViewer_spectra.mgf	1	20.0 ppm	peptide;a;b;y	939.521974789844	939.52254373	FALSE	FALSE	27.0	FALSE	TRUE	FALSE	FALSE
KKCcmTLRWR	KVGGRR	95	40	1	1	DECOY:Spp1	DECOY:H4	2	196.08479216	1619	(-2) 20210512_Q3_U3_1-2_WH_SA_JOW_20210506_3_A12_B12.23640.23640.2 File:"20210512_Q3_U3_1-2_WH_SA_JOW_20210506_3_A12_B12.raw"_ NativeID:"controllerType=0 controllerNumber=1 scan=23640"	JOW_20210506_XL_s3_xiViewer_spectra.mgf	1	20.0 ppm	peptide;a;b;y	1008.088747250781	1008.081425795	TRUE	TRUE	8.0	TRUE	FALSE	FALSE	TRUE
VTIAQGGVLPNIQSVLLPKK	RVTIMoxPKDIQLAR	100	117	19	7	H2a	H3K4CC110A	6	196.08479216	1488	(-2) 20210512_Q3_U3_1-2_WH_SA_JOW_20210506_3_A12_B12.23738.23738.6 File:"20210512_Q3_U3_1-2_WH_SA_JOW_20210506_3_A12_B12.raw"_ NativeID:"controllerType=0 controllerNumber=1 scan=23738"	JOW_20210506_XL_s3_xiViewer_spectra.mgf	1	20.0 ppm	peptide;a;b;y	638.71388824375	638.7111151299999	FALSE	FALSE	93.0	FALSE	TRUE	FALSE	FALSE
QRKKSVPPPR	KVGGRR	252	40	5	1	Mer2	DECOY:H4	2	196.08479216	1664	(-2) 20210512_Q3_U3_1-2_WH_SA_JOW_20210506_3_A12_B12.24035.24035.2 File:"20210512_Q3_U3_1-2_WH_SA_JOW_20210506_3_A12_B12.raw"_ NativeID:"controllerType=0 controllerNumber=1 scan=24035"	JOW_20210506_XL_s3_xiViewer_spectra.mgf	1	20.0 ppm	peptide;a;b;y	1030.6206686375	1030.61922965	FALSE	TRUE	23.0	TRUE	FALSE	TRUE	FALSE
GPGSMoxSLPQWCcmPPHSTLK	DAIINGEGSLPKTLWK	1	83	6	12	Spp1	Spp1	4	196.08479216	574	(-2) 20210512_Q3_U3_1-2_WH_SA_JOW_20210506_3_A12_B12.24191.24191.4 File:"20210512_Q3_U3_1-2_WH_SA_JOW_20210506_3_A12_B12.raw"_ NativeID:"controllerType=0 controllerNumber=1 scan=24191"	JOW_20210506_XL_s3_xiViewer_spectra.mgf	1	20.0 ppm	peptide;a;b;y	984.000214689844	983.997295735	FALSE	FALSE	27.0	FALSE	TRUE	FALSE	FALSE
GKDTKKQK	GPGSMVAR	18	1	2	0	DECOY:H2b	Mer2	2	196.08479216	2021	(-2) 20210512_Q3_U3_1-2_WH_SA_JOW_20210506_3_A12_B12.24273.24273.2 File:"20210512_Q3_U3_1-2_WH_SA_JOW_20210506_3_A12_B12.raw"_ NativeID:"controllerType=0 controllerNumber=1 scan=24273"	JOW_20210506_XL_s3_xiViewer_spectra.mgf	1	20.0 ppm	peptide;a;b;y	951.529299008594	951.51491563	TRUE	FALSE	8.0	TRUE	FALSE	TRUE	FALSE
GPGSMSLPQWCcmPPHSTLK	GPGSMSLPQWCcmPPHSTLK	1	1	0	0	Spp1	Spp1	4	196.08479216	606	(-2) 20210512_Q3_U3_1-2_WH_SA_JOW_20210506_3_A12_B12.24475.24475.4 File:"20210512_Q3_U3_1-2_WH_SA_JOW_20210506_3_A12_B12.raw"_ NativeID:"controllerType=0 controllerNumber=1 scan=24475"	JOW_20210506_XL_s3_xiViewer_spectra.mgf	1	20.0 ppm	peptide;a;b;y	1039.505768889062	1039.49814263	FALSE	FALSE	164.0	FALSE	TRUE	FALSE	FALSE
MMoxVTRSMKR	RGGVKR	262	40	8	5	Mer2	H4	2	196.08479216	1964	(-2) 20210512_Q3_U3_1-2_WH_SA_JOW_20210506_3_A12_B12.24575.24575.2 File:"20210512_Q3_U3_1-2_WH_SA_JOW_20210506_3_A12_B12.raw"_ NativeID:"controllerType=0 controllerNumber=1 scan=24575"	JOW_20210506_XL_s3_xiViewer_spectra.mgf	1	20.0 ppm	peptide;a;b;y	1012.056276547656	1012.045337095	FALSE	FALSE	7.0	FALSE	TRUE	FALSE	FALSE
SSRAGLQFPVGR	RGGVKR	18	40	1	5	H2a	H4	2	196.08479216	1102	(-2) 20210512_Q3_U3_1-2_WH_SA_JOW_20210506_3_A12_B12.24626.24626.2 File:"20210512_Q3_U3_1-2_WH_SA_JOW_20210506_3_A12_B12.raw"_ NativeID:"controllerType=0 controllerNumber=1 scan=24626"	JOW_20210506_XL_s3_xiViewer_spectra.mgf	1	20.0 ppm	peptide;a;b;y	1071.6030905125	1071.60377652	FALSE	FALSE	5.0	FALSE	TRUE	FALSE	FALSE
QVHPDTGISSKAMSIMoxNSFVNDVFER	KLPFQR	44	65	11	1	H2b	H3K4CC110A	5	196.08479216	1815	(-2) 20210512_Q3_U3_1-2_WH_SA_JOW_20210506_3_A12_B12.24827.24827.5 File:"20210512_Q3_U3_1-2_WH_SA_JOW_20210506_3_A12_B12.raw"_ NativeID:"controllerType=0 controllerNumber=1 scan=24827"	JOW_20210506_XL_s3_xiViewer_spectra.mgf	1	20.0 ppm	peptide;a;b;y	782.59816979875	782.59426144	FALSE	FALSE	24.0	FALSE	TRUE	FALSE	FALSE
VTIAQGGVLPNIQSVLLPKK	RVTIMPKDIQLAR	100	117	19	7	H2a	H3K4CC110A	5	196.08479216	1413	(-2) 20210512_Q3_U3_1-2_WH_SA_JOW_20210506_3_A12_B12.24848.24848.5 File:"20210512_Q3_U3_1-2_WH_SA_JOW_20210506_3_A12_B12.raw"_ NativeID:"controllerType=0 controllerNumber=1 scan=24848"	JOW_20210506_XL_s3_xiViewer_spectra.mgf	1	20.0 ppm	peptide;a;b;y	763.057215208906	763.05289996	FALSE	FALSE	78.0	FALSE	TRUE	FALSE	FALSE
VTIAQGGVLPNIQSVLLPKK	RVTIMPKDIQLAR	100	117	19	7	H2a	H3K4CC110A	6	196.08479216	1878	(-2) 20210512_Q3_U3_1-2_WH_SA_JOW_20210506_3_A12_B12.24897.24897.6 File:"20210512_Q3_U3_1-2_WH_SA_JOW_20210506_3_A12_B12.raw"_ NativeID:"controllerType=0 controllerNumber=1 scan=24897"	JOW_20210506_XL_s3_xiViewer_spectra.mgf	1	20.0 ppm	peptide;a;b;y	636.048727110938	636.04529603	FALSE	FALSE	133.0	FALSE	TRUE	FALSE	FALSE
QVHPDTGISSKAMSIMoxNSFVNDVFER	KESYAIYVYK	44	31	11	1	H2b	H2b	5	196.08479216	370	(-2) 20210512_Q3_U3_1-2_WH_SA_JOW_20210506_3_A12_B12.25252.25252.5 File:"20210512_Q3_U3_1-2_WH_SA_JOW_20210506_3_A12_B12.raw"_ NativeID:"controllerType=0 controllerNumber=1 scan=25252"	JOW_20210506_XL_s3_xiViewer_spectra.mgf	1	20.0 ppm	peptide;a;b;y	877.6356453846879	877.6311076939999	FALSE	FALSE	35.0	FALSE	TRUE	FALSE	FALSE
VTIAQGGVLPNIQSVLLPKK	YQKSTELLIR	100	55	19	3	H2a	H3K4CC110A	4	196.08479216	1438	(-2) 20210512_Q3_U3_1-2_WH_SA_JOW_20210506_3_A12_B12.25704.25704.4 File:"20210512_Q3_U3_1-2_WH_SA_JOW_20210506_3_A12_B12.raw"_ NativeID:"controllerType=0 controllerNumber=1 scan=25704"	JOW_20210506_XL_s3_xiViewer_spectra.mgf	1	20.0 ppm	peptide;a;b;y	881.0225535570311	881.017085835	FALSE	FALSE	80.0	FALSE	TRUE	FALSE	FALSE
DLVFSFYCcmPYCcmQAGITGKNK	GPGSMoxSLPQWCcmPPHSTLK	63	1	18	16	Spp1	Spp1	5	196.08479216	1922	(-2) 20210512_Q3_U3_1-2_WH_SA_JOW_20210506_3_A12_B12.26026.26026.5 File:"20210512_Q3_U3_1-2_WH_SA_JOW_20210506_3_A12_B12.raw"_ NativeID:"controllerType=0 controllerNumber=1 scan=26026"	JOW_20210506_XL_s3_xiViewer_spectra.mgf	1	20.0 ppm	peptide;a;b;y	912.6322274159379	912.631639564	FALSE	FALSE	15.0	FALSE	TRUE	FALSE	FALSE
TVTAMDVVYALKRQGR	EIAQDFKTDLR	80	74	12	8	H4	H3K4CC110A	4	196.08479216	905	(-2) 20210512_Q3_U3_1-2_WH_SA_JOW_20210506_3_A12_B12.26037.26037.4 File:"20210512_Q3_U3_1-2_WH_SA_JOW_20210506_3_A12_B12.raw"_ NativeID:"controllerType=0 controllerNumber=1 scan=26037"	JOW_20210506_XL_s3_xiViewer_spectra.mgf	1	20.0 ppm	peptide;a;b;y	835.449433439844	835.443590755	FALSE	FALSE	28.0	FALSE	TRUE	FALSE	FALSE
DLVFSFYCcmPYCcmQAGITGKNK	GPGSMoxSLPQWCcmPPHSTLK	63	1	18	0	Spp1	Spp1	3	196.08479216	1682	(-2) 20210512_Q3_U3_1-2_WH_SA_JOW_20210506_3_A12_B12.26041.26041.3 File:"20210512_Q3_U3_1-2_WH_SA_JOW_20210506_3_A12_B12.raw"_ NativeID:"controllerType=0 controllerNumber=1 scan=26041"	JOW_20210506_XL_s3_xiViewer_spectra.mgf	1	20.0 ppm	peptide;a;b;y	1520.383709104688	1520.3812150200001	FALSE	FALSE	99.0	FALSE	TRUE	FALSE	FALSE
GPGSMSLPQWCcmPPHSTLK	TDDEKEIFDQIVVR	1	172	0	1	Spp1	Spp1	4	196.08479216	2031	(-2) 20210512_Q3_U3_1-2_WH_SA_JOW_20210506_3_A12_B12.26222.26222.4 File:"20210512_Q3_U3_1-2_WH_SA_JOW_20210506_3_A12_B12.raw"_ NativeID:"controllerType=0 controllerNumber=1 scan=26222"	JOW_20210506_XL_s3_xiViewer_spectra.mgf	1	20.0 ppm	peptide;a;b;y	971.229157560938	971.2263782175	FALSE	FALSE	109.0	FALSE	TRUE	FALSE	FALSE
QVHPDTGISSKAMoxSIMNSFVNDVFER	KESYAIYVYK	44	31	6	1	H2b	H2b	4	196.08479216	143	(-2) 20210512_Q3_U3_1-2_WH_SA_JOW_20210506_3_A12_B12.26791.26791.4 File:"20210512_Q3_U3_1-2_WH_SA_JOW_20210506_3_A12_B12.raw"_ NativeID:"controllerType=0 controllerNumber=1 scan=26791"	JOW_20210506_XL_s3_xiViewer_spectra.mgf	1	20.0 ppm	peptide;a;b;y	1096.784699553125	1096.7870655225	FALSE	FALSE	25.0	FALSE	TRUE	FALSE	FALSE
MoxVEQTGHIDKFK	GPGSMVAR	145	1	10	4	Spp1	Mer2	2	196.08479216	475	(-2) 20210512_Q3_U3_1-2_WH_SA_JOW_20210506_3_A12_B12.26880.26880.2 File:"20210512_Q3_U3_1-2_WH_SA_JOW_20210506_3_A12_B12.raw"_ NativeID:"controllerType=0 controllerNumber=1 scan=26880"	JOW_20210506_XL_s3_xiViewer_spectra.mgf	1	20.0 ppm	peptide;a;b;y	1209.5958883640621	1209.5988505	FALSE	FALSE	3.0	FALSE	TRUE	FALSE	FALSE
DLVFSFYCcmPYCcmQAGITGKNK	GPGSMSLPQWCcmPPHSTLK	63	1	18	0	Spp1	Spp1	5	196.08479216	838	(-2) 20210512_Q3_U3_1-2_WH_SA_JOW_20210506_3_A12_B12.27531.27531.5 File:"20210512_Q3_U3_1-2_WH_SA_JOW_20210506_3_A12_B12.raw"_ NativeID:"controllerType=0 controllerNumber=1 scan=27531"	JOW_20210506_XL_s3_xiViewer_spectra.mgf	1	20.0 ppm	peptide;a;b;y	909.436853880781	909.4326566440001	FALSE	FALSE	83.0	FALSE	TRUE	FALSE	FALSE
TVTAMoxDVVYALKR	TVTAMDVVYALKR	80	80	12	12	H4	H4	4	196.08479216	648	(-2) 20210512_Q3_U3_1-2_WH_SA_JOW_20210506_3_A12_B12.27813.27813.4 File:"20210512_Q3_U3_1-2_WH_SA_JOW_20210506_3_A12_B12.raw"_ NativeID:"controllerType=0 controllerNumber=1 scan=27813"	JOW_20210506_XL_s3_xiViewer_spectra.mgf	1	20.0 ppm	peptide;a;b;y	786.9290476976561	786.925345285	FALSE	FALSE	142.0	FALSE	TRUE	FALSE	FALSE
QVHPDTGISSKAMSIMNSFVNDVFER	KESYAIYVYK	44	31	6	1	H2b	H2b	5	196.08479216	2059	(-2) 20210512_Q3_U3_1-2_WH_SA_JOW_20210506_3_A12_B12.27938.27938.5 File:"20210512_Q3_U3_1-2_WH_SA_JOW_20210506_3_A12_B12.raw"_ NativeID:"controllerType=0 controllerNumber=1 scan=27938"	JOW_20210506_XL_s3_xiViewer_spectra.mgf	1	20.0 ppm	peptide;a;b;y	874.4312996815629	874.4321247739999	FALSE	FALSE	9.0	FALSE	TRUE	FALSE	FALSE
KTKSDSSYRQVLVEEISR	TDDEKEIFDQIVVR	142	172	1	1	Mer2	Spp1	4	196.08479216	0	(-2) 20210512_Q3_U3_1-2_WH_SA_JOW_20210506_3_A12_B12.28060.28060.4 File:"20210512_Q3_U3_1-2_WH_SA_JOW_20210506_3_A12_B12.raw"_ NativeID:"controllerType=0 controllerNumber=1 scan=28060"	JOW_20210506_XL_s3_xiViewer_spectra.mgf	1	20.0 ppm	peptide;a;b;y	1007.5318309007811	1007.52091781	FALSE	FALSE	6.0	FALSE	TRUE	FALSE	FALSE
TLEDDLQEVQEISLPLFK	VLLSLSKDMoxHSLQTR	191	199	13	7	Spp1	Mer2	5	196.08479216	350	(-2) 20210512_Q3_U3_1-2_WH_SA_JOW_20210506_3_A12_B12.28308.28308.5 File:"20210512_Q3_U3_1-2_WH_SA_JOW_20210506_3_A12_B12.raw"_ NativeID:"controllerType=0 controllerNumber=1 scan=28308"	JOW_20210506_XL_s3_xiViewer_spectra.mgf	1	20.0 ppm	peptide;a;b;y	812.0329232167189	812.03000849	FALSE	FALSE	131.0	FALSE	TRUE	FALSE	FALSE
QVHPDTGISSKAMoxSIMNSFVNDVFER	KLPFQR	44	65	6	1	H2b	H3K4CC110A	5	196.08479216	165	(-2) 20210512_Q3_U3_1-2_WH_SA_JOW_20210506_3_A12_B12.28715.28715.5 File:"20210512_Q3_U3_1-2_WH_SA_JOW_20210506_3_A12_B12.raw"_ NativeID:"controllerType=0 controllerNumber=1 scan=28715"	JOW_20210506_XL_s3_xiViewer_spectra.mgf	1	20.0 ppm	peptide;a;b;y	782.5973763417189	782.59426144	FALSE	FALSE	20.0	FALSE	TRUE	FALSE	FALSE
QVHPDTGISSKAMoxSIMNSFVNDVFER	KLPFQR	44	65	6	1	H2b	H3K4CC110A	4	196.08479216	672	(-2) 20210512_Q3_U3_1-2_WH_SA_JOW_20210506_3_A12_B12.28748.28748.4 File:"20210512_Q3_U3_1-2_WH_SA_JOW_20210506_3_A12_B12.raw"_ NativeID:"controllerType=0 controllerNumber=1 scan=28748"	JOW_20210506_XL_s3_xiViewer_spectra.mgf	1	20.0 ppm	peptide;a;b;y	977.9981394945311	977.991007705	FALSE	FALSE	9.0	FALSE	TRUE	FALSE	FALSE
KMVEQTGHIDKFKK	GPGSMVAR	144	1	1	0	Spp1	Mer2	2	196.08479216	1424	(-2) 20210512_Q3_U3_1-2_WH_SA_JOW_20210506_3_A12_B12.29125.29125.2 File:"20210512_Q3_U3_1-2_WH_SA_JOW_20210506_3_A12_B12.raw"_ NativeID:"controllerType=0 controllerNumber=1 scan=29125"	JOW_20210506_XL_s3_xiViewer_spectra.mgf	1	20.0 ppm	peptide;a;b;y	1329.693788754688	1329.69635616	FALSE	FALSE	6.0	FALSE	TRUE	FALSE	FALSE
QVHPDTGISSKAMSIMNSFVNDVFER	KLPFQR	44	65	11	1	H2b	H3K4CC110A	5	196.08479216	678	(-2) 20210512_Q3_U3_1-2_WH_SA_JOW_20210506_3_A12_B12.30503.30503.5 File:"20210512_Q3_U3_1-2_WH_SA_JOW_20210506_3_A12_B12.raw"_ NativeID:"controllerType=0 controllerNumber=1 scan=30503"	JOW_20210506_XL_s3_xiViewer_spectra.mgf	1	20.0 ppm	peptide;a;b;y	779.399988646406	779.39527852	FALSE	FALSE	53.0	FALSE	TRUE	FALSE	FALSE
QVHPDTGISSKAMSIMNSFVNDVFER	KLPFQR	44	65	9	1	H2b	H3K4CC110A	4	196.08479216	1873	(-2) 20210512_Q3_U3_1-2_WH_SA_JOW_20210506_3_A12_B12.30696.30696.4 File:"20210512_Q3_U3_1-2_WH_SA_JOW_20210506_3_A12_B12.raw"_ NativeID:"controllerType=0 controllerNumber=1 scan=30696"	JOW_20210506_XL_s3_xiViewer_spectra.mgf	1	20.0 ppm	peptide;a;b;y	974.000397795313	973.992279055	FALSE	FALSE	29.0	FALSE	TRUE	FALSE	FALSE
QVHPDTGISSKAMSIMNSFVNDVFER	KESYAIYVYK	44	31	6	1	H2b	H2b	5	196.08479216	2000	(-2) 20210512_Q3_U3_1-2_WH_SA_JOW_20210506_3_A12_B12.30729.30729.5 File:"20210512_Q3_U3_1-2_WH_SA_JOW_20210506_3_A12_B12.raw"_ NativeID:"controllerType=0 controllerNumber=1 scan=30729"	JOW_20210506_XL_s3_xiViewer_spectra.mgf	1	20.0 ppm	peptide;a;b;y	874.4372200917189	874.4321247739999	FALSE	FALSE	47.0	FALSE	TRUE	FALSE	FALSE
QVHPDTGISSKAMSIMNSFVNDVFER	KLPFQR	44	65	18	1	H2b	H3K4CC110A	4	196.08479216	840	(-2) 20210512_Q3_U3_1-2_WH_SA_JOW_20210506_3_A12_B12.31462.31462.4 File:"20210512_Q3_U3_1-2_WH_SA_JOW_20210506_3_A12_B12.raw"_ NativeID:"controllerType=0 controllerNumber=1 scan=31462"	JOW_20210506_XL_s3_xiViewer_spectra.mgf	1	20.0 ppm	peptide;a;b;y	973.9934397875	973.992279055	FALSE	FALSE	50.0	FALSE	TRUE	FALSE	FALSE
QVHPDTGISSKAMSIMNSFVNDVFER	KLPFQR	44	65	11	1	H2b	H3K4CC110A	5	196.08479216	922	(-2) 20210512_Q3_U3_1-2_WH_SA_JOW_20210506_3_A12_B12.31509.31509.5 File:"20210512_Q3_U3_1-2_WH_SA_JOW_20210506_3_A12_B12.raw"_ NativeID:"controllerType=0 controllerNumber=1 scan=31509"	JOW_20210506_XL_s3_xiViewer_spectra.mgf	1	20.0 ppm	peptide;a;b;y	779.394373412031	779.39527852	FALSE	FALSE	27.0	FALSE	TRUE	FALSE	FALSE
QILEWAGKLELESMELR	GPGSMoxVAR	58	1	8	0	Mer2	Mer2	3	196.08479216	1741	(-2) 20210512_Q3_U3_1-2_WH_SA_JOW_20210506_3_A12_B12.33656.33656.3 File:"20210512_Q3_U3_1-2_WH_SA_JOW_20210506_3_A12_B12.raw"_ NativeID:"controllerType=0 controllerNumber=1 scan=33656"	JOW_20210506_XL_s3_xiViewer_spectra.mgf	1	20.0 ppm	peptide;a;b;y	1010.8480645734379	1010.8510847399999	FALSE	FALSE	7.0	FALSE	TRUE	FALSE	FALSE
DMTLKTLEDDLQEVQEISLPLFK	VLLSLSKDMoxHSLQTR	186	199	5	14	Spp1	Mer2	4	196.08479216	317	(-2) 20210512_Q3_U3_1-2_WH_SA_JOW_20210506_3_A12_B12.34379.34379.4 File:"20210512_Q3_U3_1-2_WH_SA_JOW_20210506_3_A12_B12.raw"_ NativeID:"controllerType=0 controllerNumber=1 scan=34379"	JOW_20210506_XL_s3_xiViewer_spectra.mgf	1	20.0 ppm	peptide;a;b;y	1161.871613615625	1161.8592247225	FALSE	FALSE	54.0	FALSE	TRUE	FALSE	FALSE
DMTLKTLEDDLQEVQEISLPLFK	VLLSLSKDMHSLQTR	186	199	5	14	Spp1	Mer2	5	196.08479216	395	(-2) 20210512_Q3_U3_1-2_WH_SA_JOW_20210506_3_A12_B12.34872.34872.5 File:"20210512_Q3_U3_1-2_WH_SA_JOW_20210506_3_A12_B12.raw"_ NativeID:"controllerType=0 controllerNumber=1 scan=34872"	JOW_20210506_XL_s3_xiViewer_spectra.mgf	1	20.0 ppm	peptide;a;b;y	926.4967904042189	926.4898521339999	FALSE	FALSE	110.0	FALSE	TRUE	FALSE	FALSE
DMTLKTLEDDLQEVQEISLPLFK	NKDAIINGEGSLPK	186	81	5	2	Spp1	Spp1	4	196.08479216	1317	(-2) 20210512_Q3_U3_1-2_WH_SA_JOW_20210506_3_A12_B12.35809.35809.4 File:"20210512_Q3_U3_1-2_WH_SA_JOW_20210506_3_A12_B12.raw"_ NativeID:"controllerType=0 controllerNumber=1 scan=35809"	JOW_20210506_XL_s3_xiViewer_spectra.mgf	1	20.0 ppm	peptide;a;b;y	1089.826813810938	1089.8187255675	FALSE	FALSE	49.0	FALSE	TRUE	FALSE	FALSE
TLCcmKSLNKFNQLLEQDAATNGNVK	GPGSMoxSLPQWCcmPPHSTLK	90	1	19	0	Mer2	Spp1	4	196.08479216	403	(-2) 20210512_Q3_U3_1-2_WH_SA_JOW_20210506_3_A12_B12.35906.35906.4 File:"20210512_Q3_U3_1-2_WH_SA_JOW_20210506_3_A12_B12.raw"_ NativeID:"controllerType=0 controllerNumber=1 scan=35906"	JOW_20210506_XL_s3_xiViewer_spectra.mgf	1	20.0 ppm	peptide;a;b;y	1225.119538420312	1225.10720264	FALSE	FALSE	5.0	FALSE	TRUE	FALSE	FALSE
DMTLKTLEDDLQEVQEISLPLFK	LKTDEDR	186	133	5	3	Spp1	Spp1	4	196.08479216	1403	(-2) 20210512_Q3_U3_1-2_WH_SA_JOW_20210506_3_A12_B12.36237.36237.4 File:"20210512_Q3_U3_1-2_WH_SA_JOW_20210506_3_A12_B12.raw"_ NativeID:"controllerType=0 controllerNumber=1 scan=36237"	JOW_20210506_XL_s3_xiViewer_spectra.mgf	1	20.0 ppm	peptide;a;b;y	944.991852873438	944.98421393	FALSE	FALSE	35.0	FALSE	TRUE	FALSE	FALSE
DMTLKTLEDDLQEVQEISLPLFK	LKTDEDR	186	133	5	3	Spp1	Spp1	3	196.08479216	1650	(-2) 20210512_Q3_U3_1-2_WH_SA_JOW_20210506_3_A12_B12.36259.36259.3 File:"20210512_Q3_U3_1-2_WH_SA_JOW_20210506_3_A12_B12.raw"_ NativeID:"controllerType=0 controllerNumber=1 scan=36259"	JOW_20210506_XL_s3_xiViewer_spectra.mgf	1	20.0 ppm	peptide;a;b;y	1259.6523858625	1259.6431931133334	FALSE	FALSE	27.0	FALSE	TRUE	FALSE	FALSE
TLIKDLASQIENQLDK	HVTNKQHETEKSMR	114	167	4	3	Mer2	Mer2	3	196.08479216	1264	(-2) 20210512_Q3_U3_1-2_WH_SA_JOW_20210506_3_A12_B12.41303.41303.3 File:"20210512_Q3_U3_1-2_WH_SA_JOW_20210506_3_A12_B12.raw"_ NativeID:"controllerType=0 controllerNumber=1 scan=41303"	JOW_20210506_XL_s3_xiViewer_spectra.mgf	1	20.0 ppm	peptide;a;b;y	1250.31564512198	1250.3144042733334	FALSE	FALSE	77.0	FALSE	TRUE	FALSE	FALSE
TKSDSSYR	TKSDSSYR	143	143	2	7	Mer2	Mer2	4	196.08479216	1713	(-2) 20210512_Q3_U3_1-2_WH_SA_JOW_20210506_3_A12_B12.6090.6090.4 File:"20210512_Q3_U3_1-2_WH_SA_JOW_20210506_3_A12_B12.raw"_ NativeID:"controllerType=0 controllerNumber=1 scan=6090"	JOW_20210506_XL_s3_xiViewer_spectra.mgf	1	20.0 ppm	peptide;a;b;y	521.250947111719	521.24881115	FALSE	FALSE	48.0	FALSE	TRUE	FALSE	FALSE
MMVTRSMKRR	MMVTR	262	262	8	4	Mer2	Mer2	5	196.08479216	888	(-2) 20210512_Q3_U3_1-2_WH_SA_JOW_20210506_3_A12_B12.9791.9791.5 File:"20210512_Q3_U3_1-2_WH_SA_JOW_20210506_3_A12_B12.raw"_ NativeID:"controllerType=0 controllerNumber=1 scan=9791"	JOW_20210506_XL_s3_xiViewer_spectra.mgf	1	20.0 ppm	peptide;a;b;y	426.424324782888	426.421669188	FALSE	FALSE	4.0	FALSE	TRUE	FALSE	FALSE
TVTAMDVVYALKR	KKSVPPPR	80	254	12	1	H4	Mer2	4	196.08479216	87	(-2) 20210512_Q3_U3_1-2_WH_SA_JOW_20210506_3_B10.10169.10169.4 File:"20210512_Q3_U3_1-2_WH_SA_JOW_20210506_3_B10.raw"_ NativeID:"controllerType=0 controllerNumber=1 scan=10169"	JOW_20210506_XL_s3_xiViewer_spectra.mgf	1	20.0 ppm	peptide;a;b;y	643.373261564844	643.367629325	FALSE	FALSE	9.0	FALSE	TRUE	FALSE	FALSE
QVHPDTGISSK	YNSKITR	44	160	9	4	H2b	Mer2	4	196.08479216	452	(-2) 20210512_Q3_U3_1-2_WH_SA_JOW_20210506_3_B10.10250.10250.4 File:"20210512_Q3_U3_1-2_WH_SA_JOW_20210506_3_B10.raw"_ NativeID:"controllerType=0 controllerNumber=1 scan=10250"	JOW_20210506_XL_s3_xiViewer_spectra.mgf	1	20.0 ppm	peptide;a;b;y	562.051667326563	562.0447407575	FALSE	FALSE	24.0	FALSE	TRUE	FALSE	FALSE
RHRKVLR	GPGSMoxVAR	17	1	4	0	H4	Mer2	3	196.08479216	1861	(-2) 20210512_Q3_U3_1-2_WH_SA_JOW_20210506_3_B10.10273.10273.3 File:"20210512_Q3_U3_1-2_WH_SA_JOW_20210506_3_B10.raw"_ NativeID:"controllerType=0 controllerNumber=1 scan=10273"	JOW_20210506_XL_s3_xiViewer_spectra.mgf	1	20.0 ppm	peptide;a;b;y	650.7042657453129	650.7023977866667	FALSE	FALSE	25.0	FALSE	TRUE	FALSE	FALSE
TVTAMDVVYALKR	KKSVPPPR	80	254	12	1	H4	Mer2	4	196.08479216	1626	(-2) 20210512_Q3_U3_1-2_WH_SA_JOW_20210506_3_B10.10644.10644.4 File:"20210512_Q3_U3_1-2_WH_SA_JOW_20210506_3_B10.raw"_ NativeID:"controllerType=0 controllerNumber=1 scan=10644"	JOW_20210506_XL_s3_xiViewer_spectra.mgf	1	20.0 ppm	peptide;a;b;y	643.3736277757811	643.367629325	FALSE	FALSE	16.0	FALSE	TRUE	FALSE	FALSE
ETQRATSVSITIR	KKSVPPPR	84	254	9	1	DECOY:H2b	Mer2	4	196.08479216	1379	(-2) 20210512_Q3_U3_1-2_WH_SA_JOW_20210506_3_B10.10838.10838.4 File:"20210512_Q3_U3_1-2_WH_SA_JOW_20210506_3_B10.raw"_ NativeID:"controllerType=0 controllerNumber=1 scan=10838"	JOW_20210506_XL_s3_xiViewer_spectra.mgf	1	20.0 ppm	peptide;a;b;y	642.118195646875	642.1172343275	TRUE	FALSE	8.0	TRUE	FALSE	TRUE	FALSE
TRKESYAIYVYK	KGNYAER	29	36	3	1	H2b	H2a	4	196.08479216	91	(-2) 20210512_Q3_U3_1-2_WH_SA_JOW_20210506_3_B10.11267.11267.4 File:"20210512_Q3_U3_1-2_WH_SA_JOW_20210506_3_B10.raw"_ NativeID:"controllerType=0 controllerNumber=1 scan=11267"	JOW_20210506_XL_s3_xiViewer_spectra.mgf	1	20.0 ppm	peptide;a;b;y	639.08572494375	639.0828602075	FALSE	FALSE	56.0	FALSE	TRUE	FALSE	FALSE
KNICcmGYCcmSTYER	KLDDDAASHVECcmGK	264	230	1	1	Spp1	Spp1	4	196.08479216	1631	(-2) 20210512_Q3_U3_1-2_WH_SA_JOW_20210506_3_B10.12058.12058.4 File:"20210512_Q3_U3_1-2_WH_SA_JOW_20210506_3_B10.raw"_ NativeID:"controllerType=0 controllerNumber=1 scan=12058"	JOW_20210506_XL_s3_xiViewer_spectra.mgf	1	20.0 ppm	peptide;a;b;y	823.37185775625	823.368228495	FALSE	FALSE	37.0	FALSE	TRUE	FALSE	FALSE
SIFSHSGKVTNAGALEESDK	TKSDSSYR	38	143	4	2	Mer2	Mer2	4	196.08479216	954	(-2) 20210512_Q3_U3_1-2_WH_SA_JOW_20210506_3_B10.12179.12179.4 File:"20210512_Q3_U3_1-2_WH_SA_JOW_20210506_3_B10.raw"_ NativeID:"controllerType=0 controllerNumber=1 scan=12179"	JOW_20210506_XL_s3_xiViewer_spectra.mgf	1	20.0 ppm	peptide;a;b;y	804.6434031664061	804.6417330425	FALSE	FALSE	28.0	FALSE	TRUE	FALSE	FALSE
TVTAMDVVYALKR	KKSVPPPR	80	254	12	1	H4	Mer2	4	196.08479216	1119	(-2) 20210512_Q3_U3_1-2_WH_SA_JOW_20210506_3_B10.12290.12290.4 File:"20210512_Q3_U3_1-2_WH_SA_JOW_20210506_3_B10.raw"_ NativeID:"controllerType=0 controllerNumber=1 scan=12290"	JOW_20210506_XL_s3_xiViewer_spectra.mgf	1	20.0 ppm	peptide;a;b;y	643.373261564844	643.367629325	FALSE	FALSE	10.0	FALSE	TRUE	FALSE	FALSE
TVTAMDVVYALKR	KKSVPPPR	80	254	12	1	H4	Mer2	4	196.08479216	664	(-2) 20210512_Q3_U3_1-2_WH_SA_JOW_20210506_3_B10.12439.12439.4 File:"20210512_Q3_U3_1-2_WH_SA_JOW_20210506_3_B10.raw"_ NativeID:"controllerType=0 controllerNumber=1 scan=12439"	JOW_20210506_XL_s3_xiViewer_spectra.mgf	1	20.0 ppm	peptide;a;b;y	643.37381088125	643.367629325	FALSE	FALSE	24.0	FALSE	TRUE	FALSE	FALSE
KNICcmGYCcmSTYER	IHEVCcmTKWK	264	296	1	7	Spp1	Spp1	3	196.08479216	1426	(-2) 20210512_Q3_U3_1-2_WH_SA_JOW_20210506_3_B10.12512.12512.3 File:"20210512_Q3_U3_1-2_WH_SA_JOW_20210506_3_B10.raw"_ NativeID:"controllerType=0 controllerNumber=1 scan=12512"	JOW_20210506_XL_s3_xiViewer_spectra.mgf	1	20.0 ppm	peptide;a;b;y	982.797466428906	982.7946935066667	FALSE	FALSE	43.0	FALSE	TRUE	FALSE	FALSE
SIFSHSGK	GPGSMoxVAR	38	1	1	0	Mer2	Mer2	3	196.08479216	710	(-2) 20210512_Q3_U3_1-2_WH_SA_JOW_20210506_3_B10.12651.12651.3 File:"20210512_Q3_U3_1-2_WH_SA_JOW_20210506_3_B10.raw"_ NativeID:"controllerType=0 controllerNumber=1 scan=12651"	JOW_20210506_XL_s3_xiViewer_spectra.mgf	1	20.0 ppm	peptide;a;b;y	616.643657835156	616.64046974	FALSE	FALSE	159.0	FALSE	TRUE	FALSE	FALSE
LIKVLNENSK	KKNSSRSR	80	254	3	1	Mer2	Spp1	3	196.08479216	1340	(-2) 20210512_Q3_U3_1-2_WH_SA_JOW_20210506_3_B10.13254.13254.3 File:"20210512_Q3_U3_1-2_WH_SA_JOW_20210506_3_B10.raw"_ NativeID:"controllerType=0 controllerNumber=1 scan=13254"	JOW_20210506_XL_s3_xiViewer_spectra.mgf	1	20.0 ppm	peptide;a;b;y	772.4408380109379	772.4433061966666	FALSE	FALSE	4.0	FALSE	TRUE	FALSE	FALSE
DAVTYTEHAKRK	EIAQDFKTDLR	68	74	10	7	H4	H3K4CC110A	5	196.08479216	1388	(-2) 20210512_Q3_U3_1-2_WH_SA_JOW_20210506_3_B10.13599.13599.5 File:"20210512_Q3_U3_1-2_WH_SA_JOW_20210506_3_B10.raw"_ NativeID:"controllerType=0 controllerNumber=1 scan=13599"	JOW_20210506_XL_s3_xiViewer_spectra.mgf	1	20.0 ppm	peptide;a;b;y	590.7109017323439	590.70711577	FALSE	FALSE	110.0	FALSE	TRUE	FALSE	FALSE
CcmRISDCcmYKPCcmLQDSK	TLWKR	101	95	14	4	Spp1	Spp1	4	196.08479216	596	(-2) 20210512_Q3_U3_1-2_WH_SA_JOW_20210506_3_B10.13862.13862.4 File:"20210512_Q3_U3_1-2_WH_SA_JOW_20210506_3_B10.raw"_ NativeID:"controllerType=0 controllerNumber=1 scan=13862"	JOW_20210506_XL_s3_xiViewer_spectra.mgf	1	20.0 ppm	peptide;a;b;y	707.854523771875	707.84646941	FALSE	FALSE	20.0	FALSE	TRUE	FALSE	FALSE
KNICcmGYCcmSTYER	GPGSMVAR	264	1	1	0	Spp1	Mer2	3	196.08479216	576	(-2) 20210512_Q3_U3_1-2_WH_SA_JOW_20210506_3_B10.14599.14599.3 File:"20210512_Q3_U3_1-2_WH_SA_JOW_20210506_3_B10.raw"_ NativeID:"controllerType=0 controllerNumber=1 scan=14599"	JOW_20210506_XL_s3_xiViewer_spectra.mgf	1	20.0 ppm	peptide;a;b;y	840.7231256085939	840.7191250733334	FALSE	FALSE	185.0	FALSE	TRUE	FALSE	FALSE
KQLNIQYYEEILRR	TLWKR	342	95	1	4	Spp1	Spp1	5	196.08479216	1381	(-2) 20210512_Q3_U3_1-2_WH_SA_JOW_20210506_3_B10.15382.15382.5 File:"20210512_Q3_U3_1-2_WH_SA_JOW_20210506_3_B10.raw"_ NativeID:"controllerType=0 controllerNumber=1 scan=15382"	JOW_20210506_XL_s3_xiViewer_spectra.mgf	1	20.0 ppm	peptide;a;b;y	553.7176766346879	553.710959672	FALSE	FALSE	4.0	FALSE	TRUE	FALSE	FALSE
HVTNKQHETEK	DAVTYTEHAKR	167	68	3	10	Mer2	H4	4	196.08479216	2009	(-2) 20210512_Q3_U3_1-2_WH_SA_JOW_20210506_3_B10.15395.15395.4 File:"20210512_Q3_U3_1-2_WH_SA_JOW_20210506_3_B10.raw"_ NativeID:"controllerType=0 controllerNumber=1 scan=15395"	JOW_20210506_XL_s3_xiViewer_spectra.mgf	1	20.0 ppm	peptide;a;b;y	709.858552092188	709.854771605	FALSE	FALSE	4.0	FALSE	TRUE	FALSE	FALSE
ADHAYDRPDVSLNGTTLLHDMDEAHDKQR	KSVPPPR	225	255	27	2	Mer2	Mer2	7	196.08479216	229	(-2) 20210512_Q3_U3_1-2_WH_SA_JOW_20210506_3_B10.15405.15405.7 File:"20210512_Q3_U3_1-2_WH_SA_JOW_20210506_3_B10.raw"_ NativeID:"controllerType=0 controllerNumber=1 scan=15405"	JOW_20210506_XL_s3_xiViewer_spectra.mgf	1	20.0 ppm	peptide;a;b;y	614.592660696094	614.5898160242857	FALSE	FALSE	8.0	FALSE	TRUE	FALSE	FALSE
ADHAYDRPDVSLNGTTLLHDMDEAHDKQR	KSVPPPR	225	255	27	2	Mer2	Mer2	6	196.08479216	362	(-2) 20210512_Q3_U3_1-2_WH_SA_JOW_20210506_3_B10.15440.15440.6 File:"20210512_Q3_U3_1-2_WH_SA_JOW_20210506_3_B10.raw"_ NativeID:"controllerType=0 controllerNumber=1 scan=15440"	JOW_20210506_XL_s3_xiViewer_spectra.mgf	1	20.0 ppm	peptide;a;b;y	716.858785704688	716.8535726316667	FALSE	FALSE	9.0	FALSE	TRUE	FALSE	FALSE
CcmRISDCcmYKPCcmLQDSKYCcmSEEHGR	TLWKR	101	95	15	4	Spp1	Spp1	5	196.08479216	8	(-2) 20210512_Q3_U3_1-2_WH_SA_JOW_20210506_3_B10.15677.15677.5 File:"20210512_Q3_U3_1-2_WH_SA_JOW_20210506_3_B10.raw"_ NativeID:"controllerType=0 controllerNumber=1 scan=15677"	JOW_20210506_XL_s3_xiViewer_spectra.mgf	1	20.0 ppm	peptide;a;b;y	770.165613646406	770.1571662919999	FALSE	FALSE	54.0	FALSE	TRUE	FALSE	FALSE
GPGSMSLPQWCcmPPHSTLK	KKSVPPPR	1	254	4	1	Spp1	Mer2	4	196.08479216	1127	(-2) 20210512_Q3_U3_1-2_WH_SA_JOW_20210506_3_B10.15941.15941.4 File:"20210512_Q3_U3_1-2_WH_SA_JOW_20210506_3_B10.raw"_ NativeID:"controllerType=0 controllerNumber=1 scan=15941"	JOW_20210506_XL_s3_xiViewer_spectra.mgf	1	20.0 ppm	peptide;a;b;y	771.663771460142	771.6533923225	FALSE	FALSE	34.0	FALSE	TRUE	FALSE	FALSE
SIFSHSGKVTNAGALEESDK	SIFSHSGKVTNAGALEESDK	38	38	4	8	Mer2	Mer2	5	196.08479216	451	(-2) 20210512_Q3_U3_1-2_WH_SA_JOW_20210506_3_B10.16082.16082.5 File:"20210512_Q3_U3_1-2_WH_SA_JOW_20210506_3_B10.raw"_ NativeID:"controllerType=0 controllerNumber=1 scan=16082"	JOW_20210506_XL_s3_xiViewer_spectra.mgf	1	20.0 ppm	peptide;a;b;y	870.6339974354689	870.6291792239999	FALSE	FALSE	18.0	FALSE	TRUE	FALSE	FALSE
GPGSMoxSLPQWCcmPPHSTLK	YNSKITR	1	160	0	4	Spp1	Mer2	4	196.08479216	995	(-2) 20210512_Q3_U3_1-2_WH_SA_JOW_20210506_3_B10.16300.16300.4 File:"20210512_Q3_U3_1-2_WH_SA_JOW_20210506_3_B10.raw"_ NativeID:"controllerType=0 controllerNumber=1 scan=16300"	JOW_20210506_XL_s3_xiViewer_spectra.mgf	1	20.0 ppm	peptide;a;b;y	768.885773771875	768.881203455	FALSE	FALSE	107.0	FALSE	TRUE	FALSE	FALSE
KTVTAMoxDVVYALK	TLWKR	79	95	1	4	H4	Spp1	3	196.08479216	1498	(-2) 20210512_Q3_U3_1-2_WH_SA_JOW_20210506_3_B10.16422.16422.3 File:"20210512_Q3_U3_1-2_WH_SA_JOW_20210506_3_B10.raw"_ NativeID:"controllerType=0 controllerNumber=1 scan=16422"	JOW_20210506_XL_s3_xiViewer_spectra.mgf	1	20.0 ppm	peptide;a;b;y	785.102886350781	785.10312205	FALSE	FALSE	6.0	FALSE	TRUE	FALSE	FALSE
ADHAYDRPDVSLNGTTLLHDMDEAHDKQR	GPGSMVAR	225	1	27	0	Mer2	Mer2	6	196.08479216	2077	(-2) 20210512_Q3_U3_1-2_WH_SA_JOW_20210506_3_B10.18183.18183.6 File:"20210512_Q3_U3_1-2_WH_SA_JOW_20210506_3_B10.raw"_ NativeID:"controllerType=0 controllerNumber=1 scan=18183"	JOW_20210506_XL_s3_xiViewer_spectra.mgf	1	20.0 ppm	peptide;a;b;y	715.842916564063	715.8402451516666	FALSE	FALSE	32.0	FALSE	TRUE	FALSE	FALSE
TVTAMoxDVVYALKR	DAVTYTEHAKR	80	68	12	10	H4	H4	4	196.08479216	1237	(-2) 20210512_Q3_U3_1-2_WH_SA_JOW_20210506_3_B10.19053.19053.4 File:"20210512_Q3_U3_1-2_WH_SA_JOW_20210506_3_B10.raw"_ NativeID:"controllerType=0 controllerNumber=1 scan=19053"	JOW_20210506_XL_s3_xiViewer_spectra.mgf	1	20.0 ppm	peptide;a;b;y	742.888398283594	742.88537743	FALSE	FALSE	6.0	FALSE	TRUE	FALSE	FALSE
TDEISTDVSEANSEHSLMoxITETSSPFR	GPGSMoxVAR	11	1	13	0	Mer2	Mer2	4	196.08479216	1428	(-2) 20210512_Q3_U3_1-2_WH_SA_JOW_20210506_3_B10.19924.19924.4 File:"20210512_Q3_U3_1-2_WH_SA_JOW_20210506_3_B10.raw"_ NativeID:"controllerType=0 controllerNumber=1 scan=19924"	JOW_20210506_XL_s3_xiViewer_spectra.mgf	1	20.0 ppm	peptide;a;b;y	996.9581004320311	996.957293095	FALSE	FALSE	91.0	FALSE	TRUE	FALSE	FALSE
EIAQDFKTDLR	YQKSTELLIR	74	55	7	3	H3K4CC110A	H3K4CC110A	3	196.08479216	93	(-2) 20210512_Q3_U3_1-2_WH_SA_JOW_20210506_3_B10.21175.21175.3 File:"20210512_Q3_U3_1-2_WH_SA_JOW_20210506_3_B10.raw"_ NativeID:"controllerType=0 controllerNumber=1 scan=21175"	JOW_20210506_XL_s3_xiViewer_spectra.mgf	1	20.0 ppm	peptide;a;b;y	927.8368341046879	927.83089539	FALSE	FALSE	101.0	FALSE	TRUE	FALSE	FALSE
TDEISTDVSEANSEHSLMITETSSPFR	GPGSMoxVAR	11	1	24	0	Mer2	Mer2	5	196.08479216	1474	(-2) 20210512_Q3_U3_1-2_WH_SA_JOW_20210506_3_B10.21798.21798.5 File:"20210512_Q3_U3_1-2_WH_SA_JOW_20210506_3_B10.raw"_ NativeID:"controllerType=0 controllerNumber=1 scan=21798"	JOW_20210506_XL_s3_xiViewer_spectra.mgf	1	20.0 ppm	peptide;a;b;y	794.5749154042189	794.568306832	FALSE	FALSE	47.0	FALSE	TRUE	FALSE	FALSE
VTIMoxPKDIQLAR	EIAQDFKTDLR	118	74	6	8	H3K4CC110A	H3K4CC110A	3	196.08479216	1546	(-2) 20210512_Q3_U3_1-2_WH_SA_JOW_20210506_3_B10.21857.21857.3 File:"20210512_Q3_U3_1-2_WH_SA_JOW_20210506_3_B10.raw"_ NativeID:"controllerType=0 controllerNumber=1 scan=21857"	JOW_20210506_XL_s3_xiViewer_spectra.mgf	1	20.0 ppm	peptide;a;b;y	977.86576476875	977.85845663	FALSE	FALSE	12.0	FALSE	TRUE	FALSE	FALSE
TVTAMDVVYALKR	DAVTYTEHAKR	80	68	12	10	H4	H4	4	196.08479216	1839	(-2) 20210512_Q3_U3_1-2_WH_SA_JOW_20210506_3_B10.22622.22622.4 File:"20210512_Q3_U3_1-2_WH_SA_JOW_20210506_3_B10.raw"_ NativeID:"controllerType=0 controllerNumber=1 scan=22622"	JOW_20210506_XL_s3_xiViewer_spectra.mgf	1	20.0 ppm	peptide;a;b;y	738.8912059007811	738.88664878	FALSE	FALSE	63.0	FALSE	TRUE	FALSE	FALSE
GPGSMSLPQWCcmPPHSTLK	NKDAIINGEGSLPK	1	81	0	2	Spp1	Spp1	4	196.08479216	1852	(-2) 20210512_Q3_U3_1-2_WH_SA_JOW_20210506_3_B10.22950.22950.4 File:"20210512_Q3_U3_1-2_WH_SA_JOW_20210506_3_B10.raw"_ NativeID:"controllerType=0 controllerNumber=1 scan=22950"	JOW_20210506_XL_s3_xiViewer_spectra.mgf	1	20.0 ppm	peptide;a;b;y	908.462067717188	908.45653512	FALSE	FALSE	77.0	FALSE	TRUE	FALSE	FALSE
GPGSMSLPQWCcmPPHSTLK	NKDAIINGEGSLPK	1	81	0	11	Spp1	Spp1	3	196.08479216	1906	(-2) 20210512_Q3_U3_1-2_WH_SA_JOW_20210506_3_B10.23002.23002.3 File:"20210512_Q3_U3_1-2_WH_SA_JOW_20210506_3_B10.raw"_ NativeID:"controllerType=0 controllerNumber=1 scan=23002"	JOW_20210506_XL_s3_xiViewer_spectra.mgf	1	20.0 ppm	peptide;a;b;y	1210.9445001203121	1210.9396213666666	FALSE	FALSE	125.0	FALSE	TRUE	FALSE	FALSE
GPGSMSLPQWCcmPPHSTLK	NKDAIINGEGSLPK	1	81	6	2	Spp1	Spp1	5	196.08479216	557	(-2) 20210512_Q3_U3_1-2_WH_SA_JOW_20210506_3_B10.23007.23007.5 File:"20210512_Q3_U3_1-2_WH_SA_JOW_20210506_3_B10.raw"_ NativeID:"controllerType=0 controllerNumber=1 scan=23007"	JOW_20210506_XL_s3_xiViewer_spectra.mgf	1	20.0 ppm	peptide;a;b;y	726.9708504628129	726.966683372	FALSE	FALSE	28.0	FALSE	TRUE	FALSE	FALSE
GPGSMSLPQWCcmPPHSTLK	NKDAIINGEGSLPK	1	81	0	2	Spp1	Spp1	4	196.08479216	1287	(-2) 20210512_Q3_U3_1-2_WH_SA_JOW_20210506_3_B10.23177.23177.4 File:"20210512_Q3_U3_1-2_WH_SA_JOW_20210506_3_B10.raw"_ NativeID:"controllerType=0 controllerNumber=1 scan=23177"	JOW_20210506_XL_s3_xiViewer_spectra.mgf	1	20.0 ppm	peptide;a;b;y	908.463898771875	908.45653512	FALSE	FALSE	63.0	FALSE	TRUE	FALSE	FALSE
LLLPGELAKHAVSEGTK	EIAQDFKTDLR	97	74	16	7	H2b	H3K4CC110A	3	196.08479216	739	(-2) 20210512_Q3_U3_1-2_WH_SA_JOW_20210506_3_B10.23411.23411.3 File:"20210512_Q3_U3_1-2_WH_SA_JOW_20210506_3_B10.raw"_ NativeID:"controllerType=0 controllerNumber=1 scan=23411"	JOW_20210506_XL_s3_xiViewer_spectra.mgf	1	20.0 ppm	peptide;a;b;y	1098.6016046125	1098.5961778566666	FALSE	FALSE	63.0	FALSE	TRUE	FALSE	FALSE
GPGSMSLPQWCcmPPHSTLK	NKDAIINGEGSLPK	1	81	0	2	Spp1	Spp1	4	196.08479216	1733	(-2) 20210512_Q3_U3_1-2_WH_SA_JOW_20210506_3_B10.23647.23647.4 File:"20210512_Q3_U3_1-2_WH_SA_JOW_20210506_3_B10.raw"_ NativeID:"controllerType=0 controllerNumber=1 scan=23647"	JOW_20210506_XL_s3_xiViewer_spectra.mgf	1	20.0 ppm	peptide;a;b;y	908.457551115625	908.45653512	FALSE	FALSE	30.0	FALSE	TRUE	FALSE	FALSE
KFGQLDFIDNNIVVK	LKTDEDR	157	133	1	2	Spp1	Spp1	3	196.08479216	1923	(-2) 20210512_Q3_U3_1-2_WH_SA_JOW_20210506_3_B10.23904.23904.3 File:"20210512_Q3_U3_1-2_WH_SA_JOW_20210506_3_B10.raw"_ NativeID:"controllerType=0 controllerNumber=1 scan=23904"	JOW_20210506_XL_s3_xiViewer_spectra.mgf	1	20.0 ppm	peptide;a;b;y	941.1691094953129	941.16253359	FALSE	FALSE	27.0	FALSE	TRUE	FALSE	FALSE
TDEISTDVSEANSEHSLMITETSSPFR	GPGSMVAR	11	1	24	0	Mer2	Mer2	4	196.08479216	1831	(-2) 20210512_Q3_U3_1-2_WH_SA_JOW_20210506_3_B10.24316.24316.4 File:"20210512_Q3_U3_1-2_WH_SA_JOW_20210506_3_B10.raw"_ NativeID:"controllerType=0 controllerNumber=1 scan=24316"	JOW_20210506_XL_s3_xiViewer_spectra.mgf	1	20.0 ppm	peptide;a;b;y	988.964753264063	988.959835795	FALSE	FALSE	96.0	FALSE	TRUE	FALSE	FALSE
VTNAGALEESDKQILEWAGK	GPGSMoxVAR	46	1	2	0	Mer2	Mer2	4	196.08479216	237	(-2) 20210512_Q3_U3_1-2_WH_SA_JOW_20210506_3_B10.24415.24415.4 File:"20210512_Q3_U3_1-2_WH_SA_JOW_20210506_3_B10.raw"_ NativeID:"controllerType=0 controllerNumber=1 scan=24415"	JOW_20210506_XL_s3_xiViewer_spectra.mgf	1	20.0 ppm	peptide;a;b;y	786.900788420313	786.89620774	FALSE	FALSE	16.0	FALSE	TRUE	FALSE	FALSE
CcmTQEMLFNVGSQLEDVHK	KNICcmGYCcmSTYER	181	264	11	1	Mer2	Spp1	4	196.08479216	934	(-2) 20210512_Q3_U3_1-2_WH_SA_JOW_20210506_3_B10.24450.24450.4 File:"20210512_Q3_U3_1-2_WH_SA_JOW_20210506_3_B10.raw"_ NativeID:"controllerType=0 controllerNumber=1 scan=24450"	JOW_20210506_XL_s3_xiViewer_spectra.mgf	1	20.0 ppm	peptide;a;b;y	970.944367521875	970.940391885	FALSE	FALSE	14.0	FALSE	TRUE	FALSE	FALSE
GVLKVFLENVIR	KSAPATGGVK	56	28	4	1	H4	H3K4CC110A	4	196.08479216	725	(-2) 20210512_Q3_U3_1-2_WH_SA_JOW_20210506_3_B10.25759.25759.4 File:"20210512_Q3_U3_1-2_WH_SA_JOW_20210506_3_B10.raw"_ NativeID:"controllerType=0 controllerNumber=1 scan=25759"	JOW_20210506_XL_s3_xiViewer_spectra.mgf	1	20.0 ppm	peptide;a;b;y	625.122285002344	625.1179743775	FALSE	FALSE	97.0	FALSE	TRUE	FALSE	FALSE
TVTAMoxDVVYALKR	EIAQDFKTDLR	80	74	12	7	H4	H3K4CC110A	4	196.08479216	9	(-2) 20210512_Q3_U3_1-2_WH_SA_JOW_20210506_3_B10.26190.26190.4 File:"20210512_Q3_U3_1-2_WH_SA_JOW_20210506_3_B10.raw"_ NativeID:"controllerType=0 controllerNumber=1 scan=26190"	JOW_20210506_XL_s3_xiViewer_spectra.mgf	1	20.0 ppm	peptide;a;b;y	754.150910490625	754.1470313825	FALSE	FALSE	47.0	FALSE	TRUE	FALSE	FALSE
TDDEKEIFDQIVVR	GPGSMVAR	172	1	1	0	Spp1	Mer2	4	196.08479216	955	(-2) 20210512_Q3_U3_1-2_WH_SA_JOW_20210506_3_B10.27377.27377.4 File:"20210512_Q3_U3_1-2_WH_SA_JOW_20210506_3_B10.raw"_ NativeID:"controllerType=0 controllerNumber=1 scan=27377"	JOW_20210506_XL_s3_xiViewer_spectra.mgf	1	20.0 ppm	peptide;a;b;y	669.8420726	669.83789595	FALSE	FALSE	131.0	FALSE	TRUE	FALSE	FALSE
TVTAMoxDVVYALKR	NDEELNKLLGR	80	89	12	7	H4	H2a	4	196.08479216	957	(-2) 20210512_Q3_U3_1-2_WH_SA_JOW_20210506_3_B10.27892.27892.4 File:"20210512_Q3_U3_1-2_WH_SA_JOW_20210506_3_B10.raw"_ NativeID:"controllerType=0 controllerNumber=1 scan=27892"	JOW_20210506_XL_s3_xiViewer_spectra.mgf	1	20.0 ppm	peptide;a;b;y	745.40115463125	745.395843625	FALSE	FALSE	90.0	FALSE	TRUE	FALSE	FALSE
TVTAMoxDVVYALKR	NDEELNKLLGR	80	89	12	7	H4	H2a	4	196.08479216	556	(-2) 20210512_Q3_U3_1-2_WH_SA_JOW_20210506_3_B10.28339.28339.4 File:"20210512_Q3_U3_1-2_WH_SA_JOW_20210506_3_B10.raw"_ NativeID:"controllerType=0 controllerNumber=1 scan=28339"	JOW_20210506_XL_s3_xiViewer_spectra.mgf	1	20.0 ppm	peptide;a;b;y	745.401032560938	745.395843625	FALSE	FALSE	7.0	FALSE	TRUE	FALSE	FALSE
TLIKDLASQIENQLDK	YNSKITR	114	160	4	6	Mer2	Mer2	4	196.08479216	768	(-2) 20210512_Q3_U3_1-2_WH_SA_JOW_20210506_3_B10.29251.29251.4 File:"20210512_Q3_U3_1-2_WH_SA_JOW_20210506_3_B10.raw"_ NativeID:"controllerType=0 controllerNumber=1 scan=29251"	JOW_20210506_XL_s3_xiViewer_spectra.mgf	1	20.0 ppm	peptide;a;b;y	727.1497508226561	727.1461886775	FALSE	FALSE	129.0	FALSE	TRUE	FALSE	FALSE
VTIAQGGVLPNIQSVLLPKK	VTIMPKDIQLAR	100	118	19	6	H2a	H3K4CC110A	4	196.08479216	58	(-2) 20210512_Q3_U3_1-2_WH_SA_JOW_20210506_3_B10.30864.30864.4 File:"20210512_Q3_U3_1-2_WH_SA_JOW_20210506_3_B10.raw"_ NativeID:"controllerType=0 controllerNumber=1 scan=30864"	JOW_20210506_XL_s3_xiViewer_spectra.mgf	1	20.0 ppm	peptide;a;b;y	914.5442210375	914.539028115	FALSE	FALSE	12.0	FALSE	TRUE	FALSE	FALSE
GVLKVFLENVIR	DNIQGITKPAIR	56	24	4	8	H4	H4	3	196.08479216	1260	(-2) 20210512_Q3_U3_1-2_WH_SA_JOW_20210506_3_B10.32124.32124.3 File:"20210512_Q3_U3_1-2_WH_SA_JOW_20210506_3_B10.raw"_ NativeID:"controllerType=0 controllerNumber=1 scan=32124"	JOW_20210506_XL_s3_xiViewer_spectra.mgf	1	20.0 ppm	peptide;a;b;y	969.9010430890629	969.89746301	FALSE	FALSE	190.0	FALSE	TRUE	FALSE	FALSE
TLEDDLQEVQEISLPLFKK	LKTDEDR	191	133	18	2	Spp1	Spp1	5	196.08479216	1345	(-2) 20210512_Q3_U3_1-2_WH_SA_JOW_20210506_3_B10.33238.33238.5 File:"20210512_Q3_U3_1-2_WH_SA_JOW_20210506_3_B10.raw"_ NativeID:"controllerType=0 controllerNumber=1 scan=33238"	JOW_20210506_XL_s3_xiViewer_spectra.mgf	1	20.0 ppm	peptide;a;b;y	664.15188073625	664.148992448	FALSE	FALSE	26.0	FALSE	TRUE	FALSE	FALSE
QILEWAGKLELESMELR	GPGSMVAR	58	1	8	0	Mer2	Mer2	4	196.08479216	521	(-2) 20210512_Q3_U3_1-2_WH_SA_JOW_20210506_3_B10.33395.33395.4 File:"20210512_Q3_U3_1-2_WH_SA_JOW_20210506_3_B10.raw"_ NativeID:"controllerType=0 controllerNumber=1 scan=33395"	JOW_20210506_XL_s3_xiViewer_spectra.mgf	1	20.0 ppm	peptide;a;b;y	754.396638029688	754.391404	FALSE	FALSE	130.0	FALSE	TRUE	FALSE	FALSE
TVTAMDVVYALKR	TVTAMoxDVVYALK	80	80	12	1	H4	H4	3	196.08479216	730	(-2) 20210512_Q3_U3_1-2_WH_SA_JOW_20210506_3_B10.35102.35102.3 File:"20210512_Q3_U3_1-2_WH_SA_JOW_20210506_3_B10.raw"_ NativeID:"controllerType=0 controllerNumber=1 scan=35102"	JOW_20210506_XL_s3_xiViewer_spectra.mgf	1	20.0 ppm	peptide;a;b;y	996.863578140064	996.8643312666667	FALSE	FALSE	60.0	FALSE	TRUE	FALSE	FALSE
QILEWAGKLELESMoxELR	GPGSMVAR	58	1	8	0	Mer2	Mer2	3	196.08479216	1995	(-2) 20210512_Q3_U3_1-2_WH_SA_JOW_20210506_3_B10.40301.40301.3 File:"20210512_Q3_U3_1-2_WH_SA_JOW_20210506_3_B10.raw"_ NativeID:"controllerType=0 controllerNumber=1 scan=40301"	JOW_20210506_XL_s3_xiViewer_spectra.mgf	1	20.0 ppm	peptide;a;b;y	1010.8569146710939	1010.8510847399999	FALSE	FALSE	25.0	FALSE	TRUE	FALSE	FALSE
LAHYNKR	LAHYNKR	77	77	6	6	H2b	H2b	3	196.08479216	925	(-2) 20210512_Q3_U3_1-2_WH_SA_JOW_20210506_3_B10.5761.5761.3 File:"20210512_Q3_U3_1-2_WH_SA_JOW_20210506_3_B10.raw"_ NativeID:"controllerType=0 controllerNumber=1 scan=5761"	JOW_20210506_XL_s3_xiViewer_spectra.mgf	1	20.0 ppm	peptide;a;b;y	666.701275022656	666.6975297133333	FALSE	FALSE	55.0	FALSE	TRUE	FALSE	FALSE
SSSPTLSTSQNHNSEDNDDASHR	GPGSMVAR	273	1	21	0	Mer2	Mer2	4	196.08479216	1892	(-2) 20210512_Q3_U3_1-2_WH_SA_JOW_20210506_3_B10.8832.8832.4 File:"20210512_Q3_U3_1-2_WH_SA_JOW_20210506_3_B10.raw"_ NativeID:"controllerType=0 controllerNumber=1 scan=8832"	JOW_20210506_XL_s3_xiViewer_spectra.mgf	1	20.0 ppm	peptide;a;b;y	864.6377879320311	864.6332706175	FALSE	FALSE	36.0	FALSE	TRUE	FALSE	FALSE
TVTAMDVVYALKR	SKSKNKR	80	253	12	6	H4	DECOY:Spp1	4	196.08479216	2030	(-2) 20210512_Q3_U3_1-2_WH_SA_JOW_20210506_3_B10.9211.9211.4 File:"20210512_Q3_U3_1-2_WH_SA_JOW_20210506_3_B10.raw"_ NativeID:"controllerType=0 controllerNumber=1 scan=9211"	JOW_20210506_XL_s3_xiViewer_spectra.mgf	1	20.0 ppm	peptide;a;b;y	628.1076148452261	628.1034326725	FALSE	TRUE	4.0	TRUE	FALSE	TRUE	FALSE
SSSPTLSTSQNHNSEDNDDASHR	KNICcmGYCcmSTYER	273	264	7	1	Mer2	Spp1	4	196.08479216	858	(-2) 20210512_Q3_U3_1-2_WH_SA_JOW_20210506_3_B10.9603.9603.4 File:"20210512_Q3_U3_1-2_WH_SA_JOW_20210506_3_B10.raw"_ NativeID:"controllerType=0 controllerNumber=1 scan=9603"	JOW_20210506_XL_s3_xiViewer_spectra.mgf	1	20.0 ppm	peptide;a;b;y	1058.709382170312	1058.7032554225	FALSE	FALSE	73.0	FALSE	TRUE	FALSE	FALSE
VTIMPKDIQLAR	RGGVKR	118	40	6	5	H3K4CC110A	H4	5	196.08479216	463	(-2) 20210512_Q3_U3_1-2_WH_SA_JOW_20210506_3_B11_WDH.13275.13275.5 File:"20210512_Q3_U3_1-2_WH_SA_JOW_20210506_3_B11_WDH.raw"_ NativeID:"controllerType=0 controllerNumber=1 scan=13275"	JOW_20210506_XL_s3_xiViewer_spectra.mgf	1	20.0 ppm	peptide;a;b;y	451.268457884688	451.266214004	FALSE	FALSE	20.0	FALSE	TRUE	FALSE	FALSE
SIFSHSGKVTNAGALEESDK	SIFSHSGKVTNAGALEESDK	38	38	6	8	Mer2	Mer2	4	196.08479216	695	(-2) 20210512_Q3_U3_1-2_WH_SA_JOW_20210506_3_B11_WDH.15920.15920.4 File:"20210512_Q3_U3_1-2_WH_SA_JOW_20210506_3_B11_WDH.raw"_ NativeID:"controllerType=0 controllerNumber=1 scan=15920"	JOW_20210506_XL_s3_xiViewer_spectra.mgf	1	20.0 ppm	peptide;a;b;y	1088.043366545312	1088.034654935	FALSE	FALSE	14.0	FALSE	TRUE	FALSE	FALSE
VLLSLSKDMHSLQTR	YNSKITR	199	160	14	4	Mer2	Mer2	4	196.08479216	246	(-2) 20210512_Q3_U3_1-2_WH_SA_JOW_20210506_3_B11_WDH.16244.16244.4 File:"20210512_Q3_U3_1-2_WH_SA_JOW_20210506_3_B11_WDH.raw"_ NativeID:"controllerType=0 controllerNumber=1 scan=16244"	JOW_20210506_XL_s3_xiViewer_spectra.mgf	1	20.0 ppm	peptide;a;b;y	701.887421721094	701.8826378	FALSE	FALSE	140.0	FALSE	TRUE	FALSE	FALSE
VLLSLSKDMHSLQTR	YNSKITR	199	160	14	4	Mer2	Mer2	5	196.08479216	1155	(-2) 20210512_Q3_U3_1-2_WH_SA_JOW_20210506_3_B11_WDH.16245.16245.5 File:"20210512_Q3_U3_1-2_WH_SA_JOW_20210506_3_B11_WDH.raw"_ NativeID:"controllerType=0 controllerNumber=1 scan=16245"	JOW_20210506_XL_s3_xiViewer_spectra.mgf	1	20.0 ppm	peptide;a;b;y	561.712000365156	561.7075655159999	FALSE	FALSE	207.0	FALSE	TRUE	FALSE	FALSE
TVTAMoxDVVYALKR	LAHYNKR	80	77	12	6	H4	H2b	5	196.08479216	212	(-2) 20210512_Q3_U3_1-2_WH_SA_JOW_20210506_3_B11_WDH.16511.16511.5 File:"20210512_Q3_U3_1-2_WH_SA_JOW_20210506_3_B11_WDH.raw"_ NativeID:"controllerType=0 controllerNumber=1 scan=16511"	JOW_20210506_XL_s3_xiViewer_spectra.mgf	1	20.0 ppm	peptide;a;b;y	516.6852059315629	516.681071402	FALSE	FALSE	173.0	FALSE	TRUE	FALSE	FALSE
GRTDEISTDVSEANSEHSLMITETSSPFR	YNSKITR	9	160	26	4	Mer2	Mer2	6	196.08479216	480	(-2) 20210512_Q3_U3_1-2_WH_SA_JOW_20210506_3_B11_WDH.17423.17423.6 File:"20210512_Q3_U3_1-2_WH_SA_JOW_20210506_3_B11_WDH.raw"_ NativeID:"controllerType=0 controllerNumber=1 scan=17423"	JOW_20210506_XL_s3_xiViewer_spectra.mgf	1	20.0 ppm	peptide;a;b;y	713.0159512320311	713.01128806	FALSE	FALSE	75.0	FALSE	TRUE	FALSE	FALSE
ADHAYDRPDVSLNGTTLLHDMDEAHDKQR	GPGSMVAR	225	1	27	4	Mer2	Mer2	6	196.08479216	450	(-2) 20210512_Q3_U3_1-2_WH_SA_JOW_20210506_3_B11_WDH.17852.17852.6 File:"20210512_Q3_U3_1-2_WH_SA_JOW_20210506_3_B11_WDH.raw"_ NativeID:"controllerType=0 controllerNumber=1 scan=17852"	JOW_20210506_XL_s3_xiViewer_spectra.mgf	1	20.0 ppm	peptide;a;b;y	715.845846251563	715.8402451516666	FALSE	FALSE	7.0	FALSE	TRUE	FALSE	FALSE
SIFSHSGKVTNAGALEESDK	GPGSMoxVARGR	38	1	8	4	Mer2	Mer2	4	196.08479216	620	(-2) 20210512_Q3_U3_1-2_WH_SA_JOW_20210506_3_B11_WDH.18587.18587.4 File:"20210512_Q3_U3_1-2_WH_SA_JOW_20210506_3_B11_WDH.raw"_ NativeID:"controllerType=0 controllerNumber=1 scan=18587"	JOW_20210506_XL_s3_xiViewer_spectra.mgf	1	20.0 ppm	peptide;a;b;y	819.657197111719	819.6572888275	FALSE	FALSE	9.0	FALSE	TRUE	FALSE	FALSE
CcmTQEMoxLFNVGSQLEDVHK	YNSKITR	181	160	2	4	Mer2	Mer2	4	196.08479216	236	(-2) 20210512_Q3_U3_1-2_WH_SA_JOW_20210506_3_B11_WDH.18840.18840.4 File:"20210512_Q3_U3_1-2_WH_SA_JOW_20210506_3_B11_WDH.raw"_ NativeID:"controllerType=0 controllerNumber=1 scan=18840"	JOW_20210506_XL_s3_xiViewer_spectra.mgf	1	20.0 ppm	peptide;a;b;y	807.648713225	807.6419501725	FALSE	FALSE	80.0	FALSE	TRUE	FALSE	FALSE
TVTAMDVVYALKR	LAHYNKR	80	77	12	6	H4	H2b	5	196.08479216	983	(-2) 20210512_Q3_U3_1-2_WH_SA_JOW_20210506_3_B11_WDH.18959.18959.5 File:"20210512_Q3_U3_1-2_WH_SA_JOW_20210506_3_B11_WDH.raw"_ NativeID:"controllerType=0 controllerNumber=1 scan=18959"	JOW_20210506_XL_s3_xiViewer_spectra.mgf	1	20.0 ppm	peptide;a;b;y	513.486170287031	513.482088482	FALSE	FALSE	163.0	FALSE	TRUE	FALSE	FALSE
GPGSMoxSLPQWCcmPPHSTLK	NKDAIINGEGSLPK	1	81	0	2	Spp1	Spp1	4	196.08479216	2070	(-2) 20210512_Q3_U3_1-2_WH_SA_JOW_20210506_3_B11_WDH.19419.19419.4 File:"20210512_Q3_U3_1-2_WH_SA_JOW_20210506_3_B11_WDH.raw"_ NativeID:"controllerType=0 controllerNumber=1 scan=19419"	JOW_20210506_XL_s3_xiViewer_spectra.mgf	1	20.0 ppm	peptide;a;b;y	912.462067717188	912.45526377	FALSE	FALSE	93.0	FALSE	TRUE	FALSE	FALSE
GPGSMoxSLPQWCcmPPHSTLK	NKDAIINGEGSLPK	1	81	0	11	Spp1	Spp1	3	196.08479216	1719	(-2) 20210512_Q3_U3_1-2_WH_SA_JOW_20210506_3_B11_WDH.19429.19429.3 File:"20210512_Q3_U3_1-2_WH_SA_JOW_20210506_3_B11_WDH.raw"_ NativeID:"controllerType=0 controllerNumber=1 scan=19429"	JOW_20210506_XL_s3_xiViewer_spectra.mgf	1	20.0 ppm	peptide;a;b;y	1216.2794610578121	1216.2712595666667	FALSE	FALSE	29.0	FALSE	TRUE	FALSE	FALSE
ADHAYDRPDVSLNGTTLLHDMDEAHDKQR	VLLSLSKDMHSLQTR	225	199	5	7	Mer2	Mer2	8	196.08479216	125	(-2) 20210512_Q3_U3_1-2_WH_SA_JOW_20210506_3_B11_WDH.19941.19941.8 File:"20210512_Q3_U3_1-2_WH_SA_JOW_20210506_3_B11_WDH.raw"_ NativeID:"controllerType=0 controllerNumber=1 scan=19941"	JOW_20210506_XL_s3_xiViewer_spectra.mgf	1	20.0 ppm	peptide;a;b;y	656.331619796094	656.32632559	FALSE	FALSE	6.0	FALSE	TRUE	FALSE	FALSE
SIFSHSGKVTNAGALEESDK	GPGSMVARGR	38	1	4	0	Mer2	Mer2	4	196.08479216	445	(-2) 20210512_Q3_U3_1-2_WH_SA_JOW_20210506_3_B11_WDH.20354.20354.4 File:"20210512_Q3_U3_1-2_WH_SA_JOW_20210506_3_B11_WDH.raw"_ NativeID:"controllerType=0 controllerNumber=1 scan=20354"	JOW_20210506_XL_s3_xiViewer_spectra.mgf	1	20.0 ppm	peptide;a;b;y	815.6582957445311	815.6585601775	FALSE	FALSE	76.0	FALSE	TRUE	FALSE	FALSE
TDEISTDVSEANSEHSLMoxITETSSPFR	GPGSMVAR	11	1	9	0	Mer2	Mer2	4	196.08479216	1615	(-2) 20210512_Q3_U3_1-2_WH_SA_JOW_20210506_3_B11_WDH.20372.20372.4 File:"20210512_Q3_U3_1-2_WH_SA_JOW_20210506_3_B11_WDH.raw"_ NativeID:"controllerType=0 controllerNumber=1 scan=20372"	JOW_20210506_XL_s3_xiViewer_spectra.mgf	1	20.0 ppm	peptide;a;b;y	992.9673777757811	992.958564445	FALSE	FALSE	42.0	FALSE	TRUE	FALSE	FALSE
TDEISTDVSEANSEHSLMoxITETSSPFR	GPGSMVAR	11	1	1	0	Mer2	Mer2	5	196.08479216	811	(-2) 20210512_Q3_U3_1-2_WH_SA_JOW_20210506_3_B11_WDH.20653.20653.5 File:"20210512_Q3_U3_1-2_WH_SA_JOW_20210506_3_B11_WDH.raw"_ NativeID:"controllerType=0 controllerNumber=1 scan=20653"	JOW_20210506_XL_s3_xiViewer_spectra.mgf	1	20.0 ppm	peptide;a;b;y	794.575281615156	794.568306832	FALSE	FALSE	42.0	FALSE	TRUE	FALSE	FALSE
LLLPGELAKHAVSEGTK	DNIQGITKPAIR	97	24	16	8	H2b	H4	5	196.08479216	1437	(-2) 20210512_Q3_U3_1-2_WH_SA_JOW_20210506_3_B11_WDH.20678.20678.5 File:"20210512_Q3_U3_1-2_WH_SA_JOW_20210506_3_B11_WDH.raw"_ NativeID:"controllerType=0 controllerNumber=1 scan=20678"	JOW_20210506_XL_s3_xiViewer_spectra.mgf	1	20.0 ppm	peptide;a;b;y	657.5787606190629	657.573271062	FALSE	FALSE	128.0	FALSE	TRUE	FALSE	FALSE
GPGSMSLPQWCcmPPHSTLK	VLLSLSKDMoxHSLQTR	1	199	6	7	Spp1	Mer2	5	196.08479216	1657	(-2) 20210512_Q3_U3_1-2_WH_SA_JOW_20210506_3_B11_WDH.21115.21115.5 File:"20210512_Q3_U3_1-2_WH_SA_JOW_20210506_3_B11_WDH.raw"_ NativeID:"controllerType=0 controllerNumber=1 scan=21115"	JOW_20210506_XL_s3_xiViewer_spectra.mgf	1	20.0 ppm	peptide;a;b;y	784.6053719471879	784.599082696	FALSE	FALSE	20.0	FALSE	TRUE	FALSE	FALSE
GPGSMSLPQWCcmPPHSTLK	NKDAIINGEGSLPK	1	81	0	2	Spp1	Spp1	5	196.08479216	1597	(-2) 20210512_Q3_U3_1-2_WH_SA_JOW_20210506_3_B11_WDH.21374.21374.5 File:"20210512_Q3_U3_1-2_WH_SA_JOW_20210506_3_B11_WDH.raw"_ NativeID:"controllerType=0 controllerNumber=1 scan=21374"	JOW_20210506_XL_s3_xiViewer_spectra.mgf	1	20.0 ppm	peptide;a;b;y	726.97219323625	726.966683372	FALSE	FALSE	40.0	FALSE	TRUE	FALSE	FALSE
GPGSMSLPQWCcmPPHSTLK	NKDAIINGEGSLPK	1	81	0	2	Spp1	Spp1	4	196.08479216	1781	(-2) 20210512_Q3_U3_1-2_WH_SA_JOW_20210506_3_B11_WDH.21472.21472.4 File:"20210512_Q3_U3_1-2_WH_SA_JOW_20210506_3_B11_WDH.raw"_ NativeID:"controllerType=0 controllerNumber=1 scan=21472"	JOW_20210506_XL_s3_xiViewer_spectra.mgf	1	20.0 ppm	peptide;a;b;y	908.464081877344	908.45653512	FALSE	FALSE	12.0	FALSE	TRUE	FALSE	FALSE
LLLPGELAKHAVSEGTK	EIAQDFKTDLR	97	74	16	7	H2b	H3K4CC110A	5	196.08479216	1125	(-2) 20210512_Q3_U3_1-2_WH_SA_JOW_20210506_3_B11_WDH.21499.21499.5 File:"20210512_Q3_U3_1-2_WH_SA_JOW_20210506_3_B11_WDH.raw"_ NativeID:"controllerType=0 controllerNumber=1 scan=21499"	JOW_20210506_XL_s3_xiViewer_spectra.mgf	1	20.0 ppm	peptide;a;b;y	659.5656380604689	659.560617266	FALSE	FALSE	168.0	FALSE	TRUE	FALSE	FALSE
TDEISTDVSEANSEHSLMITETSSPFR	GPGSMVAR	11	1	16	0	Mer2	Mer2	4	196.08479216	968	(-2) 20210512_Q3_U3_1-2_WH_SA_JOW_20210506_3_B11_WDH.21615.21615.4 File:"20210512_Q3_U3_1-2_WH_SA_JOW_20210506_3_B11_WDH.raw"_ NativeID:"controllerType=0 controllerNumber=1 scan=21615"	JOW_20210506_XL_s3_xiViewer_spectra.mgf	1	20.0 ppm	peptide;a;b;y	988.968659514063	988.959835795	FALSE	FALSE	120.0	FALSE	TRUE	FALSE	FALSE
GPGSMSLPQWCcmPPHSTLK	NKDAIINGEGSLPK	1	81	0	2	Spp1	Spp1	4	196.08479216	1414	(-2) 20210512_Q3_U3_1-2_WH_SA_JOW_20210506_3_B11_WDH.21664.21664.4 File:"20210512_Q3_U3_1-2_WH_SA_JOW_20210506_3_B11_WDH.raw"_ NativeID:"controllerType=0 controllerNumber=1 scan=21664"	JOW_20210506_XL_s3_xiViewer_spectra.mgf	1	20.0 ppm	peptide;a;b;y	908.460480803125	908.45653512	FALSE	FALSE	53.0	FALSE	TRUE	FALSE	FALSE
RKTVTAMDVVYALK	EIAQDFKTDLR	78	74	5	7	H4	H3K4CC110A	4	196.08479216	1810	(-2) 20210512_Q3_U3_1-2_WH_SA_JOW_20210506_3_B11_WDH.21697.21697.4 File:"20210512_Q3_U3_1-2_WH_SA_JOW_20210506_3_B11_WDH.raw"_ NativeID:"controllerType=0 controllerNumber=1 scan=21697"	JOW_20210506_XL_s3_xiViewer_spectra.mgf	1	20.0 ppm	peptide;a;b;y	782.17849838125	782.1720434725	FALSE	FALSE	71.0	FALSE	TRUE	FALSE	FALSE
KFGQLDFIDNNIVVK	LKTDEDR	157	133	1	2	Spp1	Spp1	3	196.08479216	540	(-2) 20210512_Q3_U3_1-2_WH_SA_JOW_20210506_3_B11_WDH.21741.21741.3 File:"20210512_Q3_U3_1-2_WH_SA_JOW_20210506_3_B11_WDH.raw"_ NativeID:"controllerType=0 controllerNumber=1 scan=21741"	JOW_20210506_XL_s3_xiViewer_spectra.mgf	1	20.0 ppm	peptide;a;b;y	941.169292600781	941.16253359	FALSE	FALSE	49.0	FALSE	TRUE	FALSE	FALSE
GPGSMSLPQWCcmPPHSTLK	NKDAIINGEGSLPK	1	81	0	2	Spp1	Spp1	4	196.08479216	351	(-2) 20210512_Q3_U3_1-2_WH_SA_JOW_20210506_3_B11_WDH.21849.21849.4 File:"20210512_Q3_U3_1-2_WH_SA_JOW_20210506_3_B11_WDH.raw"_ NativeID:"controllerType=0 controllerNumber=1 scan=21849"	JOW_20210506_XL_s3_xiViewer_spectra.mgf	1	20.0 ppm	peptide;a;b;y	908.458222502344	908.45653512	FALSE	FALSE	41.0	FALSE	TRUE	FALSE	FALSE
TDEISTDVSEANSEHSLMITETSSPFR	GPGSMVAR	11	1	16	0	Mer2	Mer2	5	196.08479216	489	(-2) 20210512_Q3_U3_1-2_WH_SA_JOW_20210506_3_B11_WDH.21886.21886.5 File:"20210512_Q3_U3_1-2_WH_SA_JOW_20210506_3_B11_WDH.raw"_ NativeID:"controllerType=0 controllerNumber=1 scan=21886"	JOW_20210506_XL_s3_xiViewer_spectra.mgf	1	20.0 ppm	peptide;a;b;y	791.37649011125	791.369323912	FALSE	FALSE	61.0	FALSE	TRUE	FALSE	FALSE
GPGSMSLPQWCcmPPHSTLK	GPGSMVAR	1	1	0	0	Spp1	Mer2	4	196.08479216	1281	(-2) 20210512_Q3_U3_1-2_WH_SA_JOW_20210506_3_B11_WDH.21917.21917.4 File:"20210512_Q3_U3_1-2_WH_SA_JOW_20210506_3_B11_WDH.raw"_ NativeID:"controllerType=0 controllerNumber=1 scan=21917"	JOW_20210506_XL_s3_xiViewer_spectra.mgf	1	20.0 ppm	peptide;a;b;y	738.116425627344	738.1096603625	FALSE	FALSE	191.0	FALSE	TRUE	FALSE	FALSE
VTIMPKDIQLAR	EIAQDFKTDLR	118	74	6	8	H3K4CC110A	H3K4CC110A	4	196.08479216	1695	(-2) 20210512_Q3_U3_1-2_WH_SA_JOW_20210506_3_B11_WDH.21962.21962.4 File:"20210512_Q3_U3_1-2_WH_SA_JOW_20210506_3_B11_WDH.raw"_ NativeID:"controllerType=0 controllerNumber=1 scan=21962"	JOW_20210506_XL_s3_xiViewer_spectra.mgf	1	20.0 ppm	peptide;a;b;y	729.652863615625	729.6469329175	FALSE	FALSE	88.0	FALSE	TRUE	FALSE	FALSE
VTIAQGGVLPNIQSVLLPKK	GGVKR	100	41	19	4	H2a	H4	4	196.08479216	366	(-2) 20210512_Q3_U3_1-2_WH_SA_JOW_20210506_3_B11_WDH.22154.22154.4 File:"20210512_Q3_U3_1-2_WH_SA_JOW_20210506_3_B11_WDH.raw"_ NativeID:"controllerType=0 controllerNumber=1 scan=22154"	JOW_20210506_XL_s3_xiViewer_spectra.mgf	1	20.0 ppm	peptide;a;b;y	697.426972502344	697.42082178	FALSE	FALSE	107.0	FALSE	TRUE	FALSE	FALSE
CcmTQEMLFNVGSQLEDVHK	KNICcmGYCcmSTYER	181	264	11	1	Mer2	Spp1	4	196.08479216	629	(-2) 20210512_Q3_U3_1-2_WH_SA_JOW_20210506_3_B11_WDH.22272.22272.4 File:"20210512_Q3_U3_1-2_WH_SA_JOW_20210506_3_B11_WDH.raw"_ NativeID:"controllerType=0 controllerNumber=1 scan=22272"	JOW_20210506_XL_s3_xiViewer_spectra.mgf	1	20.0 ppm	peptide;a;b;y	970.954011076563	970.940391885	FALSE	FALSE	102.0	FALSE	TRUE	FALSE	FALSE
FGQLDFIDNNIVVKTDDEK	LKTDEDR	158	133	14	2	Spp1	Spp1	4	196.08479216	1391	(-2) 20210512_Q3_U3_1-2_WH_SA_JOW_20210506_3_B11_WDH.22345.22345.4 File:"20210512_Q3_U3_1-2_WH_SA_JOW_20210506_3_B11_WDH.raw"_ NativeID:"controllerType=0 controllerNumber=1 scan=22345"	JOW_20210506_XL_s3_xiViewer_spectra.mgf	1	20.0 ppm	peptide;a;b;y	821.16629135	821.1597586175	FALSE	FALSE	41.0	FALSE	TRUE	FALSE	FALSE
TDEISTDVSEANSEHSLMITETSSPFR	GPGSMVAR	11	1	13	0	Mer2	Mer2	4	196.08479216	1030	(-2) 20210512_Q3_U3_1-2_WH_SA_JOW_20210506_3_B11_WDH.22384.22384.4 File:"20210512_Q3_U3_1-2_WH_SA_JOW_20210506_3_B11_WDH.raw"_ NativeID:"controllerType=0 controllerNumber=1 scan=22384"	JOW_20210506_XL_s3_xiViewer_spectra.mgf	1	20.0 ppm	peptide;a;b;y	988.967927092188	988.959835795	FALSE	FALSE	60.0	FALSE	TRUE	FALSE	FALSE
HLDWVSTNQEQYLQQIDSLESMQER	KNICcmGYCcmSTYER	308	264	6	1	Spp1	Spp1	5	196.08479216	603	(-2) 20210512_Q3_U3_1-2_WH_SA_JOW_20210506_3_B11_WDH.22622.22622.5 File:"20210512_Q3_U3_1-2_WH_SA_JOW_20210506_3_B11_WDH.raw"_ NativeID:"controllerType=0 controllerNumber=1 scan=22622"	JOW_20210506_XL_s3_xiViewer_spectra.mgf	1	20.0 ppm	peptide;a;b;y	965.448084349531	965.441229312	FALSE	FALSE	14.0	FALSE	TRUE	FALSE	FALSE
TDEISTDVSEANSEHSLMITETSSPFR	GPGSMVAR	11	1	13	0	Mer2	Mer2	4	196.08479216	59	(-2) 20210512_Q3_U3_1-2_WH_SA_JOW_20210506_3_B11_WDH.22692.22692.4 File:"20210512_Q3_U3_1-2_WH_SA_JOW_20210506_3_B11_WDH.raw"_ NativeID:"controllerType=0 controllerNumber=1 scan=22692"	JOW_20210506_XL_s3_xiViewer_spectra.mgf	1	20.0 ppm	peptide;a;b;y	988.9685984789061	988.959835795	FALSE	FALSE	77.0	FALSE	TRUE	FALSE	FALSE
TVTAMoxDVVYALKR	YQKSTELLIR	80	55	12	3	H4	H3K4CC110A	4	196.08479216	1132	(-2) 20210512_Q3_U3_1-2_WH_SA_JOW_20210506_3_B11_WDH.22698.22698.4 File:"20210512_Q3_U3_1-2_WH_SA_JOW_20210506_3_B11_WDH.raw"_ NativeID:"controllerType=0 controllerNumber=1 scan=22698"	JOW_20210506_XL_s3_xiViewer_spectra.mgf	1	20.0 ppm	peptide;a;b;y	732.908417814844	732.90203319	FALSE	FALSE	187.0	FALSE	TRUE	FALSE	FALSE
LLLPGELAKHAVSEGTK	NDEELNKLLGR	97	89	16	7	H2b	H2a	5	196.08479216	1916	(-2) 20210512_Q3_U3_1-2_WH_SA_JOW_20210506_3_B11_WDH.22979.22979.5 File:"20210512_Q3_U3_1-2_WH_SA_JOW_20210506_3_B11_WDH.raw"_ NativeID:"controllerType=0 controllerNumber=1 scan=22979"	JOW_20210506_XL_s3_xiViewer_spectra.mgf	1	20.0 ppm	peptide;a;b;y	652.565515990156	652.55966706	FALSE	FALSE	176.0	FALSE	TRUE	FALSE	FALSE
DLVFSFYCcmPYCcmQAGITGKNK	KNICcmGYCcmSTYER	63	264	18	1	Spp1	Spp1	4	196.08479216	533	(-2) 20210512_Q3_U3_1-2_WH_SA_JOW_20210506_3_B11_WDH.23455.23455.4 File:"20210512_Q3_U3_1-2_WH_SA_JOW_20210506_3_B11_WDH.raw"_ NativeID:"controllerType=0 controllerNumber=1 scan=23455"	JOW_20210506_XL_s3_xiViewer_spectra.mgf	1	20.0 ppm	peptide;a;b;y	1029.2278147875	1029.2205042475	FALSE	FALSE	17.0	FALSE	TRUE	FALSE	FALSE
VTNAGALEESDKQILEWAGK	GPGSMVAR	46	1	12	4	Mer2	Mer2	4	196.08479216	868	(-2) 20210512_Q3_U3_1-2_WH_SA_JOW_20210506_3_B11_WDH.23501.23501.4 File:"20210512_Q3_U3_1-2_WH_SA_JOW_20210506_3_B11_WDH.raw"_ NativeID:"controllerType=0 controllerNumber=1 scan=23501"	JOW_20210506_XL_s3_xiViewer_spectra.mgf	1	20.0 ppm	peptide;a;b;y	782.9045726	782.89747909	FALSE	FALSE	145.0	FALSE	TRUE	FALSE	FALSE
LLLPGELAKHAVSEGTK	NDEELNKLLGR	97	89	16	7	H2b	H2a	5	196.08479216	1681	(-2) 20210512_Q3_U3_1-2_WH_SA_JOW_20210506_3_B11_WDH.23563.23563.5 File:"20210512_Q3_U3_1-2_WH_SA_JOW_20210506_3_B11_WDH.raw"_ NativeID:"controllerType=0 controllerNumber=1 scan=23563"	JOW_20210506_XL_s3_xiViewer_spectra.mgf	1	20.0 ppm	peptide;a;b;y	652.5643563221879	652.55966706	FALSE	FALSE	98.0	FALSE	TRUE	FALSE	FALSE
CcmTQEMLFNVGSQLEDVHK	GPGSMoxVAR	181	1	2	0	Mer2	Mer2	4	196.08479216	1571	(-2) 20210512_Q3_U3_1-2_WH_SA_JOW_20210506_3_B11_WDH.23767.23767.4 File:"20210512_Q3_U3_1-2_WH_SA_JOW_20210506_3_B11_WDH.raw"_ NativeID:"controllerType=0 controllerNumber=1 scan=23767"	JOW_20210506_XL_s3_xiViewer_spectra.mgf	1	20.0 ppm	peptide;a;b;y	780.875886076563	780.86913573	FALSE	FALSE	69.0	FALSE	TRUE	FALSE	FALSE
KTVTAMDVVYALK	EIAQDFKTDLR	79	74	1	8	H4	H3K4CC110A	4	196.08479216	2018	(-2) 20210512_Q3_U3_1-2_WH_SA_JOW_20210506_3_B11_WDH.23954.23954.4 File:"20210512_Q3_U3_1-2_WH_SA_JOW_20210506_3_B11_WDH.raw"_ NativeID:"controllerType=0 controllerNumber=1 scan=23954"	JOW_20210506_XL_s3_xiViewer_spectra.mgf	1	20.0 ppm	peptide;a;b;y	743.152375334375	743.1467657325	FALSE	FALSE	195.0	FALSE	TRUE	FALSE	FALSE
LLLPGELAKHAVSEGTK	NDEELNKLLGR	97	89	16	7	H2b	H2a	5	196.08479216	1753	(-2) 20210512_Q3_U3_1-2_WH_SA_JOW_20210506_3_B11_WDH.23957.23957.5 File:"20210512_Q3_U3_1-2_WH_SA_JOW_20210506_3_B11_WDH.raw"_ NativeID:"controllerType=0 controllerNumber=1 scan=23957"	JOW_20210506_XL_s3_xiViewer_spectra.mgf	1	20.0 ppm	peptide;a;b;y	652.565210814375	652.55966706	FALSE	FALSE	74.0	FALSE	TRUE	FALSE	FALSE
LLLPGELAKHAVSEGTK	NDEELNKLLGR	97	89	16	7	H2b	H2a	4	196.08479216	2083	(-2) 20210512_Q3_U3_1-2_WH_SA_JOW_20210506_3_B11_WDH.24178.24178.4 File:"20210512_Q3_U3_1-2_WH_SA_JOW_20210506_3_B11_WDH.raw"_ NativeID:"controllerType=0 controllerNumber=1 scan=24178"	JOW_20210506_XL_s3_xiViewer_spectra.mgf	1	20.0 ppm	peptide;a;b;y	815.453156584375	815.44776473	FALSE	FALSE	21.0	FALSE	TRUE	FALSE	FALSE
GPGSMoxSLPQWCcmPPHSTLK	DAIINGEGSLPKTLWK	1	83	0	13	Spp1	Spp1	4	196.08479216	2084	(-2) 20210512_Q3_U3_1-2_WH_SA_JOW_20210506_3_B11_WDH.24184.24184.4 File:"20210512_Q3_U3_1-2_WH_SA_JOW_20210506_3_B11_WDH.raw"_ NativeID:"controllerType=0 controllerNumber=1 scan=24184"	JOW_20210506_XL_s3_xiViewer_spectra.mgf	1	20.0 ppm	peptide;a;b;y	984.00369369375	983.997295735	FALSE	FALSE	8.0	FALSE	TRUE	FALSE	FALSE
TDEISTDVSEANSEHSLMITETSSPFR	GPGSMVAR	11	1	24	0	Mer2	Mer2	4	196.08479216	7	(-2) 20210512_Q3_U3_1-2_WH_SA_JOW_20210506_3_B11_WDH.24683.24683.4 File:"20210512_Q3_U3_1-2_WH_SA_JOW_20210506_3_B11_WDH.raw"_ NativeID:"controllerType=0 controllerNumber=1 scan=24683"	JOW_20210506_XL_s3_xiViewer_spectra.mgf	1	20.0 ppm	peptide;a;b;y	988.969025725	988.959835795	FALSE	FALSE	81.0	FALSE	TRUE	FALSE	FALSE
GPGSMoxSLPQWCcmPPHSTLK	TDDEKEIFDQIVVR	1	172	0	1	Spp1	Spp1	4	196.08479216	543	(-2) 20210512_Q3_U3_1-2_WH_SA_JOW_20210506_3_B11_WDH.24721.24721.4 File:"20210512_Q3_U3_1-2_WH_SA_JOW_20210506_3_B11_WDH.raw"_ NativeID:"controllerType=0 controllerNumber=1 scan=24721"	JOW_20210506_XL_s3_xiViewer_spectra.mgf	1	20.0 ppm	peptide;a;b;y	975.233613127344	975.2251068675	FALSE	FALSE	21.0	FALSE	TRUE	FALSE	FALSE
LLLPGELAKHAVSEGTK	NDEELNKLLGR	97	89	16	7	H2b	H2a	4	196.08479216	676	(-2) 20210512_Q3_U3_1-2_WH_SA_JOW_20210506_3_B11_WDH.24768.24768.4 File:"20210512_Q3_U3_1-2_WH_SA_JOW_20210506_3_B11_WDH.raw"_ NativeID:"controllerType=0 controllerNumber=1 scan=24768"	JOW_20210506_XL_s3_xiViewer_spectra.mgf	1	20.0 ppm	peptide;a;b;y	815.451325529688	815.44776473	FALSE	FALSE	80.0	FALSE	TRUE	FALSE	FALSE
TIIPWEELRPDTLESEL	YNSKITR	302	160	15	4	Mer2	Mer2	4	196.08479216	249	(-2) 20210512_Q3_U3_1-2_WH_SA_JOW_20210506_3_B11_WDH.25325.25325.4 File:"20210512_Q3_U3_1-2_WH_SA_JOW_20210506_3_B11_WDH.raw"_ NativeID:"controllerType=0 controllerNumber=1 scan=25325"	JOW_20210506_XL_s3_xiViewer_spectra.mgf	1	20.0 ppm	peptide;a;b;y	780.16287338125	780.1580246875	FALSE	FALSE	21.0	FALSE	TRUE	FALSE	FALSE
TLIKDLASQIENQLDK	YNSKITR	114	160	4	6	Mer2	Mer2	4	196.08479216	788	(-2) 20210512_Q3_U3_1-2_WH_SA_JOW_20210506_3_B11_WDH.25711.25711.4 File:"20210512_Q3_U3_1-2_WH_SA_JOW_20210506_3_B11_WDH.raw"_ NativeID:"controllerType=0 controllerNumber=1 scan=25711"	JOW_20210506_XL_s3_xiViewer_spectra.mgf	1	20.0 ppm	peptide;a;b;y	727.151276701563	727.1461886775	FALSE	FALSE	41.0	FALSE	TRUE	FALSE	FALSE
GPGSMSLPQWCcmPPHSTLK	KQLNIQYYEEILR	1	342	0	1	Spp1	Spp1	4	196.08479216	50	(-2) 20210512_Q3_U3_1-2_WH_SA_JOW_20210506_3_B11_WDH.26062.26062.4 File:"20210512_Q3_U3_1-2_WH_SA_JOW_20210506_3_B11_WDH.raw"_ NativeID:"controllerType=0 controllerNumber=1 scan=26062"	JOW_20210506_XL_s3_xiViewer_spectra.mgf	1	20.0 ppm	peptide;a;b;y	971.997712248438	971.992013405	FALSE	FALSE	28.0	FALSE	TRUE	FALSE	FALSE
DLVFSFYCcmPYCcmQAGITGKNK	GPGSMoxSLPQWCcmPPHSTLK	63	1	16	0	Spp1	Spp1	4	196.08479216	2003	(-2) 20210512_Q3_U3_1-2_WH_SA_JOW_20210506_3_B11_WDH.26232.26232.4 File:"20210512_Q3_U3_1-2_WH_SA_JOW_20210506_3_B11_WDH.raw"_ NativeID:"controllerType=0 controllerNumber=1 scan=26232"	JOW_20210506_XL_s3_xiViewer_spectra.mgf	1	20.0 ppm	peptide;a;b;y	1140.547394865625	1140.53773036	FALSE	FALSE	10.0	FALSE	TRUE	FALSE	FALSE
GPGSMSLPQWCcmPPHSTLK	TDDEKEIFDQIVVR	1	172	0	5	Spp1	Spp1	4	196.08479216	491	(-2) 20210512_Q3_U3_1-2_WH_SA_JOW_20210506_3_B11_WDH.26400.26400.4 File:"20210512_Q3_U3_1-2_WH_SA_JOW_20210506_3_B11_WDH.raw"_ NativeID:"controllerType=0 controllerNumber=1 scan=26400"	JOW_20210506_XL_s3_xiViewer_spectra.mgf	1	20.0 ppm	peptide;a;b;y	971.23513900625	971.2263782175	FALSE	FALSE	43.0	FALSE	TRUE	FALSE	FALSE
QILEWAGKLELESMoxELR	GPGSMVAR	58	1	8	0	Mer2	Mer2	3	196.08479216	979	(-2) 20210512_Q3_U3_1-2_WH_SA_JOW_20210506_3_B11_WDH.27667.27667.3 File:"20210512_Q3_U3_1-2_WH_SA_JOW_20210506_3_B11_WDH.raw"_ NativeID:"controllerType=0 controllerNumber=1 scan=27667"	JOW_20210506_XL_s3_xiViewer_spectra.mgf	1	20.0 ppm	peptide;a;b;y	1010.857769163281	1010.8510847399999	FALSE	FALSE	25.0	FALSE	TRUE	FALSE	FALSE
TDEISTDVSEANSEHSLMITETSSPFR	GPGSMVAR	11	1	22	0	Mer2	Mer2	4	196.08479216	1364	(-2) 20210512_Q3_U3_1-2_WH_SA_JOW_20210506_3_B11_WDH.27746.27746.4 File:"20210512_Q3_U3_1-2_WH_SA_JOW_20210506_3_B11_WDH.raw"_ NativeID:"controllerType=0 controllerNumber=1 scan=27746"	JOW_20210506_XL_s3_xiViewer_spectra.mgf	1	20.0 ppm	peptide;a;b;y	988.9700022875	988.959835795	FALSE	FALSE	68.0	FALSE	TRUE	FALSE	FALSE
LLLPGELAKHAVSEGTK	NDEELNKLLGR	97	89	16	7	H2b	H2a	4	196.08479216	1142	(-2) 20210512_Q3_U3_1-2_WH_SA_JOW_20210506_3_B11_WDH.27994.27994.4 File:"20210512_Q3_U3_1-2_WH_SA_JOW_20210506_3_B11_WDH.raw"_ NativeID:"controllerType=0 controllerNumber=1 scan=27994"	JOW_20210506_XL_s3_xiViewer_spectra.mgf	1	20.0 ppm	peptide;a;b;y	815.4563304125	815.44776473	FALSE	FALSE	30.0	FALSE	TRUE	FALSE	FALSE
GVLKVFLENVIR	DNIQGITKPAIR	56	24	4	8	H4	H4	4	196.08479216	657	(-2) 20210512_Q3_U3_1-2_WH_SA_JOW_20210506_3_B11_WDH.28210.28210.4 File:"20210512_Q3_U3_1-2_WH_SA_JOW_20210506_3_B11_WDH.raw"_ NativeID:"controllerType=0 controllerNumber=1 scan=28210"	JOW_20210506_XL_s3_xiViewer_spectra.mgf	1	20.0 ppm	peptide;a;b;y	727.680390471094	727.6749163525	FALSE	FALSE	76.0	FALSE	TRUE	FALSE	FALSE
QVHPDTGISSKAMSIMNSFVNDVFER	KESYAIYVYK	44	31	6	1	H2b	H2b	4	196.08479216	241	(-2) 20210512_Q3_U3_1-2_WH_SA_JOW_20210506_3_B11_WDH.28366.28366.4 File:"20210512_Q3_U3_1-2_WH_SA_JOW_20210506_3_B11_WDH.raw"_ NativeID:"controllerType=0 controllerNumber=1 scan=28366"	JOW_20210506_XL_s3_xiViewer_spectra.mgf	1	20.0 ppm	peptide;a;b;y	1092.78787338125	1092.7883368725	FALSE	FALSE	40.0	FALSE	TRUE	FALSE	FALSE
TDEISTDVSEANSEHSLMITETSSPFR	GPGSMVAR	11	1	13	0	Mer2	Mer2	4	196.08479216	1600	(-2) 20210512_Q3_U3_1-2_WH_SA_JOW_20210506_3_B11_WDH.28472.28472.4 File:"20210512_Q3_U3_1-2_WH_SA_JOW_20210506_3_B11_WDH.raw"_ NativeID:"controllerType=0 controllerNumber=1 scan=28472"	JOW_20210506_XL_s3_xiViewer_spectra.mgf	1	20.0 ppm	peptide;a;b;y	988.966340178125	988.959835795	FALSE	FALSE	66.0	FALSE	TRUE	FALSE	FALSE
TLEDDLQEVQEISLPLFK	VLLSLSKDMoxHSLQTR	191	199	13	7	Spp1	Mer2	5	196.08479216	924	(-2) 20210512_Q3_U3_1-2_WH_SA_JOW_20210506_3_B11_WDH.28807.28807.5 File:"20210512_Q3_U3_1-2_WH_SA_JOW_20210506_3_B11_WDH.raw"_ NativeID:"controllerType=0 controllerNumber=1 scan=28807"	JOW_20210506_XL_s3_xiViewer_spectra.mgf	1	20.0 ppm	peptide;a;b;y	812.037378783125	812.03000849	FALSE	FALSE	45.0	FALSE	TRUE	FALSE	FALSE
TDEISTDVSEANSEHSLMITETSSPFR	GPGSMVAR	11	1	16	0	Mer2	Mer2	4	196.08479216	242	(-2) 20210512_Q3_U3_1-2_WH_SA_JOW_20210506_3_B11_WDH.29121.29121.4 File:"20210512_Q3_U3_1-2_WH_SA_JOW_20210506_3_B11_WDH.raw"_ NativeID:"controllerType=0 controllerNumber=1 scan=29121"	JOW_20210506_XL_s3_xiViewer_spectra.mgf	1	20.0 ppm	peptide;a;b;y	988.969208830469	988.959835795	FALSE	FALSE	57.0	FALSE	TRUE	FALSE	FALSE
QILEWAGKLELESMELR	GPGSMVAR	58	1	8	0	Mer2	Mer2	4	196.08479216	1946	(-2) 20210512_Q3_U3_1-2_WH_SA_JOW_20210506_3_B11_WDH.29469.29469.4 File:"20210512_Q3_U3_1-2_WH_SA_JOW_20210506_3_B11_WDH.raw"_ NativeID:"controllerType=0 controllerNumber=1 scan=29469"	JOW_20210506_XL_s3_xiViewer_spectra.mgf	1	20.0 ppm	peptide;a;b;y	754.3980418382811	754.391404	FALSE	FALSE	197.0	FALSE	TRUE	FALSE	FALSE
QVHPDTGISSKAMoxSIMNSFVNDVFER	KLPFQR	44	65	11	1	H2b	H3K4CC110A	4	196.08479216	1322	(-2) 20210512_Q3_U3_1-2_WH_SA_JOW_20210506_3_B11_WDH.29704.29704.4 File:"20210512_Q3_U3_1-2_WH_SA_JOW_20210506_3_B11_WDH.raw"_ NativeID:"controllerType=0 controllerNumber=1 scan=29704"	JOW_20210506_XL_s3_xiViewer_spectra.mgf	1	20.0 ppm	peptide;a;b;y	978.001374357813	977.991007705	FALSE	FALSE	10.0	FALSE	TRUE	FALSE	FALSE
DLASQIENQLDKVSTAMoxLSK	GPGSMVAR	118	1	4	0	Mer2	Mer2	4	196.08479216	1792	(-2) 20210512_Q3_U3_1-2_WH_SA_JOW_20210506_3_B11_WDH.29725.29725.4 File:"20210512_Q3_U3_1-2_WH_SA_JOW_20210506_3_B11_WDH.raw"_ NativeID:"controllerType=0 controllerNumber=1 scan=29725"	JOW_20210506_XL_s3_xiViewer_spectra.mgf	1	20.0 ppm	peptide;a;b;y	794.9107371507811	794.903604125	FALSE	FALSE	67.0	FALSE	TRUE	FALSE	FALSE
FNQLLEQDAATNGNVKTLIK	TLIKDLASQIENQLDK	98	114	16	8	Mer2	Mer2	4	196.08479216	631	(-2) 20210512_Q3_U3_1-2_WH_SA_JOW_20210506_3_B11_WDH.30358.30358.4 File:"20210512_Q3_U3_1-2_WH_SA_JOW_20210506_3_B11_WDH.raw"_ NativeID:"controllerType=0 controllerNumber=1 scan=30358"	JOW_20210506_XL_s3_xiViewer_spectra.mgf	1	20.0 ppm	peptide;a;b;y	1061.083405607812	1061.072046155	FALSE	FALSE	24.0	FALSE	TRUE	FALSE	FALSE
TDEISTDVSEANSEHSLMITETSSPFR	GPGSMVAR	11	1	24	0	Mer2	Mer2	4	196.08479216	1339	(-2) 20210512_Q3_U3_1-2_WH_SA_JOW_20210506_3_B11_WDH.30627.30627.4 File:"20210512_Q3_U3_1-2_WH_SA_JOW_20210506_3_B11_WDH.raw"_ NativeID:"controllerType=0 controllerNumber=1 scan=30627"	JOW_20210506_XL_s3_xiViewer_spectra.mgf	1	20.0 ppm	peptide;a;b;y	988.9676219164061	988.959835795	FALSE	FALSE	49.0	FALSE	TRUE	FALSE	FALSE
TVTAMDVVYALKR	TVTAMoxDVVYALK	80	80	12	1	H4	H4	3	196.08479216	1124	(-2) 20210512_Q3_U3_1-2_WH_SA_JOW_20210506_3_B11_WDH.31309.31309.3 File:"20210512_Q3_U3_1-2_WH_SA_JOW_20210506_3_B11_WDH.raw"_ NativeID:"controllerType=0 controllerNumber=1 scan=31309"	JOW_20210506_XL_s3_xiViewer_spectra.mgf	1	20.0 ppm	peptide;a;b;y	996.8663727758569	996.8643312666667	FALSE	FALSE	68.0	FALSE	TRUE	FALSE	FALSE
DLASQIENQLDKVSTAMLSK	TLCcmKSLNK	118	90	19	4	Mer2	Mer2	4	196.08479216	55	(-2) 20210512_Q3_U3_1-2_WH_SA_JOW_20210506_3_B11_WDH.31326.31326.4 File:"20210512_Q3_U3_1-2_WH_SA_JOW_20210506_3_B11_WDH.raw"_ NativeID:"controllerType=0 controllerNumber=1 scan=31326"	JOW_20210506_XL_s3_xiViewer_spectra.mgf	1	20.0 ppm	peptide;a;b;y	838.1961375414061	838.1889988175	FALSE	FALSE	40.0	FALSE	TRUE	FALSE	FALSE
GVLKVFLENVIR	NDEELNKLLGR	56	89	4	7	H4	H2a	4	196.08479216	1876	(-2) 20210512_Q3_U3_1-2_WH_SA_JOW_20210506_3_B11_WDH.34335.34335.4 File:"20210512_Q3_U3_1-2_WH_SA_JOW_20210506_3_B11_WDH.raw"_ NativeID:"controllerType=0 controllerNumber=1 scan=34335"	JOW_20210506_XL_s3_xiViewer_spectra.mgf	1	20.0 ppm	peptide;a;b;y	721.409882658594	721.40791135	FALSE	FALSE	117.0	FALSE	TRUE	FALSE	FALSE
DLASQIENQLDKVSTAMLSK	GPGSMVAR	118	1	12	0	Mer2	Mer2	4	196.08479216	1158	(-2) 20210512_Q3_U3_1-2_WH_SA_JOW_20210506_3_B11_WDH.36056.36056.4 File:"20210512_Q3_U3_1-2_WH_SA_JOW_20210506_3_B11_WDH.raw"_ NativeID:"controllerType=0 controllerNumber=1 scan=36056"	JOW_20210506_XL_s3_xiViewer_spectra.mgf	1	20.0 ppm	peptide;a;b;y	790.910676115625	790.904875475	FALSE	FALSE	23.0	FALSE	TRUE	FALSE	FALSE
DMTLKTLEDDLQEVQEISLPLFK	KSVPPPR	186	255	5	2	Spp1	Mer2	4	196.08479216	1637	(-2) 20210512_Q3_U3_1-2_WH_SA_JOW_20210506_3_B11_WDH.36714.36714.4 File:"20210512_Q3_U3_1-2_WH_SA_JOW_20210506_3_B11_WDH.raw"_ NativeID:"controllerType=0 controllerNumber=1 scan=36714"	JOW_20210506_XL_s3_xiViewer_spectra.mgf	1	20.0 ppm	peptide;a;b;y	921.001435392969	920.99184203	FALSE	FALSE	99.0	FALSE	TRUE	FALSE	FALSE
DMTLKTLEDDLQEVQEISLPLFK	LKTDEDR	186	133	5	3	Spp1	Spp1	3	196.08479216	832	(-2) 20210512_Q3_U3_1-2_WH_SA_JOW_20210506_3_B11_WDH.38397.38397.3 File:"20210512_Q3_U3_1-2_WH_SA_JOW_20210506_3_B11_WDH.raw"_ NativeID:"controllerType=0 controllerNumber=1 scan=38397"	JOW_20210506_XL_s3_xiViewer_spectra.mgf	1	20.0 ppm	peptide;a;b;y	1259.653362425	1259.6431931133334	FALSE	FALSE	31.0	FALSE	TRUE	FALSE	FALSE
KNICcmGYCcmSTYER	KNSSR	264	255	1	1	Spp1	Spp1	3	196.08479216	1110	(-2) 20210512_Q3_U3_1-2_WH_SA_JOW_20210506_3_B6_B5_B4.10880.10880.3 File:"20210512_Q3_U3_1-2_WH_SA_JOW_20210506_3_B6_B5_B4.raw"_ NativeID:"controllerType=0 controllerNumber=1 scan=10880"	JOW_20210506_XL_s3_xiViewer_spectra.mgf	1	20.0 ppm	peptide;a;b;y	779.700237425	779.6951968433333	FALSE	FALSE	30.0	FALSE	TRUE	FALSE	FALSE
TDDEKEIFDQIVVR	YNSKITR	172	160	1	4	Spp1	Mer2	4	196.08479216	485	(-2) 20210512_Q3_U3_1-2_WH_SA_JOW_20210506_3_B6_B5_B4.25964.25964.4 File:"20210512_Q3_U3_1-2_WH_SA_JOW_20210506_3_B6_B5_B4.raw"_ NativeID:"controllerType=0 controllerNumber=1 scan=25964"	JOW_20210506_XL_s3_xiViewer_spectra.mgf	1	20.0 ppm	peptide;a;b;y	696.61502181875	696.6107103925	FALSE	FALSE	24.0	FALSE	TRUE	FALSE	FALSE
GPGSMSLPQWCcmPPHSTLK	NKDAIINGEGSLPK	1	81	0	2	Spp1	Spp1	4	196.08479216	2045	(-2) 20210512_Q3_U3_1-2_WH_SA_JOW_20210506_3_B6_B5_B4.26781.26781.4 File:"20210512_Q3_U3_1-2_WH_SA_JOW_20210506_3_B6_B5_B4.raw"_ NativeID:"controllerType=0 controllerNumber=1 scan=26781"	JOW_20210506_XL_s3_xiViewer_spectra.mgf	1	20.0 ppm	peptide;a;b;y	908.4593211351561	908.45653512	FALSE	FALSE	31.0	FALSE	TRUE	FALSE	FALSE
GPGSMSLPQWCcmPPHSTLK	NKDAIINGEGSLPK	1	81	0	2	Spp1	Spp1	4	196.08479216	1432	(-2) 20210512_Q3_U3_1-2_WH_SA_JOW_20210506_3_B6_B5_B4.26940.26940.4 File:"20210512_Q3_U3_1-2_WH_SA_JOW_20210506_3_B6_B5_B4.raw"_ NativeID:"controllerType=0 controllerNumber=1 scan=26940"	JOW_20210506_XL_s3_xiViewer_spectra.mgf	1	20.0 ppm	peptide;a;b;y	908.4621897875	908.45653512	FALSE	FALSE	16.0	FALSE	TRUE	FALSE	FALSE
GPGSMSLPQWCcmPPHSTLK	VLLSLSKDMHSLQTR	1	199	0	14	Spp1	Mer2	5	196.08479216	535	(-2) 20210512_Q3_U3_1-2_WH_SA_JOW_20210506_3_B6_B5_B4.28245.28245.5 File:"20210512_Q3_U3_1-2_WH_SA_JOW_20210506_3_B6_B5_B4.raw"_ NativeID:"controllerType=0 controllerNumber=1 scan=28245"	JOW_20210506_XL_s3_xiViewer_spectra.mgf	1	20.0 ppm	peptide;a;b;y	781.40481042375	781.400099776	FALSE	FALSE	86.0	FALSE	TRUE	FALSE	FALSE
LLLPGELAKHAVSEGTK	NDEELNKLLGR	97	89	16	7	H2b	H2a	4	196.08479216	1380	(-2) 20210512_Q3_U3_1-2_WH_SA_JOW_20210506_3_B6_B5_B4.30390.30390.4 File:"20210512_Q3_U3_1-2_WH_SA_JOW_20210506_3_B6_B5_B4.raw"_ NativeID:"controllerType=0 controllerNumber=1 scan=30390"	JOW_20210506_XL_s3_xiViewer_spectra.mgf	1	20.0 ppm	peptide;a;b;y	815.450104826563	815.44776473	FALSE	FALSE	8.0	FALSE	TRUE	FALSE	FALSE
VTIAQGGVLPNIQSVLLPKK	VTIMPKDIQLAR	100	118	19	6	H2a	H3K4CC110A	4	196.08479216	64	(-2) 20210512_Q3_U3_1-2_WH_SA_JOW_20210506_3_B6_B5_B4.32688.32688.4 File:"20210512_Q3_U3_1-2_WH_SA_JOW_20210506_3_B6_B5_B4.raw"_ NativeID:"controllerType=0 controllerNumber=1 scan=32688"	JOW_20210506_XL_s3_xiViewer_spectra.mgf	1	20.0 ppm	peptide;a;b;y	914.544831389063	914.539028115	FALSE	FALSE	8.0	FALSE	TRUE	FALSE	FALSE
GVLKVFLENVIR	NDEELNKLLGR	56	89	4	7	H4	H2a	4	196.08479216	759	(-2) 20210512_Q3_U3_1-2_WH_SA_JOW_20210506_3_B6_B5_B4.36054.36054.4 File:"20210512_Q3_U3_1-2_WH_SA_JOW_20210506_3_B6_B5_B4.raw"_ NativeID:"controllerType=0 controllerNumber=1 scan=36054"	JOW_20210506_XL_s3_xiViewer_spectra.mgf	1	20.0 ppm	peptide;a;b;y	721.412812346094	721.40791135	FALSE	FALSE	44.0	FALSE	TRUE	FALSE	FALSE
SSSPTLSTSQNHNSEDNDDASHR	LKTDEDR	273	133	7	2	Mer2	Spp1	5	196.08479216	182	(-2) 20210512_Q3_U3_1-2_WH_SA_JOW_20210506_3_B6_B5_B4.8062.8062.5 File:"20210512_Q3_U3_1-2_WH_SA_JOW_20210506_3_B6_B5_B4.raw"_ NativeID:"controllerType=0 controllerNumber=1 scan=8062"	JOW_20210506_XL_s3_xiViewer_spectra.mgf	1	20.0 ppm	peptide;a;b;y	712.3233895253129	712.317962266	FALSE	FALSE	61.0	FALSE	TRUE	FALSE	FALSE
SSSPTLSTSQNHNSEDNDDASHR	YNSKITR	273	160	21	4	Mer2	Mer2	6	196.08479216	1692	(-2) 20210512_Q3_U3_1-2_WH_SA_JOW_20210506_3_B6_B5_B4.9093.9093.6 File:"20210512_Q3_U3_1-2_WH_SA_JOW_20210506_3_B6_B5_B4.raw"_ NativeID:"controllerType=0 controllerNumber=1 scan=9093"	JOW_20210506_XL_s3_xiViewer_spectra.mgf	1	20.0 ppm	peptide;a;b;y	594.6111660757811	594.6064821666666	FALSE	FALSE	84.0	FALSE	TRUE	FALSE	FALSE
YNSKITR	SVPPPR	160	256	4	1	Mer2	Mer2	3	196.08479216	804	(-2) 20210512_Q3_U3_1-2_WH_SA_JOW_20210506_3_B8.10441.10441.3 File:"20210512_Q3_U3_1-2_WH_SA_JOW_20210506_3_B8.raw"_ NativeID:"controllerType=0 controllerNumber=1 scan=10441"	JOW_20210506_XL_s3_xiViewer_spectra.mgf	1	20.0 ppm	peptide;a;b;y	576.9863974907979	576.9845652299999	FALSE	FALSE	31.0	FALSE	TRUE	FALSE	FALSE
YNSKITR	KDGKKR	160	21	6	5	Mer2	H2b	4	196.08479216	1359	(-2) 20210512_Q3_U3_1-2_WH_SA_JOW_20210506_3_B8.11221.11221.4 File:"20210512_Q3_U3_1-2_WH_SA_JOW_20210506_3_B8.raw"_ NativeID:"controllerType=0 controllerNumber=1 scan=11221"	JOW_20210506_XL_s3_xiViewer_spectra.mgf	1	20.0 ppm	peptide;a;b;y	452.762443928952	452.758883485	FALSE	FALSE	4.0	FALSE	TRUE	FALSE	FALSE
YNSKITR	GGAKR	160	13	6	4	Mer2	H4	3	196.08479216	2037	(-2) 20210512_Q3_U3_1-2_WH_SA_JOW_20210506_3_B8.13182.13182.3 File:"20210512_Q3_U3_1-2_WH_SA_JOW_20210506_3_B8.raw"_ NativeID:"controllerType=0 controllerNumber=1 scan=13182"	JOW_20210506_XL_s3_xiViewer_spectra.mgf	1	20.0 ppm	peptide;a;b;y	522.289946435918	522.28998871	FALSE	FALSE	17.0	FALSE	TRUE	FALSE	FALSE
GPGSMoxVAR	KLPFQR	1	65	0	1	Mer2	H3K4CC110A	3	196.08479216	580	(-2) 20210512_Q3_U3_1-2_WH_SA_JOW_20210506_3_B8.13301.13301.3 File:"20210512_Q3_U3_1-2_WH_SA_JOW_20210506_3_B8.raw"_ NativeID:"controllerType=0 controllerNumber=1 scan=13301"	JOW_20210506_XL_s3_xiViewer_spectra.mgf	1	20.0 ppm	peptide;a;b;y	591.990337522656	591.9858002933333	FALSE	FALSE	58.0	FALSE	TRUE	FALSE	FALSE
LKTDEDR	HRKVLR	133	18	2	3	Spp1	H4	3	196.08479216	392	(-2) 20210512_Q3_U3_1-2_WH_SA_JOW_20210506_3_B8.13610.13610.3 File:"20210512_Q3_U3_1-2_WH_SA_JOW_20210506_3_B8.raw"_ NativeID:"controllerType=0 controllerNumber=1 scan=13610"	JOW_20210506_XL_s3_xiViewer_spectra.mgf	1	20.0 ppm	peptide;a;b;y	627.3539849835939	627.3535400933333	FALSE	FALSE	15.0	FALSE	TRUE	FALSE	FALSE
ISDCcmYKPCcmLQDSKYCcmSEEHGR	LKTDEDR	103	133	14	2	Spp1	Spp1	6	196.08479216	378	(-2) 20210512_Q3_U3_1-2_WH_SA_JOW_20210506_3_B8.13932.13932.6 File:"20210512_Q3_U3_1-2_WH_SA_JOW_20210506_3_B8.raw"_ NativeID:"controllerType=0 controllerNumber=1 scan=13932"	JOW_20210506_XL_s3_xiViewer_spectra.mgf	1	20.0 ppm	peptide;a;b;y	618.1177578726561	618.1130857916667	FALSE	FALSE	6.0	FALSE	TRUE	FALSE	FALSE
YQKSTELLIR	KSAPATGGVK	55	28	1	1	H3K4CC110A	H3K4CC110A	4	196.08479216	457	(-2) 20210512_Q3_U3_1-2_WH_SA_JOW_20210506_3_B8.16619.16619.4 File:"20210512_Q3_U3_1-2_WH_SA_JOW_20210506_3_B8.raw"_ NativeID:"controllerType=0 controllerNumber=1 scan=16619"	JOW_20210506_XL_s3_xiViewer_spectra.mgf	1	20.0 ppm	peptide;a;b;y	591.086884611719	591.0838659075	FALSE	FALSE	13.0	FALSE	TRUE	FALSE	FALSE
KTVTAMoxDVVYALK	LKTDEDR	79	133	1	2	H4	Spp1	4	196.08479216	1086	(-2) 20210512_Q3_U3_1-2_WH_SA_JOW_20210506_3_B8.17598.17598.4 File:"20210512_Q3_U3_1-2_WH_SA_JOW_20210506_3_B8.raw"_ NativeID:"controllerType=0 controllerNumber=1 scan=17598"	JOW_20210506_XL_s3_xiViewer_spectra.mgf	1	20.0 ppm	peptide;a;b;y	632.3328562914061	632.333452135	FALSE	FALSE	4.0	FALSE	TRUE	FALSE	FALSE
DFGSNEEATKIHEVCcmTK	YNSKITR	286	160	10	6	Spp1	Mer2	5	196.08479216	2033	(-2) 20210512_Q3_U3_1-2_WH_SA_JOW_20210506_3_B8.17958.17958.5 File:"20210512_Q3_U3_1-2_WH_SA_JOW_20210506_3_B8.raw"_ NativeID:"controllerType=0 controllerNumber=1 scan=17958"	JOW_20210506_XL_s3_xiViewer_spectra.mgf	1	20.0 ppm	peptide;a;b;y	609.1026864003129	609.09847867	FALSE	FALSE	13.0	FALSE	TRUE	FALSE	FALSE
EIAQDFKTDLR	DAVTYTEHAKR	74	68	8	10	H3K4CC110A	H4	4	196.08479216	855	(-2) 20210512_Q3_U3_1-2_WH_SA_JOW_20210506_3_B8.19662.19662.4 File:"20210512_Q3_U3_1-2_WH_SA_JOW_20210506_3_B8.raw"_ NativeID:"controllerType=0 controllerNumber=1 scan=19662"	JOW_20210506_XL_s3_xiViewer_spectra.mgf	1	20.0 ppm	peptide;a;b;y	706.110505217188	706.1083348775	FALSE	FALSE	50.0	FALSE	TRUE	FALSE	FALSE
GPGSMoxVAR	GPGSMVAR	1	1	0	0	Mer2	Mer2	3	196.08479216	1454	(-2) 20210512_Q3_U3_1-2_WH_SA_JOW_20210506_3_B8.21027.21027.3 File:"20210512_Q3_U3_1-2_WH_SA_JOW_20210506_3_B8.raw"_ NativeID:"controllerType=0 controllerNumber=1 scan=21027"	JOW_20210506_XL_s3_xiViewer_spectra.mgf	1	20.0 ppm	peptide;a;b;y	587.2999105422009	587.2907835333333	FALSE	FALSE	27.0	FALSE	TRUE	FALSE	FALSE
SIFSHSGKVTNAGALEESDK	GPGSMVAR	38	1	6	0	Mer2	Mer2	4	196.08479216	1844	(-2) 20210512_Q3_U3_1-2_WH_SA_JOW_20210506_3_B8.21165.21165.4 File:"20210512_Q3_U3_1-2_WH_SA_JOW_20210506_3_B8.raw"_ NativeID:"controllerType=0 controllerNumber=1 scan=21165"	JOW_20210506_XL_s3_xiViewer_spectra.mgf	1	20.0 ppm	peptide;a;b;y	762.381806486719	762.377916515	FALSE	FALSE	177.0	FALSE	TRUE	FALSE	FALSE
GPGSMoxVAR	GPGSMoxVAR	1	1	0	0	Mer2	Mer2	3	196.08479216	1012	(-2) 20210512_Q3_U3_1-2_WH_SA_JOW_20210506_3_B8.21535.21535.3 File:"20210512_Q3_U3_1-2_WH_SA_JOW_20210506_3_B8.raw"_ NativeID:"controllerType=0 controllerNumber=1 scan=21535"	JOW_20210506_XL_s3_xiViewer_spectra.mgf	1	20.0 ppm	peptide;a;b;y	592.6235162335939	592.6224217333333	FALSE	FALSE	80.0	FALSE	TRUE	FALSE	FALSE
GPGSMSLPQWCcmPPHSTLK	NKDAIINGEGSLPK	1	81	4	2	Spp1	Spp1	4	196.08479216	849	(-2) 20210512_Q3_U3_1-2_WH_SA_JOW_20210506_3_B8.28513.28513.4 File:"20210512_Q3_U3_1-2_WH_SA_JOW_20210506_3_B8.raw"_ NativeID:"controllerType=0 controllerNumber=1 scan=28513"	JOW_20210506_XL_s3_xiViewer_spectra.mgf	1	20.0 ppm	peptide;a;b;y	908.4615184007811	908.45653512	FALSE	FALSE	84.0	FALSE	TRUE	FALSE	FALSE
TDDEKEIFDQIVVR	LKTDEDR	172	133	5	2	Spp1	Spp1	4	196.08479216	773	(-2) 20210512_Q3_U3_1-2_WH_SA_JOW_20210506_3_B8.29042.29042.4 File:"20210512_Q3_U3_1-2_WH_SA_JOW_20210506_3_B8.raw"_ NativeID:"controllerType=0 controllerNumber=1 scan=29042"	JOW_20210506_XL_s3_xiViewer_spectra.mgf	1	20.0 ppm	peptide;a;b;y	695.354462736719	695.35025907	FALSE	FALSE	24.0	FALSE	TRUE	FALSE	FALSE
KFGQLDFIDNNIVVK	LKTDEDR	157	133	1	2	Spp1	Spp1	3	196.08479216	1572	(-2) 20210512_Q3_U3_1-2_WH_SA_JOW_20210506_3_B8.29068.29068.3 File:"20210512_Q3_U3_1-2_WH_SA_JOW_20210506_3_B8.raw"_ NativeID:"controllerType=0 controllerNumber=1 scan=29068"	JOW_20210506_XL_s3_xiViewer_spectra.mgf	1	20.0 ppm	peptide;a;b;y	941.167827757031	941.16253359	FALSE	FALSE	30.0	FALSE	TRUE	FALSE	FALSE
TDDEKEIFDQIVVR	QTALEMAFR	172	214	5	2	Spp1	Mer2	3	196.08479216	313	(-2) 20210512_Q3_U3_1-2_WH_SA_JOW_20210506_3_B8.34242.34242.3 File:"20210512_Q3_U3_1-2_WH_SA_JOW_20210506_3_B8.raw"_ NativeID:"controllerType=0 controllerNumber=1 scan=34242"	JOW_20210506_XL_s3_xiViewer_spectra.mgf	1	20.0 ppm	peptide;a;b;y	990.162944944531	990.1622048066666	FALSE	FALSE	36.0	FALSE	TRUE	FALSE	FALSE
TVTAMDVVYALKR	NDEELNKLLGR	80	89	12	7	H4	H2a	4	196.08479216	1041	(-2) 20210512_Q3_U3_1-2_WH_SA_JOW_20210506_3_B8.35485.35485.4 File:"20210512_Q3_U3_1-2_WH_SA_JOW_20210506_3_B8.raw"_ NativeID:"controllerType=0 controllerNumber=1 scan=35485"	JOW_20210506_XL_s3_xiViewer_spectra.mgf	1	20.0 ppm	peptide;a;b;y	741.402009123438	741.397114975	FALSE	FALSE	114.0	FALSE	TRUE	FALSE	FALSE
GVLKVFLENVIR	DNIQGITKPAIR	56	24	4	8	H4	H4	4	196.08479216	1525	(-2) 20210512_Q3_U3_1-2_WH_SA_JOW_20210506_3_B8.36471.36471.4 File:"20210512_Q3_U3_1-2_WH_SA_JOW_20210506_3_B8.raw"_ NativeID:"controllerType=0 controllerNumber=1 scan=36471"	JOW_20210506_XL_s3_xiViewer_spectra.mgf	1	20.0 ppm	peptide;a;b;y	727.6797801195311	727.6749163525	FALSE	FALSE	85.0	FALSE	TRUE	FALSE	FALSE
GVLKVFLENVIR	NDEELNKLLGR	56	89	4	7	H4	H2a	3	196.08479216	477	(-2) 20210512_Q3_U3_1-2_WH_SA_JOW_20210506_3_B8.38871.38871.3 File:"20210512_Q3_U3_1-2_WH_SA_JOW_20210506_3_B8.raw"_ NativeID:"controllerType=0 controllerNumber=1 scan=38871"	JOW_20210506_XL_s3_xiViewer_spectra.mgf	1	20.0 ppm	peptide;a;b;y	961.547893675	961.54145634	FALSE	FALSE	71.0	FALSE	TRUE	FALSE	FALSE
KKSVPPPR	KDGKKR	254	21	1	5	Mer2	H2b	4	196.08479216	1540	(-2) 20210512_Q3_U3_1-2_WH_SA_JOW_20210506_3_B8.6915.6915.4 File:"20210512_Q3_U3_1-2_WH_SA_JOW_20210506_3_B8.raw"_ NativeID:"controllerType=0 controllerNumber=1 scan=6915"	JOW_20210506_XL_s3_xiViewer_spectra.mgf	1	20.0 ppm	peptide;a;b;y	459.532288664453	459.5298010025	FALSE	FALSE	8.0	FALSE	TRUE	FALSE	FALSE
SSSPTLSTSQNHNSEDNDDASHR	LKTDEDR	273	133	21	2	Mer2	Spp1	4	196.08479216	1818	(-2) 20210512_Q3_U3_1-2_WH_SA_JOW_20210506_3_B8.7475.7475.4 File:"20210512_Q3_U3_1-2_WH_SA_JOW_20210506_3_B8.raw"_ NativeID:"controllerType=0 controllerNumber=1 scan=7475"	JOW_20210506_XL_s3_xiViewer_spectra.mgf	1	20.0 ppm	peptide;a;b;y	890.1519480882811	890.1456337375	FALSE	FALSE	67.0	FALSE	TRUE	FALSE	FALSE
SSSPTLSTSQNHNSEDNDDASHR	LKTDEDR	273	133	7	2	Mer2	Spp1	6	196.08479216	819	(-2) 20210512_Q3_U3_1-2_WH_SA_JOW_20210506_3_B8.7513.7513.6 File:"20210512_Q3_U3_1-2_WH_SA_JOW_20210506_3_B8.raw"_ NativeID:"controllerType=0 controllerNumber=1 scan=7513"	JOW_20210506_XL_s3_xiViewer_spectra.mgf	1	20.0 ppm	peptide;a;b;y	593.770406798438	593.766181285	FALSE	FALSE	34.0	FALSE	TRUE	FALSE	FALSE
TKSDSSYR	YNSKITR	143	160	2	6	Mer2	Mer2	4	196.08479216	1045	(-2) 20210512_Q3_U3_1-2_WH_SA_JOW_20210506_3_B8.9370.9370.4 File:"20210512_Q3_U3_1-2_WH_SA_JOW_20210506_3_B8.raw"_ NativeID:"controllerType=0 controllerNumber=1 scan=9370"	JOW_20210506_XL_s3_xiViewer_spectra.mgf	1	20.0 ppm	peptide;a;b;y	505.761139982813	505.757809065	FALSE	FALSE	100.0	FALSE	TRUE	FALSE	FALSE
LARRGGVKR	RGGVKR	37	40	8	5	H4	H4	2	196.08479216	1386	(-3) 20210512_Q3_U3_1-10_WH_SA_JOW_20210506_3_A10_A11.22813.22813.2 File:"20210512_Q3_U3_1-10_WH_SA_JOW_20210506_3_A10_A11.raw"_ NativeID:"controllerType=0 controllerNumber=1 scan=22813"	JOW_20210506_XL_s3_xiViewer_spectra.mgf	1	20.0 ppm	peptide;a;b;y	940.59506545625	940.57990757	FALSE	FALSE	9.0	FALSE	TRUE	FALSE	FALSE
PMLITQLELDEVSDKQELFLTDKK	LKTDEDR	186	133	23	3	DECOY:Spp1	Spp1	5	196.08479216	973	(-3) 20210512_Q3_U3_1-10_WH_SA_JOW_20210506_3_B10_1zu10.23403.23403.5 File:"20210512_Q3_U3_1-10_WH_SA_JOW_20210506_3_B10_1zu10.raw"_ NativeID:"controllerType=0 controllerNumber=1 scan=23403"	JOW_20210506_XL_s3_xiViewer_spectra.mgf	1	20.0 ppm	peptide;a;b;y	781.810498749023	781.807819012	TRUE	FALSE	5.0	TRUE	FALSE	TRUE	FALSE
TLIKDLASQIENQLDK	GPGSMVAR	114	1	4	4	Mer2	Mer2	3	196.08479216	2029	(-3) 20210512_Q3_U3_1-10_WH_SA_JOW_20210506_3_B10_1zu10.31152.31152.3 File:"20210512_Q3_U3_1-10_WH_SA_JOW_20210506_3_B10_1zu10.raw"_ NativeID:"controllerType=0 controllerNumber=1 scan=31152"	JOW_20210506_XL_s3_xiViewer_spectra.mgf	1	20.0 ppm	peptide;a;b;y	933.503298032031	933.4954068533334	FALSE	FALSE	118.0	FALSE	TRUE	FALSE	FALSE
KMVEQTGHIDKFK	KKSVPPPR	144	254	1	1	Spp1	Mer2	4	196.08479216	1779	(-3) 20210512_Q3_U3_1-10_WH_SA_JOW_20210506_3_B11.10481.10481.4 File:"20210512_Q3_U3_1-10_WH_SA_JOW_20210506_3_B11.raw"_ NativeID:"controllerType=0 controllerNumber=1 scan=10481"	JOW_20210506_XL_s3_xiViewer_spectra.mgf	1	20.0 ppm	peptide;a;b;y	666.877549817969	666.87180749	FALSE	FALSE	13.0	FALSE	TRUE	FALSE	FALSE
KMoxVEQTGHIDK	GPGSMoxVAR	144	1	6	0	Spp1	Mer2	3	196.08479216	1877	(-3) 20210512_Q3_U3_1-10_WH_SA_JOW_20210506_3_B11.12878.12878.3 File:"20210512_Q3_U3_1-10_WH_SA_JOW_20210506_3_B11.raw"_ NativeID:"controllerType=0 controllerNumber=1 scan=12878"	JOW_20210506_XL_s3_xiViewer_spectra.mgf	1	20.0 ppm	peptide;a;b;y	763.047562670609	763.0438260366667	FALSE	FALSE	10.0	FALSE	TRUE	FALSE	FALSE
KTVTAMDVVYALKR	LKTDEDR	79	133	13	2	H4	Spp1	4	196.08479216	2080	(-3) 20210512_Q3_U3_1-10_WH_SA_JOW_20210506_3_B11.12936.12936.4 File:"20210512_Q3_U3_1-10_WH_SA_JOW_20210506_3_B11.raw"_ NativeID:"controllerType=0 controllerNumber=1 scan=12936"	JOW_20210506_XL_s3_xiViewer_spectra.mgf	1	20.0 ppm	peptide;a;b;y	667.369737317969	667.360001225	FALSE	FALSE	3.0	FALSE	TRUE	FALSE	FALSE
GPGSMoxSLPQWCcmPPHSTLK	NKDAIINGEGSLPK	1	81	0	2	Spp1	Spp1	4	196.08479216	626	(-3) 20210512_Q3_U3_1-10_WH_SA_JOW_20210506_3_B11.18130.18130.4 File:"20210512_Q3_U3_1-10_WH_SA_JOW_20210506_3_B11.raw"_ NativeID:"controllerType=0 controllerNumber=1 scan=18130"	JOW_20210506_XL_s3_xiViewer_spectra.mgf	1	20.0 ppm	peptide;a;b;y	912.460252454688	912.45526377	FALSE	FALSE	74.0	FALSE	TRUE	FALSE	FALSE
GPGSMoxSLPQWCcmPPHSTLK	VLLSLSKDMoxHSLQTR	1	199	16	7	Spp1	Mer2	5	196.08479216	1173	(-3) 20210512_Q3_U3_1-10_WH_SA_JOW_20210506_3_B11.18166.18166.5 File:"20210512_Q3_U3_1-10_WH_SA_JOW_20210506_3_B11.raw"_ NativeID:"controllerType=0 controllerNumber=1 scan=18166"	JOW_20210506_XL_s3_xiViewer_spectra.mgf	1	20.0 ppm	peptide;a;b;y	787.801917784063	787.798065616	FALSE	FALSE	31.0	FALSE	TRUE	FALSE	FALSE
SIFSHSGKVTNAGALEESDK	GPGSMVARGR	38	1	4	0	Mer2	Mer2	4	196.08479216	2019	(-3) 20210512_Q3_U3_1-10_WH_SA_JOW_20210506_3_B11.19013.19013.4 File:"20210512_Q3_U3_1-10_WH_SA_JOW_20210506_3_B11.raw"_ NativeID:"controllerType=0 controllerNumber=1 scan=19013"	JOW_20210506_XL_s3_xiViewer_spectra.mgf	1	20.0 ppm	peptide;a;b;y	815.658494642188	815.6585601775	FALSE	FALSE	37.0	FALSE	TRUE	FALSE	FALSE
GPGSMSLPQWCcmPPHSTLK	NKDAIINGEGSLPK	1	81	0	2	Spp1	Spp1	4	196.08479216	1849	(-3) 20210512_Q3_U3_1-10_WH_SA_JOW_20210506_3_B11.19884.19884.4 File:"20210512_Q3_U3_1-10_WH_SA_JOW_20210506_3_B11.raw"_ NativeID:"controllerType=0 controllerNumber=1 scan=19884"	JOW_20210506_XL_s3_xiViewer_spectra.mgf	1	20.0 ppm	peptide;a;b;y	908.462388685156	908.45653512	FALSE	FALSE	131.0	FALSE	TRUE	FALSE	FALSE
TDEISTDVSEANSEHSLMITETSSPFR	GPGSMVAR	11	1	24	0	Mer2	Mer2	5	196.08479216	627	(-3) 20210512_Q3_U3_1-10_WH_SA_JOW_20210506_3_B11.20255.20255.5 File:"20210512_Q3_U3_1-10_WH_SA_JOW_20210506_3_B11.raw"_ NativeID:"controllerType=0 controllerNumber=1 scan=20255"	JOW_20210506_XL_s3_xiViewer_spectra.mgf	1	20.0 ppm	peptide;a;b;y	791.3753430770311	791.369323912	FALSE	FALSE	48.0	FALSE	TRUE	FALSE	FALSE
GPGSMSLPQWCcmPPHSTLK	NKDAIINGEGSLPK	1	81	16	2	Spp1	Spp1	4	196.08479216	709	(-3) 20210512_Q3_U3_1-10_WH_SA_JOW_20210506_3_B11.20343.20343.4 File:"20210512_Q3_U3_1-10_WH_SA_JOW_20210506_3_B11.raw"_ NativeID:"controllerType=0 controllerNumber=1 scan=20343"	JOW_20210506_XL_s3_xiViewer_spectra.mgf	1	20.0 ppm	peptide;a;b;y	908.457383802344	908.45653512	FALSE	FALSE	38.0	FALSE	TRUE	FALSE	FALSE
VTNAGALEESDKQILEWAGK	GPGSMoxVAR	46	1	10	0	Mer2	Mer2	4	196.08479216	1026	(-3) 20210512_Q3_U3_1-10_WH_SA_JOW_20210506_3_B11.20923.20923.4 File:"20210512_Q3_U3_1-10_WH_SA_JOW_20210506_3_B11.raw"_ NativeID:"controllerType=0 controllerNumber=1 scan=20923"	JOW_20210506_XL_s3_xiViewer_spectra.mgf	1	20.0 ppm	peptide;a;b;y	786.900621107031	786.89620774	FALSE	FALSE	115.0	FALSE	TRUE	FALSE	FALSE
TDEISTDVSEANSEHSLMITETSSPFR	GPGSMVAR	11	1	24	0	Mer2	Mer2	4	196.08479216	1798	(-3) 20210512_Q3_U3_1-10_WH_SA_JOW_20210506_3_B11.21275.21275.4 File:"20210512_Q3_U3_1-10_WH_SA_JOW_20210506_3_B11.raw"_ NativeID:"controllerType=0 controllerNumber=1 scan=21275"	JOW_20210506_XL_s3_xiViewer_spectra.mgf	1	20.0 ppm	peptide;a;b;y	988.965989759375	988.959835795	FALSE	FALSE	85.0	FALSE	TRUE	FALSE	FALSE
GPGSMSLPQWCcmPPHSTLK	VLLSLSKDMHSLQTR	1	199	0	6	Spp1	Mer2	6	196.08479216	1226	(-3) 20210512_Q3_U3_1-10_WH_SA_JOW_20210506_3_B11.21323.21323.6 File:"20210512_Q3_U3_1-10_WH_SA_JOW_20210506_3_B11.raw"_ NativeID:"controllerType=0 controllerNumber=1 scan=21323"	JOW_20210506_XL_s3_xiViewer_spectra.mgf	1	20.0 ppm	peptide;a;b;y	651.337555998438	651.33462921	FALSE	FALSE	88.0	FALSE	TRUE	FALSE	FALSE
QVHPDTGISSKAMoxSIMNSFVNDVFER	KLPFQR	44	65	6	1	H2b	H3K4CC110A	5	196.08479216	1256	(-3) 20210512_Q3_U3_1-10_WH_SA_JOW_20210506_3_B11.23632.23632.5 File:"20210512_Q3_U3_1-10_WH_SA_JOW_20210506_3_B11.raw"_ NativeID:"controllerType=0 controllerNumber=1 scan=23632"	JOW_20210506_XL_s3_xiViewer_spectra.mgf	1	20.0 ppm	peptide;a;b;y	782.5999524520311	782.59426144	FALSE	FALSE	3.0	FALSE	TRUE	FALSE	FALSE
QVHPDTGISSKAMSIMoxNSFVNDVFER	KLPFQR	44	65	6	1	H2b	H3K4CC110A	4	196.08479216	1495	(-3) 20210512_Q3_U3_1-10_WH_SA_JOW_20210506_3_B11.23641.23641.4 File:"20210512_Q3_U3_1-10_WH_SA_JOW_20210506_3_B11.raw"_ NativeID:"controllerType=0 controllerNumber=1 scan=23641"	JOW_20210506_XL_s3_xiViewer_spectra.mgf	1	20.0 ppm	peptide;a;b;y	977.9965073375	977.991007705	FALSE	FALSE	13.0	FALSE	TRUE	FALSE	FALSE
QVLVEEISRYNSKITR	GPGSMVAR	151	1	13	4	Mer2	Mer2	3	196.08479216	727	(-3) 20210512_Q3_U3_1-10_WH_SA_JOW_20210506_3_B11.24491.24491.3 File:"20210512_Q3_U3_1-10_WH_SA_JOW_20210506_3_B11.raw"_ NativeID:"controllerType=0 controllerNumber=1 scan=24491"	JOW_20210506_XL_s3_xiViewer_spectra.mgf	1	20.0 ppm	peptide;a;b;y	968.862123715625	968.8501840466666	FALSE	FALSE	6.0	FALSE	TRUE	FALSE	FALSE
TLEDDLQEVQEISLPLFK	VLLSLSKDMoxHSLQTR	191	199	13	7	Spp1	Mer2	5	196.08479216	1036	(-3) 20210512_Q3_U3_1-10_WH_SA_JOW_20210506_3_B11.27936.27936.5 File:"20210512_Q3_U3_1-10_WH_SA_JOW_20210506_3_B11.raw"_ NativeID:"controllerType=0 controllerNumber=1 scan=27936"	JOW_20210506_XL_s3_xiViewer_spectra.mgf	1	20.0 ppm	peptide;a;b;y	812.035621397344	812.03000849	FALSE	FALSE	64.0	FALSE	TRUE	FALSE	FALSE
QVHPDTGISSKAMoxSIMNSFVNDVFER	KLPFQR	44	65	6	1	H2b	H3K4CC110A	5	196.08479216	1122	(-3) 20210512_Q3_U3_1-10_WH_SA_JOW_20210506_3_B11.28586.28586.5 File:"20210512_Q3_U3_1-10_WH_SA_JOW_20210506_3_B11.raw"_ NativeID:"controllerType=0 controllerNumber=1 scan=28586"	JOW_20210506_XL_s3_xiViewer_spectra.mgf	1	20.0 ppm	peptide;a;b;y	782.599891416875	782.59426144	FALSE	FALSE	14.0	FALSE	TRUE	FALSE	FALSE
GVLKVFLENVIR	NDEELNKLLGR	56	89	4	7	H4	H2a	4	196.08479216	518	(-3) 20210512_Q3_U3_1-10_WH_SA_JOW_20210506_3_B11.33174.33174.4 File:"20210512_Q3_U3_1-10_WH_SA_JOW_20210506_3_B11.raw"_ NativeID:"controllerType=0 controllerNumber=1 scan=33174"	JOW_20210506_XL_s3_xiViewer_spectra.mgf	1	20.0 ppm	peptide;a;b;y	721.407273939063	721.40791135	FALSE	FALSE	82.0	FALSE	TRUE	FALSE	FALSE
KMVEQTGHIDK	GPGSMoxVAR	144	1	1	0	Spp1	Mer2	3	196.08479216	1000	(-3) 20210512_Q3_U3_1-10_WH_SA_JOW_20210506_3_B11.33499.33499.3 File:"20210512_Q3_U3_1-10_WH_SA_JOW_20210506_3_B11.raw"_ NativeID:"controllerType=0 controllerNumber=1 scan=33499"	JOW_20210506_XL_s3_xiViewer_spectra.mgf	1	20.0 ppm	peptide;a;b;y	757.7153952	757.7121878366667	FALSE	FALSE	4.0	FALSE	TRUE	FALSE	FALSE
SLDMHTQR	TKSDSSYR	206	143	6	2	DECOY:Mer2	Mer2	3	196.08479216	715	(-3) 20210512_Q3_U3_1-10_WH_SA_JOW_20210506_3_B7.12338.12338.3 File:"20210512_Q3_U3_1-10_WH_SA_JOW_20210506_3_B7.raw"_ NativeID:"controllerType=0 controllerNumber=1 scan=12338"	JOW_20210506_XL_s3_xiViewer_spectra.mgf	1	20.0 ppm	peptide;a;b;y	709.336025239183	709.3358859466666	TRUE	FALSE	6.0	TRUE	FALSE	TRUE	FALSE
YCcmSEEHGR	YNSKITR	116	160	1	4	Spp1	Mer2	4	196.08479216	1762	(-3) 20210512_Q3_U3_1-10_WH_SA_JOW_20210506_3_B7.9081.9081.4 File:"20210512_Q3_U3_1-10_WH_SA_JOW_20210506_3_B7.raw"_ NativeID:"controllerType=0 controllerNumber=1 scan=9081"	JOW_20210506_XL_s3_xiViewer_spectra.mgf	1	20.0 ppm	peptide;a;b;y	529.253274646474	529.248451225	FALSE	FALSE	66.0	FALSE	TRUE	FALSE	FALSE
YNSKITR	KKKNSSR	160	253	4	1	Mer2	Spp1	3	196.08479216	1659	(-3) 20210512_Q3_U3_1-10_WH_SA_JOW_20210506_3_B9.11295.11295.3 File:"20210512_Q3_U3_1-10_WH_SA_JOW_20210506_3_B9.raw"_ NativeID:"controllerType=0 controllerNumber=1 scan=11295"	JOW_20210506_XL_s3_xiViewer_spectra.mgf	1	20.0 ppm	peptide;a;b;y	642.030826431159	642.028945	FALSE	FALSE	18.0	FALSE	TRUE	FALSE	FALSE
SSSPTLSTSQNHNSEDNDDASHR	KNICcmGYCcmSTYER	273	264	8	1	Mer2	Spp1	4	196.08479216	1915	(-3) 20210512_Q3_U3_1-10_WH_SA_JOW_20210506_3_B9.11319.11319.4 File:"20210512_Q3_U3_1-10_WH_SA_JOW_20210506_3_B9.raw"_ NativeID:"controllerType=0 controllerNumber=1 scan=11319"	JOW_20210506_XL_s3_xiViewer_spectra.mgf	1	20.0 ppm	peptide;a;b;y	1058.708177259375	1058.7032554225	FALSE	FALSE	131.0	FALSE	TRUE	FALSE	FALSE
QRKKSVPPPR	GPGSMoxVAR	252	1	4	4	Mer2	Mer2	4	196.08479216	552	(-3) 20210512_Q3_U3_1-10_WH_SA_JOW_20210506_3_B9.11818.11818.4 File:"20210512_Q3_U3_1-10_WH_SA_JOW_20210506_3_B9.raw"_ NativeID:"controllerType=0 controllerNumber=1 scan=11818"	JOW_20210506_XL_s3_xiViewer_spectra.mgf	1	20.0 ppm	peptide;a;b;y	545.310105970313	545.303560805	FALSE	FALSE	12.0	FALSE	TRUE	FALSE	FALSE
GPGSMoxVAR	KRMoxSR	1	267	0	1	Mer2	DECOY:Mer2	3	196.08479216	1740	(-3) 20210512_Q3_U3_1-10_WH_SA_JOW_20210506_3_B9.12105.12105.3 File:"20210512_Q3_U3_1-10_WH_SA_JOW_20210506_3_B9.raw"_ NativeID:"controllerType=0 controllerNumber=1 scan=12105"	JOW_20210506_XL_s3_xiViewer_spectra.mgf	1	20.0 ppm	peptide;a;b;y	560.292238461719	560.2873734366666	FALSE	TRUE	14.0	TRUE	FALSE	TRUE	FALSE
YNSKITR	KSVPPPR	160	255	4	1	Mer2	Mer2	3	196.08479216	900	(-3) 20210512_Q3_U3_1-10_WH_SA_JOW_20210506_3_B9.12242.12242.3 File:"20210512_Q3_U3_1-10_WH_SA_JOW_20210506_3_B9.raw"_ NativeID:"controllerType=0 controllerNumber=1 scan=12242"	JOW_20210506_XL_s3_xiViewer_spectra.mgf	1	20.0 ppm	peptide;a;b;y	619.686342465625	619.6828862166667	FALSE	FALSE	32.0	FALSE	TRUE	FALSE	FALSE
QRKKSVPPPR	YNSKITR	252	160	3	4	Mer2	Mer2	4	196.08479216	1126	(-3) 20210512_Q3_U3_1-10_WH_SA_JOW_20210506_3_B9.12968.12968.4 File:"20210512_Q3_U3_1-10_WH_SA_JOW_20210506_3_B9.raw"_ NativeID:"controllerType=0 controllerNumber=1 scan=12968"	JOW_20210506_XL_s3_xiViewer_spectra.mgf	1	20.0 ppm	peptide;a;b;y	568.077928235938	568.0776465975	FALSE	FALSE	35.0	FALSE	TRUE	FALSE	FALSE
STLVAMSK	KVGGRR	130	40	7	1	DECOY:Mer2	DECOY:H4	3	196.08479216	279	(-3) 20210512_Q3_U3_1-10_WH_SA_JOW_20210506_3_B9.14784.14784.3 File:"20210512_Q3_U3_1-10_WH_SA_JOW_20210506_3_B9.raw"_ NativeID:"controllerType=0 controllerNumber=1 scan=14784"	JOW_20210506_XL_s3_xiViewer_spectra.mgf	1	20.0 ppm	peptide;a;b;y	568.665925372731	568.6576836466667	TRUE	TRUE	3.0	TRUE	FALSE	FALSE	TRUE
LDDDAASHVECcmGKEDSK	KNICcmGYCcmSTYER	231	264	7	1	Spp1	Spp1	4	196.08479216	481	(-3) 20210512_Q3_U3_1-10_WH_SA_JOW_20210506_3_B9.15520.15520.4 File:"20210512_Q3_U3_1-10_WH_SA_JOW_20210506_3_B9.raw"_ NativeID:"controllerType=0 controllerNumber=1 scan=15520"	JOW_20210506_XL_s3_xiViewer_spectra.mgf	1	20.0 ppm	peptide;a;b;y	906.148545911719	906.1436195725	FALSE	FALSE	19.0	FALSE	TRUE	FALSE	FALSE
TLWKRKCcmR	YNSKITR	95	160	6	6	Spp1	Mer2	3	196.08479216	1925	(-3) 20210512_Q3_U3_1-10_WH_SA_JOW_20210506_3_B9.16616.16616.3 File:"20210512_Q3_U3_1-10_WH_SA_JOW_20210506_3_B9.raw"_ NativeID:"controllerType=0 controllerNumber=1 scan=16616"	JOW_20210506_XL_s3_xiViewer_spectra.mgf	1	20.0 ppm	peptide;a;b;y	742.079347836719	742.0759007666667	FALSE	FALSE	5.0	FALSE	TRUE	FALSE	FALSE
IAGEASRLAHYNK	KKSVPPPR	70	254	11	1	H2b	Mer2	5	196.08479216	78	(-3) 20210512_Q3_U3_1-10_WH_SA_JOW_20210506_3_B9.19101.19101.5 File:"20210512_Q3_U3_1-10_WH_SA_JOW_20210506_3_B9.raw"_ NativeID:"controllerType=0 controllerNumber=1 scan=19101"	JOW_20210506_XL_s3_xiViewer_spectra.mgf	1	20.0 ppm	peptide;a;b;y	507.49069952234396	507.48577392999994	FALSE	FALSE	7.0	FALSE	TRUE	FALSE	FALSE
GPGSMoxVAR	GPGSMVAR	1	1	0	0	Mer2	Mer2	3	196.08479216	1023	(-3) 20210512_Q3_U3_1-10_WH_SA_JOW_20210506_3_B9.19271.19271.3 File:"20210512_Q3_U3_1-10_WH_SA_JOW_20210506_3_B9.raw"_ NativeID:"controllerType=0 controllerNumber=1 scan=19271"	JOW_20210506_XL_s3_xiViewer_spectra.mgf	1	20.0 ppm	peptide;a;b;y	587.2906931262	587.2907835333333	FALSE	FALSE	7.0	FALSE	TRUE	FALSE	FALSE
GPGSMoxVAR	GKAGR	1	13	0	2	Mer2	DECOY:H4	2	196.08479216	827	(-3) 20210512_Q3_U3_1-10_WH_SA_JOW_20210506_3_B9.21934.21934.2 File:"20210512_Q3_U3_1-10_WH_SA_JOW_20210506_3_B9.raw"_ NativeID:"controllerType=0 controllerNumber=1 scan=21934"	JOW_20210506_XL_s3_xiViewer_spectra.mgf	1	20.0 ppm	peptide;a;b;y	737.390843091538	737.38317329	FALSE	TRUE	12.0	TRUE	FALSE	TRUE	FALSE
GPGSMoxSLPQWCcmPPHSTLK	KTVTAMoxDVVYALK	1	79	16	1	Spp1	H4	4	196.08479216	1720	(-3) 20210512_Q3_U3_1-10_WH_SA_JOW_20210506_3_B9.25700.25700.4 File:"20210512_Q3_U3_1-10_WH_SA_JOW_20210506_3_B9.raw"_ NativeID:"controllerType=0 controllerNumber=1 scan=25700"	JOW_20210506_XL_s3_xiViewer_spectra.mgf	1	20.0 ppm	peptide;a;b;y	912.208482435156	912.2082999325	FALSE	FALSE	22.0	FALSE	TRUE	FALSE	FALSE
GPGSMSLPQWCcmPPHSTLK	NKDAIINGEGSLPK	1	81	0	2	Spp1	Spp1	4	196.08479216	1813	(-3) 20210512_Q3_U3_1-10_WH_SA_JOW_20210506_3_B9.28203.28203.4 File:"20210512_Q3_U3_1-10_WH_SA_JOW_20210506_3_B9.raw"_ NativeID:"controllerType=0 controllerNumber=1 scan=28203"	JOW_20210506_XL_s3_xiViewer_spectra.mgf	1	20.0 ppm	peptide;a;b;y	908.46232765	908.45653512	FALSE	FALSE	161.0	FALSE	TRUE	FALSE	FALSE
LLLPGELAKHAVSEGTK	NDEELNKLLGR	97	89	16	7	H2b	H2a	4	196.08479216	1595	(-3) 20210512_Q3_U3_1-10_WH_SA_JOW_20210506_3_B9.32742.32742.4 File:"20210512_Q3_U3_1-10_WH_SA_JOW_20210506_3_B9.raw"_ NativeID:"controllerType=0 controllerNumber=1 scan=32742"	JOW_20210506_XL_s3_xiViewer_spectra.mgf	1	20.0 ppm	peptide;a;b;y	815.448472669531	815.44776473	FALSE	FALSE	27.0	FALSE	TRUE	FALSE	FALSE
TVTAMoxDVVYALKR	TVTAMoxDVVYALK	80	80	12	1	H4	H4	3	196.08479216	142	(-3) 20210512_Q3_U3_1-10_WH_SA_JOW_20210506_3_B9.36717.36717.3 File:"20210512_Q3_U3_1-10_WH_SA_JOW_20210506_3_B9.raw"_ NativeID:"controllerType=0 controllerNumber=1 scan=36717"	JOW_20210506_XL_s3_xiViewer_spectra.mgf	1	20.0 ppm	peptide;a;b;y	1002.19439910625	1002.1959694666666	FALSE	FALSE	26.0	FALSE	TRUE	FALSE	FALSE
TVTAMDVVYALKR	TVTAMoxDVVYALK	80	80	12	1	H4	H4	3	196.08479216	1902	(-3) 20210512_Q3_U3_1-10_WH_SA_JOW_20210506_3_B9.39397.39397.3 File:"20210512_Q3_U3_1-10_WH_SA_JOW_20210506_3_B9.raw"_ NativeID:"controllerType=0 controllerNumber=1 scan=39397"	JOW_20210506_XL_s3_xiViewer_spectra.mgf	1	20.0 ppm	peptide;a;b;y	996.863466489063	996.8643312666667	FALSE	FALSE	51.0	FALSE	TRUE	FALSE	FALSE
YNSKITR	KSVPPPR	160	255	4	1	Mer2	Mer2	3	196.08479216	56	(-3) 20210512_Q3_U3_1-10_WH_SA_JOW_20210506_3_B9.9084.9084.3 File:"20210512_Q3_U3_1-10_WH_SA_JOW_20210506_3_B9.raw"_ NativeID:"controllerType=0 controllerNumber=1 scan=9084"	JOW_20210506_XL_s3_xiViewer_spectra.mgf	1	20.0 ppm	peptide;a;b;y	619.686708676563	619.6828862166667	FALSE	FALSE	9.0	FALSE	TRUE	FALSE	FALSE
TRKESYAIYVYK	YNSKITR	29	160	1	4	H2b	Mer2	5	196.08479216	2091	(-3) 20210512_Q3_U3_1-10_WH_SA_JOW_20210506_3_B9.9382.9382.5 File:"20210512_Q3_U3_1-10_WH_SA_JOW_20210506_3_B9.raw"_ NativeID:"controllerType=0 controllerNumber=1 scan=9382"	JOW_20210506_XL_s3_xiViewer_spectra.mgf	1	20.0 ppm	peptide;a;b;y	520.2886249494261	520.28026349	FALSE	FALSE	12.0	FALSE	TRUE	FALSE	FALSE
TRKESYAIYVYK	YNSKITR	29	160	5	4	H2b	Mer2	6	196.08479216	321	(-3) 20210512_Q3_U3_1-10_WH_SA_JOW_20210506_3_B9.9404.9404.6 File:"20210512_Q3_U3_1-10_WH_SA_JOW_20210506_3_B9.raw"_ NativeID:"controllerType=0 controllerNumber=1 scan=9404"	JOW_20210506_XL_s3_xiViewer_spectra.mgf	1	20.0 ppm	peptide;a;b;y	433.741328186921	433.73476563833333	FALSE	FALSE	27.0	FALSE	TRUE	FALSE	FALSE
YNSKITR	SAKSK	160	125	6	5	Mer2	H2a	3	196.08479216	1702	(-3) 20210512_Q3_U3_1-10_WH_SA_JOW_20210506_3_B9.9577.9577.3 File:"20210512_Q3_U3_1-10_WH_SA_JOW_20210506_3_B9.raw"_ NativeID:"controllerType=0 controllerNumber=1 scan=9577"	JOW_20210506_XL_s3_xiViewer_spectra.mgf	1	20.0 ppm	peptide;a;b;y	532.965259339141	532.96164915	FALSE	FALSE	26.0	FALSE	TRUE	FALSE	FALSE
SRARKNICcmGYCcmSTYER	KKSVPPPR	260	254	5	1	Spp1	Mer2	3	196.08479216	1570	(-3) 20210512_Q3_U3_1-2_WH_SA_JOW_20210506_3_A12_B12.15729.15729.3 File:"20210512_Q3_U3_1-2_WH_SA_JOW_20210506_3_A12_B12.raw"_ NativeID:"controllerType=0 controllerNumber=1 scan=15729"	JOW_20210506_XL_s3_xiViewer_spectra.mgf	1	20.0 ppm	peptide;a;b;y	1042.2135641453121	1042.20122236	FALSE	FALSE	11.0	FALSE	TRUE	FALSE	FALSE
GPGSMVAR	TESSK	1	120	0	1	Mer2	H2a	2	196.08479216	769	(-3) 20210512_Q3_U3_1-2_WH_SA_JOW_20210506_3_A12_B12.16115.16115.2 File:"20210512_Q3_U3_1-2_WH_SA_JOW_20210506_3_A12_B12.raw"_ NativeID:"controllerType=0 controllerNumber=1 scan=16115"	JOW_20210506_XL_s3_xiViewer_spectra.mgf	1	20.0 ppm	peptide;a;b;y	760.873263698438	760.872304005	FALSE	FALSE	30.0	FALSE	TRUE	FALSE	FALSE
KKSVPPPR	GKAGR	254	13	1	2	Mer2	DECOY:H4	2	196.08479216	1553	(-3) 20210512_Q3_U3_1-2_WH_SA_JOW_20210506_3_A12_B12.16728.16728.2 File:"20210512_Q3_U3_1-2_WH_SA_JOW_20210506_3_A12_B12.raw"_ NativeID:"controllerType=0 controllerNumber=1 scan=16728"	JOW_20210506_XL_s3_xiViewer_spectra.mgf	1	20.0 ppm	peptide;a;b;y	796.474704128125	796.47317991	FALSE	TRUE	75.0	TRUE	FALSE	TRUE	FALSE
KKSVPPPR	GLGKGGAKR	254	9	1	8	Mer2	H4	2	196.08479216	1227	(-3) 20210512_Q3_U3_1-2_WH_SA_JOW_20210506_3_A12_B12.16881.16881.2 File:"20210512_Q3_U3_1-2_WH_SA_JOW_20210506_3_A12_B12.raw"_ NativeID:"controllerType=0 controllerNumber=1 scan=16881"	JOW_20210506_XL_s3_xiViewer_spectra.mgf	1	20.0 ppm	peptide;a;b;y	974.090060573438	974.084157045	FALSE	FALSE	44.0	FALSE	TRUE	FALSE	FALSE
KKSVPPPR	GLGKGGAKR	254	9	1	8	Mer2	H4	2	196.08479216	1887	(-3) 20210512_Q3_U3_1-2_WH_SA_JOW_20210506_3_A12_B12.18021.18021.2 File:"20210512_Q3_U3_1-2_WH_SA_JOW_20210506_3_A12_B12.raw"_ NativeID:"controllerType=0 controllerNumber=1 scan=18021"	JOW_20210506_XL_s3_xiViewer_spectra.mgf	1	20.0 ppm	peptide;a;b;y	974.084933620313	974.084157045	FALSE	FALSE	43.0	FALSE	TRUE	FALSE	FALSE
KKSVPPPR	TLYGFGG	254	96	1	1	Mer2	H4	2	196.08479216	590	(-3) 20210512_Q3_U3_1-2_WH_SA_JOW_20210506_3_A12_B12.18237.18237.2 File:"20210512_Q3_U3_1-2_WH_SA_JOW_20210506_3_A12_B12.raw"_ NativeID:"controllerType=0 controllerNumber=1 scan=18237"	JOW_20210506_XL_s3_xiViewer_spectra.mgf	1	20.0 ppm	peptide;a;b;y	909.4978974875	909.49906026	FALSE	FALSE	71.0	FALSE	TRUE	FALSE	FALSE
GPGSMVAR	RKTRK	1	27	0	3	Mer2	DECOY:H2b	2	196.08479216	1707	(-3) 20210512_Q3_U3_1-2_WH_SA_JOW_20210506_3_A12_B12.19728.19728.2 File:"20210512_Q3_U3_1-2_WH_SA_JOW_20210506_3_A12_B12.raw"_ NativeID:"controllerType=0 controllerNumber=1 scan=19728"	JOW_20210506_XL_s3_xiViewer_spectra.mgf	1	20.0 ppm	peptide;a;b;y	829.47104201875	829.46757159	FALSE	TRUE	5.0	TRUE	FALSE	TRUE	FALSE
SRMRVTMoxKMR	RGGVKR	262	40	1	5	DECOY:Mer2	H4	3	196.08479216	621	(-3) 20210512_Q3_U3_1-2_WH_SA_JOW_20210506_3_A12_B12.20014.20014.3 File:"20210512_Q3_U3_1-2_WH_SA_JOW_20210506_3_A12_B12.raw"_ NativeID:"controllerType=0 controllerNumber=1 scan=20014"	JOW_20210506_XL_s3_xiViewer_spectra.mgf	1	20.0 ppm	peptide;a;b;y	727.072695004688	727.0663538433333	TRUE	FALSE	3.0	TRUE	FALSE	TRUE	FALSE
LARRGGVKR	GPGSMVAR	37	1	8	0	H4	Mer2	2	196.08479216	622	(-3) 20210512_Q3_U3_1-2_WH_SA_JOW_20210506_3_A12_B12.20184.20184.2 File:"20210512_Q3_U3_1-2_WH_SA_JOW_20210506_3_A12_B12.raw"_ NativeID:"controllerType=0 controllerNumber=1 scan=20184"	JOW_20210506_XL_s3_xiViewer_spectra.mgf	1	20.0 ppm	peptide;a;b;y	991.575229030469	991.56306585	FALSE	FALSE	5.0	FALSE	TRUE	FALSE	FALSE
ETGDKSK	RGGVKR	244	40	6	5	DECOY:Spp1	H4	2	196.08479216	1022	(-3) 20210512_Q3_U3_1-2_WH_SA_JOW_20210506_3_A12_B12.21111.21111.2 File:"20210512_Q3_U3_1-2_WH_SA_JOW_20210506_3_A12_B12.raw"_ NativeID:"controllerType=0 controllerNumber=1 scan=21111"	JOW_20210506_XL_s3_xiViewer_spectra.mgf	1	20.0 ppm	peptide;a;b;y	816.453097682813	816.44481635	TRUE	FALSE	4.0	TRUE	FALSE	TRUE	FALSE
GPGSMSLPQWCcmPPHSTLK	VLLSLSKDMoxHSLQTR	1	199	0	14	Spp1	Mer2	5	196.08479216	1930	(-3) 20210512_Q3_U3_1-2_WH_SA_JOW_20210506_3_A12_B12.21251.21251.5 File:"20210512_Q3_U3_1-2_WH_SA_JOW_20210506_3_A12_B12.raw"_ NativeID:"controllerType=0 controllerNumber=1 scan=21251"	JOW_20210506_XL_s3_xiViewer_spectra.mgf	1	20.0 ppm	peptide;a;b;y	784.60062383875	784.599082696	FALSE	FALSE	34.0	FALSE	TRUE	FALSE	FALSE
VLNENSKTLCcmK	GGVKR	83	41	7	4	Mer2	H4	2	196.08479216	1201	(-3) 20210512_Q3_U3_1-2_WH_SA_JOW_20210506_3_A12_B12.21554.21554.2 File:"20210512_Q3_U3_1-2_WH_SA_JOW_20210506_3_A12_B12.raw"_ NativeID:"controllerType=0 controllerNumber=1 scan=21554"	JOW_20210506_XL_s3_xiViewer_spectra.mgf	1	20.0 ppm	peptide;a;b;y	1009.060336452344	1009.046579865	FALSE	FALSE	4.0	FALSE	TRUE	FALSE	FALSE
SIFSHSGK	RGGVKR	38	40	1	5	Mer2	H4	2	196.08479216	2013	(-3) 20210512_Q3_U3_1-2_WH_SA_JOW_20210506_3_A12_B12.21693.21693.2 File:"20210512_Q3_U3_1-2_WH_SA_JOW_20210506_3_A12_B12.raw"_ NativeID:"controllerType=0 controllerNumber=1 scan=21693"	JOW_20210506_XL_s3_xiViewer_spectra.mgf	1	20.0 ppm	peptide;a;b;y	865.490512233594	865.47645084	FALSE	FALSE	9.0	FALSE	TRUE	FALSE	FALSE
GPGSMoxVARGR	GPGSMVAR	1	1	0	0	Mer2	Mer2	2	196.08479216	1202	(-3) 20210512_Q3_U3_1-2_WH_SA_JOW_20210506_3_A12_B12.22924.22924.2 File:"20210512_Q3_U3_1-2_WH_SA_JOW_20210506_3_A12_B12.raw"_ NativeID:"controllerType=0 controllerNumber=1 scan=22924"	JOW_20210506_XL_s3_xiViewer_spectra.mgf	1	20.0 ppm	peptide;a;b;y	987.005160671094	986.993824435	FALSE	FALSE	20.0	FALSE	TRUE	FALSE	FALSE
DAVTYTEHAKR	RGGVKR	68	40	10	5	H4	H4	2	196.08479216	1551	(-3) 20210512_Q3_U3_1-2_WH_SA_JOW_20210506_3_A12_B12.23532.23532.2 File:"20210512_Q3_U3_1-2_WH_SA_JOW_20210506_3_A12_B12.raw"_ NativeID:"controllerType=0 controllerNumber=1 scan=23532"	JOW_20210506_XL_s3_xiViewer_spectra.mgf	1	20.0 ppm	peptide;a;b;y	1079.591769557812	1079.57742436	FALSE	FALSE	5.0	FALSE	TRUE	FALSE	FALSE
GPGSMVAR	LAHYNK	1	77	0	4	Mer2	H2b	2	196.08479216	1778	(-3) 20210512_Q3_U3_1-2_WH_SA_JOW_20210506_3_A12_B12.23690.23690.2 File:"20210512_Q3_U3_1-2_WH_SA_JOW_20210506_3_A12_B12.raw"_ NativeID:"controllerType=0 controllerNumber=1 scan=23690"	JOW_20210506_XL_s3_xiViewer_spectra.mgf	1	20.0 ppm	peptide;a;b;y	857.941195827344	857.938312615	FALSE	FALSE	22.0	FALSE	TRUE	FALSE	FALSE
RYQKSTELLIR	RGGVKR	54	40	2	5	H3K4CC110A	H4	2	196.08479216	1066	(-3) 20210512_Q3_U3_1-2_WH_SA_JOW_20210506_3_A12_B12.24432.24432.2 File:"20210512_Q3_U3_1-2_WH_SA_JOW_20210506_3_A12_B12.raw"_ NativeID:"controllerType=0 controllerNumber=1 scan=24432"	JOW_20210506_XL_s3_xiViewer_spectra.mgf	1	20.0 ppm	peptide;a;b;y	1137.677829128125	1137.66129136	FALSE	FALSE	3.0	FALSE	TRUE	FALSE	FALSE
QVHPDTGISSKAMSIMoxNSFVNDVFER	KLPFQR	44	65	6	1	H2b	H3K4CC110A	4	196.08479216	1627	(-3) 20210512_Q3_U3_1-2_WH_SA_JOW_20210506_3_A12_B12.25067.25067.4 File:"20210512_Q3_U3_1-2_WH_SA_JOW_20210506_3_A12_B12.raw"_ NativeID:"controllerType=0 controllerNumber=1 scan=25067"	JOW_20210506_XL_s3_xiViewer_spectra.mgf	1	20.0 ppm	peptide;a;b;y	977.996202161719	977.991007705	FALSE	FALSE	9.0	FALSE	TRUE	FALSE	FALSE
MMVTRSMK	TDLKDER	262	133	6	4	Mer2	DECOY:Spp1	2	196.08479216	1660	(-3) 20210512_Q3_U3_1-2_WH_SA_JOW_20210506_3_A12_B12.25268.25268.2 File:"20210512_Q3_U3_1-2_WH_SA_JOW_20210506_3_A12_B12.raw"_ NativeID:"controllerType=0 controllerNumber=1 scan=25268"	JOW_20210506_XL_s3_xiViewer_spectra.mgf	1	20.0 ppm	peptide;a;b;y	1028.013888698438	1028.005208835	FALSE	TRUE	4.0	TRUE	FALSE	TRUE	FALSE
QVHPDTGISSKAMSIMoxNSFVNDVFER	KESYAIYVYK	44	31	6	1	H2b	H2b	5	196.08479216	1980	(-3) 20210512_Q3_U3_1-2_WH_SA_JOW_20210506_3_A12_B12.25503.25503.5 File:"20210512_Q3_U3_1-2_WH_SA_JOW_20210506_3_A12_B12.raw"_ NativeID:"controllerType=0 controllerNumber=1 scan=25503"	JOW_20210506_XL_s3_xiViewer_spectra.mgf	1	20.0 ppm	peptide;a;b;y	877.634498350469	877.6311076939999	FALSE	FALSE	26.0	FALSE	TRUE	FALSE	FALSE
RISGLIYEETR	KVGGRR	45	40	7	1	H4	DECOY:H4	2	196.08479216	500	(-3) 20210512_Q3_U3_1-2_WH_SA_JOW_20210506_3_A12_B12.25770.25770.2 File:"20210512_Q3_U3_1-2_WH_SA_JOW_20210506_3_A12_B12.raw"_ NativeID:"controllerType=0 controllerNumber=1 scan=25770"	JOW_20210506_XL_s3_xiViewer_spectra.mgf	1	20.0 ppm	peptide;a;b;y	1102.615451198438	1102.61654951	FALSE	TRUE	4.0	TRUE	FALSE	TRUE	FALSE
GPGSMSLPQWCcmPPHSTLK	KQLNIQYYEEILR	1	342	0	1	Spp1	Spp1	4	196.08479216	1078	(-3) 20210512_Q3_U3_1-2_WH_SA_JOW_20210506_3_A12_B12.25878.25878.4 File:"20210512_Q3_U3_1-2_WH_SA_JOW_20210506_3_A12_B12.raw"_ NativeID:"controllerType=0 controllerNumber=1 scan=25878"	JOW_20210506_XL_s3_xiViewer_spectra.mgf	1	20.0 ppm	peptide;a;b;y	971.99797218125	971.992013405	FALSE	FALSE	106.0	FALSE	TRUE	FALSE	FALSE
DLVFSFYCcmPYCcmQAGITGKNK	GPGSMoxSLPQWCcmPPHSTLK	63	1	16	0	Spp1	Spp1	4	196.08479216	1693	(-3) 20210512_Q3_U3_1-2_WH_SA_JOW_20210506_3_A12_B12.26015.26015.4 File:"20210512_Q3_U3_1-2_WH_SA_JOW_20210506_3_A12_B12.raw"_ NativeID:"controllerType=0 controllerNumber=1 scan=26015"	JOW_20210506_XL_s3_xiViewer_spectra.mgf	1	20.0 ppm	peptide;a;b;y	1140.5427719859379	1140.53773036	FALSE	FALSE	46.0	FALSE	TRUE	FALSE	FALSE
ISDCcmYKPCcmLQDSK	GGVKR	103	41	12	4	Spp1	H4	2	196.08479216	809	(-3) 20210512_Q3_U3_1-2_WH_SA_JOW_20210506_3_A12_B12.26020.26020.2 File:"20210512_Q3_U3_1-2_WH_SA_JOW_20210506_3_A12_B12.raw"_ NativeID:"controllerType=0 controllerNumber=1 scan=26020"	JOW_20210506_XL_s3_xiViewer_spectra.mgf	1	20.0 ppm	peptide;a;b;y	1163.069918971875	1163.069925895	FALSE	FALSE	6.0	FALSE	TRUE	FALSE	FALSE
VTIAQGGVLPNIQSVLLPKK	VTIMPKDIQLAR	100	118	19	6	H2a	H3K4CC110A	4	196.08479216	1011	(-3) 20210512_Q3_U3_1-2_WH_SA_JOW_20210506_3_A12_B12.26884.26884.4 File:"20210512_Q3_U3_1-2_WH_SA_JOW_20210506_3_A12_B12.raw"_ NativeID:"controllerType=0 controllerNumber=1 scan=26884"	JOW_20210506_XL_s3_xiViewer_spectra.mgf	1	20.0 ppm	peptide;a;b;y	914.541185071875	914.539028115	FALSE	FALSE	106.0	FALSE	TRUE	FALSE	FALSE
[truncated: 1,064 more rows]
