# Supplementary material for: Novel mechanistic insights into the role of Mer2 as the keystone of meiotic DNA break formation
Source: eLife. 2021 Dec 24;10:e72330. doi: 10.7554/eLife.72330 (PMC8848140; doi:10.7554/eLife.72330)
Supplement: Source data 1. [file elife-72330-data1.zip › Mer2-Hop1 Xlinks.csv]

Id	Protein1	SeqPos1	PepPos1	PepSeq1	LinkPos1	Protein2	SeqPos2	PepPos2	PepSeq2	LinkPos2	Score	Charge	ExpMz	ExpMass	CalcMz	CalcMass	MassError	Missing Peaks	AutoValidated	Validated	Search	RawFileName	PeakListFileName	ScanNumber	ScanIndex	CrossLinkerModMass	FragmentTolerance	IonTypes	Decoy1	Decoy2	3D Distance	From Chain	To Chain	LinkType	DecoyType	Retention Time
9102_971	StrepHop1K593A	626	608	RYDLDEYLEEDKSSVVNDTIK	19	StrepHop1K593A	559	559	KQVESWLQDITNLR	1	139	5	892.0486829207811	4455.20703226951	892.048909502	4455.208165175605	-0.2542880272556534		9102	JOW_594_XL1_XiViewer_spectra.mgf	JOW_594_XL1_XiViewer_spectra.mgf	1553		196.08479216	20.0 ppm		false	false				Self	TT
9102_1546	StrepHop1K593A	626	609	YDLDEYLEEDKSSVVNDTIK	18	StrepHop1K593A	559	559	KQVESWLQDITNLRK	1	113	5	886.446522869814	4427.196232014675	886.447679902	4427.202017175605	-1.3067307313905883		9102	JOW_594_XL1_XiViewer_spectra.mgf	JOW_594_XL1_XiViewer_spectra.mgf	1490		196.08479216	20.0 ppm		false	false				Self	TT
9102_2651	StrepHop1K593A	626	608	RYDLDEYLEEDKSSVVNDTIK	19	StrepHop1K593A	559	559	KQVESWLQDITNLRK	1	144	6	764.891522654753	4583.305477127244	764.8911311416667	4583.303128048726	0.5125295997843603		9102	JOW_594_XL1_XiViewer_spectra.mgf	JOW_594_XL1_XiViewer_spectra.mgf	2217		196.08479216	20.0 ppm		false	false				Self	TT
9102_2719	StrepHop1K593A	626	609	YDLDEYLEEDKSSVVNDTIK	18	StrepHop1K593A	559	559	KQVESWLQDITNLR	1	138	4	1075.785931305791	4299.114619355649	1075.7840400425	4299.107054302484	1.7596801077162545		9102	JOW_594_XL1_XiViewer_spectra.mgf	JOW_594_XL1_XiViewer_spectra.mgf	1315		196.08479216	20.0 ppm		false	false				Self	TT
9102_1037	StrepHop1K593A	271	269	RATLKVPTNLDNDAFDVGTLNTK	3	StrepHop1K593A	239	226	FIIITQSLEPLPQKK	14	133	5	891.491492979375	4452.4210825624805	891.492639	4452.426812665605	-1.2869617774363595		9102	JOW_594_XL1_XiViewer_spectra.mgf	JOW_594_XL1_XiViewer_spectra.mgf	1778		196.08479216	20.0 ppm		false	false				Self	TT
9102_1161	StrepHop1K593A	271	270	ATLKVPTNLDNDAFDVGTLNTK	2	StrepHop1K593A	239	225	RFIIITQSLEPLPQKK	15	158	5	891.494055478277	4452.43389505699	891.492639	4452.426812665605	1.5906811459784702		9102	JOW_594_XL1_XiViewer_spectra.mgf	JOW_594_XL1_XiViewer_spectra.mgf	1636		196.08479216	20.0 ppm		false	false				Self	TT
9102_1167	StrepHop1K593A	271	269	RATLKVPTNLDNDAFDVGTLNTK	3	StrepHop1K593A	239	226	FIIITQSLEPLPQKK	14	136	6	743.082038119526	4452.448569915881	743.0784118966667	4452.426812578726	4.886624322293127		9102	JOW_594_XL1_XiViewer_spectra.mgf	JOW_594_XL1_XiViewer_spectra.mgf	3337		196.08479216	20.0 ppm		false	false				Self	TT
9102_1038	StrepHop1K593A	265	246	LMFNDNVDEDYQPELFKDATFDK	20	StrepHop1K593A	630	629	AKDFDESVPAK	2	107	4	1049.7356430796879	4194.913466451236	1049.7386726175	4194.925584602484	-2.888764294912498		9102	JOW_594_XL1_XiViewer_spectra.mgf	JOW_594_XL1_XiViewer_spectra.mgf	2165		196.08479216	20.0 ppm		false	false				Self	TT
9102_653	StrepHop1K593A	262	246	LMFNDNVDEDYQPELFKDATFDK	17	StrepHop1K593A	630	629	AKDFDESVPAK	2	107	4	1049.736237639062	4194.915844688732	1049.7386726175	4194.925584602484	-2.3218323080338665		9102	JOW_594_XL1_XiViewer_spectra.mgf	JOW_594_XL1_XiViewer_spectra.mgf	1368		196.08479216	20.0 ppm		false	false				Self	TT
9102_1040	StrepHop1K593A	273	269	RATLKVPTNLDNDAFDVGTLNTK	5	StrepHop1K593A	313	295	VALSVLSAATSSMEKAGNTNFIR	19	142	5	1013.92923712	5064.6098032656055	1013.931076372	5064.618999525605	-1.8157851559642937		9102	JOW_594_XL1_XiViewer_spectra.mgf	JOW_594_XL1_XiViewer_spectra.mgf	3330		196.08479216	20.0 ppm		false	false				Self	TT
9102_1186	StrepHop1K593A	273	269	RATLKVPTNLDNDAFDVGTLNTK	5	StrepHop1K593A	313	295	VALSVLSAATSSMEKAGNTNFIR	19	106	5	1013.931571656668	5064.621475948945	1013.931076372	5064.618999525605	0.4889653771908073		9102	JOW_594_XL1_XiViewer_spectra.mgf	JOW_594_XL1_XiViewer_spectra.mgf	3077		196.08479216	20.0 ppm		false	false				Self	TT
9102_536	StrepHop1K593A	273	269	RATLKVPTNLDNDAFDVGTLNTK	5	StrepHop1K593A	313	295	VALSVLSAATSSMoxEKAGNTNFIR	19	116	5	1017.135767455	5080.642454940605	1017.1300592919999	5080.613914125604	5.617591787661256		9102	JOW_594_XL1_XiViewer_spectra.mgf	JOW_594_XL1_XiViewer_spectra.mgf	3251		196.08479216	20.0 ppm		false	false				Self	TT
9102_555	StrepHop1K593A	273	269	RATLKVPTNLDNDAFDVGTLNTK	5	StrepHop1K593A	313	295	VALSVLSAATSSMEKAGNTNFIR	19	126	6	845.110799864844	5064.62114038779	845.1104430400002	5064.618999438727	0.4227265788432997		9102	JOW_594_XL1_XiViewer_spectra.mgf	JOW_594_XL1_XiViewer_spectra.mgf	3270		196.08479216	20.0 ppm		false	false				Self	TT
9102_811	StrepHop1K593A	273	269	RATLKVPTNLDNDAFDVGTLNTK	5	StrepHop1K593A	313	295	VALSVLSAATSSMEKAGNTNFIR	19	121	4	1267.1614085375	5064.616528282484	1267.16202637	5064.618999612484	-0.4879597063715782		9102	JOW_594_XL1_XiViewer_spectra.mgf	JOW_594_XL1_XiViewer_spectra.mgf	2438		196.08479216	20.0 ppm		false	false				Self	TT
9102_2576	StrepHop1K593A	273	269	RATLKVPTNLDNDAFDVGTLNTK	5	StrepHop1K593A	313	295	VALSVLSAATSSMoxEKAGNTNFIR	19	117	5	1017.1310847769639	5080.619041550424	1017.1300592919999	5080.613914125604	1.0092136317659186		9102	JOW_594_XL1_XiViewer_spectra.mgf	JOW_594_XL1_XiViewer_spectra.mgf	365		196.08479216	20.0 ppm		false	false				Self	TT
9102_1042	StrepHop1K593A	273	269	RATLKVPTNLDNDAFDVGTLNTK	5	StrepHop1K593A	626	609	YDLDEYLEEDKSSVVNDTIK	18	110	4	1269.127488782812	5072.480849263732	1269.132023155	5072.498986752485	-3.57565152794334		9102	JOW_594_XL1_XiViewer_spectra.mgf	JOW_594_XL1_XiViewer_spectra.mgf	2864		196.08479216	20.0 ppm		false	false				Self	TT
9102_969	StrepHop1K593A	273	269	RATLKVPTNLDNDAFDVGTLNTK	5	StrepHop1K593A	626	609	YDLDEYLEEDKSSVVNDTIK	18	150	5	1015.509010069219	5072.5086680117	1015.5070738	5072.498986665604	1.9085949788025658		9102	JOW_594_XL1_XiViewer_spectra.mgf	JOW_594_XL1_XiViewer_spectra.mgf	877		196.08479216	20.0 ppm		false	false				Self	TT
9102_1043	StrepHop1K593A	619	609	YDLDEYLEEDKSSVVNDTIK	11	StrepHop1K593A	563	559	KQVESWLQDITNLRK	5	116	4	1107.808030775	4427.203017232484	1107.8077807825	4427.202017262484	0.22586952113601888		9102	JOW_594_XL1_XiViewer_spectra.mgf	JOW_594_XL1_XiViewer_spectra.mgf	1828		196.08479216	20.0 ppm		false	false				Self	TT
9102_1044	StrepHop1K593A	609	609	YDLDEYLEEDKSSVVNDTIK	1	StrepHop1K593A	559	559	KQVESWLQDITNLRK	1	107	6	738.872040861719	4427.1885863690395	738.874279315	4427.202017088725	-3.0336812356914002		9102	JOW_594_XL1_XiViewer_spectra.mgf	JOW_594_XL1_XiViewer_spectra.mgf	1107		196.08479216	20.0 ppm		false	false				Self	TT
9102_1046	Mer2	129	118	DLASQIENQLDKVSTAMLSK	12	Mer2	137	130	VSTAMoxLSKGDEK	8	109	3	1223.2838766453121	3666.829800535299	1223.28501141	3666.8332048293623	-0.9284016679150509		9102	JOW_594_XL1_XiViewer_spectra.mgf	JOW_594_XL1_XiViewer_spectra.mgf	2007		196.08479216	20.0 ppm		false	false				Self	TT
9102_1223	Mer2	129	118	DLASQIENQLDKVSTAMLSK	12	Mer2	137	130	VSTAMLSKGDEK	8	123	3	1217.954767541157	3650.842473222834	1217.95337321	3650.8382902293633	1.145762462814138		9102	JOW_594_XL1_XiViewer_spectra.mgf	JOW_594_XL1_XiViewer_spectra.mgf	2965		196.08479216	20.0 ppm		false	false				Self	TT
9102_160	Mer2	129	118	DLASQIENQLDKVSTAMLSK	12	Mer2	137	130	VSTAMoxLSKGDEK	8	108	5	734.3736698603128	3666.831966967169	734.373917398	3666.833204655605	-0.33753606094702554		9102	JOW_594_XL1_XiViewer_spectra.mgf	JOW_594_XL1_XiViewer_spectra.mgf	2496		196.08479216	20.0 ppm		false	false				Self	TT
9102_2657	Mer2	129	118	DLASQIENQLDKVSTAMoxLSK	12	Mer2	137	130	VSTAMLSKGDEK	8	102	5	734.3731093999049	3666.8291646651296	734.373917398	3666.833204655605	-1.1017655426613133		9102	JOW_594_XL1_XiViewer_spectra.mgf	JOW_594_XL1_XiViewer_spectra.mgf	3426		196.08479216	20.0 ppm		false	false				Self	TT
9102_1048	Mer2	129	118	DLASQIENQLDKVSTAMLSK	12	Mer2	143	143	TKSDSSYRQVLVEEISR	1	104	5	877.4497449325	4382.2123423281055	877.4527805519998	4382.227520425604	-3.46355761485384		9102	JOW_594_XL1_XiViewer_spectra.mgf	JOW_594_XL1_XiViewer_spectra.mgf	2771		196.08479216	20.0 ppm		false	false				Self	TT
9102_1242	StrepHop1K593A	64	64	TEITTEQSQKLLQTMLTMSFGCcmLAFLR	1	StrepHop1K593A	107	103	FVPEKVEK	5	104	4	1080.309170371257	4317.207575617513	1080.3097478525	4317.209885542485	-0.5350504222024794		9102	JOW_594_XL1_XiViewer_spectra.mgf	JOW_594_XL1_XiViewer_spectra.mgf	1061		196.08479216	20.0 ppm		false	false				Self	TT
9102_1277	StrepHop1K593A	64	64	TEITTEQSQK	1	StrepHop1K593A	107	103	FVPEKVEK	5	122	4	584.5565063844371	2334.196919670232	584.5561439325	2334.195469862484	0.6211166831356141		9102	JOW_594_XL1_XiViewer_spectra.mgf	JOW_594_XL1_XiViewer_spectra.mgf	2253		196.08479216	20.0 ppm		false	false				Self	TT
9102_2285	Mer2	224	223	EKADHAYDRPDVSLNGTTLLHDMDEAHDK	2	Mer2	256	255	KSVPPPR	2	107	7	610.730871056503	4268.065162127368	610.7295113914286	4268.055644471847	2.2299745631894425		9102	JOW_594_XL1_XiViewer_spectra.mgf	JOW_594_XL1_XiViewer_spectra.mgf	2841		196.08479216	20.0 ppm		false	false				Self	TT
9102_2936	Mer2	293	273	SSSPTLSTSQNHNSEDNDDASHRLK	21	Mer2	205	199	VLLSLSKDMHSLQTR	7	112	6	775.881670152684	4649.24636211483	775.880207195	4649.237584368726	1.8879968908234621		9102	JOW_594_XL1_XiViewer_spectra.mgf	JOW_594_XL1_XiViewer_spectra.mgf	2523		196.08479216	20.0 ppm		false	false				Self	TT
9102_1052	Mer2	293	273	SSSPTLSTSQNHNSEDNDDASHRLK	21	StrepHop1K593A	239	225	RFIIITQSLEPLPQKK	15	113	6	806.414460295313	4832.443102970604	806.4127620166668	4832.432913298726	2.1086007939981344		9102	JOW_594_XL1_XiViewer_spectra.mgf	JOW_594_XL1_XiViewer_spectra.mgf	2115		196.08479216	20.0 ppm		false	false				Between	TT
9102_718	Mer2	293	273	SSSPTLSTSQNHNSEDNDDASHR	21	StrepHop1K593A	239	225	RFIIITQSLEPLPQKK	15	150	6	766.217062071875	4591.258713629975	766.216257535	4591.2538864087255	1.051394971662867		9102	JOW_594_XL1_XiViewer_spectra.mgf	JOW_594_XL1_XiViewer_spectra.mgf	1392		196.08479216	20.0 ppm		false	false				Between	TT
9102_1054	Mer2	45	38	SIFSHSGKVTNAGALEESDK	8	Mer2	55	46	VTNAGALEESDK	10	108	3	1169.233217465625	3504.6778229962383	1169.2358140166666	3504.6856126493626	-2.2226396274109117		9102	JOW_594_XL1_XiViewer_spectra.mgf	JOW_594_XL1_XiViewer_spectra.mgf	1240		196.08479216	20.0 ppm		false	false				Self	TT
9102_60	Mer2	45	38	SIFSHSGKVTNAGALEESDK	8	Mer2	55	46	VTNAGALEESDK	10	215	4	877.177200850781	3504.679697535608	877.1786796075	3504.685612562484	-1.6877482119957592		9102	JOW_594_XL1_XiViewer_spectra.mgf	JOW_594_XL1_XiViewer_spectra.mgf	2482		196.08479216	20.0 ppm		false	false				Self	TT
9102_1001	Mer2	45	38	SIFSHSGKVTNAGALEESDK	8	Mer2	55	46	VTNAGALEESDK	10	211	4	877.177537610938	3504.6810445762358	877.1786796075	3504.685612562484	-1.3033940139742735		9102	JOW_594_XL1_XiViewer_spectra.mgf	JOW_594_XL1_XiViewer_spectra.mgf	1784		196.08479216	20.0 ppm		false	false				Self	TT
9102_2950	Mer2	45	38	SIFSHSGKVTNAGALEESDK	8	Mer2	55	46	VTNAGALEESDK	10	169	4	877.178920565606	3504.6865763949077	877.1786796075	3504.685612562484	0.27501252042900487		9102	JOW_594_XL1_XiViewer_spectra.mgf	JOW_594_XL1_XiViewer_spectra.mgf	850		196.08479216	20.0 ppm		false	false				Self	TT
9102_2954	Mer2	45	38	SIFSHSGKVTNAGALEESDK	8	Mer2	55	46	VTNAGALEESDK	10	188	5	701.94554275973	3504.6913314642547	701.9443989619999	3504.6856124756046	1.6318121744870755		9102	JOW_594_XL1_XiViewer_spectra.mgf	JOW_594_XL1_XiViewer_spectra.mgf	2444		196.08479216	20.0 ppm		false	false				Self	TT
9102_2957	Mer2	45	38	SIFSHSGKVTNAGALEESDK	8	Mer2	55	46	VTNAGALEESDK	10	205	4	877.181341006768	3504.696258159556	877.1786796075	3504.685612562484	3.0375326772776536		9102	JOW_594_XL1_XiViewer_spectra.mgf	JOW_594_XL1_XiViewer_spectra.mgf	1586		196.08479216	20.0 ppm		false	false				Self	TT
9102_2959	Mer2	45	38	SIFSHSGKVTNAGALEESDK	8	Mer2	55	46	VTNAGALEESDK	10	197	5	701.944768626756	3504.6874607993846	701.9443989619999	3504.6856124756046	0.5273864718182105		9102	JOW_594_XL1_XiViewer_spectra.mgf	JOW_594_XL1_XiViewer_spectra.mgf	1226		196.08479216	20.0 ppm		false	false				Self	TT
9102_3013	Mer2	45	38	SIFSHSGKVTNAGALEESDK	8	Mer2	55	46	VTNAGALEESDK	10	181	4	877.177001953125	3504.678901944984	877.1786796075	3504.685612562484	-1.9147559130899905		9102	JOW_594_XL1_XiViewer_spectra.mgf	JOW_594_XL1_XiViewer_spectra.mgf	1021		196.08479216	20.0 ppm		false	false				Self	TT
9102_1059	Mer2	117	114	TLIKDLASQIENQLDK	4	Mer2	165	160	YNSKITR	6	174	4	727.1445175914059	2904.5489644981076	727.1461886775	2904.555648842484	-2.3013311447982927		9102	JOW_594_XL1_XiViewer_spectra.mgf	JOW_594_XL1_XiViewer_spectra.mgf	2486		196.08479216	20.0 ppm		false	false				Self	TT
9102_657	Mer2	117	114	TLIKDLASQIENQLDK	4	Mer2	165	160	YNSKITR	6	185	4	727.143708342188	2904.545727501236	727.1461886775	2904.555648842484	-3.4157862501711573		9102	JOW_594_XL1_XiViewer_spectra.mgf	JOW_594_XL1_XiViewer_spectra.mgf	1991		196.08479216	20.0 ppm		false	false				Self	TT
9102_2627	Mer2	117	114	TLIKDLASQIENQLDK	4	Mer2	165	160	YNSKITR	6	151	4	727.146781788433	2904.558021286216	727.1461886775	2904.555648842484	0.8168009219841449		9102	JOW_594_XL1_XiViewer_spectra.mgf	JOW_594_XL1_XiViewer_spectra.mgf	1170		196.08479216	20.0 ppm		false	false				Self	TT
9102_158	Mer2	132	118	DLASQIENQLDKVSTAMLSK	15	Mer2	163	160	YNSKITR	4	119	4	817.677139815625	3266.6794533949837	817.6776899175	3266.6816538024837	-0.673591042258987		9102	JOW_594_XL1_XiViewer_spectra.mgf	JOW_594_XL1_XiViewer_spectra.mgf	236		196.08479216	20.0 ppm		false	false				Self	TT
9102_1065	Mer2	212	199	VLLSLSKDMHSLQTR	14	Mer2	163	160	YNSKITR	4	113	4	701.882249525	2803.499892232484	701.8826378	2803.501445332484	-0.5539858031804419		9102	JOW_594_XL1_XiViewer_spectra.mgf	JOW_594_XL1_XiViewer_spectra.mgf	1448		196.08479216	20.0 ppm		false	false				Self	TT
9102_1350	Mer2	212	199	VLLSLSKDMHSLQTR	14	Mer2	163	160	YNSKITR	4	169	5	561.7079640618371	2803.5034379747904	561.7075655159999	2803.5014452456044	0.7108001279490096		9102	JOW_594_XL1_XiViewer_spectra.mgf	JOW_594_XL1_XiViewer_spectra.mgf	1756		196.08479216	20.0 ppm		false	false				Self	TT
9102_2328	Mer2	212	199	VLLSLSKDMHSLQTR	14	Mer2	163	160	YNSKITR	4	179	5	561.7092077422441	2803.509656376825	561.7075655159999	2803.5014452456044	2.92888424750331		9102	JOW_594_XL1_XiViewer_spectra.mgf	JOW_594_XL1_XiViewer_spectra.mgf	1417		196.08479216	20.0 ppm		false	false				Self	TT
9102_2962	Mer2	212	199	VLLSLSKDMoxHSLQTR	14	Mer2	163	160	YNSKITR	4	185	5	564.9069599834901	2819.4984175830555	564.906548436	2819.4963598456047	0.7298244750540471		9102	JOW_594_XL1_XiViewer_spectra.mgf	JOW_594_XL1_XiViewer_spectra.mgf	1009		196.08479216	20.0 ppm		false	false				Self	TT
9102_3049	Mer2	212	199	VLLSLSKDMHSLQTR	14	Mer2	163	160	YNSKITR	4	161	5	561.707786466457	2803.50254999789	561.7075655159999	2803.5014452456044	0.3940616073620237		9102	JOW_594_XL1_XiViewer_spectra.mgf	JOW_594_XL1_XiViewer_spectra.mgf	1579		196.08479216	20.0 ppm		false	false				Self	TT
9102_1068	StrepHop1K593A	268	263	DATFDKR	6	StrepHop1K593A	150	146	GVFKSIR	5	133	3	618.669701002025	1852.987273605438	618.6671247	1852.9795446993633	4.171069290498352		9102	JOW_594_XL1_XiViewer_spectra.mgf	JOW_594_XL1_XiViewer_spectra.mgf	567		196.08479216	20.0 ppm		false	false				Self	TT
9102_217	StrepHop1K593A	268	263	DATFDKR	6	StrepHop1K593A	150	146	GVFKSIR	5	173	4	464.25099235468804	1852.9748635512362	464.25216262	1852.979544612484	-2.526234712830918		9102	JOW_594_XL1_XiViewer_spectra.mgf	JOW_594_XL1_XiViewer_spectra.mgf	2612		196.08479216	20.0 ppm		false	false				Self	TT
9102_218	StrepHop1K593A	268	263	DATFDKR	6	StrepHop1K593A	150	146	GVFKSIR	5	140	3	618.6655484	1852.9748157993631	618.6671247	1852.9795446993633	-2.552051917503939		9102	JOW_594_XL1_XiViewer_spectra.mgf	JOW_594_XL1_XiViewer_spectra.mgf	1700		196.08479216	20.0 ppm		false	false				Self	TT
9102_1906	StrepHop1K593A	268	263	DATFDKR	6	StrepHop1K593A	150	146	GVFKSIR	5	158	4	464.251920735211	1852.978577073328	464.25216262	1852.979544612484	-0.5221531768775506		9102	JOW_594_XL1_XiViewer_spectra.mgf	JOW_594_XL1_XiViewer_spectra.mgf	1747		196.08479216	20.0 ppm		false	false				Self	TT
9102_3461	StrepHop1K593A	268	263	DATFDKR	6	StrepHop1K593A	150	146	GVFKSIR	5	109	3	618.665344238281	1852.974203314206	618.6671247	1852.9795446993633	-2.882592618175407		9102	JOW_594_XL1_XiViewer_spectra.mgf	JOW_594_XL1_XiViewer_spectra.mgf	2952		196.08479216	20.0 ppm		false	false				Self	TT
9102_1070	Mer2	82	80	LIKVLNENSK	3	Mer2	79	75	ENSDKLIK	5	119	3	767.101450218024	2298.2825212534344	767.1004345966667	2298.279474389363	1.325715216784214		9102	JOW_594_XL1_XiViewer_spectra.mgf	JOW_594_XL1_XiViewer_spectra.mgf	949		196.08479216	20.0 ppm		false	false				Self	TT
9102_104	Mer2	79	66	LELESMELRENSDKLIK	14	Mer2	82	80	LIKVLNENSK	3	171	5	680.773267028281	3398.82995280701	680.77389025	3398.833068915605	-0.916817193346123		9102	JOW_594_XL1_XiViewer_spectra.mgf	JOW_594_XL1_XiViewer_spectra.mgf	1077		196.08479216	20.0 ppm		false	false				Self	TT
9102_105	Mer2	79	66	LELESMELRENSDKLIK	14	Mer2	82	80	LIKVLNENSK	3	179	4	850.7133946984378	3398.824472926235	850.7155437175	3398.833069002484	-2.52912575418141		9102	JOW_594_XL1_XiViewer_spectra.mgf	JOW_594_XL1_XiViewer_spectra.mgf	728		196.08479216	20.0 ppm		false	false				Self	TT
9102_410	Mer2	79	66	LELESMELRENSDKLIK	14	Mer2	82	80	LIKVLNENSK	3	141	4	850.714249190625	3398.8278908949837	850.7155437175	3398.833069002484	-1.5234956807871642		9102	JOW_594_XL1_XiViewer_spectra.mgf	JOW_594_XL1_XiViewer_spectra.mgf	1800		196.08479216	20.0 ppm		false	false				Self	TT
9102_1369	Mer2	79	66	LELESMoxELRENSDKLIK	14	Mer2	82	80	LIKVLNENSK	3	108	4	854.713994907888	3414.826873764036	854.7142723675	3414.827983602484	-0.32500566743128173		9102	JOW_594_XL1_XiViewer_spectra.mgf	JOW_594_XL1_XiViewer_spectra.mgf	1165		196.08479216	20.0 ppm		false	false				Self	TT
9102_1909	Mer2	82	80	LIKVLNENSK	3	Mer2	79	75	ENSDKLIK	5	149	3	767.0993222139599	2298.2761372412424	767.1004345966667	2298.279474389363	-1.4520201557711714		9102	JOW_594_XL1_XiViewer_spectra.mgf	JOW_594_XL1_XiViewer_spectra.mgf	3295		196.08479216	20.0 ppm		false	false				Self	TT
9102_2187	Mer2	79	66	LELESMELRENSDKLIK	14	Mer2	82	80	LIKVLNENSK	3	161	4	850.7155772188839	3398.8332030080196	850.7155437175	3398.833069002484	0.03942692471445428		9102	JOW_594_XL1_XiViewer_spectra.mgf	JOW_594_XL1_XiViewer_spectra.mgf	2868		196.08479216	20.0 ppm		false	false				Self	TT
9102_2387	Mer2	79	66	LELESMoxELRENSDKLIK	14	Mer2	82	80	LIKVLNENSK	3	146	4	854.716646124662	3414.837478631132	854.7142723675	3414.827983602484	2.7805291199308897		9102	JOW_594_XL1_XiViewer_spectra.mgf	JOW_594_XL1_XiViewer_spectra.mgf	3114		196.08479216	20.0 ppm		false	false				Self	TT
9102_2430	Mer2	79	66	LELESMELRENSDKLIK	14	Mer2	82	80	LIKVLNENSK	3	157	5	680.775212984952	3398.8396825903646	680.77389025	3398.833068915605	1.9458663092571493		9102	JOW_594_XL1_XiViewer_spectra.mgf	JOW_594_XL1_XiViewer_spectra.mgf	3393		196.08479216	20.0 ppm		false	false				Self	TT
9102_2433	Mer2	79	66	LELESMELRENSDKLIK	14	Mer2	82	80	LIKVLNENSK	3	195	4	850.714744424	3398.8298718284836	850.7155437175	3398.833069002484	-0.9406681456621419		9102	JOW_594_XL1_XiViewer_spectra.mgf	JOW_594_XL1_XiViewer_spectra.mgf	2109		196.08479216	20.0 ppm		false	false				Self	TT
9102_2436	Mer2	79	66	LELESMELRENSDKLIK	14	Mer2	82	80	LIKVLNENSK	3	187	6	567.478010101889	3398.82440181006	567.479454605	3398.833068828726	-2.5499983348875523		9102	JOW_594_XL1_XiViewer_spectra.mgf	JOW_594_XL1_XiViewer_spectra.mgf	2823		196.08479216	20.0 ppm		false	false				Self	TT
9102_2967	Mer2	82	80	LIKVLNENSK	3	Mer2	79	75	ENSDKLIK	5	146	4	575.576091113836	2298.275258587828	575.5771450425	2298.279474302484	-1.8342915659271686		9102	JOW_594_XL1_XiViewer_spectra.mgf	JOW_594_XL1_XiViewer_spectra.mgf	3397		196.08479216	20.0 ppm		false	false				Self	TT
9102_3017	Mer2	82	80	LIKVLNENSK	3	Mer2	79	75	ENSDKLIK	5	154	3	767.10034522543	2298.279206275653	767.1004345966667	2298.279474389363	-0.11665844506538306		9102	JOW_594_XL1_XiViewer_spectra.mgf	JOW_594_XL1_XiViewer_spectra.mgf	2658		196.08479216	20.0 ppm		false	false				Self	TT
9102_3090	Mer2	79	66	LELESMELRENSDKLIK	14	Mer2	82	80	LIKVLNENSK	3	148	5	680.7734385244651	3398.83081028793	680.77389025	3398.833068915605	-0.6645303341536442		9102	JOW_594_XL1_XiViewer_spectra.mgf	JOW_594_XL1_XiViewer_spectra.mgf	2366		196.08479216	20.0 ppm		false	false				Self	TT
9102_3486	Mer2	79	66	LELESMELRENSDKLIK	14	Mer2	82	80	LIKVLNENSK	3	140	4	850.7148613093871	3398.830339370032	850.7155437175	3398.833069002484	-0.8031087130663344		9102	JOW_594_XL1_XiViewer_spectra.mgf	JOW_594_XL1_XiViewer_spectra.mgf	2290		196.08479216	20.0 ppm		false	false				Self	TT
9102_1275	StrepHop1K593A	149	146	GVFKSIR	4	StrepHop1K593A	646	642	AISVSKK	5	136	4	434.262575263823	1733.0211951877761	434.2622647	1733.019952932484	0.7168153430230214		9102	JOW_594_XL1_XiViewer_spectra.mgf	JOW_594_XL1_XiViewer_spectra.mgf	1780		196.08479216	20.0 ppm		false	false				Self	TT
9102_284	Mer2	79	66	LELESMELRENSDKLIK	14	Mer2	43	38	SIFSHSGK	6	144	5	621.723584411094	3103.5815397210745	621.724468972	3103.585962525605	-1.4250626803166349		9102	JOW_594_XL1_XiViewer_spectra.mgf	JOW_594_XL1_XiViewer_spectra.mgf	3134		196.08479216	20.0 ppm		false	false				Self	TT
9102_991	Mer2	79	66	LELESMELRENSDKLIK	14	Mer2	43	38	SIFSHSGK	6	151	5	621.7231824325	3103.579529828105	621.724468972	3103.585962525605	-2.0726661279809284		9102	JOW_594_XL1_XiViewer_spectra.mgf	JOW_594_XL1_XiViewer_spectra.mgf	2580		196.08479216	20.0 ppm		false	false				Self	TT
9102_3022	Mer2	43	38	SIFSHSGKVTNAGALEESDK	6	Mer2	79	75	ENSDKLIK	5	125	4	805.409499473123	3217.608892024976	805.40984221	3217.6102629724837	-0.42607631000887936		9102	JOW_594_XL1_XiViewer_spectra.mgf	JOW_594_XL1_XiViewer_spectra.mgf	3510		196.08479216	20.0 ppm		false	false				Self	TT
9102_1079	StrepHop1K593A	416	403	TLHGICcmYGNFLHSSIEK	14	StrepHop1K593A	398	396	TCcmKSCcmR	3	103	5	597.287807657634	2981.4026559537747	597.2861992	2981.394613665605	2.697492016933141		9102	JOW_594_XL1_XiViewer_spectra.mgf	JOW_594_XL1_XiViewer_spectra.mgf	912		196.08479216	20.0 ppm		false	false				Self	TT
9102_1287	StrepHop1K593A	416	403	TLHGICcmYGNFLHSSIEK	14	StrepHop1K593A	398	396	TCcmKSCcmR	3	117	6	497.906172871158	2981.3933784256737	497.90637873	2981.394613578726	-0.41428700736075136		9102	JOW_594_XL1_XiViewer_spectra.mgf	JOW_594_XL1_XiViewer_spectra.mgf	1253		196.08479216	20.0 ppm		false	false				Self	TT
9102_387	StrepHop1K593A	416	403	TLHGICcmYGNFLHSSIEK	14	StrepHop1K593A	398	396	TCcmKSCcmR	3	103	4	746.3545690148441	2981.38917019186	746.355929905	2981.394613752484	-1.8258437171674033		9102	JOW_594_XL1_XiViewer_spectra.mgf	JOW_594_XL1_XiViewer_spectra.mgf	1996		196.08479216	20.0 ppm		false	false				Self	TT
9102_1809	StrepHop1K593A	416	403	TLHGICcmYGNFLHSSIEK	14	StrepHop1K593A	398	396	TCcmKSCcmR	3	108	4	746.3547190268511	2981.389770239888	746.355929905	2981.394613752484	-1.6245795083897498		9102	JOW_594_XL1_XiViewer_spectra.mgf	JOW_594_XL1_XiViewer_spectra.mgf	2846		196.08479216	20.0 ppm		false	false				Self	TT
9102_1810	StrepHop1K593A	416	403	TLHGICcmYGNFLHSSIEK	14	StrepHop1K593A	398	396	TCcmKSCcmR	3	169	6	497.905436296487	2981.3889589776477	497.90637873	2981.394613578726	-1.8966295345550512		9102	JOW_594_XL1_XiViewer_spectra.mgf	JOW_594_XL1_XiViewer_spectra.mgf	520		196.08479216	20.0 ppm		false	false				Self	TT
9102_1824	StrepHop1K593A	416	403	TLHGICcmYGNFLHSSIEK	14	StrepHop1K593A	398	396	TCcmKSCcmR	3	114	6	497.90595793597396	2981.39208881457	497.90637873	2981.394613578726	-0.8468399803833935		9102	JOW_594_XL1_XiViewer_spectra.mgf	JOW_594_XL1_XiViewer_spectra.mgf	2050		196.08479216	20.0 ppm		false	false				Self	TT
9102_1825	StrepHop1K593A	416	403	TLHGICcmYGNFLHSSIEK	14	StrepHop1K593A	398	396	TCcmKSCcmR	3	110	4	746.355171452185	2981.391579941224	746.355929905	2981.394613752484	-1.0175812507825008		9102	JOW_594_XL1_XiViewer_spectra.mgf	JOW_594_XL1_XiViewer_spectra.mgf	210		196.08479216	20.0 ppm		false	false				Self	TT
9102_1890	StrepHop1K593A	416	403	TLHGICcmYGNFLHSSIEK	14	StrepHop1K593A	398	396	TCcmKSCcmR	3	175	6	497.90645951973295	2981.395098317124	497.90637873	2981.394613578726	0.16258780228706246		9102	JOW_594_XL1_XiViewer_spectra.mgf	JOW_594_XL1_XiViewer_spectra.mgf	831		196.08479216	20.0 ppm		false	false				Self	TT
9102_1891	StrepHop1K593A	416	403	TLHGICcmYGNFLHSSIEK	14	StrepHop1K593A	398	396	TCcmKSCcmR	3	119	4	746.355590334202	2981.393255469292	746.355929905	2981.394613752484	-0.4555865184066254		9102	JOW_594_XL1_XiViewer_spectra.mgf	JOW_594_XL1_XiViewer_spectra.mgf	3268		196.08479216	20.0 ppm		false	false				Self	TT
9102_1896	StrepHop1K593A	416	403	TLHGICcmYGNFLHSSIEK	14	StrepHop1K593A	398	396	TCcmKSCcmR	3	105	4	746.354933044673	2981.3906263111758	746.355929905	2981.394613752484	-1.337441642196978		9102	JOW_594_XL1_XiViewer_spectra.mgf	JOW_594_XL1_XiViewer_spectra.mgf	194		196.08479216	20.0 ppm		false	false				Self	TT
9102_2150	StrepHop1K593A	416	403	TLHGICcmYGNFLHSSIEK	14	StrepHop1K593A	398	396	TCcmKSCcmR	3	172	5	597.286516936797	2981.39620234959	597.2861992	2981.394613665605	0.5328660546434194		9102	JOW_594_XL1_XiViewer_spectra.mgf	JOW_594_XL1_XiViewer_spectra.mgf	1860		196.08479216	20.0 ppm		false	false				Self	TT
9102_2151	StrepHop1K593A	416	403	TLHGICcmYGNFLHSSIEK	14	StrepHop1K593A	398	396	TCcmKSCcmR	3	109	4	746.356105154917	2981.395314752152	746.355929905	2981.394613752484	0.2351247515965623		9102	JOW_594_XL1_XiViewer_spectra.mgf	JOW_594_XL1_XiViewer_spectra.mgf	2176		196.08479216	20.0 ppm		false	false				Self	TT
9102_2152	StrepHop1K593A	416	403	TLHGICcmYGNFLHSSIEK	14	StrepHop1K593A	398	396	TCcmKSCcmR	3	166	6	497.90683597562304	2981.3973570524645	497.90637873	2981.394613578726	0.9201981267505226		9102	JOW_594_XL1_XiViewer_spectra.mgf	JOW_594_XL1_XiViewer_spectra.mgf	3149		196.08479216	20.0 ppm		false	false				Self	TT
9102_2902	StrepHop1K593A	416	403	TLHGICcmYGNFLHSSIEK	14	StrepHop1K593A	398	396	TCcmKSCcmR	3	175	5	597.2858557687169	2981.3928965091895	597.2861992	2981.394613665605	-0.5759574420579985		9102	JOW_594_XL1_XiViewer_spectra.mgf	JOW_594_XL1_XiViewer_spectra.mgf	3569		196.08479216	20.0 ppm		false	false				Self	TT
9102_2903	StrepHop1K593A	416	403	TLHGICcmYGNFLHSSIEK	14	StrepHop1K593A	398	396	TCcmKSCcmR	3	165	6	497.906057247091	2981.392684681272	497.90637873	2981.394613578726	-0.6469782447619529		9102	JOW_594_XL1_XiViewer_spectra.mgf	JOW_594_XL1_XiViewer_spectra.mgf	3282		196.08479216	20.0 ppm		false	false				Self	TT
9102_2976	StrepHop1K593A	416	403	TLHGICcmYGNFLHSSIEK	14	StrepHop1K593A	398	396	TCcmKSCcmR	3	110	4	746.3560012040331	2981.394898948616	746.355929905	2981.394613752484	0.0956586326541271		9102	JOW_594_XL1_XiViewer_spectra.mgf	JOW_594_XL1_XiViewer_spectra.mgf	3386		196.08479216	20.0 ppm		false	false				Self	TT
9102_2978	StrepHop1K593A	416	403	TLHGICcmYGNFLHSSIEK	14	StrepHop1K593A	398	396	TCcmKSCcmR	3	170	6	497.90595263615194	2981.3920570156374	497.90637873	2981.394613578726	-0.8575057715952279		9102	JOW_594_XL1_XiViewer_spectra.mgf	JOW_594_XL1_XiViewer_spectra.mgf	1439		196.08479216	20.0 ppm		false	false				Self	TT
9102_2989	StrepHop1K593A	416	403	TLHGICcmYGNFLHSSIEK	14	StrepHop1K593A	398	396	TCcmKSCcmR	3	120	6	497.90598962961195	2981.392278976398	497.90637873	2981.394613578726	-0.7830571362429848		9102	JOW_594_XL1_XiViewer_spectra.mgf	JOW_594_XL1_XiViewer_spectra.mgf	1852		196.08479216	20.0 ppm		false	false				Self	TT
9102_3454	StrepHop1K593A	416	403	TLHGICcmYGNFLHSSIEK	14	StrepHop1K593A	398	396	TCcmKSCcmR	3	106	4	746.35602450571	2981.394992155324	746.355929905	2981.394613752484	0.1269214206656165		9102	JOW_594_XL1_XiViewer_spectra.mgf	JOW_594_XL1_XiViewer_spectra.mgf	2639		196.08479216	20.0 ppm		false	false				Self	TT
9102_3456	StrepHop1K593A	416	403	TLHGICcmYGNFLHSSIEK	14	StrepHop1K593A	398	396	TCcmKSCcmR	3	140	6	497.905895194533	2981.391712365924	497.90637873	2981.394613578726	-0.9731059380165544		9102	JOW_594_XL1_XiViewer_spectra.mgf	JOW_594_XL1_XiViewer_spectra.mgf	961		196.08479216	20.0 ppm		false	false				Self	TT
9102_82	Mer2	212	199	VLLSLSKDMHSLQTR	14	Mer2	255	255	KSVPPPR	1	177	5	541.504346129844	2702.4853483148245	541.505306938	2702.490152355605	-1.7776348884527937		9102	JOW_594_XL1_XiViewer_spectra.mgf	JOW_594_XL1_XiViewer_spectra.mgf	891		196.08479216	20.0 ppm		false	false				Self	TT
9102_256	Mer2	212	199	VLLSLSKDMHSLQTR	14	Mer2	255	255	KSVPPPR	1	171	5	541.505139586875	2702.48931559998	541.505306938	2702.490152355605	-0.30962393126856463		9102	JOW_594_XL1_XiViewer_spectra.mgf	JOW_594_XL1_XiViewer_spectra.mgf	3002		196.08479216	20.0 ppm		false	false				Self	TT
9102_266	Mer2	212	199	VLLSLSKDMHSLQTR	14	Mer2	255	255	KSVPPPR	1	159	5	541.504651305625	2702.48687419373	541.505306938	2702.490152355605	-1.2130152897428839		9102	JOW_594_XL1_XiViewer_spectra.mgf	JOW_594_XL1_XiViewer_spectra.mgf	3405		196.08479216	20.0 ppm		false	false				Self	TT
9102_600	Mer2	212	199	VLLSLSKDMHSLQTR	14	Mer2	255	255	KSVPPPR	1	113	5	541.5038094471879	2702.4826649015445	541.505306938	2702.490152355605	-2.7705758905398694		9102	JOW_594_XL1_XiViewer_spectra.mgf	JOW_594_XL1_XiViewer_spectra.mgf	253		196.08479216	20.0 ppm		false	false				Self	TT
9102_601	Mer2	212	199	VLLSLSKDMHSLQTR	14	Mer2	255	255	KSVPPPR	1	151	4	676.6280223070311	2702.482983360608	676.6298145775	2702.490152442484	-2.6527689173605915		9102	JOW_594_XL1_XiViewer_spectra.mgf	JOW_594_XL1_XiViewer_spectra.mgf	2247		196.08479216	20.0 ppm		false	false				Self	TT
9102_1342	Mer2	212	199	VLLSLSKDMHSLQTR	14	Mer2	255	255	KSVPPPR	1	177	5	541.505496142139	2702.4910983763	541.505306938	2702.490152355605	0.3500551868376985		9102	JOW_594_XL1_XiViewer_spectra.mgf	JOW_594_XL1_XiViewer_spectra.mgf	2399		196.08479216	20.0 ppm		false	false				Self	TT
9102_1837	Mer2	212	199	VLLSLSKDMoxHSLQTR	14	Mer2	255	255	KSVPPPR	1	122	5	544.704480777057	2718.48602155089	544.704289858	2718.4850669556054	0.3511497254268428		9102	JOW_594_XL1_XiViewer_spectra.mgf	JOW_594_XL1_XiViewer_spectra.mgf	3263		196.08479216	20.0 ppm		false	false				Self	TT
9102_1845	Mer2	212	199	VLLSLSKDMoxHSLQTR	14	Mer2	255	255	KSVPPPR	1	100	4	680.629248680906	2718.487888856108	680.6285432275	2718.485067042484	1.0380096099132246		9102	JOW_594_XL1_XiViewer_spectra.mgf	JOW_594_XL1_XiViewer_spectra.mgf	2209		196.08479216	20.0 ppm		false	false				Self	TT
9102_1846	Mer2	212	199	VLLSLSKDMoxHSLQTR	14	Mer2	255	255	KSVPPPR	1	142	5	544.704805326272	2718.487644296965	544.704289858	2718.4850669556054	0.9480800136856106		9102	JOW_594_XL1_XiViewer_spectra.mgf	JOW_594_XL1_XiViewer_spectra.mgf	1804		196.08479216	20.0 ppm		false	false				Self	TT
9102_1859	Mer2	212	199	VLLSLSKDMoxHSLQTR	14	Mer2	255	255	KSVPPPR	1	103	5	544.705372262405	2718.49047897763	544.704289858	2718.4850669556054	1.9908227897009307		9102	JOW_594_XL1_XiViewer_spectra.mgf	JOW_594_XL1_XiViewer_spectra.mgf	3025		196.08479216	20.0 ppm		false	false				Self	TT
9102_2311	Mer2	212	199	VLLSLSKDMHSLQTR	14	Mer2	255	255	KSVPPPR	1	178	5	541.50338093498	2702.4805223405046	541.505306938	2702.490152355605	-3.5633858247224968		9102	JOW_594_XL1_XiViewer_spectra.mgf	JOW_594_XL1_XiViewer_spectra.mgf	339		196.08479216	20.0 ppm		false	false				Self	TT
9102_2312	Mer2	212	199	VLLSLSKDMHSLQTR	14	Mer2	255	255	KSVPPPR	1	150	4	676.627733344824	2702.48182751178	676.6298145775	2702.490152442484	-3.080466619460769		9102	JOW_594_XL1_XiViewer_spectra.mgf	JOW_594_XL1_XiViewer_spectra.mgf	3011		196.08479216	20.0 ppm		false	false				Self	TT
9102_2913	Mer2	212	199	VLLSLSKDMoxHSLQTR	14	Mer2	255	255	KSVPPPR	1	107	5	544.706510880081	2718.4961720660103	544.704289858	2718.4850669556054	4.085036382931385		9102	JOW_594_XL1_XiViewer_spectra.mgf	JOW_594_XL1_XiViewer_spectra.mgf	96		196.08479216	20.0 ppm		false	false				Self	TT
9102_2940	Mer2	212	199	VLLSLSKDMoxHSLQTR	14	Mer2	255	255	KSVPPPR	1	142	5	544.705956156801	2718.49339844961	544.704289858	2718.4850669556054	3.064756215162452		9102	JOW_594_XL1_XiViewer_spectra.mgf	JOW_594_XL1_XiViewer_spectra.mgf	3519		196.08479216	20.0 ppm		false	false				Self	TT
9102_261	Mer2	45	38	SIFSHSGKVTNAGALEESDK	8	Mer2	45	38	SIFSHSGKVTNAGALEESDK	8	125	4	1088.032120284375	4348.099375269984	1088.034654935	4348.109513872484	-2.331726573932374		9102	JOW_594_XL1_XiViewer_spectra.mgf	JOW_594_XL1_XiViewer_spectra.mgf	1908		392.16958432	20.0 ppm		false	false				Self	TT
9102_481	Mer2	45	38	SIFSHSGKVTNAGALEESDK	8	Mer2	45	38	SIFSHSGKVTNAGALEESDK	8	153	4	1088.039338225	4348.128247032484	1088.034654935	4348.109513872484	4.308345946725405		9102	JOW_594_XL1_XiViewer_spectra.mgf	JOW_594_XL1_XiViewer_spectra.mgf	3126		392.16958432	20.0 ppm		false	false				Self	TT
9102_1341	Mer2	45	38	SIFSHSGKVTNAGALEESDK	8	Mer2	45	38	SIFSHSGKVTNAGALEESDK	8	170	5	870.629339848419	4348.1103169077005	870.6291792239999	4348.109513785605	0.1847060414151819		9102	JOW_594_XL1_XiViewer_spectra.mgf	JOW_594_XL1_XiViewer_spectra.mgf	3287		392.16958432	20.0 ppm		false	false				Self	TT
9102_2419	StrepHop1K593A	239	226	FIIITQSLEPLPQKK	14	StrepHop1K593A	122	111	NYNKQNTSQNNSIK	12	176	4	901.483647603758	3601.9054845475157	901.48487848	3601.910408052484	-1.3669148897317105		9102	JOW_594_XL1_XiViewer_spectra.mgf	JOW_594_XL1_XiViewer_spectra.mgf	2010		196.08479216	20.0 ppm		false	false				Self	TT
9102_3473	StrepHop1K593A	268	263	DATFDKR	6	StrepHop1K593A	651	649	TLKSNW	3	128	4	449.72972313251296	1794.889786662536	449.729791695	1794.8900609124842	-0.15279484476857072		9102	JOW_594_XL1_XiViewer_spectra.mgf	JOW_594_XL1_XiViewer_spectra.mgf	250		196.08479216	20.0 ppm		false	false				Self	TT
9102_3474	StrepHop1K593A	268	263	DATFDKR	6	StrepHop1K593A	651	649	TLKSNW	3	172	3	599.30322353119	1794.8878411929331	599.3039634666667	1794.8900609993632	-1.236736710666455		9102	JOW_594_XL1_XiViewer_spectra.mgf	JOW_594_XL1_XiViewer_spectra.mgf	3545		196.08479216	20.0 ppm		false	false				Self	TT
9102_1088	StrepHop1K593A	639	631	DFDESVPAKIR	9	StrepHop1K593A	268	263	DATFDKR	6	105	4	581.7963235456521	2323.156188315092	581.793385815	2323.1444373924837	5.058197165545383		9102	JOW_594_XL1_XiViewer_spectra.mgf	JOW_594_XL1_XiViewer_spectra.mgf	1625		196.08479216	20.0 ppm		false	false				Self	TT
9102_194	StrepHop1K593A	639	631	DFDESVPAKIR	9	StrepHop1K593A	268	263	DATFDKR	6	102	5	465.63575482125	2323.142391771855	465.63616392800003	2323.144437305605	-0.8805021838013576		9102	JOW_594_XL1_XiViewer_spectra.mgf	JOW_594_XL1_XiViewer_spectra.mgf	3217		196.08479216	20.0 ppm		false	false				Self	TT
9102_3477	StrepHop1K593A	639	631	DFDESVPAKIR	9	StrepHop1K593A	268	263	DATFDKR	6	114	5	465.636449620449	2323.14586576785	465.63616392800003	2323.144437305605	0.6148830963174308		9102	JOW_594_XL1_XiViewer_spectra.mgf	JOW_594_XL1_XiViewer_spectra.mgf	1380		196.08479216	20.0 ppm		false	false				Self	TT
9102_735	Mer2	143	143	TKSDSSYRQVLVEEISR	1	Mer2	137	130	VSTAMoxLSKGDEK	8	100	5	695.551050658125	3472.7188709562297	695.55438439	3472.735539615605	-4.799864310160651		9102	JOW_594_XL1_XiViewer_spectra.mgf	JOW_594_XL1_XiViewer_spectra.mgf	3366		196.08479216	20.0 ppm		false	false				Self	TT
9102_2069	Mer2	137	130	VSTAMLSKGDEK	8	Mer2	143	143	TKSDSSYR	1	129	5	481.63881935159304	2403.1577144235703	481.639029796	2403.158766645605	-0.4378495708079897		9102	JOW_594_XL1_XiViewer_spectra.mgf	JOW_594_XL1_XiViewer_spectra.mgf	3020		196.08479216	20.0 ppm		false	false				Self	TT
9102_3283	Mer2	137	130	VSTAMLSKGDEK	8	Mer2	143	143	TKSDSSYR	1	168	5	481.639090368172	2403.159069506465	481.639029796	2403.158766645605	0.1260261554522576		9102	JOW_594_XL1_XiViewer_spectra.mgf	JOW_594_XL1_XiViewer_spectra.mgf	1039		196.08479216	20.0 ppm		false	false				Self	TT
9102_1092	Mer2	43	38	SIFSHSGKVTNAGALEESDK	6	Mer2	205	199	VLLSLSKDMHSLQTR	7	141	5	800.818834573305	3999.05779053213	800.814704698	3999.0371411556052	5.163587082608664		9102	JOW_594_XL1_XiViewer_spectra.mgf	JOW_594_XL1_XiViewer_spectra.mgf	2656		196.08479216	20.0 ppm		false	false				Self	TT
9102_628	StrepHop1K593A	273	269	RATLKVPTNLDNDAFDVGTLNTK	5	StrepHop1K593A	628	620	SSVVNDTIKAK	9	150	4	965.763154142969	3859.02351070436	965.7654534225	3859.0327078224836	-2.383270321866608		9102	JOW_594_XL1_XiViewer_spectra.mgf	JOW_594_XL1_XiViewer_spectra.mgf	49		196.08479216	20.0 ppm		false	false				Self	TT
9102_1095	Mer2	205	199	VLLSLSKDMoxHSLQTR	7	Mer2	212	199	VLLSLSKDMHSLQTR	14	187	5	734.2026641540201	3665.9769384357055	734.1992130919999	3665.9596831256044	4.706901218933101		9102	JOW_594_XL1_XiViewer_spectra.mgf	JOW_594_XL1_XiViewer_spectra.mgf	2326		196.08479216	20.0 ppm		false	false				Self	TT
9102_500	Mer2	205	199	VLLSLSKDMoxHSLQTR	7	Mer2	212	199	VLLSLSKDMHSLQTR	14	189	6	612.002828673438	3665.973313239354	612.0005569733332	3665.9596830387254	3.7180443340943574		9102	JOW_594_XL1_XiViewer_spectra.mgf	JOW_594_XL1_XiViewer_spectra.mgf	2008		196.08479216	20.0 ppm		false	false				Self	TT
9102_762	Mer2	205	199	VLLSLSKDMoxHSLQTR	7	Mer2	212	199	VLLSLSKDMHSLQTR	14	118	5	734.1977181385939	3665.9522083585744	734.1992130919999	3665.9596831256044	-2.0389659669460474		9102	JOW_594_XL1_XiViewer_spectra.mgf	JOW_594_XL1_XiViewer_spectra.mgf	2304		196.08479216	20.0 ppm		false	false				Self	TT
9102_93	StrepHop1K593A	239	225	RFIIITQSLEPLPQKK	15	Mer2	165	160	YNSKITR	6	122	4	747.6804357140628	2986.692636988735	747.6814700325	2986.696774262484	-1.3852339428506264		9102	JOW_594_XL1_XiViewer_spectra.mgf	JOW_594_XL1_XiViewer_spectra.mgf	517		196.08479216	20.0 ppm		false	false				Between	TT
9102_294	StrepHop1K593A	239	226	FIIITQSLEPLPQKK	14	Mer2	165	160	YNSKITR	6	166	5	567.125500915	2830.591122240605	567.1264091099998	2830.595663215604	-1.6042471406835765		9102	JOW_594_XL1_XiViewer_spectra.mgf	JOW_594_XL1_XiViewer_spectra.mgf	1282		196.08479216	20.0 ppm		false	false				Between	TT
9102_508	StrepHop1K593A	239	226	FIIITQSLEPLPQKK	14	Mer2	165	160	YNSKITR	6	105	5	567.125574583906	2830.591490585135	567.1264091099998	2830.595663215604	-1.474117452786934		9102	JOW_594_XL1_XiViewer_spectra.mgf	JOW_594_XL1_XiViewer_spectra.mgf	1366		196.08479216	20.0 ppm		false	false				Between	TT
9102_1400	StrepHop1K593A	239	226	FIIITQSLEPLPQKK	14	Mer2	165	160	YNSKITR	6	164	5	567.126245299636	2830.594844163785	567.1264091099998	2830.595663215604	-0.28935669951879467		9102	JOW_594_XL1_XiViewer_spectra.mgf	JOW_594_XL1_XiViewer_spectra.mgf	1603		196.08479216	20.0 ppm		false	false				Between	TT
9102_2371	StrepHop1K593A	239	225	RFIIITQSLEPLPQKK	15	Mer2	165	160	YNSKITR	6	130	5	598.343920311258	2986.683219221895	598.346631302	2986.696774175605	-4.5384432149597895		9102	JOW_594_XL1_XiViewer_spectra.mgf	JOW_594_XL1_XiViewer_spectra.mgf	175		196.08479216	20.0 ppm		false	false				Between	TT
9102_2373	StrepHop1K593A	239	225	RFIIITQSLEPLPQKK	15	Mer2	165	160	YNSKITR	6	194	6	498.787443671865	2986.681003229916	498.79007214833337	2986.696774088726	-5.280368247348398		9102	JOW_594_XL1_XiViewer_spectra.mgf	JOW_594_XL1_XiViewer_spectra.mgf	1879		196.08479216	20.0 ppm		false	false				Between	TT
9102_2442	StrepHop1K593A	239	226	FIIITQSLEPLPQKK	14	Mer2	165	160	YNSKITR	6	152	4	708.654871453901	2830.590379948088	708.6561922925	2830.595663302484	-1.8665168128527956		9102	JOW_594_XL1_XiViewer_spectra.mgf	JOW_594_XL1_XiViewer_spectra.mgf	1441		196.08479216	20.0 ppm		false	false				Between	TT
9102_3097	StrepHop1K593A	239	226	FIIITQSLEPLPQKK	14	Mer2	165	160	YNSKITR	6	100	4	708.655926474359	2830.59460002992	708.6561922925	2830.595663302484	-0.3756356224528775		9102	JOW_594_XL1_XiViewer_spectra.mgf	JOW_594_XL1_XiViewer_spectra.mgf	1010		196.08479216	20.0 ppm		false	false				Between	TT
9102_1098	Mer2	94	94	SLNKFNQLLEQDAATNGNVK	1	Mer2	45	38	SIFSHSGKVTNAGALEESDK	8	136	4	1119.811037474399	4475.21504403008	1119.8123917825	4475.220461262485	-1.2104950920941397		9102	JOW_594_XL1_XiViewer_spectra.mgf	JOW_594_XL1_XiViewer_spectra.mgf	1685		196.08479216	20.0 ppm		false	false				Self	TT
9102_2445	Mer2	94	94	SLNKFNQLLEQDAATNGNVK	1	Mer2	45	38	SIFSHSGKVTNAGALEESDK	8	143	4	1119.812514077069	4475.22095044076	1119.8123917825	4475.220461262485	0.10930819604614779		9102	JOW_594_XL1_XiViewer_spectra.mgf	JOW_594_XL1_XiViewer_spectra.mgf	3244		196.08479216	20.0 ppm		false	false				Self	TT
9102_1099	StrepHop1K593A	239	225	RFIIITQSLEPLPQKK	15	Mer2	0	1	GPGSMVAR	0	190	4	720.911385689915	2879.616436892144	720.90865559	2879.6055164924837	3.7923248854020724		9102	JOW_594_XL1_XiViewer_spectra.mgf	JOW_594_XL1_XiViewer_spectra.mgf	440		196.08479216	20.0 ppm		false	false				Between	TT
9102_1146	StrepHop1K593A	239	226	FIIITQSLEPLPQKK	14	Mer2	0	1	GPGSMVAR	0	142	4	681.886182054291	2723.515622349648	681.88337785	2723.504405532484	4.11852359821959		9102	JOW_594_XL1_XiViewer_spectra.mgf	JOW_594_XL1_XiViewer_spectra.mgf	970		196.08479216	20.0 ppm		false	false				Between	TT
9102_1147	StrepHop1K593A	239	226	FIIITQSLEPLPQKK	14	Mer2	0	1	GPGSMVAR	0	101	3	908.846183661231	2723.5167215830556	908.84207834	2723.504405619363	4.522101622963445		9102	JOW_594_XL1_XiViewer_spectra.mgf	JOW_594_XL1_XiViewer_spectra.mgf	1785		196.08479216	20.0 ppm		false	false				Between	TT
9102_1480	StrepHop1K593A	239	226	FIIITQSLEPLPQKK	14	Mer2	0	1	GPGSMVAR	0	163	4	681.882085856876	2723.4992375599877	681.88337785	2723.504405532484	-1.8975451207687837		9102	JOW_594_XL1_XiViewer_spectra.mgf	JOW_594_XL1_XiViewer_spectra.mgf	2200		196.08479216	20.0 ppm		false	false				Between	TT
9102_2462	StrepHop1K593A	239	225	RFIIITQSLEPLPQKK	15	Mer2	0	1	GPGSMVAR	0	181	4	720.908821322017	2879.606179420552	720.90865559	2879.6055164924837	0.23021489038202753		9102	JOW_594_XL1_XiViewer_spectra.mgf	JOW_594_XL1_XiViewer_spectra.mgf	3023		196.08479216	20.0 ppm		false	false				Between	TT
9102_2559	StrepHop1K593A	239	226	FIIITQSLEPLPQKK	14	Mer2	0	1	GPGSMVAR	0	219	4	681.881469864972	2723.496773592372	681.88337785	2723.504405532484	-2.8022499601523183		9102	JOW_594_XL1_XiViewer_spectra.mgf	JOW_594_XL1_XiViewer_spectra.mgf	1211		196.08479216	20.0 ppm		false	false				Between	TT
9102_114	StrepHop1K593A	271	270	ATLKVPTNLDNDAFDVGTLNTK	2	Mer2	163	160	YNSKITR	4	108	4	856.6956334679691	3422.75342800436	856.6993166025	3422.7681605424837	-4.304275788640689		9102	JOW_594_XL1_XiViewer_spectra.mgf	JOW_594_XL1_XiViewer_spectra.mgf	3380		196.08479216	20.0 ppm		false	false				Between	TT
9102_992	StrepHop1K593A	271	270	ATLKVPTNLDNDAFDVGTLNTK	2	Mer2	163	160	YNSKITR	4	113	4	856.696092298438	3422.7552633262358	856.6993166025	3422.7681605424837	-3.7680659755374637		9102	JOW_594_XL1_XiViewer_spectra.mgf	JOW_594_XL1_XiViewer_spectra.mgf	1993		196.08479216	20.0 ppm		false	false				Between	TT
9102_1388	StrepHop1K593A	271	269	RATLKVPTNLDNDAFDVGTLNTK	3	Mer2	163	160	YNSKITR	4	119	4	895.72437376441	3578.8683891901237	895.7245943425	3578.869271502484	-0.24653383328178113		9102	JOW_594_XL1_XiViewer_spectra.mgf	JOW_594_XL1_XiViewer_spectra.mgf	2569		196.08479216	20.0 ppm		false	false				Between	TT
9102_2415	StrepHop1K593A	271	269	RATLKVPTNLDNDAFDVGTLNTK	3	Mer2	163	160	YNSKITR	4	153	4	895.72453989194	3578.869053700244	895.7245943425	3578.869271502484	-0.06085783624252916		9102	JOW_594_XL1_XiViewer_spectra.mgf	JOW_594_XL1_XiViewer_spectra.mgf	280		196.08479216	20.0 ppm		false	false				Between	TT
9102_2464	StrepHop1K593A	271	270	ATLKVPTNLDNDAFDVGTLNTK	2	Mer2	163	160	YNSKITR	4	110	4	856.7006142897411	3422.7733512914483	856.6993166025	3422.7681605424837	1.5165353658742395		9102	JOW_594_XL1_XiViewer_spectra.mgf	JOW_594_XL1_XiViewer_spectra.mgf	3543		196.08479216	20.0 ppm		false	false				Between	TT
9102_1102	Mer2	97	94	SLNKFNQLLEQDAATNGNVK	4	Mer2	82	80	LIKVLNENSK	3	162	4	889.984892370271	3555.910463613568	889.979694615	3555.8896725924837	5.8469252419522535		9102	JOW_594_XL1_XiViewer_spectra.mgf	JOW_594_XL1_XiViewer_spectra.mgf	2161		196.08479216	20.0 ppm		false	false				Self	TT
9102_775	Mer2	97	94	SLNKFNQLLEQDAATNGNVK	4	Mer2	82	80	LIKVLNENSK	3	193	3	1186.301555784375	3555.882837952488	1186.3038340266667	3555.889672679363	-1.9220863142347537		9102	JOW_594_XL1_XiViewer_spectra.mgf	JOW_594_XL1_XiViewer_spectra.mgf	1210		196.08479216	20.0 ppm		false	false				Self	TT
9102_1103	Mer2	205	199	VLLSLSKDMHSLQTR	7	Mer2	205	199	VLLSLSKDMHSLQTR	7	226	6	609.337750993229	3649.9828471581	609.3347378733333	3649.964768438726	4.953121611012711		9102	JOW_594_XL1_XiViewer_spectra.mgf	JOW_594_XL1_XiViewer_spectra.mgf	173		392.16958432	20.0 ppm		false	false				Self	TT
9102_1104	Mer2	205	199	VLLSLSKDMHSLQTR	7	Mer2	205	199	VLLSLSKDMHSLQTR	7	238	5	731.003560511911	3649.98142022516	731.000230172	3649.964768525605	4.562153503132961		9102	JOW_594_XL1_XiViewer_spectra.mgf	JOW_594_XL1_XiViewer_spectra.mgf	3047		392.16958432	20.0 ppm		false	false				Self	TT
9102_1105	Mer2	205	199	VLLSLSKDMHSLQTR	7	Mer2	205	199	VLLSLSKDMHSLQTR	7	148	4	913.5030901774929	3649.9832548424556	913.49846862	3649.964768612484	5.064769427517912		9102	JOW_594_XL1_XiViewer_spectra.mgf	JOW_594_XL1_XiViewer_spectra.mgf	1569		392.16958432	20.0 ppm		false	false				Self	TT
9102_776	Mer2	205	199	VLLSLSKDMHSLQTR	7	Mer2	205	199	VLLSLSKDMHSLQTR	7	224	5	730.9984383534378	3649.955809432794	731.000230172	3649.964768525605	-2.4545696682441793		9102	JOW_594_XL1_XiViewer_spectra.mgf	JOW_594_XL1_XiViewer_spectra.mgf	2100		392.16958432	20.0 ppm		false	false				Self	TT
9102_1412	Mer2	205	199	VLLSLSKDMHSLQTR	7	Mer2	205	199	VLLSLSKDMHSLQTR	7	192	6	609.335530183067	3649.969522297128	609.3347378733333	3649.964768438726	1.3024395312768176		9102	JOW_594_XL1_XiViewer_spectra.mgf	JOW_594_XL1_XiViewer_spectra.mgf	97		392.16958432	20.0 ppm		false	false				Self	TT
9102_2487	Mer2	205	199	VLLSLSKDMHSLQTR	7	Mer2	205	199	VLLSLSKDMHSLQTR	7	214	6	609.3336319417521	3649.958132849238	609.3347378733333	3649.964768438726	-1.8179872707792362		9102	JOW_594_XL1_XiViewer_spectra.mgf	JOW_594_XL1_XiViewer_spectra.mgf	592		392.16958432	20.0 ppm		false	false				Self	TT
9102_1107	StrepHop1K593A	271	269	RATLKVPTNLDNDAFDVGTLNTK	3	Mer2	0	1	GPGSMVAR	0	174	4	868.9552311548849	3471.7918187520236	868.9517799	3471.778013732484	3.9763543305552767		9102	JOW_594_XL1_XiViewer_spectra.mgf	JOW_594_XL1_XiViewer_spectra.mgf	768		196.08479216	20.0 ppm		false	false				Between	TT
9102_128	StrepHop1K593A	271	270	ATLKVPTNLDNDAFDVGTLNTK	2	StrepHop1K593A	628	620	SSVVNDTIKAK	9	115	4	926.738236007031	3702.923838160608	926.7401756825	3702.9315968624837	-2.0952863084142406		9102	JOW_594_XL1_XiViewer_spectra.mgf	JOW_594_XL1_XiViewer_spectra.mgf	228		196.08479216	20.0 ppm		false	false				Self	TT
9102_2435	StrepHop1K593A	271	269	RATLKVPTNLDNDAFDVGTLNTK	3	StrepHop1K593A	628	620	SSVVNDTIKAK	9	162	4	965.763818919933	3859.026169812216	965.7654534225	3859.0327078224836	-1.6942096019499715		9102	JOW_594_XL1_XiViewer_spectra.mgf	JOW_594_XL1_XiViewer_spectra.mgf	422		196.08479216	20.0 ppm		false	false				Self	TT
9102_2498	StrepHop1K593A	271	270	ATLKVPTNLDNDAFDVGTLNTK	2	StrepHop1K593A	628	620	SSVVNDTIKAK	9	112	4	926.740338154297	3702.932246749672	926.7401756825	3702.9315968624837	0.17550612833284804		9102	JOW_594_XL1_XiViewer_spectra.mgf	JOW_594_XL1_XiViewer_spectra.mgf	1876		196.08479216	20.0 ppm		false	false				Self	TT
9102_1206	Mer2	137	118	DLASQIENQLDKVSTAMLSKGDEK	20	Mer2	137	130	VSTAMLSKGDEK	8	179	5	817.012153579065	4080.0243855609297	817.012127	4080.0242526656048	0.03257218993464907		9102	JOW_594_XL1_XiViewer_spectra.mgf	JOW_594_XL1_XiViewer_spectra.mgf	1418		196.08479216	20.0 ppm		false	false				Self	TT
9102_63	Mer2	137	130	VSTAMLSKGDEK	8	Mer2	137	130	VSTAMLSKGDEK	8	153	5	546.077222106406	2725.349728197635	546.077555396	2725.351394645605	-0.6114616901087436		9102	JOW_594_XL1_XiViewer_spectra.mgf	JOW_594_XL1_XiViewer_spectra.mgf	671		392.16958432	20.0 ppm		false	false				Self	TT
9102_186	Mer2	137	130	VSTAMLSKGDEK	8	Mer2	137	130	VSTAMLSKGDEK	8	161	4	682.343582686719	2725.3452248793596	682.34512515	2725.3513947324836	-2.263874352466125		9102	JOW_594_XL1_XiViewer_spectra.mgf	JOW_594_XL1_XiViewer_spectra.mgf	2006		392.16958432	20.0 ppm		false	false				Self	TT
9102_187	Mer2	137	130	VSTAMLSKGDEK	8	Mer2	137	130	VSTAMLSKGDEK	8	218	3	909.456564025	2725.3478626743627	909.4577414066665	2725.351394819362	-1.2960328735104922		9102	JOW_594_XL1_XiViewer_spectra.mgf	JOW_594_XL1_XiViewer_spectra.mgf	233		392.16958432	20.0 ppm		false	false				Self	TT
9102_219	Mer2	137	130	VSTAMLSKGDEK	8	Mer2	137	130	VSTAMLSKGDEK	8	246	3	909.456686095313	2725.348228885302	909.4577414066665	2725.351394819362	-1.1616608655502996		9102	JOW_594_XL1_XiViewer_spectra.mgf	JOW_594_XL1_XiViewer_spectra.mgf	1878		392.16958432	20.0 ppm		false	false				Self	TT
9102_392	Mer2	137	130	VSTAMLSKGDEK	8	Mer2	137	130	VSTAMLSKGDEK	8	156	4	682.344193038281	2725.347666285608	682.34512515	2725.3513947324836	-1.3680609711532705		9102	JOW_594_XL1_XiViewer_spectra.mgf	JOW_594_XL1_XiViewer_spectra.mgf	571		392.16958432	20.0 ppm		false	false				Self	TT
9102_445	Mer2	137	130	VSTAMLSKGDEK	8	Mer2	137	130	VSTAMLSKGDEK	8	224	3	909.4558926382813	2725.3458485142064	909.4577414066665	2725.351394819362	-2.03507891362067		9102	JOW_594_XL1_XiViewer_spectra.mgf	JOW_594_XL1_XiViewer_spectra.mgf	3522		392.16958432	20.0 ppm		false	false				Self	TT
9102_677	Mer2	137	130	VSTAMLSKGDEK	8	Mer2	137	130	VSTAMLSKGDEK	8	134	5	546.0775399159379	2725.3513172452945	546.077555396	2725.351394645605	-0.02840012144992613		9102	JOW_594_XL1_XiViewer_spectra.mgf	JOW_594_XL1_XiViewer_spectra.mgf	278		392.16958432	20.0 ppm		false	false				Self	TT
9102_823	Mer2	137	118	DLASQIENQLDKVSTAMLSKGDEK	20	Mer2	137	130	VSTAMLSKGDEK	8	194	5	817.0104622792189	4080.0159290616994	817.012127	4080.0242526656048	-2.0400868695748358		9102	JOW_594_XL1_XiViewer_spectra.mgf	JOW_594_XL1_XiViewer_spectra.mgf	2664		196.08479216	20.0 ppm		false	false				Self	TT
9102_914	Mer2	137	130	VSTAMLSKGDEK	8	Mer2	137	130	VSTAMLSKGDEK	8	185	4	682.343476408594	2725.34479976686	682.34512515	2725.3513947324836	-2.4198588249607815		9102	JOW_594_XL1_XiViewer_spectra.mgf	JOW_594_XL1_XiViewer_spectra.mgf	3305		392.16958432	20.0 ppm		false	false				Self	TT
9102_1007	Mer2	137	130	VSTAMLSKGDEK	8	Mer2	137	130	VSTAMLSKGDEK	8	177	4	682.345323255469	2725.35218715436	682.34512515	2725.3513947324836	0.2907595247146248		9102	JOW_594_XL1_XiViewer_spectra.mgf	JOW_594_XL1_XiViewer_spectra.mgf	2632		392.16958432	20.0 ppm		false	false				Self	TT
9102_1299	Mer2	137	130	VSTAMLSKGDEK	8	Mer2	137	130	VSTAMLSKGDEK	8	193	3	909.454393444666	2725.341350933361	909.4577414066665	2725.351394819362	-3.6853544905824887		9102	JOW_594_XL1_XiViewer_spectra.mgf	JOW_594_XL1_XiViewer_spectra.mgf	2173		392.16958432	20.0 ppm		false	false				Self	TT
9102_1300	Mer2	137	130	VSTAMLSKGDEK	8	Mer2	137	130	VSTAMLSKGDEK	8	180	4	682.344254339266	2725.3479114895476	682.34512515	2725.3513947324836	-1.2780894759963062		9102	JOW_594_XL1_XiViewer_spectra.mgf	JOW_594_XL1_XiViewer_spectra.mgf	1734		392.16958432	20.0 ppm		false	false				Self	TT
9102_1306	Mer2	137	130	VSTAMLSKGDEK	8	Mer2	137	130	VSTAMLSKGDEK	8	124	4	682.345151384293	2725.351499669656	682.34512515	2725.3513947324836	0.03850408882494325		9102	JOW_594_XL1_XiViewer_spectra.mgf	JOW_594_XL1_XiViewer_spectra.mgf	76		392.16958432	20.0 ppm		false	false				Self	TT
9102_1312	Mer2	137	130	VSTAMLSKGDEK	8	Mer2	137	130	VSTAMLSKGDEK	8	118	4	682.34476419125	2725.3499508974837	682.34512515	2725.3513947324836	-0.5297793901765484		9102	JOW_594_XL1_XiViewer_spectra.mgf	JOW_594_XL1_XiViewer_spectra.mgf	2205		392.16958432	20.0 ppm		false	false				Self	TT
9102_1667	Mer2	137	130	VSTAMoxLSKGDEK	8	Mer2	137	130	VSTAMoxLSKGDEK	8	226	4	690.3430147426719	2757.3429531031716	690.34258245	2757.341223932484	0.6271152342913608		9102	JOW_594_XL1_XiViewer_spectra.mgf	JOW_594_XL1_XiViewer_spectra.mgf	3143		392.16958432	20.0 ppm		false	false				Self	TT
9102_1685	Mer2	137	130	VSTAMoxLSKGDEK	8	Mer2	137	130	VSTAMoxLSKGDEK	8	242	4	690.342043498044	2757.3390681246597	690.34258245	2757.341223932484	-0.7818429599958141		9102	JOW_594_XL1_XiViewer_spectra.mgf	JOW_594_XL1_XiViewer_spectra.mgf	161		392.16958432	20.0 ppm		false	false				Self	TT
9102_1775	Mer2	137	130	VSTAMoxLSKGDEK	8	Mer2	137	130	VSTAMLSKGDEK	8	110	4	686.343988136754	2741.3468466795	686.3438537999999	2741.3463093324835	0.19601573664905683		9102	JOW_594_XL1_XiViewer_spectra.mgf	JOW_594_XL1_XiViewer_spectra.mgf	3547		196.08479216	20.0 ppm		false	false				Self	TT
9102_1776	Mer2	137	130	VSTAMoxLSKGDEK	8	Mer2	137	130	VSTAMLSKGDEK	8	187	3	914.790213087866	2741.348809862961	914.7893796066666	2741.3463094193626	0.9121224814876698		9102	JOW_594_XL1_XiViewer_spectra.mgf	JOW_594_XL1_XiViewer_spectra.mgf	2590		196.08479216	20.0 ppm		false	false				Self	TT
9102_1780	Mer2	137	130	VSTAMoxLSKGDEK	8	Mer2	137	130	VSTAMLSKGDEK	8	189	5	549.276710047153	2741.3471679013696	549.276538316	2741.346309245605	0.3132241124601959		9102	JOW_594_XL1_XiViewer_spectra.mgf	JOW_594_XL1_XiViewer_spectra.mgf	975		196.08479216	20.0 ppm		false	false				Self	TT
9102_1784	Mer2	137	130	VSTAMoxLSKGDEK	8	Mer2	137	130	VSTAMLSKGDEK	8	200	4	686.343378325828	2741.344407435796	686.3438537999999	2741.3463093324835	-0.693781986342401		9102	JOW_594_XL1_XiViewer_spectra.mgf	JOW_594_XL1_XiViewer_spectra.mgf	2449		196.08479216	20.0 ppm		false	false				Self	TT
9102_1788	Mer2	137	130	VSTAMoxLSKGDEK	8	Mer2	137	130	VSTAMLSKGDEK	8	140	3	914.7887929896301	2741.344549568253	914.7893796066666	2741.3463094193626	-0.6419659943757733		9102	JOW_594_XL1_XiViewer_spectra.mgf	JOW_594_XL1_XiViewer_spectra.mgf	764		196.08479216	20.0 ppm		false	false				Self	TT
9102_1799	Mer2	137	130	VSTAMoxLSKGDEK	8	Mer2	137	130	VSTAMLSKGDEK	8	163	4	686.343335656911	2741.344236760128	686.3438537999999	2741.3463093324835	-0.756041784522057		9102	JOW_594_XL1_XiViewer_spectra.mgf	JOW_594_XL1_XiViewer_spectra.mgf	2364		196.08479216	20.0 ppm		false	false				Self	TT
9102_1801	Mer2	137	130	VSTAMoxLSKGDEK	8	Mer2	137	130	VSTAMLSKGDEK	8	115	3	914.789181775709	2741.34571592649	914.7893796066666	2741.3463094193626	-0.21649686164354687		9102	JOW_594_XL1_XiViewer_spectra.mgf	JOW_594_XL1_XiViewer_spectra.mgf	335		196.08479216	20.0 ppm		false	false				Self	TT
9102_2857	Mer2	137	130	VSTAMoxLSKGDEK	8	Mer2	137	130	VSTAMoxLSKGDEK	8	102	4	690.340592134805	2757.333262671704	690.34258245	2757.341223932484	-2.8872961790223015		9102	JOW_594_XL1_XiViewer_spectra.mgf	JOW_594_XL1_XiViewer_spectra.mgf	3494		392.16958432	20.0 ppm		false	false				Self	TT
9102_2886	Mer2	137	130	VSTAMoxLSKGDEK	8	Mer2	137	130	VSTAMLSKGDEK	8	126	4	686.344456663147	2741.3487207850717	686.3438537999999	2741.3463093324835	0.8796599612165982		9102	JOW_594_XL1_XiViewer_spectra.mgf	JOW_594_XL1_XiViewer_spectra.mgf	2297		196.08479216	20.0 ppm		false	false				Self	TT
9102_2887	Mer2	137	130	VSTAMoxLSKGDEK	8	Mer2	137	130	VSTAMLSKGDEK	8	182	3	914.793537708455	2741.358783724728	914.7893796066666	2741.3463094193626	4.5504303204483225		9102	JOW_594_XL1_XiViewer_spectra.mgf	JOW_594_XL1_XiViewer_spectra.mgf	647		196.08479216	20.0 ppm		false	false				Self	TT
9102_2891	Mer2	137	130	VSTAMoxLSKGDEK	8	Mer2	137	130	VSTAMLSKGDEK	8	104	4	686.344023465496	2741.346987994468	686.3438537999999	2741.3463093324835	0.2475652134603779		9102	JOW_594_XL1_XiViewer_spectra.mgf	JOW_594_XL1_XiViewer_spectra.mgf	2069		196.08479216	20.0 ppm		false	false				Self	TT
9102_2964	Mer2	137	130	VSTAMLSKGDEK	8	Mer2	137	130	VSTAMLSKGDEK	8	185	3	909.460290590465	2725.359042370758	909.4577414066665	2725.351394819362	2.806079028986281		9102	JOW_594_XL1_XiViewer_spectra.mgf	JOW_594_XL1_XiViewer_spectra.mgf	2634		392.16958432	20.0 ppm		false	false				Self	TT
9102_2965	Mer2	137	130	VSTAMLSKGDEK	8	Mer2	137	130	VSTAMLSKGDEK	8	115	5	546.078886324624	2725.358049288725	546.077555396	2725.351394645605	2.441755999959197		9102	JOW_594_XL1_XiViewer_spectra.mgf	JOW_594_XL1_XiViewer_spectra.mgf	1134		392.16958432	20.0 ppm		false	false				Self	TT
9102_3014	Mer2	137	130	VSTAMLSKGDEK	8	Mer2	137	130	VSTAMLSKGDEK	8	208	3	909.456517510195	2725.3477231299476	909.4577414066665	2725.351394819362	-1.3472352305243567		9102	JOW_594_XL1_XiViewer_spectra.mgf	JOW_594_XL1_XiViewer_spectra.mgf	1837		392.16958432	20.0 ppm		false	false				Self	TT
9102_3415	Mer2	137	130	VSTAMoxLSKGDEK	8	Mer2	137	130	VSTAMLSKGDEK	8	178	4	686.343978213992	2741.346806988452	686.3438537999999	2741.3463093324835	0.1815370669541967		9102	JOW_594_XL1_XiViewer_spectra.mgf	JOW_594_XL1_XiViewer_spectra.mgf	3283		196.08479216	20.0 ppm		false	false				Self	TT
9102_3416	Mer2	137	130	VSTAMoxLSKGDEK	8	Mer2	137	130	VSTAMLSKGDEK	8	209	3	914.790076028513	2741.348398684902	914.7893796066666	2741.3463094193626	0.7621311952257306		9102	JOW_594_XL1_XiViewer_spectra.mgf	JOW_594_XL1_XiViewer_spectra.mgf	2481		196.08479216	20.0 ppm		false	false				Self	TT
9102_3417	Mer2	137	130	VSTAMoxLSKGDEK	8	Mer2	137	130	VSTAMLSKGDEK	8	133	5	549.277509068769	2741.35116300945	549.276538316	2741.346309245605	1.7705766792684279		9102	JOW_594_XL1_XiViewer_spectra.mgf	JOW_594_XL1_XiViewer_spectra.mgf	2797		196.08479216	20.0 ppm		false	false				Self	TT
9102_1111	Mer2	113	98	FNQLLEQDAATNGNVKTLIK	16	Mer2	4	1	GPGSMVAR	4	204	4	797.421212319052	3185.6557434086917	797.419850015	3185.6502941924837	1.7105506583598076		9102	JOW_594_XL1_XiViewer_spectra.mgf	JOW_594_XL1_XiViewer_spectra.mgf	3465		196.08479216	20.0 ppm		false	false				Self	TT
9102_311	Mer2	113	98	FNQLLEQDAATNGNVKTLIK	16	Mer2	4	1	GPGSMVAR	4	197	5	638.137219665	3185.649715990605	638.137335288	3185.650294105605	-0.18147472161337377		9102	JOW_594_XL1_XiViewer_spectra.mgf	JOW_594_XL1_XiViewer_spectra.mgf	2336		196.08479216	20.0 ppm		false	false				Self	TT
9102_3107	Mer2	113	98	FNQLLEQDAATNGNVKTLIK	16	Mer2	4	1	GPGSMVAR	4	164	4	797.419487992849	3185.64884610388	797.419850015	3185.6502941924837	-0.4545660917349816		9102	JOW_594_XL1_XiViewer_spectra.mgf	JOW_594_XL1_XiViewer_spectra.mgf	2188		196.08479216	20.0 ppm		false	false				Self	TT
9102_1427	Mer2	114	98	FNQLLEQDAATNGNVKTLIK	17	Mer2	0	1	GPGSMVAR	0	209	4	797.4194119394031	3185.648541890096	797.419850015	3185.6502941924837	-0.5500611259034902		9102	JOW_594_XL1_XiViewer_spectra.mgf	JOW_594_XL1_XiViewer_spectra.mgf	2102		196.08479216	20.0 ppm		false	false				Self	TT
9102_1553	Mer2	114	114	TLIKDLASQIENQLDK	1	Mer2	0	1	GPGSMVAR	0	164	4	700.373520314675	2797.464975391184	700.373374235	2797.464391072484	0.20887440136349467		9102	JOW_594_XL1_XiViewer_spectra.mgf	JOW_594_XL1_XiViewer_spectra.mgf	1990		196.08479216	20.0 ppm		false	false				Self	TT
9102_2507	Mer2	114	98	FNQLLEQDAATNGNVKTLIK	17	Mer2	0	1	GPGSMVAR	0	178	4	797.4205582464481	3185.653127118276	797.419850015	3185.6502941924837	0.8892770803130581		9102	JOW_594_XL1_XiViewer_spectra.mgf	JOW_594_XL1_XiViewer_spectra.mgf	3033		196.08479216	20.0 ppm		false	false				Self	TT
9102_3155	Mer2	114	114	TLIKDLASQIENQLDK	1	Mer2	0	1	GPGSMVAR	0	144	4	700.3740443402	2797.467071493284	700.373374235	2797.464391072484	0.9581608290047418		9102	JOW_594_XL1_XiViewer_spectra.mgf	JOW_594_XL1_XiViewer_spectra.mgf	2987		196.08479216	20.0 ppm		false	false				Self	TT
9102_3498	Mer2	114	98	FNQLLEQDAATNGNVKTLIK	17	Mer2	0	1	GPGSMVAR	0	163	4	797.419878497435	3185.650408122224	797.419850015	3185.6502941924837	0.0357634170697562		9102	JOW_594_XL1_XiViewer_spectra.mgf	JOW_594_XL1_XiViewer_spectra.mgf	2124		196.08479216	20.0 ppm		false	false				Self	TT
9102_1114	Mer2	97	94	SLNKFNQLLEQDAATNGNVK	4	Mer2	0	1	GPGSMVAR	0	151	3	1058.543986869774	3172.610131208685	1058.53844569	3172.593507669362	5.239731873126339		9102	JOW_594_XL1_XiViewer_spectra.mgf	JOW_594_XL1_XiViewer_spectra.mgf	1638		196.08479216	20.0 ppm		false	false				Self	TT
9102_1115	Mer2	97	94	SLNKFNQLLEQDAATNGNVK	4	Mer2	0	1	GPGSMVAR	0	168	4	794.158602278844	3172.60530324786	794.1556533625	3172.5935075824837	3.717988247791765		9102	JOW_594_XL1_XiViewer_spectra.mgf	JOW_594_XL1_XiViewer_spectra.mgf	1487		196.08479216	20.0 ppm		false	false				Self	TT
9102_641	Mer2	97	94	SLNKFNQLLEQDAATNGNVK	4	Mer2	0	1	GPGSMVAR	0	170	3	1058.537029417188	3172.589258850927	1058.53844569	3172.593507669362	-1.339225597322978		9102	JOW_594_XL1_XiViewer_spectra.mgf	JOW_594_XL1_XiViewer_spectra.mgf	3482		196.08479216	20.0 ppm		false	false				Self	TT
9102_2509	Mer2	97	94	SLNKFNQLLEQDAATNGNVK	4	Mer2	0	1	GPGSMVAR	0	144	3	1058.537943781585	3172.592001944118	1058.53844569	3172.593507669362	-0.47460389766361094		9102	JOW_594_XL1_XiViewer_spectra.mgf	JOW_594_XL1_XiViewer_spectra.mgf	1527		196.08479216	20.0 ppm		false	false				Self	TT
9102_3108	Mer2	97	94	SLNKFNQLLEQDAATNGNVK	4	Mer2	0	1	GPGSMVAR	0	148	3	1058.5383656149581	3172.5932674442374	1058.53844569	3172.593507669362	-0.07571884775590804		9102	JOW_594_XL1_XiViewer_spectra.mgf	JOW_594_XL1_XiViewer_spectra.mgf	1540		196.08479216	20.0 ppm		false	false				Self	TT
9102_521	StrepHop1K593A	291	274	VPTNLDNDAFDVGTLNTKHHK	18	StrepHop1K593A	239	226	FIIITQSLEPLPQKK	14	100	6	715.222433165625	4285.290940192475	715.219721325	4285.2746691487255	3.7969663571346453		9102	JOW_594_XL1_XiViewer_spectra.mgf	JOW_594_XL1_XiViewer_spectra.mgf	2911		196.08479216	20.0 ppm		false	false				Self	TT
9102_1117	StrepHop1K593A	239	225	RFIIITQSLEPLPQKK	15	StrepHop1K593A	651	649	TLKSNW	3	188	4	714.412703012943	2853.621706184256	714.4101883999999	2853.6116477324836	3.524814520655171		9102	JOW_594_XL1_XiViewer_spectra.mgf	JOW_594_XL1_XiViewer_spectra.mgf	589		196.08479216	20.0 ppm		false	false				Self	TT
9102_1119	StrepHop1K593A	239	225	RFIIITQSLEPLPQKK	15	StrepHop1K593A	651	649	TLKSNW	3	140	5	571.731669534695	2853.62196533908	571.729605996	2853.611647645605	3.6156613964727375		9102	JOW_594_XL1_XiViewer_spectra.mgf	JOW_594_XL1_XiViewer_spectra.mgf	3095		196.08479216	20.0 ppm		false	false				Self	TT
9102_1124	StrepHop1K593A	239	225	RFIIITQSLEPLPQKK	15	StrepHop1K593A	651	649	TLKSNW	3	189	4	714.4126287072611	2853.6214089615282	714.4101883999999	2853.6116477324836	3.420657836334131		9102	JOW_594_XL1_XiViewer_spectra.mgf	JOW_594_XL1_XiViewer_spectra.mgf	618		196.08479216	20.0 ppm		false	false				Self	TT
9102_1130	StrepHop1K593A	239	225	RFIIITQSLEPLPQKK	15	StrepHop1K593A	651	649	TLKSNW	3	140	4	714.411861749297	2853.618341129672	714.4101883999999	2853.6116477324836	2.3455879827750445		9102	JOW_594_XL1_XiViewer_spectra.mgf	JOW_594_XL1_XiViewer_spectra.mgf	343		196.08479216	20.0 ppm		false	false				Self	TT
9102_1169	StrepHop1K593A	239	226	FIIITQSLEPLPQKK	14	StrepHop1K593A	651	649	TLKSNW	3	157	4	675.387944389483	2697.522671690416	675.38491066	2697.5105367724836	4.498561828293485		9102	JOW_594_XL1_XiViewer_spectra.mgf	JOW_594_XL1_XiViewer_spectra.mgf	3221		196.08479216	20.0 ppm		false	false				Self	TT
9102_1171	StrepHop1K593A	239	226	FIIITQSLEPLPQKK	14	StrepHop1K593A	651	649	TLKSNW	3	161	5	540.511215674746	2697.519696039335	540.509383804	2697.510536685605	3.39548394914145		9102	JOW_594_XL1_XiViewer_spectra.mgf	JOW_594_XL1_XiViewer_spectra.mgf	694		196.08479216	20.0 ppm		false	false				Self	TT
9102_1174	StrepHop1K593A	239	226	FIIITQSLEPLPQKK	14	StrepHop1K593A	651	649	TLKSNW	3	162	3	900.1808229116801	2697.5206393344033	900.17745542	2697.5105368593627	3.745110501922851		9102	JOW_594_XL1_XiViewer_spectra.mgf	JOW_594_XL1_XiViewer_spectra.mgf	2501		196.08479216	20.0 ppm		false	false				Self	TT
9102_1175	StrepHop1K593A	239	226	FIIITQSLEPLPQKK	14	StrepHop1K593A	651	649	TLKSNW	3	137	4	675.387713350534	2697.52174753462	675.38491066	2697.5105367724836	4.1559660225198165		9102	JOW_594_XL1_XiViewer_spectra.mgf	JOW_594_XL1_XiViewer_spectra.mgf	1872		196.08479216	20.0 ppm		false	false				Self	TT
9102_1179	StrepHop1K593A	239	226	FIIITQSLEPLPQKK	14	StrepHop1K593A	651	649	TLKSNW	3	149	4	675.3842164132379	2697.5077597854356	675.38491066	2697.5105367724836	-1.0294629104061184		9102	JOW_594_XL1_XiViewer_spectra.mgf	JOW_594_XL1_XiViewer_spectra.mgf	152		196.08479216	20.0 ppm		false	false				Self	TT
9102_143	StrepHop1K593A	239	226	FIIITQSLEPLPQKK	14	StrepHop1K593A	651	649	TLKSNW	3	101	2	1349.759797209375	2697.505041484992	1349.76254494	2697.510536946242	-2.03723439625255		9102	JOW_594_XL1_XiViewer_spectra.mgf	JOW_594_XL1_XiViewer_spectra.mgf	458		196.08479216	20.0 ppm		false	false				Self	TT
9102_146	StrepHop1K593A	239	226	FIIITQSLEPLPQKK	14	StrepHop1K593A	651	649	TLKSNW	3	117	3	900.175191954688	2697.503746463427	900.17745542	2697.5105368593627	-2.517282450952457		9102	JOW_594_XL1_XiViewer_spectra.mgf	JOW_594_XL1_XiViewer_spectra.mgf	2932		196.08479216	20.0 ppm		false	false				Self	TT
9102_346	StrepHop1K593A	239	226	FIIITQSLEPLPQKK	14	StrepHop1K593A	651	649	TLKSNW	3	114	4	675.3845372765629	2697.5090432387356	675.38491066	2697.5105367724836	-0.5536711452019873		9102	JOW_594_XL1_XiViewer_spectra.mgf	JOW_594_XL1_XiViewer_spectra.mgf	1303		196.08479216	20.0 ppm		false	false				Self	TT
9102_370	StrepHop1K593A	239	226	FIIITQSLEPLPQKK	14	StrepHop1K593A	651	649	TLKSNW	3	108	3	900.177389220313	2697.510338260302	900.17745542	2697.5105368593627	-0.07362308987554061		9102	JOW_594_XL1_XiViewer_spectra.mgf	JOW_594_XL1_XiViewer_spectra.mgf	1953		196.08479216	20.0 ppm		false	false				Self	TT
9102_994	StrepHop1K593A	239	226	FIIITQSLEPLPQKK	14	StrepHop1K593A	651	649	TLKSNW	3	128	3	900.1744406101559	2697.5014924298303	900.17745542	2697.5105368593627	-3.3528801496187732		9102	JOW_594_XL1_XiViewer_spectra.mgf	JOW_594_XL1_XiViewer_spectra.mgf	2499		196.08479216	20.0 ppm		false	false				Self	TT
9102_1430	StrepHop1K593A	239	225	RFIIITQSLEPLPQKK	15	StrepHop1K593A	651	649	TLKSNW	3	149	4	714.410392854471	2853.6124655503677	714.4101883999999	2853.6116477324836	0.28659046327348686		9102	JOW_594_XL1_XiViewer_spectra.mgf	JOW_594_XL1_XiViewer_spectra.mgf	2543		196.08479216	20.0 ppm		false	false				Self	TT
9102_1432	StrepHop1K593A	239	225	RFIIITQSLEPLPQKK	15	StrepHop1K593A	651	649	TLKSNW	3	152	5	571.729790878225	2853.6125720567297	571.729605996	2853.611647645605	0.32394426393139786		9102	JOW_594_XL1_XiViewer_spectra.mgf	JOW_594_XL1_XiViewer_spectra.mgf	217		196.08479216	20.0 ppm		false	false				Self	TT
9102_1437	StrepHop1K593A	239	225	RFIIITQSLEPLPQKK	15	StrepHop1K593A	651	649	TLKSNW	3	127	4	714.4098170224389	2853.6101622222395	714.4101883999999	2853.6116477324836	-0.520571972440004		9102	JOW_594_XL1_XiViewer_spectra.mgf	JOW_594_XL1_XiViewer_spectra.mgf	969		196.08479216	20.0 ppm		false	false				Self	TT
9102_1445	StrepHop1K593A	239	225	RFIIITQSLEPLPQKK	15	StrepHop1K593A	651	649	TLKSNW	3	109	4	714.410333508858	2853.612228167916	714.4101883999999	2853.6116477324836	0.20340379279465345		9102	JOW_594_XL1_XiViewer_spectra.mgf	JOW_594_XL1_XiViewer_spectra.mgf	2308		196.08479216	20.0 ppm		false	false				Self	TT
9102_1502	StrepHop1K593A	239	226	FIIITQSLEPLPQKK	14	StrepHop1K593A	651	649	TLKSNW	3	107	3	900.17713103886	2697.509563715943	900.17745542	2697.5105368593627	-0.3607561143672036		9102	JOW_594_XL1_XiViewer_spectra.mgf	JOW_594_XL1_XiViewer_spectra.mgf	1034		196.08479216	20.0 ppm		false	false				Self	TT
9102_1507	StrepHop1K593A	239	226	FIIITQSLEPLPQKK	14	StrepHop1K593A	651	649	TLKSNW	3	135	3	900.174868660946	2697.5027765822006	900.17745542	2697.5105368593627	-2.8768292305323113		9102	JOW_594_XL1_XiViewer_spectra.mgf	JOW_594_XL1_XiViewer_spectra.mgf	1459		196.08479216	20.0 ppm		false	false				Self	TT
9102_1511	StrepHop1K593A	239	226	FIIITQSLEPLPQKK	14	StrepHop1K593A	651	649	TLKSNW	3	115	3	900.177538141646	2697.5107850243007	900.17745542	2697.5105368593627	0.09199776411103391		9102	JOW_594_XL1_XiViewer_spectra.mgf	JOW_594_XL1_XiViewer_spectra.mgf	462		196.08479216	20.0 ppm		false	false				Self	TT
9102_1513	StrepHop1K593A	239	226	FIIITQSLEPLPQKK	14	StrepHop1K593A	651	649	TLKSNW	3	112	4	675.384715436638	2697.5097558790358	675.38491066	2697.5105367724836	-0.28948670903654894		9102	JOW_594_XL1_XiViewer_spectra.mgf	JOW_594_XL1_XiViewer_spectra.mgf	1474		196.08479216	20.0 ppm		false	false				Self	TT
9102_1517	StrepHop1K593A	239	226	FIIITQSLEPLPQKK	14	StrepHop1K593A	651	649	TLKSNW	3	103	4	675.384349350866	2697.508291535948	675.38491066	2697.5105367724836	-0.8323365210230652		9102	JOW_594_XL1_XiViewer_spectra.mgf	JOW_594_XL1_XiViewer_spectra.mgf	2697		196.08479216	20.0 ppm		false	false				Self	TT
9102_1575	StrepHop1K593A	239	226	FIIITQSLEPLPQKK	14	StrepHop1K593A	651	649	TLKSNW	3	121	3	900.1795315641141	2697.5167652917053	900.17745542	2697.5105368593627	2.3089557047095792		9102	JOW_594_XL1_XiViewer_spectra.mgf	JOW_594_XL1_XiViewer_spectra.mgf	291		196.08479216	20.0 ppm		false	false				Self	TT
9102_1960	StrepHop1K593A	239	226	FIIITQSLEPLPQKK	14	StrepHop1K593A	651	649	TLKSNW	3	139	3	900.176832451117	2697.508667952714	900.17745542	2697.5105368593627	-0.6928264498643978		9102	JOW_594_XL1_XiViewer_spectra.mgf	JOW_594_XL1_XiViewer_spectra.mgf	1372		196.08479216	20.0 ppm		false	false				Self	TT
9102_1963	StrepHop1K593A	239	226	FIIITQSLEPLPQKK	14	StrepHop1K593A	651	649	TLKSNW	3	168	3	900.178106725515	2697.5124907759077	900.17745542	2697.5105368593627	0.7243406534890778		9102	JOW_594_XL1_XiViewer_spectra.mgf	JOW_594_XL1_XiViewer_spectra.mgf	1887		196.08479216	20.0 ppm		false	false				Self	TT
9102_1965	StrepHop1K593A	239	226	FIIITQSLEPLPQKK	14	StrepHop1K593A	651	649	TLKSNW	3	127	3	900.176941700419	2697.50899570062	900.17745542	2697.5105368593627	-0.5713263106038566		9102	JOW_594_XL1_XiViewer_spectra.mgf	JOW_594_XL1_XiViewer_spectra.mgf	1321		196.08479216	20.0 ppm		false	false				Self	TT
9102_2204	StrepHop1K593A	239	225	RFIIITQSLEPLPQKK	15	StrepHop1K593A	651	649	TLKSNW	3	105	4	714.4101709325121	2853.611577862532	714.4101883999999	2853.6116477324836	-0.024484744256897648		9102	JOW_594_XL1_XiViewer_spectra.mgf	JOW_594_XL1_XiViewer_spectra.mgf	1992		196.08479216	20.0 ppm		false	false				Self	TT
9102_2215	StrepHop1K593A	239	226	FIIITQSLEPLPQKK	14	StrepHop1K593A	651	649	TLKSNW	3	144	4	675.384840273092	2697.510255224852	675.38491066	2697.5105367724836	-0.10437313516271149		9102	JOW_594_XL1_XiViewer_spectra.mgf	JOW_594_XL1_XiViewer_spectra.mgf	1724		196.08479216	20.0 ppm		false	false				Self	TT
9102_2219	StrepHop1K593A	239	226	FIIITQSLEPLPQKK	14	StrepHop1K593A	651	649	TLKSNW	3	131	3	900.17755051902	2697.510822156423	900.17745542	2697.5105368593627	0.1057630938774398		9102	JOW_594_XL1_XiViewer_spectra.mgf	JOW_594_XL1_XiViewer_spectra.mgf	3076		196.08479216	20.0 ppm		false	false				Self	TT
9102_2511	StrepHop1K593A	239	225	RFIIITQSLEPLPQKK	15	StrepHop1K593A	651	649	TLKSNW	3	179	4	714.409897620695	2853.610484615264	714.4101883999999	2853.6116477324836	-0.4075947827729105		9102	JOW_594_XL1_XiViewer_spectra.mgf	JOW_594_XL1_XiViewer_spectra.mgf	2268		196.08479216	20.0 ppm		false	false				Self	TT
9102_2514	StrepHop1K593A	239	225	RFIIITQSLEPLPQKK	15	StrepHop1K593A	651	649	TLKSNW	3	101	5	571.729502546464	2853.611130397925	571.729605996	2853.611647645605	-0.18126071231019283		9102	JOW_594_XL1_XiViewer_spectra.mgf	JOW_594_XL1_XiViewer_spectra.mgf	2083		196.08479216	20.0 ppm		false	false				Self	TT
9102_2516	StrepHop1K593A	239	225	RFIIITQSLEPLPQKK	15	StrepHop1K593A	651	649	TLKSNW	3	181	4	714.4086669940871	2853.605562108832	714.4101883999999	2853.6116477324836	-2.1326040129711523		9102	JOW_594_XL1_XiViewer_spectra.mgf	JOW_594_XL1_XiViewer_spectra.mgf	1081		196.08479216	20.0 ppm		false	false				Self	TT
9102_2524	StrepHop1K593A	239	225	RFIIITQSLEPLPQKK	15	StrepHop1K593A	651	649	TLKSNW	3	141	4	714.4098736831489	2853.6103888650796	714.4101883999999	2853.6116477324836	-0.4411488174911589		9102	JOW_594_XL1_XiViewer_spectra.mgf	JOW_594_XL1_XiViewer_spectra.mgf	2984		196.08479216	20.0 ppm		false	false				Self	TT
9102_2532	StrepHop1K593A	239	225	RFIIITQSLEPLPQKK	15	StrepHop1K593A	651	649	TLKSNW	3	132	4	714.4093300334121	2853.608214266132	714.4101883999999	2853.6116477324836	-1.203200286269186		9102	JOW_594_XL1_XiViewer_spectra.mgf	JOW_594_XL1_XiViewer_spectra.mgf	3260		196.08479216	20.0 ppm		false	false				Self	TT
9102_2536	StrepHop1K593A	239	225	RFIIITQSLEPLPQKK	15	StrepHop1K593A	651	649	TLKSNW	3	132	4	714.4094504855431	2853.608696074656	714.4101883999999	2853.6116477324836	-1.0343586275300851		9102	JOW_594_XL1_XiViewer_spectra.mgf	JOW_594_XL1_XiViewer_spectra.mgf	999		196.08479216	20.0 ppm		false	false				Self	TT
9102_2549	StrepHop1K593A	239	225	RFIIITQSLEPLPQKK	15	StrepHop1K593A	651	649	TLKSNW	3	111	4	714.4111198954699	2853.6153737143636	714.4101883999999	2853.6116477324836	1.3057074122236796		9102	JOW_594_XL1_XiViewer_spectra.mgf	JOW_594_XL1_XiViewer_spectra.mgf	2461		196.08479216	20.0 ppm		false	false				Self	TT
9102_2597	StrepHop1K593A	239	226	FIIITQSLEPLPQKK	14	StrepHop1K593A	651	649	TLKSNW	3	118	4	675.384563643616	2697.509148706948	675.38491066	2697.5105367724836	-0.514572794682809		9102	JOW_594_XL1_XiViewer_spectra.mgf	JOW_594_XL1_XiViewer_spectra.mgf	2608		196.08479216	20.0 ppm		false	false				Self	TT
9102_2598	StrepHop1K593A	239	226	FIIITQSLEPLPQKK	14	StrepHop1K593A	651	649	TLKSNW	3	136	3	900.1760378063409	2697.5062840183855	900.17745542	2697.5105368593627	-1.5765799314130036		9102	JOW_594_XL1_XiViewer_spectra.mgf	JOW_594_XL1_XiViewer_spectra.mgf	1865		196.08479216	20.0 ppm		false	false				Self	TT
9102_2599	StrepHop1K593A	239	226	FIIITQSLEPLPQKK	14	StrepHop1K593A	651	649	TLKSNW	3	102	2	1349.762389067488	2697.510225201218	1349.76254494	2697.510536946242	-0.11556767616727785		9102	JOW_594_XL1_XiViewer_spectra.mgf	JOW_594_XL1_XiViewer_spectra.mgf	2820		196.08479216	20.0 ppm		false	false				Self	TT
9102_2600	StrepHop1K593A	239	226	FIIITQSLEPLPQKK	14	StrepHop1K593A	651	649	TLKSNW	3	123	5	540.508681850574	2697.5070269184753	540.509383804	2697.510536685605	-1.3011134088511866		9102	JOW_594_XL1_XiViewer_spectra.mgf	JOW_594_XL1_XiViewer_spectra.mgf	995		196.08479216	20.0 ppm		false	false				Self	TT
9102_2602	StrepHop1K593A	239	226	FIIITQSLEPLPQKK	14	StrepHop1K593A	651	649	TLKSNW	3	158	4	675.3832047274379	2697.5037130422356	675.38491066	2697.5105367724836	-2.529639886478475		9102	JOW_594_XL1_XiViewer_spectra.mgf	JOW_594_XL1_XiViewer_spectra.mgf	2038		196.08479216	20.0 ppm		false	false				Self	TT
9102_2603	StrepHop1K593A	239	226	FIIITQSLEPLPQKK	14	StrepHop1K593A	651	649	TLKSNW	3	130	3	900.175293480727	2697.504051041544	900.17745542	2697.5105368593627	-2.4043716346092583		9102	JOW_594_XL1_XiViewer_spectra.mgf	JOW_594_XL1_XiViewer_spectra.mgf	1008		196.08479216	20.0 ppm		false	false				Self	TT
9102_2607	StrepHop1K593A	239	226	FIIITQSLEPLPQKK	14	StrepHop1K593A	651	649	TLKSNW	3	151	4	675.384245089759	2697.50787449152	675.38491066	2697.5105367724836	-0.986939968319847		9102	JOW_594_XL1_XiViewer_spectra.mgf	JOW_594_XL1_XiViewer_spectra.mgf	1369		196.08479216	20.0 ppm		false	false				Self	TT
9102_2608	StrepHop1K593A	239	226	FIIITQSLEPLPQKK	14	StrepHop1K593A	651	649	TLKSNW	3	114	3	900.176703427879	2697.5082808829998	900.17745542	2697.5105368593627	-0.8363179057420412		9102	JOW_594_XL1_XiViewer_spectra.mgf	JOW_594_XL1_XiViewer_spectra.mgf	1064		196.08479216	20.0 ppm		false	false				Self	TT
9102_2624	StrepHop1K593A	239	226	FIIITQSLEPLPQKK	14	StrepHop1K593A	651	649	TLKSNW	3	123	3	900.174726973028	2697.5023515184466	900.17745542	2697.5105368593627	-3.034405539550933		9102	JOW_594_XL1_XiViewer_spectra.mgf	JOW_594_XL1_XiViewer_spectra.mgf	955		196.08479216	20.0 ppm		false	false				Self	TT
9102_2629	StrepHop1K593A	239	226	FIIITQSLEPLPQKK	14	StrepHop1K593A	651	649	TLKSNW	3	131	4	675.3855488897	2697.5130896912838	675.38491066	2697.5105367724836	0.9463980827206004		9102	JOW_594_XL1_XiViewer_spectra.mgf	JOW_594_XL1_XiViewer_spectra.mgf	1063		196.08479216	20.0 ppm		false	false				Self	TT
9102_2631	StrepHop1K593A	239	226	FIIITQSLEPLPQKK	14	StrepHop1K593A	651	649	TLKSNW	3	128	3	900.178068379007	2697.5123757363835	900.17745542	2697.5105368593627	0.6816941011893122		9102	JOW_594_XL1_XiViewer_spectra.mgf	JOW_594_XL1_XiViewer_spectra.mgf	2381		196.08479216	20.0 ppm		false	false				Self	TT
9102_2636	StrepHop1K593A	239	226	FIIITQSLEPLPQKK	14	StrepHop1K593A	651	649	TLKSNW	3	122	3	900.17689008234	2697.508840846383	900.17745542	2697.5105368593627	-0.6287326616484676		9102	JOW_594_XL1_XiViewer_spectra.mgf	JOW_594_XL1_XiViewer_spectra.mgf	893		196.08479216	20.0 ppm		false	false				Self	TT
9102_2643	StrepHop1K593A	239	226	FIIITQSLEPLPQKK	14	StrepHop1K593A	651	649	TLKSNW	3	147	4	675.385100337808	2697.511295483716	675.38491066	2697.5105367724836	0.28126349162406744		9102	JOW_594_XL1_XiViewer_spectra.mgf	JOW_594_XL1_XiViewer_spectra.mgf	3254		196.08479216	20.0 ppm		false	false				Self	TT
9102_2644	StrepHop1K593A	239	226	FIIITQSLEPLPQKK	14	StrepHop1K593A	651	649	TLKSNW	3	135	3	900.177241027196	2697.509893680951	900.17745542	2697.5105368593627	-0.2384340683766199		9102	JOW_594_XL1_XiViewer_spectra.mgf	JOW_594_XL1_XiViewer_spectra.mgf	1703		196.08479216	20.0 ppm		false	false				Self	TT
9102_2664	StrepHop1K593A	239	226	FIIITQSLEPLPQKK	14	StrepHop1K593A	651	649	TLKSNW	3	134	3	900.1774724580509	2697.5105879735156	900.17745542	2697.5105368593627	0.018948638843202182		9102	JOW_594_XL1_XiViewer_spectra.mgf	JOW_594_XL1_XiViewer_spectra.mgf	321		196.08479216	20.0 ppm		false	false				Self	TT
9102_2831	StrepHop1K593A	239	226	FIIITQSLEPLPQKK	14	StrepHop1K593A	651	649	TLKSNW	3	103	3	900.178547855251	2697.513814165116	900.17745542	2697.5105368593627	1.2149371461169183		9102	JOW_594_XL1_XiViewer_spectra.mgf	JOW_594_XL1_XiViewer_spectra.mgf	3344		196.08479216	20.0 ppm		false	false				Self	TT
9102_2836	StrepHop1K593A	239	226	FIIITQSLEPLPQKK	14	StrepHop1K593A	651	649	TLKSNW	3	142	3	900.1848717281149	2697.5327857837074	900.17745542	2697.5105368593627	8.247947150040867		9102	JOW_594_XL1_XiViewer_spectra.mgf	JOW_594_XL1_XiViewer_spectra.mgf	2491		196.08479216	20.0 ppm		false	false				Self	TT
9102_3110	StrepHop1K593A	239	225	RFIIITQSLEPLPQKK	15	StrepHop1K593A	651	649	TLKSNW	3	213	4	714.410452011565	2853.612702178744	714.4101883999999	2853.6116477324836	0.369512880660888		9102	JOW_594_XL1_XiViewer_spectra.mgf	JOW_594_XL1_XiViewer_spectra.mgf	2898		196.08479216	20.0 ppm		false	false				Self	TT
9102_3143	StrepHop1K593A	239	226	FIIITQSLEPLPQKK	14	StrepHop1K593A	651	649	TLKSNW	3	143	3	900.176326585687	2697.5071503564236	900.17745542	2697.5105368593627	-1.2554178724388623		9102	JOW_594_XL1_XiViewer_spectra.mgf	JOW_594_XL1_XiViewer_spectra.mgf	605		196.08479216	20.0 ppm		false	false				Self	TT
9102_3144	StrepHop1K593A	239	226	FIIITQSLEPLPQKK	14	StrepHop1K593A	651	649	TLKSNW	3	116	4	675.38452682237	2697.509001421964	675.38491066	2697.5105367724836	-0.5691731315444607		9102	JOW_594_XL1_XiViewer_spectra.mgf	JOW_594_XL1_XiViewer_spectra.mgf	376		196.08479216	20.0 ppm		false	false				Self	TT
9102_3146	StrepHop1K593A	239	226	FIIITQSLEPLPQKK	14	StrepHop1K593A	651	649	TLKSNW	3	148	3	900.1778196423829	2697.5116295265116	900.17745542	2697.5105368593627	0.40506501604555756		9102	JOW_594_XL1_XiViewer_spectra.mgf	JOW_594_XL1_XiViewer_spectra.mgf	547		196.08479216	20.0 ppm		false	false				Self	TT
9102_3508	StrepHop1K593A	239	226	FIIITQSLEPLPQKK	14	StrepHop1K593A	651	649	TLKSNW	3	101	4	675.386029216669	2697.51501099916	675.38491066	2697.5105367724836	1.6586503056802222		9102	JOW_594_XL1_XiViewer_spectra.mgf	JOW_594_XL1_XiViewer_spectra.mgf	796		196.08479216	20.0 ppm		false	false				Self	TT
9102_3510	StrepHop1K593A	239	226	FIIITQSLEPLPQKK	14	StrepHop1K593A	651	649	TLKSNW	3	112	3	900.177182289496	2697.509717467851	900.17745542	2697.5105368593627	-0.30375841008656695		9102	JOW_594_XL1_XiViewer_spectra.mgf	JOW_594_XL1_XiViewer_spectra.mgf	1542		196.08479216	20.0 ppm		false	false				Self	TT
9102_3511	StrepHop1K593A	239	226	FIIITQSLEPLPQKK	14	StrepHop1K593A	651	649	TLKSNW	3	162	4	675.385477168909	2697.51280280812	675.38491066	2697.5105367724836	0.8400470008731308		9102	JOW_594_XL1_XiViewer_spectra.mgf	JOW_594_XL1_XiViewer_spectra.mgf	1296		196.08479216	20.0 ppm		false	false				Self	TT
9102_3512	StrepHop1K593A	239	226	FIIITQSLEPLPQKK	14	StrepHop1K593A	651	649	TLKSNW	3	119	3	900.177102489561	2697.5094780680456	900.17745542	2697.5105368593627	-0.39250683272459064		9102	JOW_594_XL1_XiViewer_spectra.mgf	JOW_594_XL1_XiViewer_spectra.mgf	3441		196.08479216	20.0 ppm		false	false				Self	TT
9102_1120	StrepHop1K593A	239	225	RFIIITQSLEPLPQKK	15	Mer2	204	199	VLLSLSKDMHSLQTR	6	190	6	639.869462764963	3833.1731177885044	639.867292695	3833.160097368726	3.3967847540339333		9102	JOW_594_XL1_XiViewer_spectra.mgf	JOW_594_XL1_XiViewer_spectra.mgf	1549		196.08479216	20.0 ppm		false	false				Between	TT
9102_1153	StrepHop1K593A	239	226	FIIITQSLEPLPQKK	14	Mer2	204	199	VLLSLSKDMHSLQTR	6	186	5	736.421673968483	3677.07198750802	736.4190737660001	3677.0589864956055	3.5357095064708095		9102	JOW_594_XL1_XiViewer_spectra.mgf	JOW_594_XL1_XiViewer_spectra.mgf	14		196.08479216	20.0 ppm		false	false				Between	TT
9102_23	StrepHop1K593A	239	225	RFIIITQSLEPLPQKK	15	Mer2	204	199	VLLSLSKDMHSLQTR	6	152	5	767.6413090204691	3833.1701627679504	767.639295958	3833.160097455605	2.6258523227645467		9102	JOW_594_XL1_XiViewer_spectra.mgf	JOW_594_XL1_XiViewer_spectra.mgf	44		196.08479216	20.0 ppm		false	false				Between	TT
9102_1121	StrepHop1K593A	239	226	FIIITQSLEPLPQKK	14	StrepHop1K593A	649	648	KTLKSNW	2	121	4	707.40946722666	2825.608763039124	707.4086513999999	2825.6054997324836	1.1549052550333871		9102	JOW_594_XL1_XiViewer_spectra.mgf	JOW_594_XL1_XiViewer_spectra.mgf	1735		196.08479216	20.0 ppm		false	false				Self	TT
9102_1125	StrepHop1K593A	569	559	KQVESWLQDITNLRK	11	StrepHop1K593A	268	263	DATFDKR	6	159	5	581.912260720131	2904.52492126626	581.90914993	2904.5093673156052	5.3551043181351465		9102	JOW_594_XL1_XiViewer_spectra.mgf	JOW_594_XL1_XiViewer_spectra.mgf	1642		196.08479216	20.0 ppm		false	false				Self	TT
9102_317	StrepHop1K593A	569	559	KQVESWLQDITNLRK	11	StrepHop1K593A	268	263	DATFDKR	6	102	5	581.9083378290629	2904.5053068109196	581.90914993	2904.5093673156052	-1.3980002031780958		9102	JOW_594_XL1_XiViewer_spectra.mgf	JOW_594_XL1_XiViewer_spectra.mgf	1342		196.08479216	20.0 ppm		false	false				Self	TT
9102_1436	StrepHop1K593A	569	559	KQVESWLQDITNLRK	11	StrepHop1K593A	268	263	DATFDKR	6	176	5	581.908745369913	2904.50734451517	581.90914993	2904.5093673156052	-0.6964344676610174		9102	JOW_594_XL1_XiViewer_spectra.mgf	JOW_594_XL1_XiViewer_spectra.mgf	1930		196.08479216	20.0 ppm		false	false				Self	TT
9102_1945	StrepHop1K593A	569	559	KQVESWLQDITNLRK	11	StrepHop1K593A	268	263	DATFDKR	6	144	5	581.909399881173	2904.5106170714703	581.90914993	2904.5093673156052	0.43028123066501023		9102	JOW_594_XL1_XiViewer_spectra.mgf	JOW_594_XL1_XiViewer_spectra.mgf	3069		196.08479216	20.0 ppm		false	false				Self	TT
9102_3112	StrepHop1K593A	569	559	KQVESWLQDITNLRK	11	StrepHop1K593A	268	263	DATFDKR	6	186	5	581.909184777533	2904.50954155327	581.90914993	2904.5093673156052	0.059988673753819		9102	JOW_594_XL1_XiViewer_spectra.mgf	JOW_594_XL1_XiViewer_spectra.mgf	3266		196.08479216	20.0 ppm		false	false				Self	TT
9102_1126	StrepHop1K593A	559	559	KQVESWLQDITNLRK	1	StrepHop1K593A	268	263	DATFDKR	6	149	4	727.1377039750059	2904.5217100325076	727.1346183175	2904.509367402484	4.249471584535904		9102	JOW_594_XL1_XiViewer_spectra.mgf	JOW_594_XL1_XiViewer_spectra.mgf	478		196.08479216	20.0 ppm		false	false				Self	TT
9102_1180	StrepHop1K593A	559	559	KQVESWLQDITNLR	1	StrepHop1K593A	268	263	DATFDKR	6	144	4	695.109008789063	2776.4069292887357	695.1108775775	2776.414404442484	-2.6923768066414264		9102	JOW_594_XL1_XiViewer_spectra.mgf	JOW_594_XL1_XiViewer_spectra.mgf	853		196.08479216	20.0 ppm		false	false				Self	TT
9102_1438	StrepHop1K593A	559	559	KQVESWLQDITNLRK	1	StrepHop1K593A	268	263	DATFDKR	6	186	4	727.134207448502	2904.507723926492	727.1346183175	2904.509367402484	-0.5658360101316812		9102	JOW_594_XL1_XiViewer_spectra.mgf	JOW_594_XL1_XiViewer_spectra.mgf	3016		196.08479216	20.0 ppm		false	false				Self	TT
9102_1518	StrepHop1K593A	559	559	KQVESWLQDITNLR	1	StrepHop1K593A	268	263	DATFDKR	6	148	4	695.110626671434	2776.41340081822	695.1108775775	2776.414404442484	-0.36148215562663744		9102	JOW_594_XL1_XiViewer_spectra.mgf	JOW_594_XL1_XiViewer_spectra.mgf	1433		196.08479216	20.0 ppm		false	false				Self	TT
9102_1519	StrepHop1K593A	559	559	KQVESWLQDITNLR	1	StrepHop1K593A	268	263	DATFDKR	6	134	3	926.480208406839	2776.41879581988	926.4787446433335	2776.4144045293633	1.5816408780645077		9102	JOW_594_XL1_XiViewer_spectra.mgf	JOW_594_XL1_XiViewer_spectra.mgf	1531		196.08479216	20.0 ppm		false	false				Self	TT
9102_1966	StrepHop1K593A	559	559	KQVESWLQDITNLR	1	StrepHop1K593A	268	263	DATFDKR	6	161	3	926.478047342	2776.4123126253626	926.4787446433335	2776.4144045293633	-0.7534552469267536		9102	JOW_594_XL1_XiViewer_spectra.mgf	JOW_594_XL1_XiViewer_spectra.mgf	3462		196.08479216	20.0 ppm		false	false				Self	TT
9102_2206	StrepHop1K593A	559	559	KQVESWLQDITNLRK	1	StrepHop1K593A	268	263	DATFDKR	6	122	4	727.1347101718469	2904.5097348198715	727.1346183175	2904.509367402484	0.12649895083914053		9102	JOW_594_XL1_XiViewer_spectra.mgf	JOW_594_XL1_XiViewer_spectra.mgf	2536		196.08479216	20.0 ppm		false	false				Self	TT
9102_3114	StrepHop1K593A	559	559	KQVESWLQDITNLRK	1	StrepHop1K593A	268	263	DATFDKR	6	130	4	727.134048190197	2904.5070868932717	727.1346183175	2904.509367402484	-0.7851615965628969		9102	JOW_594_XL1_XiViewer_spectra.mgf	JOW_594_XL1_XiViewer_spectra.mgf	2936		196.08479216	20.0 ppm		false	false				Self	TT
9102_3149	StrepHop1K593A	559	559	KQVESWLQDITNLR	1	StrepHop1K593A	268	263	DATFDKR	6	148	4	695.110926351155	2776.4145995371036	695.1108775775	2776.414404442484	0.07026855194958861		9102	JOW_594_XL1_XiViewer_spectra.mgf	JOW_594_XL1_XiViewer_spectra.mgf	3018		196.08479216	20.0 ppm		false	false				Self	TT
9102_1127	StrepHop1K593A	239	226	FIIITQSLEPLPQKK	14	StrepHop1K593A	268	263	DATFDKR	6	129	4	701.3930490760009	2801.5430904364875	701.39045864	2801.532728692484	3.69859823427414		9102	JOW_594_XL1_XiViewer_spectra.mgf	JOW_594_XL1_XiViewer_spectra.mgf	2215		196.08479216	20.0 ppm		false	false				Self	TT
9102_1128	StrepHop1K593A	239	226	FIIITQSLEPLPQKK	14	StrepHop1K593A	268	263	DATFDKR	6	193	5	561.317580665747	2801.5515209943396	561.313822188	2801.532728605605	6.707895482650003		9102	JOW_594_XL1_XiViewer_spectra.mgf	JOW_594_XL1_XiViewer_spectra.mgf	1596		196.08479216	20.0 ppm		false	false				Self	TT
9102_10	StrepHop1K593A	239	225	RFIIITQSLEPLPQKK	15	StrepHop1K593A	268	263	DATFDKR	6	164	5	592.532971618125	2957.62847575623	592.53404438	2957.633839565605	-1.8135474727325098		9102	JOW_594_XL1_XiViewer_spectra.mgf	JOW_594_XL1_XiViewer_spectra.mgf	776		196.08479216	20.0 ppm		false	false				Self	TT
9102_11	StrepHop1K593A	239	225	RFIIITQSLEPLPQKK	15	StrepHop1K593A	268	263	DATFDKR	6	128	4	740.41273551875	2957.6218362074837	740.41573638	2957.633839652484	-4.058462152816354		9102	JOW_594_XL1_XiViewer_spectra.mgf	JOW_594_XL1_XiViewer_spectra.mgf	254		196.08479216	20.0 ppm		false	false				Self	TT
9102_103	StrepHop1K593A	239	225	RFIIITQSLEPLPQKK	15	StrepHop1K593A	268	263	DATFDKR	6	134	5	592.532971618125	2957.62847575623	592.53404438	2957.633839565605	-1.8135474727325098		9102	JOW_594_XL1_XiViewer_spectra.mgf	JOW_594_XL1_XiViewer_spectra.mgf	1430		196.08479216	20.0 ppm		false	false				Self	TT
9102_282	StrepHop1K593A	239	225	RFIIITQSLEPLPQKK	15	StrepHop1K593A	268	263	DATFDKR	6	110	4	740.4161534875	2957.6355080824837	740.41573638	2957.633839652484	0.5641097209239124		9102	JOW_594_XL1_XiViewer_spectra.mgf	JOW_594_XL1_XiViewer_spectra.mgf	1611		196.08479216	20.0 ppm		false	false				Self	TT
9102_1441	StrepHop1K593A	239	226	FIIITQSLEPLPQKK	14	StrepHop1K593A	268	263	DATFDKR	6	122	4	701.390577109784	2801.5332025716198	701.39045864	2801.532728692484	0.16914995529826954		9102	JOW_594_XL1_XiViewer_spectra.mgf	JOW_594_XL1_XiViewer_spectra.mgf	2879		196.08479216	20.0 ppm		false	false				Self	TT
9102_1442	StrepHop1K593A	239	226	FIIITQSLEPLPQKK	14	StrepHop1K593A	268	263	DATFDKR	6	146	5	561.314162723766	2801.534431284435	561.313822188	2801.532728605605	0.6077668886953113		9102	JOW_594_XL1_XiViewer_spectra.mgf	JOW_594_XL1_XiViewer_spectra.mgf	3392		196.08479216	20.0 ppm		false	false				Self	TT
9102_2188	StrepHop1K593A	239	225	RFIIITQSLEPLPQKK	15	StrepHop1K593A	268	263	DATFDKR	6	109	4	740.415786660359	2957.63404077392	740.41573638	2957.633839652484	0.06800078945693418		9102	JOW_594_XL1_XiViewer_spectra.mgf	JOW_594_XL1_XiViewer_spectra.mgf	2993		196.08479216	20.0 ppm		false	false				Self	TT
9102_2205	StrepHop1K593A	239	226	FIIITQSLEPLPQKK	14	StrepHop1K593A	268	263	DATFDKR	6	107	4	701.390529349451	2801.5330115302877	701.39045864	2801.532728692484	0.10095823648794196		9102	JOW_594_XL1_XiViewer_spectra.mgf	JOW_594_XL1_XiViewer_spectra.mgf	374		196.08479216	20.0 ppm		false	false				Self	TT
9102_2429	StrepHop1K593A	239	225	RFIIITQSLEPLPQKK	15	StrepHop1K593A	268	263	DATFDKR	6	154	5	592.534838921477	2957.63781227299	592.53404438	2957.633839565605	1.3432046022065203		9102	JOW_594_XL1_XiViewer_spectra.mgf	JOW_594_XL1_XiViewer_spectra.mgf	1477		196.08479216	20.0 ppm		false	false				Self	TT
9102_2432	StrepHop1K593A	239	225	RFIIITQSLEPLPQKK	15	StrepHop1K593A	268	263	DATFDKR	6	164	6	493.947633085384	2957.64213971103	493.94624971333326	2957.633839478726	2.806375891841975		9102	JOW_594_XL1_XiViewer_spectra.mgf	JOW_594_XL1_XiViewer_spectra.mgf	2337		196.08479216	20.0 ppm		false	false				Self	TT
9102_2520	StrepHop1K593A	239	226	FIIITQSLEPLPQKK	14	StrepHop1K593A	268	263	DATFDKR	6	188	5	561.314247414603	2801.5348547386197	561.313822188	2801.532728605605	0.7589177856524875		9102	JOW_594_XL1_XiViewer_spectra.mgf	JOW_594_XL1_XiViewer_spectra.mgf	2435		196.08479216	20.0 ppm		false	false				Self	TT
9102_2522	StrepHop1K593A	239	226	FIIITQSLEPLPQKK	14	StrepHop1K593A	268	263	DATFDKR	6	133	6	467.92948473632003	2801.533249616646	467.92939788666666	2801.532728518726	0.18600458060791583		9102	JOW_594_XL1_XiViewer_spectra.mgf	JOW_594_XL1_XiViewer_spectra.mgf	1972		196.08479216	20.0 ppm		false	false				Self	TT
9102_3089	StrepHop1K593A	239	225	RFIIITQSLEPLPQKK	15	StrepHop1K593A	268	263	DATFDKR	6	123	5	592.533887573608	2957.633055533645	592.53404438	2957.633839565605	-0.26508756744996537		9102	JOW_594_XL1_XiViewer_spectra.mgf	JOW_594_XL1_XiViewer_spectra.mgf	1711		196.08479216	20.0 ppm		false	false				Self	TT
9102_1145	Mer2	57	46	VTNAGALEESDKQILEWAGK	12	Mer2	0	1	GPGSMVAR	0	166	4	782.900733897687	3127.573829723232	782.89747909	3127.560810492484	4.162742640913314		9102	JOW_594_XL1_XiViewer_spectra.mgf	JOW_594_XL1_XiViewer_spectra.mgf	3492		196.08479216	20.0 ppm		false	false				Self	TT
9102_230	Mer2	57	46	VTNAGALEESDKQILEWAGK	12	Mer2	0	1	GPGSMVAR	0	136	3	1043.52541168125	3127.5544056431127	1043.52754666	3127.560810579363	-2.0479014280885526		9102	JOW_594_XL1_XiViewer_spectra.mgf	JOW_594_XL1_XiViewer_spectra.mgf	3532		196.08479216	20.0 ppm		false	false				Self	TT
9102_231	Mer2	57	46	VTNAGALEESDKQILEWAGK	12	Mer2	0	1	GPGSMVAR	0	165	4	782.8962560265628	3127.555918238735	782.89747909	3127.560810492484	-1.5642393690751284		9102	JOW_594_XL1_XiViewer_spectra.mgf	JOW_594_XL1_XiViewer_spectra.mgf	1320		196.08479216	20.0 ppm		false	false				Self	TT
9102_1444	Mer2	57	46	VTNAGALEESDKQILEWAGK	12	Mer2	0	1	GPGSMoxVAR	0	114	3	1048.858558729747	3143.553846788604	1048.85918486	3143.5557251793625	-0.5975369685590919		9102	JOW_594_XL1_XiViewer_spectra.mgf	JOW_594_XL1_XiViewer_spectra.mgf	266		196.08479216	20.0 ppm		false	false				Self	TT
9102_1478	Mer2	57	46	VTNAGALEESDKQILEWAGK	12	Mer2	0	1	GPGSMVAR	0	135	4	782.8972292435609	3127.5598111067275	782.89747909	3127.560810492484	-0.31954159076082383		9102	JOW_594_XL1_XiViewer_spectra.mgf	JOW_594_XL1_XiViewer_spectra.mgf	112		196.08479216	20.0 ppm		false	false				Self	TT
9102_1949	Mer2	57	46	VTNAGALEESDKQILEWAGK	12	Mer2	0	1	GPGSMVAR	0	122	3	1043.529710124303	3127.5673009722714	1043.52754666	3127.560810579363	2.0752251679122184		9102	JOW_594_XL1_XiViewer_spectra.mgf	JOW_594_XL1_XiViewer_spectra.mgf	1921		196.08479216	20.0 ppm		false	false				Self	TT
9102_2564	Mer2	57	46	VTNAGALEESDKQILEWAGK	12	Mer2	0	1	GPGSMVAR	0	119	3	1043.526300103589	3127.5570709101294	1043.52754666	3127.560810579363	-1.1957143154690464		9102	JOW_594_XL1_XiViewer_spectra.mgf	JOW_594_XL1_XiViewer_spectra.mgf	2148		196.08479216	20.0 ppm		false	false				Self	TT
9102_2566	Mer2	57	46	VTNAGALEESDKQILEWAGK	12	Mer2	0	1	GPGSMVAR	0	136	4	782.895884349417	3127.5544315301518	782.89747909	3127.560810492484	-2.0395965798303313		9102	JOW_594_XL1_XiViewer_spectra.mgf	JOW_594_XL1_XiViewer_spectra.mgf	1004		196.08479216	20.0 ppm		false	false				Self	TT
9102_3504	Mer2	57	46	VTNAGALEESDKQILEWAGK	12	Mer2	0	1	GPGSMVAR	0	152	4	782.897595691962	3127.561276900332	782.89747909	3127.560810492484	0.14912830672642802		9102	JOW_594_XL1_XiViewer_spectra.mgf	JOW_594_XL1_XiViewer_spectra.mgf	454		196.08479216	20.0 ppm		false	false				Self	TT
9102_1131	StrepHop1K593A	273	269	RATLKVPTNLDNDAFDVGTLNTK	5	Mer2	204	199	VLLSLSKDMHSLQTR	6	126	5	886.075096967244	4425.339102501825	886.0737954059999	4425.332594695605	1.4705801386601824		9102	JOW_594_XL1_XiViewer_spectra.mgf	JOW_594_XL1_XiViewer_spectra.mgf	1768		196.08479216	20.0 ppm		false	false				Between	TT
9102_1133	StrepHop1K593A	273	269	RATLKVPTNLDNDAFDVGTLNTK	5	Mer2	212	199	VLLSLSKDMHSLQTR	14	124	6	738.561837877176	4425.327368461782	738.5627089016666	4425.332594608725	-1.1809613925987257		9102	JOW_594_XL1_XiViewer_spectra.mgf	JOW_594_XL1_XiViewer_spectra.mgf	2099		196.08479216	20.0 ppm		false	false				Between	TT
9102_1139	StrepHop1K593A	273	269	RATLKVPTNLDNDAFDVGTLNTK	5	StrepHop1K593A	239	225	RFIIITQSLEPLPQKK	15	163	5	922.715020517688	4608.538720254045	922.712861192	4608.527923625605	2.3427499234742557		9102	JOW_594_XL1_XiViewer_spectra.mgf	JOW_594_XL1_XiViewer_spectra.mgf	849		196.08479216	20.0 ppm		false	false				Self	TT
9102_1140	StrepHop1K593A	273	269	RATLKVPTNLDNDAFDVGTLNTK	5	StrepHop1K593A	239	225	RFIIITQSLEPLPQKK	15	169	6	769.0977935495611	4608.543102496092	769.0952637233332	4608.527923538725	3.293667222669262		9102	JOW_594_XL1_XiViewer_spectra.mgf	JOW_594_XL1_XiViewer_spectra.mgf	907		196.08479216	20.0 ppm		false	false				Self	TT
9102_1166	StrepHop1K593A	273	269	RATLKVPTNLDNDAFDVGTLNTK	5	StrepHop1K593A	239	226	FIIITQSLEPLPQKK	14	171	5	891.497645356794	4452.451844449575	891.492639	4452.426812665605	5.622053999585275		9102	JOW_594_XL1_XiViewer_spectra.mgf	JOW_594_XL1_XiViewer_spectra.mgf	2306		196.08479216	20.0 ppm		false	false				Self	TT
9102_545	StrepHop1K593A	273	269	RATLKVPTNLDNDAFDVGTLNTK	5	StrepHop1K593A	239	226	FIIITQSLEPLPQKK	14	139	4	1114.119172209375	4452.447582969984	1114.113979655	4452.426812752485	4.664920586653159		9102	JOW_594_XL1_XiViewer_spectra.mgf	JOW_594_XL1_XiViewer_spectra.mgf	968		196.08479216	20.0 ppm		false	false				Self	TT
9102_804	StrepHop1K593A	273	269	RATLKVPTNLDNDAFDVGTLNTK	5	StrepHop1K593A	239	226	FIIITQSLEPLPQKK	14	114	4	1114.110993498438	4452.414868126236	1114.113979655	4452.426812752485	-2.6827226479263073		9102	JOW_594_XL1_XiViewer_spectra.mgf	JOW_594_XL1_XiViewer_spectra.mgf	2646		196.08479216	20.0 ppm		false	false				Self	TT
9102_2541	StrepHop1K593A	273	269	RATLKVPTNLDNDAFDVGTLNTK	5	StrepHop1K593A	239	225	RFIIITQSLEPLPQKK	15	122	6	769.0950687302901	4608.526753580466	769.0952637233332	4608.527923538725	-0.2538681068246478		9102	JOW_594_XL1_XiViewer_spectra.mgf	JOW_594_XL1_XiViewer_spectra.mgf	1260		196.08479216	20.0 ppm		false	false				Self	TT
9102_2544	StrepHop1K593A	273	269	RATLKVPTNLDNDAFDVGTLNTK	5	StrepHop1K593A	239	225	RFIIITQSLEPLPQKK	15	140	5	922.713828557309	4608.53276045215	922.712861192	4608.527923625605	1.049538296257134		9102	JOW_594_XL1_XiViewer_spectra.mgf	JOW_594_XL1_XiViewer_spectra.mgf	1305		196.08479216	20.0 ppm		false	false				Self	TT
9102_1706	StrepHop1K593A	124	115	QNTSQNNSIKIK	10	StrepHop1K593A	107	103	FVPEKVEK	5	145	4	637.0952296661	2544.3518127968837	637.0959675675	2544.354764402484	-1.1600605550252696		9102	JOW_594_XL1_XiViewer_spectra.mgf	JOW_594_XL1_XiViewer_spectra.mgf	3004		196.08479216	20.0 ppm		false	false				Self	TT
9102_1707	StrepHop1K593A	124	115	QNTSQNNSIKIK	10	StrepHop1K593A	107	103	FVPEKVEK	5	155	3	849.124666210471	2544.352169230776	849.1255312966667	2544.354764489363	-1.0200065742514954		9102	JOW_594_XL1_XiViewer_spectra.mgf	JOW_594_XL1_XiViewer_spectra.mgf	2557		196.08479216	20.0 ppm		false	false				Self	TT
9102_2108	StrepHop1K593A	124	115	QNTSQNNSIKIK	10	StrepHop1K593A	107	103	FVPEKVEK	5	101	4	637.095505386171	2544.352915677168	637.0959675675	2544.354764402484	-0.7265988775856991		9102	JOW_594_XL1_XiViewer_spectra.mgf	JOW_594_XL1_XiViewer_spectra.mgf	1406		196.08479216	20.0 ppm		false	false				Self	TT
9102_2109	StrepHop1K593A	124	115	QNTSQNNSIKIK	10	StrepHop1K593A	107	103	FVPEKVEK	5	179	3	849.124595688915	2544.3519576661074	849.1255312966667	2544.354764489363	-1.1031571912229323		9102	JOW_594_XL1_XiViewer_spectra.mgf	JOW_594_XL1_XiViewer_spectra.mgf	3475		196.08479216	20.0 ppm		false	false				Self	TT
9102_2262	StrepHop1K593A	124	115	QNTSQNNSIKIK	10	StrepHop1K593A	107	103	FVPEKVEK	5	175	3	849.124147212523	2544.3506122369317	849.1255312966667	2544.354764489363	-1.6319471203826803		9102	JOW_594_XL1_XiViewer_spectra.mgf	JOW_594_XL1_XiViewer_spectra.mgf	2607		196.08479216	20.0 ppm		false	false				Self	TT
9102_3355	StrepHop1K593A	124	115	QNTSQNNSIKIK	10	StrepHop1K593A	107	103	FVPEKVEK	5	155	4	637.0956004631411	2544.353295985048	637.0959675675	2544.354764402484	-0.5771276302587355		9102	JOW_594_XL1_XiViewer_spectra.mgf	JOW_594_XL1_XiViewer_spectra.mgf	3074		196.08479216	20.0 ppm		false	false				Self	TT
9102_3358	StrepHop1K593A	124	115	QNTSQNNSIKIK	10	StrepHop1K593A	107	103	FVPEKVEK	5	179	3	849.124250316361	2544.3509215484455	849.1255312966667	2544.354764489363	-1.510379358649374		9102	JOW_594_XL1_XiViewer_spectra.mgf	JOW_594_XL1_XiViewer_spectra.mgf	1873		196.08479216	20.0 ppm		false	false				Self	TT
9102_3368	StrepHop1K593A	124	115	QNTSQNNSIKIK	10	StrepHop1K593A	107	103	FVPEKVEK	5	134	3	849.1256735266941	2544.355191179445	849.1255312966667	2544.354764489363	0.1677007026889233		9102	JOW_594_XL1_XiViewer_spectra.mgf	JOW_594_XL1_XiViewer_spectra.mgf	2516		196.08479216	20.0 ppm		false	false				Self	TT
9102_3568	StrepHop1K593A	124	115	QNTSQNNSIKIK	10	StrepHop1K593A	107	103	FVPEKVEK	5	132	4	637.09562764115	2544.353404697084	637.0959675675	2544.354764402484	-0.5344008700701198		9102	JOW_594_XL1_XiViewer_spectra.mgf	JOW_594_XL1_XiViewer_spectra.mgf	1528		196.08479216	20.0 ppm		false	false				Self	TT
9102_956	Mer2	34	9	GRTDEISTDVSEANSEHSLMITETSSPFR	26	Mer2	57	46	VTNAGALEESDKQILEWAGK	12	102	6	925.95193588125	5549.667956486226	925.9469457616666	5549.638015768725	5.395075753706519		9102	JOW_594_XL1_XiViewer_spectra.mgf	JOW_594_XL1_XiViewer_spectra.mgf	61		196.08479216	20.0 ppm		false	false				Self	TT
9102_1149	StrepHop1K593A	559	559	KQVESWLQDITNLRK	1	StrepHop1K593A	569	560	QVESWLQDITNLRK	10	131	6	631.3450927734381	3782.0268978393547	631.3425296066666	3782.011518838726	4.066354782963937		9102	JOW_594_XL1_XiViewer_spectra.mgf	JOW_594_XL1_XiViewer_spectra.mgf	2512		196.08479216	20.0 ppm		false	false				Self	TT
9102_2570	StrepHop1K593A	559	559	KQVESWLQDITNLRK	1	StrepHop1K593A	569	560	QVESWLQDITNLRK	10	126	6	631.346008300781	3782.032391003412	631.3425296066666	3782.011518838726	5.5187998720747355		9102	JOW_594_XL1_XiViewer_spectra.mgf	JOW_594_XL1_XiViewer_spectra.mgf	2669		196.08479216	20.0 ppm		false	false				Self	TT
9102_332	StrepHop1K593A	262	246	LMFNDNVDEDYQPELFKDATFDK	17	StrepHop1K593A	647	642	AISVSKK	6	105	6	621.1370954890631	3720.7789141331045	621.1384275283334	3720.7869063687262	-2.1479960618099136		9102	JOW_594_XL1_XiViewer_spectra.mgf	JOW_594_XL1_XiViewer_spectra.mgf	697		196.08479216	20.0 ppm		false	false				Self	TT
9102_795	StrepHop1K593A	262	246	LMFNDNVDEDYQPELFKDATFDK	17	StrepHop1K593A	647	642	AISVSKK	6	129	4	931.2014475999999	3720.7766845324836	931.2040031025	3720.786906542484	-2.7472710093287454		9102	JOW_594_XL1_XiViewer_spectra.mgf	JOW_594_XL1_XiViewer_spectra.mgf	2086		196.08479216	20.0 ppm		false	false				Self	TT
9102_797	StrepHop1K593A	262	246	LMFNDNVDEDYQPELFKDATFDK	17	StrepHop1K593A	647	642	AISVSKK	6	108	3	1241.265422971875	3720.774439514988	1241.2695786766667	3720.786906629363	-3.3506660520313023		9102	JOW_594_XL1_XiViewer_spectra.mgf	JOW_594_XL1_XiViewer_spectra.mgf	1674		196.08479216	20.0 ppm		false	false				Self	TT
9102_1483	StrepHop1K593A	262	246	LMFNDNVDEDYQPELFKDATFDK	17	StrepHop1K593A	647	642	AISVSKK	6	113	4	931.202807698618	3720.782124926956	931.2040031025	3720.786906542484	-1.2851086740576543		9102	JOW_594_XL1_XiViewer_spectra.mgf	JOW_594_XL1_XiViewer_spectra.mgf	1591		196.08479216	20.0 ppm		false	false				Self	TT
9102_1151	Mer2	113	98	FNQLLEQDAATNGNVKTLIK	16	Mer2	113	98	FNQLLEQDAATNGNVKTLIK	16	221	4	1158.122960275469	4628.4627352343605	1158.118521935	4628.444981872484	3.835707661154997		9102	JOW_594_XL1_XiViewer_spectra.mgf	JOW_594_XL1_XiViewer_spectra.mgf	2494		392.16958432	20.0 ppm		false	false				Self	TT
9102_32	Mer2	113	98	FNQLLEQDAATNGNVKTLIK	16	Mer2	113	98	FNQLLEQDAATNGNVKTLIK	16	199	3	1543.8222877118899	4628.445033735033	1543.8222704533334	4628.444981959363	0.011186407101974591		9102	JOW_594_XL1_XiViewer_spectra.mgf	JOW_594_XL1_XiViewer_spectra.mgf	2281		392.16958432	20.0 ppm		false	false				Self	TT
9102_534	Mer2	113	98	FNQLLEQDAATNGNVKTLIK	16	Mer2	113	98	FNQLLEQDAATNGNVKTLIK	16	212	5	926.6999154042187	4628.463194686698	926.696272824	4628.444981785605	3.934993537855877		9102	JOW_594_XL1_XiViewer_spectra.mgf	JOW_594_XL1_XiViewer_spectra.mgf	252		392.16958432	20.0 ppm		false	false				Self	TT
9102_535	Mer2	113	98	FNQLLEQDAATNGNVKTLIK	16	Mer2	113	98	FNQLLEQDAATNGNVKTLIK	16	220	3	1543.8281671125	4628.4626719368625	1543.8222704533334	4628.444981959363	3.8220131315456998		9102	JOW_594_XL1_XiViewer_spectra.mgf	JOW_594_XL1_XiViewer_spectra.mgf	3350		392.16958432	20.0 ppm		false	false				Self	TT
9102_684	Mer2	113	98	FNQLLEQDAATNGNVKTLIK	16	Mer2	113	98	FNQLLEQDAATNGNVKTLIK	16	241	4	1158.116730803125	4628.437817344984	1158.118521935	4628.444981872484	-1.5479340314659782		9102	JOW_594_XL1_XiViewer_spectra.mgf	JOW_594_XL1_XiViewer_spectra.mgf	3489		392.16958432	20.0 ppm		false	false				Self	TT
9102_706	Mer2	113	98	FNQLLEQDAATNGNVKTLIK	16	Mer2	113	98	FNQLLEQDAATNGNVKTLIK	16	237	4	1158.11892806875	4628.446606407484	1158.118521935	4628.444981872484	0.35098937248994305		9102	JOW_594_XL1_XiViewer_spectra.mgf	JOW_594_XL1_XiViewer_spectra.mgf	649		392.16958432	20.0 ppm		false	false				Self	TT
9102_2573	Mer2	113	98	FNQLLEQDAATNGNVKTLIK	16	Mer2	113	98	FNQLLEQDAATNGNVKTLIK	16	230	4	1158.117696615685	4628.441680595224	1158.118521935	4628.444981872484	-0.7132583995351516		9102	JOW_594_XL1_XiViewer_spectra.mgf	JOW_594_XL1_XiViewer_spectra.mgf	3238		392.16958432	20.0 ppm		false	false				Self	TT
9102_2575	Mer2	113	98	FNQLLEQDAATNGNVKTLIK	16	Mer2	113	98	FNQLLEQDAATNGNVKTLIK	16	232	3	1543.8222990237891	4628.44506767073	1543.8222704533334	4628.444981959363	0.01851839389973242		9102	JOW_594_XL1_XiViewer_spectra.mgf	JOW_594_XL1_XiViewer_spectra.mgf	1285		392.16958432	20.0 ppm		false	false				Self	TT
9102_1152	StrepHop1K593A	271	269	RATLKVPTNLDNDAFDVGTLNTK	3	StrepHop1K593A	309	295	VALSVLSAATSSMoxEKAGNTNFIR	15	125	4	1271.162167807671	5080.6195653631685	1271.16075502	5080.613914212484	1.1122968168792344		9102	JOW_594_XL1_XiViewer_spectra.mgf	JOW_594_XL1_XiViewer_spectra.mgf	2264		196.08479216	20.0 ppm		false	false				Self	TT
9102_1205	StrepHop1K593A	309	295	VALSVLSAATSSMEKAGNTNFIR	15	StrepHop1K593A	271	270	ATLKVPTNLDNDAFDVGTLNTK	2	120	5	982.7079238979179	4908.503237155194	982.71085418	4908.517888565605	-2.984894981219665		9102	JOW_594_XL1_XiViewer_spectra.mgf	JOW_594_XL1_XiViewer_spectra.mgf	2956		196.08479216	20.0 ppm		false	false				Self	TT
9102_40	StrepHop1K593A	309	295	VALSVLSAATSSMEKAGNTNFIR	15	StrepHop1K593A	271	270	ATLKVPTNLDNDAFDVGTLNTK	2	144	3	1637.1751919546882	4908.503746463428	1637.179906046667	4908.517888739363	-2.881170295349623		9102	JOW_594_XL1_XiViewer_spectra.mgf	JOW_594_XL1_XiViewer_spectra.mgf	1065		196.08479216	20.0 ppm		false	false				Self	TT
9102_568	StrepHop1K593A	309	295	VALSVLSAATSSMEKAGNTNFIR	15	StrepHop1K593A	271	270	ATLKVPTNLDNDAFDVGTLNTK	2	188	4	1228.134186857812	4908.507641563732	1228.13674863	4908.5178886524845	-2.087613610614174		9102	JOW_594_XL1_XiViewer_spectra.mgf	JOW_594_XL1_XiViewer_spectra.mgf	3214		196.08479216	20.0 ppm		false	false				Self	TT
9102_967	StrepHop1K593A	271	269	RATLKVPTNLDNDAFDVGTLNTK	3	StrepHop1K593A	309	295	VALSVLSAATSSMEKAGNTNFIR	15	141	5	1013.931739561406	5064.622315472635	1013.931076372	5064.618999525605	0.6547278343718024		9102	JOW_594_XL1_XiViewer_spectra.mgf	JOW_594_XL1_XiViewer_spectra.mgf	2091		196.08479216	20.0 ppm		false	false				Self	TT
9102_2686	StrepHop1K593A	309	295	VALSVLSAATSSMEKAGNTNFIR	15	StrepHop1K593A	271	270	ATLKVPTNLDNDAFDVGTLNTK	2	148	5	982.7097178908	4908.512207119605	982.71085418	4908.517888565605	-1.1574666995949237		9102	JOW_594_XL1_XiViewer_spectra.mgf	JOW_594_XL1_XiViewer_spectra.mgf	2116		196.08479216	20.0 ppm		false	false				Self	TT
9102_2687	StrepHop1K593A	309	295	VALSVLSAATSSMEKAGNTNFIR	15	StrepHop1K593A	271	270	ATLKVPTNLDNDAFDVGTLNTK	2	159	4	1228.135281089019	4908.51201848856	1228.13674863	4908.5178886524845	-1.1959137274667322		9102	JOW_594_XL1_XiViewer_spectra.mgf	JOW_594_XL1_XiViewer_spectra.mgf	2704		196.08479216	20.0 ppm		false	false				Self	TT
9102_1154	StrepHop1K593A	239	226	FIIITQSLEPLPQKK	14	Mer2	205	199	VLLSLSKDMHSLQTR	7	152	4	920.27238679154	3677.060441298644	920.2720231125	3677.058986582484	0.395619478849163		9102	JOW_594_XL1_XiViewer_spectra.mgf	JOW_594_XL1_XiViewer_spectra.mgf	2058		196.08479216	20.0 ppm		false	false				Between	TT
9102_313	StrepHop1K593A	239	225	RFIIITQSLEPLPQKK	15	Mer2	205	199	VLLSLSKDMHSLQTR	7	101	6	639.866282500781	3833.1540362034125	639.867292695	3833.160097368726	-1.581245019638191		9102	JOW_594_XL1_XiViewer_spectra.mgf	JOW_594_XL1_XiViewer_spectra.mgf	815		196.08479216	20.0 ppm		false	false				Between	TT
9102_1156	Mer2	113	98	FNQLLEQDAATNGNVKTLIK	16	Mer2	97	94	SLNKFNQLLEQDAATNGNVK	4	201	3	1539.4680028665302	4615.382179198954	1539.47000825	4615.388195349363	-1.3034982441846101		9102	JOW_594_XL1_XiViewer_spectra.mgf	JOW_594_XL1_XiViewer_spectra.mgf	1810		196.08479216	20.0 ppm		false	false				Self	TT
9102_1034	Mer2	113	98	FNQLLEQDAATNGNVKTLIK	16	Mer2	97	94	SLNKFNQLLEQDAATNGNVK	4	212	3	1539.467714535938	4615.381314207177	1539.47000825	4615.388195349363	-1.490912983882158		9102	JOW_594_XL1_XiViewer_spectra.mgf	JOW_594_XL1_XiViewer_spectra.mgf	3294		196.08479216	20.0 ppm		false	false				Self	TT
9102_1157	Mer2	113	98	FNQLLEQDAATNGNVKTLIK	16	Mer2	94	94	SLNKFNQLLEQDAATNGNVK	1	215	4	1154.854044660354	4615.3870727739	1154.8543252825	4615.388195262484	-0.24320567119625922		9102	JOW_594_XL1_XiViewer_spectra.mgf	JOW_594_XL1_XiViewer_spectra.mgf	394		196.08479216	20.0 ppm		false	false				Self	TT
9102_538	Mer2	113	98	FNQLLEQDAATNGNVKTLIK	16	Mer2	94	94	SLNKFNQLLEQDAATNGNVK	1	177	5	924.0833992909379	4615.380614120294	924.084915502	4615.388195175605	-1.6425607099940513		9102	JOW_594_XL1_XiViewer_spectra.mgf	JOW_594_XL1_XiViewer_spectra.mgf	2540		196.08479216	20.0 ppm		false	false				Self	TT
9102_1490	Mer2	113	98	FNQLLEQDAATNGNVKTLIK	16	Mer2	94	94	SLNKFNQLLEQDAATNGNVK	1	200	4	1154.853705661413	4615.385716778136	1154.8543252825	4615.388195262484	-0.5370045255666697		9102	JOW_594_XL1_XiViewer_spectra.mgf	JOW_594_XL1_XiViewer_spectra.mgf	1098		196.08479216	20.0 ppm		false	false				Self	TT
9102_413	StrepHop1K593A	435	433	WSKFQDLMMIRK	3	StrepHop1K593A	268	263	DATFDKR	6	132	4	658.33558708125	2629.3132424574837	658.33590056	2629.314496372484	-0.4768980667637626		9102	JOW_594_XL1_XiViewer_spectra.mgf	JOW_594_XL1_XiViewer_spectra.mgf	707		196.08479216	20.0 ppm		false	false				Self	TT
9102_1492	StrepHop1K593A	435	433	WSKFQDLMMIR	3	StrepHop1K593A	268	263	DATFDKR	6	121	4	626.311218261719	2501.21576717936	626.31215982	2501.219533412484	-1.5057587204615142		9102	JOW_594_XL1_XiViewer_spectra.mgf	JOW_594_XL1_XiViewer_spectra.mgf	887		196.08479216	20.0 ppm		false	false				Self	TT
9102_1956	StrepHop1K593A	435	433	WSKFQDLMMIR	3	StrepHop1K593A	268	263	DATFDKR	6	164	4	626.312195093552	2501.2196745066917	626.31215982	2501.219533412484	0.05641016545537582		9102	JOW_594_XL1_XiViewer_spectra.mgf	JOW_594_XL1_XiViewer_spectra.mgf	2298		196.08479216	20.0 ppm		false	false				Self	TT
9102_3103	StrepHop1K593A	435	433	WSKFQDLMMIRK	3	StrepHop1K593A	268	263	DATFDKR	6	113	5	526.869503434095	2629.31113483608	526.870175724	2629.314496285605	-1.2784509155606087		9102	JOW_594_XL1_XiViewer_spectra.mgf	JOW_594_XL1_XiViewer_spectra.mgf	425		196.08479216	20.0 ppm		false	false				Self	TT
9102_3135	StrepHop1K593A	435	433	WSKFQDLMMIR	3	StrepHop1K593A	268	263	DATFDKR	6	173	4	626.312169744773	2501.2195731115758	626.31215982	2501.219533412484	0.015871894181066205		9102	JOW_594_XL1_XiViewer_spectra.mgf	JOW_594_XL1_XiViewer_spectra.mgf	2613		196.08479216	20.0 ppm		false	false				Self	TT
9102_1201	StrepHop1K593A	559	559	KQVESWLQDITNLRK	1	StrepHop1K593A	435	433	WSKFQDLMMIR	3	158	5	702.371573431239	3506.8214848218	702.370606046	3506.816647895605	1.3792925837210552		9102	JOW_594_XL1_XiViewer_spectra.mgf	JOW_594_XL1_XiViewer_spectra.mgf	1641		196.08479216	20.0 ppm		false	false				Self	TT
9102_39	StrepHop1K593A	559	559	KQVESWLQDITNLRK	1	StrepHop1K593A	435	433	WSKFQDLMMIR	3	124	4	877.713333663281	3506.824228785608	877.7114384625	3506.816647982484	2.161733527802913		9102	JOW_594_XL1_XiViewer_spectra.mgf	JOW_594_XL1_XiViewer_spectra.mgf	1728		196.08479216	20.0 ppm		false	false				Self	TT
9102_356	StrepHop1K593A	559	559	KQVESWLQDITNLRK	1	StrepHop1K593A	435	433	WSKFQDLMMIR	3	185	5	702.369214293906	3506.809689135135	702.370606046	3506.816647895605	-1.984352524965494		9102	JOW_594_XL1_XiViewer_spectra.mgf	JOW_594_XL1_XiViewer_spectra.mgf	550		196.08479216	20.0 ppm		false	false				Self	TT
9102_805	StrepHop1K593A	559	559	KQVESWLQDITNLRK	1	StrepHop1K593A	435	433	WSKFQDLMMIRK	3	122	7	520.279489309375	3634.905489897472	520.2803637071428	3634.9116106818465	-1.683888091426767		9102	JOW_594_XL1_XiViewer_spectra.mgf	JOW_594_XL1_XiViewer_spectra.mgf	2250		196.08479216	20.0 ppm		false	false				Self	TT
9102_1514	StrepHop1K593A	559	559	KQVESWLQDITNLRK	1	StrepHop1K593A	435	433	WSKFQDLMMIRK	3	159	5	727.989309134092	3634.9101633360647	727.9895986380001	3634.9116108556054	-0.3982268884993746		9102	JOW_594_XL1_XiViewer_spectra.mgf	JOW_594_XL1_XiViewer_spectra.mgf	3402		196.08479216	20.0 ppm		false	false				Self	TT
9102_1543	StrepHop1K593A	559	559	KQVESWLQDITNLRK	1	StrepHop1K593A	435	433	WSKFQDLMMIR	3	137	5	702.370331527074	3506.815275300975	702.370606046	3506.816647895605	-0.3914075835437373		9102	JOW_594_XL1_XiViewer_spectra.mgf	JOW_594_XL1_XiViewer_spectra.mgf	3502		196.08479216	20.0 ppm		false	false				Self	TT
9102_1545	StrepHop1K593A	559	559	KQVESWLQDITNLRK	1	StrepHop1K593A	435	433	WSKFQDLMMIR	3	110	4	877.710067028103	3506.811162244896	877.7114384625	3506.816647982484	-1.5643069309643436		9102	JOW_594_XL1_XiViewer_spectra.mgf	JOW_594_XL1_XiViewer_spectra.mgf	246		196.08479216	20.0 ppm		false	false				Self	TT
9102_2606	StrepHop1K593A	559	559	KQVESWLQDITNLRK	1	StrepHop1K593A	435	433	WSKFQDLMMIRK	3	149	5	727.9887993490379	3634.9076144107944	727.9895986380001	3634.9116108556054	-1.099461345662839		9102	JOW_594_XL1_XiViewer_spectra.mgf	JOW_594_XL1_XiViewer_spectra.mgf	680		196.08479216	20.0 ppm		false	false				Self	TT
9102_2614	StrepHop1K593A	559	559	KQVESWLQDITNLRK	1	StrepHop1K593A	435	433	WSKFQDLMMIRK	3	134	5	727.989840050664	3634.912817918925	727.9895986380001	3634.9116108556054	0.33207501280651386		9102	JOW_594_XL1_XiViewer_spectra.mgf	JOW_594_XL1_XiViewer_spectra.mgf	2520		196.08479216	20.0 ppm		false	false				Self	TT
9102_2679	StrepHop1K593A	559	559	KQVESWLQDITNLR	1	StrepHop1K593A	435	433	WSKFQDLMMIRK	3	164	4	877.711229821425	3506.815813418184	877.7114384625	3506.816647982484	-0.23798344304692748		9102	JOW_594_XL1_XiViewer_spectra.mgf	JOW_594_XL1_XiViewer_spectra.mgf	2532		196.08479216	20.0 ppm		false	false				Self	TT
9102_2680	StrepHop1K593A	559	559	KQVESWLQDITNLRK	1	StrepHop1K593A	435	433	WSKFQDLMMIR	3	165	4	877.711694784457	3506.817673270312	877.7114384625	3506.816647982484	0.29236995564197865		9102	JOW_594_XL1_XiViewer_spectra.mgf	JOW_594_XL1_XiViewer_spectra.mgf	3327		196.08479216	20.0 ppm		false	false				Self	TT
9102_1160	Mer2	94	94	SLNKFNQLLEQDAATNGNVK	1	Mer2	94	94	SLNKFNQLLEQDAATNGNVK	1	191	4	1151.59765382329	4602.361509425645	1151.59012863	4602.331408652484	6.5403315163036675		9102	JOW_594_XL1_XiViewer_spectra.mgf	JOW_594_XL1_XiViewer_spectra.mgf	2212		392.16958432	20.0 ppm		false	false				Self	TT
9102_1163	StrepHop1K593A	313	295	VALSVLSAATSSMEKAGNTNFIR	19	StrepHop1K593A	268	263	DATFDKR	6	112	5	683.754375660008	3413.735495965645	683.7522595600002	3413.724915465606	3.099400303465241		9102	JOW_594_XL1_XiViewer_spectra.mgf	JOW_594_XL1_XiViewer_spectra.mgf	1383		196.08479216	20.0 ppm		false	false				Self	TT
9102_1164	StrepHop1K593A	313	295	VALSVLSAATSSMEKAGNTNFIR	19	StrepHop1K593A	268	263	DATFDKR	6	101	4	854.4419944919	3413.738872100084	854.438505355	3413.7249155524837	4.088363282169955		9102	JOW_594_XL1_XiViewer_spectra.mgf	JOW_594_XL1_XiViewer_spectra.mgf	2442		196.08479216	20.0 ppm		false	false				Self	TT
9102_1177	StrepHop1K593A	569	559	KQVESWLQDITNLRK	11	StrepHop1K593A	435	433	WSKFQDLMMIRK	3	147	6	606.828009719482	3634.924399515618	606.8258782616666	3634.9116107687255	3.5183102814999003		9102	JOW_594_XL1_XiViewer_spectra.mgf	JOW_594_XL1_XiViewer_spectra.mgf	2962		196.08479216	20.0 ppm		false	false				Self	TT
9102_2605	StrepHop1K593A	569	559	KQVESWLQDITNLRK	11	StrepHop1K593A	435	433	WSKFQDLMMIRK	3	171	6	606.824863088573	3634.905519730164	606.8258782616666	3634.9116107687255	-1.6757047250785162		9102	JOW_594_XL1_XiViewer_spectra.mgf	JOW_594_XL1_XiViewer_spectra.mgf	1288		196.08479216	20.0 ppm		false	false				Self	TT
9102_2610	StrepHop1K593A	569	559	KQVESWLQDITNLRK	11	StrepHop1K593A	435	433	WSKFQDLMMIRK	3	182	6	606.826153055351	3634.9132595308324	606.8258782616666	3634.9116107687255	0.45359070136394974		9102	JOW_594_XL1_XiViewer_spectra.mgf	JOW_594_XL1_XiViewer_spectra.mgf	2944		196.08479216	20.0 ppm		false	false				Self	TT
9102_1178	StrepHop1K593A	563	559	KQVESWLQDITNLRK	5	StrepHop1K593A	435	433	WSKFQDLMMIRK	3	137	5	727.9926219211779	3634.9267272714947	727.9895986380001	3634.9116108556054	4.158674957619152		9102	JOW_594_XL1_XiViewer_spectra.mgf	JOW_594_XL1_XiViewer_spectra.mgf	896		196.08479216	20.0 ppm		false	false				Self	TT
9102_1185	StrepHop1K593A	619	608	RYDLDEYLEEDKSSVVNDTIK	12	StrepHop1K593A	559	559	KQVESWLQDITNLRK	1	123	6	764.8905989596229	4583.299934956463	764.8911311416667	4583.303128048726	-0.6966792667050602		9102	JOW_594_XL1_XiViewer_spectra.mgf	JOW_594_XL1_XiViewer_spectra.mgf	3009		196.08479216	20.0 ppm		false	false				Self	TT
9102_571	StrepHop1K593A	619	608	RYDLDEYLEEDKSSVVNDTIK	12	StrepHop1K593A	559	559	KQVESWLQDITNLR	1	103	4	1114.814606779688	4455.229321251236	1114.8093177825	4455.208165262485	4.74859713988578		9102	JOW_594_XL1_XiViewer_spectra.mgf	JOW_594_XL1_XiViewer_spectra.mgf	1228		196.08479216	20.0 ppm		false	false				Self	TT
9102_1187	StrepHop1K593A	559	559	KQVESWLQDITNLRK	1	StrepHop1K593A	239	226	FIIITQSLEPLPQKK	14	134	5	762.433350764883	3807.13037149002	762.433245102	3807.129843175605	0.13876973910545148		9102	JOW_594_XL1_XiViewer_spectra.mgf	JOW_594_XL1_XiViewer_spectra.mgf	73		196.08479216	20.0 ppm		false	false				Self	TT
9102_31	StrepHop1K593A	239	225	RFIIITQSLEPLPQKK	15	StrepHop1K593A	559	559	KQVESWLQDITNLRK	1	208	6	661.545725860156	3963.2306963596625	661.5457688083333	3963.2309540487254	-0.06501994606908747		9102	JOW_594_XL1_XiViewer_spectra.mgf	JOW_594_XL1_XiViewer_spectra.mgf	2702		196.08479216	20.0 ppm		false	false				Self	TT
9102_573	StrepHop1K593A	239	226	FIIITQSLEPLPQKK	14	StrepHop1K593A	559	559	KQVESWLQDITNLR	1	200	4	920.763886564844	3679.02644039186	920.7659965425	3679.034880302484	-2.294055614750224		9102	JOW_594_XL1_XiViewer_spectra.mgf	JOW_594_XL1_XiViewer_spectra.mgf	1352		196.08479216	20.0 ppm		false	false				Self	TT
9102_812	StrepHop1K593A	559	559	KQVESWLQDITNLRK	1	StrepHop1K593A	239	226	FIIITQSLEPLPQKK	14	159	6	635.527608946875	3807.1219948799762	635.5289169816666	3807.129843088726	-2.0614502455017454		9102	JOW_594_XL1_XiViewer_spectra.mgf	JOW_594_XL1_XiViewer_spectra.mgf	2413		196.08479216	20.0 ppm		false	false				Self	TT
9102_2655	StrepHop1K593A	559	559	KQVESWLQDITNLRK	1	StrepHop1K593A	239	226	FIIITQSLEPLPQKK	14	122	5	762.432754828837	3807.12739180979	762.433245102	3807.129843175605	-0.6438881561581954		9102	JOW_594_XL1_XiViewer_spectra.mgf	JOW_594_XL1_XiViewer_spectra.mgf	1052		196.08479216	20.0 ppm		false	false				Self	TT
9102_2697	StrepHop1K593A	239	226	FIIITQSLEPLPQKK	14	StrepHop1K593A	559	559	KQVESWLQDITNLR	1	201	4	920.7656920429761	3679.033662304388	920.7659965425	3679.034880302484	-0.33106456869291856		9102	JOW_594_XL1_XiViewer_spectra.mgf	JOW_594_XL1_XiViewer_spectra.mgf	1451		196.08479216	20.0 ppm		false	false				Self	TT
9102_1188	StrepHop1K593A	569	559	KQVESWLQDITNLRK	11	StrepHop1K593A	239	226	FIIITQSLEPLPQKK	14	182	6	635.528764096719	3807.12892577904	635.5289169816666	3807.129843088726	-0.24094520643662073		9102	JOW_594_XL1_XiViewer_spectra.mgf	JOW_594_XL1_XiViewer_spectra.mgf	3249		196.08479216	20.0 ppm		false	false				Self	TT
9102_37	StrepHop1K593A	569	559	KQVESWLQDITNLRK	11	StrepHop1K593A	239	226	FIIITQSLEPLPQKK	14	116	4	952.7900548546879	3807.1311135512356	952.7897372825	3807.129843262484	0.3336604749197997		9102	JOW_594_XL1_XiViewer_spectra.mgf	JOW_594_XL1_XiViewer_spectra.mgf	1150		196.08479216	20.0 ppm		false	false				Self	TT
9102_1224	Mer2	136	118	DLASQIENQLDKVSTAMLSK	19	Mer2	137	130	VSTAMLSKGDEK	8	181	4	913.7166092657359	3650.8373311954274	913.7168490025	3650.838290142484	-0.26266489508719826		9102	JOW_594_XL1_XiViewer_spectra.mgf	JOW_594_XL1_XiViewer_spectra.mgf	1359		196.08479216	20.0 ppm		false	false				Self	TT
9102_38	Mer2	136	118	DLASQIENQLDKVSTAMoxLSK	19	Mer2	137	130	VSTAMLSKGDEK	8	149	4	917.7168126671879	3666.8381448012356	917.7155776525	3666.8332047424838	1.3472275601219508		9102	JOW_594_XL1_XiViewer_spectra.mgf	JOW_594_XL1_XiViewer_spectra.mgf	3024		196.08479216	20.0 ppm		false	false				Self	TT
9102_49	Mer2	136	118	DLASQIENQLDKVSTAMLSK	19	Mer2	137	130	VSTAMLSKGDEK	8	124	5	731.174084899375	3650.83404216248	731.1749344780001	3650.8382900556053	-1.1635391074529524		9102	JOW_594_XL1_XiViewer_spectra.mgf	JOW_594_XL1_XiViewer_spectra.mgf	2942		196.08479216	20.0 ppm		false	false				Self	TT
9102_50	Mer2	136	118	DLASQIENQLDKVSTAMLSK	19	Mer2	137	130	VSTAMLSKGDEK	8	107	5	731.174084899375	3650.83404216248	731.1749344780001	3650.8382900556053	-1.1635391074529524		9102	JOW_594_XL1_XiViewer_spectra.mgf	JOW_594_XL1_XiViewer_spectra.mgf	980		196.08479216	20.0 ppm		false	false				Self	TT
9102_159	Mer2	136	118	DLASQIENQLDKVSTAMLSK	19	Mer2	137	130	VSTAMoxLSKGDEK	8	166	4	917.715042647656	3666.831064723108	917.7155776525	3666.8332047424838	-0.5836151404872544		9102	JOW_594_XL1_XiViewer_spectra.mgf	JOW_594_XL1_XiViewer_spectra.mgf	2248		196.08479216	20.0 ppm		false	false				Self	TT
9102_162	Mer2	136	118	DLASQIENQLDKVSTAMLSK	19	Mer2	137	130	VSTAMLSKGDEK	8	122	5	731.1733524775	3650.830380053105	731.1749344780001	3650.8382900556053	-2.1666263668846		9102	JOW_594_XL1_XiViewer_spectra.mgf	JOW_594_XL1_XiViewer_spectra.mgf	1634		196.08479216	20.0 ppm		false	false				Self	TT
9102_350	Mer2	136	118	DLASQIENQLDKVSTAMoxLSK	19	Mer2	137	130	VSTAMLSKGDEK	8	167	4	917.713760909375	3666.8259377699837	917.7155776525	3666.8332047424838	-1.9818115780725751		9102	JOW_594_XL1_XiViewer_spectra.mgf	JOW_594_XL1_XiViewer_spectra.mgf	1811		196.08479216	20.0 ppm		false	false				Self	TT
9102_361	Mer2	136	118	DLASQIENQLDKVSTAMLSK	19	Mer2	137	130	VSTAMoxLSKGDEK	8	157	5	734.372876403281	3666.82799968201	734.373917398	3666.833204655605	-1.4194737814687577		9102	JOW_594_XL1_XiViewer_spectra.mgf	JOW_594_XL1_XiViewer_spectra.mgf	2142		196.08479216	20.0 ppm		false	false				Self	TT
9102_364	Mer2	136	118	DLASQIENQLDKVSTAMLSK	19	Mer2	137	130	VSTAMLSKGDEK	8	100	3	1217.951437071875	3650.8324818149877	1217.95337321	3650.8382902293633	-1.5909810059852807		9102	JOW_594_XL1_XiViewer_spectra.mgf	JOW_594_XL1_XiViewer_spectra.mgf	552		196.08479216	20.0 ppm		false	false				Self	TT
9102_973	Mer2	136	118	DLASQIENQLDKVSTAMLSK	19	Mer2	137	130	VSTAMoxLSKGDEK	8	168	4	917.712205579688	3666.8197164512358	917.7155776525	3666.8332047424838	-3.6784578121934195		9102	JOW_594_XL1_XiViewer_spectra.mgf	JOW_594_XL1_XiViewer_spectra.mgf	856		196.08479216	20.0 ppm		false	false				Self	TT
9102_1530	Mer2	136	118	DLASQIENQLDKVSTAMoxLSK	19	Mer2	137	130	VSTAMLSKGDEK	8	166	4	917.715361450232	3666.8323399334117	917.7155776525	3666.8332047424838	-0.23584630762823658		9102	JOW_594_XL1_XiViewer_spectra.mgf	JOW_594_XL1_XiViewer_spectra.mgf	460		196.08479216	20.0 ppm		false	false				Self	TT
9102_1559	Mer2	136	118	DLASQIENQLDKVSTAMLSK	19	Mer2	137	130	VSTAMoxLSKGDEK	8	187	4	917.715194314937	3666.831671392232	917.7155776525	3666.8332047424838	-0.41816743941122136		9102	JOW_594_XL1_XiViewer_spectra.mgf	JOW_594_XL1_XiViewer_spectra.mgf	2953		196.08479216	20.0 ppm		false	false				Self	TT
9102_1853	Mer2	137	130	VSTAMLSKGDEK	8	Mer2	136	130	VSTAMLSK	7	144	4	575.048506109287	2296.164918569632	575.0486344975	2296.1654321224837	-0.22365672986224236		9102	JOW_594_XL1_XiViewer_spectra.mgf	JOW_594_XL1_XiViewer_spectra.mgf	1668		196.08479216	20.0 ppm		false	false				Self	TT
9102_2647	Mer2	136	118	DLASQIENQLDKVSTAMoxLSK	19	Mer2	137	130	VSTAMLSKGDEK	8	136	5	734.372863536499	3666.8279353481003	734.373917398	3666.833204655605	-1.437018596384951		9102	JOW_594_XL1_XiViewer_spectra.mgf	JOW_594_XL1_XiViewer_spectra.mgf	2885		196.08479216	20.0 ppm		false	false				Self	TT
9102_2724	Mer2	136	118	DLASQIENQLDKVSTAMLSK	19	Mer2	137	130	VSTAMLSKGDEK	8	167	4	913.7168657231281	3650.838357024996	913.7168490025	3650.838290142484	0.018319768506053852		9102	JOW_594_XL1_XiViewer_spectra.mgf	JOW_594_XL1_XiViewer_spectra.mgf	1515		196.08479216	20.0 ppm		false	false				Self	TT
9102_2726	Mer2	136	118	DLASQIENQLDKVSTAMLSK	19	Mer2	137	130	VSTAMLSKGDEK	8	153	6	609.479017847792	3650.830448285478	609.480324795	3650.8382899687263	-2.1479130614987496		9102	JOW_594_XL1_XiViewer_spectra.mgf	JOW_594_XL1_XiViewer_spectra.mgf	3286		196.08479216	20.0 ppm		false	false				Self	TT
9102_2727	Mer2	136	118	DLASQIENQLDKVSTAMLSK	19	Mer2	137	130	VSTAMLSKGDEK	8	173	4	913.7163935031281	3650.836468144996	913.7168490025	3650.838290142484	-0.49906277487423784		9102	JOW_594_XL1_XiViewer_spectra.mgf	JOW_594_XL1_XiViewer_spectra.mgf	55		196.08479216	20.0 ppm		false	false				Self	TT
9102_2728	Mer2	136	118	DLASQIENQLDKVSTAMLSK	19	Mer2	137	130	VSTAMLSKGDEK	8	125	5	731.1736450195309	3650.8318427632594	731.1749344780001	3650.8382900556053	-1.7659758755878734		9102	JOW_594_XL1_XiViewer_spectra.mgf	JOW_594_XL1_XiViewer_spectra.mgf	763		196.08479216	20.0 ppm		false	false				Self	TT
9102_2730	Mer2	136	118	DLASQIENQLDKVSTAMLSK	19	Mer2	137	130	VSTAMLSKGDEK	8	102	5	731.174546829228	3650.836351811745	731.1749344780001	3650.8382900556053	-0.5309037833042438		9102	JOW_594_XL1_XiViewer_spectra.mgf	JOW_594_XL1_XiViewer_spectra.mgf	286		196.08479216	20.0 ppm		false	false				Self	TT
9102_2737	Mer2	136	118	DLASQIENQLDKVSTAMLSK	19	Mer2	137	130	VSTAMLSKGDEK	8	126	4	913.716510376427	3650.836935638192	913.7168490025	3650.838290142484	-0.3710118565711619		9102	JOW_594_XL1_XiViewer_spectra.mgf	JOW_594_XL1_XiViewer_spectra.mgf	31		196.08479216	20.0 ppm		false	false				Self	TT
9102_3426	Mer2	136	130	VSTAMLSKGDEKK	7	Mer2	137	130	VSTAMLSKGDEK	8	134	5	571.696250742476	2853.444871377985	571.696547988	2853.446357605605	-0.5208535342886907		9102	JOW_594_XL1_XiViewer_spectra.mgf	JOW_594_XL1_XiViewer_spectra.mgf	3133		196.08479216	20.0 ppm		false	false				Self	TT
9102_1191	Mer2	205	199	VLLSLSKDMHSLQTR	7	StrepHop1K593A	431	420	CcmFTCcmIFGPSLDTK	12	113	4	867.938064980921	3467.723154056168	867.9385553	3467.7251153324837	-0.5655800995081242		9102	JOW_594_XL1_XiViewer_spectra.mgf	JOW_594_XL1_XiViewer_spectra.mgf	2794		196.08479216	20.0 ppm		false	false				Between	TT
9102_814	StrepHop1K593A	619	608	RYDLDEYLEEDKSSVVNDTIK	12	StrepHop1K593A	239	226	FIIITQSLEPLPQKK	14	136	6	747.726217345313	4480.313645270604	747.7283580233334	4480.326489338726	-2.866770569619237		9102	JOW_594_XL1_XiViewer_spectra.mgf	JOW_594_XL1_XiViewer_spectra.mgf	532		196.08479216	20.0 ppm		false	false				Self	TT
9102_968	StrepHop1K593A	273	270	ATLKVPTNLDNDAFDVGTLNTK	4	StrepHop1K593A	559	559	KQVESWLQDITNLRK	1	106	5	880.8665540145311	4399.29638773826	880.86774455	4399.302340415605	-1.3530957602318048		9102	JOW_594_XL1_XiViewer_spectra.mgf	JOW_594_XL1_XiViewer_spectra.mgf	269		196.08479216	20.0 ppm		false	false				Self	TT
9102_1196	StrepHop1K593A	239	225	RFIIITQSLEPLPQKK	15	StrepHop1K593A	422	420	CcmFTCcmIFGPSLDTK	3	115	4	913.7366009602431	3650.9172979734562	913.7373875325	3650.9204442624837	-0.8617796732249942		9102	JOW_594_XL1_XiViewer_spectra.mgf	JOW_594_XL1_XiViewer_spectra.mgf	492		196.08479216	20.0 ppm		false	false				Self	TT
9102_1215	StrepHop1K593A	239	226	FIIITQSLEPLPQKK	14	StrepHop1K593A	422	420	CcmFTCcmIFGPSLDTK	3	136	4	874.7142644027609	3494.8279517435276	874.7121097925	3494.8193333024838	2.4660619682712546		9102	JOW_594_XL1_XiViewer_spectra.mgf	JOW_594_XL1_XiViewer_spectra.mgf	643		196.08479216	20.0 ppm		false	false				Self	TT
9102_2676	Mer2	212	199	VLLSLSKDMHSLQTR	14	StrepHop1K593A	132	131	GKSTQADLLLDWLEK	2	140	5	728.7946386415849	3638.93681087353	728.7941124419999	3638.9341798756045	0.7230133317140786		9102	JOW_594_XL1_XiViewer_spectra.mgf	JOW_594_XL1_XiViewer_spectra.mgf	3293		196.08479216	20.0 ppm		false	false				Between	TT
9102_1208	Mer2	117	114	TLIKDLASQIENQLDK	4	Mer2	0	1	GPGSMVAR	0	161	4	700.375438228697	2797.472647047272	700.373374235	2797.464391072484	2.951234987769121		9102	JOW_594_XL1_XiViewer_spectra.mgf	JOW_594_XL1_XiViewer_spectra.mgf	1307		196.08479216	20.0 ppm		false	false				Self	TT
9102_1547	Mer2	117	114	TLIKDLASQIENQLDK	4	Mer2	0	1	GPGSMoxVAR	0	117	3	938.8264517618491	2813.45752588491	938.8270450533333	2813.459305759363	-0.6326284689124483		9102	JOW_594_XL1_XiViewer_spectra.mgf	JOW_594_XL1_XiViewer_spectra.mgf	3014		196.08479216	20.0 ppm		false	false				Self	TT
9102_2224	Mer2	117	114	TLIKDLASQIENQLDK	4	Mer2	0	1	GPGSMoxVAR	0	100	3	938.827835249506	2813.4616763478807	938.8270450533333	2813.459305759363	0.8425885218788323		9102	JOW_594_XL1_XiViewer_spectra.mgf	JOW_594_XL1_XiViewer_spectra.mgf	734		196.08479216	20.0 ppm		false	false				Self	TT
9102_2701	Mer2	117	114	TLIKDLASQIENQLDK	4	Mer2	0	1	GPGSMVAR	0	205	4	700.37358245886	2797.465223967924	700.373374235	2797.464391072484	0.29773227593407353		9102	JOW_594_XL1_XiViewer_spectra.mgf	JOW_594_XL1_XiViewer_spectra.mgf	2203		196.08479216	20.0 ppm		false	false				Self	TT
9102_2703	Mer2	117	114	TLIKDLASQIENQLDK	4	Mer2	0	1	GPGSMVAR	0	143	3	933.4946456148759	2797.4621074439906	933.4954068533334	2797.464391159363	-0.8163519005393165		9102	JOW_594_XL1_XiViewer_spectra.mgf	JOW_594_XL1_XiViewer_spectra.mgf	2720		196.08479216	20.0 ppm		false	false				Self	TT
9102_2705	Mer2	117	114	TLIKDLASQIENQLDK	4	Mer2	0	1	GPGSMVAR	0	123	4	700.372902894204	2797.4625057093	700.373374235	2797.464391072484	-0.6739543102381893		9102	JOW_594_XL1_XiViewer_spectra.mgf	JOW_594_XL1_XiViewer_spectra.mgf	3029		196.08479216	20.0 ppm		false	false				Self	TT
9102_3152	Mer2	117	114	TLIKDLASQIENQLDK	4	Mer2	0	1	GPGSMoxVAR	0	137	3	938.826886213731	2813.4588292405556	938.8270450533333	2813.459305759363	-0.16937113906088716		9102	JOW_594_XL1_XiViewer_spectra.mgf	JOW_594_XL1_XiViewer_spectra.mgf	1139		196.08479216	20.0 ppm		false	false				Self	TT
9102_1209	Mer2	129	118	DLASQIENQLDKVSTAMLSK	12	Mer2	43	38	SIFSHSGKVTNAGALEESDK	6	136	5	893.4544293034061	4462.235764182636	893.4507463919998	4462.217349625604	4.126772765454669		9102	JOW_594_XL1_XiViewer_spectra.mgf	JOW_594_XL1_XiViewer_spectra.mgf	289		196.08479216	20.0 ppm		false	false				Self	TT
9102_1210	Mer2	114	98	FNQLLEQDAATNGNVKTLIK	17	Mer2	117	114	TLIKDLASQIENQLDK	4	181	4	1061.074974695993	4240.270792916456	1061.072046155	4240.259078752484	2.762605716900588		9102	JOW_594_XL1_XiViewer_spectra.mgf	JOW_594_XL1_XiViewer_spectra.mgf	1177		196.08479216	20.0 ppm		false	false				Self	TT
9102_1213	Mer2	114	98	FNQLLEQDAATNGNVKTLIK	17	Mer2	117	114	TLIKDLASQIENQLDK	4	144	3	1414.426795834945	4240.2585581041985	1414.4269694133334	4240.259078839363	-0.12280739324906588		9102	JOW_594_XL1_XiViewer_spectra.mgf	JOW_594_XL1_XiViewer_spectra.mgf	1083		196.08479216	20.0 ppm		false	false				Self	TT
9102_2706	Mer2	114	98	FNQLLEQDAATNGNVKTLIK	17	Mer2	117	114	TLIKDLASQIENQLDK	4	207	4	1061.071692654915	4240.257664752145	1061.072046155	4240.259078752484	-0.33347026992343093		9102	JOW_594_XL1_XiViewer_spectra.mgf	JOW_594_XL1_XiViewer_spectra.mgf	3146		196.08479216	20.0 ppm		false	false				Self	TT
9102_2710	Mer2	114	98	FNQLLEQDAATNGNVKTLIK	17	Mer2	117	114	TLIKDLASQIENQLDK	4	105	3	1414.4284380944018	4240.263484882568	1414.4269694133334	4240.259078839363	1.039097640884965		9102	JOW_594_XL1_XiViewer_spectra.mgf	JOW_594_XL1_XiViewer_spectra.mgf	333		196.08479216	20.0 ppm		false	false				Self	TT
9102_1211	Mer2	113	98	FNQLLEQDAATNGNVKTLIK	16	Mer2	114	114	TLIKDLASQIENQLDK	1	163	5	849.0621208533639	4240.274221932425	849.0590921999999	4240.259078665605	3.571306974165008		9102	JOW_594_XL1_XiViewer_spectra.mgf	JOW_594_XL1_XiViewer_spectra.mgf	1564		196.08479216	20.0 ppm		false	false				Self	TT
9102_2707	Mer2	113	98	FNQLLEQDAATNGNVKTLIK	16	Mer2	114	114	TLIKDLASQIENQLDK	1	143	5	849.05905603862	4240.2588978587055	849.0590921999999	4240.259078665605	-0.04264053110856844		9102	JOW_594_XL1_XiViewer_spectra.mgf	JOW_594_XL1_XiViewer_spectra.mgf	3167		196.08479216	20.0 ppm		false	false				Self	TT
9102_44	StrepHop1K593A	145	133	STQADLLLDWLEKGVFK	13	StrepHop1K593A	647	642	AISVSKK	6	169	4	723.4029088585941	2889.58252956686	723.4035660000001	2889.585158132484	-0.9096688556273416		9102	JOW_594_XL1_XiViewer_spectra.mgf	JOW_594_XL1_XiViewer_spectra.mgf	493		196.08479216	20.0 ppm		false	false				Self	TT
9102_45	StrepHop1K593A	145	133	STQADLLLDWLEKGVFK	13	StrepHop1K593A	646	642	AISVSKK	5	197	5	578.924268004844	2889.5849576898245	578.924308076	2889.5851580456047	-0.06933721251374156		9102	JOW_594_XL1_XiViewer_spectra.mgf	JOW_594_XL1_XiViewer_spectra.mgf	1535		196.08479216	20.0 ppm		false	false				Self	TT
9102_1558	StrepHop1K593A	145	133	STQADLLLDWLEKGVFK	13	StrepHop1K593A	646	642	AISVSKK	5	147	4	723.402866471304	2889.5823600177	723.4035660000001	2889.585158132484	-0.9683448076456039		9102	JOW_594_XL1_XiViewer_spectra.mgf	JOW_594_XL1_XiViewer_spectra.mgf	1971		196.08479216	20.0 ppm		false	false				Self	TT
9102_2711	StrepHop1K593A	145	133	STQADLLLDWLEKGVFK	13	StrepHop1K593A	646	642	AISVSKK	5	163	4	723.402818668009	2889.58216880452	723.4035660000001	2889.585158132484	-1.034518036577508		9102	JOW_594_XL1_XiViewer_spectra.mgf	JOW_594_XL1_XiViewer_spectra.mgf	1609		196.08479216	20.0 ppm		false	false				Self	TT
9102_2713	StrepHop1K593A	145	133	STQADLLLDWLEKGVFK	13	StrepHop1K593A	646	642	AISVSKK	5	218	5	578.923416554713	2889.58070043917	578.924308076	2889.5851580456047	-1.5426458093082576		9102	JOW_594_XL1_XiViewer_spectra.mgf	JOW_594_XL1_XiViewer_spectra.mgf	408		196.08479216	20.0 ppm		false	false				Self	TT
9102_2714	StrepHop1K593A	145	133	STQADLLLDWLEKGVFK	13	StrepHop1K593A	646	642	AISVSKK	5	103	4	723.402946448081	2889.582679924808	723.4035660000001	2889.585158132484	-0.8576344148231735		9102	JOW_594_XL1_XiViewer_spectra.mgf	JOW_594_XL1_XiViewer_spectra.mgf	244		196.08479216	20.0 ppm		false	false				Self	TT
9102_1219	StrepHop1K593A	256	246	LMFNDNVDEDYQPELFK	11	StrepHop1K593A	239	226	FIIITQSLEPLPQKK	14	117	4	1017.523002265016	4066.0629031925478	1017.523506265	4066.064919192484	-0.4958110547452982		9102	JOW_594_XL1_XiViewer_spectra.mgf	JOW_594_XL1_XiViewer_spectra.mgf	1895		196.08479216	20.0 ppm		false	false				Self	TT
9102_577	Mer2	136	118	DLASQIENQLDKVSTAMLSK	19	Mer2	144	143	TKSDSSYRQVLVEEISR	2	100	5	877.45070886125	4382.217161971855	877.4527805519998	4382.227520425604	-2.3637416589841895		9102	JOW_594_XL1_XiViewer_spectra.mgf	JOW_594_XL1_XiViewer_spectra.mgf	3174		196.08479216	20.0 ppm		false	false				Self	TT
9102_2361	Mer2	144	143	TKSDSSYRQVLVEEISR	2	Mer2	136	130	VSTAMLSKGDEK	7	122	6	577.131963044067	3456.7481194631278	577.130713955	3456.7406249287264	2.1680927829109615		9102	JOW_594_XL1_XiViewer_spectra.mgf	JOW_594_XL1_XiViewer_spectra.mgf	463		196.08479216	20.0 ppm		false	false				Self	TT
9102_1222	Mer2	132	118	DLASQIENQLDKVSTAMLSK	15	Mer2	137	130	VSTAMLSKGDEK	8	159	4	913.7178184998869	3650.8421681320315	913.7168490025	3650.838290142484	1.0622189314955526		9102	JOW_594_XL1_XiViewer_spectra.mgf	JOW_594_XL1_XiViewer_spectra.mgf	2798		196.08479216	20.0 ppm		false	false				Self	TT
9102_557	Mer2	132	118	DLASQIENQLDKVSTAMoxLSK	15	Mer2	137	130	VSTAMLSKGDEK	8	137	4	917.713288420313	3666.824047813736	917.7155776525	3666.8332047424838	-2.4972307810531102		9102	JOW_594_XL1_XiViewer_spectra.mgf	JOW_594_XL1_XiViewer_spectra.mgf	712		196.08479216	20.0 ppm		false	false				Self	TT
9102_558	Mer2	132	118	DLASQIENQLDKVSTAMoxLSK	15	Mer2	137	130	VSTAMLSKGDEK	8	135	5	734.3727669667189	3666.8274524991994	734.373917398	3666.833204655605	-1.5686986794300144		9102	JOW_594_XL1_XiViewer_spectra.mgf	JOW_594_XL1_XiViewer_spectra.mgf	1910		196.08479216	20.0 ppm		false	false				Self	TT
9102_995	Mer2	132	118	DLASQIENQLDKVSTAMLSK	15	Mer2	137	130	VSTAMLSKGDEK	8	127	4	913.717454603125	3650.840712544984	913.7168490025	3650.838290142484	0.6635195282760901		9102	JOW_594_XL1_XiViewer_spectra.mgf	JOW_594_XL1_XiViewer_spectra.mgf	2744		196.08479216	20.0 ppm		false	false				Self	TT
9102_2716	Mer2	132	118	DLASQIENQLDKVSTAMLSK	15	Mer2	137	130	VSTAMoxLSKGDEK	8	202	4	917.71429790015	3666.8280857330838	917.7155776525	3666.8332047424838	-1.3960300657756182		9102	JOW_594_XL1_XiViewer_spectra.mgf	JOW_594_XL1_XiViewer_spectra.mgf	759		196.08479216	20.0 ppm		false	false				Self	TT
9102_1226	Mer2	136	118	DLASQIENQLDKVSTAMLSK	19	Mer2	82	80	LIKVLNENSK	3	107	4	886.729918336632	3542.8905674790117	886.7289167275	3542.8865610424837	1.1308396300549428		9102	JOW_594_XL1_XiViewer_spectra.mgf	JOW_594_XL1_XiViewer_spectra.mgf	2809		196.08479216	20.0 ppm		false	false				Self	TT
9102_1228	Mer2	136	118	DLASQIENQLDKVSTAMLSK	19	Mer2	82	80	LIKVLNENSK	3	133	5	709.58607438873	3542.893989609255	709.584588658	3542.886560955605	2.0967799906331845		9102	JOW_594_XL1_XiViewer_spectra.mgf	JOW_594_XL1_XiViewer_spectra.mgf	1067		196.08479216	20.0 ppm		false	false				Self	TT
9102_1325	Mer2	136	130	VSTAMLSKGDEK	7	Mer2	82	80	LIKVLNENSK	3	106	3	873.472783412784	2617.396520837715	873.4738317066667	2617.399665719363	-1.2015290172264441		9102	JOW_594_XL1_XiViewer_spectra.mgf	JOW_594_XL1_XiViewer_spectra.mgf	1692		196.08479216	20.0 ppm		false	false				Self	TT
9102_2733	Mer2	136	118	DLASQIENQLDKVSTAMLSK	19	Mer2	82	80	LIKVLNENSK	3	143	4	886.7295961700149	3542.8892788125436	886.7289167275	3542.8865610424837	0.767106147230722		9102	JOW_594_XL1_XiViewer_spectra.mgf	JOW_594_XL1_XiViewer_spectra.mgf	2685		196.08479216	20.0 ppm		false	false				Self	TT
9102_2735	Mer2	136	118	DLASQIENQLDKVSTAMLSK	19	Mer2	82	80	LIKVLNENSK	3	158	5	709.585029730076	3542.888766315985	709.584588658	3542.886560955605	0.6224755836328473		9102	JOW_594_XL1_XiViewer_spectra.mgf	JOW_594_XL1_XiViewer_spectra.mgf	79		196.08479216	20.0 ppm		false	false				Self	TT
9102_2736	Mer2	136	118	DLASQIENQLDKVSTAMLSK	19	Mer2	82	80	LIKVLNENSK	3	112	3	1181.971250612573	3542.8919224370816	1181.96946351	3542.8865611293627	1.5132597745880512		9102	JOW_594_XL1_XiViewer_spectra.mgf	JOW_594_XL1_XiViewer_spectra.mgf	2340		196.08479216	20.0 ppm		false	false				Self	TT
9102_1562	Mer2	136	118	DLASQIENQLDKVSTAMLSK	19	Mer2	79	75	ENSDKLIK	5	116	4	833.9374307326821	3331.720617063212	833.93680117	3331.7180988124837	0.7558414768852186		9102	JOW_594_XL1_XiViewer_spectra.mgf	JOW_594_XL1_XiViewer_spectra.mgf	3418		196.08479216	20.0 ppm		false	false				Self	TT
9102_1229	StrepHop1K593A	559	559	KQVESWLQDITNLR	1	StrepHop1K593A	428	420	CcmFTCcmIFGPSLDTK	9	109	3	1157.57840380212	3469.7133820057225	1157.5742795133333	3469.7010091393627	3.5659747993248807		9102	JOW_594_XL1_XiViewer_spectra.mgf	JOW_594_XL1_XiViewer_spectra.mgf	1387		196.08479216	20.0 ppm		false	false				Self	TT
9102_365	StrepHop1K593A	559	559	KQVESWLQDITNLR	1	StrepHop1K593A	428	420	CcmFTCcmIFGPSLDTK	9	127	3	1157.572897032812	3469.6968616977992	1157.5742795133333	3469.7010091393627	-1.1953311113821716		9102	JOW_594_XL1_XiViewer_spectra.mgf	JOW_594_XL1_XiViewer_spectra.mgf	3101		196.08479216	20.0 ppm		false	false				Self	TT
9102_1233	Mer2	136	118	DLASQIENQLDKVSTAMLSK	19	Mer2	0	1	GPGSMoxVAR	0	197	4	794.903724974957	3175.5857940323117	794.903604125	3175.585310632484	0.15222385182135506		9102	JOW_594_XL1_XiViewer_spectra.mgf	JOW_594_XL1_XiViewer_spectra.mgf	3096		196.08479216	20.0 ppm		false	false				Self	TT
9102_1236	Mer2	136	118	DLASQIENQLDKVSTAMLSK	19	Mer2	0	1	GPGSMVAR	0	168	4	790.905133854222	3159.5914295493717	790.904875475	3159.590396032484	0.32710470603132813		9102	JOW_594_XL1_XiViewer_spectra.mgf	JOW_594_XL1_XiViewer_spectra.mgf	480		196.08479216	20.0 ppm		false	false				Self	TT
9102_41	Mer2	136	118	DLASQIENQLDKVSTAMoxLSK	19	Mer2	0	1	GPGSMVAR	0	101	4	794.903763350781	3175.585947535608	794.903604125	3175.585310632484	0.2005624354578521		9102	JOW_594_XL1_XiViewer_spectra.mgf	JOW_594_XL1_XiViewer_spectra.mgf	1544		196.08479216	20.0 ppm		false	false				Self	TT
9102_163	Mer2	136	118	DLASQIENQLDKVSTAMLSK	19	Mer2	0	1	GPGSMoxVAR	0	180	4	794.90150505	3175.5769143324837	794.903604125	3175.585310632484	-2.6440165131364637		9102	JOW_594_XL1_XiViewer_spectra.mgf	JOW_594_XL1_XiViewer_spectra.mgf	2459		196.08479216	20.0 ppm		false	false				Self	TT
9102_824	Mer2	136	118	DLASQIENQLDKVSTAMoxLSK	19	Mer2	0	1	GPGSMVAR	0	135	4	794.9016429125	3175.577465782484	794.903604125	3175.585310632484	-2.4703634865640978		9102	JOW_594_XL1_XiViewer_spectra.mgf	JOW_594_XL1_XiViewer_spectra.mgf	83		196.08479216	20.0 ppm		false	false				Self	TT
9102_979	Mer2	136	118	DLASQIENQLDKVSTAMLSK	19	Mer2	0	1	GPGSMVAR	0	168	4	790.9009548838811	3159.5747136680084	790.904875475	3159.590396032484	-4.963416933835426		9102	JOW_594_XL1_XiViewer_spectra.mgf	JOW_594_XL1_XiViewer_spectra.mgf	3580		196.08479216	20.0 ppm		false	false				Self	TT
9102_1567	Mer2	136	118	DLASQIENQLDKVSTAMLSK	19	Mer2	0	1	GPGSMVAR	0	160	4	790.9055410879871	3159.5930584844323	790.904875475	3159.590396032484	0.8426573114024941		9102	JOW_594_XL1_XiViewer_spectra.mgf	JOW_594_XL1_XiViewer_spectra.mgf	3546		196.08479216	20.0 ppm		false	false				Self	TT
9102_2761	Mer2	136	118	DLASQIENQLDKVSTAMLSK	19	Mer2	0	1	GPGSMVAR	0	162	4	790.9047822641691	3159.59002318916	790.904875475	3159.590396032484	-0.11800368946508528		9102	JOW_594_XL1_XiViewer_spectra.mgf	JOW_594_XL1_XiViewer_spectra.mgf	1279		196.08479216	20.0 ppm		false	false				Self	TT
9102_2763	Mer2	136	118	DLASQIENQLDKVSTAMLSK	19	Mer2	0	1	GPGSMVAR	0	124	4	790.9043417939371	3159.588261308232	790.904875475	3159.590396032484	-0.6756332259164022		9102	JOW_594_XL1_XiViewer_spectra.mgf	JOW_594_XL1_XiViewer_spectra.mgf	560		196.08479216	20.0 ppm		false	false				Self	TT
9102_1234	StrepHop1K593A	132	131	GKSTQADLLLDWLEK	2	StrepHop1K593A	431	420	CcmFTCcmIFGPSLDTK	12	106	4	865.1831538934241	3456.7035097061803	865.1809081375	3456.6945266824837	2.5987322938895048		9102	JOW_594_XL1_XiViewer_spectra.mgf	JOW_594_XL1_XiViewer_spectra.mgf	2949		196.08479216	20.0 ppm		false	false				Self	TT
9102_2752	Mer2	129	118	DLASQIENQLDKVSTAMLSK	12	Mer2	4	1	GPGSMoxVAR	4	191	4	794.904360351301	3175.5883355376877	794.903604125	3175.585310632484	0.952550445952005		9102	JOW_594_XL1_XiViewer_spectra.mgf	JOW_594_XL1_XiViewer_spectra.mgf	1145		196.08479216	20.0 ppm		false	false				Self	TT
9102_1238	Mer2	129	118	DLASQIENQLDKVSTAMoxLSK	12	Mer2	129	118	DLASQIENQLDKVSTAMoxLSK	12	187	5	922.670536985669	4608.316302593949	922.6702794	4608.315014665605	0.27947923263238095		9102	JOW_594_XL1_XiViewer_spectra.mgf	JOW_594_XL1_XiViewer_spectra.mgf	1846		392.16958432	20.0 ppm		false	false				Self	TT
9102_1252	Mer2	129	118	DLASQIENQLDKVSTAMoxLSK	12	Mer2	129	118	DLASQIENQLDKVSTAMLSK	12	160	4	1149.090030752441	4592.331017142248	1149.087301505	4592.320100152484	2.377227529020139		9102	JOW_594_XL1_XiViewer_spectra.mgf	JOW_594_XL1_XiViewer_spectra.mgf	69		196.08479216	20.0 ppm		false	false				Self	TT
9102_1256	Mer2	129	118	DLASQIENQLDKVSTAMoxLSK	12	Mer2	129	118	DLASQIENQLDKVSTAMLSK	12	202	4	1149.0863343141198	4592.316231388963	1149.087301505	4592.320100152484	-0.8424420415418369		9102	JOW_594_XL1_XiViewer_spectra.mgf	JOW_594_XL1_XiViewer_spectra.mgf	1399		196.08479216	20.0 ppm		false	false				Self	TT
9102_1257	Mer2	129	118	DLASQIENQLDKVSTAMLSK	12	Mer2	129	118	DLASQIENQLDKVSTAMLSK	12	199	5	916.2739349559449	4576.33329244533	916.27231356	4576.3251854656055	1.7715042956380633		9102	JOW_594_XL1_XiViewer_spectra.mgf	JOW_594_XL1_XiViewer_spectra.mgf	2660		392.16958432	20.0 ppm		false	false				Self	TT
9102_1239	Mer2	129	118	DLASQIENQLDKVSTAMoxLSK	12	Mer2	117	114	TLIKDLASQIENQLDK	4	142	5	847.0502004327029	4230.214619829119	847.046095488	4230.194095105605	4.85195786599353		9102	JOW_594_XL1_XiViewer_spectra.mgf	JOW_594_XL1_XiViewer_spectra.mgf	3060		196.08479216	20.0 ppm		false	false				Self	TT
9102_1248	Mer2	129	118	DLASQIENQLDKVSTAMLSK	12	Mer2	117	114	TLIKDLASQIENQLDK	4	173	4	1054.560523881187	4214.212989657232	1054.557071615	4214.1991805924845	3.2767945121030917		9102	JOW_594_XL1_XiViewer_spectra.mgf	JOW_594_XL1_XiViewer_spectra.mgf	3375		196.08479216	20.0 ppm		false	false				Self	TT
9102_590	Mer2	129	118	DLASQIENQLDKVSTAMLSK	12	Mer2	117	114	TLIKDLASQIENQLDK	4	171	4	1054.559235685938	4214.207836876236	1054.557071615	4214.1991805924845	2.05407560973176		9102	JOW_594_XL1_XiViewer_spectra.mgf	JOW_594_XL1_XiViewer_spectra.mgf	833		196.08479216	20.0 ppm		false	false				Self	TT
9102_1240	Mer2	132	118	DLASQIENQLDKVSTAMoxLSK	15	Mer2	117	114	TLIKDLASQIENQLDK	4	192	4	1058.560840159903	4230.214254772096	1058.555800265	4230.194095192484	4.765639390987624		9102	JOW_594_XL1_XiViewer_spectra.mgf	JOW_594_XL1_XiViewer_spectra.mgf	1805		196.08479216	20.0 ppm		false	false				Self	TT
9102_2762	Mer2	132	118	DLASQIENQLDKVSTAMoxLSK	15	Mer2	117	114	TLIKDLASQIENQLDK	4	176	4	1058.5537619360941	4230.185941876861	1058.555800265	4230.194095192484	-1.927409343414524		9102	JOW_594_XL1_XiViewer_spectra.mgf	JOW_594_XL1_XiViewer_spectra.mgf	1851		196.08479216	20.0 ppm		false	false				Self	TT
9102_1243	Mer2	117	114	TLIKDLASQIENQLDK	4	Mer2	117	114	TLIKDLASQIENQLDK	4	233	4	964.0264413478591	3852.07665952392	964.025570375	3852.073175632484	0.9044198480517825		9102	JOW_594_XL1_XiViewer_spectra.mgf	JOW_594_XL1_XiViewer_spectra.mgf	142		392.16958432	20.0 ppm		false	false				Self	TT
9102_1244	Mer2	117	114	TLIKDLASQIENQLDK	4	Mer2	117	114	TLIKDLASQIENQLDK	4	129	3	1285.031288965266	3852.0720374951607	1285.0316683733333	3852.0731757193626	-0.29548353574119085		9102	JOW_594_XL1_XiViewer_spectra.mgf	JOW_594_XL1_XiViewer_spectra.mgf	357		392.16958432	20.0 ppm		false	false				Self	TT
9102_844	Mer2	117	114	TLIKDLASQIENQLDK	4	Mer2	117	114	TLIKDLASQIENQLDK	4	171	4	964.024079435938	3852.067211876236	964.025570375	3852.073175632484	-1.5481939143364714		9102	JOW_594_XL1_XiViewer_spectra.mgf	JOW_594_XL1_XiViewer_spectra.mgf	1662		392.16958432	20.0 ppm		false	false				Self	TT
9102_1245	StrepHop1K593A	454	454	KGFPASITELIDSFINVEDQNNEVK	1	StrepHop1K593A	639	631	DFDESVPAKIR	9	115	4	1070.542570704791	4278.141176951648	1070.54057885	4278.133209532484	1.862358831202439		9102	JOW_594_XL1_XiViewer_spectra.mgf	JOW_594_XL1_XiViewer_spectra.mgf	1792		196.08479216	20.0 ppm		false	false				Self	TT
9102_1246	StrepHop1K593A	432	420	CcmFTCcmIFGPSLDTKWSK	13	StrepHop1K593A	431	420	CcmFTCcmIFGPSLDTK	12	117	3	1229.906142289623	3686.6965974682316	1229.9045319166667	3686.6917663493628	1.3104211512812256		9102	JOW_594_XL1_XiViewer_spectra.mgf	JOW_594_XL1_XiViewer_spectra.mgf	2765		196.08479216	20.0 ppm		false	false				Self	TT
9102_1249	Mer2	136	118	DLASQIENQLDKVSTAMLSK	19	Mer2	117	114	TLIKDLASQIENQLDK	4	194	5	843.8489194509469	4214.20821492034	843.8471125680002	4214.199180505606	2.143803448025183		9102	JOW_594_XL1_XiViewer_spectra.mgf	JOW_594_XL1_XiViewer_spectra.mgf	3202		196.08479216	20.0 ppm		false	false				Self	TT
9102_1250	Mer2	136	118	DLASQIENQLDKVSTAMLSK	19	Mer2	117	114	TLIKDLASQIENQLDK	4	124	3	1405.742358351654	4214.205245654325	1405.7403366933331	4214.199180679362	1.4391761525691462		9102	JOW_594_XL1_XiViewer_spectra.mgf	JOW_594_XL1_XiViewer_spectra.mgf	3550		196.08479216	20.0 ppm		false	false				Self	TT
9102_586	Mer2	136	118	DLASQIENQLDKVSTAMoxLSK	19	Mer2	117	114	TLIKDLASQIENQLDK	4	195	4	1058.55642806875	4230.196606407484	1058.555800265	4230.194095192484	0.5936406091956157		9102	JOW_594_XL1_XiViewer_spectra.mgf	JOW_594_XL1_XiViewer_spectra.mgf	2213		196.08479216	20.0 ppm		false	false				Self	TT
9102_841	Mer2	136	118	DLASQIENQLDKVSTAMoxLSK	19	Mer2	117	114	TLIKDLASQIENQLDK	4	104	5	847.0449471425	4230.188353378105	847.046095488	4230.194095105605	-1.3573201066237912		9102	JOW_594_XL1_XiViewer_spectra.mgf	JOW_594_XL1_XiViewer_spectra.mgf	570		196.08479216	20.0 ppm		false	false				Self	TT
9102_2797	Mer2	136	118	DLASQIENQLDKVSTAMLSK	19	Mer2	117	114	TLIKDLASQIENQLDK	4	175	4	1054.558291333067	4214.204059464752	1054.557071615	4214.1991805924845	1.1577222762459085		9102	JOW_594_XL1_XiViewer_spectra.mgf	JOW_594_XL1_XiViewer_spectra.mgf	2791		196.08479216	20.0 ppm		false	false				Self	TT
9102_1251	Mer2	129	118	DLASQIENQLDKVSTAMoxLSK	12	Mer2	136	118	DLASQIENQLDKVSTAMLSK	19	155	5	919.474355740848	4592.335396369845	919.47129648	4592.3201000656045	3.330844520156866		9102	JOW_594_XL1_XiViewer_spectra.mgf	JOW_594_XL1_XiViewer_spectra.mgf	1136		196.08479216	20.0 ppm		false	false				Self	TT
9102_1255	Mer2	129	118	DLASQIENQLDKVSTAMoxLSK	12	Mer2	136	118	DLASQIENQLDKVSTAMLSK	19	189	5	919.4714786022149	4592.321010676679	919.47129648	4592.3201000656045	0.19828998302492704		9102	JOW_594_XL1_XiViewer_spectra.mgf	JOW_594_XL1_XiViewer_spectra.mgf	241		196.08479216	20.0 ppm		false	false				Self	TT
9102_963	Mer2	129	118	DLASQIENQLDKVSTAMoxLSK	12	Mer2	136	130	VSTAMoxLSKGDEK	7	139	4	921.7111679820309	3682.8155660606076	921.7143063025	3682.8281193424837	-3.4085983568305926		9102	JOW_594_XL1_XiViewer_spectra.mgf	JOW_594_XL1_XiViewer_spectra.mgf	844		196.08479216	20.0 ppm		false	false				Self	TT
9102_1259	StrepHop1K593A	268	263	DATFDKR	6	StrepHop1K593A	398	396	TCcmKSCcmR	3	110	3	620.288513085057	1857.8437098545342	620.2893311433334	1857.846164029363	-1.32097849458317		9102	JOW_594_XL1_XiViewer_spectra.mgf	JOW_594_XL1_XiViewer_spectra.mgf	1338		196.08479216	20.0 ppm		false	false				Self	TT
9102_1261	Mer2	144	143	TKSDSSYR	2	Mer2	165	160	YNSKITR	6	131	4	505.75827669821996	2019.004000925364	505.757809065	2019.002130392484	0.9264640446203529		9102	JOW_594_XL1_XiViewer_spectra.mgf	JOW_594_XL1_XiViewer_spectra.mgf	1764		196.08479216	20.0 ppm		false	false				Self	TT
9102_1581	Mer2	144	143	TKSDSSYR	2	Mer2	165	160	YNSKITR	6	154	4	505.75696306631204	2018.9987463977322	505.757809065	2019.002130392484	-1.6760728980505892		9102	JOW_594_XL1_XiViewer_spectra.mgf	JOW_594_XL1_XiViewer_spectra.mgf	504		196.08479216	20.0 ppm		false	false				Self	TT
9102_2002	Mer2	144	143	TKSDSSYR	2	Mer2	165	160	YNSKITR	6	184	4	505.75746944661904	2019.0007719189603	505.757809065	2019.002130392484	-0.6728440269584604		9102	JOW_594_XL1_XiViewer_spectra.mgf	JOW_594_XL1_XiViewer_spectra.mgf	2725		196.08479216	20.0 ppm		false	false				Self	TT
9102_2244	Mer2	144	143	TKSDSSYR	2	Mer2	165	160	YNSKITR	6	170	4	505.757510693274	2019.0009369055801	505.757809065	2019.002130392484	-0.5911271147226629		9102	JOW_594_XL1_XiViewer_spectra.mgf	JOW_594_XL1_XiViewer_spectra.mgf	7		196.08479216	20.0 ppm		false	false				Self	TT
9102_2842	Mer2	144	143	TKSDSSYR	2	Mer2	165	160	YNSKITR	6	103	4	505.757076938973	2018.999201888376	505.757809065	2019.002130392484	-1.4504710341457854		9102	JOW_594_XL1_XiViewer_spectra.mgf	JOW_594_XL1_XiViewer_spectra.mgf	1152		196.08479216	20.0 ppm		false	false				Self	TT
9102_3177	Mer2	144	143	TKSDSSYR	2	Mer2	165	160	YNSKITR	6	144	4	505.75733089407896	2019.0002177088	505.757809065	2019.002130392484	-0.9473410926000575		9102	JOW_594_XL1_XiViewer_spectra.mgf	JOW_594_XL1_XiViewer_spectra.mgf	1595		196.08479216	20.0 ppm		false	false				Self	TT
9102_3532	Mer2	144	143	TKSDSSYR	2	Mer2	165	160	YNSKITR	6	169	4	505.757342039396	2019.0002622900681	505.757809065	2019.002130392484	-0.9252602500325646		9102	JOW_594_XL1_XiViewer_spectra.mgf	JOW_594_XL1_XiViewer_spectra.mgf	1517		196.08479216	20.0 ppm		false	false				Self	TT
9102_3536	Mer2	144	143	TKSDSSYR	2	Mer2	165	160	YNSKITR	6	172	4	505.75770776558403	2019.0017251948202	505.757809065	2019.002130392484	-0.20069204375531186		9102	JOW_594_XL1_XiViewer_spectra.mgf	JOW_594_XL1_XiViewer_spectra.mgf	821		196.08479216	20.0 ppm		false	false				Self	TT
9102_1604	StrepHop1K593A	122	111	NYNKQNTSQNNSIK	12	StrepHop1K593A	57	54	QLVKPK	4	112	4	640.842275994024	2559.33999810858	640.842404295	2559.340511312484	-0.20052193205695668		9102	JOW_594_XL1_XiViewer_spectra.mgf	JOW_594_XL1_XiViewer_spectra.mgf	1271		196.08479216	20.0 ppm		false	false				Self	TT
9102_1264	StrepHop1K593A	117	111	NYNKQNTSQNNSIK	7	StrepHop1K593A	57	54	QLVKPK	4	138	3	854.1211586789591	2559.34164663624	854.1207802666668	2559.340511399363	0.44356617335824666		9102	JOW_594_XL1_XiViewer_spectra.mgf	JOW_594_XL1_XiViewer_spectra.mgf	3307		196.08479216	20.0 ppm		false	false				Self	TT
9102_1605	StrepHop1K593A	117	111	NYNKQNTSQNNSIK	7	StrepHop1K593A	57	54	QLVKPK	4	145	3	854.120406828502	2559.339391084869	854.1207802666668	2559.340511399363	-0.4377356155164875		9102	JOW_594_XL1_XiViewer_spectra.mgf	JOW_594_XL1_XiViewer_spectra.mgf	1952		196.08479216	20.0 ppm		false	false				Self	TT
9102_3204	StrepHop1K593A	117	111	NYNKQNTSQNNSIK	7	StrepHop1K593A	57	54	QLVKPK	4	141	3	854.120184814113	2559.3387250417018	854.1207802666668	2559.340511399363	-0.6979757689038877		9102	JOW_594_XL1_XiViewer_spectra.mgf	JOW_594_XL1_XiViewer_spectra.mgf	729		196.08479216	20.0 ppm		false	false				Self	TT
9102_1265	StrepHop1K593A	71	64	TEITTEQSQK	8	StrepHop1K593A	110	108	VEKNYNK	3	128	3	752.0431557960981	2253.1076379876567	752.0447660066667	2253.112468619363	-2.1439816136595504		9102	JOW_594_XL1_XiViewer_spectra.mgf	JOW_594_XL1_XiViewer_spectra.mgf	726		196.08479216	20.0 ppm		false	false				Self	TT
9102_245	StrepHop1K593A	71	60	TETKTEITTEQSQK	12	StrepHop1K593A	110	108	VEKNYNK	3	123	3	905.119710997656	2712.3373035923305	905.1224036033333	2712.3453814093627	-2.9781668247748456		9102	JOW_594_XL1_XiViewer_spectra.mgf	JOW_594_XL1_XiViewer_spectra.mgf	586		196.08479216	20.0 ppm		false	false				Self	TT
9102_685	StrepHop1K593A	71	60	TETKTEITTEQSQK	12	StrepHop1K593A	110	108	VEKNYNK	3	125	3	905.120464475781	2712.339564026706	905.1224036033333	2712.3453814093627	-2.1447794579508117		9102	JOW_594_XL1_XiViewer_spectra.mgf	JOW_594_XL1_XiViewer_spectra.mgf	2545		196.08479216	20.0 ppm		false	false				Self	TT
9102_3539	StrepHop1K593A	71	60	TETKTEITTEQSQK	12	StrepHop1K593A	110	108	VEKNYNK	3	108	3	905.1220487561699	2712.3443168678723	905.1224036033333	2712.3453814093627	-0.39248006457682894		9102	JOW_594_XL1_XiViewer_spectra.mgf	JOW_594_XL1_XiViewer_spectra.mgf	2630		196.08479216	20.0 ppm		false	false				Self	TT
9102_3540	StrepHop1K593A	71	60	TETKTEITTEQSQK	12	StrepHop1K593A	110	108	VEKNYNK	3	115	4	679.093420989215	2712.344578089344	679.0936217975	2712.3453813224837	-0.29613969714487787		9102	JOW_594_XL1_XiViewer_spectra.mgf	JOW_594_XL1_XiViewer_spectra.mgf	1390		196.08479216	20.0 ppm		false	false				Self	TT
9102_1741	Mer2	141	130	VSTAMLSKGDEKK	12	Mer2	137	130	VSTAMLSKGDEK	8	126	5	571.696794159456	2853.4475884628846	571.696547988	2853.446357605605	0.43135812813551455		9102	JOW_594_XL1_XiViewer_spectra.mgf	JOW_594_XL1_XiViewer_spectra.mgf	2488		196.08479216	20.0 ppm		false	false				Self	TT
9102_1742	Mer2	141	130	VSTAMLSKGDEKK	12	Mer2	137	130	VSTAMLSKGDEK	8	157	4	714.369075900945	2853.4471977362637	714.36886589	2853.446357692484	0.29439620525028165		9102	JOW_594_XL1_XiViewer_spectra.mgf	JOW_594_XL1_XiViewer_spectra.mgf	1101		196.08479216	20.0 ppm		false	false				Self	TT
9102_1782	Mer2	141	130	VSTAMLSKGDEKK	12	Mer2	137	130	VSTAMLSKGDEK	8	142	5	571.6961986348861	2853.4446108400352	571.696547988	2853.446357605605	-0.6121599465676754		9102	JOW_594_XL1_XiViewer_spectra.mgf	JOW_594_XL1_XiViewer_spectra.mgf	622		196.08479216	20.0 ppm		false	false				Self	TT
9102_1785	Mer2	141	130	VSTAMLSKGDEKK	12	Mer2	137	130	VSTAMLSKGDEK	8	130	4	714.368398121437	2853.444486618232	714.36886589	2853.446357692484	-0.6557243478399858		9102	JOW_594_XL1_XiViewer_spectra.mgf	JOW_594_XL1_XiViewer_spectra.mgf	1844		196.08479216	20.0 ppm		false	false				Self	TT
9102_1786	Mer2	141	130	VSTAMLSKGDEKK	12	Mer2	137	130	VSTAMLSKGDEK	8	167	3	952.155355036861	2853.444235709946	952.1560623933333	2853.4463577793626	-0.743686458592438		9102	JOW_594_XL1_XiViewer_spectra.mgf	JOW_594_XL1_XiViewer_spectra.mgf	1598		196.08479216	20.0 ppm		false	false				Self	TT
9102_2872	Mer2	141	130	VSTAMLSKGDEKK	12	Mer2	137	130	VSTAMLSKGDEK	8	186	4	714.3683748503689	2853.4443935339596	714.36886589	2853.446357692484	-0.6883460483566751		9102	JOW_594_XL1_XiViewer_spectra.mgf	JOW_594_XL1_XiViewer_spectra.mgf	2206		196.08479216	20.0 ppm		false	false				Self	TT
9102_2873	Mer2	141	130	VSTAMLSKGDEKK	12	Mer2	137	130	VSTAMLSKGDEK	8	139	5	571.696576382147	2853.44649957634	571.696547988	2853.446357605605	0.049754127909020944		9102	JOW_594_XL1_XiViewer_spectra.mgf	JOW_594_XL1_XiViewer_spectra.mgf	2555		196.08479216	20.0 ppm		false	false				Self	TT
9102_2892	Mer2	141	130	VSTAMLSKGDEKK	12	Mer2	137	130	VSTAMLSKGDEK	8	152	5	571.696517147965	2853.44620340543	571.696547988	2853.446357605605	-0.054039976838513554		9102	JOW_594_XL1_XiViewer_spectra.mgf	JOW_594_XL1_XiViewer_spectra.mgf	3442		196.08479216	20.0 ppm		false	false				Self	TT
9102_3427	Mer2	141	130	VSTAMLSKGDEKK	12	Mer2	137	130	VSTAMLSKGDEK	8	167	4	714.3687463841969	2853.4458796692716	714.36886589	2853.446357692484	-0.16752486382646656		9102	JOW_594_XL1_XiViewer_spectra.mgf	JOW_594_XL1_XiViewer_spectra.mgf	1776		196.08479216	20.0 ppm		false	false				Self	TT
9102_3428	Mer2	141	130	VSTAMLSKGDEKK	12	Mer2	137	130	VSTAMLSKGDEK	8	143	3	952.155121242468	2853.443534326767	952.1560623933333	2853.4463577793626	-0.9894885838842165		9102	JOW_594_XL1_XiViewer_spectra.mgf	JOW_594_XL1_XiViewer_spectra.mgf	3264		196.08479216	20.0 ppm		false	false				Self	TT
9102_3550	Mer2	137	130	VSTAMLSKGDEK	8	Mer2	141	138	GDEKK	4	127	5	408.209081663628	2036.009025983745	408.20919315	2036.0095834156048	-0.27378646166578224		9102	JOW_594_XL1_XiViewer_spectra.mgf	JOW_594_XL1_XiViewer_spectra.mgf	1304		196.08479216	20.0 ppm		false	false				Self	TT
9102_3553	StrepHop1K593A	268	263	DATFDKR	6	Mer2	255	255	KSVPPPR	1	136	3	609.994225898041	1826.9608482934862	609.9952413466666	1826.9638946393627	-1.6674362780204905		9102	JOW_594_XL1_XiViewer_spectra.mgf	JOW_594_XL1_XiViewer_spectra.mgf	1534		196.08479216	20.0 ppm		false	false				Between	TT
9102_87	Mer2	79	66	LELESMELRENSDKLIK	14	Mer2	165	160	YNSKITR	6	141	5	625.532300231406	3122.625118822635	625.5329088020001	3122.628161675605	-0.9744525484107038		9102	JOW_594_XL1_XiViewer_spectra.mgf	JOW_594_XL1_XiViewer_spectra.mgf	154		196.08479216	20.0 ppm		false	false				Self	TT
9102_1269	Mer2	163	160	YNSKITR	4	StrepHop1K593A	268	263	DATFDKR	6	198	3	643.665088953588	1927.973437460127	643.66567231	1927.975187529363	-0.907723941374006		9102	JOW_594_XL1_XiViewer_spectra.mgf	JOW_594_XL1_XiViewer_spectra.mgf	1222		196.08479216	20.0 ppm		false	false				Between	TT
9102_468	Mer2	163	160	YNSKITR	4	StrepHop1K593A	268	263	DATFDKR	6	220	3	643.6648770132811	1927.9728016392062	643.66567231	1927.975187529363	-1.2375108208002128		9102	JOW_594_XL1_XiViewer_spectra.mgf	JOW_594_XL1_XiViewer_spectra.mgf	2075		196.08479216	20.0 ppm		false	false				Between	TT
9102_713	Mer2	163	160	YNSKITR	4	StrepHop1K593A	268	263	DATFDKR	6	154	3	643.665142210156	1927.973597229831	643.66567231	1927.975187529363	-0.8248547710639846		9102	JOW_594_XL1_XiViewer_spectra.mgf	JOW_594_XL1_XiViewer_spectra.mgf	1680		196.08479216	20.0 ppm		false	false				Between	TT
9102_2074	Mer2	163	160	YNSKITR	4	StrepHop1K593A	268	263	DATFDKR	6	204	3	643.665685836339	1927.97522810838	643.66567231	1927.975187529363	0.021047478842281316		9102	JOW_594_XL1_XiViewer_spectra.mgf	JOW_594_XL1_XiViewer_spectra.mgf	3460		196.08479216	20.0 ppm		false	false				Between	TT
9102_2256	Mer2	163	160	YNSKITR	4	StrepHop1K593A	268	263	DATFDKR	6	217	3	643.665222167969	1927.97383710327	643.66567231	1927.975187529363	-0.7004374858013063		9102	JOW_594_XL1_XiViewer_spectra.mgf	JOW_594_XL1_XiViewer_spectra.mgf	2275		196.08479216	20.0 ppm		false	false				Between	TT
9102_3292	Mer2	163	160	YNSKITR	4	StrepHop1K593A	268	263	DATFDKR	6	195	3	643.665468855956	1927.9745771672308	643.66567231	1927.975187529363	-0.3165819436581213		9102	JOW_594_XL1_XiViewer_spectra.mgf	JOW_594_XL1_XiViewer_spectra.mgf	3561		196.08479216	20.0 ppm		false	false				Between	TT
9102_3559	StrepHop1K593A	268	263	DATFDKR	6	StrepHop1K593A	647	642	AISVSKK	6	111	3	593.9901123046881	1778.9485075134273	593.99149688	1778.9526612393631	-2.334927750635		9102	JOW_594_XL1_XiViewer_spectra.mgf	JOW_594_XL1_XiViewer_spectra.mgf	2032		196.08479216	20.0 ppm		false	false				Self	TT
9102_2120	Mer2	93	90	TLCcmKSLNK	4	Mer2	79	75	ENSDKLIK	5	165	3	702.380390108333	2104.119340924362	702.38054405	2104.119802749363	-0.2194860769373417		9102	JOW_594_XL1_XiViewer_spectra.mgf	JOW_594_XL1_XiViewer_spectra.mgf	3324		196.08479216	20.0 ppm		false	false				Self	TT
9102_1274	StrepHop1K593A	71	64	TEITTEQSQK	8	StrepHop1K593A	107	103	FVPEKVEK	5	170	3	779.072810095858	2334.1966008869367	779.0724331166666	2334.1954699493626	0.48450851209726		9102	JOW_594_XL1_XiViewer_spectra.mgf	JOW_594_XL1_XiViewer_spectra.mgf	3158		196.08479216	20.0 ppm		false	false				Self	TT
9102_1282	StrepHop1K593A	71	64	TEITTEQSQK	8	StrepHop1K593A	107	103	FVPEKVEK	5	159	3	779.072673906633	2334.1961923192616	779.0724331166666	2334.1954699493626	0.3094727533724191		9102	JOW_594_XL1_XiViewer_spectra.mgf	JOW_594_XL1_XiViewer_spectra.mgf	1581		196.08479216	20.0 ppm		false	false				Self	TT
9102_2141	StrepHop1K593A	71	64	TEITTEQSQK	8	StrepHop1K593A	107	103	FVPEKVEK	5	191	3	779.072457387678	2334.195542762397	779.0724331166666	2334.1954699493626	0.031194060377040596		9102	JOW_594_XL1_XiViewer_spectra.mgf	JOW_594_XL1_XiViewer_spectra.mgf	3360		196.08479216	20.0 ppm		false	false				Self	TT
9102_2878	StrepHop1K593A	71	64	TEITTEQSQK	8	StrepHop1K593A	107	103	FVPEKVEK	5	150	3	779.074066055574	2334.200368766085	779.0724331166666	2334.1954699493626	2.0987174319188573		9102	JOW_594_XL1_XiViewer_spectra.mgf	JOW_594_XL1_XiViewer_spectra.mgf	1130		196.08479216	20.0 ppm		false	false				Self	TT
9102_3367	StrepHop1K593A	71	60	TETKTEITTEQSQK	12	StrepHop1K593A	107	103	FVPEKVEK	5	227	3	932.15010261365	2793.4284784403126	932.1500707133333	2793.428382739363	0.03425931744145141		9102	JOW_594_XL1_XiViewer_spectra.mgf	JOW_594_XL1_XiViewer_spectra.mgf	1215		196.08479216	20.0 ppm		false	false				Self	TT
9102_1761	StrepHop1K593A	149	146	GVFKSIR	4	StrepHop1K593A	647	642	AISVSKK	6	202	4	434.261468486574	1733.0167680787802	434.2622647	1733.019952932484	-1.8377478565974468		9102	JOW_594_XL1_XiViewer_spectra.mgf	JOW_594_XL1_XiViewer_spectra.mgf	645		196.08479216	20.0 ppm		false	false				Self	TT
9102_1762	StrepHop1K593A	149	146	GVFKSIR	4	StrepHop1K593A	647	642	AISVSKK	6	172	3	578.679796543822	1733.017560230829	578.6805941399998	1733.0199530193624	-1.3807045494206236		9102	JOW_594_XL1_XiViewer_spectra.mgf	JOW_594_XL1_XiViewer_spectra.mgf	1086		196.08479216	20.0 ppm		false	false				Self	TT
9102_1773	StrepHop1K593A	149	146	GVFKSIR	4	StrepHop1K593A	647	642	AISVSKK	6	109	3	578.680611463103	1733.0200049886719	578.6805941399998	1733.0199530193624	0.02998771556796265		9102	JOW_594_XL1_XiViewer_spectra.mgf	JOW_594_XL1_XiViewer_spectra.mgf	193		196.08479216	20.0 ppm		false	false				Self	TT
9102_1783	StrepHop1K593A	149	146	GVFKSIR	4	StrepHop1K593A	647	642	AISVSKK	6	134	4	434.261532915741	1733.017025795448	434.2622647	1733.019952932484	-1.689038277438427		9102	JOW_594_XL1_XiViewer_spectra.mgf	JOW_594_XL1_XiViewer_spectra.mgf	2426		196.08479216	20.0 ppm		false	false				Self	TT
9102_1829	StrepHop1K593A	149	146	GVFKSIRLK	4	StrepHop1K593A	647	642	AISVSKK	6	110	4	494.55668473451	1974.197633070524	494.5570214225	1974.198979822484	-0.6821764035765987		9102	JOW_594_XL1_XiViewer_spectra.mgf	JOW_594_XL1_XiViewer_spectra.mgf	1470		196.08479216	20.0 ppm		false	false				Self	TT
9102_2139	StrepHop1K593A	149	146	GVFKSIR	4	StrepHop1K593A	647	642	AISVSKK	6	153	3	578.680912672777	1733.020908617694	578.6805941399998	1733.0199530193624	0.5514064219887236		9102	JOW_594_XL1_XiViewer_spectra.mgf	JOW_594_XL1_XiViewer_spectra.mgf	3517		196.08479216	20.0 ppm		false	false				Self	TT
9102_2140	StrepHop1K593A	149	146	GVFKSIR	4	StrepHop1K593A	647	642	AISVSKK	6	181	4	434.26219894629304	1733.0196899176563	434.2622647	1733.019952932484	-0.15176676264242644		9102	JOW_594_XL1_XiViewer_spectra.mgf	JOW_594_XL1_XiViewer_spectra.mgf	2143		196.08479216	20.0 ppm		false	false				Self	TT
9102_2267	StrepHop1K593A	149	146	GVFKSIR	4	StrepHop1K593A	647	642	AISVSKK	6	116	4	434.262062349792	1733.0191435316522	434.2622647	1733.019952932484	-0.46704645873855016		9102	JOW_594_XL1_XiViewer_spectra.mgf	JOW_594_XL1_XiViewer_spectra.mgf	136		196.08479216	20.0 ppm		false	false				Self	TT
9102_2268	StrepHop1K593A	149	146	GVFKSIR	4	StrepHop1K593A	647	642	AISVSKK	6	195	3	578.680230792379	1733.0188629765	578.6805941399998	1733.0199530193624	-0.6289846002732384		9102	JOW_594_XL1_XiViewer_spectra.mgf	JOW_594_XL1_XiViewer_spectra.mgf	3345		196.08479216	20.0 ppm		false	false				Self	TT
9102_2879	StrepHop1K593A	149	146	GVFKSIR	4	StrepHop1K593A	647	642	AISVSKK	6	196	4	434.262836839883	1733.022241492016	434.2622647	1733.019952932484	1.3205615596575437		9102	JOW_594_XL1_XiViewer_spectra.mgf	JOW_594_XL1_XiViewer_spectra.mgf	1912		196.08479216	20.0 ppm		false	false				Self	TT
9102_2880	StrepHop1K593A	149	146	GVFKSIR	4	StrepHop1K593A	647	642	AISVSKK	6	127	3	578.682125362325	1733.024546686338	578.6805941399998	1733.0199530193624	2.6506717176271573		9102	JOW_594_XL1_XiViewer_spectra.mgf	JOW_594_XL1_XiViewer_spectra.mgf	940		196.08479216	20.0 ppm		false	false				Self	TT
9102_2974	StrepHop1K593A	149	146	GVFKSIR	4	StrepHop1K593A	647	642	AISVSKK	6	117	4	434.26256737516405	1733.0211636331403	434.2622647	1733.019952932484	0.6986074535109791		9102	JOW_594_XL1_XiViewer_spectra.mgf	JOW_594_XL1_XiViewer_spectra.mgf	938		196.08479216	20.0 ppm		false	false				Self	TT
9102_2991	StrepHop1K593A	149	146	GVFKSIR	4	StrepHop1K593A	647	642	AISVSKK	6	109	4	434.26198329013704	1733.0188272930322	434.2622647	1733.019952932484	-0.6495248078085426		9102	JOW_594_XL1_XiViewer_spectra.mgf	JOW_594_XL1_XiViewer_spectra.mgf	2065		196.08479216	20.0 ppm		false	false				Self	TT
9102_3403	StrepHop1K593A	149	146	GVFKSIR	4	StrepHop1K593A	647	642	AISVSKK	6	134	3	578.6806164083409	1733.0200198243858	578.6805941399998	1733.0199530193624	0.038548329038834976		9102	JOW_594_XL1_XiViewer_spectra.mgf	JOW_594_XL1_XiViewer_spectra.mgf	3413		196.08479216	20.0 ppm		false	false				Self	TT
9102_3405	StrepHop1K593A	149	146	GVFKSIR	4	StrepHop1K593A	647	642	AISVSKK	6	205	4	434.262068891756	1733.019169699508	434.2622647	1733.019952932484	-0.45194688889373164		9102	JOW_594_XL1_XiViewer_spectra.mgf	JOW_594_XL1_XiViewer_spectra.mgf	2558		196.08479216	20.0 ppm		false	false				Self	TT
9102_3436	StrepHop1K593A	149	146	GVFKSIR	4	StrepHop1K593A	647	642	AISVSKK	6	123	4	434.26173156639	1733.017820398044	434.2622647	1733.019952932484	-1.2305308063365419		9102	JOW_594_XL1_XiViewer_spectra.mgf	JOW_594_XL1_XiViewer_spectra.mgf	2800		196.08479216	20.0 ppm		false	false				Self	TT
9102_3444	StrepHop1K593A	149	146	GVFKSIR	4	StrepHop1K593A	647	642	AISVSKK	6	145	4	434.26172958899804	1733.0178124884762	434.2622647	1733.019952932484	-1.2350948436814972		9102	JOW_594_XL1_XiViewer_spectra.mgf	JOW_594_XL1_XiViewer_spectra.mgf	2875		196.08479216	20.0 ppm		false	false				Self	TT
9102_3445	StrepHop1K593A	149	146	GVFKSIR	4	StrepHop1K593A	647	642	AISVSKK	6	121	3	578.680433944001	1733.0194724313662	578.6805941399998	1733.0199530193624	-0.27731244257774007		9102	JOW_594_XL1_XiViewer_spectra.mgf	JOW_594_XL1_XiViewer_spectra.mgf	1773		196.08479216	20.0 ppm		false	false				Self	TT
9102_1279	StrepHop1K593A	628	620	SSVVNDTIKAK	9	StrepHop1K593A	268	263	DATFDKR	6	240	4	553.0424138994	2208.140549730084	553.0419324075	2208.138623762484	0.8722131750909826		9102	JOW_594_XL1_XiViewer_spectra.mgf	JOW_594_XL1_XiViewer_spectra.mgf	3234		196.08479216	20.0 ppm		false	false				Self	TT
9102_1280	StrepHop1K593A	628	620	SSVVNDTIKAK	9	StrepHop1K593A	268	263	DATFDKR	6	132	3	737.0542513698309	2208.1409247088554	737.0534844166667	2208.138623849363	1.0419905108112428		9102	JOW_594_XL1_XiViewer_spectra.mgf	JOW_594_XL1_XiViewer_spectra.mgf	3017		196.08479216	20.0 ppm		false	false				Self	TT
9102_1281	StrepHop1K593A	628	620	SSVVNDTIKAK	9	StrepHop1K593A	268	263	DATFDKR	6	158	5	442.63529046814796	2208.1400700063446	442.63500120199996	2208.138623675605	0.654999973404895		9102	JOW_594_XL1_XiViewer_spectra.mgf	JOW_594_XL1_XiViewer_spectra.mgf	3152		196.08479216	20.0 ppm		false	false				Self	TT
9102_1770	StrepHop1K593A	628	620	SSVVNDTIKAK	9	StrepHop1K593A	268	263	DATFDKR	6	217	4	553.042310450223	2208.140135933376	553.0419324075	2208.138623762484	0.6848170109353944		9102	JOW_594_XL1_XiViewer_spectra.mgf	JOW_594_XL1_XiViewer_spectra.mgf	2595		196.08479216	20.0 ppm		false	false				Self	TT
9102_2142	StrepHop1K593A	628	620	SSVVNDTIKAK	9	StrepHop1K593A	268	263	DATFDKR	6	127	3	737.052273351025	2208.1349906524374	737.0534844166667	2208.138623849363	-1.6453663217425283		9102	JOW_594_XL1_XiViewer_spectra.mgf	JOW_594_XL1_XiViewer_spectra.mgf	1491		196.08479216	20.0 ppm		false	false				Self	TT
9102_2144	StrepHop1K593A	628	620	SSVVNDTIKAK	9	StrepHop1K593A	268	263	DATFDKR	6	184	5	442.634933288807	2208.13828410964	442.63500120199996	2208.138623675605	-0.15377927861150417		9102	JOW_594_XL1_XiViewer_spectra.mgf	JOW_594_XL1_XiViewer_spectra.mgf	1116		196.08479216	20.0 ppm		false	false				Self	TT
9102_2146	StrepHop1K593A	628	620	SSVVNDTIKAK	9	StrepHop1K593A	268	263	DATFDKR	6	101	4	553.042213071872	2208.1397464199717	553.0419324075	2208.138623762484	0.5084180294927522		9102	JOW_594_XL1_XiViewer_spectra.mgf	JOW_594_XL1_XiViewer_spectra.mgf	2999		196.08479216	20.0 ppm		false	false				Self	TT
9102_2266	StrepHop1K593A	628	620	SSVVNDTIKAK	9	StrepHop1K593A	268	263	DATFDKR	6	103	3	737.0528040630119	2208.1365827883983	737.0534844166667	2208.138623849363	-0.924335520643855		9102	JOW_594_XL1_XiViewer_spectra.mgf	JOW_594_XL1_XiViewer_spectra.mgf	1286		196.08479216	20.0 ppm		false	false				Self	TT
9102_2269	StrepHop1K593A	628	620	SSVVNDTIKAK	9	StrepHop1K593A	268	263	DATFDKR	6	110	4	553.041633454913	2208.137427952136	553.0419324075	2208.138623762484	-0.5415467737905755		9102	JOW_594_XL1_XiViewer_spectra.mgf	JOW_594_XL1_XiViewer_spectra.mgf	2237		196.08479216	20.0 ppm		false	false				Self	TT
9102_2881	StrepHop1K593A	628	620	SSVVNDTIKAK	9	StrepHop1K593A	268	263	DATFDKR	6	226	4	553.042132402476	2208.139423742388	553.0419324075	2208.138623762484	0.3622869938735557		9102	JOW_594_XL1_XiViewer_spectra.mgf	JOW_594_XL1_XiViewer_spectra.mgf	1339		196.08479216	20.0 ppm		false	false				Self	TT
9102_3409	StrepHop1K593A	628	620	SSVVNDTIKAK	9	StrepHop1K593A	268	263	DATFDKR	6	201	4	553.042233274301	2208.139827229688	553.0419324075	2208.138623762484	0.5450143351957449		9102	JOW_594_XL1_XiViewer_spectra.mgf	JOW_594_XL1_XiViewer_spectra.mgf	2087		196.08479216	20.0 ppm		false	false				Self	TT
9102_3441	StrepHop1K593A	628	620	SSVVNDTIKAK	9	StrepHop1K593A	268	263	DATFDKR	6	180	4	553.041649810898	2208.137493376076	553.0419324075	2208.138623762484	-0.5119182264453095		9102	JOW_594_XL1_XiViewer_spectra.mgf	JOW_594_XL1_XiViewer_spectra.mgf	1481		196.08479216	20.0 ppm		false	false				Self	TT
9102_3442	StrepHop1K593A	628	620	SSVVNDTIKAK	9	StrepHop1K593A	268	263	DATFDKR	6	108	3	737.053510363434	2208.138701689665	737.0534844166667	2208.138623849363	0.03525154692272429		9102	JOW_594_XL1_XiViewer_spectra.mgf	JOW_594_XL1_XiViewer_spectra.mgf	1502		196.08479216	20.0 ppm		false	false				Self	TT
9102_1286	StrepHop1K593A	630	629	AKDFDESVPAK	2	StrepHop1K593A	268	263	DATFDKR	6	144	4	564.279967255576	2253.090763154788	564.28011127	2253.091339212484	-0.25567436435199		9102	JOW_594_XL1_XiViewer_spectra.mgf	JOW_594_XL1_XiViewer_spectra.mgf	203		196.08479216	20.0 ppm		false	false				Self	TT
9102_1826	StrepHop1K593A	630	629	AKDFDESVPAK	2	StrepHop1K593A	268	263	DATFDKR	6	126	4	564.2789323239521	2253.086623428292	564.28011127	2253.091339212484	-2.0930284137876543		9102	JOW_594_XL1_XiViewer_spectra.mgf	JOW_594_XL1_XiViewer_spectra.mgf	404		196.08479216	20.0 ppm		false	false				Self	TT
9102_1897	StrepHop1K593A	630	629	AKDFDESVPAK	2	StrepHop1K593A	268	263	DATFDKR	6	134	4	564.280273118649	2253.09198660708	564.28011127	2253.091339212484	0.28733615219101066		9102	JOW_594_XL1_XiViewer_spectra.mgf	JOW_594_XL1_XiViewer_spectra.mgf	128		196.08479216	20.0 ppm		false	false				Self	TT
9102_2156	StrepHop1K593A	630	629	AKDFDESVPAK	2	StrepHop1K593A	268	263	DATFDKR	6	128	3	752.03662109375	2253.088033880613	752.0377229000002	2253.0913392993634	-1.467059365498316		9102	JOW_594_XL1_XiViewer_spectra.mgf	JOW_594_XL1_XiViewer_spectra.mgf	2071		196.08479216	20.0 ppm		false	false				Self	TT
9102_2157	StrepHop1K593A	630	629	AKDFDESVPAK	2	StrepHop1K593A	268	263	DATFDKR	6	105	4	564.279858002868	2253.0903261439557	564.28011127	2253.091339212484	-0.44963491296511515		9102	JOW_594_XL1_XiViewer_spectra.mgf	JOW_594_XL1_XiViewer_spectra.mgf	3135		196.08479216	20.0 ppm		false	false				Self	TT
9102_2910	StrepHop1K593A	630	629	AKDFDESVPAK	2	StrepHop1K593A	268	263	DATFDKR	6	111	3	752.0371016636369	2253.0894755902737	752.0377229000002	2253.0913392993634	-0.8271786666025991		9102	JOW_594_XL1_XiViewer_spectra.mgf	JOW_594_XL1_XiViewer_spectra.mgf	2440		196.08479216	20.0 ppm		false	false				Self	TT
9102_3455	StrepHop1K593A	630	629	AKDFDESVPAK	2	StrepHop1K593A	268	263	DATFDKR	6	105	4	564.280186621368	2253.091640617956	564.28011127	2253.091339212484	0.13377419132002183		9102	JOW_594_XL1_XiViewer_spectra.mgf	JOW_594_XL1_XiViewer_spectra.mgf	719		196.08479216	20.0 ppm		false	false				Self	TT
9102_1292	Mer2	79	75	ENSDKLIK	5	Mer2	0	1	GPGSMVAR	0	105	3	639.334068165224	1914.9803750950352	639.33504626	1914.983309379363	-1.5322767114062166		9102	JOW_594_XL1_XiViewer_spectra.mgf	JOW_594_XL1_XiViewer_spectra.mgf	2922		196.08479216	20.0 ppm		false	false				Self	TT
9102_185	Mer2	79	75	ENSDKLIK	5	Mer2	0	1	GPGSMVAR	0	115	3	639.334249571875	1914.9809193149881	639.33504626	1914.983309379363	-1.2480862695334092		9102	JOW_594_XL1_XiViewer_spectra.mgf	JOW_594_XL1_XiViewer_spectra.mgf	2339		196.08479216	20.0 ppm		false	false				Self	TT
9102_292	Mer2	79	66	LELESMELRENSDKLIK	14	Mer2	0	1	GPGSMVAR	0	131	5	604.1126835321879	3015.5270353265446	604.1146572480001	3015.5369039056054	-3.2725777781197456		9102	JOW_594_XL1_XiViewer_spectra.mgf	JOW_594_XL1_XiViewer_spectra.mgf	2017		196.08479216	20.0 ppm		false	false				Self	TT
9102_630	Mer2	79	66	LELESMELRENSDKLIK	14	Mer2	0	1	GPGSMVAR	0	112	4	754.89138900625	3015.536450157484	754.891502465	3015.536903992484	-0.15049890429651708		9102	JOW_594_XL1_XiViewer_spectra.mgf	JOW_594_XL1_XiViewer_spectra.mgf	481		196.08479216	20.0 ppm		false	false				Self	TT
9102_631	Mer2	79	66	LELESMELRENSDKLIK	14	Mer2	0	1	GPGSMVAR	0	108	5	604.113367552656	3015.530455428885	604.1146572480001	3015.5369039056054	-2.138417444677128		9102	JOW_594_XL1_XiViewer_spectra.mgf	JOW_594_XL1_XiViewer_spectra.mgf	1929		196.08479216	20.0 ppm		false	false				Self	TT
9102_2390	Mer2	79	66	LELESMoxELRENSDKLIK	14	Mer2	0	1	GPGSMVAR	0	130	4	758.892561563689	3031.54114038724	758.890231115	3031.531818592484	3.0749453787232146		9102	JOW_594_XL1_XiViewer_spectra.mgf	JOW_594_XL1_XiViewer_spectra.mgf	2666		196.08479216	20.0 ppm		false	false				Self	TT
9102_2398	Mer2	79	66	LELESMELRENSDKLIK	14	Mer2	0	1	GPGSMoxVAR	0	129	4	758.8900717761619	3031.5311812371315	758.890231115	3031.531818592484	-0.2102420131304641		9102	JOW_594_XL1_XiViewer_spectra.mgf	JOW_594_XL1_XiViewer_spectra.mgf	3132		196.08479216	20.0 ppm		false	false				Self	TT
9102_2439	Mer2	79	66	LELESMELRENSDKLIK	14	Mer2	0	1	GPGSMVAR	0	120	4	754.8908830711231	3015.534426416976	754.891502465	3015.536903992484	-0.8216034446477392		9102	JOW_594_XL1_XiViewer_spectra.mgf	JOW_594_XL1_XiViewer_spectra.mgf	2125		196.08479216	20.0 ppm		false	false				Self	TT
9102_2947	Mer2	79	75	ENSDKLIK	5	Mer2	0	1	GPGSMVAR	0	105	3	639.333375117648	1914.978295952307	639.33504626	1914.983309379363	-2.618000392678702		9102	JOW_594_XL1_XiViewer_spectra.mgf	JOW_594_XL1_XiViewer_spectra.mgf	2990		196.08479216	20.0 ppm		false	false				Self	TT
9102_2999	Mer2	88	83	VLNENSKTLCcmK	6	Mer2	82	80	LIKVLNENSK	3	187	3	886.820363466183	2657.439260997912	886.82134288	2657.4421992393627	-1.105665233946026		9102	JOW_594_XL1_XiViewer_spectra.mgf	JOW_594_XL1_XiViewer_spectra.mgf	956		196.08479216	20.0 ppm		false	false				Self	TT
9102_1294	StrepHop1K593A	268	263	DATFDKR	6	Mer2	0	1	GPGSMVAR	0	173	3	607.9694963741861	1820.8866597219212	607.9685863866666	1820.883929759363	1.4992512777386438		9102	JOW_594_XL1_XiViewer_spectra.mgf	JOW_594_XL1_XiViewer_spectra.mgf	696		196.08479216	20.0 ppm		false	false				Between	TT
9102_1905	StrepHop1K593A	268	263	DATFDKR	6	Mer2	0	1	GPGSMVAR	0	189	3	607.967590332031	1820.880941595456	607.9685863866666	1820.883929759363	-1.64105128173418		9102	JOW_594_XL1_XiViewer_spectra.mgf	JOW_594_XL1_XiViewer_spectra.mgf	3487		196.08479216	20.0 ppm		false	false				Between	TT
9102_2163	StrepHop1K593A	268	263	DATFDKR	6	Mer2	0	1	GPGSMVAR	0	163	3	607.968675430771	1820.884196891676	607.9685863866666	1820.883929759363	0.1467047453259915		9102	JOW_594_XL1_XiViewer_spectra.mgf	JOW_594_XL1_XiViewer_spectra.mgf	43		196.08479216	20.0 ppm		false	false				Between	TT
9102_0	Mer2	43	38	SIFSHSGKVTNAGALEESDK	6	Mer2	0	1	GPGSMoxVAR	0	111	4	766.375198897656	3061.471689723108	766.376645165	3061.477474792484	-1.8896331669010527		9102	JOW_594_XL1_XiViewer_spectra.mgf	JOW_594_XL1_XiViewer_spectra.mgf	2412		196.08479216	20.0 ppm		false	false				Self	TT
9102_5	Mer2	43	38	SIFSHSGKVTNAGALEESDK	6	Mer2	0	1	GPGSMVAR	0	186	4	762.3801427453128	3045.491465113735	762.377916515	3045.482560192484	2.92397709561154		9102	JOW_594_XL1_XiViewer_spectra.mgf	JOW_594_XL1_XiViewer_spectra.mgf	2128		196.08479216	20.0 ppm		false	false				Self	TT
9102_224	Mer2	43	38	SIFSHSGKVTNAGALEESDK	6	Mer2	0	1	GPGSMVAR	0	157	4	762.3762975304691	3045.47608425436	762.377916515	3045.482560192484	-2.1264078831249273		9102	JOW_594_XL1_XiViewer_spectra.mgf	JOW_594_XL1_XiViewer_spectra.mgf	384		196.08479216	20.0 ppm		false	false				Self	TT
9102_440	Mer2	43	38	SIFSHSGK	6	Mer2	0	1	GPGSMVAR	0	150	3	611.306844786719	1830.89870495952	611.30883154	1830.904665219363	-3.25536329459079		9102	JOW_594_XL1_XiViewer_spectra.mgf	JOW_594_XL1_XiViewer_spectra.mgf	2584		196.08479216	20.0 ppm		false	false				Self	TT
9102_593	Mer2	43	38	SIFSHSGKVTNAGALEESDK	6	Mer2	0	1	GPGSMoxVAR	0	135	4	766.3750926195311	3061.471264610608	766.376645165	3061.477474792484	-2.0284917746060587		9102	JOW_594_XL1_XiViewer_spectra.mgf	JOW_594_XL1_XiViewer_spectra.mgf	348		196.08479216	20.0 ppm		false	false				Self	TT
9102_717	Mer2	43	38	SIFSHSGKVTNAGALEESDK	6	Mer2	0	1	GPGSMoxVAR	0	129	4	766.3794871507811	3061.488842735608	766.376645165	3061.477474792484	3.713221220094808		9102	JOW_594_XL1_XiViewer_spectra.mgf	JOW_594_XL1_XiViewer_spectra.mgf	2900		196.08479216	20.0 ppm		false	false				Self	TT
9102_1296	Mer2	43	38	SIFSHSGKVTNAGALEESDK	6	Mer2	0	1	GPGSMoxVAR	0	171	4	766.3759902312621	3061.4748550575323	766.376645165	3061.477474792484	-0.8557093668637722		9102	JOW_594_XL1_XiViewer_spectra.mgf	JOW_594_XL1_XiViewer_spectra.mgf	952		196.08479216	20.0 ppm		false	false				Self	TT
9102_1337	Mer2	43	38	SIFSHSGKVTNAGALEESDK	6	Mer2	0	1	GPGSMVAR	0	220	4	762.3773930542261	3045.4804663493883	762.377916515	3045.482560192484	-0.6875242443034889		9102	JOW_594_XL1_XiViewer_spectra.mgf	JOW_594_XL1_XiViewer_spectra.mgf	3063		196.08479216	20.0 ppm		false	false				Self	TT
9102_1630	Mer2	43	38	SIFSHSGK	6	Mer2	0	1	GPGSMoxVAR	0	102	3	616.641196664462	1846.901760592749	616.64046974	1846.899579819363	1.1807752895029937		9102	JOW_594_XL1_XiViewer_spectra.mgf	JOW_594_XL1_XiViewer_spectra.mgf	2223		196.08479216	20.0 ppm		false	false				Self	TT
9102_1746	Mer2	43	38	SIFSHSGK	6	Mer2	0	1	GPGSMVAR	0	160	4	458.733039527009	1830.90305224052	458.73344275	1830.904665132484	-0.880926240837412		9102	JOW_594_XL1_XiViewer_spectra.mgf	JOW_594_XL1_XiViewer_spectra.mgf	156		196.08479216	20.0 ppm		false	false				Self	TT
9102_1749	Mer2	43	38	SIFSHSGK	6	Mer2	0	1	GPGSMVAR	0	132	3	611.308027667909	1830.90225360309	611.30883154	1830.904665219363	-1.3171719526993764		9102	JOW_594_XL1_XiViewer_spectra.mgf	JOW_594_XL1_XiViewer_spectra.mgf	2477		196.08479216	20.0 ppm		false	false				Self	TT
9102_2130	Mer2	43	38	SIFSHSGK	6	Mer2	0	1	GPGSMVAR	0	128	4	458.732571532059	1830.9011802607201	458.73344275	1830.904665132484	-1.9033605792240835		9102	JOW_594_XL1_XiViewer_spectra.mgf	JOW_594_XL1_XiViewer_spectra.mgf	1385		196.08479216	20.0 ppm		false	false				Self	TT
9102_2170	Mer2	43	38	SIFSHSGKVTNAGALEESDK	6	Mer2	0	1	GPGSMVAR	0	129	4	762.3781303994659	3045.4834157303476	762.377916515	3045.482560192484	0.2809202964268102		9102	JOW_594_XL1_XiViewer_spectra.mgf	JOW_594_XL1_XiViewer_spectra.mgf	1149		196.08479216	20.0 ppm		false	false				Self	TT
9102_2276	Mer2	43	38	SIFSHSGKVTNAGALEESDK	6	Mer2	0	1	GPGSMoxVAR	0	195	4	766.37875901313	3061.485930185004	766.376645165	3061.477474792484	2.7618666442863544		9102	JOW_594_XL1_XiViewer_spectra.mgf	JOW_594_XL1_XiViewer_spectra.mgf	2977		196.08479216	20.0 ppm		false	false				Self	TT
9102_2290	Mer2	43	38	SIFSHSGKVTNAGALEESDK	6	Mer2	0	1	GPGSMoxVAR	0	186	4	766.3784667909281	3061.484761296196	766.376645165	3061.477474792484	2.380061186890712		9102	JOW_594_XL1_XiViewer_spectra.mgf	JOW_594_XL1_XiViewer_spectra.mgf	1465		196.08479216	20.0 ppm		false	false				Self	TT
9102_2308	Mer2	43	38	SIFSHSGKVTNAGALEESDK	6	Mer2	0	1	GPGSMVAR	0	158	5	610.102022800828	3045.4737316697447	610.1037884880001	3045.4825601056054	-2.8988627209448987		9102	JOW_594_XL1_XiViewer_spectra.mgf	JOW_594_XL1_XiViewer_spectra.mgf	2003		196.08479216	20.0 ppm		false	false				Self	TT
9102_2313	Mer2	43	38	SIFSHSGKVTNAGALEESDK	6	Mer2	0	1	GPGSMVAR	0	211	4	762.3760315098959	3045.4750201720676	762.377916515	3045.482560192484	-2.475804824810171		9102	JOW_594_XL1_XiViewer_spectra.mgf	JOW_594_XL1_XiViewer_spectra.mgf	1822		196.08479216	20.0 ppm		false	false				Self	TT
9102_2956	Mer2	43	38	SIFSHSGKVTNAGALEESDK	6	Mer2	0	1	GPGSMoxVAR	0	134	5	613.3013648510359	3061.4704419207847	613.302771408	3061.477474705605	-2.297186531126084		9102	JOW_594_XL1_XiViewer_spectra.mgf	JOW_594_XL1_XiViewer_spectra.mgf	2882		196.08479216	20.0 ppm		false	false				Self	TT
9102_2970	Mer2	43	38	SIFSHSGKVTNAGALEESDK	6	Mer2	0	1	GPGSMoxVAR	0	201	4	766.378810501519	3061.4861361385597	766.376645165	3061.477474792484	2.82913924635557		9102	JOW_594_XL1_XiViewer_spectra.mgf	JOW_594_XL1_XiViewer_spectra.mgf	1607		196.08479216	20.0 ppm		false	false				Self	TT
9102_3043	Mer2	43	38	SIFSHSGKVTNAGALEESDK	6	Mer2	0	1	GPGSMVAR	0	110	4	762.377395854048	3045.480477548676	762.377916515	3045.482560192484	-0.683846900094772		9102	JOW_594_XL1_XiViewer_spectra.mgf	JOW_594_XL1_XiViewer_spectra.mgf	2648		196.08479216	20.0 ppm		false	false				Self	TT
9102_3386	Mer2	43	38	SIFSHSGK	6	Mer2	0	1	GPGSMVAR	0	155	4	458.73325195510694	1830.9039019529118	458.73344275	1830.904665132484	-0.41683195568055237		9102	JOW_594_XL1_XiViewer_spectra.mgf	JOW_594_XL1_XiViewer_spectra.mgf	373		196.08479216	20.0 ppm		false	false				Self	TT
9102_3389	Mer2	43	38	SIFSHSGK	6	Mer2	0	1	GPGSMVAR	0	133	3	611.308760149942	1830.9044510491892	611.30883154	1830.904665219363	-0.11697505497962248		9102	JOW_594_XL1_XiViewer_spectra.mgf	JOW_594_XL1_XiViewer_spectra.mgf	1858		196.08479216	20.0 ppm		false	false				Self	TT
9102_1	Mer2	45	38	SIFSHSGKVTNAGALEESDK	8	Mer2	79	75	ENSDKLIK	5	105	4	805.4152989953128	3217.632090113735	805.40984221	3217.6102629724837	6.783649810718327		9102	JOW_594_XL1_XiViewer_spectra.mgf	JOW_594_XL1_XiViewer_spectra.mgf	2338		196.08479216	20.0 ppm		false	false				Self	TT
9102_4	StrepHop1K593A	409	402	KTLHGICcmYGNFLHSSIEK	8	StrepHop1K593A	395	390	AATVLKTCcmK	6	112	4	823.4353795617191	3289.71241237936	823.43106045	3289.695135932484	5.251686299882593		9102	JOW_594_XL1_XiViewer_spectra.mgf	JOW_594_XL1_XiViewer_spectra.mgf	3156		196.08479216	20.0 ppm		false	false				Self	TT
9102_2297	StrepHop1K593A	409	402	KTLHGICcmYGNFLHSSIEK	8	StrepHop1K593A	395	390	AATVLKTCcmK	6	176	4	823.4330606082599	3289.7031365655234	823.43106045	3289.695135932484	2.432028716616319		9102	JOW_594_XL1_XiViewer_spectra.mgf	JOW_594_XL1_XiViewer_spectra.mgf	1117		196.08479216	20.0 ppm		false	false				Self	TT
9102_9	Mer2	113	98	FNQLLEQDAATNGNVKTLIK	16	Mer2	88	83	VLNENSKTLCcmK	6	157	4	930.2423253625	3716.9401955824837	930.2424569225	3716.9407218224837	-0.1415787980985634		9102	JOW_594_XL1_XiViewer_spectra.mgf	JOW_594_XL1_XiViewer_spectra.mgf	3516		196.08479216	20.0 ppm		false	false				Self	TT
9102_2389	Mer2	70	66	LELESMoxELRENSDKLIK	5	Mer2	82	80	LIKVLNENSK	3	141	5	683.974040417893	3414.8338197550697	683.97287317	3414.8279835156045	1.7090873957336086		9102	JOW_594_XL1_XiViewer_spectra.mgf	JOW_594_XL1_XiViewer_spectra.mgf	1988		196.08479216	20.0 ppm		false	false				Self	TT
9102_3488	Mer2	70	66	LELESMELRENSDKLIK	5	Mer2	82	80	LIKVLNENSK	3	102	5	680.773544211664	3398.831338723925	680.77389025	3398.833068915605	-0.5090546210924712		9102	JOW_594_XL1_XiViewer_spectra.mgf	JOW_594_XL1_XiViewer_spectra.mgf	3246		196.08479216	20.0 ppm		false	false				Self	TT
9102_16	Mer2	97	94	SLNKFNQLLEQDAATNGNVK	4	Mer2	41	38	SIFSHSGKVTNAGALEESDK	4	126	5	896.049878356406	4475.213009447635	896.051368702	4475.220461175605	-1.6651085761275188		9102	JOW_594_XL1_XiViewer_spectra.mgf	JOW_594_XL1_XiViewer_spectra.mgf	1601		196.08479216	20.0 ppm		false	false				Self	TT
9102_769	Mer2	97	94	SLNKFNQLLEQDAATNGNVK	4	Mer2	41	38	SIFSHSGKVTNAGALEESDK	4	119	5	896.049890990156	4475.213072616385	896.051368702	4475.220461175605	-1.6509933497552436		9102	JOW_594_XL1_XiViewer_spectra.mgf	JOW_594_XL1_XiViewer_spectra.mgf	2356		196.08479216	20.0 ppm		false	false				Self	TT
9102_17	StrepHop1K593A	273	269	RATLKVPTNLDNDAFDVGTLNTK	5	StrepHop1K593A	630	629	AKDFDESVPAK	2	134	4	977.0007482140628	3903.973886988735	977.003632285	3903.985423272484	-2.9550017476788035		9102	JOW_594_XL1_XiViewer_spectra.mgf	JOW_594_XL1_XiViewer_spectra.mgf	1410		196.08479216	20.0 ppm		false	false				Self	TT
9102_111	StrepHop1K593A	273	269	RATLKVPTNLDNDAFDVGTLNTK	5	StrepHop1K593A	630	629	AKDFDESVPAK	2	108	5	781.803479430625	3903.98101481873	781.8043611039999	3903.9854231856043	-1.129196550864403		9102	JOW_594_XL1_XiViewer_spectra.mgf	JOW_594_XL1_XiViewer_spectra.mgf	3421		196.08479216	20.0 ppm		false	false				Self	TT
9102_633	StrepHop1K593A	273	269	RATLKVPTNLDNDAFDVGTLNTK	5	StrepHop1K593A	630	629	AKDFDESVPAK	2	156	4	977.002472990625	3903.980786094984	977.003632285	3903.985423272484	-1.1878060486788014		9102	JOW_594_XL1_XiViewer_spectra.mgf	JOW_594_XL1_XiViewer_spectra.mgf	583		196.08479216	20.0 ppm		false	false				Self	TT
9102_642	StrepHop1K593A	273	270	ATLKVPTNLDNDAFDVGTLNTK	4	StrepHop1K593A	630	629	AKDFDESVPAK	2	124	4	937.9747019945313	3747.869702110609	937.978354545	3747.884312312484	-3.8982531629392247		9102	JOW_594_XL1_XiViewer_spectra.mgf	JOW_594_XL1_XiViewer_spectra.mgf	1319		196.08479216	20.0 ppm		false	false				Self	TT
9102_1022	StrepHop1K593A	273	269	RATLKVPTNLDNDAFDVGTLNTK	5	StrepHop1K593A	630	629	AKDFDESVPAK	2	130	4	977.001634290625	3903.977431294984	977.003632285	3903.985423272484	-2.0471330277515194		9102	JOW_594_XL1_XiViewer_spectra.mgf	JOW_594_XL1_XiViewer_spectra.mgf	2287		196.08479216	20.0 ppm		false	false				Self	TT
9102_3100	StrepHop1K593A	273	269	RATLKVPTNLDNDAFDVGTLNTK	5	StrepHop1K593A	630	629	AKDFDESVPAK	2	118	4	977.0032857823829	3903.9840372620156	977.003632285	3903.985423272484	-0.35502449879372167		9102	JOW_594_XL1_XiViewer_spectra.mgf	JOW_594_XL1_XiViewer_spectra.mgf	1897		196.08479216	20.0 ppm		false	false				Self	TT
9102_19	StrepHop1K593A	239	226	FIIITQSLEPLPQKK	14	StrepHop1K593A	628	620	SSVVNDTIKAK	9	132	4	778.697952803906	3110.762705348108	778.6970513725	3110.759099622484	1.1591143860332995		9102	JOW_594_XL1_XiViewer_spectra.mgf	JOW_594_XL1_XiViewer_spectra.mgf	482		196.08479216	20.0 ppm		false	false				Self	TT
9102_2480	StrepHop1K593A	239	226	FIIITQSLEPLPQKK	14	StrepHop1K593A	628	620	SSVVNDTIKAK	9	164	4	778.6947883325861	3110.750047462828	778.6970513725	3110.759099622484	-2.909951997525298		9102	JOW_594_XL1_XiViewer_spectra.mgf	JOW_594_XL1_XiViewer_spectra.mgf	838		196.08479216	20.0 ppm		false	false				Self	TT
9102_570	StrepHop1K593A	626	609	YDLDEYLEEDKSSVVNDTIK	18	StrepHop1K593A	239	226	FIIITQSLEPLPQKK	14	152	4	1082.06326400625	4324.223950157484	1082.063621105	4324.2253785524845	-0.3303239020536355		9102	JOW_594_XL1_XiViewer_spectra.mgf	JOW_594_XL1_XiViewer_spectra.mgf	2652		196.08479216	20.0 ppm		false	false				Self	TT
9102_2481	StrepHop1K593A	239	226	FIIITQSLEPLPQKK	14	StrepHop1K593A	626	620	SSVVNDTIKAK	7	141	3	1037.92423087785	3110.7508632329127	1037.92697637	3110.7590997093625	-2.6477384412722507		9102	JOW_594_XL1_XiViewer_spectra.mgf	JOW_594_XL1_XiViewer_spectra.mgf	2329		196.08479216	20.0 ppm		false	false				Self	TT
9102_2658	StrepHop1K593A	626	608	RYDLDEYLEEDKSSVVNDTIK	19	StrepHop1K593A	239	226	FIIITQSLEPLPQKK	14	124	5	897.0705697594749	4480.316466462979	897.0725743520002	4480.326489425605	-2.2371054095297302		9102	JOW_594_XL1_XiViewer_spectra.mgf	JOW_594_XL1_XiViewer_spectra.mgf	1263		196.08479216	20.0 ppm		false	false				Self	TT
9102_30	StrepHop1K593A	239	225	RFIIITQSLEPLPQKK	15	StrepHop1K593A	563	559	KQVESWLQDITNLRK	5	110	5	793.6527225946878	3963.227230639044	793.6534672939999	3963.2309541356044	-0.9395103649924376		9102	JOW_594_XL1_XiViewer_spectra.mgf	JOW_594_XL1_XiViewer_spectra.mgf	2933		196.08479216	20.0 ppm		false	false				Self	TT
9102_1033	Mer2	113	98	FNQLLEQDAATNGNVKTLIK	16	Mer2	108	94	SLNKFNQLLEQDAATNGNVK	15	209	4	1154.851243665625	4615.375868794984	1154.8543252825	4615.388195262484	-2.6707325535408413		9102	JOW_594_XL1_XiViewer_spectra.mgf	JOW_594_XL1_XiViewer_spectra.mgf	2177		196.08479216	20.0 ppm		false	false				Self	TT
9102_3505	Mer2	113	98	FNQLLEQDAATNGNVKTLIK	16	Mer2	108	94	SLNKFNQLLEQDAATNGNVK	15	151	4	1154.85403862206	4615.387048620724	1154.8543252825	4615.388195262484	-0.24843885529816773		9102	JOW_594_XL1_XiViewer_spectra.mgf	JOW_594_XL1_XiViewer_spectra.mgf	2088		196.08479216	20.0 ppm		false	false				Self	TT
9102_36	Mer2	77	58	QILEWAGKLELESMELRENSDK	20	Mer2	0	1	GPGSMVAR	0	145	4	897.7002111046878	3586.771738551235	897.7012676625	3586.7759647824837	-1.178281356318516		9102	JOW_594_XL1_XiViewer_spectra.mgf	JOW_594_XL1_XiViewer_spectra.mgf	3139		196.08479216	20.0 ppm		false	false				Self	TT
9102_2645	Mer2	77	58	QILEWAGKLELESMELRENSDK	20	Mer2	0	1	GPGSMVAR	0	155	4	897.701326420471	3586.776199814368	897.7012676625	3586.7759647824837	0.06552733887998202		9102	JOW_594_XL1_XiViewer_spectra.mgf	JOW_594_XL1_XiViewer_spectra.mgf	2752		196.08479216	20.0 ppm		false	false				Self	TT
9102_2646	Mer2	77	58	QILEWAGKLELESMELRENSDK	20	Mer2	0	1	GPGSMVAR	0	168	5	718.3622359961639	3586.7747976464243	718.3624694060001	3586.775964695605	-0.3253755440286665		9102	JOW_594_XL1_XiViewer_spectra.mgf	JOW_594_XL1_XiViewer_spectra.mgf	988		196.08479216	20.0 ppm		false	false				Self	TT
9102_2653	Mer2	77	58	QILEWAGKLELESMELRENSDK	20	Mer2	0	1	GPGSMVAR	0	142	4	897.701979575603	3586.778812434896	897.7012676625	3586.7759647824837	0.7939309396764909		9102	JOW_594_XL1_XiViewer_spectra.mgf	JOW_594_XL1_XiViewer_spectra.mgf	2940		196.08479216	20.0 ppm		false	false				Self	TT
9102_3060	Mer2	77	66	LELESMELRENSDK	12	Mer2	0	1	GPGSMVAR	0	102	4	666.3258260214869	2661.2741982184316	666.32572976	2661.2738131724836	0.14468482951472286		9102	JOW_594_XL1_XiViewer_spectra.mgf	JOW_594_XL1_XiViewer_spectra.mgf	3353		196.08479216	20.0 ppm		false	false				Self	TT
9102_2718	Mer2	129	118	DLASQIENQLDKVSTAMLSK	12	Mer2	88	83	VLNENSKTLCcmK	6	181	4	923.727191210979	3690.8796589763997	923.7274823825	3690.880823662484	-0.31555775979734324		9102	JOW_594_XL1_XiViewer_spectra.mgf	JOW_594_XL1_XiViewer_spectra.mgf	2802		196.08479216	20.0 ppm		false	false				Self	TT
9102_48	Mer2	136	118	DLASQIENQLDKVSTAMLSK	19	Mer2	89	83	VLNENSKTLCcmK	7	109	5	739.1823246454691	3690.8752408929504	739.183441182	3690.880823575605	-1.5125610718766036		9102	JOW_594_XL1_XiViewer_spectra.mgf	JOW_594_XL1_XiViewer_spectra.mgf	2832		196.08479216	20.0 ppm		false	false				Self	TT
9102_832	Mer2	136	118	DLASQIENQLDKVSTAMLSK	19	Mer2	89	83	VLNENSKTLCcmK	7	132	5	739.1825203846878	3690.876219589044	739.183441182	3690.880823575605	-1.2473950748132787		9102	JOW_594_XL1_XiViewer_spectra.mgf	JOW_594_XL1_XiViewer_spectra.mgf	2445		196.08479216	20.0 ppm		false	false				Self	TT
9102_53	Mer2	165	160	YNSKITR	6	StrepHop1K593A	268	263	DATFDKR	6	230	4	483.000076827344	1927.97120144186	483.0010733275	1927.9751874424842	-2.0674543168623685		9102	JOW_594_XL1_XiViewer_spectra.mgf	JOW_594_XL1_XiViewer_spectra.mgf	2774		196.08479216	20.0 ppm		false	false				Between	TT
9102_2257	Mer2	165	160	YNSKITR	6	StrepHop1K593A	268	263	DATFDKR	6	109	4	483.000176162966	1927.971598784348	483.0010733275	1927.9751874424842	-1.8613611624618502		9102	JOW_594_XL1_XiViewer_spectra.mgf	JOW_594_XL1_XiViewer_spectra.mgf	3458		196.08479216	20.0 ppm		false	false				Between	TT
9102_2854	Mer2	165	160	YNSKITR	6	StrepHop1K593A	268	263	DATFDKR	6	201	3	643.6630501523371	1927.9673210563742	643.66567231	1927.975187529363	-4.080173354752112		9102	JOW_594_XL1_XiViewer_spectra.mgf	JOW_594_XL1_XiViewer_spectra.mgf	325		196.08479216	20.0 ppm		false	false				Between	TT
9102_2855	Mer2	165	160	YNSKITR	6	StrepHop1K593A	268	263	DATFDKR	6	227	4	482.999664306641	1927.9695513590482	483.0010733275	1927.9751874424842	-2.9233174123358467		9102	JOW_594_XL1_XiViewer_spectra.mgf	JOW_594_XL1_XiViewer_spectra.mgf	509		196.08479216	20.0 ppm		false	false				Between	TT
9102_3293	Mer2	165	160	YNSKITR	6	StrepHop1K593A	268	263	DATFDKR	6	197	4	483.00134474584996	1927.976273115884	483.0010733275	1927.9751874424842	0.5631158568991999		9102	JOW_594_XL1_XiViewer_spectra.mgf	JOW_594_XL1_XiViewer_spectra.mgf	935		196.08479216	20.0 ppm		false	false				Between	TT
9102_3556	Mer2	165	160	YNSKITR	6	StrepHop1K593A	268	263	DATFDKR	6	157	4	482.99944597471904	1927.9686780313602	483.0010733275	1927.9751874424842	-3.3762940344570174		9102	JOW_594_XL1_XiViewer_spectra.mgf	JOW_594_XL1_XiViewer_spectra.mgf	3457		196.08479216	20.0 ppm		false	false				Between	TT
9102_258	Mer2	273	273	SSSPTLSTSQNHNSEDNDDASHR	1	Mer2	205	199	VLLSLSKDMHSLQTR	7	145	5	882.621350524375	4408.07037028748	882.61898798	4408.058557565605	2.679801486416638		9102	JOW_594_XL1_XiViewer_spectra.mgf	JOW_594_XL1_XiViewer_spectra.mgf	990		196.08479216	20.0 ppm		false	false				Self	TT
9102_862	Mer2	273	273	SSSPTLSTSQNHNSEDNDDASHR	1	Mer2	205	199	VLLSLSKDMHSLQTR	7	117	6	735.684713439063	4408.064621833104	735.6837027133333	4408.058557478726	1.3757426992675863		9102	JOW_594_XL1_XiViewer_spectra.mgf	JOW_594_XL1_XiViewer_spectra.mgf	1209		196.08479216	20.0 ppm		false	false				Self	TT
9102_2278	Mer2	273	273	SSSPTLSTSQNHNSEDNDDASHRLK	1	Mer2	205	199	VLLSLSKDMHSLQTR	7	127	6	775.8814994753169	4649.245338050627	775.880207195	4649.237584368726	1.6677319151990408		9102	JOW_594_XL1_XiViewer_spectra.mgf	JOW_594_XL1_XiViewer_spectra.mgf	1848		196.08479216	20.0 ppm		false	false				Self	TT
9102_56	Mer2	79	75	ENSDKLIK	5	Mer2	38	38	SIFSHSGK	1	108	4	501.7643590539061	2003.0283303481085	501.765368445	2003.032367912484	-2.0157259763615527		9102	JOW_594_XL1_XiViewer_spectra.mgf	JOW_594_XL1_XiViewer_spectra.mgf	1663		196.08479216	20.0 ppm		false	false				Self	TT
9102_107	Mer2	79	66	LELESMELRENSDKLIK	14	Mer2	38	38	SIFSHSGK	1	142	5	621.722729918906	3103.577267260135	621.724468972	3103.585962525605	-2.801683463793239		9102	JOW_594_XL1_XiViewer_spectra.mgf	JOW_594_XL1_XiViewer_spectra.mgf	3290		196.08479216	20.0 ppm		false	false				Self	TT
9102_81	Mer2	55	38	SIFSHSGKVTNAGALEESDK	18	Mer2	0	1	GPGSMVAR	0	125	5	610.103284118125	3045.48003825623	610.1037884880001	3045.4825601056054	-0.8280623270218821		9102	JOW_594_XL1_XiViewer_spectra.mgf	JOW_594_XL1_XiViewer_spectra.mgf	3523		196.08479216	20.0 ppm		false	false				Self	TT
9102_130	Mer2	55	46	VTNAGALEESDKQILEWAGK	10	Mer2	0	1	GPGSMoxVAR	0	156	4	786.895401534375	3143.5525002699837	786.89620774	3143.555725092484	-1.0258518640130252		9102	JOW_594_XL1_XiViewer_spectra.mgf	JOW_594_XL1_XiViewer_spectra.mgf	939		196.08479216	20.0 ppm		false	false				Self	TT
9102_320	Mer2	55	46	VTNAGALEESDKQILEWAGK	10	Mer2	0	1	GPGSMoxVAR	0	105	4	786.8941197960941	3143.54737331686	786.89620774	3143.555725092484	-2.6567926113684495		9102	JOW_594_XL1_XiViewer_spectra.mgf	JOW_594_XL1_XiViewer_spectra.mgf	100		196.08479216	20.0 ppm		false	false				Self	TT
9102_1654	Mer2	55	46	VTNAGALEESDK	10	Mer2	0	1	GPGSMoxVAR	0	160	3	740.357845703984	2218.051707711315	740.3584676566667	2218.053573569363	-0.8412141483791973		9102	JOW_594_XL1_XiViewer_spectra.mgf	JOW_594_XL1_XiViewer_spectra.mgf	418		196.08479216	20.0 ppm		false	false				Self	TT
9102_1663	Mer2	55	46	VTNAGALEESDK	10	Mer2	0	1	GPGSMoxVAR	0	113	3	740.357960961056	2218.052053482531	740.3584676566667	2218.053573569363	-0.6853246693865187		9102	JOW_594_XL1_XiViewer_spectra.mgf	JOW_594_XL1_XiViewer_spectra.mgf	1550		196.08479216	20.0 ppm		false	false				Self	TT
9102_1802	Mer2	55	46	VTNAGALEESDK	10	Mer2	0	1	GPGSMVAR	0	193	3	735.0260428501449	2202.0562991497973	735.0268294566665	2202.058658969362	-1.0716424629438035		9102	JOW_594_XL1_XiViewer_spectra.mgf	JOW_594_XL1_XiViewer_spectra.mgf	151		196.08479216	20.0 ppm		false	false				Self	TT
9102_1886	Mer2	55	46	VTNAGALEESDK	10	Mer2	0	1	GPGSMVAR	0	187	3	735.026098733976	2202.0564668012908	735.0268294566665	2202.058658969362	-0.9955084813164627		9102	JOW_594_XL1_XiViewer_spectra.mgf	JOW_594_XL1_XiViewer_spectra.mgf	953		196.08479216	20.0 ppm		false	false				Self	TT
9102_1950	Mer2	55	46	VTNAGALEESDKQILEWAGK	10	Mer2	0	1	GPGSMVAR	0	164	4	782.896258766147	3127.5559291970717	782.89747909	3127.560810492484	-1.5607355725856693		9102	JOW_594_XL1_XiViewer_spectra.mgf	JOW_594_XL1_XiViewer_spectra.mgf	556		196.08479216	20.0 ppm		false	false				Self	TT
9102_2147	Mer2	55	46	VTNAGALEESDK	10	Mer2	0	1	GPGSMVAR	0	184	3	735.0270212428869	2202.0592343280236	735.0268294566665	2202.058658969362	0.26128216847995395		9102	JOW_594_XL1_XiViewer_spectra.mgf	JOW_594_XL1_XiViewer_spectra.mgf	143		196.08479216	20.0 ppm		false	false				Self	TT
9102_3307	Mer2	55	46	VTNAGALEESDK	10	Mer2	0	1	GPGSMoxVAR	0	160	3	740.3587115689099	2218.054305306093	740.3584676566667	2218.053573569363	0.3299003859164018		9102	JOW_594_XL1_XiViewer_spectra.mgf	JOW_594_XL1_XiViewer_spectra.mgf	1316		196.08479216	20.0 ppm		false	false				Self	TT
9102_3439	Mer2	55	46	VTNAGALEESDK	10	Mer2	0	1	GPGSMVAR	0	228	3	735.02659755589	2202.057963267033	735.0268294566665	2202.058658969362	-0.31593269617653624		9102	JOW_594_XL1_XiViewer_spectra.mgf	JOW_594_XL1_XiViewer_spectra.mgf	894		196.08479216	20.0 ppm		false	false				Self	TT
9102_3449	Mer2	55	46	VTNAGALEESDK	10	Mer2	0	1	GPGSMVAR	0	173	3	735.025268554688	2202.0539762634266	735.0268294566665	2202.058658969362	-2.1265128049119078		9102	JOW_594_XL1_XiViewer_spectra.mgf	JOW_594_XL1_XiViewer_spectra.mgf	886		196.08479216	20.0 ppm		false	false				Self	TT
9102_59	Mer2	205	199	VLLSLSKDMoxHSLQTR	7	Mer2	165	160	YNSKITR	6	168	5	564.905713317344	2819.4921842523245	564.906548436	2819.4963598456047	-1.4809713322276776		9102	JOW_594_XL1_XiViewer_spectra.mgf	JOW_594_XL1_XiViewer_spectra.mgf	368		196.08479216	20.0 ppm		false	false				Self	TT
9102_188	Mer2	143	143	TKSDSSYRQVLVEEISR	1	Mer2	144	143	TKSDSSYR	2	141	5	627.9163944696879	3134.5455900140446	627.91687587	3134.547997015605	-0.7678943064448758		9102	JOW_594_XL1_XiViewer_spectra.mgf	JOW_594_XL1_XiViewer_spectra.mgf	1580		196.08479216	20.0 ppm		false	false				Self	TT
9102_2165	Mer2	143	143	TKSDSSYRQVLVEEISR	1	Mer2	144	143	TKSDSSYR	2	113	5	627.917218440837	3134.54970986979	627.91687587	3134.547997015605	0.546443757441781		9102	JOW_594_XL1_XiViewer_spectra.mgf	JOW_594_XL1_XiViewer_spectra.mgf	2289		196.08479216	20.0 ppm		false	false				Self	TT
9102_3464	Mer2	143	143	TKSDSSYRQVLVEEISR	1	Mer2	144	143	TKSDSSYR	2	127	5	627.916348316688	3134.545359249045	627.91687587	3134.547997015605	-0.8415141712424993		9102	JOW_594_XL1_XiViewer_spectra.mgf	JOW_594_XL1_XiViewer_spectra.mgf	3385		196.08479216	20.0 ppm		false	false				Self	TT
9102_1314	StrepHop1K593A	291	274	VPTNLDNDAFDVGTLNTKHHK	18	StrepHop1K593A	154	153	LKCcmLK	2	102	6	532.947298715351	3191.6401334908323	532.94723136	3191.6397293587265	0.12662209399652827		9102	JOW_594_XL1_XiViewer_spectra.mgf	JOW_594_XL1_XiViewer_spectra.mgf	1456		196.08479216	20.0 ppm		false	false				Self	TT
9102_72	Mer2	204	199	VLLSLSKDMHSLQTR	6	Mer2	255	255	KSVPPPR	1	164	4	676.628250655469	2702.4838967543596	676.6298145775	2702.490152442484	-2.3147866491686444		9102	JOW_594_XL1_XiViewer_spectra.mgf	JOW_594_XL1_XiViewer_spectra.mgf	1367		196.08479216	20.0 ppm		false	false				Self	TT
9102_2919	Mer2	204	199	VLLSLSKDMoxHSLQTR	6	Mer2	255	255	KSVPPPR	1	128	4	680.629930090976	2718.490614496388	680.6285432275	2718.485067042484	2.040641668867362		9102	JOW_594_XL1_XiViewer_spectra.mgf	JOW_594_XL1_XiViewer_spectra.mgf	1015		196.08479216	20.0 ppm		false	false				Self	TT
9102_2929	Mer2	204	199	VLLSLSKDMoxHSLQTR	6	Mer2	255	255	KSVPPPR	1	139	5	544.70634850848	2718.495360208005	544.704289858	2718.4850669556054	3.786392842368365		9102	JOW_594_XL1_XiViewer_spectra.mgf	JOW_594_XL1_XiViewer_spectra.mgf	406		196.08479216	20.0 ppm		false	false				Self	TT
9102_2930	Mer2	204	199	VLLSLSKDMoxHSLQTR	6	Mer2	255	255	KSVPPPR	1	140	4	680.631062760179	2718.4951451732	680.6285432275	2718.485067042484	3.7072599140574907		9102	JOW_594_XL1_XiViewer_spectra.mgf	JOW_594_XL1_XiViewer_spectra.mgf	1478		196.08479216	20.0 ppm		false	false				Self	TT
9102_2949	Mer2	204	199	VLLSLSKDMoxHSLQTR	6	Mer2	255	255	KSVPPPR	1	101	5	544.703270620948	2718.479970770345	544.704289858	2718.4850669556054	-1.8746416238389287		9102	JOW_594_XL1_XiViewer_spectra.mgf	JOW_594_XL1_XiViewer_spectra.mgf	2311		196.08479216	20.0 ppm		false	false				Self	TT
9102_3467	Mer2	204	199	VLLSLSKDMHSLQTR	6	Mer2	255	255	KSVPPPR	1	104	4	676.629169210172	2702.487570973172	676.6298145775	2702.490152442484	-0.9552187673494605		9102	JOW_594_XL1_XiViewer_spectra.mgf	JOW_594_XL1_XiViewer_spectra.mgf	2943		196.08479216	20.0 ppm		false	false				Self	TT
9102_73	Mer2	45	38	SIFSHSGKVTNAGALEESDK	8	Mer2	43	38	SIFSHSGK	6	137	5	627.7127811884379	3133.5275236077946	627.713600212	3133.531618725605	-1.3068697905564508		9102	JOW_594_XL1_XiViewer_spectra.mgf	JOW_594_XL1_XiViewer_spectra.mgf	1516		196.08479216	20.0 ppm		false	false				Self	TT
9102_443	Mer2	45	38	SIFSHSGKVTNAGALEESDK	8	Mer2	43	38	SIFSHSGK	6	203	4	784.3884435265628	3133.524668238735	784.39018117	3133.531618812484	-2.2181278487994547		9102	JOW_594_XL1_XiViewer_spectra.mgf	JOW_594_XL1_XiViewer_spectra.mgf	2995		196.08479216	20.0 ppm		false	false				Self	TT
9102_689	Mer2	45	38	SIFSHSGKVTNAGALEESDK	8	Mer2	43	38	SIFSHSGK	6	141	5	627.7123055409379	3133.5251453702945	627.713600212	3133.531618725605	-2.065833729491233		9102	JOW_594_XL1_XiViewer_spectra.mgf	JOW_594_XL1_XiViewer_spectra.mgf	848		196.08479216	20.0 ppm		false	false				Self	TT
9102_1830	Mer2	45	38	SIFSHSGKVTNAGALEESDK	8	Mer2	43	38	SIFSHSGK	6	194	4	784.390144138392	3133.5314706860518	784.39018117	3133.531618812484	-0.047271401773486404		9102	JOW_594_XL1_XiViewer_spectra.mgf	JOW_594_XL1_XiViewer_spectra.mgf	1812		196.08479216	20.0 ppm		false	false				Self	TT
9102_1844	Mer2	45	38	SIFSHSGKVTNAGALEESDK	8	Mer2	43	38	SIFSHSGK	6	212	4	784.390689200907	3133.533650936112	784.39018117	3133.531618812484	0.6485090546849462		9102	JOW_594_XL1_XiViewer_spectra.mgf	JOW_594_XL1_XiViewer_spectra.mgf	1458		196.08479216	20.0 ppm		false	false				Self	TT
9102_2159	Mer2	45	38	SIFSHSGKVTNAGALEESDK	8	Mer2	43	38	SIFSHSGK	6	217	4	784.390432548889	3133.5326243280397	784.39018117	3133.531618812484	0.3208889132481058		9102	JOW_594_XL1_XiViewer_spectra.mgf	JOW_594_XL1_XiViewer_spectra.mgf	610		196.08479216	20.0 ppm		false	false				Self	TT
9102_2160	Mer2	45	38	SIFSHSGKVTNAGALEESDK	8	Mer2	43	38	SIFSHSGK	6	105	5	627.714085866992	3133.534047000565	627.713600212	3133.531618725605	0.7749323305141578		9102	JOW_594_XL1_XiViewer_spectra.mgf	JOW_594_XL1_XiViewer_spectra.mgf	672		196.08479216	20.0 ppm		false	false				Self	TT
9102_2300	Mer2	45	38	SIFSHSGKVTNAGALEESDK	8	Mer2	43	38	SIFSHSGK	6	113	4	784.3915604348019	3133.5371358716916	784.39018117	3133.531618812484	1.7606521582812482		9102	JOW_594_XL1_XiViewer_spectra.mgf	JOW_594_XL1_XiViewer_spectra.mgf	353		196.08479216	20.0 ppm		false	false				Self	TT
9102_2302	Mer2	45	38	SIFSHSGKVTNAGALEESDK	8	Mer2	43	38	SIFSHSGK	6	153	5	627.713945146765	3133.53334339943	627.713600212	3133.531618725605	0.5503929862902157		9102	JOW_594_XL1_XiViewer_spectra.mgf	JOW_594_XL1_XiViewer_spectra.mgf	2759		196.08479216	20.0 ppm		false	false				Self	TT
9102_2917	Mer2	45	38	SIFSHSGKVTNAGALEESDK	8	Mer2	43	38	SIFSHSGK	6	208	4	784.393250737536	3133.543897082628	784.39018117	3133.531618812484	3.9183488912208144		9102	JOW_594_XL1_XiViewer_spectra.mgf	JOW_594_XL1_XiViewer_spectra.mgf	2186		196.08479216	20.0 ppm		false	false				Self	TT
9102_2938	Mer2	45	38	SIFSHSGKVTNAGALEESDK	8	Mer2	43	38	SIFSHSGK	6	142	4	784.39169076543	3133.537657194204	784.39018117	3133.531618812484	1.9270211551930903		9102	JOW_594_XL1_XiViewer_spectra.mgf	JOW_594_XL1_XiViewer_spectra.mgf	1		196.08479216	20.0 ppm		false	false				Self	TT
9102_2992	Mer2	45	38	SIFSHSGKVTNAGALEESDK	8	Mer2	43	38	SIFSHSGK	6	180	4	784.391545292863	3133.537075303936	784.39018117	3133.531618812484	1.7413232467137216		9102	JOW_594_XL1_XiViewer_spectra.mgf	JOW_594_XL1_XiViewer_spectra.mgf	1916		196.08479216	20.0 ppm		false	false				Self	TT
9102_3035	Mer2	45	38	SIFSHSGKVTNAGALEESDK	8	Mer2	43	38	SIFSHSGK	6	123	5	627.713137227933	3133.5293038052696	627.713600212	3133.531618725605	-0.7387576118371493		9102	JOW_594_XL1_XiViewer_spectra.mgf	JOW_594_XL1_XiViewer_spectra.mgf	3411		196.08479216	20.0 ppm		false	false				Self	TT
9102_3458	Mer2	45	38	SIFSHSGKVTNAGALEESDK	8	Mer2	43	38	SIFSHSGK	6	168	4	784.3907424027991	3133.5338637436803	784.39018117	3133.531618812484	0.7164220660558628		9102	JOW_594_XL1_XiViewer_spectra.mgf	JOW_594_XL1_XiViewer_spectra.mgf	1684		196.08479216	20.0 ppm		false	false				Self	TT
9102_75	Mer2	204	199	VLLSLSKDMHSLQTR	6	Mer2	144	143	TKSDSSYR	2	114	5	574.099377868125	2865.46050700623	574.100367184	2865.465453585605	-1.7262743017137019		9102	JOW_594_XL1_XiViewer_spectra.mgf	JOW_594_XL1_XiViewer_spectra.mgf	606		196.08479216	20.0 ppm		false	false				Self	TT
9102_874	Mer2	0	1	GPGSMVAR	0	Mer2	0	1	GPGSMVAR	0	151	3	581.9626275617189	1742.86605328452	581.9591453333334	1742.8556065993632	5.994004963542238		9102	JOW_594_XL1_XiViewer_spectra.mgf	JOW_594_XL1_XiViewer_spectra.mgf	2487		392.16958432	20.0 ppm		false	false				Self	TT
9102_880	Mer2	0	1	GPGSMoxVAR	0	Mer2	0	1	GPGSMVAR	0	157	3	587.2955449220618	1758.8648053655486	587.2907835333333	1758.850521199363	8.121307645830402		9102	JOW_594_XL1_XiViewer_spectra.mgf	JOW_594_XL1_XiViewer_spectra.mgf	3198		196.08479216	20.0 ppm		false	false				Self	TT
9102_1295	Mer2	0	1	GPGSMoxVAR	0	Mer2	0	1	GPGSMVAR	0	162	3	587.2907889896691	1758.85053756837	587.2907835333333	1758.850521199363	0.009306650565978219		9102	JOW_594_XL1_XiViewer_spectra.mgf	JOW_594_XL1_XiViewer_spectra.mgf	2014		196.08479216	20.0 ppm		false	false				Self	TT
9102_1309	Mer2	0	1	GPGSMoxVAR	0	Mer2	0	1	GPGSMVAR	0	173	3	587.2905855388901	1758.8499272160334	587.2907835333333	1758.850521199363	-0.33771109161893736		9102	JOW_594_XL1_XiViewer_spectra.mgf	JOW_594_XL1_XiViewer_spectra.mgf	1265		196.08479216	20.0 ppm		false	false				Self	TT
9102_1317	Mer2	0	1	GPGSMoxVAR	0	Mer2	0	1	GPGSMVAR	0	145	3	587.290899824693	1758.8508700734421	587.2907835333333	1758.850521199363	0.19835345586868916		9102	JOW_594_XL1_XiViewer_spectra.mgf	JOW_594_XL1_XiViewer_spectra.mgf	3461		196.08479216	20.0 ppm		false	false				Self	TT
9102_1345	Mer2	0	1	GPGSMVAR	0	Mer2	0	1	GPGSMVAR	0	256	3	581.959148983615	1742.855617550208	581.9591453333334	1742.8556065993632	0.0062832771755019935		9102	JOW_594_XL1_XiViewer_spectra.mgf	JOW_594_XL1_XiViewer_spectra.mgf	3571		392.16958432	20.0 ppm		false	false				Self	TT
9102_1346	Mer2	0	1	GPGSMoxVAR	0	Mer2	0	1	GPGSMVAR	0	153	3	587.291289144042	1758.8520380314892	587.2907835333333	1758.850521199363	0.8623996798003732		9102	JOW_594_XL1_XiViewer_spectra.mgf	JOW_594_XL1_XiViewer_spectra.mgf	1163		196.08479216	20.0 ppm		false	false				Self	TT
9102_1347	Mer2	0	1	GPGSMVAR	0	Mer2	0	1	GPGSMVAR	0	260	4	436.720764160156	1742.8539507731082	436.721178095	1742.8556065124842	-0.9500152335239497		9102	JOW_594_XL1_XiViewer_spectra.mgf	JOW_594_XL1_XiViewer_spectra.mgf	960		392.16958432	20.0 ppm		false	false				Self	TT
9102_1348	Mer2	0	1	GPGSMVAR	0	Mer2	0	1	GPGSMVAR	0	244	3	581.958855655021	1742.854737564426	581.9591453333334	1742.8556065993632	-0.49862704288576104		9102	JOW_594_XL1_XiViewer_spectra.mgf	JOW_594_XL1_XiViewer_spectra.mgf	3455		392.16958432	20.0 ppm		false	false				Self	TT
9102_1645	Mer2	0	1	GPGSMoxVAR	0	Mer2	0	1	GPGSMoxVAR	0	175	3	592.6226157898919	1774.846017969039	592.6224217333332	1774.8454357993626	0.32801147898327515		9102	JOW_594_XL1_XiViewer_spectra.mgf	JOW_594_XL1_XiViewer_spectra.mgf	1247		392.16958432	20.0 ppm		false	false				Self	TT
9102_1652	Mer2	0	1	GPGSMoxVAR	0	Mer2	0	1	GPGSMoxVAR	0	198	3	592.621751092574	1774.843423877085	592.6224217333332	1774.8454357993626	-1.133576049557402		9102	JOW_594_XL1_XiViewer_spectra.mgf	JOW_594_XL1_XiViewer_spectra.mgf	1089		392.16958432	20.0 ppm		false	false				Self	TT
9102_1660	Mer2	0	1	GPGSMoxVAR	0	Mer2	0	1	GPGSMoxVAR	0	166	3	592.622832605795	1774.8466684167481	592.6224217333332	1774.8454357993626	0.6944928052198377		9102	JOW_594_XL1_XiViewer_spectra.mgf	JOW_594_XL1_XiViewer_spectra.mgf	836		392.16958432	20.0 ppm		false	false				Self	TT
9102_1671	Mer2	0	1	GPGSMoxVAR	0	Mer2	0	1	GPGSMoxVAR	0	146	3	592.622162276649	1774.84465742931	592.6224217333332	1774.8454357993626	-0.4385565282800581		9102	JOW_594_XL1_XiViewer_spectra.mgf	JOW_594_XL1_XiViewer_spectra.mgf	511		392.16958432	20.0 ppm		false	false				Self	TT
9102_1682	Mer2	0	1	GPGSMoxVAR	0	Mer2	0	1	GPGSMoxVAR	0	173	3	592.621855385838	1774.843736756877	592.6224217333332	1774.8454357993626	-0.9572903934772098		9102	JOW_594_XL1_XiViewer_spectra.mgf	JOW_594_XL1_XiViewer_spectra.mgf	2059		392.16958432	20.0 ppm		false	false				Self	TT
9102_1695	Mer2	0	1	GPGSMoxVAR	0	Mer2	0	1	GPGSMoxVAR	0	173	3	592.622498075539	1774.84566482598	592.6224217333332	1774.8454357993626	0.12904031690310572		9102	JOW_594_XL1_XiViewer_spectra.mgf	JOW_594_XL1_XiViewer_spectra.mgf	1224		392.16958432	20.0 ppm		false	false				Self	TT
9102_1712	Mer2	0	1	GPGSMoxVAR	0	Mer2	0	1	GPGSMoxVAR	0	218	3	592.621161446618	1774.841654939217	592.6224217333332	1774.8454357993626	-2.1302475524143465		9102	JOW_594_XL1_XiViewer_spectra.mgf	JOW_594_XL1_XiViewer_spectra.mgf	2960		392.16958432	20.0 ppm		false	false				Self	TT
9102_1728	Mer2	0	1	GPGSMoxVAR	0	Mer2	0	1	GPGSMoxVAR	0	178	3	592.621723932721	1774.843342397526	592.6224217333332	1774.8454357993626	-1.1794840240289686		9102	JOW_594_XL1_XiViewer_spectra.mgf	JOW_594_XL1_XiViewer_spectra.mgf	2594		392.16958432	20.0 ppm		false	false				Self	TT
9102_1739	Mer2	0	1	GPGSMoxVAR	0	Mer2	0	1	GPGSMoxVAR	0	170	3	592.621931394772	1774.843964783679	592.6224217333332	1774.8454357993626	-0.8288134019564561		9102	JOW_594_XL1_XiViewer_spectra.mgf	JOW_594_XL1_XiViewer_spectra.mgf	1675		392.16958432	20.0 ppm		false	false				Self	TT
9102_1750	Mer2	0	1	GPGSMVAR	0	Mer2	0	1	GPGSMVAR	0	219	3	581.958838136643	1742.8546850092919	581.9591453333334	1742.8556065993632	-0.5287816545831088		9102	JOW_594_XL1_XiViewer_spectra.mgf	JOW_594_XL1_XiViewer_spectra.mgf	2767		392.16958432	20.0 ppm		false	false				Self	TT
9102_1759	Mer2	0	1	GPGSMoxVAR	0	Mer2	0	1	GPGSMoxVAR	0	174	3	592.622561395596	1774.845854786151	592.6224217333332	1774.8454357993626	0.23606945143884686		9102	JOW_594_XL1_XiViewer_spectra.mgf	JOW_594_XL1_XiViewer_spectra.mgf	3235		392.16958432	20.0 ppm		false	false				Self	TT
9102_1768	Mer2	0	1	GPGSMoxVAR	0	Mer2	0	1	GPGSMoxVAR	0	155	3	592.622453669058	1774.8455316065372	592.6224217333332	1774.8454357993626	0.053980573558800586		9102	JOW_594_XL1_XiViewer_spectra.mgf	JOW_594_XL1_XiViewer_spectra.mgf	109		392.16958432	20.0 ppm		false	false				Self	TT
9102_1819	Mer2	0	1	GPGSMoxVAR	0	Mer2	0	1	GPGSMVAR	0	203	3	587.290846020376	1758.850708660491	587.2907835333333	1758.850521199363	0.10658161438269427		9102	JOW_594_XL1_XiViewer_spectra.mgf	JOW_594_XL1_XiViewer_spectra.mgf	909		196.08479216	20.0 ppm		false	false				Self	TT
9102_1833	Mer2	0	1	GPGSMoxVAR	0	Mer2	0	1	GPGSMVAR	0	195	3	587.290814260636	1758.850613381271	587.2907835333333	1758.850521199363	0.052410313963200596		9102	JOW_594_XL1_XiViewer_spectra.mgf	JOW_594_XL1_XiViewer_spectra.mgf	2347		196.08479216	20.0 ppm		false	false				Self	TT
9102_1843	Mer2	0	1	GPGSMoxVAR	0	Mer2	0	1	GPGSMVAR	0	220	3	587.290289691026	1758.8490396724412	587.2907835333333	1758.850521199363	-0.8423267945870876		9102	JOW_594_XL1_XiViewer_spectra.mgf	JOW_594_XL1_XiViewer_spectra.mgf	1011		196.08479216	20.0 ppm		false	false				Self	TT
9102_1858	Mer2	0	1	GPGSMoxVAR	0	Mer2	0	1	GPGSMVAR	0	193	3	587.2908935546881	1758.8508512634273	587.2907835333333	1758.850521199363	0.18765896274306423		9102	JOW_594_XL1_XiViewer_spectra.mgf	JOW_594_XL1_XiViewer_spectra.mgf	1347		196.08479216	20.0 ppm		false	false				Self	TT
9102_1873	Mer2	0	1	GPGSMoxVAR	0	Mer2	0	1	GPGSMVAR	0	205	3	587.291047369843	1758.851312708892	587.2907835333333	1758.850521199363	0.4500152341362663		9102	JOW_594_XL1_XiViewer_spectra.mgf	JOW_594_XL1_XiViewer_spectra.mgf	3469		196.08479216	20.0 ppm		false	false				Self	TT
9102_1893	Mer2	0	1	GPGSMoxVAR	0	Mer2	0	1	GPGSMVAR	0	199	3	587.289068589642	1758.8453763682892	587.2907835333333	1758.850521199363	-2.9251099008761505		9102	JOW_594_XL1_XiViewer_spectra.mgf	JOW_594_XL1_XiViewer_spectra.mgf	1087		196.08479216	20.0 ppm		false	false				Self	TT
9102_1920	Mer2	0	1	GPGSMVAR	0	Mer2	0	1	GPGSMVAR	0	203	3	581.958430935041	1742.8534634044859	581.9591453333334	1742.8556065993632	-1.2297030627478365		9102	JOW_594_XL1_XiViewer_spectra.mgf	JOW_594_XL1_XiViewer_spectra.mgf	2064		392.16958432	20.0 ppm		false	false				Self	TT
9102_1921	Mer2	0	1	GPGSMVAR	0	Mer2	0	1	GPGSMVAR	0	216	3	581.959167480469	1742.85567304077	581.9591453333334	1742.8556065993632	0.0381221522106507		9102	JOW_594_XL1_XiViewer_spectra.mgf	JOW_594_XL1_XiViewer_spectra.mgf	798		392.16958432	20.0 ppm		false	false				Self	TT
9102_2062	Mer2	0	1	GPGSMoxVAR	0	Mer2	0	1	GPGSMoxVAR	0	178	3	592.622357597873	1774.8452433929822	592.6224217333332	1774.8454357993626	-0.10840740073007164		9102	JOW_594_XL1_XiViewer_spectra.mgf	JOW_594_XL1_XiViewer_spectra.mgf	3066		392.16958432	20.0 ppm		false	false				Self	TT
9102_2132	Mer2	0	1	GPGSMVAR	0	Mer2	0	1	GPGSMVAR	0	193	3	581.959152495032	1742.8556280844589	581.9591453333334	1742.8556065993632	0.012327524768421446		9102	JOW_594_XL1_XiViewer_spectra.mgf	JOW_594_XL1_XiViewer_spectra.mgf	3195		392.16958432	20.0 ppm		false	false				Self	TT
9102_2149	Mer2	0	1	GPGSMoxVAR	0	Mer2	0	1	GPGSMVAR	0	101	3	587.291327681887	1758.852153645024	587.2907835333333	1758.850521199363	0.9281321188700126		9102	JOW_594_XL1_XiViewer_spectra.mgf	JOW_594_XL1_XiViewer_spectra.mgf	1795		196.08479216	20.0 ppm		false	false				Self	TT
9102_2173	Mer2	0	1	GPGSMVAR	0	Mer2	0	1	GPGSMVAR	0	225	3	581.9589806616291	1742.8551125842503	581.9591453333334	1742.8556065993632	-0.2834515441741117		9102	JOW_594_XL1_XiViewer_spectra.mgf	JOW_594_XL1_XiViewer_spectra.mgf	2568		392.16958432	20.0 ppm		false	false				Self	TT
9102_2984	Mer2	0	1	GPGSMoxVAR	0	Mer2	0	1	GPGSMVAR	0	208	3	587.289591132287	1758.846943996224	587.2907835333333	1758.850521199363	-2.0338301043133264		9102	JOW_594_XL1_XiViewer_spectra.mgf	JOW_594_XL1_XiViewer_spectra.mgf	1080		196.08479216	20.0 ppm		false	false				Self	TT
9102_2993	Mer2	0	1	GPGSMoxVAR	0	Mer2	0	1	GPGSMVAR	0	192	3	587.2910465647441	1758.8513102935951	587.2907835333333	1758.850521199363	0.4486420094948498		9102	JOW_594_XL1_XiViewer_spectra.mgf	JOW_594_XL1_XiViewer_spectra.mgf	1710		196.08479216	20.0 ppm		false	false				Self	TT
9102_2997	Mer2	0	1	GPGSMoxVAR	0	Mer2	0	1	GPGSMVAR	0	171	3	587.290741447704	1758.850394942475	587.2907835333333	1758.850521199363	-0.07178375097989773		9102	JOW_594_XL1_XiViewer_spectra.mgf	JOW_594_XL1_XiViewer_spectra.mgf	3103		196.08479216	20.0 ppm		false	false				Self	TT
9102_3002	Mer2	0	1	GPGSMoxVAR	0	Mer2	0	1	GPGSMVAR	0	157	3	587.290867844386	1758.8507741325209	587.2907835333333	1758.850521199363	0.1438059431044375		9102	JOW_594_XL1_XiViewer_spectra.mgf	JOW_594_XL1_XiViewer_spectra.mgf	1274		196.08479216	20.0 ppm		false	false				Self	TT
9102_3048	Mer2	0	1	GPGSMVAR	0	Mer2	0	1	GPGSMVAR	0	256	3	581.958509895355	1742.853700285428	581.9591453333334	1742.8556065993632	-1.0937876482898468		9102	JOW_594_XL1_XiViewer_spectra.mgf	JOW_594_XL1_XiViewer_spectra.mgf	1748		392.16958432	20.0 ppm		false	false				Self	TT
9102_3051	Mer2	0	1	GPGSMVAR	0	Mer2	0	1	GPGSMVAR	0	238	3	581.9590813031231	1742.855414508732	581.9591453333334	1742.8556065993632	-0.11021603303777432		9102	JOW_594_XL1_XiViewer_spectra.mgf	JOW_594_XL1_XiViewer_spectra.mgf	934		392.16958432	20.0 ppm		false	false				Self	TT
9102_3277	Mer2	0	1	GPGSMoxVAR	0	Mer2	0	1	GPGSMoxVAR	0	147	3	592.623018109266	1774.847224927161	592.6224217333332	1774.8454357993626	1.008047102236097		9102	JOW_594_XL1_XiViewer_spectra.mgf	JOW_594_XL1_XiViewer_spectra.mgf	3185		392.16958432	20.0 ppm		false	false				Self	TT
9102_3288	Mer2	0	1	GPGSMoxVAR	0	Mer2	0	1	GPGSMoxVAR	0	175	3	592.622370004057	1774.845280611534	592.6224217333332	1774.8454357993626	-0.08743737648245714		9102	JOW_594_XL1_XiViewer_spectra.mgf	JOW_594_XL1_XiViewer_spectra.mgf	2227		392.16958432	20.0 ppm		false	false				Self	TT
9102_3390	Mer2	0	1	GPGSMVAR	0	Mer2	0	1	GPGSMVAR	0	236	3	581.95900901008	1742.8551976296028	581.9591453333334	1742.8556065993632	-0.23465498741262142		9102	JOW_594_XL1_XiViewer_spectra.mgf	JOW_594_XL1_XiViewer_spectra.mgf	477		392.16958432	20.0 ppm		false	false				Self	TT
9102_3471	Mer2	0	1	GPGSMVAR	0	Mer2	0	1	GPGSMVAR	0	239	3	581.9585471661931	1742.8538120979422	581.9591453333334	1742.8556065993632	-1.0296328704744693		9102	JOW_594_XL1_XiViewer_spectra.mgf	JOW_594_XL1_XiViewer_spectra.mgf	2968		392.16958432	20.0 ppm		false	false				Self	TT
9102_447	Mer2	45	38	SIFSHSGKVTNAGALEESDK	8	Mer2	0	1	GPGSMVAR	0	197	4	762.376358565625	3045.4763283949837	762.377916515	3045.482560192484	-2.0462430426405582		9102	JOW_594_XL1_XiViewer_spectra.mgf	JOW_594_XL1_XiViewer_spectra.mgf	181		196.08479216	20.0 ppm		false	false				Self	TT
9102_679	Mer2	45	38	SIFSHSGKVTNAGALEESDK	8	Mer2	0	1	GPGSMVAR	0	182	4	762.376374357813	3045.476391563736	762.377916515	3045.482560192484	-2.0255012551239435		9102	JOW_594_XL1_XiViewer_spectra.mgf	JOW_594_XL1_XiViewer_spectra.mgf	2723		196.08479216	20.0 ppm		false	false				Self	TT
9102_1304	Mer2	45	38	SIFSHSGKVTNAGALEESDK	8	Mer2	0	1	GPGSMoxVAR	0	136	4	766.375040665965	3061.471056796344	766.376645165	3061.477474792484	-2.0963721578513836		9102	JOW_594_XL1_XiViewer_spectra.mgf	JOW_594_XL1_XiViewer_spectra.mgf	1633		196.08479216	20.0 ppm		false	false				Self	TT
9102_1329	Mer2	45	38	SIFSHSGKVTNAGALEESDK	8	Mer2	0	1	GPGSMVAR	0	218	4	762.3766646722569	3045.4775528215114	762.377916515	3045.482560192484	-1.6441962394026435		9102	JOW_594_XL1_XiViewer_spectra.mgf	JOW_594_XL1_XiViewer_spectra.mgf	3436		196.08479216	20.0 ppm		false	false				Self	TT
9102_1876	Mer2	45	38	SIFSHSGKVTNAGALEESDK	8	Mer2	0	1	GPGSMoxVAR	0	170	4	766.3763629945711	3061.476346110768	766.376645165	3061.477474792484	-0.36867222608048206		9102	JOW_594_XL1_XiViewer_spectra.mgf	JOW_594_XL1_XiViewer_spectra.mgf	2910		196.08479216	20.0 ppm		false	false				Self	TT
9102_2307	Mer2	45	38	SIFSHSGKVTNAGALEESDK	8	Mer2	0	1	GPGSMVAR	0	189	4	762.3751106790891	3045.47133684884	762.377916515	3045.482560192484	-3.685243117332508		9102	JOW_594_XL1_XiViewer_spectra.mgf	JOW_594_XL1_XiViewer_spectra.mgf	3285		196.08479216	20.0 ppm		false	false				Self	TT
9102_2952	Mer2	45	38	SIFSHSGKVTNAGALEESDK	8	Mer2	0	1	GPGSMoxVAR	0	203	4	766.378115175787	3061.483354835632	766.376645165	3061.477474792484	1.9206553686476333		9102	JOW_594_XL1_XiViewer_spectra.mgf	JOW_594_XL1_XiViewer_spectra.mgf	56		196.08479216	20.0 ppm		false	false				Self	TT
9102_2958	Mer2	45	38	SIFSHSGKVTNAGALEESDK	8	Mer2	0	1	GPGSMoxVAR	0	216	4	766.377783103576	3061.482026546788	766.376645165	3061.477474792484	1.4867835355488161		9102	JOW_594_XL1_XiViewer_spectra.mgf	JOW_594_XL1_XiViewer_spectra.mgf	68		196.08479216	20.0 ppm		false	false				Self	TT
9102_2966	Mer2	45	38	SIFSHSGKVTNAGALEESDK	8	Mer2	0	1	GPGSMoxVAR	0	185	4	766.3770485272929	3061.4790882416555	766.376645165	3061.477474792484	0.5270165091479524		9102	JOW_594_XL1_XiViewer_spectra.mgf	JOW_594_XL1_XiViewer_spectra.mgf	383		196.08479216	20.0 ppm		false	false				Self	TT
9102_3037	Mer2	45	38	SIFSHSGKVTNAGALEESDK	8	Mer2	0	1	GPGSMVAR	0	193	4	762.377193454214	3045.4796679493397	762.377916515	3045.482560192484	-0.9496830427113437		9102	JOW_594_XL1_XiViewer_spectra.mgf	JOW_594_XL1_XiViewer_spectra.mgf	2249		196.08479216	20.0 ppm		false	false				Self	TT
9102_722	Mer2	251	225	ADHAYDRPDVSLNGTTLLHDMDEAHDKQR	27	Mer2	256	255	KSVPPPR	2	112	6	716.855428771094	4295.08891382529	716.8535726316667	4295.077776988725	2.5929301266407547		9102	JOW_594_XL1_XiViewer_spectra.mgf	JOW_594_XL1_XiViewer_spectra.mgf	2296		196.08479216	20.0 ppm		false	false				Self	TT
9102_745	Mer2	251	225	ADHAYDRPDVSLNGTTLLHDMDEAHDKQR	27	Mer2	256	256	SVPPPR	1	109	7	596.290719778125	4166.984103178722	596.2905356014286	4166.982813941847	0.3093933746662477		9102	JOW_594_XL1_XiViewer_spectra.mgf	JOW_594_XL1_XiViewer_spectra.mgf	2670		196.08479216	20.0 ppm		false	false				Self	TT
9102_96	Mer2	144	143	TKSDSSYRQVLVEEISR	2	Mer2	0	1	GPGSMVAR	0	131	4	742.3792272179691	2965.48780300436	742.380459215	2965.4927309924838	-1.6617771718513275		9102	JOW_594_XL1_XiViewer_spectra.mgf	JOW_594_XL1_XiViewer_spectra.mgf	3555		196.08479216	20.0 ppm		false	false				Self	TT
9102_2013	Mer2	144	143	TKSDSSYR	2	Mer2	0	1	GPGSMoxVAR	0	164	3	643.643048525705	1927.907316176478	643.6425389033333	1927.9057873093627	0.7930196201888992		9102	JOW_594_XL1_XiViewer_spectra.mgf	JOW_594_XL1_XiViewer_spectra.mgf	859		196.08479216	20.0 ppm		false	false				Self	TT
9102_2060	Mer2	144	143	TKSDSSYR	2	Mer2	0	1	GPGSMVAR	0	169	3	638.308799607716	1911.9045694225108	638.3109007033332	1911.9108727093628	-3.296851826091865		9102	JOW_594_XL1_XiViewer_spectra.mgf	JOW_594_XL1_XiViewer_spectra.mgf	2817		196.08479216	20.0 ppm		false	false				Self	TT
9102_2395	Mer2	144	143	TKSDSSYRQVLVEEISR	2	Mer2	0	1	GPGSMVAR	0	128	4	742.3803207093221	2965.492176969772	742.380459215	2965.4927309924838	-0.1868231561823544		9102	JOW_594_XL1_XiViewer_spectra.mgf	JOW_594_XL1_XiViewer_spectra.mgf	2874		196.08479216	20.0 ppm		false	false				Self	TT
9102_3186	Mer2	144	143	TKSDSSYR	2	Mer2	0	1	GPGSMoxVAR	0	140	3	643.64204835077	1927.904315651673	643.6425389033333	1927.9057873093627	-0.7633452316238628		9102	JOW_594_XL1_XiViewer_spectra.mgf	JOW_594_XL1_XiViewer_spectra.mgf	2432		196.08479216	20.0 ppm		false	false				Self	TT
9102_3274	Mer2	144	143	TKSDSSYR	2	Mer2	0	1	GPGSMVAR	0	125	3	638.309181889359	1911.90571626744	638.3109007033332	1911.9108727093628	-2.6970095710732287		9102	JOW_594_XL1_XiViewer_spectra.mgf	JOW_594_XL1_XiViewer_spectra.mgf	659		196.08479216	20.0 ppm		false	false				Self	TT
9102_98	Mer2	97	94	SLNKFNQLLEQDAATNGNVK	4	Mer2	93	90	TLCcmKSLNK	4	132	4	841.4387364953128	3361.725840113735	841.439776705	3361.730000952484	-1.2377075932701922		9102	JOW_594_XL1_XiViewer_spectra.mgf	JOW_594_XL1_XiViewer_spectra.mgf	3119		196.08479216	20.0 ppm		false	false				Self	TT
9102_101	StrepHop1K593A	435	433	WSKFQDLMMIRK	3	StrepHop1K593A	628	620	SSVVNDTIKAK	9	193	5	588.7147343134379	2938.5372892327946	588.71544991	2938.5408672156045	-1.2176052577140692		9102	JOW_594_XL1_XiViewer_spectra.mgf	JOW_594_XL1_XiViewer_spectra.mgf	381		196.08479216	20.0 ppm		false	false				Self	TT
9102_102	StrepHop1K593A	435	433	WSKFQDLMMIRK	3	StrepHop1K593A	628	620	SSVVNDTIKAK	9	129	3	980.519247130469	2938.53591199077	980.52089893	2938.540867389363	-1.686346665518095		9102	JOW_594_XL1_XiViewer_spectra.mgf	JOW_594_XL1_XiViewer_spectra.mgf	1350		196.08479216	20.0 ppm		false	false				Self	TT
9102_318	StrepHop1K593A	435	433	WSKFQDLMMIR	3	StrepHop1K593A	628	620	SSVVNDTIKAK	9	171	3	937.821554259375	2810.4428333774877	937.8225779433333	2810.4459044293626	-1.0927276237909722		9102	JOW_594_XL1_XiViewer_spectra.mgf	JOW_594_XL1_XiViewer_spectra.mgf	555		196.08479216	20.0 ppm		false	false				Self	TT
9102_760	StrepHop1K593A	435	433	WSKFQDLMMIRK	3	StrepHop1K593A	628	620	SSVVNDTIKAK	9	143	5	588.7145638417189	2938.5364368741994	588.71544991	2938.5408672156045	-1.5076671060104172		9102	JOW_594_XL1_XiViewer_spectra.mgf	JOW_594_XL1_XiViewer_spectra.mgf	1694		196.08479216	20.0 ppm		false	false				Self	TT
9102_1449	StrepHop1K593A	435	433	WSKFQDLMMIR	3	StrepHop1K593A	628	620	SSVVNDTIKAK	9	191	3	937.8229224496761	2810.4469379483908	937.8225779433333	2810.4459044293626	0.36774201081064445		9102	JOW_594_XL1_XiViewer_spectra.mgf	JOW_594_XL1_XiViewer_spectra.mgf	1503		196.08479216	20.0 ppm		false	false				Self	TT
9102_109	StrepHop1K593A	569	559	KQVESWLQDITNLRK	11	Mer2	163	160	YNSKITR	4	173	4	734.3999181359378	2933.570566676235	734.40035197	2933.5723020124838	-0.5915437118992881		9102	JOW_594_XL1_XiViewer_spectra.mgf	JOW_594_XL1_XiViewer_spectra.mgf	2118		196.08479216	20.0 ppm		false	false				Between	TT
9102_110	StrepHop1K593A	559	559	KQVESWLQDITNLRK	1	StrepHop1K593A	647	642	AISVSKK	6	216	5	557.9166386103129	2784.5468107171696	557.917231594	2784.549775635605	-1.0647748017380079		9102	JOW_594_XL1_XiViewer_spectra.mgf	JOW_594_XL1_XiViewer_spectra.mgf	1555		196.08479216	20.0 ppm		false	false				Self	TT
9102_295	StrepHop1K593A	559	559	KQVESWLQDITNLRK	1	StrepHop1K593A	647	642	AISVSKK	6	178	4	697.143265303906	2784.543955348108	697.1447203975	2784.549775722484	-2.0902389416117546		9102	JOW_594_XL1_XiViewer_spectra.mgf	JOW_594_XL1_XiViewer_spectra.mgf	145		196.08479216	20.0 ppm		false	false				Self	TT
9102_766	StrepHop1K593A	559	559	KQVESWLQDITNLRK	1	StrepHop1K593A	647	642	AISVSKK	6	170	5	557.9159798573439	2784.5435169523244	557.917231594	2784.549775635605	-2.2476464006079087		9102	JOW_594_XL1_XiViewer_spectra.mgf	JOW_594_XL1_XiViewer_spectra.mgf	2981		196.08479216	20.0 ppm		false	false				Self	TT
9102_1398	StrepHop1K593A	559	559	KQVESWLQDITNLRK	1	StrepHop1K593A	647	642	AISVSKK	6	177	4	697.1439560087821	2784.546718167612	697.1447203975	2784.549775722484	-1.0980428140880087		9102	JOW_594_XL1_XiViewer_spectra.mgf	JOW_594_XL1_XiViewer_spectra.mgf	3218		196.08479216	20.0 ppm		false	false				Self	TT
9102_1459	StrepHop1K593A	559	559	KQVESWLQDITNLR	1	StrepHop1K593A	647	642	AISVSKK	6	116	4	665.120431215179	2656.4526189932	665.1209796575	2656.454812762484	-0.8258259367096936		9102	JOW_594_XL1_XiViewer_spectra.mgf	JOW_594_XL1_XiViewer_spectra.mgf	430		196.08479216	20.0 ppm		false	false				Self	TT
9102_3096	StrepHop1K593A	559	559	KQVESWLQDITNLRK	1	StrepHop1K593A	647	642	AISVSKK	6	155	4	697.143877470554	2784.5464040147	697.1447203975	2784.549775722484	-1.2108628164679451		9102	JOW_594_XL1_XiViewer_spectra.mgf	JOW_594_XL1_XiViewer_spectra.mgf	2647		196.08479216	20.0 ppm		false	false				Self	TT
9102_113	StrepHop1K593A	569	559	KQVESWLQDITNLRK	11	StrepHop1K593A	395	390	AATVLKTCcmK	6	164	5	609.7359745478129	3043.6434904046696	609.737043996	3043.648837645605	-1.7568521273773143		9102	JOW_594_XL1_XiViewer_spectra.mgf	JOW_594_XL1_XiViewer_spectra.mgf	1882		196.08479216	20.0 ppm		false	false				Self	TT
9102_2469	Mer2	293	273	SSSPTLSTSQNHNSEDNDDASHR	21	StrepHop1K593A	132	131	GKSTQADLLLDWLEK	2	149	5	880.413695688385	4397.03209610753	880.41287025	4397.027968915605	0.9386321748553712		9102	JOW_594_XL1_XiViewer_spectra.mgf	JOW_594_XL1_XiViewer_spectra.mgf	751		196.08479216	20.0 ppm		false	false				Between	TT
9102_117	StrepHop1K593A	559	559	KQVESWLQDITNLRK	1	StrepHop1K593A	628	620	SSVVNDTIKAK	9	141	4	804.439896163281	3213.730478785608	804.44121105	3213.735738332484	-1.6365834979118836		9102	JOW_594_XL1_XiViewer_spectra.mgf	JOW_594_XL1_XiViewer_spectra.mgf	3574		196.08479216	20.0 ppm		false	false				Self	TT
9102_195	StrepHop1K593A	559	559	KQVESWLQDITNLRK	1	StrepHop1K593A	628	620	SSVVNDTIKAK	9	154	4	804.44056755	3213.7331643324837	804.44121105	3213.735738332484	-0.8009370432650094		9102	JOW_594_XL1_XiViewer_spectra.mgf	JOW_594_XL1_XiViewer_spectra.mgf	3259		196.08479216	20.0 ppm		false	false				Self	TT
9102_884	StrepHop1K593A	559	559	KQVESWLQDITNLRK	1	StrepHop1K593A	628	620	SSVVNDTIKAK	9	172	4	804.438691252344	3213.72565914186	804.44121105	3213.735738332484	-3.136284823806124		9102	JOW_594_XL1_XiViewer_spectra.mgf	JOW_594_XL1_XiViewer_spectra.mgf	2503		196.08479216	20.0 ppm		false	false				Self	TT
9102_1476	StrepHop1K593A	559	559	KQVESWLQDITNLR	1	StrepHop1K593A	628	620	SSVVNDTIKAK	9	155	3	1029.554020262907	3085.6402313880835	1029.55420162	3085.640775459363	-0.1763235966063782		9102	JOW_594_XL1_XiViewer_spectra.mgf	JOW_594_XL1_XiViewer_spectra.mgf	105		196.08479216	20.0 ppm		false	false				Self	TT
9102_2472	StrepHop1K593A	559	559	KQVESWLQDITNLRK	1	StrepHop1K593A	628	620	SSVVNDTIKAK	9	215	5	643.75666267062	3213.7469310187053	643.754424116	3213.735738245605	3.482791994141148		9102	JOW_594_XL1_XiViewer_spectra.mgf	JOW_594_XL1_XiViewer_spectra.mgf	336		196.08479216	20.0 ppm		false	false				Self	TT
9102_2553	StrepHop1K593A	559	559	KQVESWLQDITNLR	1	StrepHop1K593A	628	620	SSVVNDTIKAK	9	178	4	772.418903044175	3085.6465063091837	772.41747031	3085.640775372484	1.8572922504655167		9102	JOW_594_XL1_XiViewer_spectra.mgf	JOW_594_XL1_XiViewer_spectra.mgf	446		196.08479216	20.0 ppm		false	false				Self	TT
9102_2556	StrepHop1K593A	559	559	KQVESWLQDITNLR	1	StrepHop1K593A	628	620	SSVVNDTIKAK	9	163	3	1029.5547678974879	3085.642474291826	1029.55420162	3085.640775459363	0.5505606734177187		9102	JOW_594_XL1_XiViewer_spectra.mgf	JOW_594_XL1_XiViewer_spectra.mgf	1803		196.08479216	20.0 ppm		false	false				Self	TT
9102_3126	StrepHop1K593A	559	559	KQVESWLQDITNLR	1	StrepHop1K593A	628	620	SSVVNDTIKAK	9	105	3	1029.554693930322	3085.6422523903284	1029.55420162	3085.640775459363	0.4786464378017268		9102	JOW_594_XL1_XiViewer_spectra.mgf	JOW_594_XL1_XiViewer_spectra.mgf	316		196.08479216	20.0 ppm		false	false				Self	TT
9102_3127	StrepHop1K593A	559	559	KQVESWLQDITNLR	1	StrepHop1K593A	628	620	SSVVNDTIKAK	9	117	4	772.417767154463	3085.641962750336	772.41747031	3085.640775372484	0.3848075452024337		9102	JOW_594_XL1_XiViewer_spectra.mgf	JOW_594_XL1_XiViewer_spectra.mgf	2258		196.08479216	20.0 ppm		false	false				Self	TT
9102_3495	StrepHop1K593A	559	559	KQVESWLQDITNLRK	1	StrepHop1K593A	628	620	SSVVNDTIKAK	9	137	4	804.442108250068	3213.739327132756	804.44121105	3213.735738332484	1.1167067127980594		9102	JOW_594_XL1_XiViewer_spectra.mgf	JOW_594_XL1_XiViewer_spectra.mgf	3526		196.08479216	20.0 ppm		false	false				Self	TT
9102_118	Mer2	57	46	VTNAGALEESDKQILEWAGK	12	Mer2	55	46	VTNAGALEESDK	10	188	4	897.695694503125	3586.7536721449837	897.6982421825	3586.763862862484	-2.8412011188836064		9102	JOW_594_XL1_XiViewer_spectra.mgf	JOW_594_XL1_XiViewer_spectra.mgf	2808		196.08479216	20.0 ppm		false	false				Self	TT
9102_1408	Mer2	57	46	VTNAGALEESDKQILEWAGK	12	Mer2	55	46	VTNAGALEESDK	10	169	3	1196.59326171875	3586.757955755613	1196.5952307833334	3586.763862949363	-1.6469424740607939		9102	JOW_594_XL1_XiViewer_spectra.mgf	JOW_594_XL1_XiViewer_spectra.mgf	2049		196.08479216	20.0 ppm		false	false				Self	TT
9102_2473	Mer2	57	46	VTNAGALEESDKQILEWAGK	12	Mer2	55	46	VTNAGALEESDK	10	229	4	897.7008447923159	3586.7742733017476	897.6982421825	3586.763862862484	2.902460173448759		9102	JOW_594_XL1_XiViewer_spectra.mgf	JOW_594_XL1_XiViewer_spectra.mgf	129		196.08479216	20.0 ppm		false	false				Self	TT
9102_2475	Mer2	57	46	VTNAGALEESDKQILEWAGK	12	Mer2	55	46	VTNAGALEESDK	10	186	3	1196.598815362502	3586.7746166868683	1196.5952307833334	3586.763862949363	2.9981727027718743		9102	JOW_594_XL1_XiViewer_spectra.mgf	JOW_594_XL1_XiViewer_spectra.mgf	2653		196.08479216	20.0 ppm		false	false				Self	TT
9102_3493	Mer2	57	46	VTNAGALEESDKQILEWAGK	12	Mer2	55	46	VTNAGALEESDK	10	169	4	897.699328064997	3586.7682063924717	897.6982421825	3586.763862862484	1.2109885550619979		9102	JOW_594_XL1_XiViewer_spectra.mgf	JOW_594_XL1_XiViewer_spectra.mgf	3153		196.08479216	20.0 ppm		false	false				Self	TT
9102_121	StrepHop1K593A	435	433	WSKFQDLMMIRK	3	StrepHop1K593A	149	146	GVFKSIR	4	119	5	517.683423278281	2583.38073405701	517.6836340799998	2583.3817880656043	-0.407995674111888		9102	JOW_594_XL1_XiViewer_spectra.mgf	JOW_594_XL1_XiViewer_spectra.mgf	2305		196.08479216	20.0 ppm		false	false				Self	TT
9102_3459	Mer2	165	160	YNSKITR	6	StrepHop1K593A	651	649	TLKSNW	3	167	3	608.991192900659	1823.9517493013402	608.9916083366667	1823.9529956093631	-0.6833005159279091		9102	JOW_594_XL1_XiViewer_spectra.mgf	JOW_594_XL1_XiViewer_spectra.mgf	1036		196.08479216	20.0 ppm		false	false				Between	TT
9102_123	StrepHop1K593A	569	559	KQVESWLQDITNLRK	11	StrepHop1K593A	107	103	FVPEKVEK	5	118	5	606.534131286094	3027.6342740960745	606.535140232	3027.639318825605	-1.6662253985610984		9102	JOW_594_XL1_XiViewer_spectra.mgf	JOW_594_XL1_XiViewer_spectra.mgf	2782		196.08479216	20.0 ppm		false	false				Self	TT
9102_2486	StrepHop1K593A	569	559	KQVESWLQDITNLRK	11	StrepHop1K593A	107	103	FVPEKVEK	5	137	5	606.533508300781	3027.6311591695103	606.535140232	3027.639318825605	-2.695055531934638		9102	JOW_594_XL1_XiViewer_spectra.mgf	JOW_594_XL1_XiViewer_spectra.mgf	841		196.08479216	20.0 ppm		false	false				Self	TT
9102_2496	Mer2	182	181	CcmTQEMLFNVGSQLEDVHK	2	Mer2	163	160	YNSKITR	4	100	4	803.642922222233	3210.542583021416	803.6432215225	3210.5437802224837	-0.3728966648353517		9102	JOW_594_XL1_XiViewer_spectra.mgf	JOW_594_XL1_XiViewer_spectra.mgf	1129		196.08479216	20.0 ppm		false	false				Self	TT
9102_783	Mer2	94	94	SLNKFNQLLEQDAATNGNVK	1	Mer2	0	1	GPGSMVAR	0	132	3	1058.535564573438	3172.584864319677	1058.53844569	3172.593507669362	-2.724379806135658		9102	JOW_594_XL1_XiViewer_spectra.mgf	JOW_594_XL1_XiViewer_spectra.mgf	2559		196.08479216	20.0 ppm		false	false				Self	TT
9102_916	Mer2	94	94	SLNKFNQLLEQDAATNGNVK	1	Mer2	0	1	GPGSMVAR	0	138	3	1058.535076292188	3172.583399475927	1058.53844569	3172.593507669362	-3.1860978757398843		9102	JOW_594_XL1_XiViewer_spectra.mgf	JOW_594_XL1_XiViewer_spectra.mgf	1868		196.08479216	20.0 ppm		false	false				Self	TT
9102_1653	Mer2	94	90	TLCcmKSLNK	5	Mer2	0	1	GPGSMoxVAR	0	142	3	650.335351044451	1947.9842237327161	650.3362813233333	1947.9870145693628	-1.4326772333740359		9102	JOW_594_XL1_XiViewer_spectra.mgf	JOW_594_XL1_XiViewer_spectra.mgf	201		196.08479216	20.0 ppm		false	false				Self	TT
9102_2073	Mer2	94	90	TLCcmKSLNK	5	Mer2	0	1	GPGSMoxVAR	0	125	3	650.3356428446431	1947.9850991332921	650.3362813233333	1947.9870145693628	-0.9832899584943471		9102	JOW_594_XL1_XiViewer_spectra.mgf	JOW_594_XL1_XiViewer_spectra.mgf	3107		196.08479216	20.0 ppm		false	false				Self	TT
9102_2510	Mer2	94	94	SLNKFNQLLEQDAATNGNVK	1	Mer2	0	1	GPGSMVAR	0	221	4	794.155444588166	3172.592672485148	794.1556533625	3172.5935075824837	-0.26322229235185607		9102	JOW_594_XL1_XiViewer_spectra.mgf	JOW_594_XL1_XiViewer_spectra.mgf	2991		196.08479216	20.0 ppm		false	false				Self	TT
9102_3290	Mer2	94	90	TLCcmKSLNK	5	Mer2	0	1	GPGSMoxVAR	0	124	3	650.335914549964	1947.9859142492548	650.3362813233333	1947.9870145693628	-0.5648498166315904		9102	JOW_594_XL1_XiViewer_spectra.mgf	JOW_594_XL1_XiViewer_spectra.mgf	3387		196.08479216	20.0 ppm		false	false				Self	TT
9102_1503	StrepHop1K593A	619	608	RYDLDEYLEEDKSSVVNDTIK	12	StrepHop1K593A	651	649	TLKSNW	3	124	4	869.427855709159	3473.6823169691197	869.4282319	3473.683821732484	-0.4331895018180727		9102	JOW_594_XL1_XiViewer_spectra.mgf	JOW_594_XL1_XiViewer_spectra.mgf	2112		196.08479216	20.0 ppm		false	false				Self	TT
9102_831	StrepHop1K593A	559	559	KQVESWLQDITNLR	1	StrepHop1K593A	434	433	WSKFQDLMMIR	2	160	4	845.68631088125	3378.716137657484	845.6876977225	3378.721685022484	-1.6418531968983614		9102	JOW_594_XL1_XiViewer_spectra.mgf	JOW_594_XL1_XiViewer_spectra.mgf	699		196.08479216	20.0 ppm		false	false				Self	TT
9102_1512	StrepHop1K593A	559	559	KQVESWLQDITNLRK	1	StrepHop1K593A	434	433	WSKFQDLMMIRK	2	145	6	606.825982199309	3634.91223439458	606.8258782616666	3634.9116107687255	0.1715656173699848		9102	JOW_594_XL1_XiViewer_spectra.mgf	JOW_594_XL1_XiViewer_spectra.mgf	1688		196.08479216	20.0 ppm		false	false				Self	TT
9102_2678	StrepHop1K593A	559	559	KQVESWLQDITNLR	1	StrepHop1K593A	434	433	WSKFQDLMMIRK	2	122	5	702.369419094498	3506.810713138095	702.370606046	3506.816647895605	-1.6923489609201987		9102	JOW_594_XL1_XiViewer_spectra.mgf	JOW_594_XL1_XiViewer_spectra.mgf	793		196.08479216	20.0 ppm		false	false				Self	TT
9102_140	StrepHop1K593A	132	131	GKSTQADLLLDWLEK	2	StrepHop1K593A	110	108	VEKNYNK	3	120	4	702.3697057335941	2805.44971706686	702.37099453	2805.4548722524837	-1.8375578500994834		9102	JOW_594_XL1_XiViewer_spectra.mgf	JOW_594_XL1_XiViewer_spectra.mgf	29		196.08479216	20.0 ppm		false	false				Self	TT
9102_2207	StrepHop1K593A	132	131	GKSTQADLLLDWLEK	2	StrepHop1K593A	110	108	VEKNYNK	3	116	4	702.370509987878	2805.452934083996	702.37099453	2805.4548722524837	-0.6908571251805425		9102	JOW_594_XL1_XiViewer_spectra.mgf	JOW_594_XL1_XiViewer_spectra.mgf	2578		196.08479216	20.0 ppm		false	false				Self	TT
9102_2572	StrepHop1K593A	132	131	GKSTQADLLLDWLEK	2	StrepHop1K593A	110	108	VEKNYNK	3	148	4	702.370252866166	2805.4519055971477	702.37099453	2805.4548722524837	-1.0574596530884868		9102	JOW_594_XL1_XiViewer_spectra.mgf	JOW_594_XL1_XiViewer_spectra.mgf	302		196.08479216	20.0 ppm		false	false				Self	TT
9102_142	StrepHop1K593A	422	420	CcmFTCcmIFGPSLDTK	3	StrepHop1K593A	107	103	FVPEKVEK	5	158	3	906.113729552344	2715.319359256395	906.11687948	2715.3288090393626	-3.480161568753994		9102	JOW_594_XL1_XiViewer_spectra.mgf	JOW_594_XL1_XiViewer_spectra.mgf	2324		196.08479216	20.0 ppm		false	false				Self	TT
9102_646	StrepHop1K593A	422	420	CcmFTCcmIFGPSLDTK	3	StrepHop1K593A	107	103	FVPEKVEK	5	167	3	906.113872678906	2715.319788636081	906.11687948	2715.3288090393626	-3.3220298225795792		9102	JOW_594_XL1_XiViewer_spectra.mgf	JOW_594_XL1_XiViewer_spectra.mgf	2472		196.08479216	20.0 ppm		false	false				Self	TT
9102_2574	StrepHop1K593A	422	420	CcmFTCcmIFGPSLDTK	3	StrepHop1K593A	107	103	FVPEKVEK	5	122	3	906.115637740593	2715.3250838211416	906.11687948	2715.3288090393626	-1.3719215914498097		9102	JOW_594_XL1_XiViewer_spectra.mgf	JOW_594_XL1_XiViewer_spectra.mgf	686		196.08479216	20.0 ppm		false	false				Self	TT
9102_3133	StrepHop1K593A	422	420	CcmFTCcmIFGPSLDTK	3	StrepHop1K593A	107	103	FVPEKVEK	5	108	3	906.1167333159509	2715.3283705472154	906.11687948	2715.3288090393626	-0.16148767902750652		9102	JOW_594_XL1_XiViewer_spectra.mgf	JOW_594_XL1_XiViewer_spectra.mgf	2314		196.08479216	20.0 ppm		false	false				Self	TT
9102_144	StrepHop1K593A	132	131	GKSTQADLLLDWLEK	2	StrepHop1K593A	107	103	FVPEKVEK	5	109	4	722.6407628625	2886.5339455824837	722.6417448625	2886.537873582484	-1.360799744232059		9102	JOW_594_XL1_XiViewer_spectra.mgf	JOW_594_XL1_XiViewer_spectra.mgf	1141		196.08479216	20.0 ppm		false	false				Self	TT
9102_806	StrepHop1K593A	132	131	GKSTQADLLLDWLEK	2	StrepHop1K593A	107	103	FVPEKVEK	5	168	3	963.185650022656	2886.535120667331	963.18656769	2886.537873669363	-0.9537384065302996		9102	JOW_594_XL1_XiViewer_spectra.mgf	JOW_594_XL1_XiViewer_spectra.mgf	3140		196.08479216	20.0 ppm		false	false				Self	TT
9102_148	StrepHop1K593A	435	433	WSKFQDLMMIR	3	Mer2	0	1	GPGSMVAR	0	113	3	808.737691954688	2423.191246463427	808.7376799133334	2423.191210339363	0.01490764077025456		9102	JOW_594_XL1_XiViewer_spectra.mgf	JOW_594_XL1_XiViewer_spectra.mgf	2998		196.08479216	20.0 ppm		false	false				Between	TT
9102_1424	StrepHop1K593A	435	433	WSKFQDLMMIRK	3	Mer2	0	1	GPGSMVAR	0	131	4	638.829302842617	2551.288105502952	638.82881977	2551.286173212484	0.7573789598611399		9102	JOW_594_XL1_XiViewer_spectra.mgf	JOW_594_XL1_XiViewer_spectra.mgf	3001		196.08479216	20.0 ppm		false	false				Between	TT
9102_2502	StrepHop1K593A	435	433	WSKFQDLMMIRK	3	Mer2	0	1	GPGSMVAR	0	170	4	638.828270577135	2551.2839764410237	638.82881977	2551.286173212484	-0.8610447088272526		9102	JOW_594_XL1_XiViewer_spectra.mgf	JOW_594_XL1_XiViewer_spectra.mgf	982		196.08479216	20.0 ppm		false	false				Between	TT
9102_151	Mer2	45	38	SIFSHSGKVTNAGALEESDK	8	Mer2	114	114	TLIKDLASQIENQLDK	1	149	5	821.0233890985941	4100.080563158575	821.0255453999999	4100.091344665605	-2.6295772760362444		9102	JOW_594_XL1_XiViewer_spectra.mgf	JOW_594_XL1_XiViewer_spectra.mgf	3505		196.08479216	20.0 ppm		false	false				Self	TT
9102_357	StrepHop1K593A	262	246	LMFNDNVDEDYQPELFKDATFDK	17	StrepHop1K593A	651	649	TLKSNW	3	115	3	1246.57912261875	3736.7155384556127	1246.5820452633334	3736.724306389363	-2.3464224361657053		9102	JOW_594_XL1_XiViewer_spectra.mgf	JOW_594_XL1_XiViewer_spectra.mgf	2778		196.08479216	20.0 ppm		false	false				Self	TT
9102_1971	StrepHop1K593A	262	246	LMFNDNVDEDYQPELFKDATFDK	17	StrepHop1K593A	651	649	TLKSNW	3	104	3	1246.581660225657	3736.7231512763337	1246.5820452633334	3736.724306389363	-0.3091244990228527		9102	JOW_594_XL1_XiViewer_spectra.mgf	JOW_594_XL1_XiViewer_spectra.mgf	3373		196.08479216	20.0 ppm		false	false				Self	TT
9102_2689	StrepHop1K593A	262	246	LMFNDNVDEDYQPELFKDATFDK	17	StrepHop1K593A	651	649	TLKSNW	3	105	4	935.1863899108121	3736.716453775732	935.1883530425	3736.724306302484	-2.1014466436637655		9102	JOW_594_XL1_XiViewer_spectra.mgf	JOW_594_XL1_XiViewer_spectra.mgf	1179		196.08479216	20.0 ppm		false	false				Self	TT
9102_3150	StrepHop1K593A	262	246	LMFNDNVDEDYQPELFKDATFDK	17	StrepHop1K593A	651	649	TLKSNW	3	120	4	935.1878502458411	3736.7222951158483	935.1883530425	3736.724306302484	-0.5382218410481201		9102	JOW_594_XL1_XiViewer_spectra.mgf	JOW_594_XL1_XiViewer_spectra.mgf	251		196.08479216	20.0 ppm		false	false				Self	TT
9102_156	StrepHop1K593A	265	246	LMFNDNVDEDYQPELFKDATFDK	20	StrepHop1K593A	651	649	TLKSNW	3	115	3	1246.580465392188	3736.719566775927	1246.5820452633334	3736.724306389363	-1.2683872416957704		9102	JOW_594_XL1_XiViewer_spectra.mgf	JOW_594_XL1_XiViewer_spectra.mgf	698		196.08479216	20.0 ppm		false	false				Self	TT
9102_3151	StrepHop1K593A	265	246	LMFNDNVDEDYQPELFKDATFDK	20	StrepHop1K593A	651	649	TLKSNW	3	150	3	1246.581890011306	3736.723840633281	1246.5820452633334	3736.724306389363	-0.12464288075123098		9102	JOW_594_XL1_XiViewer_spectra.mgf	JOW_594_XL1_XiViewer_spectra.mgf	880		196.08479216	20.0 ppm		false	false				Self	TT
9102_2637	Mer2	38	38	SIFSHSGKVTNAGALEESDK	1	Mer2	117	114	TLIKDLASQIENQLDK	4	187	5	821.024805877724	4100.087647054225	821.0255453999999	4100.091344665605	-0.9018363418980073		9102	JOW_594_XL1_XiViewer_spectra.mgf	JOW_594_XL1_XiViewer_spectra.mgf	2405		196.08479216	20.0 ppm		false	false				Self	TT
9102_170	Mer2	89	83	VLNENSKTLCcmK	7	Mer2	94	90	TLCcmKSLNK	5	128	4	616.826553878125	2463.2771096449837	616.827908345	2463.2825275124837	-2.199450302386325		9102	JOW_594_XL1_XiViewer_spectra.mgf	JOW_594_XL1_XiViewer_spectra.mgf	791		196.08479216	20.0 ppm		false	false				Self	TT
9102_431	Mer2	89	83	VLNENSKTLCcmK	7	Mer2	94	90	TLCcmKSLNK	5	116	3	822.100973204688	2463.281090213427	822.1014523333333	2463.2825275993628	-0.5835245935789151		9102	JOW_594_XL1_XiViewer_spectra.mgf	JOW_594_XL1_XiViewer_spectra.mgf	93		196.08479216	20.0 ppm		false	false				Self	TT
9102_1699	Mer2	89	83	VLNENSKTLCcmK	7	Mer2	94	90	TLCcmKSLNK	5	227	4	616.8283603545	2463.284335550484	616.827908345	2463.2825275124837	0.7339953821137277		9102	JOW_594_XL1_XiViewer_spectra.mgf	JOW_594_XL1_XiViewer_spectra.mgf	331		196.08479216	20.0 ppm		false	false				Self	TT
9102_1702	Mer2	89	83	VLNENSKTLCcmK	7	Mer2	94	90	TLCcmKSLNK	5	156	5	493.66338799586504	2463.28055764493	493.66378195199997	2463.2825274256047	-0.7996568208347697		9102	JOW_594_XL1_XiViewer_spectra.mgf	JOW_594_XL1_XiViewer_spectra.mgf	3176		196.08479216	20.0 ppm		false	false				Self	TT
9102_2104	Mer2	89	83	VLNENSKTLCcmK	7	Mer2	94	90	TLCcmKSLNK	5	190	4	616.8276797849479	2463.2816132722755	616.827908345	2463.2825275124837	-0.3711471169028443		9102	JOW_594_XL1_XiViewer_spectra.mgf	JOW_594_XL1_XiViewer_spectra.mgf	2443		196.08479216	20.0 ppm		false	false				Self	TT
9102_2859	Mer2	89	83	VLNENSKTLCcmK	7	Mer2	94	90	TLCcmKSLNK	5	172	4	616.827305898395	2463.280117726064	616.827908345	2463.2825275124837	-0.978282593596408		9102	JOW_594_XL1_XiViewer_spectra.mgf	JOW_594_XL1_XiViewer_spectra.mgf	2004		196.08479216	20.0 ppm		false	false				Self	TT
9102_3345	Mer2	89	83	VLNENSKTLCcmK	7	Mer2	94	90	TLCcmKSLNK	5	211	4	616.827961106546	2463.282738558668	616.827908345	2463.2825275124837	0.08567680800699257		9102	JOW_594_XL1_XiViewer_spectra.mgf	JOW_594_XL1_XiViewer_spectra.mgf	3564		196.08479216	20.0 ppm		false	false				Self	TT
9102_3565	Mer2	89	83	VLNENSKTLCcmK	7	Mer2	94	90	TLCcmKSLNK	5	175	4	616.827869962437	2463.282373982232	616.827908345	2463.2825275124837	-0.06232750406095382		9102	JOW_594_XL1_XiViewer_spectra.mgf	JOW_594_XL1_XiViewer_spectra.mgf	2939		196.08479216	20.0 ppm		false	false				Self	TT
9102_3566	Mer2	89	83	VLNENSKTLCcmK	7	Mer2	94	90	TLCcmKSLNK	5	130	3	822.101157036734	2463.2816417095646	822.1014523333333	2463.2825275993628	-0.3596379173844763		9102	JOW_594_XL1_XiViewer_spectra.mgf	JOW_594_XL1_XiViewer_spectra.mgf	1758		196.08479216	20.0 ppm		false	false				Self	TT
9102_175	Mer2	45	38	SIFSHSGKVTNAGALEESDK	8	Mer2	165	160	YNSKITR	6	165	5	631.5210087275	3152.568661303105	631.5220400420001	3152.5738178756055	-1.635670661055053		9102	JOW_594_XL1_XiViewer_spectra.mgf	JOW_594_XL1_XiViewer_spectra.mgf	1420		196.08479216	20.0 ppm		false	false				Self	TT
9102_2898	Mer2	45	38	SIFSHSGKVTNAGALEESDK	8	Mer2	165	160	YNSKITR	6	154	5	631.521444069125	3152.57083801123	631.5220400420001	3152.5738178756055	-0.9452163684641388		9102	JOW_594_XL1_XiViewer_spectra.mgf	JOW_594_XL1_XiViewer_spectra.mgf	2908		196.08479216	20.0 ppm		false	false				Self	TT
9102_177	Mer2	45	38	SIFSHSGKVTNAGALEESDK	8	Mer2	4	1	GPGSMVAR	4	151	4	762.377396163281	3045.480478785608	762.377916515	3045.482560192484	-0.6834407470896726		9102	JOW_594_XL1_XiViewer_spectra.mgf	JOW_594_XL1_XiViewer_spectra.mgf	1632		196.08479216	20.0 ppm		false	false				Self	TT
9102_664	Mer2	45	38	SIFSHSGKVTNAGALEESDK	8	Mer2	4	1	GPGSMoxVAR	4	126	4	766.3758250414061	3061.474194298108	766.376645165	3061.477474792484	-1.0715396088225808		9102	JOW_594_XL1_XiViewer_spectra.mgf	JOW_594_XL1_XiViewer_spectra.mgf	2025		196.08479216	20.0 ppm		false	false				Self	TT
9102_1839	Mer2	45	38	SIFSHSGKVTNAGALEESDK	8	Mer2	4	1	GPGSMVAR	4	113	5	610.103691324721	3045.48207428921	610.1037884880001	3045.4825601056054	-0.15952033416013706		9102	JOW_594_XL1_XiViewer_spectra.mgf	JOW_594_XL1_XiViewer_spectra.mgf	2335		196.08479216	20.0 ppm		false	false				Self	TT
9102_2920	Mer2	45	38	SIFSHSGKVTNAGALEESDK	8	Mer2	4	1	GPGSMVAR	4	185	4	762.3799132575771	3045.490547162792	762.377916515	3045.482560192484	2.622563140743696		9102	JOW_594_XL1_XiViewer_spectra.mgf	JOW_594_XL1_XiViewer_spectra.mgf	2451		196.08479216	20.0 ppm		false	false				Self	TT
9102_180	Mer2	43	38	SIFSHSGKVTNAGALEESDK	6	Mer2	89	83	VLNENSKTLCcmK	7	134	4	895.2000279992191	3576.77100612936	895.2005234225	3576.772987822484	-0.5540449815314288		9102	JOW_594_XL1_XiViewer_spectra.mgf	JOW_594_XL1_XiViewer_spectra.mgf	2331		196.08479216	20.0 ppm		false	false				Self	TT
9102_182	StrepHop1K593A	527	527	KQLNVNHEYK	1	StrepHop1K593A	651	649	TLKSNW	3	188	3	739.3860684195311	2215.136375857956	739.3867979199998	2215.138564359362	-0.987974947207788		9102	JOW_594_XL1_XiViewer_spectra.mgf	JOW_594_XL1_XiViewer_spectra.mgf	2369		196.08479216	20.0 ppm		false	false				Self	TT
9102_3431	StrepHop1K593A	527	527	KQLNVNHEYK	1	StrepHop1K593A	651	649	TLKSNW	3	150	3	739.387105752636	2215.139487857271	739.3867979199998	2215.138564359362	0.4169029981699396		9102	JOW_594_XL1_XiViewer_spectra.mgf	JOW_594_XL1_XiViewer_spectra.mgf	1251		196.08479216	20.0 ppm		false	false				Self	TT
9102_184	Mer2	89	83	VLNENSKTLCcmK	7	Mer2	82	80	LIKVLNENSK	3	207	3	886.819234923438	2657.435875369677	886.82134288	2657.4421992393627	-2.3796828723273107		9102	JOW_594_XL1_XiViewer_spectra.mgf	JOW_594_XL1_XiViewer_spectra.mgf	1798		196.08479216	20.0 ppm		false	false				Self	TT
9102_912	Mer2	89	83	VLNENSKTLCcmK	7	Mer2	82	80	LIKVLNENSK	3	210	3	886.8192559796878	2657.435938538426	886.82134288	2657.4421992393627	-2.3559123651140528		9102	JOW_594_XL1_XiViewer_spectra.mgf	JOW_594_XL1_XiViewer_spectra.mgf	1970		196.08479216	20.0 ppm		false	false				Self	TT
9102_1006	Mer2	89	83	VLNENSKTLCcmK	7	Mer2	82	80	LIKVLNENSK	3	170	3	886.8209249851559	2657.4409455548303	886.82134288	2657.4421992393627	-0.47176361270111394		9102	JOW_594_XL1_XiViewer_spectra.mgf	JOW_594_XL1_XiViewer_spectra.mgf	474		196.08479216	20.0 ppm		false	false				Self	TT
9102_1850	Mer2	89	83	VLNENSKTLCcmK	7	Mer2	82	80	LIKVLNENSK	3	211	3	886.821440820227	2657.442493060044	886.82134288	2657.4421992393627	0.11056521993970621		9102	JOW_594_XL1_XiViewer_spectra.mgf	JOW_594_XL1_XiViewer_spectra.mgf	2618		196.08479216	20.0 ppm		false	false				Self	TT
9102_2932	Mer2	89	83	VLNENSKTLCcmK	7	Mer2	82	80	LIKVLNENSK	3	210	3	886.8235462625211	2657.448809386926	886.82134288	2657.4421992393627	2.4874097224177727		9102	JOW_594_XL1_XiViewer_spectra.mgf	JOW_594_XL1_XiViewer_spectra.mgf	2387		196.08479216	20.0 ppm		false	false				Self	TT
9102_189	Mer2	137	130	VSTAMLSKGDEK	8	Mer2	4	1	GPGSMVAR	4	145	3	745.7073574820311	2234.100243045456	745.70844337	2234.103500709363	-1.458152635204661		9102	JOW_594_XL1_XiViewer_spectra.mgf	JOW_594_XL1_XiViewer_spectra.mgf	3052		196.08479216	20.0 ppm		false	false				Self	TT
9102_190	Mer2	45	38	SIFSHSGKVTNAGALEESDK	8	Mer2	38	38	SIFSHSGK	1	123	5	627.7135136103129	3133.5311857171696	627.713600212	3133.531618725605	-0.13818543673800546		9102	JOW_594_XL1_XiViewer_spectra.mgf	JOW_594_XL1_XiViewer_spectra.mgf	3297		196.08479216	20.0 ppm		false	false				Self	TT
9102_604	Mer2	45	38	SIFSHSGKVTNAGALEESDK	8	Mer2	38	38	SIFSHSGK	1	214	4	784.387848967188	3133.522290001236	784.39018117	3133.531618812484	-2.9770917874229483		9102	JOW_594_XL1_XiViewer_spectra.mgf	JOW_594_XL1_XiViewer_spectra.mgf	2373		196.08479216	20.0 ppm		false	false				Self	TT
9102_678	Mer2	45	38	SIFSHSGKVTNAGALEESDK	8	Mer2	38	38	SIFSHSGK	1	163	4	784.389618986719	3133.52937007936	784.39018117	3133.531618812484	-0.7176353703935116		9102	JOW_594_XL1_XiViewer_spectra.mgf	JOW_594_XL1_XiViewer_spectra.mgf	3171		196.08479216	20.0 ppm		false	false				Self	TT
9102_191	StrepHop1K593A	630	629	AKDFDESVPAK	2	StrepHop1K593A	651	649	TLKSNW	3	164	3	717.362508849219	2149.06569714702	717.3636589266665	2149.069147379362	-1.6054543180285632		9102	JOW_594_XL1_XiViewer_spectra.mgf	JOW_594_XL1_XiViewer_spectra.mgf	1148		196.08479216	20.0 ppm		false	false				Self	TT
9102_1922	StrepHop1K593A	630	629	AKDFDESVPAK	2	StrepHop1K593A	651	649	TLKSNW	3	102	2	1075.540739408274	2149.06692588279	1075.5418502	2149.069147466242	-1.0337421923230896		9102	JOW_594_XL1_XiViewer_spectra.mgf	JOW_594_XL1_XiViewer_spectra.mgf	1966		196.08479216	20.0 ppm		false	false				Self	TT
9102_2175	StrepHop1K593A	630	629	AKDFDESVPAK	2	StrepHop1K593A	651	649	TLKSNW	3	112	3	717.363159179688	2149.0676481384266	717.3636589266665	2149.069147379362	-0.6976234047196487		9102	JOW_594_XL1_XiViewer_spectra.mgf	JOW_594_XL1_XiViewer_spectra.mgf	1364		196.08479216	20.0 ppm		false	false				Self	TT
9102_3052	StrepHop1K593A	630	629	AKDFDESVPAK	2	StrepHop1K593A	651	649	TLKSNW	3	100	3	717.3638664886361	2149.069770065271	717.3636589266665	2149.069147379362	0.28974680009601056		9102	JOW_594_XL1_XiViewer_spectra.mgf	JOW_594_XL1_XiViewer_spectra.mgf	2024		196.08479216	20.0 ppm		false	false				Self	TT
9102_3053	StrepHop1K593A	630	629	AKDFDESVPAK	2	StrepHop1K593A	651	649	TLKSNW	3	102	2	1075.541270682989	2149.0679884322203	1075.5418502	2149.069147466242	-0.5393190922709666		9102	JOW_594_XL1_XiViewer_spectra.mgf	JOW_594_XL1_XiViewer_spectra.mgf	1238		196.08479216	20.0 ppm		false	false				Self	TT
9102_3472	StrepHop1K593A	630	629	AKDFDESVPAK	2	StrepHop1K593A	651	649	TLKSNW	3	182	3	717.3622436523441	2149.064901556395	717.3636589266665	2149.069147379362	-1.9756567500189426		9102	JOW_594_XL1_XiViewer_spectra.mgf	JOW_594_XL1_XiViewer_spectra.mgf	1974		196.08479216	20.0 ppm		false	false				Self	TT
9102_192	StrepHop1K593A	614	609	YDLDEYLEEDK	6	StrepHop1K593A	527	527	KQLNVNHEYK	1	129	4	725.5957799523441	2898.35401394186	725.5962629625	2898.3559459824837	-0.6665988096778833		9102	JOW_594_XL1_XiViewer_spectra.mgf	JOW_594_XL1_XiViewer_spectra.mgf	3342		196.08479216	20.0 ppm		false	false				Self	TT
9102_2176	StrepHop1K593A	614	609	YDLDEYLEEDK	6	StrepHop1K593A	527	527	KQLNVNHEYK	1	162	4	725.5969818545441	2898.35882155066	725.5962629625	2898.3559459824837	0.9921376911844649		9102	JOW_594_XL1_XiViewer_spectra.mgf	JOW_594_XL1_XiViewer_spectra.mgf	858		196.08479216	20.0 ppm		false	false				Self	TT
9102_305	StrepHop1K593A	559	559	KQVESWLQDITNLRK	1	StrepHop1K593A	630	629	AKDFDESVPAK	2	103	5	652.743726012656	3258.682247728885	652.744967206	3258.688453695605	-1.9044369561477918		9102	JOW_594_XL1_XiViewer_spectra.mgf	JOW_594_XL1_XiViewer_spectra.mgf	1205		196.08479216	20.0 ppm		false	false				Self	TT
9102_334	StrepHop1K593A	559	559	KQVESWLQDITNLR	1	StrepHop1K593A	630	629	AKDFDESVPAK	2	119	4	783.6543737023441	3130.58838894186	783.6556491725	3130.593490822484	-1.6296847990177		9102	JOW_594_XL1_XiViewer_spectra.mgf	JOW_594_XL1_XiViewer_spectra.mgf	538		196.08479216	20.0 ppm		false	false				Self	TT
9102_1416	StrepHop1K593A	559	559	KQVESWLQDITNLRK	1	StrepHop1K593A	630	629	AKDFDESVPAK	2	121	4	815.679020555773	3258.686976355576	815.6793899125	3258.688453782484	-0.4533808398446719		9102	JOW_594_XL1_XiViewer_spectra.mgf	JOW_594_XL1_XiViewer_spectra.mgf	1108		196.08479216	20.0 ppm		false	false				Self	TT
9102_1488	StrepHop1K593A	559	559	KQVESWLQDITNLR	1	StrepHop1K593A	630	629	AKDFDESVPAK	2	114	4	783.6549187852839	3130.5905692736196	783.6556491725	3130.593490822484	-0.933225240818795		9102	JOW_594_XL1_XiViewer_spectra.mgf	JOW_594_XL1_XiViewer_spectra.mgf	1297		196.08479216	20.0 ppm		false	false				Self	TT
9102_1491	StrepHop1K593A	559	559	KQVESWLQDITNLR	1	StrepHop1K593A	630	629	AKDFDESVPAK	2	127	3	1044.537864658827	3130.5917645758436	1044.5384401033332	3130.593490909362	-0.5514396945830423		9102	JOW_594_XL1_XiViewer_spectra.mgf	JOW_594_XL1_XiViewer_spectra.mgf	890		196.08479216	20.0 ppm		false	false				Self	TT
9102_335	StrepHop1K593A	626	608	RYDLDEYLEEDKSSVVNDTIK	19	StrepHop1K593A	639	631	DFDESVPAKIR	9	106	5	801.3941776728128	4001.934506029669	801.394916092	4001.938198125605	-0.9225769497720989		9102	JOW_594_XL1_XiViewer_spectra.mgf	JOW_594_XL1_XiViewer_spectra.mgf	281		196.08479216	20.0 ppm		false	false				Self	TT
9102_659	StrepHop1K593A	626	609	YDLDEYLEEDKSSVVNDTIK	18	StrepHop1K593A	639	631	DFDESVPAKIR	9	146	4	962.464081877344	3845.82722164186	962.46654828	3845.837087252484	-2.5652700309434175		9102	JOW_594_XL1_XiViewer_spectra.mgf	JOW_594_XL1_XiViewer_spectra.mgf	770		196.08479216	20.0 ppm		false	false				Self	TT
9102_708	StrepHop1K593A	626	609	YDLDEYLEEDKSSVVNDTIK	18	StrepHop1K593A	639	631	DFDESVPAKIR	9	139	4	962.466645353906	3845.8374755481077	962.46654828	3845.837087252484	0.10096517743661004		9102	JOW_594_XL1_XiViewer_spectra.mgf	JOW_594_XL1_XiViewer_spectra.mgf	1102		196.08479216	20.0 ppm		false	false				Self	TT
9102_894	StrepHop1K593A	626	608	RYDLDEYLEEDKSSVVNDTIK	19	StrepHop1K593A	639	631	DFDESVPAKIR	9	141	5	801.3944344471878	4001.935789901544	801.394916092	4001.938198125605	-0.6017644306090942		9102	JOW_594_XL1_XiViewer_spectra.mgf	JOW_594_XL1_XiViewer_spectra.mgf	1750		196.08479216	20.0 ppm		false	false				Self	TT
9102_895	StrepHop1K593A	626	609	YDLDEYLEEDKSSVVNDTIK	18	StrepHop1K593A	639	631	DFDESVPAKIR	9	116	4	962.464081877344	3845.82722164186	962.46654828	3845.837087252484	-2.5652700309434175		9102	JOW_594_XL1_XiViewer_spectra.mgf	JOW_594_XL1_XiViewer_spectra.mgf	2722		196.08479216	20.0 ppm		false	false				Self	TT
9102_896	StrepHop1K593A	626	609	YDLDEYLEEDKSSVVNDTIK	18	StrepHop1K593A	639	631	DFDESVPAKIR	9	159	3	1282.950969846875	3845.831080139988	1282.9529722466666	3845.8370873393624	-1.5620004794681388		9102	JOW_594_XL1_XiViewer_spectra.mgf	JOW_594_XL1_XiViewer_spectra.mgf	1172		196.08479216	20.0 ppm		false	false				Self	TT
9102_1534	StrepHop1K593A	626	609	YDLDEYLEEDKSSVVNDTIK	18	StrepHop1K593A	639	631	DFDESVPAKIR	9	158	3	1282.952793155744	3845.836550066595	1282.9529722466666	3845.8370873393624	-0.13970242502704697		9102	JOW_594_XL1_XiViewer_spectra.mgf	JOW_594_XL1_XiViewer_spectra.mgf	2169		196.08479216	20.0 ppm		false	false				Self	TT
9102_1969	StrepHop1K593A	626	609	YDLDEYLEEDKSSVVNDTIK	18	StrepHop1K593A	639	631	DFDESVPAKIR	9	151	3	1282.952858059776	3845.8367447786904	1282.9529722466666	3845.8370873393624	-0.0890731105205814		9102	JOW_594_XL1_XiViewer_spectra.mgf	JOW_594_XL1_XiViewer_spectra.mgf	2761		196.08479216	20.0 ppm		false	false				Self	TT
9102_2211	StrepHop1K593A	626	608	RYDLDEYLEEDKSSVVNDTIK	19	StrepHop1K593A	639	631	DFDESVPAKIR	9	163	5	801.394719856957	4001.9372169503895	801.394916092	4001.938198125605	-0.24517500448060486		9102	JOW_594_XL1_XiViewer_spectra.mgf	JOW_594_XL1_XiViewer_spectra.mgf	805		196.08479216	20.0 ppm		false	false				Self	TT
9102_2659	StrepHop1K593A	626	609	YDLDEYLEEDKSSVVNDTIK	18	StrepHop1K593A	639	631	DFDESVPAKIR	9	135	4	962.46553627572	3845.8330392353637	962.46654828	3845.837087252484	-1.0525711381613532		9102	JOW_594_XL1_XiViewer_spectra.mgf	JOW_594_XL1_XiViewer_spectra.mgf	1801		196.08479216	20.0 ppm		false	false				Self	TT
9102_2660	StrepHop1K593A	626	609	YDLDEYLEEDKSSVVNDTIK	18	StrepHop1K593A	639	631	DFDESVPAKIR	9	156	3	1282.954319199833	3845.841128198862	1282.9529722466666	3845.8370873393624	1.0507100035217554		9102	JOW_594_XL1_XiViewer_spectra.mgf	JOW_594_XL1_XiViewer_spectra.mgf	837		196.08479216	20.0 ppm		false	false				Self	TT
9102_3506	StrepHop1K593A	626	608	RYDLDEYLEEDKSSVVNDTIK	19	StrepHop1K593A	639	631	DFDESVPAKIR	9	135	5	801.393745712581	4001.93234622851	801.394916092	4001.938198125605	-1.4622657335737634		9102	JOW_594_XL1_XiViewer_spectra.mgf	JOW_594_XL1_XiViewer_spectra.mgf	2421		196.08479216	20.0 ppm		false	false				Self	TT
9102_3116	StrepHop1K593A	619	608	RYDLDEYLEEDKSSVVNDTIK	12	StrepHop1K593A	268	263	DATFDKR	6	116	4	895.432400904973	3577.7004977523757	895.43377988	3577.7060136524838	-1.5417421350566995		9102	JOW_594_XL1_XiViewer_spectra.mgf	JOW_594_XL1_XiViewer_spectra.mgf	3400		196.08479216	20.0 ppm		false	false				Self	TT
9102_199	StrepHop1K593A	132	131	GKSTQADLLLDWLEK	2	StrepHop1K593A	122	111	NYNKQNTSQNNSIK	12	117	4	891.9532018273441	3563.78370144186	891.953676825	3563.785601432484	-0.533138307480069		9102	JOW_594_XL1_XiViewer_spectra.mgf	JOW_594_XL1_XiViewer_spectra.mgf	234		196.08479216	20.0 ppm		false	false				Self	TT
9102_705	StrepHop1K593A	132	131	GKSTQADLLLDWLEK	2	StrepHop1K593A	122	111	NYNKQNTSQNNSIK	12	163	4	891.952057951563	3563.779125938736	891.953676825	3563.785601432484	-1.8170267440841186		9102	JOW_594_XL1_XiViewer_spectra.mgf	JOW_594_XL1_XiViewer_spectra.mgf	1983		196.08479216	20.0 ppm		false	false				Self	TT
9102_890	StrepHop1K593A	132	131	GKSTQADLLLDWLEK	2	StrepHop1K593A	122	111	NYNKQNTSQNNSIK	12	109	3	1188.933513792188	3563.778711975927	1188.9358103066668	3563.785601519363	-1.933209291015822		9102	JOW_594_XL1_XiViewer_spectra.mgf	JOW_594_XL1_XiViewer_spectra.mgf	1817		196.08479216	20.0 ppm		false	false				Self	TT
9102_1470	StrepHop1K593A	132	131	GKSTQADLLLDWLEK	2	StrepHop1K593A	122	111	NYNKQNTSQNNSIK	12	175	4	891.953965280224	3563.78675525338	891.953676825	3563.785601432484	0.32376271331119555		9102	JOW_594_XL1_XiViewer_spectra.mgf	JOW_594_XL1_XiViewer_spectra.mgf	2418		196.08479216	20.0 ppm		false	false				Self	TT
9102_3124	StrepHop1K593A	132	131	GKSTQADLLLDWLEK	2	StrepHop1K593A	122	111	NYNKQNTSQNNSIK	12	162	4	891.95203134381	3563.7790195077237	891.953676825	3563.785601432484	-1.8468913386839236		9102	JOW_594_XL1_XiViewer_spectra.mgf	JOW_594_XL1_XiViewer_spectra.mgf	657		196.08479216	20.0 ppm		false	false				Self	TT
9102_200	StrepHop1K593A	132	131	GKSTQADLLLDWLEK	2	Mer2	165	160	YNSKITR	6	139	4	699.124954757031	2792.470713160608	699.1249906375	2792.470856682484	-0.05139601570219547		9102	JOW_594_XL1_XiViewer_spectra.mgf	JOW_594_XL1_XiViewer_spectra.mgf	2464		196.08479216	20.0 ppm		false	false				Between	TT
9102_1494	StrepHop1K593A	132	131	GKSTQADLLLDWLEK	2	Mer2	165	160	YNSKITR	6	104	3	931.830846558501	2792.4707102748657	931.83089539	2792.470856769363	-0.05246052855850207		9102	JOW_594_XL1_XiViewer_spectra.mgf	JOW_594_XL1_XiViewer_spectra.mgf	591		196.08479216	20.0 ppm		false	false				Between	TT
9102_2212	StrepHop1K593A	132	131	GKSTQADLLLDWLEK	2	Mer2	165	160	YNSKITR	6	119	4	699.1258845981889	2792.4744325252395	699.1249906375	2792.470856682484	1.2805300177623393		9102	JOW_594_XL1_XiViewer_spectra.mgf	JOW_594_XL1_XiViewer_spectra.mgf	1492		196.08479216	20.0 ppm		false	false				Between	TT
9102_2582	StrepHop1K593A	132	131	GKSTQADLLLDWLEK	2	Mer2	165	160	YNSKITR	6	142	4	699.124791548472	2792.470060326372	699.1249906375	2792.470856682484	-0.28517973969157295		9102	JOW_594_XL1_XiViewer_spectra.mgf	JOW_594_XL1_XiViewer_spectra.mgf	2813		196.08479216	20.0 ppm		false	false				Between	TT
9102_3139	StrepHop1K593A	132	131	GKSTQADLLLDWLEK	2	Mer2	165	160	YNSKITR	6	114	4	699.125589571559	2792.4732524187198	699.1249906375	2792.470856682484	0.8579270326874174		9102	JOW_594_XL1_XiViewer_spectra.mgf	JOW_594_XL1_XiViewer_spectra.mgf	2042		196.08479216	20.0 ppm		false	false				Between	TT
9102_201	StrepHop1K593A	626	609	YDLDEYLEEDKSSVVNDTIK	18	StrepHop1K593A	268	263	DATFDKR	6	131	4	856.407913741406	3421.602549098108	856.40850214	3421.604902692484	-0.6878626968782836		9102	JOW_594_XL1_XiViewer_spectra.mgf	JOW_594_XL1_XiViewer_spectra.mgf	1362		196.08479216	20.0 ppm		false	false				Self	TT
9102_651	StrepHop1K593A	626	609	YDLDEYLEEDKSSVVNDTIK	18	StrepHop1K593A	268	263	DATFDKR	6	168	4	856.4073191820311	3421.600170860608	856.40850214	3421.604902692484	-1.38292760568715		9102	JOW_594_XL1_XiViewer_spectra.mgf	JOW_594_XL1_XiViewer_spectra.mgf	1627		196.08479216	20.0 ppm		false	false				Self	TT
9102_3142	StrepHop1K593A	626	609	YDLDEYLEEDKSSVVNDTIK	18	StrepHop1K593A	268	263	DATFDKR	6	138	4	856.409139653533	3421.6074527466158	856.40850214	3421.604902692484	0.7452801256829678		9102	JOW_594_XL1_XiViewer_spectra.mgf	JOW_594_XL1_XiViewer_spectra.mgf	1914		196.08479216	20.0 ppm		false	false				Self	TT
9102_426	Mer2	293	273	SSSPTLSTSQNHNSEDNDDASHR	21	Mer2	163	160	YNSKITR	4	111	4	891.404495772656	3561.588877223108	891.40608506	3561.595234372484	-1.7849162966975853		9102	JOW_594_XL1_XiViewer_spectra.mgf	JOW_594_XL1_XiViewer_spectra.mgf	3478		196.08479216	20.0 ppm		false	false				Self	TT
9102_3185	Mer2	293	273	SSSPTLSTSQNHNSEDNDDASHRLK	21	Mer2	163	160	YNSKITR	4	149	7	544.26073943792	3802.7742407972873	544.2607423242856	3802.7742610018463	-0.005313110262040953		9102	JOW_594_XL1_XiViewer_spectra.mgf	JOW_594_XL1_XiViewer_spectra.mgf	1126		196.08479216	20.0 ppm		false	false				Self	TT
9102_206	StrepHop1K593A	114	111	NYNKQNTSQNNSIK	4	StrepHop1K593A	122	115	QNTSQNNSIKIK	8	172	3	1074.867194511506	3221.579754133881	1074.8747739133337	3221.602492339364	-7.058041933099884		9102	JOW_594_XL1_XiViewer_spectra.mgf	JOW_594_XL1_XiViewer_spectra.mgf	913		196.08479216	20.0 ppm		false	false				Self	TT
9102_207	StrepHop1K593A	63	60	TETKTEITTEQSQK	4	StrepHop1K593A	112	108	VEKNYNK	5	214	4	679.092361983594	2712.3403420668596	679.0936217975	2712.3453813224837	-1.8578959961258494		9102	JOW_594_XL1_XiViewer_spectra.mgf	JOW_594_XL1_XiViewer_spectra.mgf	902		196.08479216	20.0 ppm		false	false				Self	TT
9102_712	StrepHop1K593A	63	60	TETKTEITTEQSQK	4	StrepHop1K593A	112	108	VEKNYNK	5	166	4	679.0921336351561	2712.339428673108	679.0936217975	2712.3453813224837	-2.194650215473667		9102	JOW_594_XL1_XiViewer_spectra.mgf	JOW_594_XL1_XiViewer_spectra.mgf	237		196.08479216	20.0 ppm		false	false				Self	TT
9102_211	Mer2	137	130	VSTAMoxLSKGDEK	8	Mer2	144	143	TKSDSSYR	2	105	4	605.79457145625	2419.1491799574837	605.7956968	2419.1536813324838	-1.8607230432498327		9102	JOW_594_XL1_XiViewer_spectra.mgf	JOW_594_XL1_XiViewer_spectra.mgf	1334		196.08479216	20.0 ppm		false	false				Self	TT
9102_467	Mer2	137	130	VSTAMLSKGDEK	8	Mer2	144	143	TKSDSSYR	2	143	3	802.058370665625	2403.1532825962377	802.06019874	2403.158766819363	-2.2820893904071267		9102	JOW_594_XL1_XiViewer_spectra.mgf	JOW_594_XL1_XiViewer_spectra.mgf	2471		196.08479216	20.0 ppm		false	false				Self	TT
9102_609	Mer2	144	143	TKSDSSYRQVLVEEISR	2	Mer2	137	130	VSTAMoxLSKGDEK	8	114	5	695.554468626875	3472.7359607999797	695.55438439	3472.735539615605	0.1212831699874232		9102	JOW_594_XL1_XiViewer_spectra.mgf	JOW_594_XL1_XiViewer_spectra.mgf	738		196.08479216	20.0 ppm		false	false				Self	TT
9102_748	Mer2	144	143	TKSDSSYRQVLVEEISR	2	Mer2	137	130	VSTAMLSKGDEK	8	178	5	692.355249876875	3456.7398670499797	692.3554014700002	3456.740625015606	-0.21927176738395548		9102	JOW_594_XL1_XiViewer_spectra.mgf	JOW_594_XL1_XiViewer_spectra.mgf	3062		196.08479216	20.0 ppm		false	false				Self	TT
9102_924	Mer2	137	130	VSTAMLSKGDEK	8	Mer2	144	143	TKSDSSYR	2	123	4	601.7947703539061	2403.149975548108	601.79696815	2403.158766732484	-3.6581787676262234		9102	JOW_594_XL1_XiViewer_spectra.mgf	JOW_594_XL1_XiViewer_spectra.mgf	1398		196.08479216	20.0 ppm		false	false				Self	TT
9102_1363	Mer2	144	143	TKSDSSYRQVLVEEISR	2	Mer2	137	130	VSTAMLSKGDEK	8	119	5	692.355491945608	3456.7410773936454	692.3554014700002	3456.740625015606	0.13086837819210295		9102	JOW_594_XL1_XiViewer_spectra.mgf	JOW_594_XL1_XiViewer_spectra.mgf	3314		196.08479216	20.0 ppm		false	false				Self	TT
9102_1364	Mer2	144	143	TKSDSSYRQVLVEEISR	2	Mer2	137	130	VSTAMLSKGDEK	8	148	4	865.1925616178779	3456.7411406039955	865.1924327425	3456.740625102484	0.14912935836981125		9102	JOW_594_XL1_XiViewer_spectra.mgf	JOW_594_XL1_XiViewer_spectra.mgf	1576		196.08479216	20.0 ppm		false	false				Self	TT
9102_1648	Mer2	137	130	VSTAMLSKGDEK	8	Mer2	144	143	TKSDSSYR	2	162	4	601.797178855437	2403.159609554232	601.79696815	2403.158766732484	0.3507141349148852		9102	JOW_594_XL1_XiViewer_spectra.mgf	JOW_594_XL1_XiViewer_spectra.mgf	1797		196.08479216	20.0 ppm		false	false				Self	TT
9102_2064	Mer2	137	130	VSTAMLSKGDEK	8	Mer2	144	143	TKSDSSYR	2	130	4	601.7962997599141	2403.15609317214	601.79696815	2403.158766732484	-1.1125192312501726		9102	JOW_594_XL1_XiViewer_spectra.mgf	JOW_594_XL1_XiViewer_spectra.mgf	1050		196.08479216	20.0 ppm		false	false				Self	TT
9102_2065	Mer2	137	130	VSTAMLSKGDEK	8	Mer2	144	143	TKSDSSYR	2	147	3	802.059589138032	2403.156938013459	802.06019874	2403.158766819363	-0.7610008665875291		9102	JOW_594_XL1_XiViewer_spectra.mgf	JOW_594_XL1_XiViewer_spectra.mgf	1473		196.08479216	20.0 ppm		false	false				Self	TT
9102_2255	Mer2	137	130	VSTAMLSKGDEK	8	Mer2	144	143	TKSDSSYR	2	106	3	802.059446380938	2403.1565097421767	802.06019874	2403.158766819363	-0.9392126801400649		9102	JOW_594_XL1_XiViewer_spectra.mgf	JOW_594_XL1_XiViewer_spectra.mgf	2567		196.08479216	20.0 ppm		false	false				Self	TT
9102_2359	Mer2	144	143	TKSDSSYRQVLVEEISR	2	Mer2	137	130	VSTAMLSKGDEK	8	121	4	865.195505906413	3456.752917758136	865.1924327425	3456.740625102484	3.5561405916957045		9102	JOW_594_XL1_XiViewer_spectra.mgf	JOW_594_XL1_XiViewer_spectra.mgf	169		196.08479216	20.0 ppm		false	false				Self	TT
9102_3062	Mer2	144	143	TKSDSSYRQVLVEEISR	2	Mer2	137	130	VSTAMLSKGDEK	8	104	5	692.355550831161	3456.74137182141	692.3554014700002	3456.740625015606	0.2160433440908923		9102	JOW_594_XL1_XiViewer_spectra.mgf	JOW_594_XL1_XiViewer_spectra.mgf	2709		196.08479216	20.0 ppm		false	false				Self	TT
9102_3202	Mer2	137	130	VSTAMoxLSKGDEK	8	Mer2	144	143	TKSDSSYR	2	140	4	605.795355364707	2419.152315591312	605.7956968	2419.1536813324838	-0.564553290849456		9102	JOW_594_XL1_XiViewer_spectra.mgf	JOW_594_XL1_XiViewer_spectra.mgf	3430		196.08479216	20.0 ppm		false	false				Self	TT
9102_3281	Mer2	137	130	VSTAMLSKGDEK	8	Mer2	144	143	TKSDSSYR	2	174	4	601.7968347412831	2403.158233097616	601.79696815	2403.158766732484	-0.2220556024289571		9102	JOW_594_XL1_XiViewer_spectra.mgf	JOW_594_XL1_XiViewer_spectra.mgf	1774		196.08479216	20.0 ppm		false	false				Self	TT
9102_3294	Mer2	137	130	VSTAMLSKGDEK	8	Mer2	144	143	TKSDSSYR	2	125	4	601.796793906777	2403.158069759592	601.79696815	2403.158766732484	-0.2900236562184653		9102	JOW_594_XL1_XiViewer_spectra.mgf	JOW_594_XL1_XiViewer_spectra.mgf	758		196.08479216	20.0 ppm		false	false				Self	TT
9102_3296	Mer2	137	130	VSTAMLSKGDEK	8	Mer2	144	143	TKSDSSYR	2	101	3	802.060114177547	2403.158513132004	802.06019874	2403.158766819363	-0.1055641277081009		9102	JOW_594_XL1_XiViewer_spectra.mgf	JOW_594_XL1_XiViewer_spectra.mgf	1242		196.08479216	20.0 ppm		false	false				Self	TT
9102_212	StrepHop1K593A	114	111	NYNKQNTSQNNSIK	4	StrepHop1K593A	71	60	TETKTEITTEQSQK	12	167	4	868.674027022656	3470.667002223108	868.6763040925	3470.676110502484	-2.624353032680983		9102	JOW_594_XL1_XiViewer_spectra.mgf	JOW_594_XL1_XiViewer_spectra.mgf	2831		196.08479216	20.0 ppm		false	false				Self	TT
9102_1613	StrepHop1K593A	114	111	NYNKQNTSQNNSIK	4	StrepHop1K593A	71	60	TETKTEITTEQSQK	12	182	4	868.676557434185	3470.677123869224	868.6763040925	3470.676110502484	0.29197963390671233		9102	JOW_594_XL1_XiViewer_spectra.mgf	JOW_594_XL1_XiViewer_spectra.mgf	3080		196.08479216	20.0 ppm		false	false				Self	TT
9102_3218	StrepHop1K593A	114	111	NYNKQNTSQNNSIK	4	StrepHop1K593A	71	60	TETKTEITTEQSQK	12	201	4	868.675577051518	3470.6732023385557	868.6763040925	3470.676110502484	-0.837924322401684		9102	JOW_594_XL1_XiViewer_spectra.mgf	JOW_594_XL1_XiViewer_spectra.mgf	1624		196.08479216	20.0 ppm		false	false				Self	TT
9102_213	StrepHop1K593A	110	108	VEKNYNK	3	Mer2	0	1	GPGSMVAR	0	117	3	621.983358458594	1862.928245975145	621.9842364466666	1862.9308799393627	-1.4138818815324528		9102	JOW_594_XL1_XiViewer_spectra.mgf	JOW_594_XL1_XiViewer_spectra.mgf	3086		196.08479216	20.0 ppm		false	false				Between	TT
9102_214	StrepHop1K593A	527	527	KQLNVNHEYK	1	StrepHop1K593A	268	263	DATFDKR	6	212	4	580.796707686719	2319.1577248793596	580.797465515	2319.160756192484	-1.307073309220579		9102	JOW_594_XL1_XiViewer_spectra.mgf	JOW_594_XL1_XiViewer_spectra.mgf	9		196.08479216	20.0 ppm		false	false				Self	TT
9102_248	StrepHop1K593A	527	527	KQLNVNHEYK	1	StrepHop1K593A	268	263	DATFDKR	6	172	4	580.795975264844	2319.1547951918596	580.797465515	2319.160756192484	-2.5703266184952054		9102	JOW_594_XL1_XiViewer_spectra.mgf	JOW_594_XL1_XiViewer_spectra.mgf	2830		196.08479216	20.0 ppm		false	false				Self	TT
9102_466	StrepHop1K593A	527	527	KQLNVNHEYK	1	StrepHop1K593A	268	263	DATFDKR	6	213	4	580.796707686719	2319.1577248793596	580.797465515	2319.160756192484	-1.307073309220579		9102	JOW_594_XL1_XiViewer_spectra.mgf	JOW_594_XL1_XiViewer_spectra.mgf	2591		196.08479216	20.0 ppm		false	false				Self	TT
9102_215	StrepHop1K593A	63	60	TETKTEITTEQSQK	4	StrepHop1K593A	107	103	FVPEKVEK	5	228	3	932.1487637320313	2793.4244617954564	932.1500707133333	2793.428382739363	-1.4036314410916262		9102	JOW_594_XL1_XiViewer_spectra.mgf	JOW_594_XL1_XiViewer_spectra.mgf	1223		196.08479216	20.0 ppm		false	false				Self	TT
9102_926	StrepHop1K593A	63	60	TETKTEITTEQSQK	4	StrepHop1K593A	107	103	FVPEKVEK	5	189	4	699.363740080469	2793.42585445436	699.36437213	2793.428382652484	-0.9050520641786877		9102	JOW_594_XL1_XiViewer_spectra.mgf	JOW_594_XL1_XiViewer_spectra.mgf	1839		196.08479216	20.0 ppm		false	false				Self	TT
9102_1723	StrepHop1K593A	63	60	TETKTEITTEQSQK	4	StrepHop1K593A	107	103	FVPEKVEK	5	159	4	699.3642108813319	2793.4277376578116	699.36437213	2793.428382652484	-0.2308971571501039		9102	JOW_594_XL1_XiViewer_spectra.mgf	JOW_594_XL1_XiViewer_spectra.mgf	1672		196.08479216	20.0 ppm		false	false				Self	TT
9102_1726	StrepHop1K593A	63	60	TETKTEITTEQSQK	4	StrepHop1K593A	107	103	FVPEKVEK	5	212	3	932.148242800257	2793.422899000134	932.1500707133333	2793.428382739363	-1.9630856702484736		9102	JOW_594_XL1_XiViewer_spectra.mgf	JOW_594_XL1_XiViewer_spectra.mgf	530		196.08479216	20.0 ppm		false	false				Self	TT
9102_2114	StrepHop1K593A	63	60	TETKTEITTEQSQK	4	StrepHop1K593A	107	103	FVPEKVEK	5	169	4	699.364333795599	2793.42822931488	699.36437213	2793.428382652484	-0.054892262456259056		9102	JOW_594_XL1_XiViewer_spectra.mgf	JOW_594_XL1_XiViewer_spectra.mgf	702		196.08479216	20.0 ppm		false	false				Self	TT
9102_3366	StrepHop1K593A	63	60	TETKTEITTEQSQK	4	StrepHop1K593A	107	103	FVPEKVEK	5	140	4	699.364940280983	2793.430655256416	699.36437213	2793.428382652484	0.8135536769281149		9102	JOW_594_XL1_XiViewer_spectra.mgf	JOW_594_XL1_XiViewer_spectra.mgf	487		196.08479216	20.0 ppm		false	false				Self	TT
9102_3572	StrepHop1K593A	63	60	TETKTEITTEQSQK	4	StrepHop1K593A	107	103	FVPEKVEK	5	234	3	932.149121762391	2793.4255358865357	932.1500707133333	2793.428382739363	-1.019125045311349		9102	JOW_594_XL1_XiViewer_spectra.mgf	JOW_594_XL1_XiViewer_spectra.mgf	1382		196.08479216	20.0 ppm		false	false				Self	TT
9102_222	Mer2	45	38	SIFSHSGKVTNAGALEESDK	8	Mer2	41	38	SIFSHSGK	4	192	4	784.3899083703128	3133.530527613735	784.39018117	3133.531618812484	-0.3482328827417864		9102	JOW_594_XL1_XiViewer_spectra.mgf	JOW_594_XL1_XiViewer_spectra.mgf	2139		196.08479216	20.0 ppm		false	false				Self	TT
9102_2684	Mer2	70	58	QILEWAGKLELESMELR	13	Mer2	0	1	GPGSMoxVAR	0	129	4	758.388792262011	3029.5260631805277	758.39013265	3029.531424732484	-1.7697627800263858		9102	JOW_594_XL1_XiViewer_spectra.mgf	JOW_594_XL1_XiViewer_spectra.mgf	290		196.08479216	20.0 ppm		false	false				Self	TT
9102_1941	Mer2	113	98	FNQLLEQDAATNGNVKTLIK	16	Mer2	0	1	GPGSMVAR	0	125	4	797.4182645643739	3185.6439523899794	797.419850015	3185.6502941924837	-1.9907403257123928		9102	JOW_594_XL1_XiViewer_spectra.mgf	JOW_594_XL1_XiViewer_spectra.mgf	2757		196.08479216	20.0 ppm		false	false				Self	TT
9102_236	Mer2	144	143	TKSDSSYR	2	Mer2	144	143	TKSDSSYR	2	183	3	694.662252501563	2080.964928104052	694.6626560733333	2080.9661388193626	-0.5818044263562768		9102	JOW_594_XL1_XiViewer_spectra.mgf	JOW_594_XL1_XiViewer_spectra.mgf	2996		392.16958432	20.0 ppm		false	false				Self	TT
9102_237	Mer2	144	143	TKSDSSYR	2	Mer2	144	143	TKSDSSYR	2	205	4	521.2478185265629	2080.9621682387356	521.24881115	2080.966138732484	-1.9080049764431262		9102	JOW_594_XL1_XiViewer_spectra.mgf	JOW_594_XL1_XiViewer_spectra.mgf	2750		392.16958432	20.0 ppm		false	false				Self	TT
9102_279	Mer2	144	143	TKSDSSYRQVLVEEISR	2	Mer2	144	143	TKSDSSYRQVLVEEISR	2	101	5	838.634045836875	4188.13384684998	838.6332475439999	4188.129855385604	0.9530421724211012		9102	JOW_594_XL1_XiViewer_spectra.mgf	JOW_594_XL1_XiViewer_spectra.mgf	1574		392.16958432	20.0 ppm		false	false				Self	TT
9102_385	Mer2	144	143	TKSDSSYRQVLVEEISR	2	Mer2	144	143	TKSDSSYR	2	119	5	627.918652770469	3134.5568815179495	627.91687587	3134.547997015605	2.834380699596305		9102	JOW_594_XL1_XiViewer_spectra.mgf	JOW_594_XL1_XiViewer_spectra.mgf	1306		196.08479216	20.0 ppm		false	false				Self	TT
9102_710	Mer2	144	143	TKSDSSYR	2	Mer2	144	143	TKSDSSYR	2	131	4	521.2474070726561	2080.960522423108	521.24881115	2080.966138732484	-2.6988951292261367		9102	JOW_594_XL1_XiViewer_spectra.mgf	JOW_594_XL1_XiViewer_spectra.mgf	419		392.16958432	20.0 ppm		false	false				Self	TT
9102_1307	Mer2	144	143	TKSDSSYRQVLVEEISR	2	Mer2	144	143	TKSDSSYR	2	139	5	627.9172796972099	3134.5500161516543	627.91687587	3134.547997015605	0.6441554097861273		9102	JOW_594_XL1_XiViewer_spectra.mgf	JOW_594_XL1_XiViewer_spectra.mgf	2136		196.08479216	20.0 ppm		false	false				Self	TT
9102_1569	Mer2	144	143	TKSDSSYR	2	Mer2	144	143	TKSDSSYR	2	123	3	694.660198567149	2080.9587663008097	694.6626560733333	2080.9661388193626	-3.5428344630185205		9102	JOW_594_XL1_XiViewer_spectra.mgf	JOW_594_XL1_XiViewer_spectra.mgf	2465		392.16958432	20.0 ppm		false	false				Self	TT
9102_1570	Mer2	144	143	TKSDSSYR	2	Mer2	144	143	TKSDSSYR	2	140	4	521.247003675012	2080.958908832532	521.24881115	2080.966138732484	-3.474299661844488		9102	JOW_594_XL1_XiViewer_spectra.mgf	JOW_594_XL1_XiViewer_spectra.mgf	1218		392.16958432	20.0 ppm		false	false				Self	TT
9102_1982	Mer2	144	143	TKSDSSYR	2	Mer2	144	143	TKSDSSYR	2	115	3	694.661157826332	2080.961644078359	694.6626560733333	2080.9661388193626	-2.1599299094468707		9102	JOW_594_XL1_XiViewer_spectra.mgf	JOW_594_XL1_XiViewer_spectra.mgf	2888		392.16958432	20.0 ppm		false	false				Self	TT
9102_1983	Mer2	144	143	TKSDSSYR	2	Mer2	144	143	TKSDSSYR	2	170	4	521.248341555891	2080.964260356048	521.24881115	2080.966138732484	-0.9026463243638152		9102	JOW_594_XL1_XiViewer_spectra.mgf	JOW_594_XL1_XiViewer_spectra.mgf	2718		392.16958432	20.0 ppm		false	false				Self	TT
9102_3161	Mer2	144	143	TKSDSSYR	2	Mer2	144	143	TKSDSSYR	2	176	4	521.248239114659	2080.96385059112	521.24881115	2080.966138732484	-1.099557230496079		9102	JOW_594_XL1_XiViewer_spectra.mgf	JOW_594_XL1_XiViewer_spectra.mgf	444		392.16958432	20.0 ppm		false	false				Self	TT
9102_3522	Mer2	144	143	TKSDSSYR	2	Mer2	144	143	TKSDSSYR	2	159	3	694.661720035592	2080.9633307061385	694.6626560733333	2080.9661388193626	-1.3494276392620892		9102	JOW_594_XL1_XiViewer_spectra.mgf	JOW_594_XL1_XiViewer_spectra.mgf	723		392.16958432	20.0 ppm		false	false				Self	TT
9102_3523	Mer2	144	143	TKSDSSYR	2	Mer2	144	143	TKSDSSYR	2	199	4	521.248229980469	2080.96381405436	521.24881115	2080.966138732484	-1.117114825189805		9102	JOW_594_XL1_XiViewer_spectra.mgf	JOW_594_XL1_XiViewer_spectra.mgf	2848		392.16958432	20.0 ppm		false	false				Self	TT
9102_3525	Mer2	144	143	TKSDSSYR	2	Mer2	144	143	TKSDSSYR	2	132	4	521.2484130859381	2080.964546476236	521.24881115	2080.966138732484	-0.7651524060365745		9102	JOW_594_XL1_XiViewer_spectra.mgf	JOW_594_XL1_XiViewer_spectra.mgf	75		392.16958432	20.0 ppm		false	false				Self	TT
9102_3526	Mer2	144	143	TKSDSSYR	2	Mer2	144	143	TKSDSSYR	2	105	3	694.6611938476559	2080.9617521423306	694.6626560733333	2080.9661388193626	-2.1080001976895377		9102	JOW_594_XL1_XiViewer_spectra.mgf	JOW_594_XL1_XiViewer_spectra.mgf	1250		392.16958432	20.0 ppm		false	false				Self	TT
9102_2231	Mer2	144	143	TKSDSSYR	2	Mer2	149	145	SDSSYR	5	146	4	463.96240234375	1851.820503507484	463.9631508075	1851.8234973624842	-1.6167064541396563		9102	JOW_594_XL1_XiViewer_spectra.mgf	JOW_594_XL1_XiViewer_spectra.mgf	3124		196.08479216	20.0 ppm		false	false				Self	TT
9102_458	Mer2	163	160	YNSKITR	4	StrepHop1K593A	399	396	TCcmKSCcmR	4	184	4	472.7335973351561	1886.9052834731085	472.734551105	1886.909098552484	-2.021867072677795		9102	JOW_594_XL1_XiViewer_spectra.mgf	JOW_594_XL1_XiViewer_spectra.mgf	2101		196.08479216	20.0 ppm		false	false				Between	TT
9102_242	StrepHop1K593A	630	629	AKDFDESVPAK	2	StrepHop1K593A	399	396	TCcmKSCcmRK	4	105	5	469.030438659141	2340.1158109613098	469.031319106	2340.120213195605	-1.8812000642482494		9102	JOW_594_XL1_XiViewer_spectra.mgf	JOW_594_XL1_XiViewer_spectra.mgf	2110		196.08479216	20.0 ppm		false	false				Self	TT
9102_923	Mer2	279	273	SSSPTLSTSQNHNSEDNDDASHR	7	Mer2	163	160	YNSKITR	4	103	6	594.606649474219	3561.59623804404	594.6064821666666	3561.595234198726	0.2818527227926523		9102	JOW_594_XL1_XiViewer_spectra.mgf	JOW_594_XL1_XiViewer_spectra.mgf	2214		196.08479216	20.0 ppm		false	false				Self	TT
9102_3537	StrepHop1K593A	110	108	VEKNYNK	3	StrepHop1K593A	57	54	QLVKPK	4	100	4	451.258963068831	1801.0067464078081	451.25972199999995	1801.009782132484	-1.6855681217836647		9102	JOW_594_XL1_XiViewer_spectra.mgf	JOW_594_XL1_XiViewer_spectra.mgf	2427		196.08479216	20.0 ppm		false	false				Self	TT
9102_2097	StrepHop1K593A	527	527	KQLNVNHEYK	1	StrepHop1K593A	630	629	AKDFDESVPAK	2	102	4	669.341814364128	2673.338151588996	669.34223711	2673.339842572484	-0.63253592421439		9102	JOW_594_XL1_XiViewer_spectra.mgf	JOW_594_XL1_XiViewer_spectra.mgf	2826		196.08479216	20.0 ppm		false	false				Self	TT
9102_3329	StrepHop1K593A	527	527	KQLNVNHEYK	1	StrepHop1K593A	630	629	AKDFDESVPAK	2	109	3	892.120884742671	2673.340824827376	892.1205573533333	2673.3398426593626	0.3673936241023368		9102	JOW_594_XL1_XiViewer_spectra.mgf	JOW_594_XL1_XiViewer_spectra.mgf	2018		196.08479216	20.0 ppm		false	false				Self	TT
9102_250	StrepHop1K593A	60	60	TETKTEITTEQSQK	1	StrepHop1K593A	107	103	FVPEKVEK	5	134	4	699.3628087609378	2793.422129176235	699.36437213	2793.428382652484	-2.2386384729120357		9102	JOW_594_XL1_XiViewer_spectra.mgf	JOW_594_XL1_XiViewer_spectra.mgf	2626		196.08479216	20.0 ppm		false	false				Self	TT
9102_471	Mer2	137	130	VSTAMLSKGDEK	8	Mer2	165	160	YNSKITR	6	183	4	586.304886397656	2341.190439723108	586.305966065	2341.194758392484	-1.8446433644960953		9102	JOW_594_XL1_XiViewer_spectra.mgf	JOW_594_XL1_XiViewer_spectra.mgf	2563		196.08479216	20.0 ppm		false	false				Self	TT
9102_1734	Mer2	137	130	VSTAMLSKGDEK	8	Mer2	165	160	YNSKITR	6	136	4	586.305216153217	2341.1917587453518	586.305966065	2341.194758392484	-1.2812463044244669		9102	JOW_594_XL1_XiViewer_spectra.mgf	JOW_594_XL1_XiViewer_spectra.mgf	924		196.08479216	20.0 ppm		false	false				Self	TT
9102_2126	Mer2	137	130	VSTAMLSKGDEK	8	Mer2	165	160	YNSKITR	6	180	4	586.305442557498	2341.192664362476	586.305966065	2341.194758392484	-0.8944279412485744		9102	JOW_594_XL1_XiViewer_spectra.mgf	JOW_594_XL1_XiViewer_spectra.mgf	2803		196.08479216	20.0 ppm		false	false				Self	TT
9102_2128	Mer2	137	130	VSTAMLSKGDEK	8	Mer2	165	160	YNSKITR	6	167	5	469.245876650208	2341.193000916645	469.24622812800004	2341.1947583056053	-0.7506376623214125		9102	JOW_594_XL1_XiViewer_spectra.mgf	JOW_594_XL1_XiViewer_spectra.mgf	1807		196.08479216	20.0 ppm		false	false				Self	TT
9102_3273	Mer2	137	130	VSTAMoxLSKGDEK	8	Mer2	165	160	YNSKITR	6	144	4	590.304987080077	2357.190842452792	590.304694715	2357.189672992484	0.49612482250312556		9102	JOW_594_XL1_XiViewer_spectra.mgf	JOW_594_XL1_XiViewer_spectra.mgf	359		196.08479216	20.0 ppm		false	false				Self	TT
9102_3379	Mer2	137	130	VSTAMLSKGDEK	8	Mer2	165	160	YNSKITR	6	162	4	586.305608242118	2341.1933271009557	586.305966065	2341.194758392484	-0.6113509023866766		9102	JOW_594_XL1_XiViewer_spectra.mgf	JOW_594_XL1_XiViewer_spectra.mgf	2150		196.08479216	20.0 ppm		false	false				Self	TT
9102_721	Mer2	45	38	SIFSHSGKVTNAGALEESDK	8	Mer2	137	130	VSTAMLSKGDEK	8	129	4	885.192048185938	3536.739086876236	885.1898900425	3536.730454302484	2.440834511868623		9102	JOW_594_XL1_XiViewer_spectra.mgf	JOW_594_XL1_XiViewer_spectra.mgf	1407		196.08479216	20.0 ppm		false	false				Self	TT
9102_259	StrepHop1K593A	403	402	KTLHGICcmYGNFLHSSIEK	2	StrepHop1K593A	395	390	AATVLKTCcmK	6	182	5	658.9476444696879	3289.7018400140446	658.946303636	3289.6951358456054	2.0379300094337336		9102	JOW_594_XL1_XiViewer_spectra.mgf	JOW_594_XL1_XiViewer_spectra.mgf	3321		196.08479216	20.0 ppm		false	false				Self	TT
9102_262	Mer2	45	38	SIFSHSGKVTNAGALEESDK	8	Mer2	82	80	LIKVLNENSK	3	155	4	858.1992345421878	3428.767832301235	858.2019577675	3428.7787252024837	-3.176904117051173		9102	JOW_594_XL1_XiViewer_spectra.mgf	JOW_594_XL1_XiViewer_spectra.mgf	3310		196.08479216	20.0 ppm		false	false				Self	TT
9102_263	Mer2	45	38	SIFSHSGKVTNAGALEESDK	8	Mer2	82	80	LIKVLNENSK	3	149	5	686.760998961875	3428.76861247498	686.76302149	3428.778725115605	-2.949341860759798		9102	JOW_594_XL1_XiViewer_spectra.mgf	JOW_594_XL1_XiViewer_spectra.mgf	579		196.08479216	20.0 ppm		false	false				Self	TT
9102_3040	Mer2	45	38	SIFSHSGKVTNAGALEESDK	8	Mer2	82	80	LIKVLNENSK	3	107	5	686.763077724121	3428.77900628621	686.76302149	3428.778725115605	0.08200313507020464		9102	JOW_594_XL1_XiViewer_spectra.mgf	JOW_594_XL1_XiViewer_spectra.mgf	2539		196.08479216	20.0 ppm		false	false				Self	TT
9102_265	Mer2	205	199	VLLSLSKDMoxHSLQTR	7	Mer2	256	256	SVPPPR	1	108	4	648.603104171094	2590.3833108168596	648.6048024875	2590.390104082484	-2.6224874831029847		9102	JOW_594_XL1_XiViewer_spectra.mgf	JOW_594_XL1_XiViewer_spectra.mgf	120		196.08479216	20.0 ppm		false	false				Self	TT
9102_276	Mer2	205	199	VLLSLSKDMHSLQTR	7	Mer2	256	256	SVPPPR	1	179	4	644.606644210156	2574.397470973108	644.6060738375	2574.395189482484	0.8862239306123518		9102	JOW_594_XL1_XiViewer_spectra.mgf	JOW_594_XL1_XiViewer_spectra.mgf	1940		196.08479216	20.0 ppm		false	false				Self	TT
9102_731	Mer2	205	199	VLLSLSKDMoxHSLQTR	7	Mer2	256	256	SVPPPR	1	102	4	648.602692717188	2590.381665001236	648.6048024875	2590.390104082484	-3.2578418342358906		9102	JOW_594_XL1_XiViewer_spectra.mgf	JOW_594_XL1_XiViewer_spectra.mgf	2877		196.08479216	20.0 ppm		false	false				Self	TT
9102_1371	Mer2	205	199	VLLSLSKDMHSLQTR	7	Mer2	256	256	SVPPPR	1	118	4	644.606309188914	2574.39613088814	644.6060738375	2574.395189482484	0.3656803196496086		9102	JOW_594_XL1_XiViewer_spectra.mgf	JOW_594_XL1_XiViewer_spectra.mgf	2053		196.08479216	20.0 ppm		false	false				Self	TT
9102_1374	Mer2	205	199	VLLSLSKDMHSLQTR	7	Mer2	256	256	SVPPPR	1	152	4	644.606382885808	2574.396425675716	644.6060738375	2574.395189482484	0.48018782695527884		9102	JOW_594_XL1_XiViewer_spectra.mgf	JOW_594_XL1_XiViewer_spectra.mgf	3122		196.08479216	20.0 ppm		false	false				Self	TT
9102_1377	Mer2	205	199	VLLSLSKDMHSLQTR	7	Mer2	256	256	SVPPPR	1	130	5	515.886421285943	2574.39572409532	515.8863143460002	2574.395189395606	0.20769915834329264		9102	JOW_594_XL1_XiViewer_spectra.mgf	JOW_594_XL1_XiViewer_spectra.mgf	2585		196.08479216	20.0 ppm		false	false				Self	TT
9102_1386	Mer2	205	199	VLLSLSKDMHSLQTR	7	Mer2	256	256	SVPPPR	1	106	4	644.605849335252	2574.3942914734916	644.6060738375	2574.395189482484	-0.3488232871459476		9102	JOW_594_XL1_XiViewer_spectra.mgf	JOW_594_XL1_XiViewer_spectra.mgf	2651		196.08479216	20.0 ppm		false	false				Self	TT
9102_2184	Mer2	205	199	VLLSLSKDMHSLQTR	7	Mer2	256	256	SVPPPR	1	105	4	644.605714380289	2574.39375165364	644.6060738375	2574.395189482484	-0.5585113156363739		9102	JOW_594_XL1_XiViewer_spectra.mgf	JOW_594_XL1_XiViewer_spectra.mgf	1523		196.08479216	20.0 ppm		false	false				Self	TT
9102_2309	Mer2	205	199	VLLSLSKDMoxHSLQTR	7	Mer2	256	256	SVPPPR	1	112	4	648.6031494140631	2590.383491788736	648.6048024875	2590.390104082484	-2.55262469440421		9102	JOW_594_XL1_XiViewer_spectra.mgf	JOW_594_XL1_XiViewer_spectra.mgf	3261		196.08479216	20.0 ppm		false	false				Self	TT
9102_2391	Mer2	205	199	VLLSLSKDMHSLQTR	7	Mer2	256	256	SVPPPR	1	134	4	644.6079559547329	2574.4027179514155	644.6060738375	2574.395189482484	2.9243641233582047		9102	JOW_594_XL1_XiViewer_spectra.mgf	JOW_594_XL1_XiViewer_spectra.mgf	684		196.08479216	20.0 ppm		false	false				Self	TT
9102_2396	Mer2	205	199	VLLSLSKDMHSLQTR	7	Mer2	256	256	SVPPPR	1	171	5	515.886762018125	2574.3974277562297	515.8863143460002	2574.395189395606	0.8694704810661326		9102	JOW_594_XL1_XiViewer_spectra.mgf	JOW_594_XL1_XiViewer_spectra.mgf	2478		196.08479216	20.0 ppm		false	false				Self	TT
9102_2409	Mer2	205	199	VLLSLSKDMHSLQTR	7	Mer2	256	256	SVPPPR	1	166	4	644.608772652972	2574.405984744372	644.6060738375	2574.395189482484	4.193319631687556		9102	JOW_594_XL1_XiViewer_spectra.mgf	JOW_594_XL1_XiViewer_spectra.mgf	1719		196.08479216	20.0 ppm		false	false				Self	TT
9102_2416	Mer2	205	199	VLLSLSKDMHSLQTR	7	Mer2	256	256	SVPPPR	1	122	4	644.605430555472	2574.392616354372	644.6060738375	2574.395189482484	-0.9995078155063766		9102	JOW_594_XL1_XiViewer_spectra.mgf	JOW_594_XL1_XiViewer_spectra.mgf	3432		196.08479216	20.0 ppm		false	false				Self	TT
9102_2332	Mer2	229	225	ADHAYDRPDVSLNGTTLLHDMDEAHDK	5	Mer2	255	255	KSVPPPR	1	100	7	573.996387708435	4010.923778690892	573.9955748242858	4010.9180885018477	1.4186749564036953		9102	JOW_594_XL1_XiViewer_spectra.mgf	JOW_594_XL1_XiViewer_spectra.mgf	1731		196.08479216	20.0 ppm		false	false				Self	TT
9102_270	Mer2	41	38	SIFSHSGKVTNAGALEESDK	4	Mer2	0	1	GPGSMVAR	0	145	4	762.3767858117191	3045.47803737936	762.377916515	3045.482560192484	-1.4850891556663282		9102	JOW_594_XL1_XiViewer_spectra.mgf	JOW_594_XL1_XiViewer_spectra.mgf	2876		196.08479216	20.0 ppm		false	false				Self	TT
9102_1326	Mer2	41	38	SIFSHSGK	4	Mer2	0	1	GPGSMVAR	0	212	3	611.308038431335	1830.9022858933681	611.30883154	1830.904665219363	-1.2995357105033858		9102	JOW_594_XL1_XiViewer_spectra.mgf	JOW_594_XL1_XiViewer_spectra.mgf	2780		196.08479216	20.0 ppm		false	false				Self	TT
9102_1727	Mer2	41	38	SIFSHSGK	4	Mer2	0	1	GPGSMVAR	0	107	4	458.73278305016197	1830.902026333132	458.73344275	1830.904665132484	-1.4412543713233086		9102	JOW_594_XL1_XiViewer_spectra.mgf	JOW_594_XL1_XiViewer_spectra.mgf	1241		196.08479216	20.0 ppm		false	false				Self	TT
9102_2119	Mer2	41	38	SIFSHSGK	4	Mer2	0	1	GPGSMVAR	0	109	3	611.308375663845	1830.903297590898	611.30883154	1830.904665219363	-0.7469686931191158		9102	JOW_594_XL1_XiViewer_spectra.mgf	JOW_594_XL1_XiViewer_spectra.mgf	2122		196.08479216	20.0 ppm		false	false				Self	TT
9102_2320	Mer2	41	38	SIFSHSGKVTNAGALEESDK	4	Mer2	0	1	GPGSMVAR	0	182	4	762.377355839586	3045.480317490828	762.377916515	3045.482560192484	-0.7364027249412715		9102	JOW_594_XL1_XiViewer_spectra.mgf	JOW_594_XL1_XiViewer_spectra.mgf	1438		196.08479216	20.0 ppm		false	false				Self	TT
9102_3370	Mer2	41	38	SIFSHSGK	4	Mer2	0	1	GPGSMVAR	0	131	4	458.73312666656403	1830.9034007987402	458.73344275	1830.904665132484	-0.6905513803779149		9102	JOW_594_XL1_XiViewer_spectra.mgf	JOW_594_XL1_XiViewer_spectra.mgf	1788		196.08479216	20.0 ppm		false	false				Self	TT
9102_3575	Mer2	41	38	SIFSHSGK	4	Mer2	0	1	GPGSMVAR	0	107	3	611.3084716796881	1830.9035856384273	611.30883154	1830.904665219363	-0.5896434458189789		9102	JOW_594_XL1_XiViewer_spectra.mgf	JOW_594_XL1_XiViewer_spectra.mgf	2923		196.08479216	20.0 ppm		false	false				Self	TT
9102_281	StrepHop1K593A	239	226	FIIITQSLEPLPQKK	14	Mer2	255	255	KSVPPPR	1	111	4	683.4021154015629	2729.5793557387356	683.40336907	2729.584370412484	-1.8371565293515635		9102	JOW_594_XL1_XiViewer_spectra.mgf	JOW_594_XL1_XiViewer_spectra.mgf	379		196.08479216	20.0 ppm		false	false				Between	TT
9102_2348	StrepHop1K593A	239	225	RFIIITQSLEPLPQKK	15	Mer2	255	255	KSVPPPR	1	167	5	578.144351872927	2885.68537703024	578.144372724	2885.6854812856054	-0.036128457540565144		9102	JOW_594_XL1_XiViewer_spectra.mgf	JOW_594_XL1_XiViewer_spectra.mgf	3056		196.08479216	20.0 ppm		false	false				Between	TT
9102_2351	StrepHop1K593A	239	225	RFIIITQSLEPLPQKK	15	Mer2	255	255	KSVPPPR	1	178	6	481.95528608153097	2885.6880576879116	481.9548566666666	2885.6854811987255	0.892851699510117		9102	JOW_594_XL1_XiViewer_spectra.mgf	JOW_594_XL1_XiViewer_spectra.mgf	2193		196.08479216	20.0 ppm		false	false				Between	TT
9102_2426	StrepHop1K593A	239	226	FIIITQSLEPLPQKK	14	Mer2	255	255	KSVPPPR	1	190	5	546.924582141201	2729.58652837161	546.924150532	2729.584370325605	0.7906134092108098		9102	JOW_594_XL1_XiViewer_spectra.mgf	JOW_594_XL1_XiViewer_spectra.mgf	3236		196.08479216	20.0 ppm		false	false				Between	TT
9102_751	StrepHop1K593A	291	274	VPTNLDNDAFDVGTLNTKHHK	18	StrepHop1K593A	201	199	GNKNADPENETISLLDSRR	3	100	6	777.5550137320311	4659.286423590912	777.5558322216666	4659.291334528725	-1.0540096037564641		9102	JOW_594_XL1_XiViewer_spectra.mgf	JOW_594_XL1_XiViewer_spectra.mgf	661		196.08479216	20.0 ppm		false	false				Self	TT
9102_2343	Mer2	165	151	QVLVEEISRYNSKITR	15	Mer2	163	160	YNSKITR	4	126	5	603.130547360671	3010.61635446896	603.131272534	3010.619980335605	-1.2043587927852546		9102	JOW_594_XL1_XiViewer_spectra.mgf	JOW_594_XL1_XiViewer_spectra.mgf	2881		196.08479216	20.0 ppm		false	false				Self	TT
9102_291	StrepHop1K593A	559	559	KQVESWLQDITNLRK	1	Mer2	165	160	YNSKITR	6	194	5	587.720898864219	2933.5681119866995	587.7217368519999	2933.5723019256047	-1.4282719067485394		9102	JOW_594_XL1_XiViewer_spectra.mgf	JOW_594_XL1_XiViewer_spectra.mgf	1718		196.08479216	20.0 ppm		false	false				Between	TT
9102_682	StrepHop1K593A	559	559	KQVESWLQDITNLRK	1	Mer2	165	160	YNSKITR	6	100	4	734.398469084375	2933.564770469984	734.40035197	2933.5723020124838	-2.567362152459918		9102	JOW_594_XL1_XiViewer_spectra.mgf	JOW_594_XL1_XiViewer_spectra.mgf	865		196.08479216	20.0 ppm		false	false				Between	TT
9102_3092	StrepHop1K593A	559	559	KQVESWLQDITNLRK	1	Mer2	165	160	YNSKITR	6	136	4	734.399825655726	2933.5701967553878	734.40035197	2933.5723020124838	-0.7176428188071996		9102	JOW_594_XL1_XiViewer_spectra.mgf	JOW_594_XL1_XiViewer_spectra.mgf	708		196.08479216	20.0 ppm		false	false				Between	TT
9102_3093	StrepHop1K593A	559	559	KQVESWLQDITNLRK	1	Mer2	165	160	YNSKITR	6	164	5	587.721627458196	2933.571754956585	587.7217368519999	2933.5723019256047	-0.18645152163629336		9102	JOW_594_XL1_XiViewer_spectra.mgf	JOW_594_XL1_XiViewer_spectra.mgf	67		196.08479216	20.0 ppm		false	false				Between	TT
9102_3491	StrepHop1K593A	559	559	KQVESWLQDITNLRK	1	Mer2	165	160	YNSKITR	6	127	4	734.400277163949	2933.57200278828	734.40035197	2933.5723020124838	-0.10199994174156406		9102	JOW_594_XL1_XiViewer_spectra.mgf	JOW_594_XL1_XiViewer_spectra.mgf	1623		196.08479216	20.0 ppm		false	false				Between	TT
9102_3492	StrepHop1K593A	559	559	KQVESWLQDITNLRK	1	Mer2	165	160	YNSKITR	6	126	5	587.721441237167	2933.57082385144	587.7217368519999	2933.5723019256047	-0.5038478730894089		9102	JOW_594_XL1_XiViewer_spectra.mgf	JOW_594_XL1_XiViewer_spectra.mgf	2389		196.08479216	20.0 ppm		false	false				Between	TT
9102_293	Mer2	205	199	VLLSLSKDMHSLQTR	7	Mer2	204	199	VLLSLSK	6	126	5	537.3094608759379	2681.5109220452946	537.310270488	2681.5149701056052	-1.509616897828548		9102	JOW_594_XL1_XiViewer_spectra.mgf	JOW_594_XL1_XiViewer_spectra.mgf	626		196.08479216	20.0 ppm		false	false				Self	TT
9102_2451	Mer2	205	199	VLLSLSKDMHSLQTR	7	Mer2	204	199	VLLSLSK	6	155	4	671.386245632056	2681.515876660708	671.386019015	2681.514970192484	0.3380433203165159		9102	JOW_594_XL1_XiViewer_spectra.mgf	JOW_594_XL1_XiViewer_spectra.mgf	2589		196.08479216	20.0 ppm		false	false				Self	TT
9102_296	StrepHop1K593A	273	269	RATLKVPTNLDNDAFDVGTLNTK	5	StrepHop1K593A	635	629	AKDFDESVPAK	7	120	5	781.80274700875	3903.977352709355	781.8043611039999	3903.9854231856043	-2.0672403645658806		9102	JOW_594_XL1_XiViewer_spectra.mgf	JOW_594_XL1_XiViewer_spectra.mgf	2093		196.08479216	20.0 ppm		false	false				Self	TT
9102_3099	StrepHop1K593A	273	269	RATLKVPTNLDNDAFDVGTLNTK	5	StrepHop1K593A	635	629	AKDFDESVPAK	7	102	5	781.8029781759191	3903.9785085452004	781.8043611039999	3903.9854231856043	-1.7711747494891876		9102	JOW_594_XL1_XiViewer_spectra.mgf	JOW_594_XL1_XiViewer_spectra.mgf	2023		196.08479216	20.0 ppm		false	false				Self	TT
9102_306	StrepHop1K593A	273	269	RATLKVPTNLDNDAFDVGTLNTK	5	Mer2	0	1	GPGSMVAR	0	175	4	868.949905928906	3471.770517848108	868.9517799	3471.778013732484	-2.1590909172368424		9102	JOW_594_XL1_XiViewer_spectra.mgf	JOW_594_XL1_XiViewer_spectra.mgf	2149		196.08479216	20.0 ppm		false	false				Between	TT
9102_310	Mer2	94	94	SLNKFNQLLEQDAATNGNVK	1	Mer2	82	80	LIKVLNENSK	3	103	4	889.975657856667	3555.873525559152	889.979694615	3555.8896725924837	-4.540926411847304		9102	JOW_594_XL1_XiViewer_spectra.mgf	JOW_594_XL1_XiViewer_spectra.mgf	3573		196.08479216	20.0 ppm		false	false				Self	TT
9102_774	Mer2	94	94	SLNKFNQLLEQDAATNGNVK	1	Mer2	82	80	LIKVLNENSK	3	200	4	889.97732650625	3555.880200157484	889.979694615	3555.8896725924837	-2.663872018496426		9102	JOW_594_XL1_XiViewer_spectra.mgf	JOW_594_XL1_XiViewer_spectra.mgf	3247		196.08479216	20.0 ppm		false	false				Self	TT
9102_1450	Mer2	57	46	VTNAGALEESDKQILEWAGK	12	Mer2	82	80	LIKVLNENSK	3	105	4	878.721025639066	3510.854996688748	878.7215203425	3510.8569755024837	-0.5636269860640725		9102	JOW_594_XL1_XiViewer_spectra.mgf	JOW_594_XL1_XiViewer_spectra.mgf	2772		196.08479216	20.0 ppm		false	false				Self	TT
9102_2529	Mer2	57	46	VTNAGALEESDKQILEWAGK	12	Mer2	82	80	LIKVLNENSK	3	132	4	878.7212518518139	3510.8559015397395	878.7215203425	3510.8569755024837	-0.30589760609782285		9102	JOW_594_XL1_XiViewer_spectra.mgf	JOW_594_XL1_XiViewer_spectra.mgf	2751		196.08479216	20.0 ppm		false	false				Self	TT
9102_2367	Mer2	77	66	LELESMELRENSDKLIK	12	Mer2	93	90	TLCcmKSLNK	4	114	5	641.943475732813	3204.68099632967	641.9419559219999	3204.6733972756047	2.371241347668982		9102	JOW_594_XL1_XiViewer_spectra.mgf	JOW_594_XL1_XiViewer_spectra.mgf	1686		196.08479216	20.0 ppm		false	false				Self	TT
9102_2568	Mer2	77	58	QILEWAGKLELESMELRENSDK	20	Mer2	93	90	TLCcmKSLNK	4	113	4	944.982951085246	3775.902698473468	944.985391005	3775.912458152484	-2.5847206798903564		9102	JOW_594_XL1_XiViewer_spectra.mgf	JOW_594_XL1_XiViewer_spectra.mgf	2350		196.08479216	20.0 ppm		false	false				Self	TT
9102_325	StrepHop1K593A	626	609	YDLDEYLEEDKSSVVNDTIK	18	StrepHop1K593A	647	642	AISVSKK	6	108	4	826.4172521203128	3301.639902613735	826.41860422	3301.645311012484	-1.6380919933469762		9102	JOW_594_XL1_XiViewer_spectra.mgf	JOW_594_XL1_XiViewer_spectra.mgf	467		196.08479216	20.0 ppm		false	false				Self	TT
9102_3119	StrepHop1K593A	626	609	YDLDEYLEEDKSSVVNDTIK	18	StrepHop1K593A	647	642	AISVSKK	6	125	4	826.418619001936	3301.645370140228	826.41860422	3301.645311012484	0.017908569329158568		9102	JOW_594_XL1_XiViewer_spectra.mgf	JOW_594_XL1_XiViewer_spectra.mgf	1861		196.08479216	20.0 ppm		false	false				Self	TT
9102_326	StrepHop1K593A	262	246	LMFNDNVDEDYQPELFKDATFDK	17	Mer2	256	255	KSVPPPR	2	109	4	943.205521163281	3768.792978785608	943.2068114525	3768.798139942484	-1.369443701788471		9102	JOW_594_XL1_XiViewer_spectra.mgf	JOW_594_XL1_XiViewer_spectra.mgf	1999		196.08479216	20.0 ppm		false	false				Between	TT
9102_327	Mer2	65	58	QILEWAGKLELESMELRENSDK	8	Mer2	90	83	VLNENSKTLCcmK	8	107	4	1030.52015739375	4118.051523707484	1030.52387457	4118.066392412485	-3.6106035171935296		9102	JOW_594_XL1_XiViewer_spectra.mgf	JOW_594_XL1_XiViewer_spectra.mgf	505		196.08479216	20.0 ppm		false	false				Self	TT
9102_330	StrepHop1K593A	132	131	GKSTQADLLLDWLEK	2	Mer2	255	255	KSVPPPR	1	202	4	673.870438155469	2691.4526467543596	673.872167415	2691.459563792484	-2.5699951867788635		9102	JOW_594_XL1_XiViewer_spectra.mgf	JOW_594_XL1_XiViewer_spectra.mgf	1031		196.08479216	20.0 ppm		false	false				Between	TT
9102_1479	StrepHop1K593A	132	131	GKSTQADLLLDWLEK	2	Mer2	255	255	KSVPPPR	1	189	4	673.872219233641	2691.4597710670478	673.872167415	2691.459563792484	0.07701195535380151		9102	JOW_594_XL1_XiViewer_spectra.mgf	JOW_594_XL1_XiViewer_spectra.mgf	2883		196.08479216	20.0 ppm		false	false				Between	TT
9102_1481	StrepHop1K593A	132	131	GKSTQADLLLDWLEK	2	Mer2	255	255	KSVPPPR	1	190	4	673.8714939199871	2691.456869812432	673.872167415	2691.459563792484	-1.000936476284567		9102	JOW_594_XL1_XiViewer_spectra.mgf	JOW_594_XL1_XiViewer_spectra.mgf	581		196.08479216	20.0 ppm		false	false				Between	TT
9102_2561	StrepHop1K593A	132	131	GKSTQADLLLDWLEK	2	Mer2	255	255	KSVPPPR	1	204	4	673.86996907446	2691.4507704303237	673.872167415	2691.459563792484	-3.267135155437254		9102	JOW_594_XL1_XiViewer_spectra.mgf	JOW_594_XL1_XiViewer_spectra.mgf	2706		196.08479216	20.0 ppm		false	false				Between	TT
9102_3130	StrepHop1K593A	132	131	GKSTQADLLLDWLEK	2	Mer2	255	255	KSVPPPR	1	156	4	673.872035127756	2691.459034643508	673.872167415	2691.459563792484	-0.1966029819563739		9102	JOW_594_XL1_XiViewer_spectra.mgf	JOW_594_XL1_XiViewer_spectra.mgf	191		196.08479216	20.0 ppm		false	false				Between	TT
9102_331	StrepHop1K593A	563	559	KQVESWLQDITNLRK	5	Mer2	205	199	VLLSLSKDMHSLQTR	7	186	6	631.011729278125	3780.026716867476	631.0132139866666	3780.035625118726	-2.3566580142210665		9102	JOW_594_XL1_XiViewer_spectra.mgf	JOW_594_XL1_XiViewer_spectra.mgf	2171		196.08479216	20.0 ppm		false	false				Between	TT
9102_333	StrepHop1K593A	559	559	KQVESWLQDITNLRK	1	StrepHop1K593A	639	631	DFDESVPAKIR	9	103	4	833.1878209679691	3328.72217800436	833.1926644575	3328.7415519624838	-5.8202049697217655		9102	JOW_594_XL1_XiViewer_spectra.mgf	JOW_594_XL1_XiViewer_spectra.mgf	522		196.08479216	20.0 ppm		false	false				Self	TT
9102_418	StrepHop1K593A	559	559	KQVESWLQDITNLRK	1	StrepHop1K593A	639	631	DFDESVPAKIR	9	161	4	833.19105583125	3328.7351174574837	833.1926644575	3328.7415519624838	-1.9330142937117254		9102	JOW_594_XL1_XiViewer_spectra.mgf	JOW_594_XL1_XiViewer_spectra.mgf	2063		196.08479216	20.0 ppm		false	false				Self	TT
9102_893	StrepHop1K593A	559	559	KQVESWLQDITNLRK	1	StrepHop1K593A	639	631	DFDESVPAKIR	9	174	5	666.7547860096879	3328.7375477140445	666.755586842	3328.7415518756047	-1.2029055118455274		9102	JOW_594_XL1_XiViewer_spectra.mgf	JOW_594_XL1_XiViewer_spectra.mgf	828		196.08479216	20.0 ppm		false	false				Self	TT
9102_1486	StrepHop1K593A	559	559	KQVESWLQDITNLRK	1	StrepHop1K593A	639	631	DFDESVPAKIR	9	154	4	833.19127440491	3328.735991752124	833.1926644575	3328.7415519624838	-1.6703640919612734		9102	JOW_594_XL1_XiViewer_spectra.mgf	JOW_594_XL1_XiViewer_spectra.mgf	2973		196.08479216	20.0 ppm		false	false				Self	TT
9102_1487	StrepHop1K593A	559	559	KQVESWLQDITNLRK	1	StrepHop1K593A	639	631	DFDESVPAKIR	9	157	3	1110.587294350455	3328.740053650728	1110.5877938166666	3328.7415520493623	-0.45013967317980513		9102	JOW_594_XL1_XiViewer_spectra.mgf	JOW_594_XL1_XiViewer_spectra.mgf	516		196.08479216	20.0 ppm		false	false				Self	TT
9102_1953	StrepHop1K593A	559	559	KQVESWLQDITNLRK	1	StrepHop1K593A	639	631	DFDESVPAKIR	9	149	5	666.755632998168	3328.741782656445	666.755586842	3328.7415518756047	0.06932975625011677		9102	JOW_594_XL1_XiViewer_spectra.mgf	JOW_594_XL1_XiViewer_spectra.mgf	1204		196.08479216	20.0 ppm		false	false				Self	TT
9102_1954	StrepHop1K593A	559	559	KQVESWLQDITNLRK	1	StrepHop1K593A	639	631	DFDESVPAKIR	9	124	4	833.1916045062551	3328.737312157504	833.1926644575	3328.7415519624838	-1.2736960540040103		9102	JOW_594_XL1_XiViewer_spectra.mgf	JOW_594_XL1_XiViewer_spectra.mgf	2712		196.08479216	20.0 ppm		false	false				Self	TT
9102_2581	StrepHop1K593A	262	246	LMFNDNVDEDYQPELFKDATFDK	17	StrepHop1K593A	628	620	SSVVNDTIKAK	9	160	4	1038.500306505342	4149.972120153852	1038.500493755	4149.972869152484	-0.18048277797227863		9102	JOW_594_XL1_XiViewer_spectra.mgf	JOW_594_XL1_XiViewer_spectra.mgf	2246		196.08479216	20.0 ppm		false	false				Self	TT
9102_559	StrepHop1K593A	609	608	RYDLDEYLEEDKSSVVNDTIK	2	StrepHop1K593A	239	226	FIIITQSLEPLPQKK	14	131	5	897.0738778065628	4480.333006698419	897.0725743520002	4480.326489425605	1.4546423857803823		9102	JOW_594_XL1_XiViewer_spectra.mgf	JOW_594_XL1_XiViewer_spectra.mgf	539		196.08479216	20.0 ppm		false	false				Self	TT
9102_993	StrepHop1K593A	215	199	GNKNADPENETISLLDSRR	17	StrepHop1K593A	559	559	KQVESWLQDITNLRK	1	137	6	697.863312834375	4181.136218204976	697.8650278783333	4181.146508468725	-2.4611105418673542		9102	JOW_594_XL1_XiViewer_spectra.mgf	JOW_594_XL1_XiViewer_spectra.mgf	3136		196.08479216	20.0 ppm		false	false				Self	TT
9102_344	Mer2	94	94	SLNKFNQLLEQDAATNGNVK	1	Mer2	57	46	VTNAGALEESDKQILEWAGK	12	163	4	1140.331802901562	4557.298105738732	1140.3319543575	4557.298711562485	-0.13293483499984995		9102	JOW_594_XL1_XiViewer_spectra.mgf	JOW_594_XL1_XiViewer_spectra.mgf	2113		196.08479216	20.0 ppm		false	false				Self	TT
9102_548	Mer2	94	94	SLNKFNQLLEQDAATNGNVK	1	Mer2	57	46	VTNAGALEESDKQILEWAGK	12	161	4	1140.330475920312	4557.292797813732	1140.3319543575	4557.298711562485	-1.2976434345607573		9102	JOW_594_XL1_XiViewer_spectra.mgf	JOW_594_XL1_XiViewer_spectra.mgf	276		196.08479216	20.0 ppm		false	false				Self	TT
9102_1471	StrepHop1K593A	559	559	KQVESWLQDITNLRK	1	Mer2	0	1	GPGSMVAR	0	211	4	707.627370431149	2826.4803758570797	707.6275375275	2826.4810442424837	-0.23647262921886247		9102	JOW_594_XL1_XiViewer_spectra.mgf	JOW_594_XL1_XiViewer_spectra.mgf	1374		196.08479216	20.0 ppm		false	false				Between	TT
9102_1533	StrepHop1K593A	559	559	KQVESWLQDITNLR	1	Mer2	0	1	GPGSMVAR	0	109	3	900.469085568149	2698.3854273038096	900.46930359	2698.3860813693627	-0.2423913900428122		9102	JOW_594_XL1_XiViewer_spectra.mgf	JOW_594_XL1_XiViewer_spectra.mgf	2861		196.08479216	20.0 ppm		false	false				Between	TT
9102_2546	StrepHop1K593A	559	559	KQVESWLQDITNLRK	1	Mer2	0	1	GPGSMVAR	0	208	4	707.628355009424	2826.48431417018	707.6275375275	2826.4810442424837	1.1568900144928929		9102	JOW_594_XL1_XiViewer_spectra.mgf	JOW_594_XL1_XiViewer_spectra.mgf	1621		196.08479216	20.0 ppm		false	false				Between	TT
9102_3123	StrepHop1K593A	559	559	KQVESWLQDITNLRK	1	Mer2	0	1	GPGSMVAR	0	191	4	707.628727683888	2826.4858048680358	707.6275375275	2826.4810442424837	1.6842941727056002		9102	JOW_594_XL1_XiViewer_spectra.mgf	JOW_594_XL1_XiViewer_spectra.mgf	3463		196.08479216	20.0 ppm		false	false				Between	TT
9102_358	Mer2	129	118	DLASQIENQLDKVSTAMLSK	12	Mer2	255	255	KSVPPPR	1	140	4	792.422745284375	3165.6618752699837	792.424866695	3165.670360912484	-2.680519931849389		9102	JOW_594_XL1_XiViewer_spectra.mgf	JOW_594_XL1_XiViewer_spectra.mgf	2404		196.08479216	20.0 ppm		false	false				Self	TT
9102_359	Mer2	136	118	DLASQIENQLDKVSTAMLSK	19	Mer2	255	255	KSVPPPR	1	155	5	634.140454528281	3165.66589030701	634.141348632	3165.670360825605	-1.4121870204698705		9102	JOW_594_XL1_XiViewer_spectra.mgf	JOW_594_XL1_XiViewer_spectra.mgf	691		196.08479216	20.0 ppm		false	false				Self	TT
9102_360	Mer2	136	118	DLASQIENQLDKVSTAMLSK	19	Mer2	163	160	YNSKITR	4	123	4	817.676163253125	3266.6755471449837	817.6776899175	3266.6816538024837	-1.8693763724435324		9102	JOW_594_XL1_XiViewer_spectra.mgf	JOW_594_XL1_XiViewer_spectra.mgf	2929		196.08479216	20.0 ppm		false	false				Self	TT
9102_3314	Mer2	163	160	YNSKITR	4	Mer2	136	130	VSTAMLSK	7	126	3	638.344186767128	1912.010730900747	638.3435417566667	1912.0087958693632	1.0120410470337808		9102	JOW_594_XL1_XiViewer_spectra.mgf	JOW_594_XL1_XiViewer_spectra.mgf	2394		196.08479216	20.0 ppm		false	false				Self	TT
9102_585	Mer2	94	94	SLNKFNQLLEQDAATNGNVK	1	Mer2	129	118	DLASQIENQLDKVSTAMLSK	12	121	5	918.87209558	4589.324095565605	918.87293587	4589.328297015605	-0.9154825561660508		9102	JOW_594_XL1_XiViewer_spectra.mgf	JOW_594_XL1_XiViewer_spectra.mgf	3212		196.08479216	20.0 ppm		false	false				Self	TT
9102_840	Mer2	94	94	SLNKFNQLLEQDAATNGNVK	1	Mer2	129	118	DLASQIENQLDKVSTAMLSK	12	124	4	1148.339264982812	4589.327954063732	1148.3393507425	4589.328297102485	-0.07474705014648243		9102	JOW_594_XL1_XiViewer_spectra.mgf	JOW_594_XL1_XiViewer_spectra.mgf	103		196.08479216	20.0 ppm		false	false				Self	TT
9102_363	Mer2	113	98	FNQLLEQDAATNGNVKTLIK	16	Mer2	117	114	TLIKDLASQIENQLDK	4	119	4	1061.0663400766086	4240.236254438919	1061.072046155	4240.259078752484	-5.3827639163895205		9102	JOW_594_XL1_XiViewer_spectra.mgf	JOW_594_XL1_XiViewer_spectra.mgf	2915		196.08479216	20.0 ppm		false	false				Self	TT
9102_974	Mer2	113	98	FNQLLEQDAATNGNVKTLIK	16	Mer2	117	114	TLIKDLASQIENQLDK	4	127	4	1061.065110853125	4240.231337544984	1061.072046155	4240.259078752484	-6.542337858361829		9102	JOW_594_XL1_XiViewer_spectra.mgf	JOW_594_XL1_XiViewer_spectra.mgf	3363		196.08479216	20.0 ppm		false	false				Self	TT
9102_366	StrepHop1K593A	559	559	KQVESWLQDITNLR	1	StrepHop1K593A	422	420	CcmFTCcmIFGPSLDTK	3	138	4	868.433975753125	3469.7067971449837	868.43252873	3469.7010090524836	1.668181922591046		9102	JOW_594_XL1_XiViewer_spectra.mgf	JOW_594_XL1_XiViewer_spectra.mgf	2926		196.08479216	20.0 ppm		false	false				Self	TT
9102_583	StrepHop1K593A	559	559	KQVESWLQDITNLR	1	StrepHop1K593A	422	420	CcmFTCcmIFGPSLDTK	3	105	4	868.436249846094	3469.71589351686	868.43252873	3469.7010090524836	4.289840633963308		9102	JOW_594_XL1_XiViewer_spectra.mgf	JOW_594_XL1_XiViewer_spectra.mgf	310		196.08479216	20.0 ppm		false	false				Self	TT
9102_1584	Mer2	255	255	KSVPPPR	1	Mer2	255	255	KSVPPPR	1	140	3	586.011419619855	1755.012429458928	586.0124552533333	1755.0155363593628	-1.770297966325413		9102	JOW_594_XL1_XiViewer_spectra.mgf	JOW_594_XL1_XiViewer_spectra.mgf	3154		392.16958432	20.0 ppm		false	false				Self	TT
9102_1585	Mer2	255	255	KSVPPPR	1	Mer2	255	255	KSVPPPR	1	170	4	439.76067613268503	1755.0135986632242	439.761160535	1755.015536272484	-1.1040410866832353		9102	JOW_594_XL1_XiViewer_spectra.mgf	JOW_594_XL1_XiViewer_spectra.mgf	2428		392.16958432	20.0 ppm		false	false				Self	TT
9102_1592	Mer2	255	255	KSVPPPR	1	Mer2	255	255	KSVPPPR	1	172	4	439.760214862146	1755.011753581068	439.761160535	1755.015536272484	-2.1553606437566843		9102	JOW_594_XL1_XiViewer_spectra.mgf	JOW_594_XL1_XiViewer_spectra.mgf	597		392.16958432	20.0 ppm		false	false				Self	TT
9102_1593	Mer2	255	255	KSVPPPR	1	Mer2	255	255	KSVPPPR	1	139	4	439.760441494213	1755.0126601093361	439.761160535	1755.015536272484	-1.6388248926910298		9102	JOW_594_XL1_XiViewer_spectra.mgf	JOW_594_XL1_XiViewer_spectra.mgf	1104		392.16958432	20.0 ppm		false	false				Self	TT
9102_2000	Mer2	255	255	KSVPPPR	1	Mer2	255	255	KSVPPPR	1	236	4	439.761123229605	1755.015387050904	439.761160535	1755.015536272484	-0.08502578857428573		9102	JOW_594_XL1_XiViewer_spectra.mgf	JOW_594_XL1_XiViewer_spectra.mgf	182		392.16958432	20.0 ppm		false	false				Self	TT
9102_2006	Mer2	255	255	KSVPPPR	1	Mer2	255	255	KSVPPPR	1	181	3	586.011838460913	1755.013685982102	586.0124552533333	1755.0155363593628	-1.0543366838897252		9102	JOW_594_XL1_XiViewer_spectra.mgf	JOW_594_XL1_XiViewer_spectra.mgf	22		392.16958432	20.0 ppm		false	false				Self	TT
9102_2010	Mer2	255	255	KSVPPPR	1	Mer2	255	255	KSVPPPR	1	171	4	439.760984217892	1755.014831004052	439.761160535	1755.015536272484	-0.40185879696251436		9102	JOW_594_XL1_XiViewer_spectra.mgf	JOW_594_XL1_XiViewer_spectra.mgf	2458		392.16958432	20.0 ppm		false	false				Self	TT
9102_2014	Mer2	255	255	KSVPPPR	1	Mer2	255	255	KSVPPPR	1	173	3	586.012521456978	1755.015734970297	586.0124552533333	1755.0155363593628	0.11316762161590237		9102	JOW_594_XL1_XiViewer_spectra.mgf	JOW_594_XL1_XiViewer_spectra.mgf	920		392.16958432	20.0 ppm		false	false				Self	TT
9102_2015	Mer2	255	255	KSVPPPR	1	Mer2	255	255	KSVPPPR	1	211	4	439.760586759026	1755.0132411685881	439.761160535	1755.015536272484	-1.307739930769055		9102	JOW_594_XL1_XiViewer_spectra.mgf	JOW_594_XL1_XiViewer_spectra.mgf	2513		392.16958432	20.0 ppm		false	false				Self	TT
9102_2018	Mer2	255	255	KSVPPPR	1	Mer2	255	255	KSVPPPR	1	176	3	586.011713242665	1755.013310327358	586.0124552533333	1755.0155363593628	-1.2683830761668142		9102	JOW_594_XL1_XiViewer_spectra.mgf	JOW_594_XL1_XiViewer_spectra.mgf	1789		392.16958432	20.0 ppm		false	false				Self	TT
9102_2022	Mer2	255	255	KSVPPPR	1	Mer2	255	255	KSVPPPR	1	165	4	439.76068066676595	1755.013616799548	439.761160535	1755.015536272484	-1.0937070906098012		9102	JOW_594_XL1_XiViewer_spectra.mgf	JOW_594_XL1_XiViewer_spectra.mgf	1047		392.16958432	20.0 ppm		false	false				Self	TT
9102_2024	Mer2	255	255	KSVPPPR	1	Mer2	255	255	KSVPPPR	1	122	3	586.013001618534	1755.017175454965	586.0124552533333	1755.0155363593628	0.9339493401060316		9102	JOW_594_XL1_XiViewer_spectra.mgf	JOW_594_XL1_XiViewer_spectra.mgf	1699		392.16958432	20.0 ppm		false	false				Self	TT
9102_3173	Mer2	255	255	KSVPPPR	1	Mer2	255	255	KSVPPPR	1	198	4	439.760554619404	1755.0131126101	439.761160535	1755.015536272484	-1.3809919820638121		9102	JOW_594_XL1_XiViewer_spectra.mgf	JOW_594_XL1_XiViewer_spectra.mgf	1669		392.16958432	20.0 ppm		false	false				Self	TT
9102_3179	Mer2	255	255	KSVPPPR	1	Mer2	255	255	KSVPPPR	1	183	3	586.0121746789409	1755.0146946361858	586.0124552533333	1755.0155363593628	-0.4796101000702394		9102	JOW_594_XL1_XiViewer_spectra.mgf	JOW_594_XL1_XiViewer_spectra.mgf	2562		392.16958432	20.0 ppm		false	false				Self	TT
9102_3181	Mer2	255	255	KSVPPPR	1	Mer2	255	255	KSVPPPR	1	210	4	439.761371432884	1755.01637986402	439.761160535	1755.015536272484	0.48067468272079017		9102	JOW_594_XL1_XiViewer_spectra.mgf	JOW_594_XL1_XiViewer_spectra.mgf	400		392.16958432	20.0 ppm		false	false				Self	TT
9102_3187	Mer2	255	255	KSVPPPR	1	Mer2	255	255	KSVPPPR	1	235	4	439.760960154032	1755.014734748612	439.761160535	1755.015536272484	-0.4567047159845504		9102	JOW_594_XL1_XiViewer_spectra.mgf	JOW_594_XL1_XiViewer_spectra.mgf	2147		392.16958432	20.0 ppm		false	false				Self	TT
9102_3191	Mer2	255	255	KSVPPPR	1	Mer2	255	255	KSVPPPR	1	210	4	439.76071746062104	1755.0137639749682	439.761160535	1755.015536272484	-1.0098471946086918		9102	JOW_594_XL1_XiViewer_spectra.mgf	JOW_594_XL1_XiViewer_spectra.mgf	108		392.16958432	20.0 ppm		false	false				Self	TT
9102_3194	Mer2	255	255	KSVPPPR	1	Mer2	255	255	KSVPPPR	1	176	4	439.760533527769	1755.01302824356	439.761160535	1755.015536272484	-1.4290636590825336		9102	JOW_594_XL1_XiViewer_spectra.mgf	JOW_594_XL1_XiViewer_spectra.mgf	1760		392.16958432	20.0 ppm		false	false				Self	TT
9102_3534	Mer2	255	255	KSVPPPR	1	Mer2	255	255	KSVPPPR	1	110	4	439.760555363842	1755.013115587852	439.761160535	1755.015536272484	-1.3792952722711216		9102	JOW_594_XL1_XiViewer_spectra.mgf	JOW_594_XL1_XiViewer_spectra.mgf	2463		392.16958432	20.0 ppm		false	false				Self	TT
9102_391	StrepHop1K593A	639	631	DFDESVPAKIR	9	StrepHop1K593A	527	527	KQLNVNHEYK	1	135	5	549.6854374384379	2743.3908048577946	549.6858646000001	2743.3929406656052	-0.7785278510368029		9102	JOW_594_XL1_XiViewer_spectra.mgf	JOW_594_XL1_XiViewer_spectra.mgf	2985		196.08479216	20.0 ppm		false	false				Self	TT
9102_676	StrepHop1K593A	639	631	DFDESVPAKIR	9	StrepHop1K593A	527	527	KQLNVNHEYK	1	103	5	549.684839720625	2743.3878162687297	549.6858646000001	2743.3929406656052	-1.8679048121706718		9102	JOW_594_XL1_XiViewer_spectra.mgf	JOW_594_XL1_XiViewer_spectra.mgf	3256		196.08479216	20.0 ppm		false	false				Self	TT
9102_395	StrepHop1K593A	395	390	AATVLKTCcmK	6	StrepHop1K593A	651	649	TLKSNW	3	162	3	645.683553771094	1934.028831912645	645.68378691	1934.029531329363	-0.361637041512262		9102	JOW_594_XL1_XiViewer_spectra.mgf	JOW_594_XL1_XiViewer_spectra.mgf	3161		196.08479216	20.0 ppm		false	false				Self	TT
9102_3058	StrepHop1K593A	201	199	GNKNADPENETISLLDSR	3	Mer2	163	160	YNSKITR	4	120	4	763.134765737461	3048.5099570823277	763.1350808975	3048.5112177224837	-0.4135264940816409		9102	JOW_594_XL1_XiViewer_spectra.mgf	JOW_594_XL1_XiViewer_spectra.mgf	1426		196.08479216	20.0 ppm		false	false				Between	TT
9102_1327	Mer2	209	199	VLLSLSKDMHSLQTR	11	Mer2	255	255	KSVPPPR	1	174	5	541.504751513448	2702.487375232845	541.505306938	2702.490152355605	-1.0276162367094024		9102	JOW_594_XL1_XiViewer_spectra.mgf	JOW_594_XL1_XiViewer_spectra.mgf	675		196.08479216	20.0 ppm		false	false				Self	TT
9102_2299	Mer2	209	199	VLLSLSKDMHSLQTR	11	Mer2	255	255	KSVPPPR	1	201	5	541.506595871241	2702.49659702181	541.505306938	2702.490152355605	2.3847140384037933		9102	JOW_594_XL1_XiViewer_spectra.mgf	JOW_594_XL1_XiViewer_spectra.mgf	1529		196.08479216	20.0 ppm		false	false				Self	TT
9102_2304	Mer2	209	199	VLLSLSKDMHSLQTR	11	Mer2	255	255	KSVPPPR	1	162	6	451.42240006543	2702.4907415913062	451.422301845	2702.490152268726	0.2180665042420449		9102	JOW_594_XL1_XiViewer_spectra.mgf	JOW_594_XL1_XiViewer_spectra.mgf	1429		196.08479216	20.0 ppm		false	false				Self	TT
9102_3033	Mer2	209	199	VLLSLSKDMHSLQTR	11	Mer2	255	255	KSVPPPR	1	136	5	541.504638671875	2702.48681102498	541.505306938	2702.490152355605	-1.2363895654346084		9102	JOW_594_XL1_XiViewer_spectra.mgf	JOW_594_XL1_XiViewer_spectra.mgf	2994		196.08479216	20.0 ppm		false	false				Self	TT
9102_404	StrepHop1K593A	609	608	RYDLDEYLEEDK	2	Mer2	163	160	YNSKITR	4	162	4	666.82386833125	2663.2663674574837	666.825148515	2663.271488192484	-1.9227236212760475		9102	JOW_594_XL1_XiViewer_spectra.mgf	JOW_594_XL1_XiViewer_spectra.mgf	3169		196.08479216	20.0 ppm		false	false				Between	TT
9102_1928	StrepHop1K593A	609	608	RYDLDEYLEEDK	2	Mer2	163	160	YNSKITR	4	127	4	666.82463852035	2663.269448213884	666.825148515	2663.271488192484	-0.7659671982147899		9102	JOW_594_XL1_XiViewer_spectra.mgf	JOW_594_XL1_XiViewer_spectra.mgf	545		196.08479216	20.0 ppm		false	false				Between	TT
9102_414	StrepHop1K593A	639	631	DFDESVPAKIR	9	StrepHop1K593A	651	649	TLKSNW	3	135	3	740.715108946875	2219.1234974399877	740.7146916533335	2219.1222455593634	0.5641332408794806		9102	JOW_594_XL1_XiViewer_spectra.mgf	JOW_594_XL1_XiViewer_spectra.mgf	1323		196.08479216	20.0 ppm		false	false				Self	TT
9102_683	StrepHop1K593A	639	631	DFDESVPAKIR	9	StrepHop1K593A	651	649	TLKSNW	3	123	3	740.7128106671878	2219.116602600926	740.7146916533335	2219.1222455593634	-2.542878585761564		9102	JOW_594_XL1_XiViewer_spectra.mgf	JOW_594_XL1_XiViewer_spectra.mgf	1495		196.08479216	20.0 ppm		false	false				Self	TT
9102_1939	StrepHop1K593A	639	631	DFDESVPAKIR	9	StrepHop1K593A	651	649	TLKSNW	3	112	3	740.714647718002	2219.1221137533685	740.7146916533335	2219.1222455593634	-0.059395553877621465		9102	JOW_594_XL1_XiViewer_spectra.mgf	JOW_594_XL1_XiViewer_spectra.mgf	1394		196.08479216	20.0 ppm		false	false				Self	TT
9102_1940	StrepHop1K593A	639	631	DFDESVPAKIR	9	StrepHop1K593A	651	649	TLKSNW	3	156	2	1110.566485616167	2219.118418298576	1110.56839929	2219.122245646242	-1.7247124051991962		9102	JOW_594_XL1_XiViewer_spectra.mgf	JOW_594_XL1_XiViewer_spectra.mgf	303		196.08479216	20.0 ppm		false	false				Self	TT
9102_3104	StrepHop1K593A	639	631	DFDESVPAKIR	9	StrepHop1K593A	651	649	TLKSNW	3	167	2	1110.567138671875	2219.119724409992	1110.56839929	2219.122245646242	-1.136141217422038		9102	JOW_594_XL1_XiViewer_spectra.mgf	JOW_594_XL1_XiViewer_spectra.mgf	20		196.08479216	20.0 ppm		false	false				Self	TT
9102_3494	StrepHop1K593A	639	631	DFDESVPAKIR	9	StrepHop1K593A	651	649	TLKSNW	3	143	3	740.715361906931	2219.124256320156	740.7146916533335	2219.1222455593634	0.9061063654769603		9102	JOW_594_XL1_XiViewer_spectra.mgf	JOW_594_XL1_XiViewer_spectra.mgf	1138		196.08479216	20.0 ppm		false	false				Self	TT
9102_3496	StrepHop1K593A	639	631	DFDESVPAKIR	9	StrepHop1K593A	651	649	TLKSNW	3	153	2	1110.568477701024	2219.12240246829	1110.56839929	2219.122245646242	0.070668503512593		9102	JOW_594_XL1_XiViewer_spectra.mgf	JOW_594_XL1_XiViewer_spectra.mgf	674		196.08479216	20.0 ppm		false	false				Self	TT
9102_424	Mer2	293	273	SSSPTLSTSQNHNSEDNDDASHR	21	Mer2	255	255	KSVPPPR	1	125	4	866.149857100781	3460.570322535608	866.1532618375	3460.583941482484	-3.9354476315391156		9102	JOW_594_XL1_XiViewer_spectra.mgf	JOW_594_XL1_XiViewer_spectra.mgf	1997		196.08479216	20.0 ppm		false	false				Self	TT
9102_901	Mer2	286	273	SSSPTLSTSQNHNSEDNDDASHR	14	Mer2	255	255	KSVPPPR	1	144	4	866.151581877344	3460.57722164186	866.1532618375	3460.583941482484	-1.9418227494928932		9102	JOW_594_XL1_XiViewer_spectra.mgf	JOW_594_XL1_XiViewer_spectra.mgf	889		196.08479216	20.0 ppm		false	false				Self	TT
9102_1595	Mer2	286	273	SSSPTLSTSQNHNSEDNDDASHRLK	14	Mer2	255	255	KSVPPPR	1	149	6	617.967904766994	3701.76376980069	617.9677711666667	3701.762968198726	0.216546000135392		9102	JOW_594_XL1_XiViewer_spectra.mgf	JOW_594_XL1_XiViewer_spectra.mgf	3566		196.08479216	20.0 ppm		false	false				Self	TT
9102_1599	Mer2	286	273	SSSPTLSTSQNHNSEDNDDASHRLK	14	Mer2	255	255	KSVPPPR	1	117	6	617.967147476461	3701.7592260574925	617.9677711666667	3701.762968198726	-1.0109078473246629		9102	JOW_594_XL1_XiViewer_spectra.mgf	JOW_594_XL1_XiViewer_spectra.mgf	2978		196.08479216	20.0 ppm		false	false				Self	TT
9102_1993	Mer2	286	273	SSSPTLSTSQNHNSEDNDDASHR	14	Mer2	255	255	KSVPPPR	1	148	4	866.152124531772	3460.5793922595717	866.1532618375	3460.583941482484	-1.3145824488872127		9102	JOW_594_XL1_XiViewer_spectra.mgf	JOW_594_XL1_XiViewer_spectra.mgf	2397		196.08479216	20.0 ppm		false	false				Self	TT
9102_433	Mer2	137	130	VSTAMLSKGDEK	8	Mer2	163	160	YNSKITR	4	157	5	469.245526549766	2341.1912504144348	469.24622812800004	2341.1947583056053	-1.4983337708715871		9102	JOW_594_XL1_XiViewer_spectra.mgf	JOW_594_XL1_XiViewer_spectra.mgf	2158		196.08479216	20.0 ppm		false	false				Self	TT
9102_1736	Mer2	137	130	VSTAMLSKGDEK	8	Mer2	163	160	YNSKITR	4	178	5	469.245790743319	2341.1925713821997	469.24622812800004	2341.1947583056053	-0.9341057158231478		9102	JOW_594_XL1_XiViewer_spectra.mgf	JOW_594_XL1_XiViewer_spectra.mgf	2061		196.08479216	20.0 ppm		false	false				Self	TT
9102_436	StrepHop1K593A	124	115	QNTSQNNSIKIK	10	Mer2	0	1	GPGSMVAR	0	101	3	782.071676329688	2343.193199588427	782.0727730733333	2343.196489819363	-1.4041634792955247		9102	JOW_594_XL1_XiViewer_spectra.mgf	JOW_594_XL1_XiViewer_spectra.mgf	1613		196.08479216	20.0 ppm		false	false				Between	TT
9102_438	StrepHop1K593A	63	60	TETKTEITTEQSQK	4	StrepHop1K593A	150	146	GVFKSIR	5	161	4	657.097855147656	2624.362314723108	657.0987071975	2624.3657229224837	-1.2986754651066745		9102	JOW_594_XL1_XiViewer_spectra.mgf	JOW_594_XL1_XiViewer_spectra.mgf	3412		196.08479216	20.0 ppm		false	false				Self	TT
9102_3438	Mer2	93	90	TLCcmKSLNK	4	Mer2	38	38	SIFSHSGK	1	105	3	674.3539221895851	2020.0399371681183	674.35432933	2020.0411585893632	-0.6046516625514888		9102	JOW_594_XL1_XiViewer_spectra.mgf	JOW_594_XL1_XiViewer_spectra.mgf	407		196.08479216	20.0 ppm		false	false				Self	TT
9102_441	Mer2	38	38	SIFSHSGK	1	Mer2	0	1	GPGSMoxVAR	0	161	3	616.639791564063	1846.897545291552	616.64046974	1846.899579819363	-1.1015909220244984		9102	JOW_594_XL1_XiViewer_spectra.mgf	JOW_594_XL1_XiViewer_spectra.mgf	3229		196.08479216	20.0 ppm		false	false				Self	TT
9102_1318	Mer2	38	38	SIFSHSGK	1	Mer2	0	1	GPGSMoxVAR	0	104	3	616.640127842821	1846.898554127826	616.64046974	1846.899579819363	-0.5553585848734757		9102	JOW_594_XL1_XiViewer_spectra.mgf	JOW_594_XL1_XiViewer_spectra.mgf	2955		196.08479216	20.0 ppm		false	false				Self	TT
9102_1797	Mer2	38	38	SIFSHSGK	1	Mer2	0	1	GPGSMoxVAR	0	153	3	616.640043094066	1846.898299881561	616.64046974	1846.899579819363	-0.6930197050752392		9102	JOW_594_XL1_XiViewer_spectra.mgf	JOW_594_XL1_XiViewer_spectra.mgf	366		196.08479216	20.0 ppm		false	false				Self	TT
9102_1806	Mer2	38	38	SIFSHSGK	1	Mer2	0	1	GPGSMoxVAR	0	140	3	616.64088677349	1846.9008309198332	616.64046974	1846.899579819363	0.6774057906935725		9102	JOW_594_XL1_XiViewer_spectra.mgf	JOW_594_XL1_XiViewer_spectra.mgf	1257		196.08479216	20.0 ppm		false	false				Self	TT
9102_1820	Mer2	38	38	SIFSHSGK	1	Mer2	0	1	GPGSMoxVAR	0	132	3	616.6390380859381	1846.8952848571773	616.64046974	1846.899579819363	-2.3254984908751233		9102	JOW_594_XL1_XiViewer_spectra.mgf	JOW_594_XL1_XiViewer_spectra.mgf	2976		196.08479216	20.0 ppm		false	false				Self	TT
9102_1870	Mer2	38	38	SIFSHSGK	1	Mer2	0	1	GPGSMoxVAR	0	135	3	616.640179841549	1846.8987101240098	616.64046974	1846.899579819363	-0.47089477020501713		9102	JOW_594_XL1_XiViewer_spectra.mgf	JOW_594_XL1_XiViewer_spectra.mgf	2671		196.08479216	20.0 ppm		false	false				Self	TT
9102_1885	Mer2	38	38	SIFSHSGK	1	Mer2	0	1	GPGSMoxVAR	0	160	3	616.639778115561	1846.8975049460457	616.64046974	1846.899579819363	-1.1234359138640637		9102	JOW_594_XL1_XiViewer_spectra.mgf	JOW_594_XL1_XiViewer_spectra.mgf	658		196.08479216	20.0 ppm		false	false				Self	TT
9102_1912	Mer2	38	38	SIFSHSGK	1	Mer2	0	1	GPGSMVAR	0	211	3	611.3080127842051	1830.9022089519783	611.30883154	1830.904665219363	-1.3415594112828815		9102	JOW_594_XL1_XiViewer_spectra.mgf	JOW_594_XL1_XiViewer_spectra.mgf	53		196.08479216	20.0 ppm		false	false				Self	TT
9102_2167	Mer2	38	38	SIFSHSGK	1	Mer2	0	1	GPGSMVAR	0	137	3	611.30840027718	1830.903371430903	611.30883154	1830.904665219363	-0.7066389007937517		9102	JOW_594_XL1_XiViewer_spectra.mgf	JOW_594_XL1_XiViewer_spectra.mgf	3208		196.08479216	20.0 ppm		false	false				Self	TT
9102_2973	Mer2	38	38	SIFSHSGK	1	Mer2	0	1	GPGSMoxVAR	0	102	3	616.641246654041	1846.901910561486	616.64046974	1846.899579819363	1.2619755553520169		9102	JOW_594_XL1_XiViewer_spectra.mgf	JOW_594_XL1_XiViewer_spectra.mgf	1174		196.08479216	20.0 ppm		false	false				Self	TT
9102_3034	Mer2	38	38	SIFSHSGK	1	Mer2	0	1	GPGSMVAR	0	239	3	611.308265132108	1830.902965995687	611.30883154	1830.904665219363	-0.9280787297780998		9102	JOW_594_XL1_XiViewer_spectra.mgf	JOW_594_XL1_XiViewer_spectra.mgf	1976		196.08479216	20.0 ppm		false	false				Self	TT
9102_3437	Mer2	38	38	SIFSHSGK	1	Mer2	0	1	GPGSMoxVAR	0	147	3	616.640438489714	1846.899486068505	616.64046974	1846.899579819363	-0.05076121032137169		9102	JOW_594_XL1_XiViewer_spectra.mgf	JOW_594_XL1_XiViewer_spectra.mgf	599		196.08479216	20.0 ppm		false	false				Self	TT
9102_442	Mer2	90	83	VLNENSKTLCcmK	8	Mer2	82	80	LIKVLNENSK	3	174	4	665.366592940625	2657.4372658949837	665.367826255	2657.4421991524837	-1.8563931518495038		9102	JOW_594_XL1_XiViewer_spectra.mgf	JOW_594_XL1_XiViewer_spectra.mgf	2667		196.08479216	20.0 ppm		false	false				Self	TT
9102_1851	Mer2	90	83	VLNENSKTLCcmK	8	Mer2	82	80	LIKVLNENSK	3	167	5	532.495509006772	2657.4411626994647	532.49571628	2657.442199065605	-0.3899863337616714		9102	JOW_594_XL1_XiViewer_spectra.mgf	JOW_594_XL1_XiViewer_spectra.mgf	452		196.08479216	20.0 ppm		false	false				Self	TT
9102_1855	Mer2	90	83	VLNENSKTLCcmK	8	Mer2	82	80	LIKVLNENSK	3	136	4	665.366979434989	2657.43881187244	665.367826255	2657.4421991524837	-1.2746392168777665		9102	JOW_594_XL1_XiViewer_spectra.mgf	JOW_594_XL1_XiViewer_spectra.mgf	1006		196.08479216	20.0 ppm		false	false				Self	TT
9102_3001	Mer2	90	83	VLNENSKTLCcmK	8	Mer2	82	80	LIKVLNENSK	3	248	4	665.367457551219	2657.44072433736	665.367826255	2657.4421991524837	-0.5549754287512777		9102	JOW_594_XL1_XiViewer_spectra.mgf	JOW_594_XL1_XiViewer_spectra.mgf	1425		196.08479216	20.0 ppm		false	false				Self	TT
9102_444	StrepHop1K593A	268	263	DATFDKR	6	StrepHop1K593A	149	146	GVFKSIR	4	136	4	464.251572188672	1852.9771828871721	464.25216262	1852.979544612484	-1.274555522603575		9102	JOW_594_XL1_XiViewer_spectra.mgf	JOW_594_XL1_XiViewer_spectra.mgf	1649		196.08479216	20.0 ppm		false	false				Self	TT
9102_680	StrepHop1K593A	628	620	SSVVNDTIKAK	9	StrepHop1K593A	651	649	TLKSNW	3	190	3	702.378276975781	2104.113001526706	702.3794204433334	2104.116431929363	-1.630329294094004		9102	JOW_594_XL1_XiViewer_spectra.mgf	JOW_594_XL1_XiViewer_spectra.mgf	2009		196.08479216	20.0 ppm		false	false				Self	TT
9102_878	StrepHop1K593A	628	620	SSVVNDTIKAK	9	StrepHop1K593A	651	649	TLKSNW	3	183	3	702.377788694531	2104.111536682956	702.3794204433334	2104.116431929363	-2.326509280986087		9102	JOW_594_XL1_XiViewer_spectra.mgf	JOW_594_XL1_XiViewer_spectra.mgf	2386		196.08479216	20.0 ppm		false	false				Self	TT
9102_450	Mer2	82	80	LIKVLNENSK	3	Mer2	82	80	LIKVLNENSK	3	198	3	837.4888516226561	2509.444725467331	837.4899220066667	2509.4479366193627	-1.2796248867817464		9102	JOW_594_XL1_XiViewer_spectra.mgf	JOW_594_XL1_XiViewer_spectra.mgf	4		392.16958432	20.0 ppm		false	false				Self	TT
9102_1335	Mer2	82	80	LIKVLNENSK	3	Mer2	82	80	LIKVLNENSK	3	123	3	837.4899029405141	2509.447879420905	837.4899220066667	2509.4479366193627	-0.022793243493167446		9102	JOW_594_XL1_XiViewer_spectra.mgf	JOW_594_XL1_XiViewer_spectra.mgf	933		392.16958432	20.0 ppm		false	false				Self	TT
9102_1336	Mer2	82	80	LIKVLNENSK	3	Mer2	82	80	LIKVLNENSK	3	246	4	628.3690050663299	2509.4469143978035	628.3692606000001	2509.447936532484	-0.40731455940747696		9102	JOW_594_XL1_XiViewer_spectra.mgf	JOW_594_XL1_XiViewer_spectra.mgf	2474		392.16958432	20.0 ppm		false	false				Self	TT
9102_2171	Mer2	82	80	LIKVLNENSK	3	Mer2	82	80	LIKVLNENSK	3	135	4	628.369517562977	2509.4489643843917	628.3692606000001	2509.447936532484	0.4095928401629885		9102	JOW_594_XL1_XiViewer_spectra.mgf	JOW_594_XL1_XiViewer_spectra.mgf	721		392.16958432	20.0 ppm		false	false				Self	TT
9102_2172	Mer2	82	80	LIKVLNENSK	3	Mer2	82	80	LIKVLNENSK	3	202	3	837.4898829788499	2509.4478195359125	837.4899220066667	2509.4479366193627	-0.04665705495169918		9102	JOW_594_XL1_XiViewer_spectra.mgf	JOW_594_XL1_XiViewer_spectra.mgf	1935		392.16958432	20.0 ppm		false	false				Self	TT
9102_3041	Mer2	82	80	LIKVLNENSK	3	Mer2	82	80	LIKVLNENSK	3	262	4	628.369330691303	2509.448216897696	628.3692606000001	2509.447936532484	0.11172386077879344		9102	JOW_594_XL1_XiViewer_spectra.mgf	JOW_594_XL1_XiViewer_spectra.mgf	593		392.16958432	20.0 ppm		false	false				Self	TT
9102_3042	Mer2	82	80	LIKVLNENSK	3	Mer2	82	80	LIKVLNENSK	3	156	3	837.4910978818201	2509.451464244823	837.4899220066667	2509.4479366193627	1.4057376559950714		9102	JOW_594_XL1_XiViewer_spectra.mgf	JOW_594_XL1_XiViewer_spectra.mgf	854		392.16958432	20.0 ppm		false	false				Self	TT
9102_3470	Mer2	82	80	LIKVLNENSK	3	Mer2	82	80	LIKVLNENSK	3	219	4	628.368937641706	2509.446644699308	628.3692606000001	2509.447936532484	-0.5147877975485535		9102	JOW_594_XL1_XiViewer_spectra.mgf	JOW_594_XL1_XiViewer_spectra.mgf	847		392.16958432	20.0 ppm		false	false				Self	TT
9102_1485	StrepHop1K593A	569	559	KQVESWLQDITNLRK	11	StrepHop1K593A	639	631	DFDESVPAKIR	9	169	5	666.7549921951261	3328.738578641235	666.755586842	3328.7415518756047	-0.8932007256448949		9102	JOW_594_XL1_XiViewer_spectra.mgf	JOW_594_XL1_XiViewer_spectra.mgf	2111		196.08479216	20.0 ppm		false	false				Self	TT
9102_461	Mer2	178	172	QHETEKSMR	7	Mer2	163	160	YNSKITR	4	119	5	445.22483563179696	2221.0877958245896	445.22546887199996	2221.0909620256048	-1.425516140154795		9102	JOW_594_XL1_XiViewer_spectra.mgf	JOW_594_XL1_XiViewer_spectra.mgf	2043		196.08479216	20.0 ppm		false	false				Self	TT
9102_903	Mer2	286	273	SSSPTLSTSQNHNSEDNDDASHRLK	14	Mer2	163	160	YNSKITR	4	136	6	634.802023009375	3802.7684792549762	634.8029866483333	3802.774261088726	-1.5204251824026371		9102	JOW_594_XL1_XiViewer_spectra.mgf	JOW_594_XL1_XiViewer_spectra.mgf	95		196.08479216	20.0 ppm		false	false				Self	TT
9102_1590	Mer2	286	273	SSSPTLSTSQNHNSEDNDDASHRLK	14	Mer2	163	160	YNSKITR	4	128	7	544.2603724270599	3802.7716717212666	544.2607423242856	3802.7742610018463	-0.6808925279353871		9102	JOW_594_XL1_XiViewer_spectra.mgf	JOW_594_XL1_XiViewer_spectra.mgf	1024		196.08479216	20.0 ppm		false	false				Self	TT
9102_1998	Mer2	286	273	SSSPTLSTSQNHNSEDNDDASHR	14	Mer2	163	160	YNSKITR	4	122	5	713.3263626311839	3561.595430821524	713.326323324	3561.595234285605	0.055181991868761306		9102	JOW_594_XL1_XiViewer_spectra.mgf	JOW_594_XL1_XiViewer_spectra.mgf	1281		196.08479216	20.0 ppm		false	false				Self	TT
9102_1611	Mer2	163	160	YNSKITR	4	Mer2	163	160	YNSKITR	4	186	4	490.266517991947	1957.0369661002721	490.26680698	1957.0381220524841	-0.590664126046787		9102	JOW_594_XL1_XiViewer_spectra.mgf	JOW_594_XL1_XiViewer_spectra.mgf	3262		392.16958432	20.0 ppm		false	false				Self	TT
9102_1612	Mer2	163	160	YNSKITR	4	Mer2	163	160	YNSKITR	4	112	3	653.352367498481	1957.0352730948061	653.35331718	1957.038122139363	-1.4557941026117192		9102	JOW_594_XL1_XiViewer_spectra.mgf	JOW_594_XL1_XiViewer_spectra.mgf	524		392.16958432	20.0 ppm		false	false				Self	TT
9102_2036	Mer2	163	160	YNSKITR	4	Mer2	163	160	YNSKITR	4	213	4	490.26666583869104	1957.0375574872483	490.26680698	1957.0381220524841	-0.288479426910023		9102	JOW_594_XL1_XiViewer_spectra.mgf	JOW_594_XL1_XiViewer_spectra.mgf	931		392.16958432	20.0 ppm		false	false				Self	TT
9102_2037	Mer2	163	160	YNSKITR	4	Mer2	163	160	YNSKITR	4	159	3	653.352911701093	1957.0369057026421	653.35331718	1957.038122139363	-0.6215702734980513		9102	JOW_594_XL1_XiViewer_spectra.mgf	JOW_594_XL1_XiViewer_spectra.mgf	242		392.16958432	20.0 ppm		false	false				Self	TT
9102_2038	Mer2	163	160	YNSKITR	4	Mer2	163	160	YNSKITR	4	199	5	392.414436111328	1957.035798222245	392.41490086	1957.038121965605	-1.1873776672434904		9102	JOW_594_XL1_XiViewer_spectra.mgf	JOW_594_XL1_XiViewer_spectra.mgf	1573		392.16958432	20.0 ppm		false	false				Self	TT
9102_2247	Mer2	163	160	YNSKITR	4	Mer2	163	160	YNSKITR	4	199	3	653.352722167969	1957.03633710327	653.35331718	1957.038122139363	-0.9121110482230282		9102	JOW_594_XL1_XiViewer_spectra.mgf	JOW_594_XL1_XiViewer_spectra.mgf	1356		392.16958432	20.0 ppm		false	false				Self	TT
9102_2248	Mer2	163	160	YNSKITR	4	Mer2	163	160	YNSKITR	4	177	4	490.26683444619005	1957.0382319172443	490.26680698	1957.0381220524841	0.056138283100298975		9102	JOW_594_XL1_XiViewer_spectra.mgf	JOW_594_XL1_XiViewer_spectra.mgf	1287		392.16958432	20.0 ppm		false	false				Self	TT
9102_2845	Mer2	163	160	YNSKITR	4	Mer2	163	160	YNSKITR	4	121	3	653.352743761593	1957.0364018841422	653.35331718	1957.038122139363	-0.8790095610956176		9102	JOW_594_XL1_XiViewer_spectra.mgf	JOW_594_XL1_XiViewer_spectra.mgf	1262		392.16958432	20.0 ppm		false	false				Self	TT
9102_3215	Mer2	163	160	YNSKITR	4	Mer2	163	160	YNSKITR	4	182	3	653.353320275413	1957.0381314256022	653.35331718	1957.038122139363	0.00474504768931757		9102	JOW_594_XL1_XiViewer_spectra.mgf	JOW_594_XL1_XiViewer_spectra.mgf	1135		392.16958432	20.0 ppm		false	false				Self	TT
9102_3216	Mer2	163	160	YNSKITR	4	Mer2	163	160	YNSKITR	4	244	4	490.266742783618	1957.037865266956	490.26680698	1957.0381220524841	-0.1312113061135901		9102	JOW_594_XL1_XiViewer_spectra.mgf	JOW_594_XL1_XiViewer_spectra.mgf	1666		392.16958432	20.0 ppm		false	false				Self	TT
9102_3543	Mer2	163	160	YNSKITR	4	Mer2	163	160	YNSKITR	4	165	3	653.352294921875	1957.035055364988	653.35331718	1957.038122139363	-1.5670488685098254		9102	JOW_594_XL1_XiViewer_spectra.mgf	JOW_594_XL1_XiViewer_spectra.mgf	1333		392.16958432	20.0 ppm		false	false				Self	TT
9102_3545	Mer2	163	160	YNSKITR	4	Mer2	163	160	YNSKITR	4	226	4	490.26658205937696	1957.037222369992	490.26680698	1957.0381220524841	-0.45971638573615226		9102	JOW_594_XL1_XiViewer_spectra.mgf	JOW_594_XL1_XiViewer_spectra.mgf	629		392.16958432	20.0 ppm		false	false				Self	TT
9102_3546	Mer2	163	160	YNSKITR	4	Mer2	163	160	YNSKITR	4	185	5	392.414090893311	1957.03407213216	392.41490086	1957.038121965605	-2.069368705427349		9102	JOW_594_XL1_XiViewer_spectra.mgf	JOW_594_XL1_XiViewer_spectra.mgf	2357		392.16958432	20.0 ppm		false	false				Self	TT
9102_475	Mer2	286	273	SSSPTLSTSQNHNSEDNDDASHRLK	14	Mer2	205	199	VLLSLSKDMHSLQTR	7	122	7	665.186288625781	4649.253085112314	665.1840742214288	4649.237584281848	3.334058581541128		9102	JOW_594_XL1_XiViewer_spectra.mgf	JOW_594_XL1_XiViewer_spectra.mgf	2624		196.08479216	20.0 ppm		false	false				Self	TT
9102_2280	Mer2	286	273	SSSPTLSTSQNHNSEDNDDASHRLK	14	Mer2	205	199	VLLSLSKDMHSLQTR	7	151	7	665.185897986331	4649.2503506361645	665.1840742214288	4649.237584281848	2.7459027603552886		9102	JOW_594_XL1_XiViewer_spectra.mgf	JOW_594_XL1_XiViewer_spectra.mgf	1445		196.08479216	20.0 ppm		false	false				Self	TT
9102_480	Mer2	41	38	SIFSHSGKVTNAGALEESDK	4	Mer2	41	38	SIFSHSGKVTNAGALEESDK	4	188	5	870.632654662031	4348.12689097576	870.6291792239999	4348.109513785605	3.996493211673552		9102	JOW_594_XL1_XiViewer_spectra.mgf	JOW_594_XL1_XiViewer_spectra.mgf	3292		392.16958432	20.0 ppm		false	false				Self	TT
9102_693	Mer2	41	38	SIFSHSGKVTNAGALEESDK	4	Mer2	41	38	SIFSHSGKVTNAGALEESDK	4	188	5	870.6273446034378	4348.100340682794	870.6291792239999	4348.109513785605	-2.109676120502715		9102	JOW_594_XL1_XiViewer_spectra.mgf	JOW_594_XL1_XiViewer_spectra.mgf	1053		392.16958432	20.0 ppm		false	false				Self	TT
9102_482	Mer2	43	38	SIFSHSGKVTNAGALEESDK	6	Mer2	43	38	SIFSHSGKVTNAGALEESDK	6	214	6	725.695028380469	4348.12651148154	725.6921954166667	4348.109513698726	3.9092352113213735		9102	JOW_594_XL1_XiViewer_spectra.mgf	JOW_594_XL1_XiViewer_spectra.mgf	367		392.16958432	20.0 ppm		false	false				Self	TT
9102_610	Mer2	43	38	SIFSHSGKVTNAGALEESDK	6	Mer2	43	38	SIFSHSGKVTNAGALEESDK	6	217	6	725.691671446875	4348.106369879975	725.6921954166667	4348.109513698726	-0.7230311795923888		9102	JOW_594_XL1_XiViewer_spectra.mgf	JOW_594_XL1_XiViewer_spectra.mgf	1431		392.16958432	20.0 ppm		false	false				Self	TT
9102_733	Mer2	43	38	SIFSHSGKVTNAGALEESDK	6	Mer2	43	38	SIFSHSGKVTNAGALEESDK	6	201	5	870.6266732167189	4348.096983749199	870.6291792239999	4348.109513785605	-2.8817205191123625		9102	JOW_594_XL1_XiViewer_spectra.mgf	JOW_594_XL1_XiViewer_spectra.mgf	3068		392.16958432	20.0 ppm		false	false				Self	TT
9102_734	Mer2	43	38	SIFSHSGKVTNAGALEESDK	6	Mer2	43	38	SIFSHSGKVTNAGALEESDK	6	248	6	725.6900234976561	4348.096482184662	725.6921954166667	4348.109513698726	-2.9970528624084025		9102	JOW_594_XL1_XiViewer_spectra.mgf	JOW_594_XL1_XiViewer_spectra.mgf	1706		392.16958432	20.0 ppm		false	false				Self	TT
9102_483	Mer2	279	273	SSSPTLSTSQNHNSEDNDDASHRLK	7	StrepHop1K593A	239	226	FIIITQSLEPLPQKK	14	129	5	936.2757821034379	4676.342528182794	936.273636952	4676.331802425605	2.2936262100627087		9102	JOW_594_XL1_XiViewer_spectra.mgf	JOW_594_XL1_XiViewer_spectra.mgf	13		196.08479216	20.0 ppm		false	false				Between	TT
9102_1015	Mer2	279	273	SSSPTLSTSQNHNSEDNDDASHR	7	StrepHop1K593A	239	225	RFIIITQSLEPLPQKK	15	175	5	919.260169737188	4591.264466351545	919.2580537660001	4591.253886495605	2.3043500101168948		9102	JOW_594_XL1_XiViewer_spectra.mgf	JOW_594_XL1_XiViewer_spectra.mgf	456		196.08479216	20.0 ppm		false	false				Between	TT
9102_2372	StrepHop1K593A	239	225	RFIIITQSLEPLPQKK	15	Mer2	163	160	YNSKITR	4	141	4	747.6774619423339	2986.6807419018196	747.6814700325	2986.696774262484	-5.367923788705082		9102	JOW_594_XL1_XiViewer_spectra.mgf	JOW_594_XL1_XiViewer_spectra.mgf	3081		196.08479216	20.0 ppm		false	false				Between	TT
9102_497	Mer2	143	143	TKSDSSYRQVLVEEISR	1	Mer2	143	143	TKSDSSYRQVLVEEISR	1	154	6	699.031210021094	4188.14360132529	699.0289190166667	4188.1298552987255	3.2821395322206173		9102	JOW_594_XL1_XiViewer_spectra.mgf	JOW_594_XL1_XiViewer_spectra.mgf	1365		392.16958432	20.0 ppm		false	false				Self	TT
9102_758	Mer2	143	143	TKSDSSYRQVLVEEISR	1	Mer2	143	143	TKSDSSYRQVLVEEISR	1	222	6	699.029501036719	4188.13334741904	699.0289190166667	4188.1298552987255	0.8338137628973492		9102	JOW_594_XL1_XiViewer_spectra.mgf	JOW_594_XL1_XiViewer_spectra.mgf	819		392.16958432	20.0 ppm		false	false				Self	TT
9102_1396	Mer2	143	143	TKSDSSYRQVLVEEISR	1	Mer2	143	143	TKSDSSYRQVLVEEISR	1	171	6	699.0284845028419	4188.127248215777	699.0289190166667	4188.1298552987255	-0.6224933414588911		9102	JOW_594_XL1_XiViewer_spectra.mgf	JOW_594_XL1_XiViewer_spectra.mgf	16		392.16958432	20.0 ppm		false	false				Self	TT
9102_515	Mer2	57	46	VTNAGALEESDKQILEWAGK	12	Mer2	43	38	SIFSHSGKVTNAGALEESDK	6	148	5	887.048120970625	4430.20422251873	887.0448292839999	4430.187764085605	3.715064462618282		9102	JOW_594_XL1_XiViewer_spectra.mgf	JOW_594_XL1_XiViewer_spectra.mgf	2827		196.08479216	20.0 ppm		false	false				Self	TT
9102_777	Mer2	57	46	VTNAGALEESDKQILEWAGK	12	Mer2	43	38	SIFSHSGKVTNAGALEESDK	6	133	6	739.370077208594	4430.17680445029	739.3719037999998	4430.187763998724	-2.4738338459705367		9102	JOW_594_XL1_XiViewer_spectra.mgf	JOW_594_XL1_XiViewer_spectra.mgf	619		196.08479216	20.0 ppm		false	false				Self	TT
9102_2492	Mer2	57	46	VTNAGALEESDKQILEWAGK	12	Mer2	43	38	SIFSHSGKVTNAGALEESDK	6	111	5	887.044375095069	4430.18549314095	887.0448292839999	4430.187764085605	-0.5126068635782342		9102	JOW_594_XL1_XiViewer_spectra.mgf	JOW_594_XL1_XiViewer_spectra.mgf	3186		196.08479216	20.0 ppm		false	false				Self	TT
9102_2493	Mer2	57	46	VTNAGALEESDKQILEWAGK	12	Mer2	43	38	SIFSHSGKVTNAGALEESDK	6	131	4	1108.553497908026	4430.184885764588	1108.55421751	4430.187764172484	-0.6497259369356679		9102	JOW_594_XL1_XiViewer_spectra.mgf	JOW_594_XL1_XiViewer_spectra.mgf	1714		196.08479216	20.0 ppm		false	false				Self	TT
9102_517	Mer2	57	46	VTNAGALEESDKQILEWAGK	12	Mer2	45	38	SIFSHSGKVTNAGALEESDK	8	138	4	1108.558747404688	4430.205883751236	1108.55421751	4430.187764172484	4.090025009397803		9102	JOW_594_XL1_XiViewer_spectra.mgf	JOW_594_XL1_XiViewer_spectra.mgf	315		196.08479216	20.0 ppm		false	false				Self	TT
9102_518	Mer2	57	46	VTNAGALEESDKQILEWAGK	12	Mer2	45	38	SIFSHSGKVTNAGALEESDK	8	144	6	739.374166564063	4430.201340583104	739.3719037999998	4430.187763998724	3.064561843193769		9102	JOW_594_XL1_XiViewer_spectra.mgf	JOW_594_XL1_XiViewer_spectra.mgf	178		196.08479216	20.0 ppm		false	false				Self	TT
9102_526	StrepHop1K593A	239	226	FIIITQSLEPLPQKK	14	Mer2	212	199	VLLSLSKDMoxHSLQTR	14	132	5	739.6153817128128	3693.040526229669	739.618056686	3693.0539010956054	-3.621627599969965		9102	JOW_594_XL1_XiViewer_spectra.mgf	JOW_594_XL1_XiViewer_spectra.mgf	2312		196.08479216	20.0 ppm		false	false				Between	TT
9102_530	StrepHop1K593A	273	269	RATLKVPTNLDNDAFDVGTLNTK	5	StrepHop1K593A	306	295	VALSVLSAATSSMEK	12	132	4	1048.798493498438	4191.164868126236	1048.8006015275	4191.173300242484	-2.011874872371914		9102	JOW_594_XL1_XiViewer_spectra.mgf	JOW_594_XL1_XiViewer_spectra.mgf	3422		196.08479216	20.0 ppm		false	false				Self	TT
9102_532	StrepHop1K593A	559	559	KQVESWLQDITNLRK	1	Mer2	212	199	VLLSLSKDMHSLQTR	14	192	6	631.010641173438	3780.020188239354	631.0132139866666	3780.035625118726	-4.083792033423963		9102	JOW_594_XL1_XiViewer_spectra.mgf	JOW_594_XL1_XiViewer_spectra.mgf	172		196.08479216	20.0 ppm		false	false				Between	TT
9102_794	StrepHop1K593A	559	559	KQVESWLQDITNLRK	1	Mer2	212	199	VLLSLSKDMHSLQTR	14	187	6	631.0115567007811	3780.0256814034124	631.0132139866666	3780.035625118726	-2.6305877244739007		9102	JOW_594_XL1_XiViewer_spectra.mgf	JOW_594_XL1_XiViewer_spectra.mgf	2060		196.08479216	20.0 ppm		false	false				Between	TT
9102_533	StrepHop1K593A	416	403	TLHGICcmYGNFLHSSIEK	14	StrepHop1K593A	559	559	KQVESWLQDITNLRK	1	111	6	672.352438048438	4028.070969489354	672.3502459733334	4028.057817038726	3.2652089977831453		9102	JOW_594_XL1_XiViewer_spectra.mgf	JOW_594_XL1_XiViewer_spectra.mgf	1726		196.08479216	20.0 ppm		false	false				Self	TT
9102_541	StrepHop1K593A	271	269	RATLKVPTNLDNDAFDVGTLNTK	3	StrepHop1K593A	559	559	KQVESWLQDITNLRK	1	142	7	651.7826631375	4555.427706694347	651.7791980671427	4555.403451201846	5.324554182866779		9102	JOW_594_XL1_XiViewer_spectra.mgf	JOW_594_XL1_XiViewer_spectra.mgf	284		196.08479216	20.0 ppm		false	false				Self	TT
9102_560	StrepHop1K593A	271	269	RATLKVPTNLDNDAFDVGTLNTK	3	StrepHop1K593A	559	559	KQVESWLQDITNLR	1	135	5	886.4718880604689	4427.323057967949	886.46897415	4427.308488415605	3.29083739756962		9102	JOW_594_XL1_XiViewer_spectra.mgf	JOW_594_XL1_XiViewer_spectra.mgf	115		196.08479216	20.0 ppm		false	false				Self	TT
9102_572	StrepHop1K593A	271	270	ATLKVPTNLDNDAFDVGTLNTK	2	StrepHop1K593A	559	559	KQVESWLQDITNLR	1	137	4	1068.812043303125	4271.219067344984	1068.8091208525	4271.207377542484	2.7368847884377385		9102	JOW_594_XL1_XiViewer_spectra.mgf	JOW_594_XL1_XiViewer_spectra.mgf	21		196.08479216	20.0 ppm		false	false				Self	TT
9102_958	StrepHop1K593A	271	269	RATLKVPTNLDNDAFDVGTLNTK	3	StrepHop1K593A	559	559	KQVESWLQDITNLRK	1	120	6	760.245270842188	4555.427966251854	760.241185015	4555.403451288726	5.381513051561855		9102	JOW_594_XL1_XiViewer_spectra.mgf	JOW_594_XL1_XiViewer_spectra.mgf	2057		196.08479216	20.0 ppm		false	false				Self	TT
9102_551	Mer2	41	38	SIFSHSGKVTNAGALEESDK	4	Mer2	117	114	TLIKDLASQIENQLDK	4	161	5	821.0248665760939	4100.087950546074	821.0255453999999	4100.091344665605	-0.8278155888052647		9102	JOW_594_XL1_XiViewer_spectra.mgf	JOW_594_XL1_XiViewer_spectra.mgf	3299		196.08479216	20.0 ppm		false	false				Self	TT
9102_552	Mer2	45	38	SIFSHSGKVTNAGALEESDK	8	Mer2	117	114	TLIKDLASQIENQLDK	4	141	4	1026.02908431875	4100.087231407484	1026.030112655	4100.0913447524845	-1.0032325269215931		9102	JOW_594_XL1_XiViewer_spectra.mgf	JOW_594_XL1_XiViewer_spectra.mgf	732		196.08479216	20.0 ppm		false	false				Self	TT
9102_556	StrepHop1K593A	276	269	RATLKVPTNLDNDAFDVGTLNTK	8	StrepHop1K593A	309	295	VALSVLSAATSSMEKAGNTNFIR	15	112	4	1267.162995451562	5064.622875938732	1267.16202637	5064.618999612484	0.7653737129175524		9102	JOW_594_XL1_XiViewer_spectra.mgf	JOW_594_XL1_XiViewer_spectra.mgf	2902		196.08479216	20.0 ppm		false	false				Self	TT
9102_564	StrepHop1K593A	273	269	RATLKVPTNLDNDAFDVGTLNTK	5	StrepHop1K593A	431	420	CcmFTCcmIFGPSLDTK	12	139	4	1061.77908431875	4243.087231407484	1061.7805118425	4243.092941502484	-1.34573884629335		9102	JOW_594_XL1_XiViewer_spectra.mgf	JOW_594_XL1_XiViewer_spectra.mgf	2640		196.08479216	20.0 ppm		false	false				Self	TT
9102_569	StrepHop1K593A	309	295	VALSVLSAATSSMEKAGNTNFIR	15	StrepHop1K593A	239	226	FIIITQSLEPLPQKK	14	152	4	1080.090485685938	4316.332836876236	1080.09362432	4316.345391412484	-2.9086032533372843		9102	JOW_594_XL1_XiViewer_spectra.mgf	JOW_594_XL1_XiViewer_spectra.mgf	439		196.08479216	20.0 ppm		false	false				Self	TT
9102_2717	Mer2	136	118	DLASQIENQLDKVSTAMLSK	19	Mer2	93	90	TLCcmKSLNK	4	108	4	838.1891675752229	3348.7275644333754	838.1889988175	3348.7268894024837	0.20157836514138797		9102	JOW_594_XL1_XiViewer_spectra.mgf	JOW_594_XL1_XiViewer_spectra.mgf	3439		196.08479216	20.0 ppm		false	false				Self	TT
9102_592	StrepHop1K593A	291	274	VPTNLDNDAFDVGTLNTKHHK	18	StrepHop1K593A	60	60	TETKTEITTEQSQK	1	127	5	831.8144783925	4154.036009628105	831.8153508040001	4154.040371685605	-1.0500758563612824		9102	JOW_594_XL1_XiViewer_spectra.mgf	JOW_594_XL1_XiViewer_spectra.mgf	179		196.08479216	20.0 ppm		false	false				Self	TT
9102_2275	StrepHop1K593A	291	274	VPTNLDNDAFDVGTLNTKHHK	18	StrepHop1K593A	60	60	TETKTEITTEQSQK	1	117	6	693.3491575481551	4154.051286487656	693.3473384	4154.040371598726	2.627535592854174		9102	JOW_594_XL1_XiViewer_spectra.mgf	JOW_594_XL1_XiViewer_spectra.mgf	1133		196.08479216	20.0 ppm		false	false				Self	TT
9102_606	Mer2	205	199	VLLSLSKDMHSLQTR	7	Mer2	255	255	KSVPPPR	1	165	4	676.6285105882811	2702.484936485608	676.6298145775	2702.490152442484	-1.9300558306043694		9102	JOW_594_XL1_XiViewer_spectra.mgf	JOW_594_XL1_XiViewer_spectra.mgf	2342		196.08479216	20.0 ppm		false	false				Self	TT
9102_2291	Mer2	205	199	VLLSLSKDMHSLQTR	7	Mer2	255	255	KSVPPPR	1	157	4	676.630273923056	2702.491989824708	676.6298145775	2702.490152442484	0.6798848914874182		9102	JOW_594_XL1_XiViewer_spectra.mgf	JOW_594_XL1_XiViewer_spectra.mgf	2315		196.08479216	20.0 ppm		false	false				Self	TT
9102_2301	Mer2	205	199	VLLSLSKDMHSLQTR	7	Mer2	255	255	KSVPPPR	1	165	4	676.630515167722	2702.492954803372	676.6298145775	2702.490152442484	1.036955078409399		9102	JOW_594_XL1_XiViewer_spectra.mgf	JOW_594_XL1_XiViewer_spectra.mgf	396		196.08479216	20.0 ppm		false	false				Self	TT
9102_2012	Mer2	144	143	TKSDSSYR	2	Mer2	163	160	YNSKITR	4	114	4	505.75764957543197	2019.001492434212	505.757809065	2019.002130392484	-0.31597701782142923		9102	JOW_594_XL1_XiViewer_spectra.mgf	JOW_594_XL1_XiViewer_spectra.mgf	2745		196.08479216	20.0 ppm		false	false				Self	TT
9102_2362	Mer2	23	9	GRTDEISTDVSEANSEHSLMITETSSPFR	15	Mer2	163	160	YNSKITR	4	103	6	713.011304522527	4272.024168333887	713.01128806	4272.024069558725	0.02312139638055084		9102	JOW_594_XL1_XiViewer_spectra.mgf	JOW_594_XL1_XiViewer_spectra.mgf	2198		196.08479216	20.0 ppm		false	false				Self	TT
9102_2378	Mer2	251	225	ADHAYDRPDVSLNGTTLLHDMDEAHDKQR	27	Mer2	4	1	GPGSMVAR	4	157	6	715.8407868611611	4289.001062365692	715.8402451516665	4288.997812108724	0.7578126895518615		9102	JOW_594_XL1_XiViewer_spectra.mgf	JOW_594_XL1_XiViewer_spectra.mgf	2721		196.08479216	20.0 ppm		false	false				Self	TT
9102_624	StrepHop1K593A	559	559	KQVESWLQDITNLRK	1	StrepHop1K593A	122	111	NYNKQNTSQNNSIK	12	112	5	741.983728880781	3704.88226206951	741.984685802	3704.887046675605	-1.2914310300062146		9102	JOW_594_XL1_XiViewer_spectra.mgf	JOW_594_XL1_XiViewer_spectra.mgf	557		196.08479216	20.0 ppm		false	false				Self	TT
9102_625	Mer2	212	199	VLLSLSKDMHSLQTR	14	StrepHop1K593A	149	146	GVFKSIR	4	192	5	546.7074837635939	2728.5010364835744	546.7084369500002	2728.505802415606	-1.746718671970708		9102	JOW_594_XL1_XiViewer_spectra.mgf	JOW_594_XL1_XiViewer_spectra.mgf	665		196.08479216	20.0 ppm		false	false				Between	TT
9102_752	Mer2	212	199	VLLSLSKDMHSLQTR	14	StrepHop1K593A	149	146	GVFKSIR	4	153	5	546.70656823625	2728.4964588468547	546.7084369500002	2728.505802415606	-3.424426931050389		9102	JOW_594_XL1_XiViewer_spectra.mgf	JOW_594_XL1_XiViewer_spectra.mgf	2541		196.08479216	20.0 ppm		false	false				Between	TT
9102_2349	Mer2	212	199	VLLSLSKDMoxHSLQTR	14	StrepHop1K593A	149	146	GVFKSIR	4	133	5	549.906687137594	2744.4970533535748	549.90741987	2744.500717015605	-1.3349102106384998		9102	JOW_594_XL1_XiViewer_spectra.mgf	JOW_594_XL1_XiViewer_spectra.mgf	1019		196.08479216	20.0 ppm		false	false				Between	TT
9102_636	Mer2	57	46	VTNAGALEESDKQILEWAGK	12	Mer2	93	90	TLCcmKSLNK	4	144	4	830.180817717188	3316.694165001236	830.1816024325	3316.6973038624837	-0.9463815839349705		9102	JOW_594_XL1_XiViewer_spectra.mgf	JOW_594_XL1_XiViewer_spectra.mgf	978		196.08479216	20.0 ppm		false	false				Self	TT
9102_2453	Mer2	57	46	VTNAGALEESDKQILEWAGK	12	Mer2	93	90	TLCcmKSLNK	4	113	4	830.1838782553909	3316.7064071540476	830.1816024325	3316.6973038624837	2.7446856706698526		9102	JOW_594_XL1_XiViewer_spectra.mgf	JOW_594_XL1_XiViewer_spectra.mgf	306		196.08479216	20.0 ppm		false	false				Self	TT
9102_637	Mer2	57	46	VTNAGALEESDKQILEWAGK	12	Mer2	90	83	VLNENSKTLCcmK	8	117	4	915.717011564844	3658.83894039186	915.7200859975	3658.8512381224837	-3.3610906329158996		9102	JOW_594_XL1_XiViewer_spectra.mgf	JOW_594_XL1_XiViewer_spectra.mgf	491		196.08479216	20.0 ppm		false	false				Self	TT
9102_2459	Mer2	57	46	VTNAGALEESDKQILEWAGK	12	Mer2	90	83	VLNENSKTLCcmK	8	175	4	915.722330389396	3658.860215690068	915.7200859975	3658.8512381224837	2.453657445999779		9102	JOW_594_XL1_XiViewer_spectra.mgf	JOW_594_XL1_XiViewer_spectra.mgf	150		196.08479216	20.0 ppm		false	false				Self	TT
9102_2461	Mer2	57	46	VTNAGALEESDKQILEWAGK	12	Mer2	90	83	VLNENSKTLCcmK	8	134	5	732.778621368243	3658.85672450682	732.777524074	3658.851238035605	1.4995065001950052		9102	JOW_594_XL1_XiViewer_spectra.mgf	JOW_594_XL1_XiViewer_spectra.mgf	1578		196.08479216	20.0 ppm		false	false				Self	TT
9102_640	StrepHop1K593A	619	608	RYDLDEYLEEDKSSVVNDTIK	12	StrepHop1K593A	647	642	AISVSKK	6	110	4	865.4419871507811	3457.738842735608	865.44388196	3457.746421972484	-2.1919585622405697		9102	JOW_594_XL1_XiViewer_spectra.mgf	JOW_594_XL1_XiViewer_spectra.mgf	1612		196.08479216	20.0 ppm		false	false				Self	TT
9102_990	StrepHop1K593A	619	607	RRYDLDEYLEEDKSSVVNDTIK	13	StrepHop1K593A	647	642	AISVSKK	6	114	5	723.7759778426561	3613.8435068788854	723.7767830360001	3613.847532845605	-1.1140388971160884		9102	JOW_594_XL1_XiViewer_spectra.mgf	JOW_594_XL1_XiViewer_spectra.mgf	256		196.08479216	20.0 ppm		false	false				Self	TT
9102_1463	StrepHop1K593A	619	609	YDLDEYLEEDKSSVVNDTIK	11	StrepHop1K593A	647	642	AISVSKK	6	107	4	826.4187656889529	3301.6459568882956	826.41860422	3301.645311012484	0.1956224096779985		9102	JOW_594_XL1_XiViewer_spectra.mgf	JOW_594_XL1_XiViewer_spectra.mgf	3137		196.08479216	20.0 ppm		false	false				Self	TT
9102_1467	StrepHop1K593A	619	609	YDLDEYLEEDKSSVVNDTIK	11	StrepHop1K593A	647	642	AISVSKK	6	106	3	1101.555214670392	3301.6438146105384	1101.5557135	3301.6453110993625	-0.4532554781485666		9102	JOW_594_XL1_XiViewer_spectra.mgf	JOW_594_XL1_XiViewer_spectra.mgf	753		196.08479216	20.0 ppm		false	false				Self	TT
9102_1968	StrepHop1K593A	619	609	YDLDEYLEEDKSSVVNDTIK	11	StrepHop1K593A	639	631	DFDESVPAKIR	9	123	4	962.466355635673	3845.836316675176	962.46654828	3845.837087252484	-0.20036660167695153		9102	JOW_594_XL1_XiViewer_spectra.mgf	JOW_594_XL1_XiViewer_spectra.mgf	2189		196.08479216	20.0 ppm		false	false				Self	TT
9102_802	Mer2	65	58	QILEWAGKLELESMoxELRENSDK	8	Mer2	43	38	SIFSHSGK	6	106	5	739.1708016346878	3690.817625839044	739.17126405	3690.819937915605	-0.626439815481617		9102	JOW_594_XL1_XiViewer_spectra.mgf	JOW_594_XL1_XiViewer_spectra.mgf	519		196.08479216	20.0 ppm		false	false				Self	TT
9102_1614	Mer2	279	273	SSSPTLSTSQNHNSEDNDDASHR	7	Mer2	0	1	GPGSMVAR	0	124	5	691.9082078538	3454.504656934605	691.90807177	3454.503976515605	0.19696575972821476		9102	JOW_594_XL1_XiViewer_spectra.mgf	JOW_594_XL1_XiViewer_spectra.mgf	1511		196.08479216	20.0 ppm		false	false				Self	TT
9102_3232	Mer2	279	273	SSSPTLSTSQNHNSEDNDDASHR	7	Mer2	0	1	GPGSMVAR	0	100	4	864.632984183718	3454.502830867356	864.6332706175	3454.503976602484	-0.33166415082472217		9102	JOW_594_XL1_XiViewer_spectra.mgf	JOW_594_XL1_XiViewer_spectra.mgf	820		196.08479216	20.0 ppm		false	false				Self	TT
9102_668	Mer2	45	38	SIFSHSGKVTNAGALEESDK	8	Mer2	163	160	YNSKITR	4	154	4	789.14920150625	3152.567700157484	789.1507309575	3152.5738179624836	-1.9405747027138573		9102	JOW_594_XL1_XiViewer_spectra.mgf	JOW_594_XL1_XiViewer_spectra.mgf	1738		196.08479216	20.0 ppm		false	false				Self	TT
9102_3453	Mer2	45	38	SIFSHSGKVTNAGALEESDK	8	Mer2	163	160	YNSKITR	4	129	4	789.15071216057	3152.573742774764	789.1507309575	3152.5738179624836	-0.023849630166430165		9102	JOW_594_XL1_XiViewer_spectra.mgf	JOW_594_XL1_XiViewer_spectra.mgf	652		196.08479216	20.0 ppm		false	false				Self	TT
9102_675	Mer2	82	80	LIKVLNENSK	3	Mer2	0	1	GPGSMoxVAR	0	121	3	715.0553399640628	2142.144190491551	715.0561718700002	2142.1466862093635	-1.1650545821976788		9102	JOW_594_XL1_XiViewer_spectra.mgf	JOW_594_XL1_XiViewer_spectra.mgf	2641		196.08479216	20.0 ppm		false	false				Self	TT
9102_1340	Mer2	82	80	LIKVLNENSK	3	Mer2	0	1	GPGSMVAR	0	143	3	709.724432216982	2126.151467250309	709.7245336699998	2126.151771609362	-0.14315020087133196		9102	JOW_594_XL1_XiViewer_spectra.mgf	JOW_594_XL1_XiViewer_spectra.mgf	363		196.08479216	20.0 ppm		false	false				Self	TT
9102_1848	Mer2	82	80	LIKVLNENSK	3	Mer2	0	1	GPGSMoxVAR	0	164	3	715.056612615131	2142.1480084447558	715.0561718700002	2142.1466862093635	0.6172478293949699		9102	JOW_594_XL1_XiViewer_spectra.mgf	JOW_594_XL1_XiViewer_spectra.mgf	786		196.08479216	20.0 ppm		false	false				Self	TT
9102_1861	Mer2	82	80	LIKVLNENSK	3	Mer2	0	1	GPGSMoxVAR	0	109	3	715.057347218293	2142.1502122542415	715.0561718700002	2142.1466862093635	1.64603334625574		9102	JOW_594_XL1_XiViewer_spectra.mgf	JOW_594_XL1_XiViewer_spectra.mgf	494		196.08479216	20.0 ppm		false	false				Self	TT
9102_1915	Mer2	82	80	LIKVLNENSK	3	Mer2	0	1	GPGSMVAR	0	141	3	709.724681147849	2126.1522140429097	709.7245336699998	2126.151771609362	0.20809123478996375		9102	JOW_594_XL1_XiViewer_spectra.mgf	JOW_594_XL1_XiViewer_spectra.mgf	3440		196.08479216	20.0 ppm		false	false				Self	TT
9102_2169	Mer2	82	80	LIKVLNENSK	3	Mer2	0	1	GPGSMVAR	0	145	3	709.724971806824	2126.1530860198345	709.7245336699998	2126.151771609362	0.6182110279631909		9102	JOW_594_XL1_XiViewer_spectra.mgf	JOW_594_XL1_XiViewer_spectra.mgf	3486		196.08479216	20.0 ppm		false	false				Self	TT
9102_2933	Mer2	82	80	LIKVLNENSK	3	Mer2	0	1	GPGSMoxVAR	0	117	3	715.057764870676	2142.151465211391	715.0561718700002	2142.1466862093635	2.2309406066147717		9102	JOW_594_XL1_XiViewer_spectra.mgf	JOW_594_XL1_XiViewer_spectra.mgf	2738		196.08479216	20.0 ppm		false	false				Self	TT
9102_2998	Mer2	82	80	LIKVLNENSK	3	Mer2	0	1	GPGSMoxVAR	0	140	3	715.055797113587	2142.145561940124	715.0561718700002	2142.1466862093635	-0.5248329849043453		9102	JOW_594_XL1_XiViewer_spectra.mgf	JOW_594_XL1_XiViewer_spectra.mgf	641		196.08479216	20.0 ppm		false	false				Self	TT
9102_3045	Mer2	82	80	LIKVLNENSK	3	Mer2	0	1	GPGSMVAR	0	157	3	709.725099873617	2126.1534702202134	709.7245336699998	2126.151771609362	0.7989132638211572		9102	JOW_594_XL1_XiViewer_spectra.mgf	JOW_594_XL1_XiViewer_spectra.mgf	905		196.08479216	20.0 ppm		false	false				Self	TT
9102_3046	Mer2	82	80	LIKVLNENSK	3	Mer2	0	1	GPGSMVAR	0	162	4	532.545610913817	2126.1533377877518	532.5452193475	2126.151771522484	0.7366667274943461		9102	JOW_594_XL1_XiViewer_spectra.mgf	JOW_594_XL1_XiViewer_spectra.mgf	3456		196.08479216	20.0 ppm		false	false				Self	TT
9102_867	Mer2	286	273	SSSPTLSTSQNHNSEDNDDASHRLK	14	StrepHop1K593A	239	225	RFIIITQSLEPLPQKK	15	173	5	967.496363158125	4832.44543345623	967.4938591439999	4832.4329133856045	2.5908420974731885		9102	JOW_594_XL1_XiViewer_spectra.mgf	JOW_594_XL1_XiViewer_spectra.mgf	2240		196.08479216	20.0 ppm		false	false				Between	TT
9102_696	Mer2	212	199	VLLSLSKDMHSLQTR	14	Mer2	0	1	GPGSMVAR	0	143	4	675.107819670313	2696.402172813736	675.1098233575	2696.4101875624838	-2.9723774167786274		9102	JOW_594_XL1_XiViewer_spectra.mgf	JOW_594_XL1_XiViewer_spectra.mgf	3565		196.08479216	20.0 ppm		false	false				Self	TT
9102_1395	Mer2	212	199	VLLSLSKDMHSLQTR	14	Mer2	0	1	GPGSMVAR	0	156	4	675.10909049765	2696.4072561230837	675.1098233575	2696.4101875624838	-1.0871637459292132		9102	JOW_594_XL1_XiViewer_spectra.mgf	JOW_594_XL1_XiViewer_spectra.mgf	1184		196.08479216	20.0 ppm		false	false				Self	TT
9102_1932	Mer2	212	199	VLLSLSKDMHSLQTR	14	Mer2	0	1	GPGSMVAR	0	113	4	675.1096122341941	2696.40934306926	675.1098233575	2696.4101875624838	-0.3131916751992754		9102	JOW_594_XL1_XiViewer_spectra.mgf	JOW_594_XL1_XiViewer_spectra.mgf	288		196.08479216	20.0 ppm		false	false				Self	TT
9102_2354	Mer2	212	199	VLLSLSKDMoxHSLQTR	14	Mer2	0	1	GPGSMVAR	0	173	4	679.111280327966	2712.416015444348	679.1085520075	2712.4051021624837	4.023470482194583		9102	JOW_594_XL1_XiViewer_spectra.mgf	JOW_594_XL1_XiViewer_spectra.mgf	612		196.08479216	20.0 ppm		false	false				Self	TT
9102_2377	Mer2	212	199	VLLSLSKDMHSLQTR	14	Mer2	0	1	GPGSMoxVAR	0	164	4	679.109572106314	2712.4091825577398	679.1085520075	2712.4051021624837	1.5043458120777229		9102	JOW_594_XL1_XiViewer_spectra.mgf	JOW_594_XL1_XiViewer_spectra.mgf	2119		196.08479216	20.0 ppm		false	false				Self	TT
9102_3085	Mer2	212	199	VLLSLSKDMHSLQTR	14	Mer2	0	1	GPGSMVAR	0	150	4	675.109904002445	2696.410510142264	675.1098233575	2696.4101875624838	0.11963305193404916		9102	JOW_594_XL1_XiViewer_spectra.mgf	JOW_594_XL1_XiViewer_spectra.mgf	922		196.08479216	20.0 ppm		false	false				Self	TT
9102_3484	Mer2	212	199	VLLSLSKDMHSLQTR	14	Mer2	0	1	GPGSMVAR	0	166	4	675.109537808449	2696.4090453662798	675.1098233575	2696.4101875624838	-0.4235988312419504		9102	JOW_594_XL1_XiViewer_spectra.mgf	JOW_594_XL1_XiViewer_spectra.mgf	1864		196.08479216	20.0 ppm		false	false				Self	TT
9102_1025	StrepHop1K593A	201	199	GNKNADPENETISLLDSR	3	StrepHop1K593A	294	292	HHKVALSVLSAATSSMEK	3	120	5	813.610023252813	4063.01373392967	813.6128830580001	4063.0280329556053	-3.519302800660525		9102	JOW_594_XL1_XiViewer_spectra.mgf	JOW_594_XL1_XiViewer_spectra.mgf	2216		196.08479216	20.0 ppm		false	false				Self	TT
9102_1619	Mer2	163	160	YNSKITR	4	Mer2	0	1	GPGSMoxVAR	0	129	3	622.987686908462	1865.9412313247492	622.9878694566668	1865.9417789693632	-0.2934950169339953		9102	JOW_594_XL1_XiViewer_spectra.mgf	JOW_594_XL1_XiViewer_spectra.mgf	2415		196.08479216	20.0 ppm		false	false				Self	TT
9102_1732	Mer2	163	160	YNSKITR	4	Mer2	0	1	GPGSMVAR	0	186	3	617.655754134114	1849.945433001705	617.6562312566667	1849.9468643693633	-0.7737344709398744		9102	JOW_594_XL1_XiViewer_spectra.mgf	JOW_594_XL1_XiViewer_spectra.mgf	565		196.08479216	20.0 ppm		false	false				Self	TT
9102_2122	Mer2	163	160	YNSKITR	4	Mer2	0	1	GPGSMVAR	0	202	3	617.6552734375	1849.943990911863	617.6562312566667	1849.9468643693633	-1.553264883248167		9102	JOW_594_XL1_XiViewer_spectra.mgf	JOW_594_XL1_XiViewer_spectra.mgf	347		196.08479216	20.0 ppm		false	false				Self	TT
9102_2868	Mer2	163	160	YNSKITR	4	Mer2	0	1	GPGSMVAR	0	180	3	617.656869874261	1849.948780222146	617.6562312566667	1849.9468643693633	1.0356258439950512		9102	JOW_594_XL1_XiViewer_spectra.mgf	JOW_594_XL1_XiViewer_spectra.mgf	184		196.08479216	20.0 ppm		false	false				Self	TT
9102_3241	Mer2	163	160	YNSKITR	4	Mer2	0	1	GPGSMoxVAR	0	137	3	622.987701695777	1865.9412756866939	622.9878694566668	1865.9417789693632	-0.26972045699104363		9102	JOW_594_XL1_XiViewer_spectra.mgf	JOW_594_XL1_XiViewer_spectra.mgf	1489		196.08479216	20.0 ppm		false	false				Self	TT
9102_3265	Mer2	163	160	YNSKITR	4	Mer2	0	1	GPGSMoxVAR	0	117	3	622.988261250058	1865.942954349537	622.9878694566668	1865.9417789693632	0.629912565942828		9102	JOW_594_XL1_XiViewer_spectra.mgf	JOW_594_XL1_XiViewer_spectra.mgf	1105		196.08479216	20.0 ppm		false	false				Self	TT
9102_3377	Mer2	163	160	YNSKITR	4	Mer2	0	1	GPGSMVAR	0	212	4	463.493588755906	1849.945249156108	463.4939925375	1849.946864282484	-0.8730663605496563		9102	JOW_594_XL1_XiViewer_spectra.mgf	JOW_594_XL1_XiViewer_spectra.mgf	3318		196.08479216	20.0 ppm		false	false				Self	TT
9102_3384	Mer2	163	160	YNSKITR	4	Mer2	0	1	GPGSMVAR	0	156	3	617.655912145499	1849.94590703586	617.6562312566667	1849.9468643693633	-0.5174924327309772		9102	JOW_594_XL1_XiViewer_spectra.mgf	JOW_594_XL1_XiViewer_spectra.mgf	2654		196.08479216	20.0 ppm		false	false				Self	TT
9102_727	Mer2	281	273	SSSPTLSTSQNHNSEDNDDASHR	9	Mer2	205	199	VLLSLSKDMHSLQTR	7	129	6	735.68459136875	4408.063889411225	735.6837027133333	4408.058557478726	1.2095874930497945		9102	JOW_594_XL1_XiViewer_spectra.mgf	JOW_594_XL1_XiViewer_spectra.mgf	1236		196.08479216	20.0 ppm		false	false				Self	TT
9102_928	Mer2	281	273	SSSPTLSTSQNHNSEDNDDASHRLK	9	Mer2	205	199	VLLSLSKDMHSLQTR	7	102	6	775.881318205469	4649.2442504315395	775.880207195	4649.237584368726	1.433796981246377		9102	JOW_594_XL1_XiViewer_spectra.mgf	JOW_594_XL1_XiViewer_spectra.mgf	1782		196.08479216	20.0 ppm		false	false				Self	TT
9102_2939	Mer2	281	273	SSSPTLSTSQNHNSEDNDDASHRLK	9	Mer2	205	199	VLLSLSKDMHSLQTR	7	146	7	665.186403973891	4649.2538925490835	665.1840742214288	4649.237584281848	3.5077293727368377		9102	JOW_594_XL1_XiViewer_spectra.mgf	JOW_594_XL1_XiViewer_spectra.mgf	615		196.08479216	20.0 ppm		false	false				Self	TT
9102_2385	Mer2	277	273	SSSPTLSTSQNHNSEDNDDASHR	5	StrepHop1K593A	273	270	ATLKVPTNLDNDAFDVGTLNTK	4	115	5	1006.4736504504559	5027.331869917884	1006.4723310219999	5027.325272775604	1.3122569004572762		9102	JOW_594_XL1_XiViewer_spectra.mgf	JOW_594_XL1_XiViewer_spectra.mgf	3483		196.08479216	20.0 ppm		false	false				Between	TT
9102_750	StrepHop1K593A	271	269	RATLKVPTNLDNDAFDVGTLNTK	3	Mer2	255	255	KSVPPPR	1	156	5	696.5785775135939	3477.8565052335744	696.5788721719998	3477.8579785256043	-0.42362052706316905		9102	JOW_594_XL1_XiViewer_spectra.mgf	JOW_594_XL1_XiViewer_spectra.mgf	1462		196.08479216	20.0 ppm		false	false				Between	TT
9102_754	Mer2	113	98	FNQLLEQDAATNGNVKTLIK	16	Mer2	90	83	VLNENSKTLCcmK	8	102	5	744.3925423573439	3716.9263294523244	744.3954208140001	3716.9407217356056	-3.8720777001112188		9102	JOW_594_XL1_XiViewer_spectra.mgf	JOW_594_XL1_XiViewer_spectra.mgf	1791		196.08479216	20.0 ppm		false	false				Self	TT
9102_755	Mer2	165	151	QVLVEEISRYNSKITR	15	StrepHop1K593A	149	146	GVFKSIR	4	111	5	588.130640501875	2935.6168201749797	588.132143968	2935.624337505605	-2.560726360451238		9102	JOW_594_XL1_XiViewer_spectra.mgf	JOW_594_XL1_XiViewer_spectra.mgf	3317		196.08479216	20.0 ppm		false	false				Between	TT
9102_1394	Mer2	165	151	QVLVEEISRYNSKITR	15	StrepHop1K593A	149	146	GVFKSIR	4	136	5	588.131408691406	2935.6206611226353	588.132143968	2935.624337505605	-1.2523342727723732		9102	JOW_594_XL1_XiViewer_spectra.mgf	JOW_594_XL1_XiViewer_spectra.mgf	2638		196.08479216	20.0 ppm		false	false				Between	TT
9102_1751	Mer2	165	160	YNSKITR	6	StrepHop1K593A	149	146	GVFKSIR	4	210	4	471.518100078943	1882.0432944482561	471.5178962725	1882.0424792224842	0.4331601337006279		9102	JOW_594_XL1_XiViewer_spectra.mgf	JOW_594_XL1_XiViewer_spectra.mgf	2140		196.08479216	20.0 ppm		false	false				Between	TT
9102_2133	Mer2	165	160	YNSKITR	6	StrepHop1K593A	149	146	GVFKSIR	4	124	4	471.51830832076797	1882.044127415556	471.5178962725	1882.0424792224842	0.875747008892289		9102	JOW_594_XL1_XiViewer_spectra.mgf	JOW_594_XL1_XiViewer_spectra.mgf	818		196.08479216	20.0 ppm		false	false				Between	TT
9102_2874	Mer2	165	160	YNSKITR	6	StrepHop1K593A	149	146	GVFKSIR	4	177	4	471.51722029875	1882.039775327484	471.5178962725	1882.0424792224842	-1.4366811748649961		9102	JOW_594_XL1_XiViewer_spectra.mgf	JOW_594_XL1_XiViewer_spectra.mgf	122		196.08479216	20.0 ppm		false	false				Between	TT
9102_3391	Mer2	165	160	YNSKITR	6	StrepHop1K593A	149	146	GVFKSIR	4	173	4	471.51789197607695	1882.042462036792	471.5178962725	1882.0424792224842	-0.009131405096258923		9102	JOW_594_XL1_XiViewer_spectra.mgf	JOW_594_XL1_XiViewer_spectra.mgf	2120		196.08479216	20.0 ppm		false	false				Between	TT
9102_3393	Mer2	165	160	YNSKITR	6	StrepHop1K593A	149	146	GVFKSIR	4	117	5	377.41534341771103	1882.04033475416	377.415772294	1882.042479135605	-1.1393905656344057		9102	JOW_594_XL1_XiViewer_spectra.mgf	JOW_594_XL1_XiViewer_spectra.mgf	2665		196.08479216	20.0 ppm		false	false				Between	TT
9102_761	Mer2	34	9	GRTDEISTDVSEANSEHSLMITETSSPFR	26	Mer2	82	80	LIKVLNENSK	3	133	6	759.0432949820311	4548.216111090912	759.0454392666667	4548.228976798726	-2.8287291338176126		9102	JOW_594_XL1_XiViewer_spectra.mgf	JOW_594_XL1_XiViewer_spectra.mgf	1956		196.08479216	20.0 ppm		false	false				Self	TT
9102_941	Mer2	34	9	GRTDEISTDVSEANSEHSLMITETSSPFR	26	Mer2	82	80	LIKVLNENSK	3	111	6	759.045075529688	4548.226794376854	759.0454392666667	4548.228976798726	-0.4798399295976788		9102	JOW_594_XL1_XiViewer_spectra.mgf	JOW_594_XL1_XiViewer_spectra.mgf	1561		196.08479216	20.0 ppm		false	false				Self	TT
9102_773	StrepHop1K593A	201	199	GNKNADPENETISLLDSR	3	StrepHop1K593A	306	292	HHKVALSVLSAATSSMEK	15	137	4	1016.7616282640621	4063.0174071887322	1016.7642847275	4063.028033042484	-2.6152548457081384		9102	JOW_594_XL1_XiViewer_spectra.mgf	JOW_594_XL1_XiViewer_spectra.mgf	311		196.08479216	20.0 ppm		false	false				Self	TT
9102_2590	StrepHop1K593A	273	270	ATLKVPTNLDNDAFDVGTLNTK	4	StrepHop1K593A	639	631	DFDESVPAKIR	9	109	3	1273.653728742335	3817.9393568263677	1273.6530799933332	3817.937410579362	0.5097639893315223		9102	JOW_594_XL1_XiViewer_spectra.mgf	JOW_594_XL1_XiViewer_spectra.mgf	760		196.08479216	20.0 ppm		false	false				Self	TT
9102_790	StrepHop1K593A	201	199	GNKNADPENETISLLDSRR	3	StrepHop1K593A	559	559	KQVESWLQDITNLRK	1	146	6	697.863485411719	4181.13725366904	697.8650278783333	4181.146508468725	-2.2134597930985946		9102	JOW_594_XL1_XiViewer_spectra.mgf	JOW_594_XL1_XiViewer_spectra.mgf	3210		196.08479216	20.0 ppm		false	false				Self	TT
9102_820	StrepHop1K593A	201	199	GNKNADPENETISLLDSR	3	StrepHop1K593A	559	559	KQVESWLQDITNLR	1	124	4	975.244111174219	3896.94733882936	975.2448851475	3896.950434722484	-0.7944399539297397		9102	JOW_594_XL1_XiViewer_spectra.mgf	JOW_594_XL1_XiViewer_spectra.mgf	1446		196.08479216	20.0 ppm		false	false				Self	TT
9102_792	Mer2	70	58	QILEWAGKLELESMELRENSDK	13	Mer2	93	90	TLCcmKSLNK	4	109	5	756.1877083729689	3775.9021595304494	756.18976808	3775.9124580656053	-2.7274295339996883		9102	JOW_594_XL1_XiViewer_spectra.mgf	JOW_594_XL1_XiViewer_spectra.mgf	1328		196.08479216	20.0 ppm		false	false				Self	TT
9102_809	Mer2	43	38	SIFSHSGKVTNAGALEESDK	6	Mer2	117	114	TLIKDLASQIENQLDK	4	149	4	1026.027863615625	4100.082348594984	1026.030112655	4100.0913447524845	-2.1941358725871196		9102	JOW_594_XL1_XiViewer_spectra.mgf	JOW_594_XL1_XiViewer_spectra.mgf	1687		196.08479216	20.0 ppm		false	false				Self	TT
9102_825	StrepHop1K593A	262	246	LMFNDNVDEDYQPELFKDATFDK	17	StrepHop1K593A	239	226	FIIITQSLEPLPQKK	14	107	4	1186.848054045312	4743.363110313732	1186.8490199875	4743.366974082484	-0.8145624770837556		9102	JOW_594_XL1_XiViewer_spectra.mgf	JOW_594_XL1_XiViewer_spectra.mgf	2946		196.08479216	20.0 ppm		false	false				Self	TT
9102_839	StrepHop1K593A	145	133	STQADLLLDWLEKGVFK	13	StrepHop1K593A	268	263	DATFDKR	6	195	4	753.3919383226561	3009.538647423108	753.39346392	3009.544749812484	-2.027678563763886		9102	JOW_594_XL1_XiViewer_spectra.mgf	JOW_594_XL1_XiViewer_spectra.mgf	903		196.08479216	20.0 ppm		false	false				Self	TT
9102_3171	Mer2	280	273	SSSPTLSTSQNHNSEDNDDASHR	8	Mer2	163	160	YNSKITR	4	152	6	594.603954106581	3561.580065838212	594.6064821666666	3561.595234198726	-4.258867029135012		9102	JOW_594_XL1_XiViewer_spectra.mgf	JOW_594_XL1_XiViewer_spectra.mgf	3187		196.08479216	20.0 ppm		false	false				Self	TT
9102_868	Mer2	89	83	VLNENSKTLCcmK	7	Mer2	38	38	SIFSHSGK	1	158	3	788.403362425	2362.1882578743625	788.4056407500002	2362.1950928493634	-2.893484548142005		9102	JOW_594_XL1_XiViewer_spectra.mgf	JOW_594_XL1_XiViewer_spectra.mgf	1896		196.08479216	20.0 ppm		false	false				Self	TT
9102_1817	Mer2	89	83	VLNENSKTLCcmK	7	Mer2	38	38	SIFSHSGK	1	218	4	591.555847167969	2362.19428280436	591.5560496575	2362.195092762484	-0.34288367062415037		9102	JOW_594_XL1_XiViewer_spectra.mgf	JOW_594_XL1_XiViewer_spectra.mgf	424		196.08479216	20.0 ppm		false	false				Self	TT
9102_1373	StrepHop1K593A	435	433	WSKFQDLMMIRK	3	Mer2	163	160	YNSKITR	4	214	5	532.682849952172	2658.377867426465	532.682762646	2658.377430895605	0.16420951177562		9102	JOW_594_XL1_XiViewer_spectra.mgf	JOW_594_XL1_XiViewer_spectra.mgf	471		196.08479216	20.0 ppm		false	false				Between	TT
9102_1420	StrepHop1K593A	422	420	CcmFTCcmIFGPSLDTK	3	StrepHop1K593A	110	108	VEKNYNK	3	133	3	879.088754606127	2634.244434417744	879.08921237	2634.245807709363	-0.521322503410908		9102	JOW_594_XL1_XiViewer_spectra.mgf	JOW_594_XL1_XiViewer_spectra.mgf	2857		196.08479216	20.0 ppm		false	false				Self	TT
9102_2503	Mer2	23	11	TDEISTDVSEANSEHSLMITETSSPFR	13	Mer2	0	1	GPGSMVAR	0	109	4	988.9602970724769	3951.8120824223915	988.959835795	3951.810237312484	0.4669024565606807		9102	JOW_594_XL1_XiViewer_spectra.mgf	JOW_594_XL1_XiViewer_spectra.mgf	1742		196.08479216	20.0 ppm		false	false				Self	TT
9102_891	StrepHop1K593A	265	246	LMFNDNVDEDYQPELFKDATFDK	20	StrepHop1K593A	647	642	AISVSKK	6	118	4	931.201569670313	3720.777172813736	931.2040031025	3720.786906542484	-2.6160403679245947		9102	JOW_594_XL1_XiViewer_spectra.mgf	JOW_594_XL1_XiViewer_spectra.mgf	1709		196.08479216	20.0 ppm		false	false				Self	TT
9102_1484	StrepHop1K593A	265	246	LMFNDNVDEDYQPELFKDATFDK	20	StrepHop1K593A	647	642	AISVSKK	6	108	3	1241.268499482999	3720.78366904836	1241.2695786766667	3720.786906629363	-0.8701334110484358		9102	JOW_594_XL1_XiViewer_spectra.mgf	JOW_594_XL1_XiViewer_spectra.mgf	1973		196.08479216	20.0 ppm		false	false				Self	TT
9102_1986	StrepHop1K593A	628	620	SSVVNDTIKAK	9	StrepHop1K593A	399	396	TCcmKSCcmRK	4	125	3	766.062400180167	2295.1653711398635	766.0631091066666	2295.1674979193626	-0.9266336775201617		9102	JOW_594_XL1_XiViewer_spectra.mgf	JOW_594_XL1_XiViewer_spectra.mgf	1557		196.08479216	20.0 ppm		false	false				Self	TT
9102_3529	StrepHop1K593A	628	620	SSVVNDTIKAK	9	StrepHop1K593A	399	396	TCcmKSCcmRK	4	109	3	766.062446589451	2295.165510367716	766.0631091066666	2295.1674979193626	-0.8659723739711338		9102	JOW_594_XL1_XiViewer_spectra.mgf	JOW_594_XL1_XiViewer_spectra.mgf	1923		196.08479216	20.0 ppm		false	false				Self	TT
9102_1662	StrepHop1K593A	628	620	SSVVNDTIKAK	9	Mer2	163	160	YNSKITR	4	200	4	560.307015884125	2237.198957668984	560.30766606	2237.2015583724838	-1.1624806402144592		9102	JOW_594_XL1_XiViewer_spectra.mgf	JOW_594_XL1_XiViewer_spectra.mgf	747		196.08479216	20.0 ppm		false	false				Between	TT
9102_2082	StrepHop1K593A	628	620	SSVVNDTIKAK	9	Mer2	163	160	YNSKITR	4	201	4	560.307228376792	2237.1998076396517	560.30766606	2237.2015583724838	-0.7825548062609786		9102	JOW_594_XL1_XiViewer_spectra.mgf	JOW_594_XL1_XiViewer_spectra.mgf	131		196.08479216	20.0 ppm		false	false				Between	TT
9102_3309	StrepHop1K593A	628	620	SSVVNDTIKAK	9	Mer2	163	160	YNSKITR	4	113	5	448.447534270673	2237.20128901897	448.447588124	2237.2015582856047	-0.12035868375924066		9102	JOW_594_XL1_XiViewer_spectra.mgf	JOW_594_XL1_XiViewer_spectra.mgf	1225		196.08479216	20.0 ppm		false	false				Between	TT
9102_937	StrepHop1K593A	239	226	FIIITQSLEPLPQKK	14	StrepHop1K593A	118	111	NYNKQNTSQNNSIK	8	123	4	901.4894882945309	3601.9288473106076	901.48487848	3601.910408052484	5.119299492406071		9102	JOW_594_XL1_XiViewer_spectra.mgf	JOW_594_XL1_XiViewer_spectra.mgf	2810		196.08479216	20.0 ppm		false	false				Self	TT
9102_959	StrepHop1K593A	609	608	RYDLDEYLEEDKSSVVNDTIK	2	StrepHop1K593A	273	269	RATLKVPTNLDNDAFDVGTLNTK	5	151	5	1046.7323377059379	5228.625306195295	1046.7272959919999	5228.600097625605	4.821284707099512		9102	JOW_594_XL1_XiViewer_spectra.mgf	JOW_594_XL1_XiViewer_spectra.mgf	636		196.08479216	20.0 ppm		false	false				Self	TT
9102_964	Mer2	108	94	SLNKFNQLLEQDAATNGNVK	15	Mer2	57	46	VTNAGALEESDKQILEWAGK	12	131	5	912.465064756719	4557.2889414492	912.467018762	4557.298711475604	-2.1438196226880324		9102	JOW_594_XL1_XiViewer_spectra.mgf	JOW_594_XL1_XiViewer_spectra.mgf	3269		196.08479216	20.0 ppm		false	false				Self	TT
9102_1004	StrepHop1K593A	527	527	KQLNVNHEYK	1	StrepHop1K593A	646	642	AISVSK	5	110	4	518.783311536719	2071.10414027936	518.783826855	2071.106201552484	-0.9952522582289938		9102	JOW_594_XL1_XiViewer_spectra.mgf	JOW_594_XL1_XiViewer_spectra.mgf	214		196.08479216	20.0 ppm		false	false				Self	TT
9102_2050	StrepHop1K593A	527	527	KQLNVNHEYK	1	StrepHop1K593A	646	642	AISVSKK	5	174	5	440.846390677217	2199.19557105169	440.847509352	2199.201164425605	-2.5433662028926682		9102	JOW_594_XL1_XiViewer_spectra.mgf	JOW_594_XL1_XiViewer_spectra.mgf	1183		196.08479216	20.0 ppm		false	false				Self	TT
9102_3217	StrepHop1K593A	527	527	KQLNVNHEYK	1	StrepHop1K593A	646	642	AISVSK	5	137	5	415.22812110766296	2071.10422320392	415.22851676	2071.106201465605	-0.9551715328038396		9102	JOW_594_XL1_XiViewer_spectra.mgf	JOW_594_XL1_XiViewer_spectra.mgf	635		196.08479216	20.0 ppm		false	false				Self	TT
9102_1401	StrepHop1K593A	294	292	HHKVALSVLSAATSSMEK	3	StrepHop1K593A	639	631	DFDESVPAKIR	9	102	4	842.688006618842	3366.722920607852	842.6883232975	3366.724187322484	-0.3762454426198794		9102	JOW_594_XL1_XiViewer_spectra.mgf	JOW_594_XL1_XiViewer_spectra.mgf	1335		196.08479216	20.0 ppm		false	false				Self	TT
9102_2495	StrepHop1K593A	201	198	KGNKNADPENETISLLDSRR	4	StrepHop1K593A	569	559	KQVESWLQDITNLRK	11	126	7	616.612024257519	4309.23323453448	616.6132009442857	4309.2414713418475	-1.9114285941016425		9102	JOW_594_XL1_XiViewer_spectra.mgf	JOW_594_XL1_XiViewer_spectra.mgf	1313		196.08479216	20.0 ppm		false	false				Self	TT
9102_1031	StrepHop1K593A	563	559	KQVESWLQDITNLRK	5	StrepHop1K593A	639	631	DFDESVPAKIR	9	170	5	666.7544934676561	3328.7360850038854	666.755586842	3328.7415518756047	-1.6423238735020453		9102	JOW_594_XL1_XiViewer_spectra.mgf	JOW_594_XL1_XiViewer_spectra.mgf	603		196.08479216	20.0 ppm		false	false				Self	TT
9102_1032	StrepHop1K593A	132	131	GKSTQADLLLDWLEK	2	StrepHop1K593A	124	115	QNTSQNNSIKIK	10	118	4	822.4338242320309	3285.7061910606076	822.4373969999999	3285.7204821324835	-4.349448455421969		9102	JOW_594_XL1_XiViewer_spectra.mgf	JOW_594_XL1_XiViewer_spectra.mgf	2224		196.08479216	20.0 ppm		false	false				Self	TT
9102_1310	Mer2	212	199	VLLSLSKDMHSLQTR	14	StrepHop1K593A	398	396	TCcmKSCcmR	3	129	5	547.682119712235	2733.37421622678	547.6817608160002	2733.3724217456056	0.6565081143180324		9102	JOW_594_XL1_XiViewer_spectra.mgf	JOW_594_XL1_XiViewer_spectra.mgf	219		196.08479216	20.0 ppm		false	false				Between	TT
9102_1315	Mer2	137	130	VSTAMLSKGDEK	8	Mer2	0	1	GPGSMVAR	0	152	3	745.708035438301	2234.1022769142655	745.70844337	2234.103500709363	-0.547779051827504		9102	JOW_594_XL1_XiViewer_spectra.mgf	JOW_594_XL1_XiViewer_spectra.mgf	63		196.08479216	20.0 ppm		false	false				Self	TT
9102_1316	Mer2	137	130	VSTAMLSKGDEK	8	Mer2	0	1	GPGSMVAR	0	122	4	559.532409667969	2234.10053280436	559.5331516225	2234.103500622484	-1.3284156813716648		9102	JOW_594_XL1_XiViewer_spectra.mgf	JOW_594_XL1_XiViewer_spectra.mgf	2819		196.08479216	20.0 ppm		false	false				Self	TT
9102_1778	Mer2	137	130	VSTAMLSKGDEK	8	Mer2	0	1	GPGSMoxVAR	0	141	3	751.0398159145931	2250.097618343142	751.04008157	2250.0984153093627	-0.3541917167634315		9102	JOW_594_XL1_XiViewer_spectra.mgf	JOW_594_XL1_XiViewer_spectra.mgf	2872		196.08479216	20.0 ppm		false	false				Self	TT
9102_3024	Mer2	137	130	VSTAMLSKGDEK	8	Mer2	0	1	GPGSMVAR	0	155	3	745.708502641078	2234.103678522597	745.70844337	2234.103500709363	0.0795904191882805		9102	JOW_594_XL1_XiViewer_spectra.mgf	JOW_594_XL1_XiViewer_spectra.mgf	2870		196.08479216	20.0 ppm		false	false				Self	TT
9102_3423	Mer2	137	130	VSTAMLSKGDEK	8	Mer2	0	1	GPGSMoxVAR	0	159	3	751.040522548217	2250.0997382440137	751.04008157	2250.0984153093627	0.5879452391692229		9102	JOW_594_XL1_XiViewer_spectra.mgf	JOW_594_XL1_XiViewer_spectra.mgf	3177		196.08479216	20.0 ppm		false	false				Self	TT
9102_1320	StrepHop1K593A	149	146	GVFKSIR	4	StrepHop1K593A	127	125	IKTLIR	3	173	4	437.02506700300796	1744.071162144516	437.0253571875	1744.072322882484	-0.665533162181311		9102	JOW_594_XL1_XiViewer_spectra.mgf	JOW_594_XL1_XiViewer_spectra.mgf	3473		196.08479216	20.0 ppm		false	false				Self	TT
9102_3026	StrepHop1K593A	149	146	GVFKSIR	4	StrepHop1K593A	126	125	IKTLIR	2	168	4	437.02533231042196	1744.072223374172	437.0253571875	1744.072322882484	-0.057055152373495815		9102	JOW_594_XL1_XiViewer_spectra.mgf	JOW_594_XL1_XiViewer_spectra.mgf	2747		196.08479216	20.0 ppm		false	false				Self	TT
9102_1324	Mer2	137	130	VSTAMLSKGDEK	8	Mer2	82	80	LIKVLNENSK	3	114	4	655.35684818451	2617.398286870524	655.357192875	2617.399665632484	-0.5267678368513689		9102	JOW_594_XL1_XiViewer_spectra.mgf	JOW_594_XL1_XiViewer_spectra.mgf	2430		196.08479216	20.0 ppm		false	false				Self	TT
9102_2295	StrepHop1K593A	402	402	KTLHGICcmYGNFLHSSIEK	1	StrepHop1K593A	396	390	AATVLKTCcmK	7	172	6	549.289799476722	3289.695138059058	549.2897990933333	3289.6951357587254	0.0006992540519163864		9102	JOW_594_XL1_XiViewer_spectra.mgf	JOW_594_XL1_XiViewer_spectra.mgf	2114		196.08479216	20.0 ppm		false	false				Self	TT
9102_1333	Mer2	43	38	SIFSHSGKVTNAGALEESDK	6	Mer2	82	80	LIKVLNENSK	3	136	4	858.201849716834	3428.7782929998198	858.2019577675	3428.7787252024837	-0.12605148903620614		9102	JOW_594_XL1_XiViewer_spectra.mgf	JOW_594_XL1_XiViewer_spectra.mgf	429		196.08479216	20.0 ppm		false	false				Self	TT
9102_1349	Mer2	209	199	VLLSLSKDMHSLQTR	11	Mer2	163	160	YNSKITR	4	209	4	701.882423748784	2803.50058912762	701.8826378	2803.501445332484	-0.3054055367867222		9102	JOW_594_XL1_XiViewer_spectra.mgf	JOW_594_XL1_XiViewer_spectra.mgf	41		196.08479216	20.0 ppm		false	false				Self	TT
9102_2327	Mer2	209	199	VLLSLSKDMHSLQTR	11	Mer2	163	160	YNSKITR	4	165	4	701.8845093129511	2803.508931384288	701.8826378	2803.501445332484	2.670250738339581		9102	JOW_594_XL1_XiViewer_spectra.mgf	JOW_594_XL1_XiViewer_spectra.mgf	928		196.08479216	20.0 ppm		false	false				Self	TT
9102_1361	StrepHop1K593A	201	199	GNKNADPENETISLLDSR	3	StrepHop1K593A	63	60	TETKTEITTEQSQK	4	192	4	948.715767685863	3790.833964875936	948.7158918225	3790.834461422484	-0.13098608045759774		9102	JOW_594_XL1_XiViewer_spectra.mgf	JOW_594_XL1_XiViewer_spectra.mgf	2295		196.08479216	20.0 ppm		false	false				Self	TT
9102_1376	Mer2	212	199	VLLSLSKDMHSLQTR	14	StrepHop1K593A	268	263	DATFDKR	6	194	5	555.8945802868151	2774.4365190996805	555.894978594	2774.438510635605	-0.7178158451719883		9102	JOW_594_XL1_XiViewer_spectra.mgf	JOW_594_XL1_XiViewer_spectra.mgf	594		196.08479216	20.0 ppm		false	false				Between	TT
9102_1379	Mer2	212	199	VLLSLSKDMHSLQTR	14	StrepHop1K593A	268	263	DATFDKR	6	198	4	694.617798918699	2774.44208980728	694.6169041475	2774.438510722484	1.290021307795909		9102	JOW_594_XL1_XiViewer_spectra.mgf	JOW_594_XL1_XiViewer_spectra.mgf	3197		196.08479216	20.0 ppm		false	false				Between	TT
9102_2405	Mer2	212	199	VLLSLSKDMHSLQTR	14	StrepHop1K593A	268	263	DATFDKR	6	146	5	555.897100582123	2774.44912057622	555.894978594	2774.438510635605	3.824175801552482		9102	JOW_594_XL1_XiViewer_spectra.mgf	JOW_594_XL1_XiViewer_spectra.mgf	385		196.08479216	20.0 ppm		false	false				Between	TT
9102_3074	Mer2	212	199	VLLSLSKDMHSLQTR	14	StrepHop1K593A	268	263	DATFDKR	6	164	4	694.617487794372	2774.440845309972	694.6169041475	2774.438510722484	0.8414630487832383		9102	JOW_594_XL1_XiViewer_spectra.mgf	JOW_594_XL1_XiViewer_spectra.mgf	3378		196.08479216	20.0 ppm		false	false				Between	TT
9102_3075	Mer2	212	199	VLLSLSKDMHSLQTR	14	StrepHop1K593A	268	263	DATFDKR	6	196	5	555.8954203553479	2774.4407194423447	555.894978594	2774.438510635605	0.7961274799947353		9102	JOW_594_XL1_XiViewer_spectra.mgf	JOW_594_XL1_XiViewer_spectra.mgf	2815		196.08479216	20.0 ppm		false	false				Between	TT
9102_1380	Mer2	97	94	SLNKFNQLLEQDAATNGNVK	4	Mer2	163	160	YNSKITR	4	117	3	1094.2359852955522	3279.686126486019	1094.2355316133333	3279.6847654393623	0.41499313319803727		9102	JOW_594_XL1_XiViewer_spectra.mgf	JOW_594_XL1_XiViewer_spectra.mgf	792		196.08479216	20.0 ppm		false	false				Self	TT
9102_2404	Mer2	97	94	SLNKFNQLLEQDAATNGNVK	4	Mer2	163	160	YNSKITR	4	122	3	1094.237741613048	3279.691395438507	1094.2355316133333	3279.6847654393623	2.0215354885155206		9102	JOW_594_XL1_XiViewer_spectra.mgf	JOW_594_XL1_XiViewer_spectra.mgf	1715		196.08479216	20.0 ppm		false	false				Self	TT
9102_1390	StrepHop1K593A	569	559	KQVESWLQDITNLRK	11	Mer2	255	255	KSVPPPR	1	127	5	567.51956468776	2832.561441104405	567.519478274	2832.561009035605	0.15253644971158542		9102	JOW_594_XL1_XiViewer_spectra.mgf	JOW_594_XL1_XiViewer_spectra.mgf	2740		196.08479216	20.0 ppm		false	false				Between	TT
9102_3095	StrepHop1K593A	559	559	KQVESWLQDITNLRK	1	StrepHop1K593A	646	642	AISVSKK	5	169	5	557.916960059008	2784.548417960645	557.917231594	2784.549775635605	-0.4875743187077127		9102	JOW_594_XL1_XiViewer_spectra.mgf	JOW_594_XL1_XiViewer_spectra.mgf	1283		196.08479216	20.0 ppm		false	false				Self	TT
9102_1392	Mer2	45	38	SIFSHSGKVTNAGALEESDK	8	Mer2	77	66	LELESMELRENSDKLIK	12	101	6	720.700288971929	4318.1580750303	720.7012527166668	4318.163857498726	-1.3391035211159883		9102	JOW_594_XL1_XiViewer_spectra.mgf	JOW_594_XL1_XiViewer_spectra.mgf	2871		196.08479216	20.0 ppm		false	false				Self	TT
9102_3084	StrepHop1K593A	569	559	KQVESWLQDITNLRK	11	StrepHop1K593A	110	108	VEKNYNK	3	122	5	590.317321777344	2946.5502265523246	590.318539966	2946.556317495605	-2.0671396111804685		9102	JOW_594_XL1_XiViewer_spectra.mgf	JOW_594_XL1_XiViewer_spectra.mgf	3048		196.08479216	20.0 ppm		false	false				Self	TT
9102_1402	StrepHop1K593A	422	420	CcmFTCcmIFGPSLDTK	3	StrepHop1K593A	527	527	KQLNVNHEYK	1	149	3	1005.1555319384261	3012.444766414641	1005.1563967633333	3012.4473608893627	-0.861251471279544		9102	JOW_594_XL1_XiViewer_spectra.mgf	JOW_594_XL1_XiViewer_spectra.mgf	722		196.08479216	20.0 ppm		false	false				Self	TT
9102_2443	StrepHop1K593A	422	420	CcmFTCcmIFGPSLDTK	3	StrepHop1K593A	527	527	KQLNVNHEYK	1	154	3	1005.154537796179	3012.4417839878997	1005.1563967633333	3012.4473608893627	-1.8512859462303493		9102	JOW_594_XL1_XiViewer_spectra.mgf	JOW_594_XL1_XiViewer_spectra.mgf	3078		196.08479216	20.0 ppm		false	false				Self	TT
9102_3125	StrepHop1K593A	435	433	WSKFQDLMMIR	3	StrepHop1K593A	630	629	AKDFDESVPAK	2	103	4	714.856030473224	2855.39501602538	714.856931415	2855.3986197924837	-1.2620889703064835		9102	JOW_594_XL1_XiViewer_spectra.mgf	JOW_594_XL1_XiViewer_spectra.mgf	1705		196.08479216	20.0 ppm		false	false				Self	TT
9102_2483	Mer2	212	199	VLLSLSKDMHSLQTR	14	StrepHop1K593A	651	649	TLKSNW	3	146	4	668.6084822876049	2670.4048232829036	668.6113561675	2670.416318802484	-4.304766825861974		9102	JOW_594_XL1_XiViewer_spectra.mgf	JOW_594_XL1_XiViewer_spectra.mgf	2439		196.08479216	20.0 ppm		false	false				Between	TT
9102_1493	StrepHop1K593A	559	559	KQVESWLQDITNLRK	1	StrepHop1K593A	651	649	TLKSNW	3	103	4	701.129299082401	2800.4880904620877	701.1290703375	2800.487175482484	0.326721583215767		9102	JOW_594_XL1_XiViewer_spectra.mgf	JOW_594_XL1_XiViewer_spectra.mgf	1704		196.08479216	20.0 ppm		false	false				Self	TT
9102_3137	StrepHop1K593A	559	559	KQVESWLQDITNLRK	1	StrepHop1K593A	651	649	TLKSNW	3	138	4	701.128652157122	2800.485502760972	701.1290703375	2800.487175482484	-0.5972966156270664		9102	JOW_594_XL1_XiViewer_spectra.mgf	JOW_594_XL1_XiViewer_spectra.mgf	1707		196.08479216	20.0 ppm		false	false				Self	TT
9102_1428	StrepHop1K593A	569	559	KQVESWLQDITNLRK	11	Mer2	0	1	GPGSMoxVAR	0	126	4	711.6262561046201	2842.4759185509643	711.6262661775	2842.475958842484	-0.014174797030624381		9102	JOW_594_XL1_XiViewer_spectra.mgf	JOW_594_XL1_XiViewer_spectra.mgf	561		196.08479216	20.0 ppm		false	false				Between	TT
9102_1435	StrepHop1K593A	559	559	KQVESWLQDITNLRK	1	StrepHop1K593A	126	125	IKTLIR	2	102	5	560.127319320831	2795.60021426976	560.1277055840001	2795.6021455856053	-0.6908407365896291		9102	JOW_594_XL1_XiViewer_spectra.mgf	JOW_594_XL1_XiViewer_spectra.mgf	650		196.08479216	20.0 ppm		false	false				Self	TT
9102_1440	StrepHop1K593A	559	559	KQVESWLQDITNLRK	1	StrepHop1K593A	150	146	GVFKSIR	5	138	5	572.7224728065011	2858.5759816981104	572.722608286	2858.5766590956046	-0.2369702040507877		9102	JOW_594_XL1_XiViewer_spectra.mgf	JOW_594_XL1_XiViewer_spectra.mgf	809		196.08479216	20.0 ppm		false	false				Self	TT
9102_2518	StrepHop1K593A	559	559	KQVESWLQDITNLRK	1	StrepHop1K593A	150	146	GVFKSIR	5	109	5	572.722219893024	2858.574717130725	572.722608286	2858.5766590956046	-0.6793467908424948		9102	JOW_594_XL1_XiViewer_spectra.mgf	JOW_594_XL1_XiViewer_spectra.mgf	2131		196.08479216	20.0 ppm		false	false				Self	TT
9102_3113	StrepHop1K593A	559	559	KQVESWLQDITNLRK	1	StrepHop1K593A	150	146	GVFKSIR	5	105	5	572.722222433546	2858.574729833335	572.722608286	2858.5766590956046	-0.6749031072868148		9102	JOW_594_XL1_XiViewer_spectra.mgf	JOW_594_XL1_XiViewer_spectra.mgf	559		196.08479216	20.0 ppm		false	false				Self	TT
9102_1462	StrepHop1K593A	435	433	WSKFQDLMMIRK	3	StrepHop1K593A	639	631	DFDESVPAKIR	9	118	5	611.71633174954	3053.545276413305	611.716612636	3053.546680845605	-0.4599347730821987		9102	JOW_594_XL1_XiViewer_spectra.mgf	JOW_594_XL1_XiViewer_spectra.mgf	1713		196.08479216	20.0 ppm		false	false				Self	TT
9102_1465	StrepHop1K593A	435	433	WSKFQDLMMIRK	3	StrepHop1K593A	639	631	DFDESVPAKIR	9	101	4	764.393806491635	3053.546120099024	764.3939467	3053.546680932484	-0.1836662473469448		9102	JOW_594_XL1_XiViewer_spectra.mgf	JOW_594_XL1_XiViewer_spectra.mgf	1998		196.08479216	20.0 ppm		false	false				Self	TT
9102_1526	StrepHop1K593A	435	433	WSKFQDLMMIR	3	StrepHop1K593A	639	631	DFDESVPAKIR	9	171	4	732.369858864219	2925.45032958936	732.37020596	2925.451717972484	-0.4745876048261965		9102	JOW_594_XL1_XiViewer_spectra.mgf	JOW_594_XL1_XiViewer_spectra.mgf	3582		196.08479216	20.0 ppm		false	false				Self	TT
9102_3118	StrepHop1K593A	435	433	WSKFQDLMMIRK	3	StrepHop1K593A	639	631	DFDESVPAKIR	9	109	5	611.716722903957	3053.54723218539	611.716612636	3053.546680845605	0.18055718240434865		9102	JOW_594_XL1_XiViewer_spectra.mgf	JOW_594_XL1_XiViewer_spectra.mgf	2429		196.08479216	20.0 ppm		false	false				Self	TT
9102_1469	StrepHop1K593A	132	131	GKSTQADLLLDWLEK	2	StrepHop1K593A	117	111	NYNKQNTSQNNSIK	7	139	3	1188.935877240147	3563.7858023198037	1188.9358103066668	3563.785601519363	0.056344702861544194		9102	JOW_594_XL1_XiViewer_spectra.mgf	JOW_594_XL1_XiViewer_spectra.mgf	167		196.08479216	20.0 ppm		false	false				Self	TT
9102_2543	StrepHop1K593A	132	131	GKSTQADLLLDWLEK	2	StrepHop1K593A	117	111	NYNKQNTSQNNSIK	7	144	3	1188.937187390975	3563.7897327722876	1188.9358103066668	3563.785601519363	1.159231611168376		9102	JOW_594_XL1_XiViewer_spectra.mgf	JOW_594_XL1_XiViewer_spectra.mgf	1838		196.08479216	20.0 ppm		false	false				Self	TT
9102_3502	StrepHop1K593A	132	131	GKSTQADLLLDWLEK	2	StrepHop1K593A	117	111	NYNKQNTSQNNSIK	7	157	4	891.9526294467281	3563.7814119193963	891.953676825	3563.785601432484	-1.175579441671048		9102	JOW_594_XL1_XiViewer_spectra.mgf	JOW_594_XL1_XiViewer_spectra.mgf	176		196.08479216	20.0 ppm		false	false				Self	TT
9102_1501	Mer2	141	138	GDEKK	4	Mer2	141	138	GDEKK	4	109	3	449.89421563384104	1346.6608175008862	449.89653392	1346.6677723593632	-5.1644946287063185		9102	JOW_594_XL1_XiViewer_spectra.mgf	JOW_594_XL1_XiViewer_spectra.mgf	3021		392.16958432	20.0 ppm		false	false				Self	TT
9102_1995	Mer2	141	130	VSTAMLSKGDEKK	12	Mer2	141	138	GDEKK	4	138	3	722.3744507435339	2164.1015228299643	722.3754586499998	2164.104546549362	-1.3972150294723564		9102	JOW_594_XL1_XiViewer_spectra.mgf	JOW_594_XL1_XiViewer_spectra.mgf	3319		196.08479216	20.0 ppm		false	false				Self	TT
9102_1515	Mer2	182	181	CcmTQEMLFNVGSQLEDVHK	2	Mer2	0	1	GPGSMVAR	0	104	3	1035.490220098987	3103.4488308963237	1035.4914506466666	3103.4525225393627	-1.189527795965318		9102	JOW_594_XL1_XiViewer_spectra.mgf	JOW_594_XL1_XiViewer_spectra.mgf	957		196.08479216	20.0 ppm		false	false				Self	TT
9102_2612	Mer2	182	181	CcmTQEMLFNVGSQLEDVHK	2	Mer2	0	1	GPGSMVAR	0	173	4	776.870594934481	3103.453273870408	776.87040708	3103.4525224524837	0.24212322205171954		9102	JOW_594_XL1_XiViewer_spectra.mgf	JOW_594_XL1_XiViewer_spectra.mgf	3223		196.08479216	20.0 ppm		false	false				Self	TT
9102_2613	Mer2	182	181	CcmTQEMLFNVGSQLEDVHK	2	Mer2	0	1	GPGSMVAR	0	142	3	1035.491614856089	3103.45301516763	1035.4914506466666	3103.4525225393627	0.15873555778953174		9102	JOW_594_XL1_XiViewer_spectra.mgf	JOW_594_XL1_XiViewer_spectra.mgf	3151		196.08479216	20.0 ppm		false	false				Self	TT
9102_1524	Mer2	117	114	TLIKDLASQIENQLDK	4	Mer2	90	83	VLNENSKTLCcmK	8	133	4	833.195965523207	3328.7547562253117	833.1959811425	3328.754818702484	-0.018768931862092636		9102	JOW_594_XL1_XiViewer_spectra.mgf	JOW_594_XL1_XiViewer_spectra.mgf	174		196.08479216	20.0 ppm		false	false				Self	TT
9102_2638	Mer2	117	114	TLIKDLASQIENQLDK	4	Mer2	90	83	VLNENSKTLCcmK	8	124	4	833.196166921557	3328.755561818712	833.1959811425	3328.754818702484	0.22324150275277987		9102	JOW_594_XL1_XiViewer_spectra.mgf	JOW_594_XL1_XiViewer_spectra.mgf	2235		196.08479216	20.0 ppm		false	false				Self	TT
9102_1528	Mer2	65	58	QILEWAGKLELESMELRENSDK	8	Mer2	0	1	GPGSMVAR	0	156	4	897.7003827358091	3586.77242507572	897.7012676625	3586.7759647824837	-0.9868770166744179		9102	JOW_594_XL1_XiViewer_spectra.mgf	JOW_594_XL1_XiViewer_spectra.mgf	3551		196.08479216	20.0 ppm		false	false				Self	TT
9102_2695	Mer2	65	58	QILEWAGKLELESMELR	8	Mer2	0	1	GPGSMVAR	0	182	4	754.3919112386881	3013.538539087236	754.391404	3013.5365101324837	0.673280295620241		9102	JOW_594_XL1_XiViewer_spectra.mgf	JOW_594_XL1_XiViewer_spectra.mgf	743		196.08479216	20.0 ppm		false	false				Self	TT
9102_1539	StrepHop1K593A	132	131	GKSTQADLLLDWLEK	2	StrepHop1K593A	268	263	DATFDKR	6	145	4	691.858862033125	2763.406342264984	691.859256985	2763.407922072484	-0.5716881273569618		9102	JOW_594_XL1_XiViewer_spectra.mgf	JOW_594_XL1_XiViewer_spectra.mgf	2905		196.08479216	20.0 ppm		false	false				Self	TT
9102_1542	StrepHop1K593A	431	420	CcmFTCcmIFGPSLDTK	12	Mer2	0	1	GPGSMVAR	0	128	3	839.063762655795	2514.169458566748	839.0641212566667	2514.170534369363	-0.4278956420810374		9102	JOW_594_XL1_XiViewer_spectra.mgf	JOW_594_XL1_XiViewer_spectra.mgf	2068		196.08479216	20.0 ppm		false	false				Between	TT
9102_1550	StrepHop1K593A	422	420	CcmFTCcmIFGPSLDTK	3	StrepHop1K593A	651	649	TLKSNW	3	101	3	830.399747712083	2488.177413735612	830.3994983366665	2488.1766656093623	0.3006724803583389		9102	JOW_594_XL1_XiViewer_spectra.mgf	JOW_594_XL1_XiViewer_spectra.mgf	566		196.08479216	20.0 ppm		false	false				Self	TT
9102_1551	StrepHop1K593A	422	420	CcmFTCcmIFGPSLDTK	3	StrepHop1K593A	651	649	TLKSNW	3	107	2	1245.0950796178552	2488.1756063019525	1245.095609315	2488.1766656962423	-0.425771330618959		9102	JOW_594_XL1_XiViewer_spectra.mgf	JOW_594_XL1_XiViewer_spectra.mgf	1057		196.08479216	20.0 ppm		false	false				Self	TT
9102_2698	StrepHop1K593A	422	420	CcmFTCcmIFGPSLDTK	3	StrepHop1K593A	651	649	TLKSNW	3	141	3	830.399419166157	2488.176428097834	830.3994983366665	2488.1766656093623	-0.09545605482715429		9102	JOW_594_XL1_XiViewer_spectra.mgf	JOW_594_XL1_XiViewer_spectra.mgf	3022		196.08479216	20.0 ppm		false	false				Self	TT
9102_2699	StrepHop1K593A	422	420	CcmFTCcmIFGPSLDTK	3	StrepHop1K593A	651	649	TLKSNW	3	104	2	1245.095140295966	2488.1757276581743	1245.095609315	2488.1766656962423	-0.3769981773704334		9102	JOW_594_XL1_XiViewer_spectra.mgf	JOW_594_XL1_XiViewer_spectra.mgf	2551		196.08479216	20.0 ppm		false	false				Self	TT
9102_1554	StrepHop1K593A	132	131	GKSTQADLLLDWLEK	2	StrepHop1K593A	651	649	TLKSNW	3	183	3	887.469315890283	2659.386118270212	887.4691865466666	2659.3857302393626	0.14590995398794604		9102	JOW_594_XL1_XiViewer_spectra.mgf	JOW_594_XL1_XiViewer_spectra.mgf	1786		196.08479216	20.0 ppm		false	false				Self	TT
9102_2702	StrepHop1K593A	132	131	GKSTQADLLLDWLEK	2	StrepHop1K593A	651	649	TLKSNW	3	129	3	887.470483227456	2659.389620281731	887.4691865466666	2659.3857302393626	1.4627597358588396		9102	JOW_594_XL1_XiViewer_spectra.mgf	JOW_594_XL1_XiViewer_spectra.mgf	1270		196.08479216	20.0 ppm		false	false				Self	TT
9102_3189	StrepHop1K593A	122	111	NYNKQNTSQNNSIK	12	Mer2	255	255	KSVPPPR	1	140	4	657.8426937756759	2627.3416692351875	657.842669945	2627.341573912484	0.036281047179844796		9102	JOW_594_XL1_XiViewer_spectra.mgf	JOW_594_XL1_XiViewer_spectra.mgf	2986		196.08479216	20.0 ppm		false	false				Between	TT
9102_1598	Mer2	273	273	SSSPTLSTSQNHNSEDNDDASHRLK	1	Mer2	255	255	KSVPPPR	1	139	4	926.4471478089861	3701.759485368428	926.44801856	3701.762968372484	-0.940904127468517		9102	JOW_594_XL1_XiViewer_spectra.mgf	JOW_594_XL1_XiViewer_spectra.mgf	2989		196.08479216	20.0 ppm		false	false				Self	TT
9102_3188	Mer2	273	273	SSSPTLSTSQNHNSEDNDDASHR	1	Mer2	255	255	KSVPPPR	1	106	4	866.1519855109959	3460.5788361764676	866.1532618375	3460.583941482484	-1.4752729894238876		9102	JOW_594_XL1_XiViewer_spectra.mgf	JOW_594_XL1_XiViewer_spectra.mgf	2196		196.08479216	20.0 ppm		false	false				Self	TT
9102_1596	Mer2	274	273	SSSPTLSTSQNHNSEDNDDASHRLK	2	Mer2	255	255	KSVPPPR	1	126	5	741.361154820991	3701.76939177056	741.3598701239999	3701.7629682856045	1.7352502066200342		9102	JOW_594_XL1_XiViewer_spectra.mgf	JOW_594_XL1_XiViewer_spectra.mgf	2675		196.08479216	20.0 ppm		false	false				Self	TT
9102_1597	StrepHop1K593A	117	111	NYNKQNTSQNNSIK	7	Mer2	163	160	YNSKITR	4	198	4	683.094820782163	2728.3501772611357	683.0954931675	2728.3528668024837	-0.9857747436982479		9102	JOW_594_XL1_XiViewer_spectra.mgf	JOW_594_XL1_XiViewer_spectra.mgf	1142		196.08479216	20.0 ppm		false	false				Between	TT
9102_1609	StrepHop1K593A	122	111	NYNKQNTSQNNSIK	12	StrepHop1K593A	395	390	AATVLKTCcmK	6	148	4	710.6135886848759	2838.4252488719876	710.6146270975	2838.429402522484	-1.4633622709446936		9102	JOW_594_XL1_XiViewer_spectra.mgf	JOW_594_XL1_XiViewer_spectra.mgf	297		196.08479216	20.0 ppm		false	false				Self	TT
9102_3209	StrepHop1K593A	122	111	NYNKQNTSQNNSIK	12	StrepHop1K593A	395	390	AATVLKTCcmK	6	121	4	710.6147850402789	2838.4300342935994	710.6146270975	2838.429402522484	0.22257770965203638		9102	JOW_594_XL1_XiViewer_spectra.mgf	JOW_594_XL1_XiViewer_spectra.mgf	328		196.08479216	20.0 ppm		false	false				Self	TT
9102_3174	Mer2	286	273	SSSPTLSTSQNHNSEDNDDASHR	14	Mer2	0	1	GPGSMoxVAR	0	139	4	868.6305536717	3470.493108819284	868.6319992675	3470.4988912024837	-1.6661533056574627		9102	JOW_594_XL1_XiViewer_spectra.mgf	JOW_594_XL1_XiViewer_spectra.mgf	3315		196.08479216	20.0 ppm		false	false				Self	TT
9102_1616	Mer2	165	160	YNSKITR	6	StrepHop1K593A	647	642	AISVSKK	6	190	4	453.010363401353	1808.012347737896	453.0111754075	1808.015595762484	-1.7964582803154188		9102	JOW_594_XL1_XiViewer_spectra.mgf	JOW_594_XL1_XiViewer_spectra.mgf	2796		196.08479216	20.0 ppm		false	false				Between	TT
9102_1625	StrepHop1K593A	647	640	IRAISVSKK	8	Mer2	165	160	YNSKITR	6	177	5	416.447047396719	2077.1988546492	416.44743058000006	2077.200770565605	-0.9223549463645855		9102	JOW_594_XL1_XiViewer_spectra.mgf	JOW_594_XL1_XiViewer_spectra.mgf	221		196.08479216	20.0 ppm		false	false				Between	TT
9102_2047	Mer2	165	160	YNSKITR	6	StrepHop1K593A	647	642	AISVSKK	6	137	4	453.01046968720993	1808.0127728813238	453.0111754075	1808.015595762484	-1.5613146074865993		9102	JOW_594_XL1_XiViewer_spectra.mgf	JOW_594_XL1_XiViewer_spectra.mgf	1964		196.08479216	20.0 ppm		false	false				Between	TT
9102_2048	Mer2	165	160	YNSKITR	6	StrepHop1K593A	647	642	AISVSKK	6	195	3	603.6788783639261	1808.0148056911412	603.67914175	1808.015595849363	-0.43703064492539223		9102	JOW_594_XL1_XiViewer_spectra.mgf	JOW_594_XL1_XiViewer_spectra.mgf	1657		196.08479216	20.0 ppm		false	false				Between	TT
9102_3223	Mer2	165	160	YNSKITR	6	StrepHop1K593A	647	642	AISVSKK	6	220	4	453.01102667437004	1808.0150008299643	453.0111754075	1808.015595762484	-0.32905275882757473		9102	JOW_594_XL1_XiViewer_spectra.mgf	JOW_594_XL1_XiViewer_spectra.mgf	2524		196.08479216	20.0 ppm		false	false				Between	TT
9102_3224	Mer2	165	160	YNSKITR	6	StrepHop1K593A	647	642	AISVSKK	6	240	3	603.6791864064791	1808.0157298188003	603.67914175	1808.015595849363	0.07409750089360381		9102	JOW_594_XL1_XiViewer_spectra.mgf	JOW_594_XL1_XiViewer_spectra.mgf	1499		196.08479216	20.0 ppm		false	false				Between	TT
9102_1622	Mer2	255	255	KSVPPPR	1	Mer2	256	256	SVPPPR	1	143	3	543.318354054441	1626.933232762686	543.3141342666668	1626.9205733993633	7.7811809191174985		9102	JOW_594_XL1_XiViewer_spectra.mgf	JOW_594_XL1_XiViewer_spectra.mgf	248		196.08479216	20.0 ppm		false	false				Self	TT
9102_2049	Mer2	255	255	KSVPPPR	1	Mer2	256	256	SVPPPR	1	169	3	543.313549115913	1626.918817947102	543.3141342666668	1626.9205733993633	-1.0790030502730896		9102	JOW_594_XL1_XiViewer_spectra.mgf	JOW_594_XL1_XiViewer_spectra.mgf	1292		196.08479216	20.0 ppm		false	false				Self	TT
9102_3220	Mer2	255	255	KSVPPPR	1	Mer2	256	256	SVPPPR	1	156	3	543.314294133491	1626.921052999836	543.3141342666668	1626.9205733993633	0.2947903423276471		9102	JOW_594_XL1_XiViewer_spectra.mgf	JOW_594_XL1_XiViewer_spectra.mgf	2002		196.08479216	20.0 ppm		false	false				Self	TT
9102_3228	Mer2	255	255	KSVPPPR	1	Mer2	256	256	SVPPPR	1	147	3	543.3152311862831	1626.9238641582122	543.3141342666668	1626.9205733993633	2.0226917666658832		9102	JOW_594_XL1_XiViewer_spectra.mgf	JOW_594_XL1_XiViewer_spectra.mgf	431		196.08479216	20.0 ppm		false	false				Self	TT
9102_3246	Mer2	255	255	KSVPPPR	1	Mer2	256	256	SVPPPR	1	143	3	543.315105113361	1626.9234859394462	543.3141342666668	1626.9205733993633	1.7902165173332865		9102	JOW_594_XL1_XiViewer_spectra.mgf	JOW_594_XL1_XiViewer_spectra.mgf	1944		196.08479216	20.0 ppm		false	false				Self	TT
9102_3257	Mer2	255	255	KSVPPPR	1	Mer2	256	256	SVPPPR	1	124	3	543.314233991595	1626.920872574148	543.3141342666668	1626.9205733993633	0.1838902215497954		9102	JOW_594_XL1_XiViewer_spectra.mgf	JOW_594_XL1_XiViewer_spectra.mgf	803		196.08479216	20.0 ppm		false	false				Self	TT
9102_1623	StrepHop1K593A	527	527	KQLNVNHEYK	1	StrepHop1K593A	396	390	AATVLKTCcmK	7	183	5	492.66769703114403	2458.302102821325	492.667321754	2458.300226435605	0.7632858265130137		9102	JOW_594_XL1_XiViewer_spectra.mgf	JOW_594_XL1_XiViewer_spectra.mgf	2360		196.08479216	20.0 ppm		false	false				Self	TT
9102_3248	StrepHop1K593A	527	527	KQLNVNHEYK	1	StrepHop1K593A	396	390	AATVLKTCcmK	7	159	5	492.667542502846	2458.301330179835	492.667321754	2458.300226435605	0.4489867503378528		9102	JOW_594_XL1_XiViewer_spectra.mgf	JOW_594_XL1_XiViewer_spectra.mgf	114		196.08479216	20.0 ppm		false	false				Self	TT
9102_3250	StrepHop1K593A	527	527	KQLNVNHEYK	1	StrepHop1K593A	396	390	AATVLKTCcmK	7	135	4	615.581879967664	2458.29841400314	615.5823330975	2458.300226522484	-0.7373059338438439		9102	JOW_594_XL1_XiViewer_spectra.mgf	JOW_594_XL1_XiViewer_spectra.mgf	2625		196.08479216	20.0 ppm		false	false				Self	TT
9102_1626	Mer2	141	130	VSTAMLSKGDEKK	12	Mer2	163	160	YNSKITR	4	114	4	618.329320538498	2469.288176286476	618.329706805	2469.289721352484	-0.6257127281015231		9102	JOW_594_XL1_XiViewer_spectra.mgf	JOW_594_XL1_XiViewer_spectra.mgf	71		196.08479216	20.0 ppm		false	false				Self	TT
9102_1627	Mer2	141	130	VSTAMLSKGDEKK	12	Mer2	165	160	YNSKITR	6	135	5	494.86488808307803	2469.288058080995	494.86522072	2469.2897212656053	-0.6735477800876912		9102	JOW_594_XL1_XiViewer_spectra.mgf	JOW_594_XL1_XiViewer_spectra.mgf	2992		196.08479216	20.0 ppm		false	false				Self	TT
9102_3226	StrepHop1K593A	527	527	KQLNVNHEYK	1	StrepHop1K593A	647	642	AISVSKK	6	165	5	440.847445300923	2199.20084417022	440.847509352	2199.201164425605	-0.1456235064031687		9102	JOW_594_XL1_XiViewer_spectra.mgf	JOW_594_XL1_XiViewer_spectra.mgf	3010		196.08479216	20.0 ppm		false	false				Self	TT
9102_3254	StrepHop1K593A	527	527	KQLNVNHEYK	1	StrepHop1K593A	647	640	IRAISVSKK	8	165	6	412.40502192693606	2468.3864727603423	412.4049996716667	2468.3863392287262	0.0540967246120322		9102	JOW_594_XL1_XiViewer_spectra.mgf	JOW_594_XL1_XiViewer_spectra.mgf	3089		196.08479216	20.0 ppm		false	false				Self	TT
9102_3260	StrepHop1K593A	395	390	AATVLKTCcmK	6	Mer2	163	160	YNSKITR	4	124	3	690.04520261839	2067.1137784545326	690.0454957533334	2067.114657859363	-0.425426246683274		9102	JOW_594_XL1_XiViewer_spectra.mgf	JOW_594_XL1_XiViewer_spectra.mgf	2547		196.08479216	20.0 ppm		false	false				Between	TT
9102_1635	StrepHop1K593A	647	640	IRAISVSKK	8	StrepHop1K593A	647	642	AISVSKK	6	167	5	386.64268257539703	1928.17703054259	386.642925322	1928.1782442756048	-0.6294713771242789		9102	JOW_594_XL1_XiViewer_spectra.mgf	JOW_594_XL1_XiViewer_spectra.mgf	2348		196.08479216	20.0 ppm		false	false				Self	TT
9102_1639	Mer2	93	90	TLCcmKSLNK	4	Mer2	163	160	YNSKITR	4	100	4	510.778309229837	2039.0841310518322	510.77811588	2039.083357652484	0.37928775461197184		9102	JOW_594_XL1_XiViewer_spectra.mgf	JOW_594_XL1_XiViewer_spectra.mgf	944		196.08479216	20.0 ppm		false	false				Self	TT
9102_1646	Mer2	89	83	VLNENSKTLCcmK	7	Mer2	165	160	YNSKITR	6	103	4	596.3162310657569	2381.2358183955116	596.316599445	2381.2372919124837	-0.6188030806756648		9102	JOW_594_XL1_XiViewer_spectra.mgf	JOW_594_XL1_XiViewer_spectra.mgf	1038		196.08479216	20.0 ppm		false	false				Self	TT
9102_3279	Mer2	90	83	VLNENSKTLCcmK	8	Mer2	163	160	YNSKITR	4	132	4	596.3162186838659	2381.2357688679476	596.316599445	2381.2372919124837	-0.6396021686775232		9102	JOW_594_XL1_XiViewer_spectra.mgf	JOW_594_XL1_XiViewer_spectra.mgf	1344		196.08479216	20.0 ppm		false	false				Self	TT
9102_1649	StrepHop1K593A	527	527	KQLNVNHEYK	1	StrepHop1K593A	628	620	SSVVNDTIKAK	9	142	3	877.136350098004	2628.3872208933744	877.1363188700002	2628.3871272093634	0.03564315548982511		9102	JOW_594_XL1_XiViewer_spectra.mgf	JOW_594_XL1_XiViewer_spectra.mgf	2974		196.08479216	20.0 ppm		false	false				Self	TT
9102_1651	StrepHop1K593A	527	527	KQLNVNHEYK	1	StrepHop1K593A	628	620	SSVVNDTIKAK	9	132	5	526.68429326221	2628.3850839766546	526.684701874	2628.387127035605	-0.7773051881156509		9102	JOW_594_XL1_XiViewer_spectra.mgf	JOW_594_XL1_XiViewer_spectra.mgf	1981		196.08479216	20.0 ppm		false	false				Self	TT
9102_2070	StrepHop1K593A	527	527	KQLNVNHEYK	1	StrepHop1K593A	628	620	SSVVNDTIKAK	9	184	4	658.1036257990701	2628.385397328764	658.1040582475	2628.387127122484	-0.6581198415875853		9102	JOW_594_XL1_XiViewer_spectra.mgf	JOW_594_XL1_XiViewer_spectra.mgf	216		196.08479216	20.0 ppm		false	false				Self	TT
9102_2071	StrepHop1K593A	527	527	KQLNVNHEYK	1	StrepHop1K593A	628	620	SSVVNDTIKAK	9	177	5	526.684572832982	2628.3864818305146	526.684701874	2628.387127035605	-0.24547566969340473		9102	JOW_594_XL1_XiViewer_spectra.mgf	JOW_594_XL1_XiViewer_spectra.mgf	3558		196.08479216	20.0 ppm		false	false				Self	TT
9102_2072	StrepHop1K593A	527	527	KQLNVNHEYK	1	StrepHop1K593A	628	620	SSVVNDTIKAK	9	189	3	877.1360851757311	2628.386426126556	877.1363188700002	2628.3871272093634	-0.2667349873603543		9102	JOW_594_XL1_XiViewer_spectra.mgf	JOW_594_XL1_XiViewer_spectra.mgf	2525		196.08479216	20.0 ppm		false	false				Self	TT
9102_3284	StrepHop1K593A	527	527	KQLNVNHEYK	1	StrepHop1K593A	628	620	SSVVNDTIKAK	9	150	5	526.684662593622	2628.3869306337147	526.684701874	2628.387127035605	-0.07472334961125304		9102	JOW_594_XL1_XiViewer_spectra.mgf	JOW_594_XL1_XiViewer_spectra.mgf	2707		196.08479216	20.0 ppm		false	false				Self	TT
[truncated: 261 more rows]
