# Supplementary material for: Novel mechanistic insights into the role of Mer2 as the keystone of meiotic DNA break formation
Source: eLife. 2021 Dec 24;10:e72330. doi: 10.7554/eLife.72330 (PMC8848140; doi:10.7554/eLife.72330)
Supplement: Source data 2. [file elife-72330-data2.zip]

Archive with 41 entries (41 files):
- data_analysis_results_V1/all_proteins_V1.pdf
- data_analysis_results_V1/Cluster_results_10cluster_741_proteins_V1.csv
- data_analysis_results_V1/Cluster_results_10cluster_741_proteins_V1.xlsx
- data_analysis_results_V1/Clustering_data_741_proteins_V1.csv
- data_analysis_results_V1/Clustering_data_741_proteins_V1.xlsx
- data_analysis_results_V1/Clustering_heatmap_hits_hclust_10_cluster_741_proteins_V1.pdf
- data_analysis_results_V1/Clustering_heatmap_hits_kmeans_10_cluster_741_proteins_V1.pdf
- data_analysis_results_V1/Clustering_line_plot_hclust_10_cluster_741_proteins_V1.pdf
- data_analysis_results_V1/Clustering_line_plot_kmeans_10_cluster_741_proteins_V1.pdf
- data_analysis_results_V1/Fold_change_correlation_alt_hit_class_V1.pdf
- data_analysis_results_V1/Fold_change_correlation_data_V1.csv
- data_analysis_results_V1/Fold_change_correlation_data_V1.xlsx
- data_analysis_results_V1/Fold_change_correlation_V1.pdf
- data_analysis_results_V1/Full_dataset_V1.csv
- data_analysis_results_V1/Full_dataset_V1.xlsx
- data_analysis_results_V1/Heatmap_hits_741_proteins_V1.pdf
- data_analysis_results_V1/hit_proteins_V1.pdf
- data_analysis_results_V1/Limma_results_V1.csv
- data_analysis_results_V1/Limma_results_V1.xlsx
- data_analysis_results_V1/MA_plot_V1.pdf
- data_analysis_results_V1/Normalization_overview_ratios_V1.pdf
- data_analysis_results_V1/Normalization_overview_V1.pdf
- data_analysis_results_V1/PCA_batchcl_raw_data_V1.pdf
- data_analysis_results_V1/PCA_clustering_data_10_cluster_741_proteins_V1.pdf
- data_analysis_results_V1/PCA_clustering_data_V1.pdf
- data_analysis_results_V1/PCA_ctrl.ratio_data_V1.pdf
- data_analysis_results_V1/PCA_norm_batchcl_raw_data_V1.pdf
- data_analysis_results_V1/PCA_raw_data_V1.pdf
- data_analysis_results_V1/p-value_histogram_limma_vs_fdrtool_V1.pdf
- data_analysis_results_V1/R_error_output_V1.txt
- data_analysis_results_V1/R_message_output_V1.txt
- data_analysis_results_V1/t_vs_fdr_limma_vs_fdrtool_V1.pdf
- data_analysis_results_V1/top3_plot_V1.pdf
- data_analysis_results_V1/Volcano_plot_V1.pdf
- data_analysis_results_V1/Workspace_V1.RData
- fractionated_merged_results_20210825_1637_peptides.txt
- fractionated_merged_results_20210825_1637_proteins.txt
- fractionated_merged_results_20210825_1637_summary.txt
- metadata.csv
- VeronikaAltmannova_P1787_V1.pdf
- VeronikaAltmannova_P1787_V1.Rmd
