# Supplementary material for: Novel mechanistic insights into the role of Mer2 as the keystone of meiotic DNA break formation
Source: eLife. 2021 Dec 24;10:e72330. doi: 10.7554/eLife.72330 (PMC8848140; doi:10.7554/eLife.72330)
Supplement: Source data 2. [file elife-72330-data2.zip › data_analysis_results_V1/Clustering_data_741_proteins_V1.csv]

gene_name	Control	MUT	WT
ABF1	1	3.94492324894275	5.592025827567
ABF2	1	3.82417586499882	8.03471514365409
ACC1	1	4.71718870284356	5.88276891443166
ACF2	1	3.69503824942446	1.44480076070002
ACH1	1	9.85708975593676	8.49153809677535
ACO1	1	8.24738629119987	8.51639879410357
ACS1	1	6.32436696378958	4.86244983225315
ACS2	1	3.08246856893766	2.86617567573701
ACT1	1	5.42962902407788	5.27408845131179
ADE12	1	3.67266047391743	2.95580949458604
ADE13	1	4.64376870292105	4.89236211768026
ADE17	1	6.58129969979163	6.02260687692093
ADE2	1	7.17436429197968	6.20550758554742
ADE3	1	8.53763568663883	4.75889118815044
ADE4	1	7.28002943964448	5.68111288086483
ADE5,7	1	3.76043718565362	3.09752418573446
ADE6	1	5.51381582929735	4.94150626313029
ADH1	1	2.70766590796975	2.33119312814559
ADH2	1	5.8409254528584	5.3126420861217
ADH3	1	7.0957104935714	6.89940538855135
ADR1	1	6.63529293491658	18.7187700641186
ADY3	1	9.41334435485152	3.89412522300102
AGX1	1	5.0612689803831	4.60696188494561
AIM45	1	2.03427183473116	2.20855852106296
ALA1	1	4.1600021219955	5.11152747322484
ALD4	1	8.23488261444378	6.93775078894645
ALD6	1	5.34706764930344	3.30242589737736
AMD1	1	9.83465870520838	4.20680097606925
AMS1	1	4.38575231087881	4.64924842346194
APE2	1	8.96768926190049	8.4848400150507
APL2	1	5.40166316716132	6.1804568652657
APN1	1	4.12246438633926	6.25910418295709
ARB1	1	2.9918704407336	6.33306971012969
ARD1	1	4.23344467836073	4.47393223322402
ARE2	1	4.04450018822423	3.99788899016423
ARG1	1	2.64008669964021	4.44963653687119
ARL1	1	4.36168704085212	3.68367554601969
ARO4	1	6.36951081588758	6.61278804578202
ARO9	1	3.77657153094296	3.60111269845742
ARP4	1	6.62866724456309	8.93022393250858
ARP7	1	2.75017012401168	1.97825875414773
ARP8	1	5.42032647807259	7.62127342948264
ARX1	1	6.601745546108	7.55838720939793
ASC1	1	6.7622345636187	6.37645667843627
ATG8	1	2.03060420413018	1.99441591144295
ATP1	1	6.27989392441202	6.25321826152702
ATP2	1	4.43766526957021	3.92395030154448
ATP3	1	2.71627335380003	2.42152472687313
ATP5	1	1.61471447992948	1.0084840326524
BAT2	1	3.62418070612357	3.39823341707605
BBC1	1	6.6545849608555	5.88405784402706
BDF1	1	4.21177256236498	5.78085317787824
BDH1	1	4.84858158800964	3.26988524805363
BDP1	1	8.54220648596545	16.6113085816524
BFR1	1	9.92604357794405	11.8592426176849
BGL2	1	5.41067906125347	3.6454989797121
BMH1	1	2.99623287950954	2.80225289633535
BRE1	1	5.34183127310096	4.79832508800117
BRF1	1	6.57772976080463	13.0294669798364
BRN1	1	4.82231143161903	5.48482723152647
BRX1	1	8.69294150656482	5.91942963479254
CAD1	1	7.07056481587368	12.173373174461
CAM1	1	3.59520929578132	4.35131561021422
CAR1	1	1.84739807659537	1.01214155157764
CAT2	1	5.21203003794187	3.91218266661338
CBF1	1	3.12278912444097	7.34707099676899
CBF5	1	9.98369178755338	10.9599551773565
CBR1	1	2.75362611332566	3.33510415752526
CCT3	1	3.82546077731003	3.33266325398726
CCT4	1	4.88646144113717	5.86322619768509
CCT8	1	5.95129296521165	6.1504029404889
CDC10	1	5.70352198330465	9.70348899532004
CDC12	1	5.50636842136865	5.19931070519543
CDC19	1	4.27026558117185	3.40141627999478
CDC24	1	7.62958926043346	7.64571482580638
CDC3	1	3.77627231649018	5.7403091261338
CDC60	1	5.45993174782976	12.5723012313985
CDS1	1	4.87966600902151	6.18537059247269
CFT2	1	3.2646645918352	3.70110471931234
CHC1	1	4.69788700089551	4.23981337357257
CHD1	1	4.31872573039602	5.95297240349405
CIC1	1	11.1059532770367	8.49855799033368
CIT1	1	11.8353679061267	5.4688597852646
CKA1	1	12.9562613956689	7.23453686853267
CKA2	1	4.96553425180086	3.44839376990209
CLU1	1	14.7720698316996	13.9671606560542
CMR1	1	11.5758691063452	24.5689441098569
CNM67	1	5.78945229121648	4.77716360939785
COP1	1	3.4381923435259	2.80539802726745
COR1	1	8.8892328038456	4.14438207676834
COX2	1	4.76803706611442	3.08219150874885
CPA2	1	2.06043940919379	3.49538525612935
CPR1	1	4.21565051153427	1.71306532835265
CPS1	1	4.13595770480976	3.19123398150211
CRC1	1	4.76044384066376	3.76315178454638
CRH1	1	1.99062085980559	1.36301143946144
CRM1	1	3.74366528072429	3.52923292420112
CRP1	1	7.7333853513823	8.04812977427947
CRZ1	1	7.16923897934261	11.1898144123721
CSE4	1	3.02619472929456	6.38628852854704
CST6	1	4.77534744989066	3.46571709288046
CTA1	1	14.8334066191432	11.5037439519487
CUE5	1	5.51014890193597	3.2020147866273
CWP1	1	14.2708774234544	3.45149696544967
CYC1	1	2.09465110326608	1.55021627081064
CYT1	1	6.92796339190992	3.20836422312606
DBP2	1	4.85370874761091	4.73882275397839
DBP3	1	3.89068729850306	4.27046428658194
DBP5	1	4.70144962205877	15.8201483429868
DED1	1	9.67708154920305	11.0637094808206
DED81	1	5.59173817189236	8.02964588915469
DEF1	1	3.57139417384729	3.9065190386087
DHH1	1	6.79059002573562	8.05957970400255
DIS3	1	2.55899251284519	1.85793674849
DLD1	1	5.91380321587899	3.71293457227058
DMA2	1	5.82674520630211	5.98184844304433
DMC1	1	5.65461748189173	3.26491810765857
DNM1	1	4.55107900194297	4.98065767613458
DOT5	1	5.4396498429588	6.13301736160489
DPM1	1	8.02736250323512	9.27666015817226
DPS1	1	5.69344493984812	6.77117197575884
DST1	1	9.70947994170591	6.87100112635781
DUG1	1	3.27995006831581	3.70416501709602
EAF3	1	5.00968746250219	5.76948633492539
EBP2	1	9.09869498676941	6.85681411070672
EDE1	1	2.557647640245	5.62168048879401
EFT1	1	4.86630628081722	4.95511617528535
EGD1	1	15.5622493958916	21.5712977786731
EHT1	1	2.50329241248067	5.16918048084762
EIS1	1	4.37249467234366	3.07822438358999
ENO1	1	5.13648812533622	4.65785423994702
ENO2	1	3.63645782276274	2.95811478819101
EPL1	1	4.73069458805802	5.13345422689972
ERB1	1	9.02375023321256	6.06927920297934
ERG10	1	6.54853150146141	5.8123719967534
ERG13	1	2.16426077127205	2.2283044516338
ERG20	1	3.94142199446717	5.1887678750249
ERG27	1	3.75959820796748	3.3980672877117
ERG6	1	3.54060732889461	2.76453134635814
ERV29	1	5.34381615937353	11.1054888788447
ETR1	1	5.77027009910581	4.8960201860902
FAA1	1	3.97883350859952	5.48250525436808
FAA2	1	5.59806239227338	5.1109169063252
FAA4	1	3.48495938559773	3.4512529768826
FAS1	1	1.14055948266638	1.00668384165401
FBP1	1	6.36586414856539	4.27240226460868
FHL1	1	3.99953824165711	5.62906924771069
FOX2	1	19.9078824831664	17.6023160569972
FPR3	1	16.021380358102	6.27005303719369
FRA1	1	3.84223232340431	5.18559210390159
FRS1	1	5.27034373349421	9.30008803583513
FRS2	1	3.02119108555791	5.80595379069162
FUM1	1	5.62722644336505	5.2591812860405
FUN12	1	4.38675065351193	9.13226679904892
GAR1	1	5.49146697266923	5.60695840989401
GAS1	1	3.80290909540583	3.74128098827774
GCD11	1	7.63728391471918	8.93461301223073
GCN2	1	7.20746842316156	4.37846067007216
GCN5	1	2.18029386020994	2.6234199161128
GCV1	1	3.28685798371411	3.29535601736294
GCV2	1	4.51113572968221	4.13215215539751
GDB1	1	3.10809281654833	2.81902348903964
GDH1	1	2.81608716172246	1.96947882757607
GDH2	1	4.70863371257477	5.00347035641977
GDI1	1	3.47804081200635	6.64353228400484
GET4	1	10.3506510202408	7.65083139234798
GGA1	1	2.79114204428151	4.26076313300134
GGA2	1	3.59967920115515	3.62160637059281
GLC3	1	3.33771235111144	2.99253258827932
GLK1	1	5.40770929858908	4.48143245415683
GLN1	1	4.33114764575069	3.78933321535635
GLO3	1	6.00724031377975	7.13154842253321
GLR1	1	3.45756765774828	4.05476664822211
GLT1	1	5.80443056488	10.9944666213954
GND1	1	2.84204035394011	2.6444864613478
GPD1	1	3.66268487557846	4.21261222165297
GPH1	1	3.5282361818848	3.02625403661891
GPM1	1	4.33983596514269	1.80878985460394
GPT2	1	4.62440422023586	5.22226273135116
GRS1	1	4.05083096267483	4.50102383329511
GSP2	1	19.0005392679216	34.1388366610334
GSY1	1	2.93829905550992	2.87573490166696
GTS1	1	4.28243001480735	5.93554037181878
GTT3	1	3.56519328859223	5.98817422033364
GUS1	1	5.45340358330239	7.13007488935115
GUT2	1	3.41691968204605	3.27454043338057
HAS1	1	6.24753781344215	4.63467337022811
HCR1	1	5.23034619362442	2.8424610989864
HEF3	1	3.46873527706556	4.15719327917636
HFD1	1	8.00081072333905	8.59872634156764
HHF1	1	2.99073482063649	12.251755409295
HHO1	1	17.7514040697016	28.8113722314224
HHT1	1	3.9781149189285	19.3752336819671
HIR1	1	2.54404294610243	4.87978983369941
HIR2	1	6.51241012714693	11.7773799492324
HIR3	1	3.04510334402839	5.75118789017363
HIS3	1	82.4528976835283	57.4896252069074
HMO1	1	7.96764606272729	13.9996927895676
HOM2	1	2.99326899618297	2.41073672516612
HOM6	1	7.60765028266244	9.02964785093645
HOP1	1	11.8068448799771	10.6845593503215
HOS3	1	3.34559033101152	5.76488643764774
HPC2	1	3.69429130934749	4.77021454349618
HRK1	1	7.84345469536931	3.09551335101998
HRR25	1	6.91097897039446	5.72232531134302
HSC82	1	5.50605276986975	4.84278936256749
HSP104	1	3.63130971088359	4.34882778960425
HSP150	1	10.4433729033201	1.5597389463693
HSP60	1	2.93743372160152	2.79733367023877
HSP82	1	8.82896110677415	6.50841933846357
HSV2	1	2.52229025015033	4.23299968609199
HTA1|HTA2	1	26.7727958557344	43.3837288584918
HTB1	1	13.2176696963066	32.9812024611313
HTB2	1	11.4773700673961	31.517088595322
HTS1	1	9.26899554685234	10.1085416343328
HttQx_EGFP	1	1.80410934484998	2.24684870203888
HTZ1	1	2.49040027669025	5.35550555650512
HYP2	1	3.03601653099202	2.28583692806724
ICL1	1	5.70330998936049	5.90122797980338
IDH1	1	2.70922156183198	2.72838762161427
IDP2	1	6.05471069889939	6.755692457572
IDP3	1	3.6081279016625	3.0067250580079
IES1	1	2.70621325435168	2.69858681201338
IES2	1	3.91007204488412	5.58624569771656
IFM1	1	3.71897359215115	3.85373327297182
ILV2	1	2.04303374597977	2.03513360469315
IMD4	1	5.53182734492659	5.14067563720979
IMG1	1	7.28334086499878	6.01086743849615
IMG2	1	3.81683119172766	1.82522585924039
IMH1	1	4.87030741618351	4.48104145668756
INO1	1	5.51875940832711	4.88887807159487
INO80	1	5.9865126089043	5.83516056233535
IOC2	1	7.6959601548108	13.5689164709343
IOC3	1	6.97096054332289	13.8078083500254
IPI3	1	5.70608913827792	4.89891772553695
IPP1	1	5.40903644733516	3.8563086793138
IRR1	1	10.1168751110614	9.1719914368947
IST1	1	2.92165495122352	2.25209690795487
IST2	1	5.0196197920767	5.61043575064766
ISW1	1	6.85491902574548	18.3071123379322
ISW2	1	4.98726331097402	6.01963177914215
JHD1	1	3.75488428457191	5.79233724741198
JIP5	1	4.86913510972486	5.94535790406859
KAP95	1	11.4898229138834	5.75363183337133
KAR2	1	2.77874431361735	4.65415392854249
KGD1	1	5.90423935861263	4.77858133196027
KGD2	1	8.92134809090304	5.2857964857233
KIN1	1	4.29201790862525	4.37353458663731
KIN2	1	32.1979321877212	3.19172219665689
KNS1	1	4.69169455026242	4.77992453668035
KRS1	1	2.3357014877455	2.45702162797682
LAP3	1	5.55000409744019	5.63425560599736
LAT1	1	5.69353274648327	5.90411797325561
LEU4	1	6.73117187608077	6.88271841742624
LOC1	1	6.48139874531475	16.054585577878
LPD1	1	6.26118981765302	7.26957805046344
LPX1	1	7.25704130494256	5.98026375213835
LSB3	1	10.5069498615557	20.9430555116023
LSC1	1	3.89376629761612	4.722681268039
LSC2	1	4.3232215202793	4.42495743092707
LSM12	1	3.35302369136529	5.18283455837906
LSP1	1	5.14360800811447	3.46656572799405
LYS1	1	2.64247365215898	3.55828809753346
MAK21	1	5.18739219363568	4.68006680778019
MBF1	1	2.71024709595608	1.22523430455339
MCK1	1	6.92182623458676	4.9444149355317
MCM3	1	3.1880884945018	6.11998891686702
MCM4	1	4.8260528359039	4.68450937544553
MDG1	1	5.87207632469589	6.94205927796361
MDH2	1	9.01863123499704	8.68752388897618
MDH3	1	12.2746670225236	8.14622527250696
MDJ1	1	4.42430614315132	3.49141733631301
MDM38	1	4.15117455527199	3.25543691304567
MET17	1	7.20843497688852	6.11996698204637
MET6	1	5.43895760938288	4.69097467452475
MGA2	1	3.12305715360443	5.46130582613975
MGM101	1	7.4837127931902	11.9897017726982
MIR1	1	10.8589344219451	7.59984983705818
MIS1	1	7.78797551415893	6.97540379507352
MKT1	1	3.35619863430375	4.72781400852004
MLH1	1	5.50679106921297	6.26632815529958
MLS1	1	4.96484147787847	4.10585075689172
MND1	1	8.40506340951228	7.33442866960114
MOT1	1	6.0972426881423	7.41358183166254
MPH1	1	3.39031936170015	6.26520542161542
MRM1	1	7.38599648584824	5.30657794300678
MRP20	1	9.54782422560892	3.69854499511394
MRP7	1	9.22459813161255	7.64117028506378
MRPL10	1	7.85479558895898	8.59654489339524
MRPL11	1	6.53859884511612	6.42387304657835
MRPL16	1	12.3669288899753	7.87471512456683
MRPL17	1	8.27944682572676	5.33362344623299
MRPL22	1	12.7836034473249	8.60696823627376
MRPL24	1	6.79800061504471	5.38997494649592
MRPL25	1	2.32748970212354	2.13433694195467
MRPL3	1	4.84764418058496	3.17422944407413
MRPL32	1	5.97248709604106	7.00067996298261
MRPL35	1	11.0542665495216	6.28543362215155
MRPL36	1	4.10482905730368	3.73724058294078
MRPL40	1	3.40080729046086	2.48482204806595
MRPL9	1	13.9620663550543	9.79980844530549
MRPS17	1	5.36237322227339	7.79410626600457
MRPS28	1	6.00612684812596	10.4283222439626
MRPS35	1	4.79666009442757	4.1002150833938
MRPS5	1	21.6180244433336	9.09900242775642
MRPS9	1	8.82152887029619	6.38305135563788
MRT4	1	6.31234352394304	7.80362854504511
MSD1	1	5.05467433980572	5.03424022666465
MSH1	1	5.46607935171319	9.26806629663764
MSH2	1	1.32301897915123	2.2236473003366
MSH6	1	10.4798944875325	16.9443519684095
MSS116	1	9.31863095134891	9.78496600002492
MST1	1	6.07420621906761	9.37478596223173
MSY1	1	8.25345295043305	7.42525566964804
MVD1	1	4.53068317474796	3.65105348020456
MYO2	1	5.02404592345018	3.40380592901913
MYO3	1	6.93171060324292	6.04384257874774
NAM7	1	4.75614673366518	4.46064541739208
NAM9	1	19.9484956590412	14.4653482107189
NAT1	1	6.91702930934992	7.77761684638841
NAT10	1	5.00706980176035	5.18546507061682
NCE102	1	1.8606614288061	1.79773250732411
NDI1	1	8.71173874480225	5.2871992463659
NGG1	1	5.9240572608514	5.41378932799547
NHP2	1	7.24151925711488	9.42022311116251
NHP6A	1	5.72548733630989	10.9214165468027
NHP6B	1	11.6256764918191	17.9881590518415
NIC96	1	3.23182665734973	3.46995179365467
NIP1	1	5.71869144696296	5.39300054135749
NOC2	1	5.20707485268735	4.43478125963351
NOG1	1	7.52760183731364	5.47002267665212
NOP1	1	4.84957995223869	6.22164606880371
NOP12	1	5.29837145351201	4.46792463806977
NOP13	1	4.82959057143423	5.20246934135911
NOP16	1	5.77026371089176	4.55056419428508
NOP2	1	8.23677536776633	8.4543230547658
NOP56	1	6.06495358305748	6.77306180982494
NOP58	1	4.96024049568318	4.97116142174386
NOP7	1	8.74873823956617	5.88110146410891
NPL6	1	4.71437862302814	5.61494001389563
NSA1	1	9.9409070269258	7.9084531325063
NSR1	1	18.7658667805281	10.0072555876047
NTH1	1	2.5758927401359	3.73524950802283
NTO1	1	3.43309030884818	12.3144432424117
NUP145	1	3.87442862661567	3.76399814538539
NUS1	1	5.89943990925321	7.08370186824849
OAF1	1	3.42239654304088	3.7662176577699
OLA1	1	3.20761842870924	4.85416463233424
OLE1	1	3.41023097468595	3.79300680272135
OSM1	1	4.24726336050788	4.46218741634493
P1707_RE|RTN1	1	2.97696502169706	2.86732472111143
PAB1	1	2.71969941576801	3.46789807831562
PAT1	1	9.00782083676334	9.48450971034787
PBP1	1	3.26181666855109	3.89862559186563
PCK1	1	5.18769741669554	4.86970327204406
PCS60	1	5.89315325892002	3.61920517139827
PCT1	1	7.58748836676137	11.049497225095
PDA1	1	6.9228330940113	7.20086318243059
PDB1	1	2.70675368216156	1.98783882943061
PDC1	1	7.71895206715829	5.80780058223409
PDE2	1	5.27561918778163	9.32880532764537
PDH1	1	6.47486859398158	7.42554817129465
PDI1	1	6.42630878148143	7.37921807483313
PDR16	1	2.07869376742501	2.53656326140476
PDS5	1	5.54813805896905	3.67631581561482
PEP4	1	4.40910973117625	4.53022889383407
PET10	1	1.83245684030284	2.91627381876834
PET127	1	4.25278008959955	3.42093760154711
PET9	1	7.51329223764655	5.84121016534363
PFK1	1	6.11104514525912	5.82669529061612
PFK2	1	6.13676346458562	4.85565409556484
PGI1	1	5.33818574191557	5.01025751897777
PGK1	1	2.95437702358119	2.75584419106077
PGM2	1	5.37270445936994	4.56058194378794
PHO2	1	4.85856330182986	6.37190086083174
PIL1	1	9.21595426508034	6.31443142484762
PIP2	1	4.88082725759277	8.441937210888
PMA1	1	7.17640508879557	6.85155532331272
PMT1	1	4.02035471347995	4.4244648220544
PMT2	1	2.78573864260878	2.91416404067121
POB3	1	8.92151228659567	19.1061527386546
POL30	1	8.11850071474225	5.18258692629499
POM33	1	4.74652270995708	6.48050568219108
POR1	1	6.17292357114141	3.7882920489271
POX1	1	8.72245920957848	7.10347910662177
PRB1	1	4.68790182682614	3.37382345518586
PRE3	1	3.48822207220116	3.07440739905597
PRE7	1	4.03856461645836	3.28437711901648
PRO3	1	3.76281515871274	3.98304889858353
PRP19	1	5.79842188369945	5.47785432544388
PRP43	1	9.76429172952152	7.83903614356614
PRS1	1	5.78364585635167	3.20176722068672
PRS3	1	1.88252596560973	2.30205308965662
PRT1	1	7.0439487358293	7.4990502142444
PSA1	1	6.13122471191932	5.13215587164942
PSH1	1	7.85312683736421	8.76165733126873
PUF3	1	11.146507032441	12.0182405719223
PUF6	1	7.69588406504992	7.02290447662311
PUP2	1	5.10201346058753	5.14942219115472
PWP1	1	3.66288943626764	2.61260523084715
PYC1	1	4.19030187785357	4.55629684897221
QCR2	1	8.53669878464599	4.60573892193727
RAD16	1	2.99952912249638	5.22879287327848
RAD51	1	2.66842541232482	2.43704197356699
RAD52	1	7.20396596354681	6.96538644112702
RAP1	1	2.44180904195929	6.17139879405686
RAS2	1	1.9532073823785	1.94757192897501
RBG1	1	3.07453346456055	3.11665504895845
REB1	1	10.7851797386763	19.5551440434638
REC107	1	8.78668931649547	15.2119120607421
REC8	1	8.91329722610958	7.44228392867711
RED1	1	17.1184635259744	13.6026183273014
REP1	1	7.67125754449734	5.95937048844809
REP2	1	3.34175736350427	7.2115670711456
RET2	1	3.41269882631664	3.23967310073512
RFA1	1	4.98240017447721	9.15089961706163
RFC1	1	3.26993897859948	4.2936337184981
RFC2	1	7.08280167536364	7.19844546069976
RFC3	1	5.13906474459398	5.5796557180019
RGI1	1	4.04476507482073	3.35520523159997
RGI2	1	14.137341422594	16.8783666368573
RIM1	1	6.90377255362138	13.184518568497
RIM4	1	11.9847594306408	8.37717473678338
RIO2	1	5.79472824101407	3.69379534365958
RLI1	1	5.54607060580372	6.14877026708024
RLP7	1	2.31901934588867	2.87334702321267
RML2	1	16.6756261493364	11.6056720405303
RNP1	1	20.6321239910173	21.9059953230683
RNR1	1	4.5743282949467	5.0456272440136
RNR4	1	3.96693285896995	3.72888527288743
RPA135	1	6.17785722088477	6.28261028647947
RPA190	1	5.1906512210915	6.75903662064969
RPA49	1	4.27857563182849	4.66313204992763
RPB11	1	3.28873537786572	5.27243564283764
RPB2	1	5.09332192649203	12.1884661480574
RPB3	1	4.05193534198991	8.71415916770965
RPB4	1	2.00218982370626	2.66109039141488
RPB5	1	6.29318035755268	9.49813714016797
RPB8	1	6.6077203130306	11.4987496245832
RPC10	1	10.9517438228409	30.5038763920486
RPC82	1	5.99644786689335	13.5815134812779
RPG1	1	4.7581359819235	4.75310833627397
RPH1	1	9.37936565966824	15.3413478235361
RPL10	1	3.556125385503	2.81571759214377
RPL11A|RPL11B	1	18.2859174916802	27.9201963972143
RPL12A|RPL12B	1	4.28533188545713	1.13157618835697
RPL13B|RPL13A	1	9.94483818467553	6.2334494352872
RPL14A|RPL14B	1	18.7733229004962	9.63486210376508
RPL15A	1	30.8027731034376	17.5678424055495
RPL16A	1	20.7853027714993	11.6053968456201
RPL16B	1	12.6451052804141	6.23843541063346
RPL18A|RPL18B	1	15.3629929082362	11.9253645734261
RPL19A|RPL19B	1	14.9964522497533	22.4538432195365
RPL1A|RPL1B	1	25.3589302712078	14.4376666605567
RPL20A|RPL20B	1	8.08285829668537	5.24712801012527
RPL21A|RPL21B	1	10.6908339504281	4.85846558807209
RPL22A	1	2.88740527970363	3.70871724100544
RPL24A	1	6.74282203758332	4.91761061823455
RPL24B	1	4.81155913285459	3.38833008434392
RPL25	1	8.02188990534674	5.19992177488812
RPL27A|RPL27B	1	12.2380384410352	6.98554292678999
RPL28	1	11.7908725848984	5.95908469496112
RPL29	1	14.9800496530099	14.7930206370288
RPL2A|RPL2B	1	25.9814271749247	9.89492103165794
RPL3	1	5.4473875632025	7.50791056623879
RPL30	1	18.5409331865888	15.2364099154325
RPL32	1	18.5291832863233	12.480985550491
RPL34B|RPL34A	1	25.2919053317421	10.5894744239913
RPL35A|RPL35B	1	7.41088199078903	7.59200731315119
RPL36B	1	28.3077524907497	9.5281359789899
RPL37A	1	10.9796221413544	9.4438511043808
RPL42A|RPL42B	1	17.863462356519	10.9654085115019
RPL43A|RPL43B	1	12.4375518542547	6.96205857113893
RPL4A	1	12.5565529991029	7.72008330787816
RPL5	1	3.93814425202804	3.92006544904782
RPL6A	1	10.4886936545264	5.0317935790179
RPL6B	1	9.64655923818068	4.50741138660654
RPL7A	1	20.7418960299664	15.3589921467426
RPL8A	1	10.6304408833441	4.58204467568385
RPL9B	1	7.71808930350034	7.56580408361152
RPN1	1	4.70321134463526	4.26773371517605
RPN2	1	4.58395508499949	5.37447800521243
RPN3	1	5.73291898039693	4.57042209679186
RPN6	1	3.09770065619046	3.09251811987703
RPO21	1	8.8887117353884	18.6278914790214
RPO31	1	2.70836330159969	4.0194065499251
RPP0	1	23.9079154447745	7.56724604394597
RPS0A	1	1.89844119907897	1.76451429474458
RPS11A|RPS11B	1	10.4474027729195	6.27383141039383
RPS12	1	2.51086631423348	2.70676183079799
RPS13	1	9.7349234199392	3.66086251952367
RPS14A|RPS14B	1	3.5670423639379	3.31225563791579
RPS15	1	13.0289626597882	7.89188712329803
RPS16A|RPS16B	1	7.28972277193524	6.19837524346704
RPS17A|RPS17B	1	7.7524852355505	5.44647505399831
RPS18A|RPS18B	1	16.8082240566438	11.4695858301019
RPS19A|RPS19B	1	1.67593861584179	1.90195958931535
RPS1A	1	28.8439170649923	24.3145235115387
RPS1B	1	7.25289776610229	4.92826179877156
RPS2	1	19.9958364338192	22.2263748958905
RPS20	1	7.41838362555238	6.88213192790729
RPS23A|RPS23B	1	17.2997127741253	10.5604794663059
RPS24A|RPS24B	1	30.7152402301908	25.3443891145468
RPS25B|RPS25A	1	10.1821143899901	6.29636476322888
RPS27A|RPS27B	1	3.91697253116136	2.56408105348497
RPS28B|RPS28A	1	2.4995057901002	2.29215889107777
RPS29A	1	3.31798714395426	2.18942778257356
RPS3	1	7.54151770286022	8.05178238349858
RPS30A|RPS30B	1	5.86685886595841	9.43035509276374
RPS31	1	5.10808614186273	7.62343065999699
RPS4A|RPS4B	1	13.2043097338411	7.71388098194625
RPS5	1	3.09170772689659	3.11948748771307
RPS6A|RPS6B	1	7.77207989598612	6.27708235915009
RPS7A	1	14.5980645818005	18.6854175892715
RPS7B	1	5.40043613177904	4.31482542196934
RPS8A|RPS8B	1	33.4850363554722	17.1627982787641
RPT1	1	3.03504126189654	2.94942417771586
RPT2	1	4.29117804156342	3.67145797040842
RPT3	1	5.64571780488833	5.12090349936327
RPT4	1	5.65700385665141	4.90010605925078
RPT6	1	5.15403771182909	4.50422037060123
RQC2	1	5.69173481182419	3.56263767774011
RRF1	1	9.72879188539018	3.69458517892149
RRN5	1	5.51862505276134	5.78680776049383
RRP14	1	4.99401226716951	4.91564284531221
RRP5	1	3.71605963985825	3.55896765816033
RSA4	1	7.82386636926161	5.79844435615049
RSC2	1	7.32874617597433	8.09325584824411
RSC8	1	6.52602402975564	6.93126357806125
RSC9	1	5.61463358100837	6.94059967712017
RSF1	1	7.37313952336068	13.5375996230334
RSM18	1	6.01526062356299	3.26420429532421
RSM23	1	13.1702881565793	6.97119844479207
RSM24	1	23.4214814150556	11.5247047642729
RSP5	1	4.83181710293057	6.68845798248617
RSR1	1	10.6960164957036	10.3575511197847
RTG2	1	3.4314865355566	3.86186078121171
RTS1	1	8.45232560291399	7.4784406556014
RTS2	1	3.94701545944899	5.18075315205492
RTT106	1	18.1329444646002	58.6037059968499
RVB1	1	4.58637867722592	5.95020846844107
RVB2	1	5.95534892632682	6.86143515809998
RVS161	1	5.14412461536392	4.46474427704907
SAC6	1	5.35361303926595	4.23611459556846
SAH1	1	4.69137536644203	7.19981398801924
SAM1	1	5.51708904758958	5.68441547307215
SAM2	1	2.09761409688676	2.09344760485412
SAS3	1	7.3795655306219	17.0583893991793
SBP1	1	2.67097640882833	2.93373655248475
SCC2	1	4.81988532196763	4.31291463634817
SCL1	1	3.55470684054526	3.25131578322357
SCP160	1	3.4227929237448	5.84800717871551
SCS2	1	4.83412745561462	4.72435329771305
SCY1	1	4.85933867507543	4.16925451147772
SDH1	1	3.87882932403526	3.388396025044
SDH2	1	4.91542868013038	4.83454083956072
SDS24	1	2.75958328242786	2.78862568120873
SEC18	1	3.38823532523165	3.24840666589235
SEC23	1	3.42509371765584	4.72829377820422
SEC24	1	6.55807569446632	7.24123569186457
SEC26	1	4.07427637336866	3.96968129007649
SEC27	1	4.05832522926474	3.74118317245108
SEC4	1	2.69779642499837	4.23363887130247
SEC53	1	2.77423018583338	2.01026882855472
SEC61	1	5.83426305813978	7.65948518803873
SEC63	1	6.12628959271077	7.82274205703666
SEC7	1	3.14364462498771	3.21501118119835
SEC8	1	3.20982404101897	4.0248382054745
SEG1	1	4.93600228140749	4.31758949462341
SES1	1	5.14625023536551	8.57384410417266
SEY1	1	2.27791196921837	2.58241694181129
SGV1	1	2.46261052704481	2.40656960124057
SHE10	1	2.43318033580323	6.83266012870951
SHM1	1	7.72955767235473	9.56931210573053
SHM2	1	6.55778917983953	6.20027354782307
SHS1	1	4.34432338999827	5.62197216039182
SIS1	1	1.34186710892061	0.845797988589025
SKO1	1	13.5189077452339	24.7361857609795
SLA1	1	4.60415490369932	6.52355471637683
SLI15	1	4.17100744882351	3.28384234303673
SLM1	1	15.305320227177	8.12545704088264
SMC1	1	7.76937955974363	8.52860914324217
SMC2	1	4.76551840201109	7.14866254328982
SMC3	1	9.50652088188771	10.0223462241756
SMC4	1	3.87604850587436	4.26960510864413
SMC5	1	2.612271636481	2.32252247529053
SMC6	1	5.29712776646616	4.68885404078375
SMY2	1	5.58621135510906	4.68522471024266
SNF1	1	8.06418562605487	1.82662960888199
SOF1	1	2.80419727435513	2.6639905885991
SPB4	1	6.9060893641761	4.87193567632738
SPF1	1	3.57012693005032	4.79363012182349
SPO14	1	9.14147429515866	1.62725771621387
SPO22	1	3.54018472218775	2.83676251895552
SPP1	1	7.79623496207487	16.5973238838928
SPP41	1	5.1146493203613	6.55187110224503
SPS19	1	6.86439456438878	7.90235662924908
SPT15	1	4.5663994392756	8.89447182076858
SPT16	1	3.90329301852753	5.36506779517765
SPT5	1	4.85367339450149	8.27231900877863
SPT6	1	8.122527990013	6.0444020589049
SPT7	1	6.27940247034278	5.95723005073272
SRL2	1	3.91351258046702	2.50060263672083
SRM1	1	5.6206920334671	11.5841374434822
SRO9	1	9.04718520836943	2.55786638253975
SRP1	1	8.8696129864784	11.0544195057837
SRP40	1	9.68810373211352	10.3757202918968
SRP54	1	2.95052882070659	3.19887799811856
SRP72	1	8.44517324644927	9.95547285255491
SSA1	1	1.56889429827081	1.84905546951322
SSA3	1	2.75627160796768	2.44963734533523
SSB1|SSB2	1	5.35031821310686	7.41724696638727
SSC1	1	2.55310041653532	3.57983596424334
SSD1	1	8.7532557307604	8.50718064764693
SSE1	1	5.29169092248415	5.30521726201042
SSZ1	1	5.77582149738682	7.58347278254345
STE24	1	5.49466106735735	7.15787371141044
STH1	1	3.4958039897754	3.10218785277931
STM1	1	14.0081557156494	14.1168792214062
SUB1	1	4.49383515433753	10.2118300562701
SUB2	1	2.93816832904234	2.53606221318033
SUC2	1	8.41650860523668	8.10891283297356
SUI2	1	8.05070722413	11.2853004211155
SUI3	1	18.2826638355236	35.2556383844081
SUP35	1	7.97943111317447	13.0502819769499
SUP45	1	3.62756799283587	4.53283339715236
SWC3	1	5.10072089894949	11.8348209584636
SWC4	1	10.880529271388	14.0874095072601
SWR1	1	9.73691974704052	13.2382635462454
SYP1	1	2.94291205847162	3.29270607773898
TAF1	1	3.20829428034681	3.43460557528476
TAF14	1	3.95287696588779	5.80447276178255
TAF5	1	5.63765762081167	6.05580796041115
TAF6	1	5.51353958158493	5.8011056998463
TAL1	1	4.6598724172768	5.24104289246196
TCP1	1	4.26517836044845	4.40231541146409
TDH1	1	3.95581198429102	1.48916360647067
TED1	1	4.35534864671881	5.36469212011708
TEF1	1	4.83464154764631	4.54230965434264
TEF4	1	7.83920981052703	9.69518715515586
TES1	1	7.17414580464517	4.88462915925325
TFC1	1	8.80567741780882	12.146851535785
TFC3	1	4.59197625351083	6.55650588609382
TFC4	1	6.97353114603993	9.53244254538706
TFC6	1	14.9947459494916	19.5262719954415
TFC8	1	4.78606053649096	10.5459497742119
TGS1	1	4.94937632417343	2.97457328792517
THO1	1	2.96436713337469	3.22434685389827
THS1	1	20.8053914356994	22.5457806197166
TIF1	1	3.56606300441847	3.77236599133618
TIF34	1	5.51626130682678	5.86836352351302
TIF35	1	4.76301725752671	4.58418820063763
TIF4631	1	4.48592499031145	7.96648905146794
TIF5	1	4.18518685752664	4.6302588597568
TIM44	1	1.80475107189923	2.08646951311021
TKL1	1	8.19840077188834	6.44956318322467
TMA19	1	5.78274473294395	4.67020386737497
TMA22	1	11.2517979569099	9.77949807329523
TMA64	1	3.76286820946451	4.99743245706813
TMA7	1	5.17790473213565	5.57055306190554
TOP1	1	3.37932490930112	4.72860665749656
TOP2	1	6.16181053476976	8.34460798841423
TOR2	1	12.5435619550012	3.15381688829821
TPI1	1	2.18083435357956	1.40932019906261
TPS1	1	3.97292156200391	3.69349814448868
TPS2	1	3.1452290147266	2.34775260566849
TRA1	1	8.0400488729816	10.3773153963496
TRI1	1	9.11079759161261	19.7527814974734
TRM1	1	3.59842763044235	3.40915303445382
TRP3	1	3.94098565112982	3.15787758346396
TSA1	1	3.31636294941036	2.51348055920449
TSL1	1	4.34681844028947	5.20398677400802
TUB1|TUB3	1	6.18688813641208	3.33525286486411
TUB2	1	4.65901738697448	2.48198927285178
TUF1	1	2.52734383722166	1.76719913894318
TYS1	1	6.34499279117831	6.61612264149286
UBA1	1	5.32718195512293	4.59345904969594
UBP3	1	8.02593795429402	9.58001152099542
UBP6	1	4.43075540114911	7.24585873357386
UBP7	1	4.21466361969341	2.38681566240079
UGP1	1	6.39186665518777	6.56567579561336
ULS1	1	3.63267306513223	6.83123361841019
UME6	1	5.48099866952789	8.68725874437128
URA2	1	5.90406911755215	7.84259577988581
UTP23	1	2.49741403556089	5.49594179718948
UTP5	1	2.74749113110821	3.46408873670668
VAC8	1	3.1011325884707	4.310192815491
VAS1	1	2.94664881805605	3.57667961809395
VID27	1	3.04324138425574	2.02940253006012
VMA1	1	3.15467760404013	3.52652945456662
VMA13	1	4.10985356414693	3.24691463316723
VMA2	1	8.02378998711904	6.42649614177757
VPS1	1	5.12386773901941	6.29560994414432
VPS17	1	4.41173429709786	3.76449979734796
VPS33	1	5.7345237727432	5.0599706039589
VPS5	1	5.04295733345569	5.667358806786
VPS72	1	2.75823592483004	7.11275884382357
VTC4	1	5.45343984418421	4.73368912904871
WRS1	1	5.91823882010647	11.6494902990786
WTM1	1	8.15567799966761	4.21747097415948
XDJ1	1	7.74541734694946	4.67611155040924
XRN1	1	4.75184461424572	4.52156832776485
YAF9	1	5.87080014599439	7.18357468943281
YAT1	1	8.22995233913095	10.1460769962603
YAT2	1	3.72957797381993	3.52995533691897
YBT1	1	2.53824101795213	2.66860977972001
YCG1	1	3.92965702480934	6.3594253973113
YCS4	1	6.85251799275368	7.16135863293852
YDR115W	1	5.13593268738458	3.29877019182647
YDR341C	1	4.25152052596711	4.71982859729542
YEF3	1	6.33428193017158	7.22053377095309
YEL020C	1	7.87739284171112	6.00591442283951
YER079W	1	4.40851139629682	3.81522938501315
YFR006W	1	3.56528412228161	3.39198239541374
YGL081W	1	3.27173363264979	3.06769444209063
YGL108C	1	5.68545110962835	5.14536806404046
YGR130C	1	9.99919790282595	5.25565465876424
YGR169C-A	1	13.2808500621183	9.29534632035248
YGR266W	1	5.9022561349801	3.50555363505924
YHM2	1	10.1676387077377	7.7104846760988
YHR020W	1	2.13982019098045	3.26619473188884
YHR097C	1	11.4476780610268	5.6833695576745
YJR005C-A	1	7.84125007500108	4.19135339698385
YLR278C	1	4.06480596144552	4.34234633443873
YLR455W	1	3.38938412583306	12.5395206179841
YMR027W	1	3.79278716255821	2.71610261624869
YNG1	1	6.01990567152083	15.6148753824652
YNL040W	1	2.81471980640703	3.51264860300179
YNL115C	1	2.64092439499045	2.17485489383357
YNL181W	1	4.39880986340614	5.0890579239831
YNL247W	1	4.64320374365694	5.95224135239964
YNR021W	1	4.96953371997318	6.77477314315797
YPK2	1	12.1121916413291	4.8281153851219
YPT1	1	2.65944072737228	2.99687196842254
YPT7	1	2.4880209260034	2.66274465063244
YRA1	1	15.8187683758412	20.7530217232634
YTA7	1	6.59704599107698	22.5898156885615
YTM1	1	11.6955141709485	5.45313055043448
ZIP1	1	8.50582438845956	6.73264958032774
ZTA1	1	4.10089434241574	5.87525819326858
ZUO1	1	5.28570462779276	8.8082364908278
