# Supplementary material for: Novel mechanistic insights into the role of Mer2 as the keystone of meiotic DNA break formation
Source: eLife. 2021 Dec 24;10:e72330. doi: 10.7554/eLife.72330 (PMC8848140; doi:10.7554/eLife.72330)
Supplement: Source data 2. [file elife-72330-data2.zip › data_analysis_results_V1/Fold_change_correlation_data_V1.csv]

gene_name	x	x.name	x.hit	y	y.name	y.hit	comparison	hit_annotation	hit_x_and_y
YRA1	4.34702876070495	WT_vs_Control	enriched hit	3.87754360612519	MUT_vs_Control	enriched hit	MUT_vs_Control_against_WT_vs_Control	enriched no hit	hit x - hit y
RPS2	4.50001005030412	WT_vs_Control	enriched hit	4.16389453442386	MUT_vs_Control	enriched hit	MUT_vs_Control_against_WT_vs_Control	enriched no hit	hit x - hit y
REC107	4.03571161086147	WT_vs_Control	enriched hit	3.08636048330032	MUT_vs_Control	enriched hit	MUT_vs_Control_against_WT_vs_Control	enriched candidate	hit x - hit y
RPC82	3.76613490312311	WT_vs_Control	enriched hit	2.57776152880254	MUT_vs_Control	enriched hit	MUT_vs_Control_against_WT_vs_Control	enriched hit	hit x - hit y
RPL11A|RPL11B	4.56703017495469	WT_vs_Control	enriched hit	4.13932075408986	MUT_vs_Control	enriched hit	MUT_vs_Control_against_WT_vs_Control	enriched no hit	hit x - hit y
BFR1	3.64474975263579	WT_vs_Control	enriched hit	3.31392193729206	MUT_vs_Control	enriched hit	MUT_vs_Control_against_WT_vs_Control	enriched no hit	hit x - hit y
FRS1	3.22884423012693	WT_vs_Control	enriched hit	2.37860494090553	MUT_vs_Control	enriched hit	MUT_vs_Control_against_WT_vs_Control	enriched candidate	hit x - hit y
HIS3	5.84295256947379	WT_vs_Control	enriched hit	6.33862751633387	MUT_vs_Control	enriched hit	MUT_vs_Control_against_WT_vs_Control	enriched no hit	hit x - hit y
SRP1	3.47186496680478	WT_vs_Control	enriched hit	3.15530844792871	MUT_vs_Control	enriched hit	MUT_vs_Control_against_WT_vs_Control	enriched no hit	hit x - hit y
TEF4	3.28584196738518	WT_vs_Control	enriched hit	2.89722749556714	MUT_vs_Control	enriched hit	MUT_vs_Control_against_WT_vs_Control	enriched no hit	hit x - hit y
MRPL9	3.33395205051604	WT_vs_Control	enriched hit	3.79292180963901	MUT_vs_Control	enriched hit	MUT_vs_Control_against_WT_vs_Control	enriched no hit	hit x - hit y
CDC60	3.60997570637372	WT_vs_Control	enriched hit	2.49776151376689	MUT_vs_Control	enriched hit	MUT_vs_Control_against_WT_vs_Control	enriched hit	hit x - hit y
CTA1	3.45773896791407	WT_vs_Control	enriched hit	3.8873216323464	MUT_vs_Control	enriched hit	MUT_vs_Control_against_WT_vs_Control	enriched no hit	hit x - hit y
HHT1	4.12496140581515	WT_vs_Control	enriched hit	2.0835624613728	MUT_vs_Control	enriched hit	MUT_vs_Control_against_WT_vs_Control	enriched hit	hit x - hit y
RPS1A	4.71394488918333	WT_vs_Control	enriched hit	4.80569662946229	MUT_vs_Control	enriched hit	MUT_vs_Control_against_WT_vs_Control	enriched no hit	hit x - hit y
HTS1	3.46923349345922	WT_vs_Control	enriched hit	3.25349642385265	MUT_vs_Control	enriched hit	MUT_vs_Control_against_WT_vs_Control	enriched no hit	hit x - hit y
SPP1	4.30595469006738	WT_vs_Control	enriched hit	3.2370357891386	MUT_vs_Control	enriched hit	MUT_vs_Control_against_WT_vs_Control	enriched candidate	hit x - hit y
ZUO1	3.16458139871693	WT_vs_Control	enriched hit	2.34237250853273	MUT_vs_Control	enriched hit	MUT_vs_Control_against_WT_vs_Control	enriched candidate	hit x - hit y
SMC1	3.05153288761846	WT_vs_Control	enriched hit	3.00600109612478	MUT_vs_Control	enriched hit	MUT_vs_Control_against_WT_vs_Control	enriched no hit	hit x - hit y
DED81	3.00168131220955	WT_vs_Control	enriched hit	2.44675716109975	MUT_vs_Control	enriched hit	MUT_vs_Control_against_WT_vs_Control	enriched no hit	hit x - hit y
YHM2	2.95960333294915	WT_vs_Control	enriched hit	3.36943733848308	MUT_vs_Control	enriched hit	MUT_vs_Control_against_WT_vs_Control	enriched no hit	hit x - hit y
SUP35	3.63086105848785	WT_vs_Control	enriched hit	3.13433625503541	MUT_vs_Control	enriched hit	MUT_vs_Control_against_WT_vs_Control	enriched no hit	hit x - hit y
MRPS17	2.97274396811578	WT_vs_Control	enriched hit	2.40260591600506	MUT_vs_Control	enriched hit	MUT_vs_Control_against_WT_vs_Control	enriched no hit	hit x - hit y
MRT4	2.97075301883118	WT_vs_Control	enriched hit	2.66624392630388	MUT_vs_Control	enriched hit	MUT_vs_Control_against_WT_vs_Control	enriched no hit	hit x - hit y
SSZ1	2.95713281512081	WT_vs_Control	enriched hit	2.51099850009483	MUT_vs_Control	enriched hit	MUT_vs_Control_against_WT_vs_Control	enriched no hit	hit x - hit y
DPM1	3.108512635509	WT_vs_Control	enriched hit	2.92075879242046	MUT_vs_Control	enriched hit	MUT_vs_Control_against_WT_vs_Control	enriched no hit	hit x - hit y
MGM101	3.63762804619824	WT_vs_Control	enriched hit	2.88879117646355	MUT_vs_Control	enriched hit	MUT_vs_Control_against_WT_vs_Control	enriched candidate	hit x - hit y
RIM4	3.1544260320755	WT_vs_Control	enriched hit	3.65822827556771	MUT_vs_Control	enriched hit	MUT_vs_Control_against_WT_vs_Control	enriched no hit	hit x - hit y
RED1	3.70698964366119	WT_vs_Control	enriched hit	4.29307825018212	MUT_vs_Control	enriched hit	MUT_vs_Control_against_WT_vs_Control	enriched candidate	hit x - hit y
SUI3	4.75670204459749	WT_vs_Control	enriched hit	4.22459583156608	MUT_vs_Control	enriched hit	MUT_vs_Control_against_WT_vs_Control	enriched no hit	hit x - hit y
NAT1	2.9306186197099	WT_vs_Control	enriched hit	2.7680851790202	MUT_vs_Control	enriched hit	MUT_vs_Control_against_WT_vs_Control	enriched no hit	hit x - hit y
TFC6	4.2929502070843	WT_vs_Control	enriched hit	3.85933450447139	MUT_vs_Control	enriched hit	MUT_vs_Control_against_WT_vs_Control	enriched no hit	hit x - hit y
ARP4	3.16767717026488	WT_vs_Control	enriched hit	2.77344927427834	MUT_vs_Control	enriched hit	MUT_vs_Control_against_WT_vs_Control	enriched no hit	hit x - hit y
NAM9	3.83143614794834	WT_vs_Control	enriched hit	4.06518349266003	MUT_vs_Control	enriched hit	MUT_vs_Control_against_WT_vs_Control	enriched no hit	hit x - hit y
RPS18A|RPS18B	3.53114768772593	WT_vs_Control	enriched hit	4.13397167200132	MUT_vs_Control	enriched hit	MUT_vs_Control_against_WT_vs_Control	enriched candidate	hit x - hit y
POB3	4.16344398077059	WT_vs_Control	enriched hit	2.81461616201831	MUT_vs_Control	enriched hit	MUT_vs_Control_against_WT_vs_Control	enriched hit	hit x - hit y
PRT1	2.98273665177835	WT_vs_Control	enriched hit	2.75072981002062	MUT_vs_Control	enriched hit	MUT_vs_Control_against_WT_vs_Control	enriched no hit	hit x - hit y
NUS1	2.84745791705286	WT_vs_Control	enriched hit	2.54391163437506	MUT_vs_Control	enriched hit	MUT_vs_Control_against_WT_vs_Control	enriched no hit	hit x - hit y
PSH1	3.09134504855252	WT_vs_Control	enriched hit	2.81410402863956	MUT_vs_Control	enriched hit	MUT_vs_Control_against_WT_vs_Control	enriched no hit	hit x - hit y
REC8	3.05626200361227	WT_vs_Control	enriched hit	3.21216512148521	MUT_vs_Control	enriched hit	MUT_vs_Control_against_WT_vs_Control	enriched no hit	hit x - hit y
TRI1	4.33369299689083	WT_vs_Control	enriched hit	3.09964801802976	MUT_vs_Control	enriched hit	MUT_vs_Control_against_WT_vs_Control	enriched hit	hit x - hit y
MRPS5	3.33853099615882	WT_vs_Control	enriched hit	4.26180096843703	MUT_vs_Control	enriched hit	MUT_vs_Control_against_WT_vs_Control	enriched candidate	hit x - hit y
RPS7A	4.07016284570803	WT_vs_Control	enriched hit	3.69940028962558	MUT_vs_Control	enriched hit	MUT_vs_Control_against_WT_vs_Control	enriched no hit	hit x - hit y
LPD1	2.85718062015739	WT_vs_Control	enriched hit	2.74963213601894	MUT_vs_Control	enriched hit	MUT_vs_Control_against_WT_vs_Control	enriched no hit	hit x - hit y
YEF3	2.87337932769118	WT_vs_Control	enriched hit	2.70120409860127	MUT_vs_Control	enriched hit	MUT_vs_Control_against_WT_vs_Control	enriched no hit	hit x - hit y
SSB1|SSB2	2.95733184410323	WT_vs_Control	enriched hit	2.50983703162896	MUT_vs_Control	enriched hit	MUT_vs_Control_against_WT_vs_Control	enriched no hit	hit x - hit y
SMC3	3.3712650631959	WT_vs_Control	enriched hit	3.2977192271056	MUT_vs_Control	enriched hit	MUT_vs_Control_against_WT_vs_Control	enriched no hit	hit x - hit y
NSR1	3.46819899078898	WT_vs_Control	enriched hit	4.25401596103489	MUT_vs_Control	enriched hit	MUT_vs_Control_against_WT_vs_Control	enriched candidate	hit x - hit y
YAF9	2.98563666245535	WT_vs_Control	enriched hit	2.47033598959506	MUT_vs_Control	enriched hit	MUT_vs_Control_against_WT_vs_Control	enriched no hit	hit x - hit y
THS1	4.53050211552018	WT_vs_Control	enriched hit	3.9630929939641	MUT_vs_Control	enriched hit	MUT_vs_Control_against_WT_vs_Control	enriched no hit	hit x - hit y
HFD1	3.17729061084619	WT_vs_Control	enriched hit	2.9846074856543	MUT_vs_Control	enriched hit	MUT_vs_Control_against_WT_vs_Control	enriched no hit	hit x - hit y
DED1	3.76111501954464	WT_vs_Control	enriched hit	3.36521098260024	MUT_vs_Control	enriched hit	MUT_vs_Control_against_WT_vs_Control	enriched no hit	hit x - hit y
RPL14A|RPL14B	3.44430113599488	WT_vs_Control	enriched hit	4.07473268679877	MUT_vs_Control	enriched hit	MUT_vs_Control_against_WT_vs_Control	enriched candidate	hit x - hit y
UGP1	2.70183280369429	WT_vs_Control	enriched hit	2.71913333899282	MUT_vs_Control	enriched hit	MUT_vs_Control_against_WT_vs_Control	enriched no hit	hit x - hit y
ABF2	3.09344652644286	WT_vs_Control	enriched hit	2.16434847804405	MUT_vs_Control	enriched hit	MUT_vs_Control_against_WT_vs_Control	enriched candidate	hit x - hit y
RSR1	3.22625912042546	WT_vs_Control	enriched hit	3.30116839150952	MUT_vs_Control	enriched hit	MUT_vs_Control_against_WT_vs_Control	enriched no hit	hit x - hit y
ACH1	2.98145938774416	WT_vs_Control	enriched hit	3.38747349589739	MUT_vs_Control	enriched hit	MUT_vs_Control_against_WT_vs_Control	enriched no hit	hit x - hit y
SUI2	3.61704461574764	WT_vs_Control	enriched hit	3.17657373641615	MUT_vs_Control	enriched hit	MUT_vs_Control_against_WT_vs_Control	enriched no hit	hit x - hit y
RFC2	2.87979960180254	WT_vs_Control	enriched hit	2.91230641258845	MUT_vs_Control	enriched hit	MUT_vs_Control_against_WT_vs_Control	enriched no hit	hit x - hit y
EGD1	4.37465579843072	WT_vs_Control	enriched hit	3.73822635116345	MUT_vs_Control	enriched hit	MUT_vs_Control_against_WT_vs_Control	enriched no hit	hit x - hit y
ACO1	3.07815123977874	WT_vs_Control	enriched hit	3.02538136034914	MUT_vs_Control	enriched hit	MUT_vs_Control_against_WT_vs_Control	enriched no hit	hit x - hit y
ARO4	2.74661047086243	WT_vs_Control	enriched hit	2.54253471091278	MUT_vs_Control	enriched hit	MUT_vs_Control_against_WT_vs_Control	enriched no hit	hit x - hit y
PDH1	3.0528516262427	WT_vs_Control	enriched hit	2.65657240558938	MUT_vs_Control	enriched hit	MUT_vs_Control_against_WT_vs_Control	enriched no hit	hit x - hit y
RNP1	4.30694690980085	WT_vs_Control	enriched hit	4.05650015015056	MUT_vs_Control	enriched hit	MUT_vs_Control_against_WT_vs_Control	enriched no hit	hit x - hit y
HMO1	3.77206820405797	WT_vs_Control	enriched hit	2.9468168702929	MUT_vs_Control	enriched hit	MUT_vs_Control_against_WT_vs_Control	enriched candidate	hit x - hit y
RSM23	2.85396712148722	WT_vs_Control	enriched hit	3.69812085692886	MUT_vs_Control	enriched hit	MUT_vs_Control_against_WT_vs_Control	enriched candidate	hit x - hit y
ARP8	3.04494407583196	WT_vs_Control	enriched hit	2.41791900845156	MUT_vs_Control	enriched hit	MUT_vs_Control_against_WT_vs_Control	enriched candidate	hit x - hit y
SWC4	3.79664834522805	WT_vs_Control	enriched hit	3.52890687201857	MUT_vs_Control	enriched hit	MUT_vs_Control_against_WT_vs_Control	enriched no hit	hit x - hit y
PIL1	2.62848965697045	WT_vs_Control	enriched hit	3.16826958522519	MUT_vs_Control	enriched hit	MUT_vs_Control_against_WT_vs_Control	enriched no hit	hit x - hit y
SLA1	2.71037220528345	WT_vs_Control	enriched hit	2.18758962965011	MUT_vs_Control	enriched hit	MUT_vs_Control_against_WT_vs_Control	enriched no hit	hit x - hit y
IOC3	3.65650660552972	WT_vs_Control	enriched hit	2.6477532353459	MUT_vs_Control	enriched hit	MUT_vs_Control_against_WT_vs_Control	enriched candidate	hit x - hit y
RVB1	2.63437698325038	WT_vs_Control	enriched hit	2.22555896026053	MUT_vs_Control	enriched hit	MUT_vs_Control_against_WT_vs_Control	enriched no hit	hit x - hit y
YLR455W	3.6561944584213	WT_vs_Control	enriched hit	2.09363597277219	MUT_vs_Control	enriched hit	MUT_vs_Control_against_WT_vs_Control	enriched hit	hit x - hit y
STM1	3.84198166692929	WT_vs_Control	enriched hit	3.48126257459978	MUT_vs_Control	enriched hit	MUT_vs_Control_against_WT_vs_Control	enriched no hit	hit x - hit y
IRR1	3.18033170031409	WT_vs_Control	enriched hit	3.38375749847134	MUT_vs_Control	enriched hit	MUT_vs_Control_against_WT_vs_Control	enriched no hit	hit x - hit y
IMG1	2.56705447135915	WT_vs_Control	enriched hit	2.91818298119867	MUT_vs_Control	enriched hit	MUT_vs_Control_against_WT_vs_Control	enriched no hit	hit x - hit y
RPS24A|RPS24B	5.01809719227794	WT_vs_Control	enriched hit	4.94577692898277	MUT_vs_Control	enriched hit	MUT_vs_Control_against_WT_vs_Control	enriched no hit	hit x - hit y
HSP82	2.74803321319563	WT_vs_Control	enriched hit	3.04891852717741	MUT_vs_Control	enriched hit	MUT_vs_Control_against_WT_vs_Control	enriched no hit	hit x - hit y
UBP6	2.7460956281532	WT_vs_Control	enriched hit	2.13030475790067	MUT_vs_Control	enriched hit	MUT_vs_Control_against_WT_vs_Control	enriched candidate	hit x - hit y
CAD1	3.63312897426454	WT_vs_Control	enriched hit	2.69563124134968	MUT_vs_Control	enriched hit	MUT_vs_Control_against_WT_vs_Control	enriched candidate	hit x - hit y
SHM1	3.0750491120081	WT_vs_Control	enriched hit	2.77807906682495	MUT_vs_Control	enriched hit	MUT_vs_Control_against_WT_vs_Control	enriched no hit	hit x - hit y
RPL30	4.02045893539409	WT_vs_Control	enriched hit	4.52961073959634	MUT_vs_Control	enriched hit	MUT_vs_Control_against_WT_vs_Control	enriched no hit	hit x - hit y
ISW1	4.25627981633913	WT_vs_Control	enriched hit	2.69970827963661	MUT_vs_Control	enriched hit	MUT_vs_Control_against_WT_vs_Control	enriched hit	hit x - hit y
NHP6A	3.45415391744185	WT_vs_Control	enriched hit	2.54929281797466	MUT_vs_Control	enriched hit	MUT_vs_Control_against_WT_vs_Control	enriched candidate	hit x - hit y
ATP1	2.67487805896826	WT_vs_Control	enriched hit	2.73102391026676	MUT_vs_Control	enriched hit	MUT_vs_Control_against_WT_vs_Control	enriched no hit	hit x - hit y
CIC1	3.12571138497673	WT_vs_Control	enriched hit	3.28625388011271	MUT_vs_Control	enriched hit	MUT_vs_Control_against_WT_vs_Control	enriched no hit	hit x - hit y
TKL1	2.66108864647735	WT_vs_Control	enriched hit	3.12611073461668	MUT_vs_Control	enriched hit	MUT_vs_Control_against_WT_vs_Control	enriched no hit	hit x - hit y
CLU1	3.91287552193921	WT_vs_Control	enriched hit	3.56163882766433	MUT_vs_Control	enriched hit	MUT_vs_Control_against_WT_vs_Control	enriched no hit	hit x - hit y
ASC1	2.74307304421834	WT_vs_Control	enriched hit	2.65743099792805	MUT_vs_Control	enriched hit	MUT_vs_Control_against_WT_vs_Control	enriched no hit	hit x - hit y
LEU4	3.02526544163308	WT_vs_Control	enriched hit	2.89446479360697	MUT_vs_Control	enriched hit	MUT_vs_Control_against_WT_vs_Control	enriched no hit	hit x - hit y
SEC63	2.98742032328931	WT_vs_Control	enriched hit	2.48648136024072	MUT_vs_Control	enriched hit	MUT_vs_Control_against_WT_vs_Control	enriched no hit	hit x - hit y
LPX1	2.59783085181938	WT_vs_Control	enriched hit	2.83481460583418	MUT_vs_Control	enriched hit	MUT_vs_Control_against_WT_vs_Control	enriched no hit	hit x - hit y
PMA1	2.6851578100712	WT_vs_Control	enriched hit	2.87687563078183	MUT_vs_Control	enriched hit	MUT_vs_Control_against_WT_vs_Control	enriched no hit	hit x - hit y
RPS16A|RPS16B	2.53229054110543	WT_vs_Control	enriched hit	2.849247143177	MUT_vs_Control	enriched hit	MUT_vs_Control_against_WT_vs_Control	enriched no hit	hit x - hit y
MDH2	3.16177218818006	WT_vs_Control	enriched hit	3.17306883234118	MUT_vs_Control	enriched hit	MUT_vs_Control_against_WT_vs_Control	enriched no hit	hit x - hit y
NSA1	3.15302684018638	WT_vs_Control	enriched hit	3.50936059095284	MUT_vs_Control	enriched hit	MUT_vs_Control_against_WT_vs_Control	enriched no hit	hit x - hit y
NOP2	3.0196062979546	WT_vs_Control	enriched hit	2.89918627348692	MUT_vs_Control	enriched hit	MUT_vs_Control_against_WT_vs_Control	enriched no hit	hit x - hit y
RPS31	2.76514908155788	WT_vs_Control	enriched hit	2.21334937799531	MUT_vs_Control	enriched hit	MUT_vs_Control_against_WT_vs_Control	enriched no hit	hit x - hit y
ADE4	2.50474829028486	WT_vs_Control	enriched hit	2.75050415531641	MUT_vs_Control	enriched hit	MUT_vs_Control_against_WT_vs_Control	enriched no hit	hit x - hit y
GDI1	2.69858852450216	WT_vs_Control	enriched hit	1.79262306123353	MUT_vs_Control	enriched hit	MUT_vs_Control_against_WT_vs_Control	enriched candidate	hit x - hit y
TFC4	3.06918414398001	WT_vs_Control	enriched hit	2.64645599721877	MUT_vs_Control	enriched hit	MUT_vs_Control_against_WT_vs_Control	enriched no hit	hit x - hit y
SRP72	3.03482815685008	WT_vs_Control	enriched hit	2.98100037033385	MUT_vs_Control	enriched hit	MUT_vs_Control_against_WT_vs_Control	enriched no hit	hit x - hit y
RSC8	2.8130424182448	WT_vs_Control	enriched hit	2.79962987701532	MUT_vs_Control	enriched hit	MUT_vs_Control_against_WT_vs_Control	enriched no hit	hit x - hit y
RPL35A|RPL35B	2.86021213768005	WT_vs_Control	enriched hit	2.91406513956512	MUT_vs_Control	enriched hit	MUT_vs_Control_against_WT_vs_Control	enriched no hit	hit x - hit y
GUS1	2.83889805010043	WT_vs_Control	enriched hit	2.52800932863084	MUT_vs_Control	enriched hit	MUT_vs_Control_against_WT_vs_Control	enriched no hit	hit x - hit y
TIF4631	3.08565257825562	WT_vs_Control	enriched hit	2.2189924800663	MUT_vs_Control	enriched hit	MUT_vs_Control_against_WT_vs_Control	enriched candidate	hit x - hit y
REP1	2.63994857528749	WT_vs_Control	enriched hit	3.07852103305395	MUT_vs_Control	enriched hit	MUT_vs_Control_against_WT_vs_Control	enriched no hit	hit x - hit y
RSP5	2.69119545909791	WT_vs_Control	enriched hit	2.29702212653554	MUT_vs_Control	enriched hit	MUT_vs_Control_against_WT_vs_Control	enriched no hit	hit x - hit y
CKA1	2.90604721883271	WT_vs_Control	enriched hit	3.55008907370252	MUT_vs_Control	enriched hit	MUT_vs_Control_against_WT_vs_Control	enriched candidate	hit x - hit y
RPS15	3.26224137463713	WT_vs_Control	enriched hit	3.71653190228671	MUT_vs_Control	enriched hit	MUT_vs_Control_against_WT_vs_Control	enriched no hit	hit x - hit y
SHM2	2.71917408643677	WT_vs_Control	enriched hit	2.59749481570537	MUT_vs_Control	enriched hit	MUT_vs_Control_against_WT_vs_Control	enriched no hit	hit x - hit y
IES2	2.41730078163662	WT_vs_Control	enriched hit	1.91536956179135	MUT_vs_Control	enriched hit	MUT_vs_Control_against_WT_vs_Control	enriched no hit	hit x - hit y
GCD11	3.13635416954493	WT_vs_Control	enriched hit	3.03855039073289	MUT_vs_Control	enriched hit	MUT_vs_Control_against_WT_vs_Control	enriched no hit	hit x - hit y
MPH1	2.55479850001302	WT_vs_Control	enriched hit	1.74797791463473	MUT_vs_Control	enriched hit	MUT_vs_Control_against_WT_vs_Control	enriched candidate	hit x - hit y
RPS25B|RPS25A	2.79646069666331	WT_vs_Control	enriched hit	3.30717670251525	MUT_vs_Control	enriched hit	MUT_vs_Control_against_WT_vs_Control	enriched no hit	hit x - hit y
RPS3	3.13854242966755	WT_vs_Control	enriched hit	3.04824955745489	MUT_vs_Control	enriched hit	MUT_vs_Control_against_WT_vs_Control	enriched no hit	hit x - hit y
RVB2	2.79950349300004	WT_vs_Control	enriched hit	2.40207876885466	MUT_vs_Control	enriched hit	MUT_vs_Control_against_WT_vs_Control	enriched no hit	hit x - hit y
MRPL22	3.02898507700879	WT_vs_Control	enriched hit	3.44689011060898	MUT_vs_Control	enriched hit	MUT_vs_Control_against_WT_vs_Control	enriched no hit	hit x - hit y
MRPL10	3.06704503267663	WT_vs_Control	enriched hit	2.88910216455762	MUT_vs_Control	enriched hit	MUT_vs_Control_against_WT_vs_Control	enriched no hit	hit x - hit y
TAF5	2.62853698684068	WT_vs_Control	enriched hit	2.4773115180243	MUT_vs_Control	enriched hit	MUT_vs_Control_against_WT_vs_Control	enriched no hit	hit x - hit y
ISW2	2.58735229231418	WT_vs_Control	enriched hit	2.31599501496061	MUT_vs_Control	enriched hit	MUT_vs_Control_against_WT_vs_Control	enriched no hit	hit x - hit y
MND1	2.7831146667801	WT_vs_Control	enriched hit	3.05883733729193	MUT_vs_Control	enriched hit	MUT_vs_Control_against_WT_vs_Control	enriched no hit	hit x - hit y
BRX1	2.68579622124987	WT_vs_Control	enriched hit	3.08869482579183	MUT_vs_Control	enriched hit	MUT_vs_Control_against_WT_vs_Control	enriched no hit	hit x - hit y
PCT1	3.37763591973265	WT_vs_Control	enriched hit	2.83351641741247	MUT_vs_Control	enriched hit	MUT_vs_Control_against_WT_vs_Control	enriched no hit	hit x - hit y
SPT5	3.2297842780029	WT_vs_Control	enriched hit	2.39503114193365	MUT_vs_Control	enriched hit	MUT_vs_Control_against_WT_vs_Control	enriched candidate	hit x - hit y
NOP13	2.41064025448825	WT_vs_Control	enriched hit	2.39307746078407	MUT_vs_Control	enriched hit	MUT_vs_Control_against_WT_vs_Control	enriched no hit	hit x - hit y
JHD1	2.59817038877759	WT_vs_Control	enriched hit	2.02878366390799	MUT_vs_Control	enriched hit	MUT_vs_Control_against_WT_vs_Control	enriched no hit	hit x - hit y
NHP6B	4.28070676744402	WT_vs_Control	enriched hit	3.08434310222304	MUT_vs_Control	enriched hit	MUT_vs_Control_against_WT_vs_Control	enriched candidate	hit x - hit y
ICL1	2.59733191877277	WT_vs_Control	enriched hit	2.4683895401284	MUT_vs_Control	enriched hit	MUT_vs_Control_against_WT_vs_Control	enriched no hit	hit x - hit y
MRPL35	2.74664127228405	WT_vs_Control	enriched hit	3.48135859700681	MUT_vs_Control	enriched hit	MUT_vs_Control_against_WT_vs_Control	enriched candidate	hit x - hit y
MST1	3.24518053994662	WT_vs_Control	enriched hit	2.84793905575349	MUT_vs_Control	enriched hit	MUT_vs_Control_against_WT_vs_Control	enriched no hit	hit x - hit y
PDI1	2.97595724938207	WT_vs_Control	enriched hit	2.65633027650522	MUT_vs_Control	enriched hit	MUT_vs_Control_against_WT_vs_Control	enriched no hit	hit x - hit y
SRM1	3.75625739633578	WT_vs_Control	enriched hit	2.70925283814534	MUT_vs_Control	enriched hit	MUT_vs_Control_against_WT_vs_Control	enriched candidate	hit x - hit y
RPL29	3.80928567220492	WT_vs_Control	enriched hit	3.50855976939258	MUT_vs_Control	enriched hit	MUT_vs_Control_against_WT_vs_Control	enriched no hit	hit x - hit y
BDF1	2.57962443111673	WT_vs_Control	enriched hit	2.03911050968509	MUT_vs_Control	enriched hit	MUT_vs_Control_against_WT_vs_Control	enriched no hit	hit x - hit y
HAS1	2.30609368872277	WT_vs_Control	enriched hit	2.6339550965194	MUT_vs_Control	enriched hit	MUT_vs_Control_against_WT_vs_Control	enriched no hit	hit x - hit y
SSE1	2.43583257626423	WT_vs_Control	enriched hit	2.52610060299978	MUT_vs_Control	enriched hit	MUT_vs_Control_against_WT_vs_Control	enriched no hit	hit x - hit y
MGA2	2.51459454662265	WT_vs_Control	enriched hit	1.77714875531835	MUT_vs_Control	enriched hit	MUT_vs_Control_against_WT_vs_Control	enriched candidate	hit x - hit y
SCP160	2.4500012545532	WT_vs_Control	enriched hit	1.76994771645727	MUT_vs_Control	enriched hit	MUT_vs_Control_against_WT_vs_Control	enriched candidate	hit x - hit y
RFA1	3.22207173775769	WT_vs_Control	enriched hit	2.16038137608285	MUT_vs_Control	enriched hit	MUT_vs_Control_against_WT_vs_Control	enriched candidate	hit x - hit y
BRN1	2.62849091855521	WT_vs_Control	enriched hit	2.23052236062817	MUT_vs_Control	enriched hit	MUT_vs_Control_against_WT_vs_Control	enriched no hit	hit x - hit y
RPS20	2.70500791861826	WT_vs_Control	enriched hit	2.72674261121853	MUT_vs_Control	enriched hit	MUT_vs_Control_against_WT_vs_Control	enriched no hit	hit x - hit y
NAT10	2.37193597218435	WT_vs_Control	enriched hit	2.27579761412781	MUT_vs_Control	enriched hit	MUT_vs_Control_against_WT_vs_Control	enriched no hit	hit x - hit y
RPN2	2.39123557852002	WT_vs_Control	enriched hit	2.15832823608137	MUT_vs_Control	enriched hit	MUT_vs_Control_against_WT_vs_Control	enriched no hit	hit x - hit y
RPS8A|RPS8B	4.42974797096882	WT_vs_Control	enriched hit	4.7768529826976	MUT_vs_Control	enriched hit	MUT_vs_Control_against_WT_vs_Control	enriched no hit	hit x - hit y
GSP2	5.04241111480398	WT_vs_Control	enriched hit	4.39423670317132	MUT_vs_Control	enriched hit	MUT_vs_Control_against_WT_vs_Control	enriched no hit	hit x - hit y
ADH3	2.8349645681362	WT_vs_Control	enriched hit	2.79647625425521	MUT_vs_Control	enriched hit	MUT_vs_Control_against_WT_vs_Control	enriched no hit	hit x - hit y
TFC1	3.7294691632362	WT_vs_Control	enriched hit	2.97609796321796	MUT_vs_Control	enriched hit	MUT_vs_Control_against_WT_vs_Control	enriched candidate	hit x - hit y
TFC8	3.42208499486084	WT_vs_Control	enriched hit	2.60195710757042	MUT_vs_Control	enriched hit	MUT_vs_Control_against_WT_vs_Control	enriched candidate	hit x - hit y
RLI1	2.6109625322558	WT_vs_Control	enriched hit	2.54052450398523	MUT_vs_Control	enriched hit	MUT_vs_Control_against_WT_vs_Control	enriched no hit	hit x - hit y
DOT5	2.6495385408117	WT_vs_Control	enriched hit	2.65091291384762	MUT_vs_Control	enriched hit	MUT_vs_Control_against_WT_vs_Control	enriched no hit	hit x - hit y
RPA135	2.5876419796917	WT_vs_Control	enriched hit	2.56953558888784	MUT_vs_Control	enriched hit	MUT_vs_Control_against_WT_vs_Control	enriched no hit	hit x - hit y
REB1	4.37431924461504	WT_vs_Control	enriched hit	3.15291128642384	MUT_vs_Control	enriched hit	MUT_vs_Control_against_WT_vs_Control	enriched candidate	hit x - hit y
HOM6	3.30575183495823	WT_vs_Control	enriched hit	2.87119978998896	MUT_vs_Control	enriched hit	MUT_vs_Control_against_WT_vs_Control	enriched no hit	hit x - hit y
PDE2	2.92454403827989	WT_vs_Control	enriched hit	2.41338894411441	MUT_vs_Control	enriched hit	MUT_vs_Control_against_WT_vs_Control	enriched no hit	hit x - hit y
PUF3	3.3200887849409	WT_vs_Control	enriched hit	3.31939072321051	MUT_vs_Control	enriched hit	MUT_vs_Control_against_WT_vs_Control	enriched no hit	hit x - hit y
CCT8	2.59756576654355	WT_vs_Control	enriched hit	2.66977157252737	MUT_vs_Control	enriched hit	MUT_vs_Control_against_WT_vs_Control	enriched no hit	hit x - hit y
SHS1	2.53397692502485	WT_vs_Control	enriched hit	2.13483140250998	MUT_vs_Control	enriched hit	MUT_vs_Control_against_WT_vs_Control	enriched no hit	hit x - hit y
ACS1	2.31289681968961	WT_vs_Control	enriched hit	2.68299681648945	MUT_vs_Control	enriched hit	MUT_vs_Control_against_WT_vs_Control	enriched no hit	hit x - hit y
WRS1	3.49345480798047	WT_vs_Control	enriched hit	2.60820836549735	MUT_vs_Control	enriched hit	MUT_vs_Control_against_WT_vs_Control	enriched candidate	hit x - hit y
VPS5	2.41670263136812	WT_vs_Control	enriched hit	2.41803758520068	MUT_vs_Control	enriched hit	MUT_vs_Control_against_WT_vs_Control	enriched no hit	hit x - hit y
IST2	2.41081217786081	WT_vs_Control	enriched hit	2.4421780774739	MUT_vs_Control	enriched hit	MUT_vs_Control_against_WT_vs_Control	enriched no hit	hit x - hit y
MET17	2.64308937078518	WT_vs_Control	enriched hit	2.67661722001953	MUT_vs_Control	enriched hit	MUT_vs_Control_against_WT_vs_Control	enriched no hit	hit x - hit y
TFC3	2.6947424921147	WT_vs_Control	enriched hit	2.05216841461455	MUT_vs_Control	enriched hit	MUT_vs_Control_against_WT_vs_Control	enriched candidate	hit x - hit y
GET4	3.03163547373102	WT_vs_Control	enriched hit	3.19739768104158	MUT_vs_Control	enriched hit	MUT_vs_Control_against_WT_vs_Control	enriched no hit	hit x - hit y
SEC24	3.02722480169791	WT_vs_Control	enriched hit	2.59025140314251	MUT_vs_Control	enriched hit	MUT_vs_Control_against_WT_vs_Control	enriched no hit	hit x - hit y
GTS1	2.45263163463899	WT_vs_Control	enriched hit	2.07376387283931	MUT_vs_Control	enriched hit	MUT_vs_Control_against_WT_vs_Control	enriched no hit	hit x - hit y
SUB1	3.70880520401762	WT_vs_Control	enriched hit	2.29658231274144	MUT_vs_Control	enriched hit	MUT_vs_Control_against_WT_vs_Control	enriched hit	hit x - hit y
RSC2	3.09042425465946	WT_vs_Control	enriched hit	2.85337361771126	MUT_vs_Control	enriched hit	MUT_vs_Control_against_WT_vs_Control	enriched no hit	hit x - hit y
SCS2	2.23882810987983	WT_vs_Control	enriched hit	2.2084016431158	MUT_vs_Control	enriched hit	MUT_vs_Control_against_WT_vs_Control	enriched no hit	hit x - hit y
HRR25	2.57802300755985	WT_vs_Control	enriched hit	2.86424897822711	MUT_vs_Control	enriched hit	MUT_vs_Control_against_WT_vs_Control	enriched no hit	hit x - hit y
ADE13	2.41571936194774	WT_vs_Control	enriched hit	2.3468212341471	MUT_vs_Control	enriched hit	MUT_vs_Control_against_WT_vs_Control	enriched no hit	hit x - hit y
RPG1	2.26242236008409	WT_vs_Control	enriched hit	2.22965440770037	MUT_vs_Control	enriched hit	MUT_vs_Control_against_WT_vs_Control	enriched no hit	hit x - hit y
YNL181W	2.3070443969375	WT_vs_Control	enriched hit	1.98587223778814	MUT_vs_Control	enriched hit	MUT_vs_Control_against_WT_vs_Control	enriched no hit	hit x - hit y
MRPL17	2.39599474330164	WT_vs_Control	enriched hit	3.03088191407387	MUT_vs_Control	enriched hit	MUT_vs_Control_against_WT_vs_Control	enriched candidate	hit x - hit y
ALD4	2.87466522041536	WT_vs_Control	enriched hit	3.19007847025391	MUT_vs_Control	enriched hit	MUT_vs_Control_against_WT_vs_Control	enriched no hit	hit x - hit y
DBP2	2.31243115001405	WT_vs_Control	enriched hit	2.28798630516229	MUT_vs_Control	enriched hit	MUT_vs_Control_against_WT_vs_Control	enriched no hit	hit x - hit y
SAS3	4.59883821598614	WT_vs_Control	enriched hit	2.9089697745252	MUT_vs_Control	enriched hit	MUT_vs_Control_against_WT_vs_Control	enriched hit	hit x - hit y
ABF1	2.46053426596904	WT_vs_Control	enriched hit	2.14078714980426	MUT_vs_Control	enriched hit	MUT_vs_Control_against_WT_vs_Control	enriched no hit	hit x - hit y
HSC82	2.32334827172131	WT_vs_Control	enriched hit	2.5218604687238	MUT_vs_Control	enriched hit	MUT_vs_Control_against_WT_vs_Control	enriched no hit	hit x - hit y
UBP3	3.09531874668365	WT_vs_Control	enriched hit	2.76834145705437	MUT_vs_Control	enriched hit	MUT_vs_Control_against_WT_vs_Control	enriched no hit	hit x - hit y
MLH1	2.68579886497687	WT_vs_Control	enriched hit	2.38747378197006	MUT_vs_Control	enriched hit	MUT_vs_Control_against_WT_vs_Control	enriched no hit	hit x - hit y
AGX1	2.33012463250888	WT_vs_Control	enriched hit	2.34253804080799	MUT_vs_Control	enriched hit	MUT_vs_Control_against_WT_vs_Control	enriched no hit	hit x - hit y
HTB2	5.15046396003869	WT_vs_Control	enriched hit	3.14876334648124	MUT_vs_Control	enriched hit	MUT_vs_Control_against_WT_vs_Control	enriched hit	hit x - hit y
PYC1	2.2115228893663	WT_vs_Control	enriched hit	2.19295353704434	MUT_vs_Control	enriched hit	MUT_vs_Control_against_WT_vs_Control	enriched no hit	hit x - hit y
FUN12	3.02343402964028	WT_vs_Control	enriched hit	2.35998222078927	MUT_vs_Control	enriched hit	MUT_vs_Control_against_WT_vs_Control	enriched candidate	hit x - hit y
TMA64	2.34704603458875	WT_vs_Control	enriched hit	2.01449221166709	MUT_vs_Control	enriched hit	MUT_vs_Control_against_WT_vs_Control	enriched no hit	hit x - hit y
ALA1	2.35412364993483	WT_vs_Control	enriched hit	2.00670065604554	MUT_vs_Control	enriched hit	MUT_vs_Control_against_WT_vs_Control	enriched no hit	hit x - hit y
PFK1	2.48942987608368	WT_vs_Control	enriched hit	2.76773197488838	MUT_vs_Control	enriched hit	MUT_vs_Control_against_WT_vs_Control	enriched no hit	hit x - hit y
LSC1	2.21571393427048	WT_vs_Control	enriched hit	2.01367727822808	MUT_vs_Control	enriched hit	MUT_vs_Control_against_WT_vs_Control	enriched no hit	hit x - hit y
RPB2	3.47917610554574	WT_vs_Control	enriched hit	2.17249346215681	MUT_vs_Control	enriched hit	MUT_vs_Control_against_WT_vs_Control	enriched hit	hit x - hit y
ADE2	2.60086776934805	WT_vs_Control	enriched hit	2.81737806575298	MUT_vs_Control	enriched hit	MUT_vs_Control_against_WT_vs_Control	enriched no hit	hit x - hit y
DHH1	3.06117065176664	WT_vs_Control	enriched hit	2.78592384968934	MUT_vs_Control	enriched hit	MUT_vs_Control_against_WT_vs_Control	enriched no hit	hit x - hit y
PGM2	2.21290936233056	WT_vs_Control	enriched hit	2.32659684985167	MUT_vs_Control	enriched hit	MUT_vs_Control_against_WT_vs_Control	enriched no hit	hit x - hit y
RPB8	3.61823825196078	WT_vs_Control	enriched hit	2.54902123082011	MUT_vs_Control	enriched hit	MUT_vs_Control_against_WT_vs_Control	enriched candidate	hit x - hit y
LSB3	4.31213835543555	WT_vs_Control	enriched hit	3.49604279503759	MUT_vs_Control	enriched hit	MUT_vs_Control_against_WT_vs_Control	enriched no hit	hit x - hit y
RPS30A|RPS30B	3.10024809572884	WT_vs_Control	enriched hit	2.31393363633563	MUT_vs_Control	enriched hit	MUT_vs_Control_against_WT_vs_Control	enriched candidate	hit x - hit y
ACC1	2.5289663090567	WT_vs_Control	enriched hit	2.23994439164834	MUT_vs_Control	enriched hit	MUT_vs_Control_against_WT_vs_Control	enriched no hit	hit x - hit y
RPB3	3.40228119649048	WT_vs_Control	enriched hit	1.87206042401597	MUT_vs_Control	enriched hit	MUT_vs_Control_against_WT_vs_Control	enriched hit	hit x - hit y
SEC23	2.22254533345345	WT_vs_Control	enriched hit	1.89680944262394	MUT_vs_Control	enriched hit	MUT_vs_Control_against_WT_vs_Control	enriched no hit	hit x - hit y
SMC4	2.17500551582381	WT_vs_Control	enriched hit	1.88500901910087	MUT_vs_Control	enriched hit	MUT_vs_Control_against_WT_vs_Control	enriched no hit	hit x - hit y
FRA1	2.25343707436541	WT_vs_Control	enriched hit	1.99767100770907	MUT_vs_Control	enriched hit	MUT_vs_Control_against_WT_vs_Control	enriched no hit	hit x - hit y
ETR1	2.29604438847985	WT_vs_Control	enriched hit	2.5212142300531	MUT_vs_Control	enriched hit	MUT_vs_Control_against_WT_vs_Control	enriched no hit	hit x - hit y
YHR097C	2.59101659695794	WT_vs_Control	enriched hit	3.52629452360899	MUT_vs_Control	enriched hit	MUT_vs_Control_against_WT_vs_Control	enriched candidate	hit x - hit y
OLA1	2.27849219487613	WT_vs_Control	enriched hit	1.75506521221264	MUT_vs_Control	enriched hit	MUT_vs_Control_against_WT_vs_Control	enriched no hit	hit x - hit y
KGD2	2.59460380011237	WT_vs_Control	enriched hit	3.02718088732967	MUT_vs_Control	enriched hit	MUT_vs_Control_against_WT_vs_Control	enriched no hit	hit x - hit y
YNG1	4.16249367531002	WT_vs_Control	enriched hit	2.77561414413611	MUT_vs_Control	enriched hit	MUT_vs_Control_against_WT_vs_Control	enriched candidate	hit x - hit y
DPS1	2.93503403708704	WT_vs_Control	enriched hit	2.39509441424455	MUT_vs_Control	enriched hit	MUT_vs_Control_against_WT_vs_Control	enriched no hit	hit x - hit y
NOG1	2.44342157822275	WT_vs_Control	enriched hit	2.86614073466794	MUT_vs_Control	enriched hit	MUT_vs_Control_against_WT_vs_Control	enriched no hit	hit x - hit y
VPS33	2.38213648884906	WT_vs_Control	enriched hit	2.48924736564024	MUT_vs_Control	enriched hit	MUT_vs_Control_against_WT_vs_Control	enriched no hit	hit x - hit y
VMA2	2.69255034738572	WT_vs_Control	enriched hit	2.92891509202114	MUT_vs_Control	enriched hit	MUT_vs_Control_against_WT_vs_Control	enriched no hit	hit x - hit y
KNS1	2.28381673899513	WT_vs_Control	enriched hit	2.36192785701972	MUT_vs_Control	enriched hit	MUT_vs_Control_against_WT_vs_Control	enriched no hit	hit x - hit y
RPS11A|RPS11B	2.69436247167849	WT_vs_Control	enriched hit	3.43431065812338	MUT_vs_Control	enriched hit	MUT_vs_Control_against_WT_vs_Control	enriched candidate	hit x - hit y
HOP1	3.49517300597077	WT_vs_Control	enriched hit	3.97445894305378	MUT_vs_Control	enriched hit	MUT_vs_Control_against_WT_vs_Control	enriched no hit	hit x - hit y
YEL020C	2.6638377853154	WT_vs_Control	enriched hit	2.82336110072362	MUT_vs_Control	enriched hit	MUT_vs_Control_against_WT_vs_Control	enriched no hit	hit x - hit y
MSH6	4.05505940987819	WT_vs_Control	enriched hit	3.06924909601535	MUT_vs_Control	enriched hit	MUT_vs_Control_against_WT_vs_Control	enriched candidate	hit x - hit y
MSH1	2.90767125215514	WT_vs_Control	enriched hit	2.39732918470124	MUT_vs_Control	enriched hit	MUT_vs_Control_against_WT_vs_Control	enriched no hit	hit x - hit y
TYS1	2.63836037755648	WT_vs_Control	enriched hit	2.6438497933987	MUT_vs_Control	enriched hit	MUT_vs_Control_against_WT_vs_Control	enriched no hit	hit x - hit y
FUM1	2.29274985011927	WT_vs_Control	enriched hit	2.47679228470932	MUT_vs_Control	enriched hit	MUT_vs_Control_against_WT_vs_Control	enriched no hit	hit x - hit y
YCS4	3.04940557432431	WT_vs_Control	enriched hit	2.47931487861818	MUT_vs_Control	enriched hit	MUT_vs_Control_against_WT_vs_Control	enriched no hit	hit x - hit y
PRP43	2.96866062476437	WT_vs_Control	enriched hit	3.04688255801327	MUT_vs_Control	enriched hit	MUT_vs_Control_against_WT_vs_Control	enriched no hit	hit x - hit y
NHP2	3.1818729280628	WT_vs_Control	enriched hit	2.47518313869862	MUT_vs_Control	enriched hit	MUT_vs_Control_against_WT_vs_Control	enriched candidate	hit x - hit y
MLS1	2.0634554225301	WT_vs_Control	enriched hit	2.37311597765485	MUT_vs_Control	enriched hit	MUT_vs_Control_against_WT_vs_Control	enriched no hit	hit x - hit y
LSC2	2.17065780872356	WT_vs_Control	enriched hit	2.18130381423573	MUT_vs_Control	enriched hit	MUT_vs_Control_against_WT_vs_Control	enriched no hit	hit x - hit y
CMR1	4.59281311090659	WT_vs_Control	enriched hit	3.2665177289747	MUT_vs_Control	enriched hit	MUT_vs_Control_against_WT_vs_Control	enriched candidate	hit x - hit y
SPF1	2.34732293285046	WT_vs_Control	enriched hit	1.88571328589355	MUT_vs_Control	enriched hit	MUT_vs_Control_against_WT_vs_Control	enriched no hit	hit x - hit y
YCG1	2.45006700454255	WT_vs_Control	enriched hit	1.95157579304042	MUT_vs_Control	enriched hit	MUT_vs_Control_against_WT_vs_Control	enriched no hit	hit x - hit y
NOP56	2.83065371284727	WT_vs_Control	enriched hit	2.43471291049524	MUT_vs_Control	enriched hit	MUT_vs_Control_against_WT_vs_Control	enriched no hit	hit x - hit y
RPO21	4.17885497408562	WT_vs_Control	enriched hit	2.65939568498461	MUT_vs_Control	enriched hit	MUT_vs_Control_against_WT_vs_Control	enriched candidate	hit x - hit y
MRPS28	3.28813314809269	WT_vs_Control	enriched hit	2.73140291382212	MUT_vs_Control	enriched hit	MUT_vs_Control_against_WT_vs_Control	enriched no hit	hit x - hit y
SWC3	3.3957717866189	WT_vs_Control	enriched hit	2.4934512392663	MUT_vs_Control	enriched hit	MUT_vs_Control_against_WT_vs_Control	enriched candidate	hit x - hit y
IOC2	3.47016652120566	WT_vs_Control	enriched hit	2.53355582779323	MUT_vs_Control	enriched hit	MUT_vs_Control_against_WT_vs_Control	enriched candidate	hit x - hit y
MSS116	3.39096352377561	WT_vs_Control	enriched hit	2.90117366500451	MUT_vs_Control	enriched hit	MUT_vs_Control_against_WT_vs_Control	enriched no hit	hit x - hit y
BRE1	2.34243746856076	WT_vs_Control	enriched hit	2.41416978382989	MUT_vs_Control	enriched hit	MUT_vs_Control_against_WT_vs_Control	enriched no hit	hit x - hit y
RPL1A|RPL1B	3.89366999631915	WT_vs_Control	enriched hit	4.94062616049784	MUT_vs_Control	enriched hit	MUT_vs_Control_against_WT_vs_Control	enriched candidate	hit x - hit y
CAM1	2.29287216442103	WT_vs_Control	enriched hit	1.97760383420844	MUT_vs_Control	enriched hit	MUT_vs_Control_against_WT_vs_Control	enriched no hit	hit x - hit y
RPT6	2.19546014034909	WT_vs_Control	enriched hit	2.42014247012106	MUT_vs_Control	enriched hit	MUT_vs_Control_against_WT_vs_Control	enriched no hit	hit x - hit y
RRN5	2.56695841901393	WT_vs_Control	enriched hit	2.41084207363405	MUT_vs_Control	enriched hit	MUT_vs_Control_against_WT_vs_Control	enriched no hit	hit x - hit y
LAP3	2.59280364596959	WT_vs_Control	enriched hit	2.56881573836019	MUT_vs_Control	enriched hit	MUT_vs_Control_against_WT_vs_Control	enriched no hit	hit x - hit y
MRPS35	2.07422001613921	WT_vs_Control	enriched hit	2.30832333738418	MUT_vs_Control	enriched hit	MUT_vs_Control_against_WT_vs_Control	enriched no hit	hit x - hit y
GLO3	2.73492641037208	WT_vs_Control	enriched hit	2.4132381373762	MUT_vs_Control	enriched hit	MUT_vs_Control_against_WT_vs_Control	enriched no hit	hit x - hit y
RTT106	5.87888192102218	WT_vs_Control	enriched hit	3.90036103370495	MUT_vs_Control	enriched hit	MUT_vs_Control_against_WT_vs_Control	enriched candidate	hit x - hit y
RPL9B	2.78793207410726	WT_vs_Control	enriched hit	3.00875966343204	MUT_vs_Control	enriched hit	MUT_vs_Control_against_WT_vs_Control	enriched no hit	hit x - hit y
HOS3	2.51331961994629	WT_vs_Control	enriched hit	1.91619883961239	MUT_vs_Control	enriched hit	MUT_vs_Control_against_WT_vs_Control	enriched candidate	hit x - hit y
WTM1	2.04549776338964	WT_vs_Control	enriched hit	3.00156764850793	MUT_vs_Control	enriched hit	MUT_vs_Control_against_WT_vs_Control	enriched candidate	hit x - hit y
SPT15	3.27223004346347	WT_vs_Control	enriched hit	2.14187223530227	MUT_vs_Control	enriched hit	MUT_vs_Control_against_WT_vs_Control	enriched candidate	hit x - hit y
UME6	3.23123823361672	WT_vs_Control	enriched hit	2.26920969407973	MUT_vs_Control	enriched hit	MUT_vs_Control_against_WT_vs_Control	enriched candidate	hit x - hit y
RPT4	2.26856663646513	WT_vs_Control	enriched hit	2.50759843002371	MUT_vs_Control	enriched hit	MUT_vs_Control_against_WT_vs_Control	enriched no hit	hit x - hit y
VPS1	2.53599485665372	WT_vs_Control	enriched hit	2.41109636318183	MUT_vs_Control	enriched hit	MUT_vs_Control_against_WT_vs_Control	enriched no hit	hit x - hit y
TAL1	2.43335383203025	WT_vs_Control	enriched hit	2.2441991996371	MUT_vs_Control	enriched hit	MUT_vs_Control_against_WT_vs_Control	enriched no hit	hit x - hit y
SKO1	4.77195125037985	WT_vs_Control	enriched hit	3.27629967276815	MUT_vs_Control	enriched hit	MUT_vs_Control_against_WT_vs_Control	enriched candidate	hit x - hit y
ACT1	2.32077769342144	WT_vs_Control	enriched hit	2.42100707226838	MUT_vs_Control	enriched hit	MUT_vs_Control_against_WT_vs_Control	enriched no hit	hit x - hit y
HHO1	4.73040600764278	WT_vs_Control	enriched hit	3.62203991843436	MUT_vs_Control	enriched hit	MUT_vs_Control_against_WT_vs_Control	enriched candidate	hit x - hit y
ADE6	2.29447997808018	WT_vs_Control	enriched hit	2.41752419267175	MUT_vs_Control	enriched hit	MUT_vs_Control_against_WT_vs_Control	enriched no hit	hit x - hit y
EBP2	2.78466705979446	WT_vs_Control	enriched hit	2.91053273470642	MUT_vs_Control	enriched hit	MUT_vs_Control_against_WT_vs_Control	enriched no hit	hit x - hit y
LAT1	2.52487518264947	WT_vs_Control	enriched hit	2.55149681591194	MUT_vs_Control	enriched hit	MUT_vs_Control_against_WT_vs_Control	enriched no hit	hit x - hit y
PAT1	3.01660477336257	WT_vs_Control	enriched hit	2.89682944691372	MUT_vs_Control	enriched hit	MUT_vs_Control_against_WT_vs_Control	enriched no hit	hit x - hit y
MIR1	2.86637340608058	WT_vs_Control	enriched hit	3.39561122194094	MUT_vs_Control	enriched hit	MUT_vs_Control_against_WT_vs_Control	enriched no hit	hit x - hit y
TEF1	2.14503248618524	WT_vs_Control	enriched hit	2.19432853315519	MUT_vs_Control	enriched hit	MUT_vs_Control_against_WT_vs_Control	enriched no hit	hit x - hit y
HTZ1	2.6333674819791	WT_vs_Control	enriched hit	1.25451463378689	MUT_vs_Control	enriched hit	MUT_vs_Control_against_WT_vs_Control	enriched hit	hit x - hit y
LSM12	2.3187677292823	WT_vs_Control	enriched hit	1.74737949822339	MUT_vs_Control	enriched hit	MUT_vs_Control_against_WT_vs_Control	enriched no hit	hit x - hit y
APL2	2.99285104697223	WT_vs_Control	enriched hit	2.58912372434686	MUT_vs_Control	enriched hit	MUT_vs_Control_against_WT_vs_Control	enriched no hit	hit x - hit y
MRPL24	2.50557886242139	WT_vs_Control	enriched hit	2.53414242159167	MUT_vs_Control	enriched hit	MUT_vs_Control_against_WT_vs_Control	enriched no hit	hit x - hit y
EFT1	2.23854950853788	WT_vs_Control	enriched hit	2.38883705709966	MUT_vs_Control	enriched hit	MUT_vs_Control_against_WT_vs_Control	enriched no hit	hit x - hit y
TMA19	2.18243237176622	WT_vs_Control	enriched hit	2.5420686106438	MUT_vs_Control	enriched hit	MUT_vs_Control_against_WT_vs_Control	enriched no hit	hit x - hit y
RSM24	3.44196506849338	WT_vs_Control	enriched hit	4.41954079611238	MUT_vs_Control	enriched hit	MUT_vs_Control_against_WT_vs_Control	enriched candidate	hit x - hit y
FOX2	3.8037491185005	WT_vs_Control	enriched hit	3.94178118859659	MUT_vs_Control	enriched hit	MUT_vs_Control_against_WT_vs_Control	enriched no hit	hit x - hit y
PDA1	2.66787442638659	WT_vs_Control	enriched hit	2.76548175846494	MUT_vs_Control	enriched hit	MUT_vs_Control_against_WT_vs_Control	enriched no hit	hit x - hit y
LOC1	3.70623043273781	WT_vs_Control	enriched hit	2.99835479084721	MUT_vs_Control	enriched hit	MUT_vs_Control_against_WT_vs_Control	enriched no hit	hit x - hit y
SES1	3.16087537213774	WT_vs_Control	enriched hit	2.44446900313294	MUT_vs_Control	enriched hit	MUT_vs_Control_against_WT_vs_Control	enriched candidate	hit x - hit y
HIR2	3.67513234763083	WT_vs_Control	enriched hit	2.53212478945692	MUT_vs_Control	enriched hit	MUT_vs_Control_against_WT_vs_Control	enriched candidate	hit x - hit y
NOC2	2.14802517784952	WT_vs_Control	enriched hit	2.44599404468027	MUT_vs_Control	enriched hit	MUT_vs_Control_against_WT_vs_Control	enriched no hit	hit x - hit y
SAH1	2.77762098842038	WT_vs_Control	enriched hit	2.46693626585687	MUT_vs_Control	enriched hit	MUT_vs_Control_against_WT_vs_Control	enriched no hit	hit x - hit y
RPB5	3.58633475218589	WT_vs_Control	enriched hit	2.52164896262609	MUT_vs_Control	enriched hit	MUT_vs_Control_against_WT_vs_Control	enriched candidate	hit x - hit y
TSL1	2.29747530846032	WT_vs_Control	enriched hit	2.31071782264989	MUT_vs_Control	enriched hit	MUT_vs_Control_against_WT_vs_Control	enriched no hit	hit x - hit y
SEC61	2.7328253484724	WT_vs_Control	enriched hit	2.52971657732565	MUT_vs_Control	enriched hit	MUT_vs_Control_against_WT_vs_Control	enriched no hit	hit x - hit y
GDH2	2.32482333995375	WT_vs_Control	enriched hit	2.43759530559388	MUT_vs_Control	enriched hit	MUT_vs_Control_against_WT_vs_Control	enriched no hit	hit x - hit y
APN1	2.69710582834904	WT_vs_Control	enriched hit	2.00762646941401	MUT_vs_Control	enriched hit	MUT_vs_Control_against_WT_vs_Control	enriched candidate	hit x - hit y
EDE1	2.50420076013681	WT_vs_Control	enriched hit	1.39325595892135	MUT_vs_Control	enriched hit	MUT_vs_Control_against_WT_vs_Control	enriched hit	hit x - hit y
RPL5	2.05800166186457	WT_vs_Control	enriched hit	2.07663028648886	MUT_vs_Control	enriched hit	MUT_vs_Control_against_WT_vs_Control	enriched no hit	hit x - hit y
XDJ1	2.23957636027301	WT_vs_Control	enriched hit	2.83742542149128	MUT_vs_Control	enriched hit	MUT_vs_Control_against_WT_vs_Control	enriched candidate	hit x - hit y
PET9	2.51607701018296	WT_vs_Control	enriched hit	2.94077755291723	MUT_vs_Control	enriched hit	MUT_vs_Control_against_WT_vs_Control	enriched no hit	hit x - hit y
PHO2	2.72139480845174	WT_vs_Control	enriched hit	2.53656199228767	MUT_vs_Control	enriched hit	MUT_vs_Control_against_WT_vs_Control	enriched no hit	hit x - hit y
TOP2	3.02512427875265	WT_vs_Control	enriched hit	2.60676257129423	MUT_vs_Control	enriched hit	MUT_vs_Control_against_WT_vs_Control	enriched no hit	hit x - hit y
RPL25	2.3067261584941	WT_vs_Control	enriched hit	2.91567992730833	MUT_vs_Control	enriched hit	MUT_vs_Control_against_WT_vs_Control	enriched candidate	hit x - hit y
FRS2	2.78313423368527	WT_vs_Control	enriched hit	1.83501451137298	MUT_vs_Control	enriched hit	MUT_vs_Control_against_WT_vs_Control	enriched candidate	hit x - hit y
SPS19	2.91739154534999	WT_vs_Control	enriched hit	2.87711499505088	MUT_vs_Control	enriched hit	MUT_vs_Control_against_WT_vs_Control	enriched no hit	hit x - hit y
YAT1	3.10163555357318	WT_vs_Control	enriched hit	3.06943257559537	MUT_vs_Control	enriched hit	MUT_vs_Control_against_WT_vs_Control	enriched no hit	hit x - hit y
YGL108C	2.45119994204665	WT_vs_Control	enriched hit	2.31324411939591	MUT_vs_Control	enriched hit	MUT_vs_Control_against_WT_vs_Control	enriched no hit	hit x - hit y
AMS1	2.09089558570284	WT_vs_Control	enriched hit	2.24161008615908	MUT_vs_Control	enriched hit	MUT_vs_Control_against_WT_vs_Control	enriched no hit	hit x - hit y
HSV2	2.0681373310545	WT_vs_Control	enriched hit	1.43036724761821	MUT_vs_Control	enriched hit	MUT_vs_Control_against_WT_vs_Control	enriched candidate	hit x - hit y
MCM3	2.61616282737864	WT_vs_Control	enriched hit	1.54486975284956	MUT_vs_Control	enriched hit	MUT_vs_Control_against_WT_vs_Control	enriched candidate	hit x - hit y
TIF35	2.16913250476361	WT_vs_Control	enriched hit	2.2255081329669	MUT_vs_Control	enriched hit	MUT_vs_Control_against_WT_vs_Control	enriched no hit	hit x - hit y
CFT2	1.90117777919124	WT_vs_Control	enriched hit	1.69886931347173	MUT_vs_Control	enriched hit	MUT_vs_Control_against_WT_vs_Control	enriched no hit	hit x - hit y
NGG1	2.60937936076158	WT_vs_Control	enriched hit	2.46126819894991	MUT_vs_Control	enriched hit	MUT_vs_Control_against_WT_vs_Control	enriched no hit	hit x - hit y
HSP104	2.05796324402072	WT_vs_Control	enriched hit	1.82666968879164	MUT_vs_Control	enriched hit	MUT_vs_Control_against_WT_vs_Control	enriched no hit	hit x - hit y
POL30	2.28659057810216	WT_vs_Control	enriched hit	2.88608489149565	MUT_vs_Control	enriched hit	MUT_vs_Control_against_WT_vs_Control	enriched candidate	hit x - hit y
HTB1	5.22019581279143	WT_vs_Control	enriched hit	3.05361205697256	MUT_vs_Control	enriched hit	MUT_vs_Control_against_WT_vs_Control	enriched candidate	hit x - hit y
HHF1	3.62414185970637	WT_vs_Control	enriched hit	1.86228176410562	MUT_vs_Control	enriched hit	MUT_vs_Control_against_WT_vs_Control	enriched hit	hit x - hit y
SEG1	2.30965023324559	WT_vs_Control	enriched hit	2.4262480826439	MUT_vs_Control	enriched hit	MUT_vs_Control_against_WT_vs_Control	enriched no hit	hit x - hit y
BDP1	4.52584943713085	WT_vs_Control	enriched hit	3.02976297972914	MUT_vs_Control	enriched hit	MUT_vs_Control_against_WT_vs_Control	enriched candidate	hit x - hit y
ERG20	2.36024870108926	WT_vs_Control	enriched hit	2.17292386795636	MUT_vs_Control	enriched hit	MUT_vs_Control_against_WT_vs_Control	enriched no hit	hit x - hit y
DBP5	3.80927060589936	WT_vs_Control	enriched hit	2.71973366852737	MUT_vs_Control	enriched hit	MUT_vs_Control_against_WT_vs_Control	enriched candidate	hit x - hit y
GRS1	2.13791483740026	WT_vs_Control	enriched hit	2.07002664091013	MUT_vs_Control	enriched hit	MUT_vs_Control_against_WT_vs_Control	enriched no hit	hit x - hit y
BBC1	2.52490170923585	WT_vs_Control	enriched hit	2.9687212498066	MUT_vs_Control	enriched hit	MUT_vs_Control_against_WT_vs_Control	enriched no hit	hit x - hit y
EAF3	2.38387928818209	WT_vs_Control	enriched hit	2.4736662323493	MUT_vs_Control	enriched hit	MUT_vs_Control_against_WT_vs_Control	enriched no hit	hit x - hit y
RSF1	3.77935238605187	WT_vs_Control	enriched hit	2.69611317135553	MUT_vs_Control	enriched hit	MUT_vs_Control_against_WT_vs_Control	enriched candidate	hit x - hit y
PDC1	2.69915147302997	WT_vs_Control	enriched hit	3.24280703292238	MUT_vs_Control	enriched hit	MUT_vs_Control_against_WT_vs_Control	enriched no hit	hit x - hit y
RAD16	2.35238926540208	WT_vs_Control	enriched hit	1.64089332566308	MUT_vs_Control	enriched hit	MUT_vs_Control_against_WT_vs_Control	enriched candidate	hit x - hit y
SPB4	2.50208217264504	WT_vs_Control	enriched hit	2.62815091214584	MUT_vs_Control	enriched hit	MUT_vs_Control_against_WT_vs_Control	enriched no hit	hit x - hit y
MRPS9	2.66203729088154	WT_vs_Control	enriched hit	2.94765188555217	MUT_vs_Control	enriched hit	MUT_vs_Control_against_WT_vs_Control	enriched no hit	hit x - hit y
RTS2	2.50629143228207	WT_vs_Control	enriched hit	2.07179118590598	MUT_vs_Control	enriched hit	MUT_vs_Control_against_WT_vs_Control	enriched no hit	hit x - hit y
OSM1	2.18898553309919	WT_vs_Control	enriched hit	2.24497171731723	MUT_vs_Control	enriched hit	MUT_vs_Control_against_WT_vs_Control	enriched no hit	hit x - hit y
TMA7	2.32697363076296	WT_vs_Control	enriched hit	2.50194082781631	MUT_vs_Control	enriched hit	MUT_vs_Control_against_WT_vs_Control	enriched no hit	hit x - hit y
OAF1	2.05173428140246	WT_vs_Control	enriched hit	1.838000921997	MUT_vs_Control	enriched hit	MUT_vs_Control_against_WT_vs_Control	enriched no hit	hit x - hit y
KAP95	2.54093787708146	WT_vs_Control	enriched hit	3.41702864954595	MUT_vs_Control	enriched hit	MUT_vs_Control_against_WT_vs_Control	enriched candidate	hit x - hit y
NUP145	2.06514086727403	WT_vs_Control	enriched hit	1.96548048092762	MUT_vs_Control	enriched hit	MUT_vs_Control_against_WT_vs_Control	enriched no hit	hit x - hit y
YER079W	1.91260982879941	WT_vs_Control	enriched hit	2.07687830142654	MUT_vs_Control	enriched hit	MUT_vs_Control_against_WT_vs_Control	enriched no hit	hit x - hit y
MDG1	2.77436252336556	WT_vs_Control	enriched hit	2.39008057320277	MUT_vs_Control	enriched hit	MUT_vs_Control_against_WT_vs_Control	enriched no hit	hit x - hit y
CDC3	2.54080064071303	WT_vs_Control	enriched hit	1.89527602670361	MUT_vs_Control	enriched hit	MUT_vs_Control_against_WT_vs_Control	enriched candidate	hit x - hit y
GAR1	2.5374493768282	WT_vs_Control	enriched hit	2.23747009055697	MUT_vs_Control	enriched hit	MUT_vs_Control_against_WT_vs_Control	enriched no hit	hit x - hit y
CDC12	2.61860286665868	WT_vs_Control	enriched hit	2.37965096769258	MUT_vs_Control	enriched hit	MUT_vs_Control_against_WT_vs_Control	enriched no hit	hit x - hit y
ERV29	3.09892581784025	WT_vs_Control	enriched hit	2.51760332125472	MUT_vs_Control	enriched hit	MUT_vs_Control_against_WT_vs_Control	enriched no hit	hit x - hit y
IFM1	1.94464104997515	WT_vs_Control	enriched hit	1.79034474846969	MUT_vs_Control	enriched hit	MUT_vs_Control_against_WT_vs_Control	enriched no hit	hit x - hit y
SMC2	2.81132947582734	WT_vs_Control	enriched hit	2.45978808916599	MUT_vs_Control	enriched hit	MUT_vs_Control_against_WT_vs_Control	enriched no hit	hit x - hit y
PMT1	2.22460220522487	WT_vs_Control	enriched hit	2.11251982057547	MUT_vs_Control	enriched hit	MUT_vs_Control_against_WT_vs_Control	enriched no hit	hit x - hit y
YGR169C-A	3.33480103470745	WT_vs_Control	enriched hit	3.37208949589679	MUT_vs_Control	enriched hit	MUT_vs_Control_against_WT_vs_Control	enriched no hit	hit x - hit y
TRA1	3.2033453409129	WT_vs_Control	enriched hit	2.74941061660109	MUT_vs_Control	enriched hit	MUT_vs_Control_against_WT_vs_Control	enriched no hit	hit x - hit y
RPL20A|RPL20B	2.35849080787027	WT_vs_Control	enriched hit	2.97438249071479	MUT_vs_Control	enriched hit	MUT_vs_Control_against_WT_vs_Control	enriched candidate	hit x - hit y
YDR341C	2.29241040824679	WT_vs_Control	enriched hit	1.87349393493386	MUT_vs_Control	enriched hit	MUT_vs_Control_against_WT_vs_Control	enriched no hit	hit x - hit y
RPL15A	3.98902748371035	WT_vs_Control	enriched hit	4.46029543984548	MUT_vs_Control	enriched hit	MUT_vs_Control_against_WT_vs_Control	enriched no hit	hit x - hit y
CBF5	3.70665211944714	WT_vs_Control	enriched hit	3.1474370049298	MUT_vs_Control	enriched hit	MUT_vs_Control_against_WT_vs_Control	enriched no hit	hit x - hit y
APE2	2.84237361728421	WT_vs_Control	enriched hit	2.82965290495637	MUT_vs_Control	enriched hit	MUT_vs_Control_against_WT_vs_Control	enriched no hit	hit x - hit y
NOP16	2.10924573086412	WT_vs_Control	enriched hit	2.59169796560162	MUT_vs_Control	enriched hit	MUT_vs_Control_against_WT_vs_Control	enriched no hit	hit x - hit y
REP2	2.67677253738902	WT_vs_Control	enriched hit	1.92280222035937	MUT_vs_Control	enriched hit	MUT_vs_Control_against_WT_vs_Control	enriched candidate	hit x - hit y
SEC26	1.95195701536768	WT_vs_Control	enriched hit	2.03292003043284	MUT_vs_Control	enriched hit	MUT_vs_Control_against_WT_vs_Control	enriched no hit	hit x - hit y
MKT1	2.19418548212445	WT_vs_Control	enriched hit	1.78184275985295	MUT_vs_Control	enriched hit	MUT_vs_Control_against_WT_vs_Control	enriched no hit	hit x - hit y
ARE2	1.98118246292771	WT_vs_Control	enriched hit	2.02322201868704	MUT_vs_Control	enriched hit	MUT_vs_Control_against_WT_vs_Control	enriched no hit	hit x - hit y
RFC3	2.35312823602029	WT_vs_Control	enriched hit	2.47269199891999	MUT_vs_Control	enriched hit	MUT_vs_Control_against_WT_vs_Control	enriched no hit	hit x - hit y
MRP20	2.01339157651023	WT_vs_Control	enriched hit	3.21511727048159	MUT_vs_Control	enriched hit	MUT_vs_Control_against_WT_vs_Control	enriched hit	hit x - hit y
JIP5	2.46243485500667	WT_vs_Control	enriched hit	2.3177502569816	MUT_vs_Control	enriched hit	MUT_vs_Control_against_WT_vs_Control	enriched no hit	hit x - hit y
TPS1	2.02976968336676	WT_vs_Control	enriched hit	2.12349089651644	MUT_vs_Control	enriched hit	MUT_vs_Control_against_WT_vs_Control	enriched no hit	hit x - hit y
ERB1	2.43538591760513	WT_vs_Control	enriched hit	3.06170917139591	MUT_vs_Control	enriched hit	MUT_vs_Control_against_WT_vs_Control	enriched candidate	hit x - hit y
RPH1	4.02404492391899	WT_vs_Control	enriched hit	2.83336918499549	MUT_vs_Control	enriched hit	MUT_vs_Control_against_WT_vs_Control	enriched candidate	hit x - hit y
CRC1	1.828024833274	WT_vs_Control	enriched hit	2.19747266967043	MUT_vs_Control	enriched hit	MUT_vs_Control_against_WT_vs_Control	enriched no hit	hit x - hit y
IPP1	1.85053391355328	WT_vs_Control	enriched hit	2.42768105175296	MUT_vs_Control	enriched hit	MUT_vs_Control_against_WT_vs_Control	enriched no hit	hit x - hit y
YTA7	4.58552355960129	WT_vs_Control	enriched hit	2.65201066049468	MUT_vs_Control	enriched hit	MUT_vs_Control_against_WT_vs_Control	enriched candidate	hit x - hit y
RPL16A	3.44933944140677	WT_vs_Control	enriched hit	3.99169174540731	MUT_vs_Control	enriched hit	MUT_vs_Control_against_WT_vs_Control	enriched no hit	hit x - hit y
RPN1	2.18048067240972	WT_vs_Control	enriched hit	2.36459807756215	MUT_vs_Control	enriched hit	MUT_vs_Control_against_WT_vs_Control	enriched no hit	hit x - hit y
SUC2	2.79453088025172	WT_vs_Control	enriched hit	2.76360638711224	MUT_vs_Control	enriched hit	MUT_vs_Control_against_WT_vs_Control	enriched no hit	hit x - hit y
CDC19	1.79321585864172	WT_vs_Control	enriched hit	2.05777351154188	MUT_vs_Control	enriched hit	MUT_vs_Control_against_WT_vs_Control	enriched no hit	hit x - hit y
SCY1	2.06346814601163	WT_vs_Control	enriched hit	2.35600371049902	MUT_vs_Control	enriched hit	MUT_vs_Control_against_WT_vs_Control	enriched no hit	hit x - hit y
VAC8	2.11950483498687	WT_vs_Control	enriched hit	1.66612104480746	MUT_vs_Control	enriched hit	MUT_vs_Control_against_WT_vs_Control	enriched no hit	hit x - hit y
ZTA1	2.35697011085211	WT_vs_Control	enriched hit	2.01167669881369	MUT_vs_Control	enriched hit	MUT_vs_Control_against_WT_vs_Control	enriched no hit	hit x - hit y
RPS23A|RPS23B	3.46658229052306	WT_vs_Control	enriched hit	3.74189838923813	MUT_vs_Control	enriched hit	MUT_vs_Control_against_WT_vs_Control	enriched no hit	hit x - hit y
YTM1	2.60060693152825	WT_vs_Control	enriched hit	3.32430815257435	MUT_vs_Control	enriched hit	MUT_vs_Control_against_WT_vs_Control	enriched candidate	hit x - hit y
HTA1|HTA2	6.28914314408975	WT_vs_Control	enriched hit	4.9607615804675	MUT_vs_Control	enriched hit	MUT_vs_Control_against_WT_vs_Control	enriched no hit	hit x - hit y
RPL4A	3.04717405364813	WT_vs_Control	enriched hit	3.24378691738398	MUT_vs_Control	enriched hit	MUT_vs_Control_against_WT_vs_Control	enriched no hit	hit x - hit y
RNR4	1.91239947100145	WT_vs_Control	enriched hit	2.04591625423906	MUT_vs_Control	enriched hit	MUT_vs_Control_against_WT_vs_Control	enriched no hit	hit x - hit y
PGI1	2.54257781894557	WT_vs_Control	enriched hit	2.78654340183292	MUT_vs_Control	enriched hit	MUT_vs_Control_against_WT_vs_Control	enriched no hit	hit x - hit y
CHD1	2.32933931383969	WT_vs_Control	enriched hit	1.84986315280654	MUT_vs_Control	enriched hit	MUT_vs_Control_against_WT_vs_Control	enriched no hit	hit x - hit y
MSY1	2.89071931928574	WT_vs_Control	enriched hit	2.75642771368693	MUT_vs_Control	enriched hit	MUT_vs_Control_against_WT_vs_Control	enriched no hit	hit x - hit y
PRE7	1.72558129412914	WT_vs_Control	enriched hit	1.97464197816811	MUT_vs_Control	enriched hit	MUT_vs_Control_against_WT_vs_Control	enriched no hit	hit x - hit y
GTT3	2.92121457937415	WT_vs_Control	enriched hit	1.70480724857095	MUT_vs_Control	enriched hit	MUT_vs_Control_against_WT_vs_Control	enriched candidate	hit x - hit y
MSD1	2.27263585343238	WT_vs_Control	enriched hit	2.35213072254656	MUT_vs_Control	enriched hit	MUT_vs_Control_against_WT_vs_Control	enriched no hit	hit x - hit y
RIM1	4.08508662040655	WT_vs_Control	enriched hit	2.82729344641617	MUT_vs_Control	enriched hit	MUT_vs_Control_against_WT_vs_Control	enriched candidate	hit x - hit y
VAS1	1.89052815098446	WT_vs_Control	enriched hit	1.57593516578309	MUT_vs_Control	enriched hit	MUT_vs_Control_against_WT_vs_Control	enriched no hit	hit x - hit y
ADE17	2.33380266943633	WT_vs_Control	enriched hit	2.51205021391581	MUT_vs_Control	enriched hit	MUT_vs_Control_against_WT_vs_Control	enriched no hit	hit x - hit y
POX1	2.61089314152541	WT_vs_Control	enriched hit	3.02847408355481	MUT_vs_Control	enriched hit	MUT_vs_Control_against_WT_vs_Control	enriched no hit	hit x - hit y
SPT16	2.75114497576256	WT_vs_Control	enriched hit	1.85955119501284	MUT_vs_Control	enriched hit	MUT_vs_Control_against_WT_vs_Control	enriched candidate	hit x - hit y
RPL43A|RPL43B	2.93363465541574	WT_vs_Control	enriched hit	3.5110333027581	MUT_vs_Control	enriched hit	MUT_vs_Control_against_WT_vs_Control	enriched no hit	hit x - hit y
CKA2	1.74437306386452	WT_vs_Control	enriched hit	2.26688315750012	MUT_vs_Control	enriched hit	MUT_vs_Control_against_WT_vs_Control	enriched no hit	hit x - hit y
DLD1	1.88109853825921	WT_vs_Control	enriched hit	2.63753008194718	MUT_vs_Control	enriched hit	MUT_vs_Control_against_WT_vs_Control	enriched candidate	hit x - hit y
ADR1	3.73369643054699	WT_vs_Control	enriched hit	2.55575225423204	MUT_vs_Control	enriched hit	MUT_vs_Control_against_WT_vs_Control	enriched candidate	hit x - hit y
MDM38	1.7162213679772	WT_vs_Control	enriched hit	2.04446410880611	MUT_vs_Control	enriched hit	MUT_vs_Control_against_WT_vs_Control	enriched no hit	hit x - hit y
NOP7	2.55639036600505	WT_vs_Control	enriched hit	2.8437762202948	MUT_vs_Control	enriched hit	MUT_vs_Control_against_WT_vs_Control	enriched no hit	hit x - hit y
TES1	2.21919289767051	WT_vs_Control	enriched hit	3.08687631592198	MUT_vs_Control	enriched hit	MUT_vs_Control_against_WT_vs_Control	enriched candidate	hit x - hit y
MAK21	2.16761987113512	WT_vs_Control	enriched hit	2.46277005525315	MUT_vs_Control	enriched hit	MUT_vs_Control_against_WT_vs_Control	enriched no hit	hit x - hit y
PSA1	2.14917662159615	WT_vs_Control	enriched hit	2.44838237030616	MUT_vs_Control	enriched hit	MUT_vs_Control_against_WT_vs_Control	enriched no hit	hit x - hit y
RPS4A|RPS4B	3.06707892612808	WT_vs_Control	enriched hit	3.4048146376686	MUT_vs_Control	enriched hit	MUT_vs_Control_against_WT_vs_Control	enriched no hit	hit x - hit y
YNL247W	2.4644196362251	WT_vs_Control	enriched hit	2.27263832345322	MUT_vs_Control	enriched hit	MUT_vs_Control_against_WT_vs_Control	enriched no hit	hit x - hit y
MCK1	2.3085913877009	WT_vs_Control	enriched hit	2.59283666629407	MUT_vs_Control	enriched hit	MUT_vs_Control_against_WT_vs_Control	enriched no hit	hit x - hit y
AMD1	2.08046461384351	WT_vs_Control	enriched hit	3.12000176089433	MUT_vs_Control	enriched hit	MUT_vs_Control_against_WT_vs_Control	enriched hit	hit x - hit y
VTC4	2.1433812239696	WT_vs_Control	enriched hit	2.46203984944015	MUT_vs_Control	enriched hit	MUT_vs_Control_against_WT_vs_Control	enriched no hit	hit x - hit y
SMC6	2.55622624185343	WT_vs_Control	enriched hit	2.35535476238438	MUT_vs_Control	enriched hit	MUT_vs_Control_against_WT_vs_Control	enriched no hit	hit x - hit y
VMA13	1.76854850314085	WT_vs_Control	enriched hit	2.13742445473778	MUT_vs_Control	enriched hit	MUT_vs_Control_against_WT_vs_Control	enriched no hit	hit x - hit y
RPA190	2.54024201792758	WT_vs_Control	enriched hit	2.19963246865544	MUT_vs_Control	enriched hit	MUT_vs_Control_against_WT_vs_Control	enriched no hit	hit x - hit y
MRPL16	3.02049483985971	WT_vs_Control	enriched hit	3.21619302218852	MUT_vs_Control	enriched hit	MUT_vs_Control_against_WT_vs_Control	enriched no hit	hit x - hit y
MET6	2.05465982017268	WT_vs_Control	enriched hit	2.24102509335716	MUT_vs_Control	enriched hit	MUT_vs_Control_against_WT_vs_Control	enriched no hit	hit x - hit y
CRZ1	3.31798279024533	WT_vs_Control	enriched hit	2.30974582065613	MUT_vs_Control	enriched hit	MUT_vs_Control_against_WT_vs_Control	enriched candidate	hit x - hit y
KIN1	2.30645571616716	WT_vs_Control	enriched hit	2.11633008814487	MUT_vs_Control	enriched hit	MUT_vs_Control_against_WT_vs_Control	enriched no hit	hit x - hit y
RPL27A|RPL27B	3.16066072397743	WT_vs_Control	enriched hit	3.45700346816199	MUT_vs_Control	enriched hit	MUT_vs_Control_against_WT_vs_Control	enriched no hit	hit x - hit y
MDJ1	1.81661649186213	WT_vs_Control	enriched hit	2.23210479496432	MUT_vs_Control	enriched hit	MUT_vs_Control_against_WT_vs_Control	enriched no hit	hit x - hit y
RSA4	2.60796989248549	WT_vs_Control	enriched hit	2.78110271813601	MUT_vs_Control	enriched hit	MUT_vs_Control_against_WT_vs_Control	enriched no hit	hit x - hit y
PFK2	2.27401321334903	WT_vs_Control	enriched hit	2.70742532924402	MUT_vs_Control	enriched hit	MUT_vs_Control_against_WT_vs_Control	enriched no hit	hit x - hit y
TOP1	2.49184146027715	WT_vs_Control	enriched hit	2.06082404829045	MUT_vs_Control	enriched hit	MUT_vs_Control_against_WT_vs_Control	enriched no hit	hit x - hit y
ERG27	1.7801292715385	WT_vs_Control	enriched hit	1.85777288643798	MUT_vs_Control	enriched hit	MUT_vs_Control_against_WT_vs_Control	enriched no hit	hit x - hit y
PRB1	1.8427257868831	WT_vs_Control	enriched hit	2.14829915980516	MUT_vs_Control	enriched hit	MUT_vs_Control_against_WT_vs_Control	enriched no hit	hit x - hit y
STE24	2.49421401037476	WT_vs_Control	enriched hit	2.28691511456512	MUT_vs_Control	enriched hit	MUT_vs_Control_against_WT_vs_Control	enriched no hit	hit x - hit y
GPT2	2.44247907472061	WT_vs_Control	enriched hit	2.24165783496833	MUT_vs_Control	enriched hit	MUT_vs_Control_against_WT_vs_Control	enriched no hit	hit x - hit y
OLE1	2.14993983181493	WT_vs_Control	enriched hit	1.7613298927394	MUT_vs_Control	enriched hit	MUT_vs_Control_against_WT_vs_Control	enriched no hit	hit x - hit y
TAF1	1.86384818597147	WT_vs_Control	enriched hit	1.78727219100166	MUT_vs_Control	enriched hit	MUT_vs_Control_against_WT_vs_Control	enriched no hit	hit x - hit y
RPP0	2.69468468826383	WT_vs_Control	enriched hit	4.18880632097085	MUT_vs_Control	enriched hit	MUT_vs_Control_against_WT_vs_Control	enriched hit	hit x - hit y
YGR130C	2.4217115503425	WT_vs_Control	enriched hit	3.56010868733603	MUT_vs_Control	enriched hit	MUT_vs_Control_against_WT_vs_Control	enriched hit	hit x - hit y
RPL7A	3.86088409910389	WT_vs_Control	enriched hit	3.77340543711526	MUT_vs_Control	enriched hit	MUT_vs_Control_against_WT_vs_Control	enriched no hit	hit x - hit y
RPN3	2.19214440792692	WT_vs_Control	enriched hit	2.49230904210842	MUT_vs_Control	enriched hit	MUT_vs_Control_against_WT_vs_Control	enriched no hit	hit x - hit y
TIF5	2.06994983046121	WT_vs_Control	enriched hit	2.14291368362109	MUT_vs_Control	enriched hit	MUT_vs_Control_against_WT_vs_Control	enriched no hit	hit x - hit y
DEF1	1.84825012860286	WT_vs_Control	enriched hit	1.77371957047331	MUT_vs_Control	enriched hit	MUT_vs_Control_against_WT_vs_Control	enriched no hit	hit x - hit y
RPL16B	2.62295308892367	WT_vs_Control	enriched hit	3.51951253693142	MUT_vs_Control	enriched hit	MUT_vs_Control_against_WT_vs_Control	enriched candidate	hit x - hit y
SEC27	1.90366176426428	WT_vs_Control	enriched hit	1.90343412072675	MUT_vs_Control	enriched hit	MUT_vs_Control_against_WT_vs_Control	enriched no hit	hit x - hit y
DST1	2.76960193941988	WT_vs_Control	enriched hit	2.89545297531886	MUT_vs_Control	enriched hit	MUT_vs_Control_against_WT_vs_Control	enriched no hit	hit x - hit y
CRP1	3.3124386511597	WT_vs_Control	enriched hit	2.67031677022339	MUT_vs_Control	enriched hit	MUT_vs_Control_against_WT_vs_Control	enriched no hit	hit x - hit y
NIC96	1.79770825927801	WT_vs_Control	enriched hit	1.62896399999263	MUT_vs_Control	enriched hit	MUT_vs_Control_against_WT_vs_Control	enriched no hit	hit x - hit y
NPL6	2.30615064088144	WT_vs_Control	enriched hit	2.14352364703538	MUT_vs_Control	enriched hit	MUT_vs_Control_against_WT_vs_Control	enriched no hit	hit x - hit y
RPT3	2.54358609995587	WT_vs_Control	enriched hit	2.50902801004451	MUT_vs_Control	enriched hit	MUT_vs_Control_against_WT_vs_Control	enriched no hit	hit x - hit y
STH1	1.65036019721905	WT_vs_Control	enriched hit	1.77277277163705	MUT_vs_Control	enriched hit	MUT_vs_Control_against_WT_vs_Control	enriched no hit	hit x - hit y
RRP5	1.93361540563113	WT_vs_Control	enriched hit	1.83333317729043	MUT_vs_Control	enriched hit	MUT_vs_Control_against_WT_vs_Control	enriched no hit	hit x - hit y
MRP7	2.85735802682194	WT_vs_Control	enriched hit	2.74326845315167	MUT_vs_Control	enriched hit	MUT_vs_Control_against_WT_vs_Control	enriched no hit	hit x - hit y
PBP1	2.11742690697796	WT_vs_Control	enriched hit	1.73402486895921	MUT_vs_Control	enriched hit	MUT_vs_Control_against_WT_vs_Control	enriched no hit	hit x - hit y
BRF1	4.02233985202297	WT_vs_Control	enriched hit	2.3476698424412	MUT_vs_Control	enriched hit	MUT_vs_Control_against_WT_vs_Control	enriched candidate	hit x - hit y
ULS1	2.58232301808092	WT_vs_Control	enriched hit	1.83434324157035	MUT_vs_Control	enriched hit	MUT_vs_Control_against_WT_vs_Control	enriched candidate	hit x - hit y
PUP2	2.15398348452352	WT_vs_Control	enriched hit	2.07877926943337	MUT_vs_Control	enriched hit	MUT_vs_Control_against_WT_vs_Control	enriched no hit	hit x - hit y
MYO3	2.60439442141817	WT_vs_Control	enriched hit	3.0055875715492	MUT_vs_Control	enriched hit	MUT_vs_Control_against_WT_vs_Control	enriched no hit	hit x - hit y
CBF1	2.71154528135831	WT_vs_Control	enriched hit	1.55624394685811	MUT_vs_Control	enriched hit	MUT_vs_Control_against_WT_vs_Control	enriched candidate	hit x - hit y
DUG1	1.90935144021257	WT_vs_Control	enriched hit	1.68592891805268	MUT_vs_Control	enriched hit	MUT_vs_Control_against_WT_vs_Control	enriched no hit	hit x - hit y
THO1	1.75729268550807	WT_vs_Control	enriched hit	1.45456972647049	MUT_vs_Control	enriched hit	MUT_vs_Control_against_WT_vs_Control	enriched no hit	hit x - hit y
FBP1	2.27078684956204	WT_vs_Control	enriched hit	2.55657601160151	MUT_vs_Control	enriched hit	MUT_vs_Control_against_WT_vs_Control	enriched no hit	hit x - hit y
MRM1	2.36234297045129	WT_vs_Control	enriched hit	2.64583521731405	MUT_vs_Control	enriched hit	MUT_vs_Control_against_WT_vs_Control	enriched no hit	hit x - hit y
MRPL32	3.12074702089338	WT_vs_Control	enriched hit	2.97807068474397	MUT_vs_Control	enriched hit	MUT_vs_Control_against_WT_vs_Control	enriched no hit	hit x - hit y
IDP2	2.61246424676814	WT_vs_Control	enriched hit	2.79912543118484	MUT_vs_Control	enriched hit	MUT_vs_Control_against_WT_vs_Control	enriched no hit	hit x - hit y
ATP2	1.95501518480943	WT_vs_Control	enriched hit	2.37070833521532	MUT_vs_Control	enriched hit	MUT_vs_Control_against_WT_vs_Control	enriched no hit	hit x - hit y
DBP3	2.27414634500269	WT_vs_Control	enriched hit	2.10221478449721	MUT_vs_Control	enriched hit	MUT_vs_Control_against_WT_vs_Control	enriched no hit	hit x - hit y
INO80	2.38735799402628	WT_vs_Control	enriched hit	2.28779563730239	MUT_vs_Control	enriched hit	MUT_vs_Control_against_WT_vs_Control	enriched no hit	hit x - hit y
SYP1	1.6761631931616	WT_vs_Control	enriched hit	1.49557910531849	MUT_vs_Control	enriched hit	MUT_vs_Control_against_WT_vs_Control	enriched no hit	hit x - hit y
COX2	1.66132539753284	WT_vs_Control	enriched hit	2.32731161535533	MUT_vs_Control	enriched hit	MUT_vs_Control_against_WT_vs_Control	enriched candidate	hit x - hit y
TMA22	3.36279999288963	WT_vs_Control	enriched hit	2.94448589370093	MUT_vs_Control	enriched hit	MUT_vs_Control_against_WT_vs_Control	enriched no hit	hit x - hit y
RSM18	1.70903655538636	WT_vs_Control	enriched hit	2.63158793473914	MUT_vs_Control	enriched hit	MUT_vs_Control_against_WT_vs_Control	enriched candidate	hit x - hit y
PIP2	2.67828991228365	WT_vs_Control	enriched hit	2.11161066738373	MUT_vs_Control	enriched hit	MUT_vs_Control_against_WT_vs_Control	enriched no hit	hit x - hit y
UBA1	2.29072428948574	WT_vs_Control	enriched hit	2.48699652393118	MUT_vs_Control	enriched hit	MUT_vs_Control_against_WT_vs_Control	enriched no hit	hit x - hit y
NOP12	2.0892118048564	WT_vs_Control	enriched hit	2.59971569294811	MUT_vs_Control	enriched hit	MUT_vs_Control_against_WT_vs_Control	enriched no hit	hit x - hit y
SSD1	3.29929924654036	WT_vs_Control	enriched hit	3.66394862423429	MUT_vs_Control	enriched hit	MUT_vs_Control_against_WT_vs_Control	enriched no hit	hit x - hit y
SCL1	1.65366327068909	WT_vs_Control	enriched hit	1.85702306305499	MUT_vs_Control	enriched hit	MUT_vs_Control_against_WT_vs_Control	enriched no hit	hit x - hit y
INO1	2.44197496779438	WT_vs_Control	enriched hit	2.4499758279745	MUT_vs_Control	enriched hit	MUT_vs_Control_against_WT_vs_Control	enriched no hit	hit x - hit y
RRP14	2.19549898845471	WT_vs_Control	enriched hit	2.26944172175269	MUT_vs_Control	enriched hit	MUT_vs_Control_against_WT_vs_Control	enriched no hit	hit x - hit y
NOP1	2.51690740828847	WT_vs_Control	enriched hit	1.95826495793073	MUT_vs_Control	enriched hit	MUT_vs_Control_against_WT_vs_Control	enriched no hit	hit x - hit y
ERG10	2.93288548781564	WT_vs_Control	enriched hit	2.96319273457289	MUT_vs_Control	enriched hit	MUT_vs_Control_against_WT_vs_Control	enriched no hit	hit x - hit y
PDS5	1.74288779798657	WT_vs_Control	enriched hit	2.5872310190233	MUT_vs_Control	enriched hit	MUT_vs_Control_against_WT_vs_Control	enriched candidate	hit x - hit y
SPP41	2.70033726121579	WT_vs_Control	enriched hit	1.97547526352998	MUT_vs_Control	enriched hit	MUT_vs_Control_against_WT_vs_Control	enriched no hit	hit x - hit y
RPN6	1.7708037012508	WT_vs_Control	enriched hit	1.78479468307602	MUT_vs_Control	enriched hit	MUT_vs_Control_against_WT_vs_Control	enriched no hit	hit x - hit y
RPL6A	2.50878745470334	WT_vs_Control	enriched hit	3.08915642044586	MUT_vs_Control	enriched hit	MUT_vs_Control_against_WT_vs_Control	enriched no hit	hit x - hit y
BDH1	1.68170226329156	WT_vs_Control	enriched hit	2.12540018223982	MUT_vs_Control	enriched hit	MUT_vs_Control_against_WT_vs_Control	enriched no hit	hit x - hit y
ALD6	1.72893132455827	WT_vs_Control	enriched hit	2.37742191619542	MUT_vs_Control	enriched hit	MUT_vs_Control_against_WT_vs_Control	enriched candidate	hit x - hit y
ARO9	1.87167132330272	WT_vs_Control	enriched hit	2.11465254543743	MUT_vs_Control	enriched hit	MUT_vs_Control_against_WT_vs_Control	enriched no hit	hit x - hit y
ZIP1	2.70700141703252	WT_vs_Control	enriched hit	3.27178459379973	MUT_vs_Control	enriched hit	MUT_vs_Control_against_WT_vs_Control	enriched no hit	hit x - hit y
HPC2	2.51758871582467	WT_vs_Control	enriched hit	1.93435036147457	MUT_vs_Control	enriched hit	MUT_vs_Control_against_WT_vs_Control	enriched no hit	hit x - hit y
YNR021W	2.49136723285789	WT_vs_Control	enriched hit	2.00900162014907	MUT_vs_Control	enriched hit	MUT_vs_Control_against_WT_vs_Control	enriched no hit	hit x - hit y
SLI15	1.77679963977425	WT_vs_Control	enriched hit	2.1277815587202	MUT_vs_Control	enriched hit	MUT_vs_Control_against_WT_vs_Control	enriched no hit	hit x - hit y
YAT2	1.85070999683573	WT_vs_Control	enriched hit	2.0728733106555	MUT_vs_Control	enriched hit	MUT_vs_Control_against_WT_vs_Control	enriched no hit	hit x - hit y
RPS14A|RPS14B	1.6853159913017	WT_vs_Control	enriched hit	1.85567111759988	MUT_vs_Control	enriched hit	MUT_vs_Control_against_WT_vs_Control	enriched no hit	hit x - hit y
POM33	2.58257646824354	WT_vs_Control	enriched hit	2.35233682114699	MUT_vs_Control	enriched hit	MUT_vs_Control_against_WT_vs_Control	enriched no hit	hit x - hit y
HIR3	2.82188963655187	WT_vs_Control	enriched hit	1.98448125745301	MUT_vs_Control	enriched hit	MUT_vs_Control_against_WT_vs_Control	enriched candidate	hit x - hit y
NOP58	2.44419994360489	WT_vs_Control	enriched hit	2.18414025340204	MUT_vs_Control	enriched hit	MUT_vs_Control_against_WT_vs_Control	enriched no hit	hit x - hit y
YPK2	2.30389247770811	WT_vs_Control	enriched hit	3.37776922081304	MUT_vs_Control	enriched hit	MUT_vs_Control_against_WT_vs_Control	enriched candidate	hit x - hit y
GCV2	2.00751335409845	WT_vs_Control	enriched hit	2.12905188786855	MUT_vs_Control	enriched hit	MUT_vs_Control_against_WT_vs_Control	enriched no hit	hit x - hit y
IPI3	2.1757914446061	WT_vs_Control	enriched hit	2.3270032193791	MUT_vs_Control	enriched hit	MUT_vs_Control_against_WT_vs_Control	enriched no hit	hit x - hit y
GLR1	1.88067523301417	WT_vs_Control	enriched hit	1.94337435018544	MUT_vs_Control	enriched hit	MUT_vs_Control_against_WT_vs_Control	enriched no hit	hit x - hit y
NTO1	3.82603987058572	WT_vs_Control	enriched hit	2.15937611253213	MUT_vs_Control	enriched hit	MUT_vs_Control_against_WT_vs_Control	enriched candidate	hit x - hit y
SDH2	2.03511999325906	WT_vs_Control	enriched hit	2.45057877592726	MUT_vs_Control	enriched hit	MUT_vs_Control_against_WT_vs_Control	enriched no hit	hit x - hit y
ARD1	1.97100925191474	WT_vs_Control	enriched hit	2.0619667829982	MUT_vs_Control	enriched hit	MUT_vs_Control_against_WT_vs_Control	enriched no hit	hit x - hit y
PRO3	1.9348889550889	WT_vs_Control	enriched hit	1.9466010799332	MUT_vs_Control	enriched hit	MUT_vs_Control_against_WT_vs_Control	enriched no hit	hit x - hit y
MYO2	1.80926575823416	WT_vs_Control	enriched hit	2.42139957159165	MUT_vs_Control	enriched hit	MUT_vs_Control_against_WT_vs_Control	enriched candidate	hit x - hit y
NIP1	2.45007401189316	WT_vs_Control	enriched hit	2.43529604533713	MUT_vs_Control	enriched hit	MUT_vs_Control_against_WT_vs_Control	enriched no hit	hit x - hit y
COP1	1.61528457745145	WT_vs_Control	enriched hit	1.82014952514462	MUT_vs_Control	enriched hit	MUT_vs_Control_against_WT_vs_Control	enriched no hit	hit x - hit y
EPL1	2.2597268832641	WT_vs_Control	enriched hit	1.9832269293661	MUT_vs_Control	enriched hit	MUT_vs_Control_against_WT_vs_Control	enriched no hit	hit x - hit y
MIS1	2.71489784338442	WT_vs_Control	enriched hit	2.88742414304975	MUT_vs_Control	enriched hit	MUT_vs_Control_against_WT_vs_Control	enriched no hit	hit x - hit y
ADE5,7	1.73468319735927	WT_vs_Control	enriched hit	2.04498156035231	MUT_vs_Control	enriched hit	MUT_vs_Control_against_WT_vs_Control	enriched no hit	hit x - hit y
IMD4	2.2907368843295	WT_vs_Control	enriched hit	2.67953687385165	MUT_vs_Control	enriched hit	MUT_vs_Control_against_WT_vs_Control	enriched no hit	hit x - hit y
MVD1	1.82042646143336	WT_vs_Control	enriched hit	2.09767187469478	MUT_vs_Control	enriched hit	MUT_vs_Control_against_WT_vs_Control	enriched no hit	hit x - hit y
HRK1	1.59746035011426	WT_vs_Control	enriched hit	2.93544835983972	MUT_vs_Control	enriched hit	MUT_vs_Control_against_WT_vs_Control	enriched hit	hit x - hit y
GCN2	2.34312245455958	WT_vs_Control	enriched hit	2.50948499538315	MUT_vs_Control	enriched hit	MUT_vs_Control_against_WT_vs_Control	enriched no hit	hit x - hit y
PRE3	1.61270759682688	WT_vs_Control	enriched hit	1.74683952592976	MUT_vs_Control	enriched hit	MUT_vs_Control_against_WT_vs_Control	enriched no hit	hit x - hit y
SEC7	1.63830840511602	WT_vs_Control	enriched hit	1.72143665143008	MUT_vs_Control	enriched hit	MUT_vs_Control_against_WT_vs_Control	enriched no hit	hit x - hit y
TIF34	2.47834816587975	WT_vs_Control	enriched hit	2.05670287279261	MUT_vs_Control	enriched hit	MUT_vs_Control_against_WT_vs_Control	enriched no hit	hit x - hit y
GLN1	1.76995286502681	WT_vs_Control	enriched hit	2.15125711884818	MUT_vs_Control	enriched hit	MUT_vs_Control_against_WT_vs_Control	enriched no hit	hit x - hit y
ENO2	1.61777256812984	WT_vs_Control	enriched hit	1.7771524164013	MUT_vs_Control	enriched hit	MUT_vs_Control_against_WT_vs_Control	enriched no hit	hit x - hit y
RPL19A|RPL19B	4.52996628271945	WT_vs_Control	enriched hit	3.92032557658424	MUT_vs_Control	enriched hit	MUT_vs_Control_against_WT_vs_Control	enriched no hit	hit x - hit y
NAM7	2.0016845061281	WT_vs_Control	enriched hit	1.9588250599247	MUT_vs_Control	enriched hit	MUT_vs_Control_against_WT_vs_Control	enriched no hit	hit x - hit y
FPR3	2.76690750948162	WT_vs_Control	enriched hit	3.48740555878913	MUT_vs_Control	enriched hit	MUT_vs_Control_against_WT_vs_Control	enriched no hit	hit x - hit y
GPH1	1.55102142027284	WT_vs_Control	enriched hit	1.82249784607387	MUT_vs_Control	enriched hit	MUT_vs_Control_against_WT_vs_Control	enriched no hit	hit x - hit y
YNL040W	1.73252672535629	WT_vs_Control	enriched hit	1.27882494853889	MUT_vs_Control	enriched hit	MUT_vs_Control_against_WT_vs_Control	enriched no hit	hit x - hit y
RPA49	2.46581402478693	WT_vs_Control	enriched hit	1.92801213097951	MUT_vs_Control	enriched hit	MUT_vs_Control_against_WT_vs_Control	enriched no hit	hit x - hit y
URA2	2.70257981826116	WT_vs_Control	enriched hit	2.98923291484961	MUT_vs_Control	enriched hit	MUT_vs_Control_against_WT_vs_Control	enriched no hit	hit x - hit y
SRP40	3.18320523932294	WT_vs_Control	enriched hit	3.33926784376482	MUT_vs_Control	enriched hit	MUT_vs_Control_against_WT_vs_Control	enriched no hit	hit x - hit y
CSE4	2.46006587617314	WT_vs_Control	enriched hit	1.36428672255624	MUT_vs_Control	enriched hit	MUT_vs_Control_against_WT_vs_Control	enriched candidate	hit x - hit y
RML2	3.57645912735392	WT_vs_Control	enriched hit	3.48289643148175	MUT_vs_Control	enriched hit	MUT_vs_Control_against_WT_vs_Control	enriched no hit	hit x - hit y
RNR1	2.22829625172915	WT_vs_Control	enriched hit	2.43643320312546	MUT_vs_Control	enriched hit	MUT_vs_Control_against_WT_vs_Control	enriched no hit	hit x - hit y
MCM4	2.62363337953566	WT_vs_Control	enriched hit	2.04591062987082	MUT_vs_Control	enriched hit	MUT_vs_Control_against_WT_vs_Control	enriched no hit	hit x - hit y
SAC6	2.1235750922435	WT_vs_Control	enriched hit	2.14299022462953	MUT_vs_Control	enriched hit	MUT_vs_Control_against_WT_vs_Control	enriched no hit	hit x - hit y
PET127	1.67534768699736	WT_vs_Control	enriched hit	1.97698413031219	MUT_vs_Control	enriched hit	MUT_vs_Control_against_WT_vs_Control	enriched no hit	hit x - hit y
KGD1	2.35995971167779	WT_vs_Control	enriched hit	2.52895946976984	MUT_vs_Control	enriched hit	MUT_vs_Control_against_WT_vs_Control	enriched no hit	hit x - hit y
MRPL3	1.66553126485116	WT_vs_Control	enriched hit	2.3269436624215	MUT_vs_Control	enriched hit	MUT_vs_Control_against_WT_vs_Control	enriched candidate	hit x - hit y
RPL2A|RPL2B	3.51954289514736	WT_vs_Control	enriched hit	4.11535708666631	MUT_vs_Control	enriched hit	MUT_vs_Control_against_WT_vs_Control	enriched no hit	hit x - hit y
SWR1	3.89299387451036	WT_vs_Control	enriched hit	3.05930168520804	MUT_vs_Control	enriched hit	MUT_vs_Control_against_WT_vs_Control	enriched no hit	hit x - hit y
CNM67	2.19043645635358	WT_vs_Control	enriched hit	2.58525044365826	MUT_vs_Control	enriched hit	MUT_vs_Control_against_WT_vs_Control	enriched no hit	hit x - hit y
RPB11	2.49479044825853	WT_vs_Control	enriched hit	1.59753993176174	MUT_vs_Control	enriched hit	MUT_vs_Control_against_WT_vs_Control	enriched candidate	hit x - hit y
SPT7	2.99432863187877	WT_vs_Control	enriched hit	2.53777971764142	MUT_vs_Control	enriched hit	MUT_vs_Control_against_WT_vs_Control	enriched no hit	hit x - hit y
RPS13	1.95555509246087	WT_vs_Control	enriched hit	3.25470289078775	MUT_vs_Control	enriched hit	MUT_vs_Control_against_WT_vs_Control	enriched hit	hit x - hit y
RPO31	2.35337510869011	WT_vs_Control	enriched hit	1.81865742951728	MUT_vs_Control	enriched hit	MUT_vs_Control_against_WT_vs_Control	enriched no hit	hit x - hit y
NDI1	2.26436853015746	WT_vs_Control	enriched hit	2.9115236508879	MUT_vs_Control	enriched hit	MUT_vs_Control_against_WT_vs_Control	enriched no hit	hit x - hit y
GDB1	1.45599993351544	WT_vs_Control	enriched hit	1.71348878224062	MUT_vs_Control	enriched hit	MUT_vs_Control_against_WT_vs_Control	enriched no hit	hit x - hit y
TCP1	2.10613823283192	WT_vs_Control	enriched hit	2.31449154786267	MUT_vs_Control	enriched hit	MUT_vs_Control_against_WT_vs_Control	enriched no hit	hit x - hit y
CRM1	1.69556123079643	WT_vs_Control	enriched hit	2.10551833993994	MUT_vs_Control	enriched hit	MUT_vs_Control_against_WT_vs_Control	enriched no hit	hit x - hit y
BGL2	1.85986534160286	WT_vs_Control	enriched hit	2.68560865737339	MUT_vs_Control	enriched hit	MUT_vs_Control_against_WT_vs_Control	enriched candidate	hit x - hit y
YLR278C	2.13621831346353	WT_vs_Control	enriched hit	1.75583142839292	MUT_vs_Control	enriched hit	MUT_vs_Control_against_WT_vs_Control	enriched no hit	hit x - hit y
CDC10	3.0689419552691	WT_vs_Control	enriched hit	2.63505396165044	MUT_vs_Control	enriched hit	MUT_vs_Control_against_WT_vs_Control	enriched no hit	hit x - hit y
PMT2	1.58682464661265	WT_vs_Control	enriched hit	1.50344076758584	MUT_vs_Control	enriched hit	MUT_vs_Control_against_WT_vs_Control	enriched no hit	hit x - hit y
RPL36B	3.49681540801279	WT_vs_Control	enriched hit	4.09889453440261	MUT_vs_Control	enriched hit	MUT_vs_Control_against_WT_vs_Control	enriched no hit	hit x - hit y
RPL37A	3.2665629907672	WT_vs_Control	enriched hit	3.00603706669031	MUT_vs_Control	enriched hit	MUT_vs_Control_against_WT_vs_Control	enriched no hit	hit x - hit y
RPL18A|RPL18B	3.73910371453618	WT_vs_Control	enriched hit	3.4594280841329	MUT_vs_Control	enriched hit	MUT_vs_Control_against_WT_vs_Control	enriched no hit	hit x - hit y
RPL6B	2.33559935631788	WT_vs_Control	enriched hit	3.01193094101054	MUT_vs_Control	enriched hit	MUT_vs_Control_against_WT_vs_Control	enriched no hit	hit x - hit y
PRP19	2.50092048310477	WT_vs_Control	enriched hit	2.78802351997405	MUT_vs_Control	enriched hit	MUT_vs_Control_against_WT_vs_Control	enriched no hit	hit x - hit y
TRM1	1.81388315834501	WT_vs_Control	enriched hit	2.03574586448001	MUT_vs_Control	enriched hit	MUT_vs_Control_against_WT_vs_Control	enriched no hit	hit x - hit y
ERG6	1.53389540462429	WT_vs_Control	enriched hit	1.72490258292289	MUT_vs_Control	enriched hit	MUT_vs_Control_against_WT_vs_Control	enriched no hit	hit x - hit y
SCC2	1.95276947904053	WT_vs_Control	enriched hit	2.44591255530066	MUT_vs_Control	enriched hit	MUT_vs_Control_against_WT_vs_Control	enriched no hit	hit x - hit y
ARB1	2.35612966641915	WT_vs_Control	enriched hit	1.90216169892739	MUT_vs_Control	enriched hit	MUT_vs_Control_against_WT_vs_Control	enriched no hit	hit x - hit y
RPL42A|RPL42B	3.65656054190052	WT_vs_Control	enriched hit	3.88580227324842	MUT_vs_Control	enriched hit	MUT_vs_Control_against_WT_vs_Control	enriched no hit	hit x - hit y
ENO1	2.04818414502701	WT_vs_Control	enriched hit	2.57237085573215	MUT_vs_Control	enriched hit	MUT_vs_Control_against_WT_vs_Control	enriched no hit	hit x - hit y
DNM1	2.03959991772786	WT_vs_Control	enriched hit	2.21516803281823	MUT_vs_Control	enriched hit	MUT_vs_Control_against_WT_vs_Control	enriched no hit	hit x - hit y
RFC1	2.22731432658638	WT_vs_Control	enriched hit	1.89579976429435	MUT_vs_Control	enriched hit	MUT_vs_Control_against_WT_vs_Control	enriched no hit	hit x - hit y
FHL1	2.69562196222361	WT_vs_Control	enriched hit	2.07392668310363	MUT_vs_Control	enriched hit	MUT_vs_Control_against_WT_vs_Control	enriched no hit	hit x - hit y
YHR020W	1.81377531230816	WT_vs_Control	enriched hit	1.3689307940209	MUT_vs_Control	enriched hit	MUT_vs_Control_against_WT_vs_Control	enriched no hit	hit x - hit y
VPS17	1.69319385993091	WT_vs_Control	enriched hit	2.02488706053093	MUT_vs_Control	enriched hit	MUT_vs_Control_against_WT_vs_Control	enriched no hit	hit x - hit y
RTS1	2.63415143632276	WT_vs_Control	enriched hit	2.8500757518119	MUT_vs_Control	enriched hit	MUT_vs_Control_against_WT_vs_Control	enriched no hit	hit x - hit y
PAB1	1.66882962392634	WT_vs_Control	enriched hit	1.27777133039488	MUT_vs_Control	enriched hit	MUT_vs_Control_against_WT_vs_Control	enriched no hit	hit x - hit y
GLK1	2.11082326676734	WT_vs_Control	enriched hit	2.25726260446469	MUT_vs_Control	enriched hit	MUT_vs_Control_against_WT_vs_Control	enriched no hit	hit x - hit y
RPS6A|RPS6B	2.72665651827104	WT_vs_Control	enriched hit	2.68683088003353	MUT_vs_Control	enriched hit	MUT_vs_Control_against_WT_vs_Control	enriched no hit	hit x - hit y
YGR266W	1.98731885672055	WT_vs_Control	enriched hit	2.47908572209734	MUT_vs_Control	enriched hit	MUT_vs_Control_against_WT_vs_Control	enriched no hit	hit x - hit y
COR1	1.78616651063997	WT_vs_Control	enriched hit	2.92150304703277	MUT_vs_Control	enriched hit	MUT_vs_Control_against_WT_vs_Control	enriched hit	hit x - hit y
RPS7B	2.05304819812512	WT_vs_Control	enriched hit	2.28707332284197	MUT_vs_Control	enriched hit	MUT_vs_Control_against_WT_vs_Control	enriched no hit	hit x - hit y
VPS72	2.74257381591405	WT_vs_Control	enriched hit	1.8013244645772	MUT_vs_Control	enriched hit	MUT_vs_Control_against_WT_vs_Control	enriched candidate	hit x - hit y
RPL22A	1.67681736328717	WT_vs_Control	enriched hit	1.52434657919549	MUT_vs_Control	enriched hit	MUT_vs_Control_against_WT_vs_Control	enriched no hit	hit x - hit y
SMY2	2.06380382824344	WT_vs_Control	enriched hit	2.18551865499507	MUT_vs_Control	enriched hit	MUT_vs_Control_against_WT_vs_Control	enriched no hit	hit x - hit y
MOT1	2.9419659171928	WT_vs_Control	enriched hit	2.54044190794262	MUT_vs_Control	enriched hit	MUT_vs_Control_against_WT_vs_Control	enriched no hit	hit x - hit y
RIO2	2.1726050380681	WT_vs_Control	enriched hit	2.4412350883867	MUT_vs_Control	enriched hit	MUT_vs_Control_against_WT_vs_Control	enriched no hit	hit x - hit y
SLM1	2.91324135204989	WT_vs_Control	enriched hit	3.35604161749036	MUT_vs_Control	enriched hit	MUT_vs_Control_against_WT_vs_Control	enriched no hit	hit x - hit y
TUB1|TUB3	1.67617455544342	WT_vs_Control	enriched hit	2.64497528434619	MUT_vs_Control	enriched hit	MUT_vs_Control_against_WT_vs_Control	enriched candidate	hit x - hit y
GLC3	1.60468348734745	WT_vs_Control	enriched hit	1.90508452550384	MUT_vs_Control	enriched hit	MUT_vs_Control_against_WT_vs_Control	enriched no hit	hit x - hit y
CPS1	1.52351696179984	WT_vs_Control	enriched hit	1.88825788649728	MUT_vs_Control	enriched hit	MUT_vs_Control_against_WT_vs_Control	enriched no hit	hit x - hit y
CCT3	1.72328963469131	WT_vs_Control	enriched hit	1.85047924824172	MUT_vs_Control	enriched hit	MUT_vs_Control_against_WT_vs_Control	enriched no hit	hit x - hit y
RPL21A|RPL21B	2.21097087426179	WT_vs_Control	enriched hit	3.15117583113177	MUT_vs_Control	enriched hit	MUT_vs_Control_against_WT_vs_Control	enriched candidate	hit x - hit y
PEP4	1.93284065319751	WT_vs_Control	enriched hit	2.37318048784581	MUT_vs_Control	enriched hit	MUT_vs_Control_against_WT_vs_Control	enriched no hit	hit x - hit y
GAS1	1.90124785317143	WT_vs_Control	enriched hit	2.29383257401544	MUT_vs_Control	enriched hit	MUT_vs_Control_against_WT_vs_Control	enriched no hit	hit x - hit y
ARG1	2.08566171696753	WT_vs_Control	enriched hit	1.46789032645713	MUT_vs_Control	enriched hit	MUT_vs_Control_against_WT_vs_Control	enriched no hit	hit x - hit y
UTP23	2.44411641122701	WT_vs_Control	enriched hit	1.84261188611119	MUT_vs_Control	enriched hit	MUT_vs_Control_against_WT_vs_Control	enriched no hit	hit x - hit y
ADE3	2.14836244754618	WT_vs_Control	enriched hit	2.80856911085334	MUT_vs_Control	enriched hit	MUT_vs_Control_against_WT_vs_Control	enriched no hit	hit x - hit y
CCT4	2.44304807009447	WT_vs_Control	enriched hit	2.30133181897079	MUT_vs_Control	enriched hit	MUT_vs_Control_against_WT_vs_Control	enriched no hit	hit x - hit y
TAF14	2.90812843011666	WT_vs_Control	enriched hit	1.78430665882892	MUT_vs_Control	enriched hit	MUT_vs_Control_against_WT_vs_Control	enriched candidate	hit x - hit y
IDP3	1.63441997271563	WT_vs_Control	enriched hit	2.0598329728254	MUT_vs_Control	enriched hit	MUT_vs_Control_against_WT_vs_Control	enriched no hit	hit x - hit y
PGK1	1.43652930288887	WT_vs_Control	enriched hit	1.4351243794356	MUT_vs_Control	enriched hit	MUT_vs_Control_against_WT_vs_Control	enriched no hit	hit x - hit y
LYS1	1.91720424724308	WT_vs_Control	enriched hit	1.48646731124947	MUT_vs_Control	enriched hit	MUT_vs_Control_against_WT_vs_Control	enriched no hit	hit x - hit y
GGA1	1.95460383758579	WT_vs_Control	enriched hit	1.75794015215781	MUT_vs_Control	enriched hit	MUT_vs_Control_against_WT_vs_Control	enriched no hit	hit x - hit y
ARL1	1.92717989820363	WT_vs_Control	enriched hit	2.07316917508706	MUT_vs_Control	enriched hit	MUT_vs_Control_against_WT_vs_Control	enriched no hit	hit x - hit y
NTH1	2.06891873388762	WT_vs_Control	enriched hit	1.72709871127732	MUT_vs_Control	enriched hit	MUT_vs_Control_against_WT_vs_Control	enriched no hit	hit x - hit y
CDC24	2.58203547307271	WT_vs_Control	enriched hit	3.13366163376124	MUT_vs_Control	enriched hit	MUT_vs_Control_against_WT_vs_Control	enriched no hit	hit x - hit y
ARX1	3.58588665846456	WT_vs_Control	enriched hit	2.82075584400334	MUT_vs_Control	enriched hit	MUT_vs_Control_against_WT_vs_Control	enriched no hit	hit x - hit y
MRPL11	2.85561068595892	WT_vs_Control	enriched hit	3.18997759833739	MUT_vs_Control	enriched hit	MUT_vs_Control_against_WT_vs_Control	enriched no hit	hit x - hit y
ADH2	2.30186680887235	WT_vs_Control	enriched hit	2.94293687447288	MUT_vs_Control	enriched hit	MUT_vs_Control_against_WT_vs_Control	enriched no hit	hit x - hit y
RSC9	2.61269813841619	WT_vs_Control	enriched hit	2.57178946798099	MUT_vs_Control	enriched hit	MUT_vs_Control_against_WT_vs_Control	enriched no hit	hit x - hit y
PCK1	1.91528762479103	WT_vs_Control	enriched hit	2.32845530673988	MUT_vs_Control	enriched hit	MUT_vs_Control_against_WT_vs_Control	enriched no hit	hit x - hit y
TIF1	2.33752451224762	WT_vs_Control	enriched hit	2.30435456565238	MUT_vs_Control	enriched hit	MUT_vs_Control_against_WT_vs_Control	enriched no hit	hit x - hit y
SAM1	2.11815469819788	WT_vs_Control	enriched hit	2.32424385875908	MUT_vs_Control	enriched hit	MUT_vs_Control_against_WT_vs_Control	enriched no hit	hit x - hit y
RPL32	3.7947041049736	WT_vs_Control	enriched hit	3.86238126205702	MUT_vs_Control	enriched hit	MUT_vs_Control_against_WT_vs_Control	enriched no hit	hit x - hit y
TAF6	2.52788661784757	WT_vs_Control	enriched hit	2.14992665371093	MUT_vs_Control	enriched hit	MUT_vs_Control_against_WT_vs_Control	enriched no hit	hit x - hit y
XRN1	1.92660252369797	WT_vs_Control	enriched hit	1.87737426595871	MUT_vs_Control	enriched hit	MUT_vs_Control_against_WT_vs_Control	enriched no hit	hit x - hit y
FAA2	2.40228774454059	WT_vs_Control	enriched hit	2.67180409864253	MUT_vs_Control	enriched hit	MUT_vs_Control_against_WT_vs_Control	enriched no hit	hit x - hit y
KIN2	1.71330561122806	WT_vs_Control	enriched hit	4.77632246251748	MUT_vs_Control	enriched hit	MUT_vs_Control_against_WT_vs_Control	enriched hit	hit x - hit y
RPL13B|RPL13A	2.52299261846646	WT_vs_Control	enriched hit	3.01417346412077	MUT_vs_Control	enriched hit	MUT_vs_Control_against_WT_vs_Control	enriched no hit	hit x - hit y
SDH1	1.99578356394768	WT_vs_Control	enriched hit	2.13544111234018	MUT_vs_Control	enriched hit	MUT_vs_Control_against_WT_vs_Control	enriched no hit	hit x - hit y
PRS1	1.83304756749187	WT_vs_Control	enriched hit	2.71866403162533	MUT_vs_Control	enriched hit	MUT_vs_Control_against_WT_vs_Control	enriched candidate	hit x - hit y
SEC18	1.77620144268376	WT_vs_Control	enriched hit	1.67528692936071	MUT_vs_Control	enriched hit	MUT_vs_Control_against_WT_vs_Control	enriched no hit	hit x - hit y
SDS24	1.39622175998194	WT_vs_Control	enriched hit	1.48115431294341	MUT_vs_Control	enriched hit	MUT_vs_Control_against_WT_vs_Control	enriched no hit	hit x - hit y
MDH3	2.88918534391298	WT_vs_Control	enriched hit	2.98303890287413	MUT_vs_Control	enriched hit	MUT_vs_Control_against_WT_vs_Control	enriched no hit	hit x - hit y
CYT1	1.62063101878915	WT_vs_Control	enriched hit	2.57635463496081	MUT_vs_Control	enriched hit	MUT_vs_Control_against_WT_vs_Control	enriched candidate	hit x - hit y
UTP5	1.83487386130342	WT_vs_Control	enriched hit	1.79974045501859	MUT_vs_Control	enriched hit	MUT_vs_Control_against_WT_vs_Control	enriched no hit	hit x - hit y
TRP3	1.90569581083963	WT_vs_Control	enriched hit	2.17118427769464	MUT_vs_Control	enriched hit	MUT_vs_Control_against_WT_vs_Control	enriched no hit	hit x - hit y
EIS1	1.55577633226306	WT_vs_Control	enriched hit	1.91953417251331	MUT_vs_Control	enriched hit	MUT_vs_Control_against_WT_vs_Control	enriched no hit	hit x - hit y
ADH1	1.28351373637885	WT_vs_Control	enriched hit	1.38859382302485	MUT_vs_Control	enriched hit	MUT_vs_Control_against_WT_vs_Control	enriched no hit	hit x - hit y
PCS60	2.02966562506639	WT_vs_Control	enriched hit	2.40741688206312	MUT_vs_Control	enriched hit	MUT_vs_Control_against_WT_vs_Control	enriched no hit	hit x - hit y
RPL24A	2.32592476346854	WT_vs_Control	enriched hit	2.49726942816784	MUT_vs_Control	enriched hit	MUT_vs_Control_against_WT_vs_Control	enriched no hit	hit x - hit y
RAP1	2.56899976158624	WT_vs_Control	enriched hit	1.50591009665568	MUT_vs_Control	enriched hit	MUT_vs_Control_against_WT_vs_Control	enriched candidate	hit x - hit y
RPT2	1.60669013108289	WT_vs_Control	enriched hit	1.83329415052516	MUT_vs_Control	enriched hit	MUT_vs_Control_against_WT_vs_Control	enriched no hit	hit x - hit y
SRO9	1.33760669651037	WT_vs_Control	enriched hit	3.12536607995065	MUT_vs_Control	enriched hit	MUT_vs_Control_against_WT_vs_Control	enriched hit	hit x - hit y
GGA2	1.91034988830314	WT_vs_Control	enriched hit	2.27136897087843	MUT_vs_Control	enriched hit	MUT_vs_Control_against_WT_vs_Control	enriched no hit	hit x - hit y
IMH1	1.95527671582704	WT_vs_Control	enriched hit	2.0293257231004	MUT_vs_Control	enriched hit	MUT_vs_Control_against_WT_vs_Control	enriched no hit	hit x - hit y
P1707_RE|RTN1	1.53662803149929	WT_vs_Control	enriched hit	1.71189837600193	MUT_vs_Control	enriched hit	MUT_vs_Control_against_WT_vs_Control	enriched no hit	hit x - hit y
RGI1	1.67639806548567	WT_vs_Control	enriched hit	1.80865531101718	MUT_vs_Control	enriched hit	MUT_vs_Control_against_WT_vs_Control	enriched no hit	hit x - hit y
KAR2	1.91729929742926	WT_vs_Control	enriched hit	1.74737887726236	MUT_vs_Control	enriched hit	MUT_vs_Control_against_WT_vs_Control	enriched no hit	hit x - hit y
YDR115W	1.67006563905007	WT_vs_Control	enriched hit	2.13627158646839	MUT_vs_Control	enriched hit	MUT_vs_Control_against_WT_vs_Control	enriched no hit	hit x - hit y
HCR1	1.50171516395582	WT_vs_Control	enriched hit	2.30368552567001	MUT_vs_Control	enriched hit	MUT_vs_Control_against_WT_vs_Control	enriched candidate	hit x - hit y
RAD51	1.31216422328431	WT_vs_Control	enriched hit	1.50399286786183	MUT_vs_Control	enriched hit	MUT_vs_Control_against_WT_vs_Control	enriched no hit	hit x - hit y
YMR027W	1.54174642448614	WT_vs_Control	enriched hit	2.0056902246063	MUT_vs_Control	enriched hit	MUT_vs_Control_against_WT_vs_Control	enriched no hit	hit x - hit y
RPL24B	1.75397915301497	WT_vs_Control	enriched hit	1.98745512679407	MUT_vs_Control	enriched hit	MUT_vs_Control_against_WT_vs_Control	enriched no hit	hit x - hit y
MRPL36	1.68098672921984	WT_vs_Control	enriched hit	1.92073697608422	MUT_vs_Control	enriched hit	MUT_vs_Control_against_WT_vs_Control	enriched no hit	hit x - hit y
RPT1	1.42908256039617	WT_vs_Control	enriched hit	1.82431223463154	MUT_vs_Control	enriched hit	MUT_vs_Control_against_WT_vs_Control	enriched no hit	hit x - hit y
FLC2	-1.67004241985114	WT_vs_Control	no hit	-1.6735511117985	MUT_vs_Control	no hit	MUT_vs_Control_against_WT_vs_Control	no hit	no hit x - no hit y
HSP60	1.61161750451551	WT_vs_Control	enriched hit	1.69257389891504	MUT_vs_Control	enriched hit	MUT_vs_Control_against_WT_vs_Control	enriched no hit	hit x - hit y
SGV1	1.3658317504236	WT_vs_Control	enriched hit	1.37288064338068	MUT_vs_Control	enriched hit	MUT_vs_Control_against_WT_vs_Control	enriched no hit	hit x - hit y
GCV1	1.73929356973192	WT_vs_Control	enriched hit	1.61494078965561	MUT_vs_Control	enriched hit	MUT_vs_Control_against_WT_vs_Control	enriched no hit	hit x - hit y
BAT2	2.09488214313907	WT_vs_Control	enriched hit	2.13083863317411	MUT_vs_Control	enriched hit	MUT_vs_Control_against_WT_vs_Control	enriched no hit	hit x - hit y
RBG1	1.45135401317804	WT_vs_Control	enriched hit	1.52683723366503	MUT_vs_Control	enriched hit	MUT_vs_Control_against_WT_vs_Control	enriched no hit	hit x - hit y
SEY1	1.31627459309136	WT_vs_Control	enriched hit	1.23254208011149	MUT_vs_Control	enriched hit	MUT_vs_Control_against_WT_vs_Control	enriched no hit	hit x - hit y
QCR2	1.90853034039959	WT_vs_Control	enriched hit	2.87840261539363	MUT_vs_Control	enriched hit	MUT_vs_Control_against_WT_vs_Control	enriched candidate	hit x - hit y
SRL2	1.40853697958602	WT_vs_Control	enriched hit	1.96608770349762	MUT_vs_Control	enriched hit	MUT_vs_Control_against_WT_vs_Control	enriched no hit	hit x - hit y
TUB2	1.31244292204397	WT_vs_Control	enriched hit	2.12435921133752	MUT_vs_Control	enriched hit	MUT_vs_Control_against_WT_vs_Control	enriched candidate	hit x - hit y
CHC1	2.21571844927474	WT_vs_Control	enriched hit	2.53909148384762	MUT_vs_Control	enriched hit	MUT_vs_Control_against_WT_vs_Control	enriched no hit	hit x - hit y
HOM2	1.56758925347587	WT_vs_Control	enriched hit	1.51400078473954	MUT_vs_Control	enriched hit	MUT_vs_Control_against_WT_vs_Control	enriched no hit	hit x - hit y
RPL28	2.51100502603929	WT_vs_Control	enriched hit	3.15280660304213	MUT_vs_Control	enriched hit	MUT_vs_Control_against_WT_vs_Control	enriched no hit	hit x - hit y
RTG2	1.64004462657095	WT_vs_Control	enriched hit	1.48650135026714	MUT_vs_Control	enriched hit	MUT_vs_Control_against_WT_vs_Control	enriched no hit	hit x - hit y
YFR006W	1.78458759026288	WT_vs_Control	enriched hit	1.98359203165069	MUT_vs_Control	enriched hit	MUT_vs_Control_against_WT_vs_Control	enriched no hit	hit x - hit y
RET2	1.60789838531021	WT_vs_Control	enriched hit	1.90160530952463	MUT_vs_Control	enriched hit	MUT_vs_Control_against_WT_vs_Control	enriched no hit	hit x - hit y
SOF1	1.35512210258113	WT_vs_Control	enriched hit	1.28360489960124	MUT_vs_Control	enriched hit	MUT_vs_Control_against_WT_vs_Control	enriched no hit	hit x - hit y
VMA1	1.99720245385419	WT_vs_Control	enriched hit	2.20650065772815	MUT_vs_Control	enriched hit	MUT_vs_Control_against_WT_vs_Control	enriched no hit	hit x - hit y
PWP1	1.69516847693404	WT_vs_Control	enriched hit	2.26072050002318	MUT_vs_Control	enriched hit	MUT_vs_Control_against_WT_vs_Control	enriched no hit	hit x - hit y
RVS161	1.92015574562816	WT_vs_Control	enriched hit	1.91175737616858	MUT_vs_Control	enriched hit	MUT_vs_Control_against_WT_vs_Control	enriched no hit	hit x - hit y
RPS28B|RPS28A	1.28796540135333	WT_vs_Control	enriched hit	1.46267882873993	MUT_vs_Control	enriched hit	MUT_vs_Control_against_WT_vs_Control	enriched no hit	hit x - hit y
RPC10	3.95567905062401	WT_vs_Control	enriched hit	2.73947047552102	MUT_vs_Control	enriched hit	MUT_vs_Control_against_WT_vs_Control	enriched no hit	hit x - hit y
TOR2	1.71367328713504	WT_vs_Control	enriched hit	3.21982875961874	MUT_vs_Control	enriched hit	MUT_vs_Control_against_WT_vs_Control	enriched hit	hit x - hit y
HttQx_EGFP	1.23724457312827	WT_vs_Control	enriched hit	0.838384662109029	MUT_vs_Control	enriched candidate	MUT_vs_Control_against_WT_vs_Control	enriched no hit	hit x - candidate y
RAD52	2.48191054524961	WT_vs_Control	enriched hit	2.34816270623806	MUT_vs_Control	enriched hit	MUT_vs_Control_against_WT_vs_Control	enriched no hit	hit x - hit y
RPL3	2.54390362127312	WT_vs_Control	enriched hit	2.91114204139542	MUT_vs_Control	enriched hit	MUT_vs_Control_against_WT_vs_Control	enriched no hit	hit x - hit y
RPS12	1.61944817408382	WT_vs_Control	enriched hit	1.53697200460207	MUT_vs_Control	enriched hit	MUT_vs_Control_against_WT_vs_Control	enriched no hit	hit x - hit y
GLT1	2.91402233975191	WT_vs_Control	enriched hit	2.56502035008076	MUT_vs_Control	enriched hit	MUT_vs_Control_against_WT_vs_Control	enriched no hit	hit x - hit y
SEC8	1.74536633968766	WT_vs_Control	enriched hit	1.722975780731	MUT_vs_Control	enriched hit	MUT_vs_Control_against_WT_vs_Control	enriched no hit	hit x - hit y
RPS17A|RPS17B	2.02663464482812	WT_vs_Control	enriched hit	2.56817328361069	MUT_vs_Control	enriched hit	MUT_vs_Control_against_WT_vs_Control	enriched no hit	hit x - hit y
CST6	1.62048773224889	WT_vs_Control	enriched hit	2.00889371926432	MUT_vs_Control	enriched hit	MUT_vs_Control_against_WT_vs_Control	enriched no hit	hit x - hit y
CUE5	1.62930114022739	WT_vs_Control	enriched hit	2.59804418046022	MUT_vs_Control	enriched hit	MUT_vs_Control_against_WT_vs_Control	enriched candidate	hit x - hit y
RQC2	2.24735995359967	WT_vs_Control	enriched hit	3.08867145357778	MUT_vs_Control	enriched hit	MUT_vs_Control_against_WT_vs_Control	enriched no hit	hit x - hit y
HEF3	1.77525819108796	WT_vs_Control	enriched hit	1.95455523441739	MUT_vs_Control	enriched hit	MUT_vs_Control_against_WT_vs_Control	enriched no hit	hit x - hit y
CPA2	2.24611711265075	WT_vs_Control	enriched hit	1.32139503668004	MUT_vs_Control	enriched hit	MUT_vs_Control_against_WT_vs_Control	enriched no hit	hit x - hit y
ADE12	1.5979725675832	WT_vs_Control	enriched hit	1.60769319534869	MUT_vs_Control	enriched hit	MUT_vs_Control_against_WT_vs_Control	enriched no hit	hit x - hit y
BMH1	1.52370492563627	WT_vs_Control	enriched hit	1.85694284167995	MUT_vs_Control	enriched hit	MUT_vs_Control_against_WT_vs_Control	enriched no hit	hit x - hit y
PRS3	1.14932130593795	WT_vs_Control	enriched hit	1.07246552416542	MUT_vs_Control	enriched hit	MUT_vs_Control_against_WT_vs_Control	enriched no hit	hit x - hit y
CBR1	1.80326950067109	WT_vs_Control	enriched hit	1.21783979950366	MUT_vs_Control	enriched hit	MUT_vs_Control_against_WT_vs_Control	enriched no hit	hit x - hit y
POR1	2.15108675518733	WT_vs_Control	enriched hit	2.77936175506289	MUT_vs_Control	enriched hit	MUT_vs_Control_against_WT_vs_Control	enriched no hit	hit x - hit y
ARP7	1.04249145690247	WT_vs_Control	enriched hit	1.4895923661107	MUT_vs_Control	enriched hit	MUT_vs_Control_against_WT_vs_Control	enriched no hit	hit x - hit y
CIT1	2.16748456132176	WT_vs_Control	enriched hit	3.18441650801945	MUT_vs_Control	enriched hit	MUT_vs_Control_against_WT_vs_Control	enriched candidate	hit x - hit y
UBP7	1.15789484880315	WT_vs_Control	enriched hit	2.20640445588378	MUT_vs_Control	enriched hit	MUT_vs_Control_against_WT_vs_Control	enriched hit	hit x - hit y
NOT5	-2.13142381377538	WT_vs_Control	no hit	-1.86604728229468	MUT_vs_Control	no hit	MUT_vs_Control_against_WT_vs_Control	no hit	no hit x - no hit y
YBT1	1.44465219658401	WT_vs_Control	enriched hit	1.47505931361507	MUT_vs_Control	enriched hit	MUT_vs_Control_against_WT_vs_Control	enriched no hit	hit x - hit y
HYP2	1.27975665334889	WT_vs_Control	enriched hit	1.42505247064248	MUT_vs_Control	enriched hit	MUT_vs_Control_against_WT_vs_Control	enriched no hit	hit x - hit y
RPS5	1.63693904631975	WT_vs_Control	enriched hit	2.00647563788	MUT_vs_Control	enriched hit	MUT_vs_Control_against_WT_vs_Control	enriched no hit	hit x - hit y
GPD1	2.31984771236552	WT_vs_Control	enriched hit	2.23517614202697	MUT_vs_Control	enriched hit	MUT_vs_Control_against_WT_vs_Control	enriched no hit	hit x - hit y
FAA1	2.16100374490583	WT_vs_Control	enriched hit	2.21810130828324	MUT_vs_Control	enriched hit	MUT_vs_Control_against_WT_vs_Control	enriched no hit	hit x - hit y
VID27	1.21712188488941	WT_vs_Control	enriched hit	1.50041107744724	MUT_vs_Control	enriched hit	MUT_vs_Control_against_WT_vs_Control	enriched no hit	hit x - hit y
ADY3	2.92300321087943	WT_vs_Control	enriched hit	3.60394845549283	MUT_vs_Control	enriched hit	MUT_vs_Control_against_WT_vs_Control	enriched no hit	hit x - hit y
SUB2	1.26974338447222	WT_vs_Control	enriched hit	1.51069991247648	MUT_vs_Control	enriched hit	MUT_vs_Control_against_WT_vs_Control	enriched no hit	hit x - hit y
RPL34B|RPL34A	3.93693655884451	WT_vs_Control	enriched hit	4.28886202460382	MUT_vs_Control	enriched hit	MUT_vs_Control_against_WT_vs_Control	enriched no hit	hit x - hit y
FAA4	1.82944361527935	WT_vs_Control	enriched hit	1.81861266042463	MUT_vs_Control	enriched hit	MUT_vs_Control_against_WT_vs_Control	enriched no hit	hit x - hit y
YGL081W	1.85649537637826	WT_vs_Control	enriched hit	1.76523329740211	MUT_vs_Control	enriched hit	MUT_vs_Control_against_WT_vs_Control	enriched no hit	hit x - hit y
GCN5	1.18563028260845	WT_vs_Control	enriched hit	1.14642451584747	MUT_vs_Control	enriched hit	MUT_vs_Control_against_WT_vs_Control	enriched no hit	hit x - hit y
SNC2	-1.99666230922811	WT_vs_Control	no hit	-1.88267923408254	MUT_vs_Control	no hit	MUT_vs_Control_against_WT_vs_Control	no hit	no hit x - no hit y
ERG13	1.55728003824731	WT_vs_Control	enriched hit	1.53639967714094	MUT_vs_Control	enriched hit	MUT_vs_Control_against_WT_vs_Control	enriched no hit	hit x - hit y
SPO22	1.30018952047226	WT_vs_Control	enriched hit	1.87999326055099	MUT_vs_Control	enriched hit	MUT_vs_Control_against_WT_vs_Control	enriched no hit	hit x - hit y
RPS1B	2.17555414054638	WT_vs_Control	enriched hit	2.3511873901753	MUT_vs_Control	enriched hit	MUT_vs_Control_against_WT_vs_Control	enriched no hit	hit x - hit y
SBP1	1.4224755126926	WT_vs_Control	enriched hit	1.21936601654557	MUT_vs_Control	enriched hit	MUT_vs_Control_against_WT_vs_Control	enriched no hit	hit x - hit y
SMC5	1.06039822608098	WT_vs_Control	enriched hit	1.30844128209634	MUT_vs_Control	enriched hit	MUT_vs_Control_against_WT_vs_Control	enriched no hit	hit x - hit y
GUT2	1.50186782228274	WT_vs_Control	enriched hit	1.81441894793769	MUT_vs_Control	enriched hit	MUT_vs_Control_against_WT_vs_Control	enriched no hit	hit x - hit y
CAT2	1.74018871996752	WT_vs_Control	enriched hit	2.12918235836654	MUT_vs_Control	enriched hit	MUT_vs_Control_against_WT_vs_Control	enriched no hit	hit x - hit y
RPS27A|RPS27B	1.45076473117117	WT_vs_Control	enriched hit	2.00759090831981	MUT_vs_Control	enriched hit	MUT_vs_Control_against_WT_vs_Control	enriched no hit	hit x - hit y
IDH1	1.49728687146669	WT_vs_Control	enriched hit	1.63552774310971	MUT_vs_Control	enriched hit	MUT_vs_Control_against_WT_vs_Control	enriched no hit	hit x - hit y
CWP1	1.65767273772736	WT_vs_Control	enriched hit	3.85681848812633	MUT_vs_Control	enriched hit	MUT_vs_Control_against_WT_vs_Control	enriched hit	hit x - hit y
ILV2	1.29216988881725	WT_vs_Control	enriched hit	1.12815358424286	MUT_vs_Control	enriched hit	MUT_vs_Control_against_WT_vs_Control	enriched no hit	hit x - hit y
SEC4	2.16702860450532	WT_vs_Control	enriched hit	2.08883866964422	MUT_vs_Control	enriched hit	MUT_vs_Control_against_WT_vs_Control	enriched no hit	hit x - hit y
RPL8A	1.92865351285755	WT_vs_Control	enriched hit	2.8689882223966	MUT_vs_Control	enriched hit	MUT_vs_Control_against_WT_vs_Control	enriched no hit	hit x - hit y
AIM45	1.31124282135378	WT_vs_Control	enriched hit	1.27418035502313	MUT_vs_Control	enriched hit	MUT_vs_Control_against_WT_vs_Control	enriched no hit	hit x - hit y
DMA2	2.38712858685033	WT_vs_Control	enriched hit	2.77415495227794	MUT_vs_Control	enriched hit	MUT_vs_Control_against_WT_vs_Control	enriched no hit	hit x - hit y
YPT7	1.34299841372125	WT_vs_Control	enriched hit	1.47118419812562	MUT_vs_Control	enriched hit	MUT_vs_Control_against_WT_vs_Control	enriched no hit	hit x - hit y
RPS29A	1.29368689439273	WT_vs_Control	enriched hit	1.76390373374312	MUT_vs_Control	enriched hit	MUT_vs_Control_against_WT_vs_Control	enriched no hit	hit x - hit y
RAS2	1.21778535705465	WT_vs_Control	enriched hit	1.10350145477659	MUT_vs_Control	enriched hit	MUT_vs_Control_against_WT_vs_Control	enriched no hit	hit x - hit y
TPS2	1.3203134419648	WT_vs_Control	enriched hit	1.67135064324556	MUT_vs_Control	enriched hit	MUT_vs_Control_against_WT_vs_Control	enriched no hit	hit x - hit y
YJR005C-A	2.18054549761149	WT_vs_Control	enriched hit	2.48355598405128	MUT_vs_Control	enriched hit	MUT_vs_Control_against_WT_vs_Control	enriched no hit	hit x - hit y
GDH1	1.09085531193362	WT_vs_Control	enriched hit	1.43011144580417	MUT_vs_Control	enriched hit	MUT_vs_Control_against_WT_vs_Control	enriched no hit	hit x - hit y
RGI2	3.12399942896773	WT_vs_Control	enriched hit	4.01446795100976	MUT_vs_Control	enriched hit	MUT_vs_Control_against_WT_vs_Control	enriched no hit	hit x - hit y
TUF1	1.06965955696654	WT_vs_Control	enriched hit	1.18636550515624	MUT_vs_Control	enriched hit	MUT_vs_Control_against_WT_vs_Control	enriched no hit	hit x - hit y
GND1	1.2547483452917	WT_vs_Control	enriched hit	1.80784302553503	MUT_vs_Control	enriched hit	MUT_vs_Control_against_WT_vs_Control	enriched no hit	hit x - hit y
YNL115C	1.17881662912747	WT_vs_Control	enriched hit	1.61621186582385	MUT_vs_Control	enriched hit	MUT_vs_Control_against_WT_vs_Control	enriched no hit	hit x - hit y
SEC53	1.0349380354269	WT_vs_Control	enriched hit	1.53848634149838	MUT_vs_Control	enriched hit	MUT_vs_Control_against_WT_vs_Control	enriched no hit	hit x - hit y
SSC1	1.75550782349297	WT_vs_Control	enriched hit	1.76849858653731	MUT_vs_Control	enriched hit	MUT_vs_Control_against_WT_vs_Control	enriched no hit	hit x - hit y
DIS3	1.18449071798718	WT_vs_Control	enriched hit	1.42077308794125	MUT_vs_Control	enriched hit	MUT_vs_Control_against_WT_vs_Control	enriched no hit	hit x - hit y
SRP54	1.60388536334248	WT_vs_Control	enriched hit	1.91162300267627	MUT_vs_Control	enriched hit	MUT_vs_Control_against_WT_vs_Control	enriched no hit	hit x - hit y
CDS1	2.31650187590915	WT_vs_Control	enriched hit	2.15127964571894	MUT_vs_Control	enriched hit	MUT_vs_Control_against_WT_vs_Control	enriched no hit	hit x - hit y
SUP45	1.57855057328936	WT_vs_Control	enriched hit	1.44069398709499	MUT_vs_Control	enriched hit	MUT_vs_Control_against_WT_vs_Control	enriched no hit	hit x - hit y
PUF6	2.32493626430654	WT_vs_Control	enriched hit	2.2427200227931	MUT_vs_Control	enriched hit	MUT_vs_Control_against_WT_vs_Control	enriched no hit	hit x - hit y
MRPL40	1.33279084082897	WT_vs_Control	enriched hit	1.92345499219672	MUT_vs_Control	enriched hit	MUT_vs_Control_against_WT_vs_Control	enriched no hit	hit x - hit y
SPT6	1.88235864805671	WT_vs_Control	enriched hit	2.68647300883687	MUT_vs_Control	enriched hit	MUT_vs_Control_against_WT_vs_Control	enriched no hit	hit x - hit y
TSA1	1.43598877306948	WT_vs_Control	enriched hit	1.98174180554703	MUT_vs_Control	enriched hit	MUT_vs_Control_against_WT_vs_Control	enriched no hit	hit x - hit y
PDB1	0.983641217764053	WT_vs_Control	enriched candidate	1.40084231289915	MUT_vs_Control	enriched hit	MUT_vs_Control_against_WT_vs_Control	enriched no hit	candidate x - hit y
PDR16	1.08129039914795	WT_vs_Control	enriched hit	0.731000467724613	MUT_vs_Control	enriched candidate	MUT_vs_Control_against_WT_vs_Control	enriched no hit	hit x - candidate y
MSH2	1.56601397280286	WT_vs_Control	enriched hit	0.869743313665175	MUT_vs_Control	enriched candidate	MUT_vs_Control_against_WT_vs_Control	enriched no hit	hit x - candidate y
RRF1	2.1033030417897	WT_vs_Control	enriched hit	2.89759051718904	MUT_vs_Control	enriched hit	MUT_vs_Control_against_WT_vs_Control	enriched no hit	hit x - hit y
KRS1	1.72032910367393	WT_vs_Control	enriched hit	1.55228285649002	MUT_vs_Control	enriched hit	MUT_vs_Control_against_WT_vs_Control	enriched no hit	hit x - hit y
HIR1	1.88636505269397	WT_vs_Control	enriched hit	1.06082341452822	MUT_vs_Control	enriched candidate	MUT_vs_Control_against_WT_vs_Control	enriched no hit	hit x - candidate y
GSY1	1.71299595579598	WT_vs_Control	enriched hit	2.21646957744347	MUT_vs_Control	enriched hit	MUT_vs_Control_against_WT_vs_Control	enriched no hit	hit x - hit y
IMG2	0.957556583189522	WT_vs_Control	enriched candidate	1.91409819231158	MUT_vs_Control	enriched hit	MUT_vs_Control_against_WT_vs_Control	enriched candidate	candidate x - hit y
PET10	1.79004503320218	WT_vs_Control	enriched hit	1.62500589182747	MUT_vs_Control	enriched hit	MUT_vs_Control_against_WT_vs_Control	enriched no hit	hit x - hit y
DMC1	1.55889875808601	WT_vs_Control	enriched hit	1.88017592090965	MUT_vs_Control	enriched hit	MUT_vs_Control_against_WT_vs_Control	enriched no hit	hit x - hit y
ACS2	1.23359625040718	WT_vs_Control	enriched hit	1.50914898938478	MUT_vs_Control	enriched hit	MUT_vs_Control_against_WT_vs_Control	enriched no hit	hit x - hit y
TGS1	1.91413703690084	WT_vs_Control	enriched hit	2.10114508274857	MUT_vs_Control	enriched hit	MUT_vs_Control_against_WT_vs_Control	enriched no hit	hit x - hit y
ATP3	1.22942141078519	WT_vs_Control	enriched hit	1.86946247620861	MUT_vs_Control	enriched hit	MUT_vs_Control_against_WT_vs_Control	enriched no hit	hit x - hit y
PIN2	-2.97441712057316	WT_vs_Control	no hit	-3.7403520035529	MUT_vs_Control	no hit	MUT_vs_Control_against_WT_vs_Control	no hit	no hit x - no hit y
RLP7	1.33911781243847	WT_vs_Control	enriched hit	1.25797466129618	MUT_vs_Control	enriched hit	MUT_vs_Control_against_WT_vs_Control	enriched no hit	hit x - hit y
YPT1	1.31560101175472	WT_vs_Control	enriched hit	1.44268921008185	MUT_vs_Control	enriched hit	MUT_vs_Control_against_WT_vs_Control	enriched no hit	hit x - hit y
SNF1	0.900969394845156	WT_vs_Control	enriched candidate	2.85174930148373	MUT_vs_Control	enriched hit	MUT_vs_Control_against_WT_vs_Control	enriched hit	candidate x - hit y
IST1	1.19772249481148	WT_vs_Control	enriched hit	1.40206801067643	MUT_vs_Control	enriched hit	MUT_vs_Control_against_WT_vs_Control	enriched no hit	hit x - hit y
EHT1	1.73684235749497	WT_vs_Control	enriched hit	1.42811878753533	MUT_vs_Control	enriched hit	MUT_vs_Control_against_WT_vs_Control	enriched no hit	hit x - hit y
SSA1	1.08025919711204	WT_vs_Control	enriched hit	1.10873622029265	MUT_vs_Control	enriched hit	MUT_vs_Control_against_WT_vs_Control	enriched no hit	hit x - hit y
NCE102	0.815969567390102	WT_vs_Control	enriched candidate	0.81430468815514	MUT_vs_Control	enriched candidate	MUT_vs_Control_against_WT_vs_Control	enriched no hit	candidate x - candidate y
SHE10	2.38640591913439	WT_vs_Control	enriched hit	1.21844357481088	MUT_vs_Control	enriched candidate	MUT_vs_Control_against_WT_vs_Control	enriched no hit	hit x - candidate y
SPA2	-2.8363870028276	WT_vs_Control	no hit	-1.7163012722477	MUT_vs_Control	no hit	MUT_vs_Control_against_WT_vs_Control	no hit	no hit x - no hit y
TED1	2.40767347813986	WT_vs_Control	enriched hit	1.95785812986824	MUT_vs_Control	enriched hit	MUT_vs_Control_against_WT_vs_Control	enriched no hit	hit x - hit y
RPS0A	0.899353150896818	WT_vs_Control	enriched candidate	1.35276464587081	MUT_vs_Control	enriched hit	MUT_vs_Control_against_WT_vs_Control	enriched no hit	candidate x - hit y
RPL10	1.74377625235298	WT_vs_Control	enriched hit	2.24472280772959	MUT_vs_Control	enriched hit	MUT_vs_Control_against_WT_vs_Control	enriched no hit	hit x - hit y
CPR1	1.10868072490016	WT_vs_Control	enriched hit	2.21998954361473	MUT_vs_Control	enriched hit	MUT_vs_Control_against_WT_vs_Control	enriched candidate	hit x - hit y
SAM2	1.24314807023835	WT_vs_Control	enriched hit	1.45196757248869	MUT_vs_Control	enriched hit	MUT_vs_Control_against_WT_vs_Control	enriched no hit	hit x - hit y
SPO14	0.824987161342825	WT_vs_Control	enriched candidate	2.83780991309579	MUT_vs_Control	enriched hit	MUT_vs_Control_against_WT_vs_Control	enriched hit	candidate x - hit y
IES1	1.37944338341248	WT_vs_Control	enriched hit	1.21917891694633	MUT_vs_Control	enriched hit	MUT_vs_Control_against_WT_vs_Control	enriched no hit	hit x - hit y
ATG8	0.933210393106183	WT_vs_Control	enriched candidate	1.54427316479918	MUT_vs_Control	enriched hit	MUT_vs_Control_against_WT_vs_Control	enriched no hit	candidate x - hit y
TDH1	1.108739415155	WT_vs_Control	enriched hit	1.99341439553577	MUT_vs_Control	enriched hit	MUT_vs_Control_against_WT_vs_Control	enriched no hit	hit x - hit y
TPI1	0.723988544847991	WT_vs_Control	enriched candidate	1.08663566615944	MUT_vs_Control	enriched hit	MUT_vs_Control_against_WT_vs_Control	enriched no hit	candidate x - hit y
RPB4	1.03366181655535	WT_vs_Control	enriched hit	0.693989025242924	MUT_vs_Control	enriched candidate	MUT_vs_Control_against_WT_vs_Control	enriched no hit	hit x - candidate y
FKS1	-1.0021485864719	WT_vs_Control	no hit	-0.899209465136941	MUT_vs_Control	no hit	MUT_vs_Control_against_WT_vs_Control	no hit	no hit x - no hit y
TIM44	1.19935164064201	WT_vs_Control	enriched hit	1.25104617630003	MUT_vs_Control	enriched hit	MUT_vs_Control_against_WT_vs_Control	enriched no hit	hit x - hit y
ACF2	0.843107203359303	WT_vs_Control	enriched candidate	2.22939803052575	MUT_vs_Control	enriched hit	MUT_vs_Control_against_WT_vs_Control	enriched candidate	candidate x - hit y
PEA2	-1.75931374379168	WT_vs_Control	no hit	-1.18179012826494	MUT_vs_Control	no hit	MUT_vs_Control_against_WT_vs_Control	no hit	no hit x - no hit y
MRPL25	0.833161210001407	WT_vs_Control	enriched candidate	1.6073689891277	MUT_vs_Control	enriched hit	MUT_vs_Control_against_WT_vs_Control	enriched no hit	candidate x - hit y
GVP36	-2.13243788605371	WT_vs_Control	no hit	-2.25555106192999	MUT_vs_Control	no hit	MUT_vs_Control_against_WT_vs_Control	no hit	no hit x - no hit y
CYC1	0.651164913340679	WT_vs_Control	enriched candidate	1.23941930747092	MUT_vs_Control	enriched hit	MUT_vs_Control_against_WT_vs_Control	enriched no hit	candidate x - hit y
CRH1	0.705318669803816	WT_vs_Control	enriched candidate	1.40320307792925	MUT_vs_Control	enriched hit	MUT_vs_Control_against_WT_vs_Control	enriched no hit	candidate x - hit y
SSA3	1.32082069932003	WT_vs_Control	enriched candidate	2.32668255751673	MUT_vs_Control	enriched hit	MUT_vs_Control_against_WT_vs_Control	enriched no hit	candidate x - hit y
GPM1	0.898335708674928	WT_vs_Control	enriched candidate	2.18063925857459	MUT_vs_Control	enriched hit	MUT_vs_Control_against_WT_vs_Control	enriched candidate	candidate x - hit y
HSP150	0.632269564110494	WT_vs_Control	enriched candidate	3.33195709661	MUT_vs_Control	enriched hit	MUT_vs_Control_against_WT_vs_Control	enriched hit	candidate x - hit y
RPS19A|RPS19B	1.00023823312219	WT_vs_Control	enriched candidate	1.10487994048089	MUT_vs_Control	enriched candidate	MUT_vs_Control_against_WT_vs_Control	enriched no hit	candidate x - candidate y
GAP1	-0.96551515525087	WT_vs_Control	no hit	-0.538523239295653	MUT_vs_Control	no hit	MUT_vs_Control_against_WT_vs_Control	no hit	no hit x - no hit y
ADO1	1.10270803218347	WT_vs_Control	no hit	0.994510264573695	MUT_vs_Control	no hit	MUT_vs_Control_against_WT_vs_Control	no hit	no hit x - no hit y
LSP1	0.867684398474839	WT_vs_Control	no hit	1.61774612297202	MUT_vs_Control	enriched hit	MUT_vs_Control_against_WT_vs_Control	enriched no hit	no hit x - hit y
FAS1	0.493864095486874	WT_vs_Control	no hit	0.727740946759162	MUT_vs_Control	enriched candidate	MUT_vs_Control_against_WT_vs_Control	enriched no hit	no hit x - candidate y
MBF1	0.32476727988584	WT_vs_Control	no hit	1.23666445139715	MUT_vs_Control	enriched hit	MUT_vs_Control_against_WT_vs_Control	enriched candidate	no hit x - hit y
SIS1	-0.316005456390183	WT_vs_Control	no hit	0.711683510674433	MUT_vs_Control	enriched candidate	MUT_vs_Control_against_WT_vs_Control	enriched candidate	no hit x - candidate y
FAS2	0.388149539860976	WT_vs_Control	no hit	0.59260483441965	MUT_vs_Control	no hit	MUT_vs_Control_against_WT_vs_Control	no hit	no hit x - no hit y
CAR1	0.246114739989796	WT_vs_Control	no hit	1.1011821848429	MUT_vs_Control	enriched hit	MUT_vs_Control_against_WT_vs_Control	enriched no hit	no hit x - hit y
RPL12A|RPL12B	0.169834941519238	WT_vs_Control	no hit	2.09983984479645	MUT_vs_Control	enriched hit	MUT_vs_Control_against_WT_vs_Control	enriched hit	no hit x - hit y
ASG1	0.383476284795396	WT_vs_Control	no hit	0.360864362186934	MUT_vs_Control	no hit	MUT_vs_Control_against_WT_vs_Control	no hit	no hit x - no hit y
VID30	0.293514651316251	WT_vs_Control	no hit	0.745722863921607	MUT_vs_Control	no hit	MUT_vs_Control_against_WT_vs_Control	no hit	no hit x - no hit y
ZEO1	0.105606125396797	WT_vs_Control	no hit	-0.451838197345754	MUT_vs_Control	no hit	MUT_vs_Control_against_WT_vs_Control	no hit	no hit x - no hit y
PET123	-0.103043474287521	WT_vs_Control	no hit	0.461779942274621	MUT_vs_Control	no hit	MUT_vs_Control_against_WT_vs_Control	no hit	no hit x - no hit y
INP52	0.147434219474142	WT_vs_Control	no hit	0.556073120095117	MUT_vs_Control	no hit	MUT_vs_Control_against_WT_vs_Control	no hit	no hit x - no hit y
RPL26B	-0.0657424369937125	WT_vs_Control	no hit	0.454933517490872	MUT_vs_Control	no hit	MUT_vs_Control_against_WT_vs_Control	no hit	no hit x - no hit y
SSO1	-0.0675051557113484	WT_vs_Control	no hit	0.148483928928016	MUT_vs_Control	no hit	MUT_vs_Control_against_WT_vs_Control	no hit	no hit x - no hit y
ATP5	-0.0794712926602266	WT_vs_Control	no hit	0.910534570352596	MUT_vs_Control	enriched candidate	MUT_vs_Control_against_WT_vs_Control	enriched no hit	no hit x - candidate y
