# Supplementary material for: Novel mechanistic insights into the role of Mer2 as the keystone of meiotic DNA break formation
Source: eLife. 2021 Dec 24;10:e72330. doi: 10.7554/eLife.72330 (PMC8848140; doi:10.7554/eLife.72330)
Supplement: Source data 2. [file elife-72330-data2.zip › data_analysis_results_V1/Full_dataset_V1.csv]

gene_name	protein_id	description	found.in.files	found.in.file_fractionated_merged_results_20210825_1637_proteins.txt	found.in.conditions	found.in.reps	max.qupm	average.top3	signal_sum_Control_rep1	signal_sum_Control_rep2	signal_sum_Control_rep3	signal_sum_MUT_rep1	signal_sum_MUT_rep2	signal_sum_MUT_rep3	signal_sum_WT_rep1	signal_sum_WT_rep2	signal_sum_WT_rep3	batchcl_raw_signal_sum_Control_rep1	batchcl_raw_signal_sum_Control_rep2	batchcl_raw_signal_sum_Control_rep3	batchcl_raw_signal_sum_MUT_rep1	batchcl_raw_signal_sum_MUT_rep2	batchcl_raw_signal_sum_MUT_rep3	batchcl_raw_signal_sum_WT_rep1	batchcl_raw_signal_sum_WT_rep2	batchcl_raw_signal_sum_WT_rep3	norm_batchcl_raw_signal_sum_Control_rep1	norm_batchcl_raw_signal_sum_Control_rep2	norm_batchcl_raw_signal_sum_Control_rep3	norm_batchcl_raw_signal_sum_MUT_rep1	norm_batchcl_raw_signal_sum_MUT_rep2	norm_batchcl_raw_signal_sum_MUT_rep3	norm_batchcl_raw_signal_sum_WT_rep1	norm_batchcl_raw_signal_sum_WT_rep2	norm_batchcl_raw_signal_sum_WT_rep3	ctrl.ratio_Control_rep1	ctrl.ratio_Control_rep2	ctrl.ratio_Control_rep3	ctrl.ratio_MUT_rep1	ctrl.ratio_MUT_rep2	ctrl.ratio_MUT_rep3	ctrl.ratio_WT_rep1	ctrl.ratio_WT_rep2	ctrl.ratio_WT_rep3
PRO3	P32263	Pyrroline-5-carboxylate reductase OS=Saccharomyces cerevisiae (strain ATCC 204508 / S288c) GN=PRO3 PE=1 SV=1	1	1	3	3	3	5.62514	1434380	876329	748958	4174970	3715730	2575780	3387440	4627700	4529700	1263802.14941887	852549.504586128	873756.00395159	3678478.54805513	3614902.36050138	3004979.23763205	2984602.37386708	4502125.73402595	5284478.66382297	1134486.04320092	966304.629676617	858767.600957383	3194802.82402125	3636025.70848148	4641665.15919656	3877147.73861677	3967930.62863216	3420513.34713252	1	1	1	2.81607944246472	3.76281515871274	5.40503059736054	3.41753674437239	4.10629371605109	3.98304889858353
VPS17	P32913	Vacuolar protein sorting-associated protein 17 OS=Saccharomyces cerevisiae (strain ATCC 204508 / S288c) GN=VPS17 PE=1 SV=2	1	1	3	3	3	5.7104	1135670	2271990	1028360	5493720	8356920	2886740	3172190	6492930	5878260	1372288.44829816	1492088.20702313	1295877.17148357	6638344.3202555	5488255.57288357	3637695.4237898	3833120.26628064	4264113.96266124	7407428.27613384	1231871.69174858	1691176.5646173	1273647.70560365	5765481.81649471	5520325.6872901	5618995.2652316	4979414.9138199	3758159.89956625	4794646.52963762	1	1	1	4.68026163366974	3.26419239882224	4.41173429709786	4.04215385999484	2.22221616488442	3.76449979734796
CDC19	P00549	Pyruvate kinase 1 OS=Saccharomyces cerevisiae (strain ATCC 204508 / S288c) GN=CDC19 PE=1 SV=2	1	1	3	3	12	7.41103	12621400	9748320	9529950	55706600	41066600	27412500	32300700	42642000	47824700	11441840.9367117	9719445.62337827	10543639.0375772	50500424.384381	40944961.3509841	30328333.8441005	29281971.2190759	42515695.0399757	52911754.4037922	10271076.7323784	11016304.922161	10362773.5439996	43860225.4518507	41184219.44993	46846902.8929361	38038744.955892	37471038.9076253	34248480.0624483	1	1	1	4.27026558117185	3.73847853167911	4.52069155945821	3.70348172319452	3.40141627999478	3.3049530530636
ULS1	Q08562	ATP-dependent helicase ULS1 OS=Saccharomyces cerevisiae (strain ATCC 204508 / S288c) GN=ULS1 PE=1 SV=1	1	1	3	3	3	5.84878	1258630	2421110	1060390	5842520	7583530	2451010	8179230	10411500	10999200	1317660.69976891	1723946.80082699	1422495.07455176	6116538.61072266	5399838.20746497	3287988.0540906	8562842.07858614	7413488.90253241	14755238.9441713	1182833.6217418	1953971.89957169	1398093.60624909	5312287.28711863	5431391.66316513	5078816.98595467	11123560.0734669	6533848.99028093	9550704.04469315	1	1	1	4.49115343821217	2.7796672328582	3.63267306513223	9.40416290930819	3.34388073426907	6.83123361841019
MGM101	P32787	Mitochondrial genome maintenance protein MGM101 OS=Saccharomyces cerevisiae (strain ATCC 204508 / S288c) GN=MGM101 PE=1 SV=1	1	1	3	3	4	6.87243	2904860	1656300	1209690	16679600	18239300	5760290	23496000	25538500	25234400	2260575.58250235	1467417.07035804	1754549.80055433	12980142.4116502	16159306.9923211	8354798.06449182	18284696.6416541	22626112.9332481	36600295.5196027	2029266.56607533	1663213.57425649	1724452.2683311	11273409.6695667	16253732.4098498	12905305.5017553	23752735.3245478	19941434.7396388	23690473.043415	1	1	1	5.55541093419278	9.77248662554703	7.4837127931902	11.7050838572117	11.9897017726982	13.7379697185485
SWR1	Q05471	Helicase SWR1 OS=Saccharomyces cerevisiae (strain ATCC 204508 / S288c) GN=SWR1 PE=1 SV=1	1	1	3	3	4	5.75397	431375	652359	93746	4341310	3319170	785833	3946210	4680250	6319860	328612.649784478	447307.536732365	179474.967618168	3307121.14201299	2275878.39931075	1504462.61417328	3006142.0451023	3209139.59766272	12099254.03592	294987.997109467	506991.490005842	176396.255563884	2872274.4541951	2289177.28447964	2323880.1826215	3905128.84871419	2828362.43441279	7831550.19690674	1	1	1	9.73691974704052	4.51521836087083	13.174203586084	13.2382635462454	5.5787177697602	44.397485490107
UTP5	Q04177	U3 small nucleolar RNA-associated protein 5 OS=Saccharomyces cerevisiae (strain ATCC 204508 / S288c) GN=UTP5 PE=1 SV=1	1	1	3	3	2	5.61862	1189580	1724240	1291400	7531090	5338240	2060560	3880450	7681300	5444150	1167909.40037777	1336126.45930462	1697443.91394227	7393896.00202682	4136642.06265851	2708444.3482367	3809759.77462293	5952296.76370841	7155907.76218738	1048405.3339053	1514404.94248614	1668325.97560797	6421687.53173351	4160814.14838712	4183620.17593832	4949068.46693749	5246033.10407917	4631843.47379009	1	1	1	6.12519540301537	2.74749113110821	2.50767550053503	4.72056780606244	3.46408873670668	2.77634199881241
RTT106	P40161	Histone chaperone RTT106 OS=Saccharomyces cerevisiae (strain ATCC 204508 / S288c) GN=RTT106 PE=1 SV=1	1	1	3	3	8	7.06473	419999	1388180	1236560	15451200	28364700	4058890	47671500	104621000	39749300	533347.249358346	743731.884965388	1817534.95891986	19621130.096228	15196683.2813308	5965884.76855974	60536961.7494005	56051789.7801178	58424777.0772088	478773.525472164	842967.545948063	1786356.97983049	17041187.2797413	15285483.6961365	9215251.51562307	78640540.6644854	49401022.2276264	37816924.3380515	1	1	1	35.5934202145689	18.1329444646002	5.15868419340097	164.254154585784	58.6037059968499	21.1698584129808
RIO2	P40160	Serine/threonine-protein kinase RIO2 OS=Saccharomyces cerevisiae (strain ATCC 204508 / S288c) GN=RIO2 PE=1 SV=1	1	1	3	3	2	6.04239	778371	1111260	1057130	5942110	7256260	2517640	4226470	4511820	5929220	814385.324040839	945222.21753146	1187864.40012541	6217044.5428161	6172073.29354502	2828994.47403039	4422023.86843663	3837691.00435793	6662481.77472174	731054.923697328	1071342.60234802	1167487.78439853	5399577.8969423	6208139.2336276	4369828.88973769	5744430.14310284	3382333.71945408	4312460.94179074	1	1	1	7.38600852263439	5.79472824101407	3.74293328644029	7.85772717876005	3.15709812345849	3.69379534365958
KRS1	P15180	Lysine--tRNA ligase, cytoplasmic OS=Saccharomyces cerevisiae (strain ATCC 204508 / S288c) GN=KRS1 PE=1 SV=2	1	1	3	3	3	6.1756	1572590	5863550	3217060	10918600	10623100	4781120	9490430	12572900	12002300	1898406.79730124	4194447.22138654	3725386.09373623	13180768.3229661	7599156.18993807	5536582.45742515	11456703.1593178	8993931.23104109	13898777.6146078	1704156.00008785	4754109.58209015	3661480.85265112	11447655.6845076	7643561.15708435	8552126.2748889	14882830.3344807	7926765.55737746	8996337.6453868	1	1	1	6.71749281398968	1.60777975877532	2.3357014877455	8.7332558367388	1.66735019891831	2.45702162797682
RPC10	P40422	DNA-directed RNA polymerases I, II, and III subunit RPABC4 OS=Saccharomyces cerevisiae (strain ATCC 204508 / S288c) GN=RPC10 PE=1 SV=1	1	1	3	3	2	5.90254	227585	176126	814419	2576150	3536930	790801	5905690	6909180	4032650	225822.444399321	162536.137915743	889401.716559655	2556198.73954483	3264020.88435738	863609.231681839	5859952.77221533	6376068.4587437	4403931.92236956	202715.60032585	184223.228930616	874144.92714562	2220089.32366212	3283093.88884788	1333980.89133467	7612371.69752628	5619522.60384359	2850557.05181529	1	1	1	10.9517438228409	17.8212807793332	1.52604087710097	37.5519776735977	30.5038763920486	3.26096618912303
YEF3	P16521	Elongation factor 3A OS=Saccharomyces cerevisiae (strain ATCC 204508 / S288c) GN=YEF3 PE=1 SV=4	1	1	3	3	5	6.67971	2199230	1625890	1426890	13529600	11605200	6623790	9964890	17377300	15644300	2058500.55679411	1471653.29543881	1684208.32348774	12663836.4942283	10504296.6155315	7818291.70506127	9327233.44688463	15728838.2429493	18465516.1050531	1847868.47583556	1668015.03609053	1655317.42835853	10998694.1791723	10565677.5023628	12076586.6723306	12116542.6868181	13862549.0943787	11952275.39311	1	1	1	5.95209795664652	6.33428193017158	7.29563192257702	6.55703738943829	8.31080583474205	7.22053377095309
CMR1	Q12510	DNA damage-binding protein CMR1 OS=Saccharomyces cerevisiae (strain ATCC 204508 / S288c) GN=CMR1 PE=1 SV=1	1	1	3	3	6	6.63331	903730	1276490	1257910	18944400	16650800	3038160	23430800	40332200	29115800	852713.516239757	935081.096133903	1819924.03906814	17874969.2242732	12197391.5310785	4395561.2234065	22108107.3509903	29544984.9082185	42124273.0693772	765461.257893541	1059848.35772779	1788705.07771842	15524625.5784732	12268665.8616318	6789638.72039216	28719537.0383382	26039355.0659377	27266008.1416294	1	1	1	20.2813995070047	11.5758691063452	3.79584024497358	37.5192561898834	24.5689441098569	15.2434341922977
NOT5	Q12514	General negative regulator of transcription subunit 5 OS=Saccharomyces cerevisiae (strain ATCC 204508 / S288c) GN=NOT5 PE=1 SV=1	1	1	3	3	4	6.12979	20968900	9615980	6713790	3258030	2152530	2953150	1946620	3130270	3564060	18045313.3456882	10516666.7496656	7133364.44555829	2803779.51345337	2354148.06173242	3137705.41116128	1675212.71335089	3423468.68717236	3786793.88033235	16198861.621882	11919898.7440602	7010998.77306925	2435116.20103091	2367904.3084427	4846681.70229572	2176185.0892235	3017260.52591761	2451098.74303967	1	1	1	0.150326378351271	0.198651377774719	0.69129689779905	0.134341853151201	0.253128033274707	0.349607641133082
MDM38	Q08179	Mitochondrial distribution and morphology protein 38 OS=Saccharomyces cerevisiae (strain ATCC 204508 / S288c) GN=MDM38 PE=1 SV=1	1	1	3	3	2	5.76009	2222560	2009370	1405840	10242200	8588010	3713300	4999850	8029180	7486210	2017259.32826025	1708027.43803179	1822186.0961897	9296115.06186881	7300077.49597704	4813011.17551159	4538007.54643385	6825054.49215231	9703286.13153438	1810847.17610312	1935928.42656779	1790928.33153152	8073787.64456507	7342734.82440563	7434456.12016935	5895098.74097062	6015234.66055619	6280698.97437125	1	1	1	4.45856931005054	3.7928751516003	4.15117455527199	3.25543691304567	3.10715756740068	3.50695159811353
TPS1	Q00764	Alpha,alpha-trehalose-phosphate synthase [UDP-forming] 56 kDa subunit OS=Saccharomyces cerevisiae (strain ATCC 204508 / S288c) GN=TPS1 PE=1 SV=2	1	1	3	3	3	6.35203	2295700	1854400	1269350	9426910	8003110	4391740	5859320	8205060	10327000	2093420.86451001	1713986.57053165	1506038.16308869	8596284.39336937	7397122.0138522	5210641.70036879	5343042.53162033	7583780.54918377	12252614.4169984	1879215.63072542	1942682.68223562	1480203.59736212	7465976.2989638	7440346.4129555	8048659.28348872	6940879.44517845	6683934.85648437	7930816.60780003	1	1	1	3.97292156200391	3.82993397789144	5.43753528084398	3.69349814448868	3.44056953696244	5.35792280327758
NOP7	P53261	Pescadillo homolog OS=Saccharomyces cerevisiae (strain ATCC 204508 / S288c) GN=NOP7 PE=1 SV=1	1	1	3	3	5	6.47535	2783150	2382820	1826400	25166700	25392400	5196860	11310700	17770800	16550700	2405458.01692255	1860098.19809088	2707011.46560498	21751411.2694194	19822041.7342489	7702562.20167755	9775762.71203703	13872400.3737729	24530735.1422406	2159324.18611522	2108289.88909052	2660575.41415236	18891362.0786863	19937870.0038596	11897824.1714055	12699204.632448	12226384.9540514	15878142.8229492	1	1	1	8.74873823956617	9.45689210341964	4.47189886372607	5.88110146410891	5.79919536555082	5.96793563470852
ERG20	P08524	Farnesyl pyrophosphate synthase OS=Saccharomyces cerevisiae (strain ATCC 204508 / S288c) GN=ERG20 PE=1 SV=2	1	1	3	3	2	6.05916	578262	526165	361940	2355710	2128890	1492160	2073400	2697340	3596830	558876.908925235	497225.09095173	396290.799562134	2276739.47643847	2011797.67539884	1633777.0886739	2003893.36142714	2548982.02432267	3938195.9346551	501690.9120897	563569.510970973	389492.830587031	1977375.59533464	2023553.42925469	2523626.81759071	2603157.68784298	2246535.17997113	2549097.57708541	1	1	1	3.94142199446717	3.5906013186702	6.47926385137098	5.1887678750249	3.9862610312268	6.54465853259352
TMA64	Q04600	Translation machinery-associated protein 64 OS=Saccharomyces cerevisiae (strain ATCC 204508 / S288c) GN=TMA64 PE=1 SV=1	1	1	3	3	3	5.88874	2104220	1550170	1356500	7718090	8628150	3247820	6113480	12496000	10293500	2043663.33999227	1265623.9579273	1710709.3470567	7495973.60910978	7044384.39177021	4095890.91895149	5937542.15613195	10202259.7381316	12981339.2288449	1834549.44849464	1434495.33827173	1681363.85359659	6510343.16017272	7085547.60116662	6326750.59324134	7713164.18734906	8991721.08638413	8402502.29410474	1	1	1	3.54874226231126	4.93940092527818	3.76286820946451	4.20439154348126	6.26821213460149	4.99743245706813
ARG1	P22768	Argininosuccinate synthase OS=Saccharomyces cerevisiae (strain ATCC 204508 / S288c) GN=ARG1 PE=1 SV=3	1	1	3	3	4	6.50048	4152610	2974310	2128440	11331400	8603460	4229710	12768500	9437080	22514900	3325863.81092363	3227890.1182349	2448756.40480304	9075423.2126542	9336963.36852217	4866253.90096009	10226409.9132301	10241655.1324483	25903246.3111481	2985551.2406077	3658585.39423035	2406750.45844738	7882114.12142271	9391523.05136884	7516697.92091128	13284617.8829091	9026442.06064625	16766535.61834	1	1	1	2.64008669964021	2.56698205436982	3.12317294654651	4.44963653687119	2.4671945815126	6.9664620025278
CDC24	P11433	Cell division control protein 24 OS=Saccharomyces cerevisiae (strain ATCC 204508 / S288c) GN=CDC24 PE=1 SV=2	1	1	3	3	2	5.42623	411939	221497	99035.7	2173350	1904290	1093880	828166	2177880	1451410	355087.88411752	177767.551647259	143154.231315201	1873409.05558059	1528332.08091468	1581182.85175015	713871.987449769	1747908.07722692	2097985.70488416	318754.204387335	201486.960275356	140698.564859846	1627078.27791472	1537262.74823424	2442386.70982349	927355.411239197	1540511.83938395	1357974.65789326	1	1	1	5.10449197381432	7.62958926043346	17.3590022915758	2.90931193526257	7.64571482580638	9.65165962599536
GRS1	P38088-2	Isoform Cytoplasmic of Glycine--tRNA ligase 1, mitochondrial OS=Saccharomyces cerevisiae (strain ATCC 204508 / S288c) GN=GRS1	1	1	3	3	11	6.53678	8617060	6449750	4878180	29438800	29440900	17162100	22916500	37333800	36456700	8200533.15138906	5745171.12876935	5754594.96575875	28015802.9927971	26224738.7394838	20245446.9211567	21808774.4501962	33255408.3316794	43006519.2937074	7361429.48588623	6511745.57037359	5655880.69309522	24332061.5709272	26377980.57753	31272291.1457931	28330688.6310698	29309522.0086054	27837064.470504	1	1	1	3.30534465046199	4.05083096267483	5.52916386372343	3.8485308709928	4.50102383329511	4.92179131439033
IMD4	P50094	Inosine-5'-monophosphate dehydrogenase 4 OS=Saccharomyces cerevisiae (strain ATCC 204508 / S288c) GN=IMD4 PE=1 SV=1	1	1	3	3	3	6.03276	1082490	656176	469380	4906320	4090280	3237310	2534600	4337990	4793480	994911.069372002	632979.726800893	529413.183613605	4509373.83059542	3945685.78695222	3651358.3736933	2329538.0062913	4184639.0679711	5406560.7980488	893108.721921078	717437.799457921	520331.634404759	3916445.36194747	3968742.03732528	5640099.84983062	3026186.36646452	3688115.01688673	3499534.11647059	1	1	1	4.38518319866274	5.53182734492659	10.8394329248935	3.3883739932079	5.14067563720979	6.72558400273689
PET10	P36139	Protein PET10 OS=Saccharomyces cerevisiae (strain ATCC 204508 / S288c) GN=PET10 PE=1 SV=3	1	1	3	3	4	5.87229	2428360	2899020	570481	4456320	5986170	3273920	4893680	6592200	6947840	2262650.51556002	2089554.7006425	849443.002819102	4152224.03000397	4314709.68201155	4874848.48012381	4559738.90814614	4751523.78996196	10345294.7121932	2031129.18562823	2368362.62332149	834871.664837697	3606256.46819098	4339922.28942303	7529973.60620143	5923328.86658386	4187736.61436703	6696255.37242254	1	1	1	1.7754934022454	1.83245684030284	9.01931868494458	2.91627381876834	1.76819908114154	8.02070025184568
CBF1	P17106	Centromere-binding protein 1 OS=Saccharomyces cerevisiae (strain ATCC 204508 / S288c) GN=CBF1 PE=1 SV=2	1	1	3	3	5	6.44167	3029210	2116720	1149930	9777240	9498440	1496530	9592240	19999800	14575600	2404213.73867497	1496288.09586355	2049632.05238796	7759968.6830304	6714351.78071459	2667410.93402221	7613138.4726274	14137657.6305094	25979509.1377614	2158207.22622842	1695936.8418901	2014472.68174883	6739626.05435605	6753586.47503841	4120237.58522453	9889847.59624061	12460168.3834028	16815898.6743604	1	1	1	3.12278912444097	3.98221579260676	2.04531817311497	4.58243651306998	7.34707099676899	8.34754366575079
SAH1	P39954	Adenosylhomocysteinase OS=Saccharomyces cerevisiae (strain ATCC 204508 / S288c) GN=SAH1 PE=1 SV=1	1	1	3	3	2	6.00412	644007	314544	431043	2763590	3075190	1286690	3204100	3176760	3732350	537222.730168401	322445.284088568	504059.936953871	2305352.83757178	3152438.17455212	1504650.0703623	2672820.86954423	3256559.59319268	4364594.96080386	482252.455217395	365468.948320631	495413.297120677	2002226.64333159	3170859.15578647	2324169.73831977	3472127.97283082	2870155.85907236	2825095.20200363	1	1	1	4.15182260177193	8.67613834323521	4.69137536644203	7.19981398801924	7.85335080383994	5.70250176655123
RPH1	P39956	DNA damage-responsive transcriptional repressor RPH1 OS=Saccharomyces cerevisiae (strain ATCC 204508 / S288c) GN=RPH1 PE=1 SV=1	1	1	3	3	2	5.79441	199825	317982	313577	2899750	3360780	548586	3430650	6273560	5379220	210094.906672106	222935.010647599	425405.164399945	3048781.21167242	2356219.92780799	744223.324789472	3606966.55360771	4398350.11226532	7297563.17728492	188597.352423176	252681.083910328	418107.767860234	2647903.1201701	2369988.28127628	1149570.49755171	4685629.93148957	3876468.39669644	4723533.5474679	1	1	1	14.039980339855	9.37936565966824	2.74945979462402	24.8446220017761	15.3413478235361	11.2974068184423
HTB1	P02293	Histone H2B.1 OS=Saccharomyces cerevisiae (strain ATCC 204508 / S288c) GN=HTB1 PE=1 SV=2	1	1	3	3	2	6.85399	2428930	3030590	2712780	43471100	45138400	4316760	96215100	128541000	112854000	2058112.35515422	2138762.43636604	4536544.04810545	36834494.2020332	31855287.0423464	7218857.36591235	81526221.8599953	90714567.9002854	188724165.617887	1847519.99617629	2424136.11517123	4458724.21043149	31991200.8621799	32041430.4692211	11150665.6368675	105906639.185874	79950924.0078026	122156520.725822	1	1	1	17.3157535119459	13.2176696963066	2.5008646219427	57.3236768235598	32.9812024611313	27.3971914297879
HTB2	P02294	Histone H2B.2 OS=Saccharomyces cerevisiae (strain ATCC 204508 / S288c) GN=HTB2 PE=1 SV=2	1	1	3	3	2	7.46246	3178610	5197200	3855540	61444300	67216500	7972830	117197000	210651000	155985000	3042016.37706771	3370046.52085566	6212901.15900623	58803869.2628105	43585532.97335	12847591.9709197	112160722.247525	136593486.813047	251357627.540523	2730747.94544315	3819709.63305946	6106325.10583638	51071867.1129764	43840221.0086213	19845135.4618948	145702387.169305	120386126.91354	162697623.474549	1	1	1	18.702519651512	11.4773700673961	3.24993103346675	53.3562196439408	31.517088595322	26.6441142020171
VAS1	P07806|P07806-2	Valine--tRNA ligase, mitochondrial OS=Saccharomyces cerevisiae (strain ATCC 204508 / S288c) GN=VAS1 PE=1 SV=2|Isoform Cytoplasmic of Valine--tRNA ligase, mitochondrial OS=Saccharomyces cerevisiae (strain ATCC 204508 / S288c) GN=VAS1	1	1	3	3	7	6.18446	4345780	3365970	3369020	13235500	13278100	5506530	12689200	15482400	17253000	3942006.1214302	3107986.25229552	4022399.32852785	12005766.9785837	12260404.060822	6574452.68194267	11510224.6492119	14295756.1572266	20599003.7503758	3538647.98301851	3522682.83355786	3953399.12496175	10427152.8966779	12332046.5992715	10155280.7994128	14952357.4263731	12599507.8917958	13333229.5857587	1	1	1	2.94664881805605	3.50075416435271	2.56874666038459	4.22544358696525	3.57667961809395	3.37259891154747
HFD1	Q04458	Fatty aldehyde dehydrogenase HFD1 OS=Saccharomyces cerevisiae (strain ATCC 204508 / S288c) GN=HFD1 PE=1 SV=1	1	1	3	3	3	6.23617	1031190	756601	747195	8083420	6967130	3803830	6127270	11712700	8113970	964103.472291661	664037.901917426	910590.353227893	7557533.81044411	6114766.41926981	4635645.18408026	5728645.81955656	10279760.050262	9888319.39236815	865453.452519709	752640.046650559	894970.094122266	6563808.93481324	6150497.49192686	7160486.32612118	7441797.39958188	9060025.67856961	6400466.46301271	1	1	1	7.58424259063633	8.17189773424648	8.00081072333905	8.59872634156764	12.0376609228928	7.15159814282946
YNR021W	P53723	UPF0674 endoplasmic reticulum membrane protein YNR021W OS=Saccharomyces cerevisiae (strain ATCC 204508 / S288c) GN=YNR021W PE=1 SV=3	1	1	3	3	2	5.96513	1694260	3377400	1160750	9237450	9467000	3670350	9723940	13724500	11940700	1687346.73898925	2363203.48410714	1665696.19730195	9199757.49535266	6624162.78321854	5267015.32437408	9684262.42083688	9603181.80186784	17135109.6990079	1514692.25329627	2678524.18572313	1637122.85902648	7990099.94009706	6662870.46646764	8135737.25167102	12580341.1784028	8463726.12740875	11091135.9773826	1	1	1	5.2750649002852	2.48751551394666	4.96953371997318	8.30554269425056	3.15984681882712	6.77477314315797
YPT7	P32939	GTP-binding protein YPT7 OS=Saccharomyces cerevisiae (strain ATCC 204508 / S288c) GN=YPT7 PE=1 SV=1	1	1	3	3	2	5.90824	4130020	2572730	1832620	8054070	7212940	5293760	5457560	10607400	7409660	3759708.60028933	2279710.89186378	2271877.06539762	7331915.15932908	6391427.73643559	6562610.87062203	4968216.9259701	9399278.32083268	9185666.75928134	3375003.70251183	2583891.2312795	2232905.30571236	6367856.42501396	6428775.4539401	10136989.2510585	6453962.23903836	8284016.60451177	5945656.65815439	1	1	1	1.8867702042148	2.4880209260034	4.53982048639744	1.91228301001123	3.20602373049954	2.66274465063244
YHR097C	P38809	Uncharacterized protein YHR097C OS=Saccharomyces cerevisiae (strain ATCC 204508 / S288c) GN=YHR097C PE=1 SV=1	1	1	3	3	3	5.85733	817545	899201	605735	12188500	9385780	4412180	4820070	5216420	5227390	705865.020924787	799230.346897149	789327.964938322	10523501.2232253	8342295.22131351	5749473.05396182	4161628.7927991	4636473.00899491	6811766.0538667	633638.750330544	905871.131506543	775787.839800891	9139787.27545586	8391042.65273458	8880969.43370005	5406163.91792832	4086337.06566117	4409088.99193845	1	1	1	14.4242871363028	9.26295403495146	11.4476780610268	8.53193387416433	4.51094744443973	5.6833695576745
RPT2	P40327	26S protease regulatory subunit 4 homolog OS=Saccharomyces cerevisiae (strain ATCC 204508 / S288c) GN=RPT2 PE=1 SV=3	1	1	3	3	4	6.16275	7382860	2411570	2235860	17884200	12226900	6104840	10578800	11386400	12597100	4992870.50477905	2623019.41203647	3039606.08353468	12094702.4163494	13298969.571287	8299405.50973939	7154216.45486391	12384773.5015828	17125500.6104563	4481984.70447812	2973007.1836854	2987464.70686003	10504394.3931329	13376680.8713488	12819742.9500235	9293684.94524472	10915270.9206232	11084916.2501899	1	1	1	2.34369260177028	4.49937724495062	4.29117804156342	2.07356462773268	3.67145797040842	3.71047605172907
MKT1	P40850	Protein MKT1 OS=Saccharomyces cerevisiae (strain ATCC 204508 / S288c) GN=MKT1 PE=1 SV=2	1	1	3	3	5	6.01777	1364290	1622760	1740340	6222960	6137140	3039890	5677470	9866490	8895350	1472719.81523622	1381527.63949621	1893718.33390951	6717542.82551541	5224819.77461719	3307799.29557914	6128698.86124593	8399781.01494553	9679308.2854741	1322026.61365881	1565863.97257871	1861233.50585929	5834266.67005773	5255350.52627411	5109418.57821401	7961486.3067186	7403113.62499446	6265178.70308204	1	1	1	4.41312346497394	3.35619863430375	2.74517870118349	6.0221830819915	4.72781400852004	3.36614330408239
POM33	Q12164	Pore membrane protein of 33 kDa OS=Saccharomyces cerevisiae (strain ATCC 204508 / S288c) GN=POM33 PE=1 SV=1	1	1	3	3	2	6.18394	906231	1169370	478203	4445890	4028950	2791810	4058280	5898990	6139330	890250.8507951	962568.135582989	591369.987840541	4367492.78610136	3316434.39617665	3452493.28371654	3986717.76044379	4855759.77331614	7592205.62700164	799157.657422207	1091002.97494693	581225.632143619	3793219.9697906	3335813.67418122	5332921.30165105	5178945.73989113	4279604.58416421	4914248.37403866	1	1	1	4.74652270995708	3.0575660660719	9.17530302643862	6.48050568219108	3.92263328555303	8.45497531812975
PSH1	Q12161	RING finger protein PSH1 OS=Saccharomyces cerevisiae (strain ATCC 204508 / S288c) GN=PSH1 PE=1 SV=1	1	1	3	3	3	5.95004	993740	869506	711856	8380190	7694480	2458980	6603500	9797310	7942510	869742.655309661	717746.833682297	985315.805138372	7334522.81542402	6351524.49417458	3403598.28184234	5779525.45367736	8087337.21343373	10993628.8174428	780747.923303486	813515.32619759	968413.706271877	6370121.20566915	6388639.04076939	5257395.24682307	7507892.58871005	7127742.52187858	7115906.12730012	1	1	1	8.15899859037218	7.85312683736421	5.4288732313203	9.61628249607479	8.76165733126873	7.34800228581479
ACF2	Q12168	Endo-1,3(4)-beta-glucanase 2 OS=Saccharomyces cerevisiae (strain ATCC 204508 / S288c) GN=ACF2 PE=1 SV=1	1	1	3	3	2	5.43146	723630	941953	927921	7473540	2964530	2181640	1569310	1750190	1793920	619332.237257409	969014.224863371	1053908.63228914	6396368.65308617	3049697.53271576	2477850.19257812	1343123.24426907	1800470.94304453	2037487.86118229	555960.266087492	1098309.16172135	1035829.89265428	5555323.04168667	3067518.15850126	3827431.07325481	1744784.26164835	1586837.9123388	1318815.88840639	1	1	1	9.99230229307866	2.79294598043198	3.69503824942446	3.13832546690265	1.44480076070002	1.27319736354293
RPL4A	P10664	60S ribosomal protein L4-A OS=Saccharomyces cerevisiae (strain ATCC 204508 / S288c) GN=RPL4A PE=1 SV=4	1	1	3	3	10	8.14041	11888700	10262900	9898240	154294000	158312000	31145300	85661700	101892000	105450000	10037397.7951135	8515409.87889176	14129791.4556714	130267418.254245	131355812.562444	44460085.2095242	72322504.4542862	84542589.655949	150530448.746499	9010340.51401915	9651615.47253439	13887409.1342859	113138818.204245	132123378.117819	68675625.4111665	93950550.0133734	74511275.5035713	97434665.1472286	1	1	1	12.5565529991029	13.68925010469	4.94517189974743	10.4269699760177	7.72008330787816	7.01604339622119
SSA1	P10591	Heat shock protein SSA1 OS=Saccharomyces cerevisiae (strain ATCC 204508 / S288c) GN=SSA1 PE=1 SV=4	1	1	3	3	3	6.11874	2361700	2355410	1014150	3643870	4164130	2763480	3017650	5381960	4430920	2354262.10751195	1853552.96917012	1292806.79209701	3632394.06601158	3276896.81435944	3522798.1204203	3008146.2712171	4235249.03857706	5648398.63061528	2113366.79893873	2100871.33453808	1270629.99547874	3154777.89755969	3296045.05815736	5441518.22869936	3907732.43866531	3732719.91340569	3656069.81029376	1	1	1	1.49277347365537	1.56889429827081	4.28253563040525	1.84905546951322	1.77674846243091	2.87736778078835
GDB1	Q06625	Glycogen debranching enzyme OS=Saccharomyces cerevisiae (strain ATCC 204508 / S288c) GN=GDB1 PE=1 SV=1	1	1	3	3	2	5.57801	1623590	1079970	950540	5069230	3782420	2272180	2873210	3915240	4128290	1394882.63240423	1057032.38018048	1130400.90980832	4355151.78503346	3702084.70183641	2702121.25659968	2468474.63229642	3832083.72100877	4909443.86554229	1252153.9697441	1198071.52217194	1111010.02230125	3782501.66205877	3723717.49177373	4173853.16198281	3206671.99163302	3377391.76255217	3177762.52632967	1	1	1	3.02079596715394	3.10809281654833	3.75680964005836	2.5609246699017	2.81902348903964	2.86024649871971
ZTA1	P38230	Probable quinone oxidoreductase OS=Saccharomyces cerevisiae (strain ATCC 204508 / S288c) GN=ZTA1 PE=1 SV=1	1	1	3	3	5	6.44127	5868720	3747010	2851790	16782700	17315200	10486800	15308400	28311300	26251300	5579280.80453271	3335343.9890231	3369976.96442844	15954994.6084037	15412862.0523385	12392313.0491965	14553405.5583004	25200873.3033618	31021315.1341089	5008391.70652808	3780376.76500792	3312168.40849779	13857104.5518596	15502925.6878209	19141885.2423213	18905601.6116569	22210689.5622549	20079335.9595218	1	1	1	2.76677731372286	4.10089434241574	5.77926085920339	3.77478494483863	5.87525819326858	6.06229318171315
OAF1	P39720	Oleate-activated transcription factor 1 OS=Saccharomyces cerevisiae (strain ATCC 204508 / S288c) GN=OAF1 PE=1 SV=3	1	1	3	3	3	6.14483	2817660	2448410	2012670	9966970	11051600	4268730	7333110	16987200	10719500	2817081.20568806	1873115.40579065	2631366.87048899	9964922.61829202	8454843.02818398	5580942.08243897	7331603.65702149	12995775.2260638	14014685.5511369	2528828.82964436	2123043.97433493	2586228.4257719	8654655.04451697	8504248.12231675	8620646.7236571	9524119.79168418	11453774.8629704	9071362.0080832	1	1	1	3.42239654304088	4.00568628117126	3.33328898474393	3.7662176577699	5.39497768366215	3.50756411061243
RBG1	P39729	Ribosome-interacting GTPase 1 OS=Saccharomyces cerevisiae (strain ATCC 204508 / S288c) GN=RBG1 PE=1 SV=1	1	1	3	3	4	5.98171	1915430	2808600	1146310	6086810	7105030	2528340	4125240	6494880	6351550	1922024.50392268	2025234.40738759	1584251.1840983	6107765.86496068	5123318.10208681	3494277.84700744	4139442.5087641	4683349.15895943	8778123.37706167	1725357.07064052	2295460.11523248	1557074.95288047	5304668.05200045	5153255.73809756	5397464.1607799	5377342.82546795	4127651.17419237	5681863.82879524	1	1	1	3.07453346456055	2.24497725048716	3.46641255181391	3.11665504895845	1.79818030677232	3.64906250549098
PRS1	P32895	Ribose-phosphate pyrophosphokinase 1 OS=Saccharomyces cerevisiae (strain ATCC 204508 / S288c) GN=PRS1 PE=1 SV=1	1	1	3	3	4	5.77004	707671	704428	776595	4230360	7800260	2479910	2198430	2900510	3705280	787793.482616566	583962.14993493	841522.082210263	4709321.19179933	6466319.62337023	2687242.41965768	2447336.15760536	2404487.12360634	4015059.25324274	707184.040922898	661879.839238254	827086.619633014	4090102.04796175	6504104.96469713	4150870.44776696	3179212.05590963	2119185.17330644	2598849.31682348	1	1	1	5.78364585635167	9.82671563494454	5.0186647314023	4.49559361062597	3.20176722068672	3.14217308699374
ERB1	Q04660	Ribosome biogenesis protein ERB1 OS=Saccharomyces cerevisiae (strain ATCC 204508 / S288c) GN=ERB1 PE=1 SV=1	1	1	3	3	5	6.03005	1371710	1944670	770403	14085600	14228300	4423420	5752990	8731580	8736770	1291687.46428312	1413690.12523531	1125419.70583483	13263877.1656591	10343352.4499712	6461818.08116518	5417373.2531994	6347477.16769535	12762843.7627405	1159518.04725179	1602317.877841	1106114.26585799	11519836.7131225	10403792.8744399	9981298.86449575	7037438.76966449	5594323.78307201	8261075.5412228	1	1	1	9.93502148623393	6.49296436014196	9.02375023321256	6.06927920297934	3.49139447324269	7.46855528060193
HSP82	P02829	ATP-dependent molecular chaperone HSP82 OS=Saccharomyces cerevisiae (strain ATCC 204508 / S288c) GN=HSP82 PE=1 SV=1	1	1	3	3	2	6.17547	611346	548920	541364	6193810	4051210	3041250	3037410	4594440	5326100	585443.386035783	546823.9689619	567483.260446322	5931379.4461112	4035740.60208799	3187981.59063473	2908715.51491128	4576896.29810776	5583069.05051528	525539.025904661	619786.334967888	557748.657466155	5151474.32755769	4059323.07945356	4924341.20412418	3778566.91385853	4033829.36822046	3613783.57641711	1	1	1	9.80226790710731	6.5495524028678	8.82896110677415	7.18988833865215	6.50841933846357	6.47923312417189
RPN6	Q12377	26S proteasome regulatory subunit RPN6 OS=Saccharomyces cerevisiae (strain ATCC 204508 / S288c) GN=RPN6 PE=1 SV=3	1	1	3	3	2	5.75174	1169700	935147	642806	3533980	3264250	1847900	2499660	3688400	4089300	1085908.76419124	843667.790403902	767484.281319631	3280824.01853171	2944930.13913955	2206317.61908032	2320597.33393029	3327588.36645548	4882458.27139194	974795.253933514	956237.834156146	754318.862543558	2849435.08643366	2962138.56633964	3408006.11676665	3014571.98595953	2932756.78618855	3160295.41351804	1	1	1	2.92311136614131	3.09770065619046	4.51799137737969	3.09251811987703	3.06697422067245	4.1896014675565
ACC1	Q00955	Acetyl-CoA carboxylase OS=Saccharomyces cerevisiae (strain ATCC 204508 / S288c) GN=ACC1 PE=1 SV=2	1	1	3	3	5	6.06967	3094460	1867850	1685880	13743800	9928630	5578150	9297460	18055400	15059300	2710269.21689676	1729187.48197745	2079213.14994843	12037446.9416912	9191563.9420648	6879589.78835081	8143139.55692719	16715031.5400571	18572789.6345045	2432946.17064905	1959911.84139455	2043546.34541557	10454667.3253414	9245273.99679572	10626613.2658257	10578345.5092121	14731726.6386154	12021710.9160111	1	1	1	4.29712233318847	4.71718870284356	5.20008429936768	4.3479570723055	7.51652514540308	5.88276891443166
HttQx_EGFP	HttQx_EGFP	NA	1	1	3	3	2	6.02896	4537280	1084030	834084	6720720	2203780	1173440	6371310	4000550	2845640	2025847.04248374	1320958.97972858	1533030.12530245	3000729.67402525	2685445.03412844	2156759.83502251	2844721.84221539	4874922.69250222	5230230.82299347	1818556.1691081	1497213.67598958	1506732.53968769	2606169.78227829	2701137.18408999	3331456.29014974	3695435.93281024	4296493.74685413	3385400.05111702	1	1	1	1.43309831532807	1.80410934484998	2.21104688615823	2.03207137375506	2.86965969905022	2.24684870203888
PMA1	P05030	Plasma membrane ATPase 1 OS=Saccharomyces cerevisiae (strain ATCC 204508 / S288c) GN=PMA1 PE=1 SV=2	1	1	3	3	12	7.53497	10669700	7053290	5659930	74427000	57037800	29471400	37829700	68644100	58883900	9335658.83929578	6347028.8212132	7188521.33585704	65121332.4116205	51326481.7551234	37430814.1085804	33099822.2248899	61770617.8402195	74786820.9480458	8380405.63717806	7193908.74270122	7065209.50254511	56558659.7759756	51626403.309452	57817805.7113845	42998324.3367756	54441288.6173583	48407673.7774825	1	1	1	6.74891672606681	7.17640508879557	8.18345240725795	5.13081659747135	7.56769241375118	6.85155532331272
ASG1	P40467	Activator of stress genes 1 OS=Saccharomyces cerevisiae (strain ATCC 204508 / S288c) GN=ASG1 PE=1 SV=1	1	1	3	3	3	5.9207	12017900	6243310	630173	4616900	4456040	3607100	3817510	7159240	5182130	8658305.12300348	4591225.72663641	1189437.82551168	3326249.08864234	3276897.26874381	6808322.76280192	2750327.95996946	5264785.32559883	9781157.61658915	7772360.82747636	5203829.98485447	1169034.21925922	2888887.30570717	3296045.51519689	10516530.0860995	3572813.55929291	4640097.62960041	6331103.27552103	1	1	1	0.371687235041193	0.633388393700389	8.99591296203753	0.459681895706968	0.891669720783582	5.41566976502436
ADE17	P38009	Bifunctional purine biosynthesis protein ADE17 OS=Saccharomyces cerevisiae (strain ATCC 204508 / S288c) GN=ADE17 PE=1 SV=2	1	1	3	3	5	6.30496	2513350	3329070	1854940	18856300	14575500	7767740	10460000	14371300	17850500	2426927.88615602	2868972.5395618	2229063.81226476	18207921.8173847	12561078.3943813	9334419.51603901	10100330.5107494	12385100.0603185	21450776.6185602	2178597.19257902	3251777.67681526	2190826.47075636	15813798.9067505	12634477.895521	14418485.5942844	13120834.434067	10915558.7318675	13884561.2590789	1	1	1	7.25870709859409	3.88540643033599	6.58129969979163	6.02260687692093	3.3567973633911	6.33759060537796
OLE1	P21147	Acyl-CoA desaturase 1 OS=Saccharomyces cerevisiae (strain ATCC 204508 / S288c) GN=OLE1 PE=1 SV=2	1	1	3	3	4	6.2089	1376910	1302550	933390	5000950	4772120	2025350	3529810	10406300	5375800	1393349.15511269	951154.877468023	1263141.20675757	5060657.16514571	3484722.43972415	2740872.56463691	3571952.98255392	7598942.84395646	7274980.98253395	1250777.40254518	1078066.85323569	1241473.29333566	4395241.56288993	3505085.09336389	4233710.67917864	4640145.55172068	6697298.08474212	4708916.64701903	1	1	1	3.51400781141885	3.25126877136031	3.41023097468595	3.70980922926698	6.21232167990413	3.79300680272135
CWP1	P28319	Cell wall protein CWP1 OS=Saccharomyces cerevisiae (strain ATCC 204508 / S288c) GN=CWP1 PE=1 SV=2	1	1	3	3	3	6.97067	3975430	3842070	2778200	117062000	32385100	25227100	10454600	11814200	14560200	2925914.786974	4214121.45892119	3441471.4294232	86157582.1465226	35521150.020512	31249853.8252113	7694581.14767418	12958242.2340006	18036322.9093254	2626526.22559931	4776408.94032425	3382436.45805351	74828895.46769	35728714.5790281	48270336.0855048	9995645.70393808	11420695.3095349	11674469.170798	1	1	1	28.4896814424976	7.48024614839672	14.2708774234544	3.80565235043763	2.39106312969082	3.45149696544967
SPB4	P25808	ATP-dependent rRNA helicase SPB4 OS=Saccharomyces cerevisiae (strain ATCC 204508 / S288c) GN=SPB4 PE=1 SV=1	1	1	3	3	2	5.49925	515925	260464	330841	2372030	2257600	1453800	1736930	2672590	2349540	465078.324911649	259661.706914008	368145.584776336	2138256.02372473	2250646.03756782	1617725.88992246	1565747.91857109	2664357.7664526	2614466.69927667	417490.086442781	294308.199337672	361830.418574167	1857101.05246854	2263797.47976196	2498833.20535044	2033984.84665359	2348221.1319068	1692280.13005915	1	1	1	4.44825185740803	7.69192800219817	6.9060893641761	4.87193567632738	7.97878257279739	4.67699796144218
YNL040W	P53960	Putative alanyl-tRNA editing protein alaX OS=Saccharomyces cerevisiae (strain ATCC 204508 / S288c) GN=YNL040W PE=1 SV=1	1	1	3	3	2	5.80673	875538	1548030	762637	2570660	3116570	1365860	2396850	5249870	4067700	1012157.21842348	1068737.16498247	955549.865399707	2971786.57592531	2151634.1325875	1711361.1576082	2770855.21014315	3624433.10551252	5096645.17652093	908590.192186705	1211338.06878617	939158.371208072	2581032.35376331	2164207.00786212	2643467.66879233	3599479.48380191	3194379.71758533	3298933.34062147	1	1	1	2.8407002144185	1.78662510791128	2.81471980640703	3.96160944147882	2.63706705823775	3.51264860300179
CRZ1	P53968	Transcriptional regulator CRZ1 OS=Saccharomyces cerevisiae (strain ATCC 204508 / S288c) GN=CRZ1 PE=1 SV=1	1	1	3	3	2	6.65709	1139270	1158750	1473090	9248990	9361100	2028590	10784700	16674800	14472800	1077549.55312279	938680.065779125	1922608.43641011	8747921.95119428	7583238.80368067	2647621.15554188	10200434.1951981	13507920.0525167	18889224.2690374	967291.382940978	1063927.53554859	1889628.0277895	7597675.34019457	7627550.75905089	4089669.1459721	13250874.1261835	11905151.6710012	12226531.2889884	1	1	1	7.85458805297572	7.16923897934261	2.16427206086493	13.698947762664	11.1898144123721	6.47033760569859
DUG1	P43616	Cys-Gly metallodipeptidase DUG1 OS=Saccharomyces cerevisiae (strain ATCC 204508 / S288c) GN=DUG1 PE=1 SV=1	1	1	3	3	2	5.45243	262094	227216	NA	929585	800979	418302	609819	1180880	1253260	263626.439506615	202083.678540322	NA	935020.197977658	712382.85487619	467590.551770107	613384.55559259	1050263.07264759	1400931.70702364	236651.374882142	229047.572141471	NA	812076.278274148	716545.598275064	722267.477172891	796817.21204865	925645.186358005	906788.71221492	1	1	NA	3.43152994010105	3.12837019653057	NA	3.36705084618876	4.04127918800328	NA
MVD1	P32377	Diphosphomevalonate decarboxylase OS=Saccharomyces cerevisiae (strain ATCC 204508 / S288c) GN=MVD1 PE=1 SV=2	1	1	3	3	3	5.8448	1167600	1320680	988492	6197250	5015610	2849640	3788890	4364280	5480090	1101883.57733898	1224511.6912545	1129707.98886711	5848448.09837618	4650386.98532042	3256739.63309291	3575638.63253161	4046485.05611366	6262975.77796358	989135.475278443	1387897.48863518	1110328.98771993	5079447.45544673	4677561.09204218	5030548.86309763	4644933.39535488	3566353.52742531	4053870.51478687	1	1	1	5.13523939075874	3.3702496980825	4.53068317474796	4.69595268944056	2.56960874749645	3.65105348020456
PUP2	P32379	Proteasome subunit alpha type-5 OS=Saccharomyces cerevisiae (strain ATCC 204508 / S288c) GN=PUP2 PE=1 SV=2	1	1	3	3	3	5.84491	1203260	1491490	817213	6345200	4616230	2797490	4281660	6375390	6391100	1136898.52736868	1277370.00479717	1009896.05208248	5995253.34163832	3953518.78808765	3457084.14665479	4045520.45999482	5460131.78424518	7897998.02311553	1020567.58839072	1447808.65252468	992572.303870817	5206949.57340879	3976620.80987919	5340012.6147238	5255333.38723241	4812265.45481229	5112180.28726973	1	1	1	5.10201346058753	2.74664804837627	5.37997342248913	5.14942219115472	3.32382697563016	5.15043616201392
LSM12	P38828	Protein LSM12 OS=Saccharomyces cerevisiae (strain ATCC 204508 / S288c) GN=LSM12 PE=1 SV=1	1	1	3	3	4	5.93313	2322090	1759190	1840290	8047480	8646820	3030150	8316500	13643900	11101800	2164824.26709163	1489293.51301897	2331713.12116284	7502456.83540885	7320217.22170018	3839308.21451596	7753257.20246308	11550640.7848383	14066376.8908844	1943312.81848789	1688008.97641249	2291714.93429042	6515973.92012373	7362992.2347554	5930418.07130044	10071868.8334	10180111.3647494	9104820.54369011	1	1	1	3.35302369136529	4.36193902854943	2.58776429064755	5.18283455837906	6.03083959090377	3.97292892211711
PMT1	P33775	Dolichyl-phosphate-mannose--protein mannosyltransferase 1 OS=Saccharomyces cerevisiae (strain ATCC 204508 / S288c) GN=PMT1 PE=1 SV=1	1	1	3	3	4	5.72754	1022660	875402	979322	4249520	5510260	2243930	3126700	7274510	5310420	1117295.87577466	697111.837167691	1125624.82288007	4642766.09041316	4388003.99344717	2579155.07749777	3416041.51407566	5792935.16646608	6103753.99707019	1002970.74013929	790127.015538612	1106315.86432719	4032298.14260147	4413644.88939622	3983912.47216073	4437608.75729616	5105580.39349701	3950810.1636441	1	1	1	4.02035471347995	5.58599415359508	3.60106240958912	4.4244648220544	6.46172108166261	3.57114120029979
RLP7	P40693	Ribosome biogenesis protein RLP7 OS=Saccharomyces cerevisiae (strain ATCC 204508 / S288c) GN=RLP7 PE=1 SV=1	1	1	3	3	2	5.78272	737501	1066890	514438	2976230	2787970	494523	1464350	2162280	2793450	673613.25892401	773307.873897881	777055.860127959	2718407.14739018	2020788.60350278	746974.358655581	1337497.27214658	1567273.24238854	4219491.35264979	604687.087386035	876489.839819545	763726.25057114	2360969.2751677	2032596.89501639	1153819.90396629	1737475.8425158	1381310.0453656	2731173.19758608	1	1	1	3.90444797717409	2.31901934588867	1.51077680399676	2.87334702321267	1.57595671120385	3.57611538891536
MLH1	P38920	DNA mismatch repair protein MLH1 OS=Saccharomyces cerevisiae (strain ATCC 204508 / S288c) GN=MLH1 PE=1 SV=2	1	1	3	3	2	5.40663	281877	331679	NA	1915720	1658740	556253	1347700	2394510	1854660	257648.177079432	248757.429338912	NA	1751053.70709426	1244045.89480078	811422.129944139	1231858.03825765	1795869.35599275	2705445.48527774	231284.826574444	281948.971108218	NA	1520811.18738489	1251315.36205563	1253369.66818153	1600245.19485301	1582782.32187292	1751168.46543137	1	1	NA	6.57549053221345	4.43809160621249	NA	6.91893721933348	5.61371909126568	NA
MCK1	P21965	Protein kinase MCK1 OS=Saccharomyces cerevisiae (strain ATCC 204508 / S288c) GN=MCK1 PE=1 SV=1	1	1	3	3	2	6.20975	1091670	692309	675565	4399750	6346230	2975370	2859140	5776290	5071990	1130710.86010328	584328.191140819	772769.711236624	4557096.1066434	5356395.91058847	3403485.6982261	2961390.02496697	4875350.58363361	5801781.09833258	1015013.06218913	662294.721083825	759513.62624111	3957892.73218358	5387695.51524026	5257221.34364183	3846993.73658486	4296870.86700277	3755350.51732639	1	1	1	3.8993515252379	8.13489122550073	6.92182623458676	3.79009283711862	6.48785311163446	4.9444149355317
AMD1	P15274	AMP deaminase OS=Saccharomyces cerevisiae (strain ATCC 204508 / S288c) GN=AMD1 PE=1 SV=2	1	1	3	3	9	6.12388	4261530	3186830	3316220	29687300	35599600	20751800	12388300	20609900	18008000	4340478.52837192	2840666.92141067	3652665.09801232	30237282.9043409	31732664.1632755	22857161.3406023	12617803.9701773	18371190.5509807	19834990.7681052	3896347.47299328	3219695.25847105	3590007.31226386	26261443.5700853	31918091.0546849	35306496.6653175	16391158.3524931	16191375.8029342	12838702.7327827	1	1	1	6.74001581021997	9.91338884346525	9.83465870520838	4.20680097606925	5.02885351038565	3.57623303131564
SHM2	P37291	Serine hydroxymethyltransferase, cytosolic OS=Saccharomyces cerevisiae (strain ATCC 204508 / S288c) GN=SHM2 PE=1 SV=2	1	1	3	3	10	7.21827	9972770	6659810	5210770	47272100	49213400	24441300	40848500	53103200	61472400	8922823.8622474	6162997.51962499	6293398.516931	42295232.1068816	45542149.4205258	29519407.1455593	36547917.0317788	49141775.7990318	74244365.2266728	8009813.19925416	6985322.26441057	6185441.61277404	36733917.3553545	45808270.7632438	45597387.8127849	47477571.9243675	43310908.8590444	48056555.5020152	1	1	1	4.5861141129702	6.55778917983953	7.37172714048714	5.92742561446856	6.20027354782307	7.76930064342857
SHM1	P37292	Serine hydroxymethyltransferase, mitochondrial OS=Saccharomyces cerevisiae (strain ATCC 204508 / S288c) GN=SHM1 PE=1 SV=2	1	1	3	3	2	6.2655	1483390	844240	585403	7666930	7353340	3110190	6137510	10389500	9284830	1256068.86248905	733948.026888461	795238.612330274	6492016.28963601	6392695.66004928	4225026.48548692	5196971.2646136	9032210.06509722	12612944.1169972	1127544.0498723	831878.234060632	781597.095998198	5638394.16344758	6430050.78654827	6526220.87659441	6751125.56455741	7960502.45569014	8164049.17937834	1	1	1	5.00059768315584	7.72955767235473	8.34985302531045	5.98746059217997	9.56931210573053	10.4453422628852
FHL1	P39521	Pre-rRNA-processing protein FHL1 OS=Saccharomyces cerevisiae (strain ATCC 204508 / S288c) GN=FHL1 PE=1 SV=1	1	1	3	3	2	7.03779	287134	523065	544688	2460310	2357380	780140	2490900	3786520	3182140	310786.971913966	408948.785912597	643659.7633119	2662980.68103969	1843074.35774643	921894.236241933	2696090.56517339	2960421.28002021	3760346.2518457	278986.297188333	463514.556049108	632618.429255226	2312830.72307102	1853844.19248313	1424011.28874379	3502356.47113159	2609155.53332231	2433979.84219939	1	1	1	8.29012301457128	3.99953824165711	2.25097977373227	12.5538655712803	5.62906924771069	3.84746907399597
LEU4	P06208|P06208-2	2-isopropylmalate synthase OS=Saccharomyces cerevisiae (strain ATCC 204508 / S288c) GN=LEU4 PE=1 SV=1|Isoform Cytoplasmic of 2-isopropylmalate synthase OS=Saccharomyces cerevisiae (strain ATCC 204508 / S288c) GN=LEU4	1	1	3	3	3	5.85207	1749400	1107070	717440	11342300	8397110	4444700	8061470	9799030	12807900	1412027.02902534	1078038.97942319	912793.033064782	9154929.78810685	8176910.12718642	5654955.38869179	6506810.06841025	9542067.16877633	16295386.2179282	1267544.09919965	1221881.01826898	897134.989208134	7951166.53765025	8224691.14608909	8734971.96778802	8452671.67353292	8409862.98834345	10547603.5766187	1	1	1	6.27289144627848	6.73117187608077	9.73651911124104	6.66854248216697	6.88271841742624	11.7569860762299
OLA1	P38219	Obg-like ATPase 1 OS=Saccharomyces cerevisiae (strain ATCC 204508 / S288c) GN=OLA1 PE=1 SV=1	1	1	3	3	2	6.29566	1475920	1252490	756293	4287570	4527110	2052760	4476870	7818740	6155140	1374768.65336414	1004877.71867389	1012008.89091956	3993723.80285143	3632118.39534507	2746834.05892167	4170050.23387874	6273006.26280791	8236300.48784617	1234098.11463678	1138957.89815137	994648.899088624	3468597.11617908	3653342.34363427	4242919.14889843	5417103.79103292	5528689.14692412	5331155.17005255	1	1	1	2.81063318632485	3.20761842870924	4.26574558398057	4.3895244039225	4.85416463233424	5.35983619439722
RPN2	P32565	26S proteasome regulatory subunit RPN2 OS=Saccharomyces cerevisiae (strain ATCC 204508 / S288c) GN=RPN2 PE=1 SV=4	1	1	3	3	6	6.09209	3236300	2939440	2936850	17433000	15183400	6957930	13420900	20316500	19962000	3082464.11867726	2636456.00834457	3437768.11647953	16604331.1747677	13618364.7759774	8144695.81718386	12782944.3161498	18222368.3740891	23366779.7610244	2767056.95026335	2988236.61628698	3378796.6717083	14421061.1629581	13697942.4324104	12580769.3888314	16605683.9203033	16060211.9686048	15124743.0705436	1	1	1	5.2116965505844	4.58395508499949	3.72344672118747	6.00120786047533	5.37447800521243	4.47636970794596
MRPL22	P53881	54S ribosomal protein L22, mitochondrial OS=Saccharomyces cerevisiae (strain ATCC 204508 / S288c) GN=MRPL22 PE=1 SV=2	1	1	3	3	4	6.25294	1461990	1240900	1201350	19317100	19588300	5535100	8827930	13735200	13189900	1344695.04555069	1035480.08635356	1565255.3012529	17767295.7163916	16345631.8603589	7211757.28802175	8119668.21487722	11461460.2966262	17185300.6184673	1207101.73047275	1173643.51981774	1538404.92524639	15431109.8429433	16441146.0500403	11139698.444895	10547855.0621267	10101512.4957798	11123623.3277604	1	1	1	12.7836034473249	14.0086370115123	7.24107045036331	8.7381658031389	8.60696823627376	7.23062123970962
MDG1	P53885	Signal transduction protein MDG1 OS=Saccharomyces cerevisiae (strain ATCC 204508 / S288c) GN=MDG1 PE=1 SV=1	1	1	3	3	3	6.34562	854177	831987	606577	6602080	5505190	1265950	4124800	7063410	6393970	745426.625807684	650453.611460149	889056.009550269	5761529.77393726	4303998.40054507	1855494.77690411	3599647.08266734	5522226.36137791	9371600.7256855	669152.290647687	737243.213165674	873805.150391307	5003957.84615608	4329148.41757288	2866104.8140266	4676121.57270355	4866992.26366501	6066007.15140636	1	1	1	7.47805531878647	5.87207632469589	3.28002737537437	6.98812757283912	6.60161012912749	6.94205927796361
IES1	P43579	Ino eighty subunit 1 OS=Saccharomyces cerevisiae (strain ATCC 204508 / S288c) GN=IES1 PE=1 SV=1	1	1	3	3	2	5.89964	930974	2567390	4143570	5856200	7829210	2020040	3521980	8909970	7499650	1360963.73249949	1783003.85179021	4081363.19860346	8561007.94465102	5437238.43532711	1989713.43930643	5148679.81983231	6187805.8375764	7387058.86769295	1221705.75555144	2020908.89437823	4011351.52931605	7435338.27932756	5469010.43580355	3073426.74197367	6688392.56281229	5453598.09064962	4781461.91146096	1	1	1	6.08603032730372	2.70621325435168	0.766182350141151	5.4746345692653	2.69858681201338	1.19198277102287
MRPS28	P21771	37S ribosomal protein S28, mitochondrial OS=Saccharomyces cerevisiae (strain ATCC 204508 / S288c) GN=MRPS28 PE=1 SV=1	1	1	3	3	3	6.52391	1394170	3458850	1249140	16770800	16330900	4773740	13027800	29402500	19779800	1514870.00080967	2135319.45430989	1862174.41360712	18222728.7989117	10081873.5927806	7116525.35761632	14155679.2905802	18151619.8318362	29487037.0545064	1359863.86316293	2420233.73826191	1830230.68969509	15826658.9481452	10140786.0897041	10992597.6836418	18388935.3002641	15997858.0219758	19086235.4129304	1	1	1	11.638414239006	4.1900027792302	6.00612684812596	13.5226295796205	6.61004669469018	10.4283222439626
EPL1	P43572	Enhancer of polycomb-like protein 1 OS=Saccharomyces cerevisiae (strain ATCC 204508 / S288c) GN=EPL1 PE=1 SV=1	1	1	3	3	5	5.78083	1951370	1300950	1251040	5480910	6935050	3827040	6922190	9542970	7125570	1820693.96012064	1154264.35118112	1511225.21330005	5113873.70563492	6153104.26123881	4622969.16190355	6458636.50861061	8466974.19223714	8607511.38503521	1634394.9783967	1308277.0917313	1485301.66895866	4441460.76781896	6189059.35753356	7140906.20731103	8390091.81027419	7462334.06484033	5571430.87352519	1	1	1	2.71749535854297	4.73069458805802	4.80771438997808	5.13345422689972	5.70394002310709	3.75104329979733
NTO1	Q12311	NuA3 HAT complex component NTO1 OS=Saccharomyces cerevisiae (strain ATCC 204508 / S288c) GN=NTO1 PE=1 SV=1	1	1	3	3	10	6.97609	2775820	8570890	4085490	30338700	33157000	6383540	65064500	75276400	76393300	2886008.14662964	5659216.35728985	5951240.80249073	31543016.2467856	21893016.5663845	9298758.21806727	67647281.5443307	49703757.0424884	111280390.845875	2590702.95490575	6414321.90972207	5849153.26883128	27395488.6692655	22020946.3860994	14363401.0857946	87877201.6532779	43806208.7952002	72029065.9451895	1	1	1	10.5745387047903	3.43309030884818	2.45563766679421	33.9202151627896	6.82943722060533	12.3144432424117
HHO1	P53551	Histone H1 OS=Saccharomyces cerevisiae (strain ATCC 204508 / S288c) GN=HHO1 PE=1 SV=1	1	1	3	3	6	7.28543	2409720	2730620	2848180	59077100	54620800	8033550	56002700	101175000	83489900	2207050.94275599	2021813.54662719	4199927.77310124	54108431.3738898	40442490.4848035	11846277.1880982	51292603.2202417	74912285.7006855	123114251.832203	1981218.73138258	2291582.81124899	4127882.24812026	46993822.8804031	40678812.4416636	18298446.5920997	66631656.640229	66023645.3740242	79688833.7343861	1	1	1	23.719654037194	17.7514040697016	4.43288967373823	33.6316508544872	28.8113722314224	19.3050162151971
RPL26B	P53221	60S ribosomal protein L26-B OS=Saccharomyces cerevisiae (strain ATCC 204508 / S288c) GN=RPL26B PE=1 SV=2	1	1	3	3	8	7.31145	44253600	45979800	44890100	59967300	56643000	51323100	38095600	54150200	52114500	46806997.280886	43524864.7183434	44835089.936024	63427365.1870599	53618739.3647021	51260206.6891264	40293685.612328	51259033.9555901	52050636.8769711	42017561.9765591	49332359.0678636	44065989.187983	55087428.8846911	53932055.5146014	79179487.3197247	52343512.6301108	45176945.9234105	33691099.8209298	1	1	1	1.31105724114654	1.09323893147721	1.79683898577539	1.24575320813027	0.915766988991207	0.764560161743004
MRM1	P25270	rRNA methyltransferase 1, mitochondrial OS=Saccharomyces cerevisiae (strain ATCC 204508 / S288c) GN=MRM1 PE=1 SV=2	1	1	3	3	3	5.71654	1502380	984877	1384990	11469200	9942650	3264840	5509200	8068940	8457660	1330615.98270945	927303.457922358	1660863.00580833	10157949.9386914	9361426.58008233	3915156.04869584	4879344.4880409	7597249.16285793	10142322.0454334	1194463.28045738	1051032.95431563	1632372.57605827	8822301.59193294	9416129.21144572	6047577.03363347	6338512.49780663	6695805.36563497	6564876.14659507	1	1	1	7.38599648584824	8.95892861663592	3.7047774033528	5.30657794300678	6.37069022254859	4.02167755258878
RPS16A|RPS16B	P0CX51|P0CX52	40S ribosomal protein S16-A OS=Saccharomyces cerevisiae (strain ATCC 204508 / S288c) GN=RPS16A PE=1 SV=1|40S ribosomal protein S16-B OS=Saccharomyces cerevisiae (strain ATCC 204508 / S288c) GN=RPS16B PE=1 SV=1	1	1	3	3	7	7.90044	8562450	8019380	7692700	64513900	71590400	31717400	38241700	63924400	56446700	8681787.89100502	6763850.71065641	8995275.16861254	65413053.0188798	60382071.6708992	37087984.7950592	38774688.0847709	53916275.1195585	66004601.6171334	7793440.76674193	7666346.90535657	8840970.29555695	56812022.629047	60734908.7282981	57288251.6764699	50370258.879293	47518894.8659923	42723158.7382828	1	1	1	7.28972277193524	7.92227503895784	6.47986021458077	6.46316054575603	6.19837524346704	4.83240609458369
SLM1	P40485	Phosphatidylinositol 4,5-bisphosphate-binding protein SLM1 OS=Saccharomyces cerevisiae (strain ATCC 204508 / S288c) GN=SLM1 PE=1 SV=1	1	1	3	3	4	6.27367	3016370	1151230	1039700	12805700	22152200	10125200	8284540	19597100	12827800	2879816.580013	947336.276607501	1323383.63302692	12225975.9839385	18228835.8248697	12887875.3112668	7909492.4196239	16126268.2055757	16327883.5892495	2585144.92834649	1073738.73894959	1300682.32154171	10618407.0641256	18335354.3429376	19907359.4450238	10274826.1935533	14212822.4129408	10568638.3275226	1	1	1	4.10747070606882	17.0761784760365	15.305320227177	3.97456486129205	13.2367603937293	8.12545704088264
SEC24	P40482	Protein transport protein SEC24 OS=Saccharomyces cerevisiae (strain ATCC 204508 / S288c) GN=SEC24 PE=1 SV=1	1	1	3	3	3	5.72604	830439	498742	505059	5836040	3685670	1573920	3600560	7648910	5553300	695922.050672495	449155.62124052	669219.145308785	4890701.09256273	3319229.97970404	2085493.76841993	3017330.71155059	6888433.14351473	7358298.09911967	624713.175243989	509086.163226174	657739.365832656	4247632.67145443	3338625.59344269	3221374.59166759	3919663.48595698	6071093.1831296	4762845.7718118	1	1	1	6.79933262139936	6.55807569446632	4.89764602668952	6.27434099565151	11.9254727817703	7.24123569186457
ARP4	P80428	Actin-related protein 4 OS=Saccharomyces cerevisiae (strain ATCC 204508 / S288c) GN=ARP4 PE=1 SV=1	1	1	3	3	4	6.10595	1267380	1143780	1047020	8683150	9887020	4187910	7821020	16519900	11501900	1301701.87576219	907314.645117026	1285093.93408436	8918298.09727504	7842975.08486329	5140167.08132724	8032820.78332748	13104571.8633555	14117229.7763605	1168507.75348002	1028377.04723737	1263049.44376626	7745649.07051099	7888804.78519683	7939800.10079748	10435035.9054491	11549662.3469958	9137736.36842453	1	1	1	6.62866724456309	7.67112102160324	6.28621479545724	8.93022393250858	11.2309608406983	7.23466243821535
BMH1	P29311	Protein BMH1 OS=Saccharomyces cerevisiae (strain ATCC 204508 / S288c) GN=BMH1 PE=1 SV=4	1	1	3	3	2	5.89313	2371670	2481560	1625400	7344700	7030110	6526060	4592570	8231750	8116570	2551710.79490768	2196866.41048954	1706491.76221479	7902258.8620501	6223590.20980617	6851647.36662943	4941206.17344282	7287373.69821694	8521508.45480481	2290611.9319699	2489992.86471611	1677218.61716887	6863206.78476509	6259957.18422952	10583451.7811328	6418873.92074295	6422697.85601617	5515763.2874756	1	1	1	2.99623287950954	2.51404623400125	6.31012062040997	2.80225289633535	2.57940412080195	3.28863705125463
FBP1	P09201	Fructose-1,6-bisphosphatase OS=Saccharomyces cerevisiae (strain ATCC 204508 / S288c) GN=FBP1 PE=1 SV=2	1	1	3	3	6	6.21667	2924240	3522920	1777800	22827200	16812500	7201010	8633350	17698800	18177700	2825690.45281435	2788708.07114454	2324186.95104793	22057902.6018671	13308606.0558053	9414159.90345687	8342398.25418051	14010192.22962	23764412.8361255	2536557.15223959	3160803.57265722	2284317.86803308	19157553.4840867	13386373.6657741	14541657.2200391	10837192.5215377	12347827.258752	15382121.2013242	1	1	1	7.55258105151386	4.23511722828144	6.36586414856539	4.27240226460868	3.90654685585901	6.73379191949721
MDJ1	P35191	DnaJ homolog 1, mitochondrial OS=Saccharomyces cerevisiae (strain ATCC 204508 / S288c) GN=MDJ1 PE=1 SV=1	1	1	3	3	3	6.23831	2907000	2497600	1940470	12160600	12451800	7150570	7013600	10803700	10966500	2848077.63065814	2211231.30191454	2237117.80334578	11914115.1824497	11024107.1129002	8243707.68477238	6871440.40948878	9564974.22185064	12642994.9395721	2556653.60548752	2506274.4542474	2198742.30374349	10347552.210337	11088525.46435	12733708.8602185	8926344.72114628	8430052.02856022	8183500.33932222	1	1	1	4.04730315758355	4.42430614315132	5.79136028744187	3.49141733631301	3.363578962501	3.7219006180894
SUI3	P09064	Eukaryotic translation initiation factor 2 subunit beta OS=Saccharomyces cerevisiae (strain ATCC 204508 / S288c) GN=SUI3 PE=1 SV=2	1	1	3	3	3	5.93457	656715	258995	181614	8856090	7994390	2112720	6905710	11742700	10155700	479277.533506644	223440.753794822	288448.43059917	6463267.88898206	6896938.27189634	3355527.48298852	5039859.99392759	10130688.7761789	16129790.2509498	430236.388530436	253254.308036269	283500.388695916	5613425.83200416	6937239.89351311	5183142.30376769	6547030.16706492	8928642.3034202	10440417.3712586	1	1	1	13.0473060430291	27.3923865197176	18.2826638355236	15.2172859888205	35.2556383844081	36.8268185425914
GSY1	P23337	Glycogen [starch] synthase isoform 1 OS=Saccharomyces cerevisiae (strain ATCC 204508 / S288c) GN=GSY1 PE=1 SV=3	1	1	3	3	2	5.81332	2104680	1127210	592462	5365580	3732200	5221590	3136060	4168710	5112030	1779794.40350189	1204833.84192816	655472.405017765	4537330.73699644	3989213.07018591	5776924.35180099	2651967.06247322	4455782.76025259	5655712.26276616	1597680.38966267	1365594.03669036	644228.43700663	3940726.27112067	4012523.66821728	8923372.29996916	3445037.83458163	3927086.43281874	3660803.74489348	1	1	1	2.46652978694487	2.93829905550992	13.8512549080123	2.1562747198199	2.87573490166696	5.68246220533697
CRM1	P30822	Exportin-1 OS=Saccharomyces cerevisiae (strain ATCC 204508 / S288c) GN=CRM1 PE=1 SV=1	1	1	3	3	3	5.60476	1180130	1032520	799022	4566370	4335520	2904750	2878090	3584690	4327270	1128764.70195134	976435.119859653	883365.124417825	4367618.20481605	4100021.29823531	3211369.45560032	2752820.79181035	3389975.21579214	4784047.75079976	1013266.04089925	1106720.22190339	868211.886653593	3793328.89745149	4123979.39391023	4960467.45637888	3576051.87251656	2987741.187987	3096596.69873503	1	1	1	3.74366528072429	3.72630707589097	5.71342955865111	3.52923292420112	2.69963548949032	3.56663706905747
NTH1	P32356	Neutral trehalase OS=Saccharomyces cerevisiae (strain ATCC 204508 / S288c) GN=NTH1 PE=1 SV=3	1	1	3	3	2	5.576	938100	835226	409791	2497590	2129800	1623090	2421380	3290780	4016170	865794.751514144	762840.373653008	486146.247851635	2305085.0798787	1945218.93212876	1925515.96649392	2234749.06238282	3005581.53698502	4764492.08556142	777203.981114455	864625.667834989	477806.899287591	2001994.09255745	1956585.63924922	2974263.60329686	2903050.78809115	2648957.34637548	3083938.79656243	1	1	1	2.5758927401359	2.26292800692406	6.22482347519778	3.73524950802283	3.06370426523241	6.45436221444392
KNS1	P32350	Dual specificity protein kinase KNS1 OS=Saccharomyces cerevisiae (strain ATCC 204508 / S288c) GN=KNS1 PE=1 SV=2	1	1	3	3	5	5.84177	1962510	1967670	1133740	8975880	10402700	4720080	6482270	11128600	9456720	1935836.00630159	1541823.53185248	1466811.74539496	8853881.8616172	8151330.07811361	6106751.7977701	6394164.44684034	8720129.57283158	12234928.6158303	1737755.33779945	1747548.04144361	1441650.06930092	7689702.79573897	8198961.62236275	9432842.89641424	8306339.37789483	7685451.55373495	7919369.02274984	1	1	1	4.42507793155542	4.69169455026242	6.54308774180435	4.77992453668035	4.39784851201354	5.49326718833376
RRN5	Q02983	RNA polymerase I-specific transcription initiation factor RRN5 OS=Saccharomyces cerevisiae (strain ATCC 204508 / S288c) GN=RRN5 PE=1 SV=1	1	1	3	3	2	6.22381	913349	654079	587830	5209690	5369030	1399200	3652330	5540040	4872690	785764.730335183	541933.357372349	824670.187947508	4481956.68685233	4448478.62984879	1962945.96562978	3142141.82918588	4590167.97233532	6835925.65556359	705362.87678783	614243.172259437	810523.802619838	3892633.24312913	4474472.9037487	3032080.15015412	4081799.36936007	4045526.30557224	4424726.90919059	1	1	1	5.51862505276134	7.28453014347684	3.74088970657443	5.78680776049383	6.58619662094273	5.45909558101643
ARO9	P38840	Aromatic amino acid aminotransferase 2 OS=Saccharomyces cerevisiae (strain ATCC 204508 / S288c) GN=ARO9 PE=1 SV=3	1	1	3	3	5	6.60485	3191570	2423460	1683100	12077100	10313300	6291770	6471890	11223300	11852900	2995868.32982545	2187604.9565665	1986362.59943584	11336552.6703582	9309592.97803852	7425427.25462091	6075044.65987399	10131030.3075078	13988567.0814884	2689321.90771928	2479495.66102855	1952288.55244975	9845932.22789764	9363992.72453701	11469745.4638926	7891786.81597977	8928943.31069998	9054456.16368063	1	1	1	3.66112074558141	3.77657153094296	5.87502572276021	2.93448946863803	3.60111269845742	4.63786777437127
CRP1	P38845	Cruciform DNA-recognizing protein 1 OS=Saccharomyces cerevisiae (strain ATCC 204508 / S288c) GN=CRP1 PE=1 SV=1	1	1	3	3	4	6.32746	1504690	800870	1057160	12027100	10078400	2009070	8368280	16364600	12307700	1219210.01607557	679185.745247013	1538447.56378295	9745237.08161977	8547087.06144257	2923728.52450851	6780593.20745459	13878161.3079143	17910960.574342	1094456.71350101	769809.056849089	1512057.04747498	8463855.51591072	8597031.1750617	4516160.59678815	8808329.66258752	12231462.3304685	11593325.2080125	1	1	1	7.7333853513823	11.1677449083936	2.98676601146088	8.04812977427947	15.8889561270339	7.66725384295022
SOF1	P33750	Protein SOF1 OS=Saccharomyces cerevisiae (strain ATCC 204508 / S288c) GN=SOF1 PE=1 SV=1	1	1	3	3	2	5.58296	1168910	2035710	942708	3730410	3822530	1682050	2151830	5365090	4389600	1334758.18494969	1413311.91451527	1189141.5764349	4259690.8921287	2653829.47108971	2121755.18680474	2457137.59410073	3724767.09327296	5537086.63119293	1198181.63987924	1601889.20271092	1168743.05203656	3699592.72939775	2669336.87842944	3277386.08094244	3191944.61207053	3282808.67906871	3584020.28489276	1	1	1	3.08767269190556	1.66636798220005	2.80419727435513	2.6639905885991	2.04933566785588	3.06655965025633
SPP41	P38904	Protein SPP41 OS=Saccharomyces cerevisiae (strain ATCC 204508 / S288c) GN=SPP41 PE=1 SV=2	1	1	3	3	4	6.20451	1643240	1758020	1411350	9685670	10132200	1872490	7810970	14812800	13055800	1549395.31980752	1289858.36279328	2040117.93389703	9132525.84357739	7433989.88833692	2706699.56427736	7364889.0978536	10868143.6823155	18872265.3639231	1390856.44579	1461963.32399394	2005121.76836484	7931708.44259362	7477429.72145873	4180925.08147211	9567359.24387418	9578595.25501796	12215554.2059143	1	1	1	5.70275132750198	5.1146493203613	2.08512278278322	6.87875393095652	6.55187110224503	6.09217574645155
RPB11	P38902	DNA-directed RNA polymerase II subunit RPB11 OS=Saccharomyces cerevisiae (strain ATCC 204508 / S288c) GN=RPB11 PE=1 SV=1	1	1	3	3	3	6.25071	974146	1165220	1155280	3311290	4476060	1817230	6884240	7900730	5825790	976508.674474383	950521.748102639	1412801.25910216	3319321.13738627	3651321.10314988	2222305.26978587	6900936.89977019	6444976.64894779	7124405.72611384	876589.31642519	1077349.24583147	1388566.07842653	2882870.29678665	3672657.26068807	3432701.56901071	8964662.13709188	5680254.56350611	4611452.97896436	1	1	1	3.28873537786572	3.40897557119799	2.4721197084841	10.2267526755295	5.27243564283764	3.32101802759712
RTS1	P38903	Serine/threonine-protein phosphatase 2A 56 kDa regulatory subunit delta isoform OS=Saccharomyces cerevisiae (strain ATCC 204508 / S288c) GN=RTS1 PE=1 SV=2	1	1	3	3	3	6.18327	1003250	647517	1126380	8764550	9715700	2387140	5184590	6894470	6609130	898556.697328367	589652.995735457	1381030.52854124	7849932.81990466	8847476.76225796	2926821.51307901	4643556.50874825	6278360.08862816	8103313.53281997	806613.624302223	668330.010887222	1357340.34270503	6817760.98834893	8899176.17534227	4520938.20626567	6032212.12134374	5533407.72003991	5245075.97783711	1	1	1	8.45232560291399	13.3155417688462	3.33073295180774	7.4784406556014	8.279454206604	3.86423051965304
GET4	Q12125	Golgi to ER traffic protein 4 OS=Saccharomyces cerevisiae (strain ATCC 204508 / S288c) GN=GET4 PE=1 SV=1	1	1	3	3	4	6.66268	2367990	2257290	1710450	25333300	31982700	6454610	12496200	27168300	19870800	2298782.10514317	1590255.30033465	2500995.70299018	24592898.0714545	22531734.1564501	9437839.09174627	12130980.6807842	19140001.0969269	29054801.6106739	2063563.68031523	1802442.0292484	2458093.64416168	21359227.5129867	22663396.2633944	14578233.4671907	15758750.5543544	16868963.9231015	18806460.0180832	1	1	1	10.3506510202408	12.5737171546342	5.93070711598643	7.63666791806837	9.35894949705299	7.65083139234798
SNF1	P06782	Carbon catabolite-derepressing protein kinase OS=Saccharomyces cerevisiae (strain ATCC 204508 / S288c) GN=SNF1 PE=1 SV=1	1	1	3	3	3	6.4501	2858050	2535810	2184370	23821800	28213000	6566540	4135300	5956830	5646580	2605856.87809663	2013666.40541	3016995.42689808	21719774.4541356	22403717.272127	9069535.44982918	3770402.8788835	4730270.97997818	7798910.45821642	2339217.62210907	2282348.60228583	2965241.91323336	18863885.1244262	22534631.3242347	14009330.3076338	4897941.89119957	4169005.53472573	5048043.33832289	1	1	1	8.06418562605487	9.87343971103522	4.72451513824642	2.09383763396222	1.82662960888199	1.70240522899476
TOP2	P06786	DNA topoisomerase 2 OS=Saccharomyces cerevisiae (strain ATCC 204508 / S288c) GN=TOP2 PE=1 SV=2	1	1	3	3	16	6.94653	6959600	8963140	8623900	71702900	62234700	20192100	57534000	96186500	70763200	6791110.09957965	7100619.28443189	11156068.5010068	69966993.5569789	49302466.6557516	26120948.8490334	56141118.5225036	76199157.5276083	91540846.5485967	6096222.91697912	8048050.29057727	10964697.3976686	60767174.7120289	49590561.0648359	40347932.0852982	72930120.4839928	67157824.7459106	59252143.3705204	1	1	1	9.96800404768352	6.16181053476976	3.67980352051277	11.9631649756226	8.34460798841423	5.4039013774442
RPS28B|RPS28A	P0C0X0|Q3E7X9	40S ribosomal protein S28-B OS=Saccharomyces cerevisiae (strain ATCC 204508 / S288c) GN=RPS28B PE=1 SV=1|40S ribosomal protein S28-A OS=Saccharomyces cerevisiae (strain ATCC 204508 / S288c) GN=RPS28A PE=1 SV=1	1	1	3	3	4	6.67528	4233580	4127870	3368170	10937200	10999500	7591730	8472640	11642900	11722900	4247319.64934551	3749361.99273812	3696200.02983358	10972695.5599804	9990892.93972994	8331097.49581774	8500137.08346856	10575295.9141763	12864606.9912552	3812720.89576018	4249636.9212887	3632795.44623822	9529917.95498861	10049273.7996125	12868696.229222	11042103.1490374	9320495.03805953	8326944.38156177	1	1	1	2.4995057901002	2.36473703183214	3.5423674191586	2.89612154965669	2.19324502556164	2.29215889107777
HOM2	P13663	Aspartate-semialdehyde dehydrogenase OS=Saccharomyces cerevisiae (strain ATCC 204508 / S288c) GN=HOM2 PE=1 SV=1	1	1	3	3	3	5.99494	2766320	1890310	1239290	5780580	6375920	3035530	4608360	5688030	8687860	2507160.57272288	1754985.71271498	1472830.12651466	5239033.1789057	5919478.02498727	3607565.64963732	4176631.22737543	5280832.97633413	10325058.6569258	2250620.22495041	1989152.31325575	1447565.21116253	4550163.27442184	5954067.94795408	5572455.06915084	5425652.83068959	4654241.16281828	6683157.07048236	1	1	1	2.02173748550673	2.99326899618297	3.84953646729023	2.41073672516612	2.33981135170108	4.61682625345436
TSA1	P34760	Peroxiredoxin TSA1 OS=Saccharomyces cerevisiae (strain ATCC 204508 / S288c) GN=TSA1 PE=1 SV=3	1	1	3	3	2	6.49176	7775340	3443460	1704840	18524000	12868300	8743690	8442220	11130600	12983400	5734491.84893879	3430804.23175811	2320102.54826817	13661875.4948005	12821005.063376	11899214.8531633	6226331.16711913	11089691.6421294	17669000.8594267	5147721.08154959	3888574.20575318	2280303.52906356	11865503.0448098	12895923.4219927	18380217.1788861	8088315.55447592	9773855.66918466	11436710.6227361	1	1	1	2.30500115620834	3.31636294941036	8.06042570413167	1.57124199744737	2.51348055920449	5.01543346180442
MSH6	Q03834	DNA mismatch repair protein MSH6 OS=Saccharomyces cerevisiae (strain ATCC 204508 / S288c) GN=MSH6 PE=1 SV=1	1	1	3	3	5	6.20984	772758	585993	805870	8370370	9417830	2028500	9048210	21426600	11665600	737684.04854734	442490.628860188	1117960.49307134	7990455.52351344	7111520.98949704	2814080.26132652	8637529.71163875	16179493.1139718	16183354.545985	662201.957603623	501531.865253766	1098783.00836623	6939806.64512346	7153076.50539983	4346791.53206898	11220583.0438056	14259731.9744919	10475088.2248571	1	1	1	10.4798944875325	14.2624566871349	3.95600541596668	16.9443519684095	28.4323548759494	9.53335476167623
RPL34B|RPL34A	P40525|P87262	60S ribosomal protein L34-B OS=Saccharomyces cerevisiae (strain ATCC 204508 / S288c) GN=RPL34B PE=1 SV=1|60S ribosomal protein L34-A OS=Saccharomyces cerevisiae (strain ATCC 204508 / S288c) GN=RPL34A PE=1 SV=1	1	1	3	3	6	8.2014	5993830	13895800	19840500	404165000	396031000	57140300	242569000	103521000	319024000	5659644.87003242	13257268.6266138	22024058.4575887	381630838.528395	377832823.692519	63428910.9389455	229044600.2771	98764065.7965495	354134382.972897	5080532.67473757	15026177.3443632	21646257.9477916	331450969.398411	380040654.891602	97975973.4456855	297540389.896599	87045316.9978303	229222494.913257	1	1	1	65.2394129943336	25.2919053317421	4.52623144757828	58.5648019500177	5.79291159707255	10.5894744239913
UBP3	Q01477	Ubiquitin carboxyl-terminal hydrolase 3 OS=Saccharomyces cerevisiae (strain ATCC 204508 / S288c) GN=UBP3 PE=1 SV=1	1	1	3	3	3	5.63702	694794	583951	821032	5763630	5709650	2372520	4599560	9143670	6671840	706876.099219755	502247.340829441	938278.157688909	5863856.46932178	4910782.80466481	2711323.91268561	4679543.909313	7864330.9848291	7624601.40846541	634546.371998028	569261.876378634	922182.94222314	5092829.81077854	4939478.51030018	4188068.11814329	6078961.55434695	6931196.86830691	4935217.36832114	1	1	1	8.02593795429402	8.67698807045139	4.54147211620176	9.58001152099542	12.1757615535398	5.35166846225071
ADH1	P00330	Alcohol dehydrogenase 1 OS=Saccharomyces cerevisiae (strain ATCC 204508 / S288c) GN=ADH1 PE=1 SV=5	1	1	3	3	8	7.09732	13065900	12743700	10629600	36566100	33031300	19491000	26105500	35074800	37626300	12635762.0802648	11650257.0833141	12023055.23421	35362320.2231129	30197127.7412425	22046113.6420925	25246089.9736224	32065290.0763377	42558805.8966428	11342832.2082387	13204743.2975653	11816811.8478899	30712600.0700693	30373581.8674306	34053705.3656392	32795933.3903899	28260616.0126279	27547270.5763903	1	1	1	2.70766590796975	2.30020237296328	2.88180143713806	2.89133549613552	2.14018670229194	2.33119312814559
ADH2	P00331	Alcohol dehydrogenase 2 OS=Saccharomyces cerevisiae (strain ATCC 204508 / S288c) GN=ADH2 PE=1 SV=3	1	1	3	3	3	6.17989	1365050	750103	892176	7117000	4937040	8761020	3999580	5124830	7210370	1313760.89592084	916683.978846665	758549.673837617	6849592.53966422	6033445.36806964	7448831.69182407	3849303.54500355	6262939.29675359	6130431.45270499	1179332.85776629	1038996.52506385	745537.519241626	5948953.43366464	6068701.24867687	11505897.3145863	5000437.80217962	5519816.66638842	3968077.82595696	1	1	1	5.04433790213582	5.8409254528584	15.4330225074256	4.24005637530586	5.3126420861217	5.32243880897282
UTP23	Q12339	rRNA-processing protein UTP23 OS=Saccharomyces cerevisiae (strain ATCC 204508 / S288c) GN=UTP23 PE=1 SV=1	1	1	3	3	6	6.31309	8695770	2863750	3081340	22446200	24718200	4728560	21924100	29599100	25714500	6128055.4306108	2560533.57664511	4890233.63080889	15818214.8109456	22101014.7723192	7504450.38109968	15450282.156296	26465120.694361	40810138.673251	5501014.03228909	2902183.90397782	4806346.60506818	13738309.6540562	22230160.0103345	11591809.166814	20070689.1637489	23324928.9774275	26415401.198574	1	1	1	2.49741403556089	7.65980404614097	2.41177137632785	3.64854353141816	8.0370265114687	5.49594179718948
SWC4	P53201	SWR1-complex protein 4 OS=Saccharomyces cerevisiae (strain ATCC 204508 / S288c) GN=SWC4 PE=1 SV=1	1	1	3	3	2	5.83951	257973	256442	132907	2247620	3144150	1417970	2939440	3810000	2842990	242192.884791836	197829.505731911	183509.612645552	2110133.89663192	2425521.71815454	1957843.6458803	2759635.51717628	2939184.75459785	3925421.4876205	217410.967124276	224225.767826186	180361.690325083	1832676.64713904	2439695.03023227	3024198.81123648	3584904.54155991	2590438.80601452	2540828.99103108	1	1	1	8.42955013438422	10.880529271388	16.7674122247672	16.4890694750956	11.5528149647036	14.0874095072601
SIS1	P25294	Protein SIS1 OS=Saccharomyces cerevisiae (strain ATCC 204508 / S288c) GN=SIS1 PE=1 SV=1	1	1	3	3	7	7.08422	19643500	15791800	11949400	16750500	23878400	30167500	11481000	14274900	15819800	21388448.0336849	15280263.6243731	11341917.5419028	18238460.497785	23104918.1808426	28633847.5107831	12500866.5398089	13812499.855087	15015554.5156572	19199916.5305302	17319099.246999	11147358.3857118	15840322.1176678	23239929.6356797	44229501.0561461	16239250.7825996	12173591.8698938	9719199.92543714	1	1	1	0.825020363629174	1.34186710892061	3.96771140980247	0.845797988589025	0.702899827310775	0.871883686622542
SUB1	P54000	RNA polymerase II transcriptional coactivator SUB1 OS=Saccharomyces cerevisiae (strain ATCC 204508 / S288c) GN=SUB1 PE=1 SV=1	1	1	3	3	5	6.50128	743990	1249090	897936	6096080	6325210	1901790	12352700	14636000	13923400	733122.494672505	966717.027577749	1177416.99379547	6007034.20385108	4895314.35685584	2493718.77798673	12172263.3905578	11327342.6379428	18257033.6543048	658107.155890641	1095705.45089818	1157219.59278713	5217181.39381362	4923919.67404549	3851942.61033781	15812378.8588294	9983308.43015181	11817329.8193282	1	1	1	7.92755609343438	4.49383515433753	3.32861855636278	24.0270580820991	9.11130671292018	10.2118300562701
RSR1	P13856	Ras-related protein RSR1 OS=Saccharomyces cerevisiae (strain ATCC 204508 / S288c) GN=RSR1 PE=3 SV=1	1	1	3	3	2	5.57726	642691	354955	293495	4683760	5079480	1997450	3244400	4728010	4827300	551655.183334953	318805.313698962	380700.080663771	4020315.33271342	4562170.45774141	2590944.90918703	2784837.62307536	4246495.22114586	6261617.7426812	495208.135577752	361343.299052829	374169.554746873	3491692.17942011	4588829.07933417	4002123.72976263	3617643.33743789	3742631.69173134	4052991.49187756	1	1	1	7.0509588364222	12.6993612206526	10.6960164957036	7.30529867651959	10.3575511197847	10.8319649219441
IMH1	Q06704	Golgin IMH1 OS=Saccharomyces cerevisiae (strain ATCC 204508 / S288c) GN=IMH1 PE=1 SV=1	1	1	3	3	2	5.40745	316838	727424	290970	1837140	2040790	901691	1343140	1984530	1979810	350851.213275232	517637.511936658	369253.294815251	2034360.7709822	1452233.44017411	1144284.19649881	1487328.85133253	1412198.62358632	2512463.02233282	314951.042680084	586705.547992323	362919.126964579	1766866.77693098	1460719.4321169	1767527.71553043	1932114.55670454	1244635.64619938	1626255.65335313	1	1	1	5.60997278147037	2.489697663701	4.87030741618351	6.13465045317256	2.12139743770697	4.48104145668756
GCN5	Q03330	Histone acetyltransferase GCN5 OS=Saccharomyces cerevisiae (strain ATCC 204508 / S288c) GN=GCN5 PE=1 SV=1	1	1	3	3	2	5.59375	826303	683081	881227	1695550	1928940	1222520	1579010	2304560	2170680	861192.656342308	640597.367275907	901599.916587977	1767142.57174572	1808971.24299049	1250783.20345057	1645681.80956752	2161229.88156509	2220863.53112103	773072.786414134	726071.856739776	886133.879355328	1534784.55967788	1819541.79932673	1932032.25648244	2137822.96841788	1904791.36950013	1437510.45914216	1	1	1	1.98530408345754	2.50600788673573	2.18029386020994	2.76535794040052	2.6234199161128	1.62222717428202
HTZ1	Q12692	Histone H2A.Z OS=Saccharomyces cerevisiae (strain ATCC 204508 / S288c) GN=HTZ1 PE=1 SV=3	1	1	3	3	3	6.6964	4045150	5861680	4630220	13483700	16449600	4981900	24399200	40371100	35926800	4323850.77724831	4381087.51677229	5795697.85874631	14412693.4044925	12294621.5446591	6235899.62517727	26080244.2144881	30173827.6822287	44969975.04041	3881421.12428574	4965653.17052137	5696278.50740917	12517597.422111	12366464.0298142	9632332.11862068	33879541.4639302	26593583.1464045	29107961.1881079	1	1	1	3.22500368326163	2.49040027669025	1.69098686205246	8.72864355066979	5.35550555650512	5.10999614050595
RPL13B|RPL13A	P40212|Q12690	60S ribosomal protein L13-B OS=Saccharomyces cerevisiae (strain ATCC 204508 / S288c) GN=RPL13B PE=1 SV=1|60S ribosomal protein L13-A OS=Saccharomyces cerevisiae (strain ATCC 204508 / S288c) GN=RPL13A PE=1 SV=1	1	1	3	3	8	8.03646	6414390	8008200	5448400	80315000	89742200	15173900	36553400	38042200	51569600	5668474.62205183	6249902.96637131	7899866.9260713	70975344.3850612	70038216.0771069	22001283.0830176	32302685.0954977	29689575.51351	74772956.7268787	5088458.93948998	7083823.44831053	7764352.67660875	61642939.5237781	70447477.9222585	33984457.4848155	41962803.342203	26166789.4214494	48398699.8073774	1	1	1	12.1142648996116	9.94483818467553	4.37698529424077	8.24666246523923	3.69387938764766	6.2334494352872
SPT7	P35177	Transcriptional activator SPT7 OS=Saccharomyces cerevisiae (strain ATCC 204508 / S288c) GN=SPT7 PE=1 SV=1	1	1	3	3	3	5.5956	476367	1309890	777414	4692460	4829580	3106160	5930690	7941770	7032230	567778.547574332	1001384.34151561	853196.522639623	5592910.76701503	3692115.97011729	3408949.29955248	7068748.57896037	6071322.1124815	7717733.64308083	509681.707811691	1134998.40195426	838560.796811423	4857510.21231476	3713690.50869178	5265660.73903027	9182657.90034079	5350935.62232981	4995499.57813139	1	1	1	9.53047782148273	3.27197862331565	6.27940247034278	18.016455681265	4.71448736237554	5.95723005073272
STE24	P47154	CAAX prenyl protease 1 OS=Saccharomyces cerevisiae (strain ATCC 204508 / S288c) GN=STE24 PE=1 SV=1	1	1	3	3	2	5.81539	938982	526254	380861	3024820	3258370	1644640	2251210	4844260	4164990	875038.476040514	449450.442438713	478531.155410624	2818833.46336444	2782830.79678069	2066400.81141027	2097905.35670244	4137269.83602625	5233083.6629996	785501.859439146	509420.322224809	470322.43607697	2448190.73743509	2799092.01144929	3191882.50326048	2725283.97108793	3646366.3325112	3387246.62443845	1	1	1	3.11672175949159	5.49466106735735	6.78658354018671	3.46948124735669	7.15787371141044	7.20196691591407
YNL115C	P53925	Uncharacterized vacuolar membrane protein YNL115C OS=Saccharomyces cerevisiae (strain ATCC 204508 / S288c) GN=YNL115C PE=1 SV=1	1	1	3	3	2	5.88222	2025850	1687960	1059840	4414150	5023220	3490010	2604430	4721070	4615010	2078502.97895835	1445771.32596943	1206033.81446025	4528876.23692227	4302487.8788811	3971420.28306576	2672120.5980149	4043690.39188991	5251602.23625472	1865824.18890819	1638679.65229303	1185345.52075578	3933383.43620678	4327629.06931512	6134486.03224256	3471218.28509482	3563890.46121497	3399233.24242265	1	1	1	2.10812115074382	2.64092439499045	5.17527246260753	1.86042088302331	2.17485489383357	2.8677150947981
DMA2	P53924	E3 ubiquitin-protein ligase DMA2 OS=Saccharomyces cerevisiae (strain ATCC 204508 / S288c) GN=DMA2 PE=1 SV=1	1	1	3	3	2	6.86559	625712	2063880	1155370	13236000	13551100	1973430	2586450	19039100	5852750	848378.718255872	958833.129936756	1834202.22534539	17946180.8545061	6295542.19580886	3132909.54201974	3506867.59376982	8845145.96012312	9291505.81579079	761570.009714328	1086769.60993011	1802738.33611078	15586473.7350953	6332329.6150151	4839273.72475512	4555596.37687891	7795634.2499813	6014163.68192512	1	1	1	20.4662388700704	5.82674520630211	2.68440162824481	5.98184844304433	7.17321700823288	3.33612680301682
MSH2	P25847	DNA mismatch repair protein MSH2 OS=Saccharomyces cerevisiae (strain ATCC 204508 / S288c) GN=MSH2 PE=1 SV=2	1	1	3	3	8	6.13965	3965760	14269300	8854690	18242800	21273200	5838430	16690200	40805300	25770000	5192933.49325311	8599333.67322287	11220827.7759058	23887892.1393927	12820204.5718574	7398567.03189852	21854852.1819508	24591142.546303	32656223.0620261	4661576.6352952	9746737.1640795	11028345.7925217	20746921.3887893	12895118.2528758	11428255.6065194	28390545.9088891	21673305.7819958	21137571.7372642	1	1	1	4.45062325731249	1.32301897915123	1.03626199445694	6.09033126130109	2.2236473003366	1.91665841232486
MSH1	P25846	DNA mismatch repair protein MSH1, mitochondrial OS=Saccharomyces cerevisiae (strain ATCC 204508 / S288c) GN=MSH1 PE=1 SV=2	1	1	3	3	2	5.46902	512174	325123	211868	2065490	2002570	924241	1668590	4043500	2981610	473498.989819149	263076.280979318	283223.860516258	1909521.81969712	1620398.02782563	1235519.77678275	1542592.32101265	3271835.404262	3985798.20810071	425049.123129356	298178.377796437	278365.440843378	1658442.64752446	1629866.67400044	1908455.48267757	2003904.56745254	2883619.13446716	2579909.36042919	1	1	1	3.90176701298533	5.46607935171319	6.85593540956603	4.71452464764334	9.67078550690813	9.26806629663764
RPA49	Q01080	DNA-directed RNA polymerase I subunit RPA49 OS=Saccharomyces cerevisiae (strain ATCC 204508 / S288c) GN=RPA49 PE=1 SV=2	1	1	3	3	2	5.61892	261844	391669	256877	1516720	1888350	375603	1578980	2086900	1818860	251220.210583501	278316.055470528	376785.525401261	1455182.16111963	1341842.53374092	550932.055798261	1514916.08785054	1482930.16848779	2667892.10685012	225514.589295495	315451.585471601	370322.149731748	1263843.19415653	1349683.46662045	851001.596436663	1967951.75653291	1306974.6122802	1726861.08521221	1	1	1	5.60426355609523	4.27857563182849	2.29800350060915	8.72649420456907	4.14318606237552	4.66313204992763
MOT1	P32333	TATA-binding protein-associated factor MOT1 OS=Saccharomyces cerevisiae (strain ATCC 204508 / S288c) GN=MOT1 PE=1 SV=1	1	1	3	3	5	5.91147	573787	696235	367608	3616000	2571620	2304440	2182520	9956860	4138180	649419.24778096	499054.229527173	453125.614865984	4092633.67761199	1843311.29250421	2840527.93171468	2470203.2229153	7136976.87678719	5100855.6857471	582968.681555296	565642.710315132	445352.701956837	3554501.53102899	1854082.51174728	4387644.13718694	3208917.51729086	6290146.21497917	3301658.69990903	1	1	1	6.0972426881423	3.27783329995418	9.85206582986485	5.50444238055778	11.1203523006153	7.41358183166254
MRPL17	P36528	54S ribosomal protein L17, mitochondrial OS=Saccharomyces cerevisiae (strain ATCC 204508 / S288c) GN=MRPL17 PE=1 SV=2	1	1	3	3	4	6.20612	1829070	1529740	1066110	13249700	16218400	5616380	6741350	9363120	9298650	1687602.33864285	1255171.56099826	1408240.26356411	12224914.6868716	13307408.0856186	7418758.33776648	6219946.7628959	7682561.70735814	12282722.5396915	1514921.69921056	1422648.2848286	1384083.3221668	10617485.3148692	13385168.6953593	11459444.2682553	8080021.89411658	6770995.23778148	7950304.85670409	1	1	1	7.00860336240612	9.40862814660612	8.27944682572676	5.33362344623299	4.75943021897169	5.74409410862474
MRPL10	P36520	54S ribosomal protein L10, mitochondrial OS=Saccharomyces cerevisiae (strain ATCC 204508 / S288c) GN=MRPL10 PE=1 SV=2	1	1	3	3	2	6.62826	2101850	1543660	1667960	17064000	18242700	5237810	12485900	20235900	17011900	1909883.61617606	1294404.08707096	2189082.97038532	15505508.9689694	15297037.8446092	6874265.97347294	11345536.4765386	16968394.3780102	22326950.6366448	1714458.4757086	1467115.58130113	2151531.45989546	13466720.8724493	15386424.6720341	10618389.7926905	14738419.254291	14955026.9692289	14451687.1978751	1	1	1	7.85479558895898	10.4875340894331	4.93527052270313	8.59654489339524	10.1934892927562	6.71693045965373
MRPL11	P36521	54S ribosomal protein L11, mitochondrial OS=Saccharomyces cerevisiae (strain ATCC 204508 / S288c) GN=MRPL11 PE=1 SV=2	1	1	3	3	2	6.07128	2185070	1632020	456960	10695500	12024700	7136610	6726930	13482500	9193770	1925876.26141384	1209278.23209339	699704.072157974	9426796.19140427	8909944.70499954	10927685.3081305	5928979.30006481	9990131.10390748	14077639.8535623	1728814.7045095	1370631.43894049	687701.354508256	8187285.7759887	8962009.14373614	16879536.314328	7702040.60910376	8804762.35740272	9112110.78301528	1	1	1	4.73577981181714	6.53859884511612	24.5448641385879	4.45509896983957	6.42387304657835	13.2500986413368
MRPL24	P36525	54S ribosomal protein L24, mitochondrial OS=Saccharomyces cerevisiae (strain ATCC 204508 / S288c) GN=MRPL24 PE=1 SV=2	1	1	3	3	5	6.52052	1577600	1519890	1364600	11167700	11642800	3624210	8170180	10535300	9393720	1431880.28664169	1265553.63765485	1805623.32231378	10136162.1939201	9694509.4003434	4795513.77763656	7415517.03873873	8772336.97095525	12429664.3084314	1285365.91069774	1434415.63521113	1774649.67533655	8803378.67377129	9751158.37039504	7407428.62491215	9633127.47090247	7731464.33665004	8045416.65735665	1	1	1	6.84892807604685	6.79800061504471	4.17402303556469	7.49446316471337	5.38997494649592	4.53352386624188
CFT2	Q12102	Cleavage factor two protein 2 OS=Saccharomyces cerevisiae (strain ATCC 204508 / S288c) GN=CFT2 PE=1 SV=1	1	1	3	3	2	5.47213	697595	775195	558570	2353890	2625310	1239420	1784140	3917700	3038820	751510.820131527	598147.210725831	671968.026345603	2535817.78022979	2025712.05153623	1491040.71327366	1922032.8623764	3022931.42688045	3655745.70388589	674613.931575972	677957.603451067	660441.092587755	2202388.21557481	2037549.11276357	2303147.9362899	2496816.80586968	2664248.60290329	2366274.47461728	1	1	1	3.2646645918352	3.00542261402727	3.48728745400388	3.70110471931234	3.92981594917033	3.58286984437278
WRS1	Q12109	Tryptophan--tRNA ligase, cytoplasmic OS=Saccharomyces cerevisiae (strain ATCC 204508 / S288c) GN=WRS1 PE=1 SV=1	1	1	3	3	2	5.65444	375066	425921	181497	2606750	2840440	657854	1890180	6380930	4634060	384504.029896493	271118.684652673	278128.732392483	2672345.34703941	1808073.22633737	1008105.36328052	1937743.82969865	4061761.09762322	7101303.23713731	345160.400045688	307293.874153518	273357.714503719	2320964.0480289	1818638.53519626	1557177.99409028	2517226.13810043	3579817.00591769	4596499.30483238	1	1	1	6.72430570749621	5.91823882010647	5.69648453828104	7.29291696778433	11.6494902990786	16.8149609868422
HSC82	P15108	ATP-dependent molecular chaperone HSC82 OS=Saccharomyces cerevisiae (strain ATCC 204508 / S288c) GN=HSC82 PE=1 SV=4	1	1	3	3	3	6.67248	4710920	3602980	3119010	26809600	19570400	14165200	15536300	22439100	25689900	4328163.71412407	3556466.26417769	3439235.9721739	24631353.9415189	19317750.1336291	15619528.4378818	14273995.2942834	22149415.8026161	28327459.0980954	3885292.74825236	4031003.24130876	3380239.34781869	21392626.8982697	19430631.6218607	24126829.2456905	18542633.7058597	19521299.6174851	18335669.0601702	1	1	1	5.50605276986975	4.82029670002252	7.13760972614554	4.77251906286866	4.84278936256749	5.42437004409242
SSZ1	P38788	Ribosome-associated complex subunit SSZ1 OS=Saccharomyces cerevisiae (strain ATCC 204508 / S288c) GN=SSZ1 PE=1 SV=2	1	1	3	3	5	6.25138	2108710	2064100	1586520	11343200	13434100	6219680	10876100	21963700	18268800	2225170.05822237	1640353.15732854	1891875.60135033	11969663.445627	10676163.1465856	7416774.34901963	11476766.3975759	17454689.5216399	21784974.0223564	1997483.84346615	1859224.41066983	1859422.38351861	10395796.5444414	10738548.3196131	11456379.6842052	14908893.4843069	15383621.2620049	14100879.0366655	1	1	1	5.20444587246422	5.77582149738682	6.16125727309259	7.46383683306099	8.27421433029838	7.58347278254345
RPL11A|RPL11B	P0C0W9|Q3E757	60S ribosomal protein L11-A OS=Saccharomyces cerevisiae (strain ATCC 204508 / S288c) GN=RPL11A PE=1 SV=2|60S ribosomal protein L11-B OS=Saccharomyces cerevisiae (strain ATCC 204508 / S288c) GN=RPL11B PE=1 SV=3	1	1	3	3	5	7.36735	2325360	1237880	796195	34183800	25507000	10659800	24292100	50230400	33754700	1840427.25489836	1046158.16426277	1190343.1718289	27055078.4377449	21556496.8299434	15936824.7013128	19226202.7895536	42450756.9830553	50464618.1678271	1652109.10202118	1185746.36670722	1169924.03527349	23497660.7496392	21682460.2276678	24616943.4510289	24975798.8938141	37413806.0091588	32664508.8346575	1	1	1	14.2228262775699	18.2859174916802	21.0414887709134	15.1175239354706	31.5529585918578	27.9201963972143
SRP54	P20424	Signal recognition particle subunit SRP54 OS=Saccharomyces cerevisiae (strain ATCC 204508 / S288c) GN=SRP54 PE=1 SV=2	1	1	3	3	3	5.82601	3416380	2159040	1063780	7297690	7178350	5911500	4472130	8881910	7485990	3177812.14002151	1872035.91237004	1318974.15147737	6788087.93989942	6224122.29118564	7329631.78143835	4159838.48569375	7701225.77184236	9281832.05946538	2852648.67006826	2121820.44481033	1296348.48020083	5895535.94965545	6260492.37477736	11321774.2217915	5403838.21946821	6787444.7368619	6007902.09686954	1	1	1	2.0666884119012	2.95052882070659	8.73358853326041	1.89432308162186	3.19887799811856	4.6344807654951
HRR25	P29295	Casein kinase I homolog HRR25 OS=Saccharomyces cerevisiae (strain ATCC 204508 / S288c) GN=HRR25 PE=1 SV=1	1	1	3	3	4	6.54618	2925240	3898650	1930910	26904200	27580300	8490920	11567200	25660300	21314400	2974859.95057404	2739665.61477267	2701927.54903135	27360567.7080287	19381272.8906454	11881367.1608833	11763410.872366	18032047.3945471	29825297.1661412	2670463.17016929	3105217.41327537	2655578.70704002	23762981.8520083	19494525.568239	18352648.5985809	15281258.9916691	15892473.3294352	19305182.8815937	1	1	1	8.89844957139096	6.27799054742392	6.91097897039446	5.72232531134302	5.1179905347342	7.26967076156136
YCG1	Q06680	Condensin complex subunit 3 OS=Saccharomyces cerevisiae (strain ATCC 204508 / S288c) GN=YCG1 PE=1 SV=2	1	1	3	3	3	5.77449	931254	1092530	589396	4272090	4084730	1473720	4214990	5503770	5691430	848291.000708022	876313.380779283	806685.784129213	3891500.60157029	3276343.49250873	2017029.25331509	3839487.49221406	4414549.0702604	7789662.08180328	761491.267694602	993239.304391661	792847.903110325	3379815.03742911	3295488.50302154	3115620.33206285	4987686.25872171	3890745.28396655	5042057.09124481	1	1	1	4.43841601448882	3.31791994985534	3.92965702480934	6.54989291449372	3.91722847330286	6.3594253973113
ZUO1	P32527	Zuotin OS=Saccharomyces cerevisiae (strain ATCC 204508 / S288c) GN=ZUO1 PE=1 SV=1	1	1	3	3	6	6.72192	2512980	2408310	1683010	13974700	14344300	4911350	15295800	26366200	24570200	2391864.65379362	1922271.68239092	2215321.42844908	13301176.6816169	11449373.915202	6464738.11659669	14558605.0710696	21045048.0346199	32341394.6211131	2147121.73753018	2178759.14090412	2177319.82367474	11552231.7909679	11516277.2739227	9985809.32052697	18912356.0387629	18547969.4728409	20933791.0139978	1	1	1	5.38033386232507	5.28570462779276	4.5862850335297	8.8082364908278	8.51308853953632	9.61447683816478
NPL6	P32832	Chromatin structure-remodeling complex subunit RSC7 OS=Saccharomyces cerevisiae (strain ATCC 204508 / S288c) GN=NPL6 PE=1 SV=1	1	1	3	3	6	5.79328	1372800	2247080	965147	9000960	7303240	2895150	6008570	9829090	8228770	1313670.4429731	1660240.33971905	1365091.86765841	8613268.58273835	5395951.03808041	4094864.01620815	5749767.49237683	7262158.7663675	11638669.5579342	1179251.66024117	1881765.12685322	1341675.09347422	7480727.2715333	5427481.77946538	6325164.37972414	7469235.50883486	6400474.77601016	7533425.16799556	1	1	1	6.34362242068282	2.8842503785483	4.71437862302814	6.33387745861417	3.40131437482497	5.61494001389563
PRP19	P32523	Pre-mRNA-processing factor 19 OS=Saccharomyces cerevisiae (strain ATCC 204508 / S288c) GN=PRP19 PE=1 SV=2	1	1	3	3	2	5.55948	433491	489629	172769	2597970	2346240	1468940	1640910	2239700	2441930	398316.565162027	402907.423568098	228496.419815849	2387164.8703064	1930681.2167425	1942753.21917875	1507762.87152449	1843011.25253093	3229585.53004831	357559.594403106	456667.098662015	224576.794191167	2073281.37691367	1941962.97406617	3000889.26321006	1958659.37080501	1624330.64509099	2090431.45293815	1	1	1	5.79842188369945	4.25246964310744	13.3624191850187	5.47785432544388	3.55692505514434	9.30831460332765
MRPL9	P31334	54S ribosomal protein L9, mitochondrial OS=Saccharomyces cerevisiae (strain ATCC 204508 / S288c) GN=MRPL9 PE=1 SV=3	1	1	3	3	3	6.09676	684004	519356	415872	8892180	8171070	4012430	4632020	7550110	5844630	616701.443356417	448602.262729915	534007.124255886	8017234.1690766	7057895.72263441	5152225.21732178	4176252.50679206	6521531.33854188	7504891.06898199	553598.663075038	508458.970449928	524846.770628682	6963064.22059958	7099137.88424447	7958425.79678559	5425160.85371258	5747725.73502629	4857731.80351112	1	1	1	12.5778197908252	13.9620663550543	15.1633319325804	9.79980844530549	11.3042075547221	9.25552385068947
AIM45	Q12480	Probable electron transfer flavoprotein subunit alpha, mitochondrial OS=Saccharomyces cerevisiae (strain ATCC 204508 / S288c) GN=AIM45 PE=1 SV=1	1	1	3	3	3	5.47869	1356700	1132160	429579	2390010	2595260	1115360	1634110	3215620	2589390	1231224.02725709	847288.946105285	632508.042283554	2168967.15367046	1942247.65957921	1642245.47764529	1482977.44171968	2406514.34503522	3812593.25900151	1105241.41426653	960342.158304131	621658.004753712	1883774.0378884	1953597.00434302	2536707.58219326	1926461.85801075	2120971.85685858	2467798.04768247	1	1	1	1.70440051700246	2.03427183473116	4.08055162612802	1.74302359027074	2.20855852106296	3.96970364543149
YNG1	Q08465	Protein YNG1 OS=Saccharomyces cerevisiae (strain ATCC 204508 / S288c) GN=YNG1 PE=1 SV=1	1	1	3	3	4	5.93867	654805	1410340	770728	8506460	9567040	2081140	15893800	18989700	18274100	651709.862581791	984968.834646135	1108817.73780959	8466251.59804447	6681535.11905849	2994058.7948862	15818673.0612968	13262236.5381963	26290268.7102405	585024.913634887	1116392.58469541	1089797.08784979	7353041.25359323	6720578.05225172	4624796.81016386	20549247.3719568	11688619.4817612	17017045.7189479	1	1	1	12.5687660170012	6.01990567152083	4.24372285604905	35.125422683762	10.4699902543245	15.6148753824652
TAF6	P53040	Transcription initiation factor TFIID subunit 6 OS=Saccharomyces cerevisiae (strain ATCC 204508 / S288c) GN=TAF6 PE=1 SV=1	1	1	3	3	4	5.8291	816430	2389270	892080	5555010	6484170	3129590	6704450	8549910	7857980	927214.044862111	1661453.56114507	1129587.24332457	6308787.39310104	4508970.24512511	3962811.5649226	7614198.64908906	5945447.1101926	9950087.39832709	832338.664275564	1883140.22762388	1110210.31344539	5479257.6649075	4535317.99619036	6121188.50706499	9891224.81848196	5239996.18916684	6440447.37735622	1	1	1	6.58296664576604	2.40838039019163	5.51353958158493	11.8836541458649	2.78258417100387	5.8011056998463
LSC1	P53598	Succinyl-CoA ligase [ADP-forming] subunit alpha, mitochondrial OS=Saccharomyces cerevisiae (strain ATCC 204508 / S288c) GN=LSC1 PE=1 SV=1	1	1	3	3	2	6.3732	2382520	1832030	1974260	9588500	9840370	4456610	7775340	12513200	11978800	2308784.4202675	1639371.88575808	2276735.69483368	9291749.66578873	8805546.81061838	5139405.68362461	7534704.3694419	11197299.3241748	13814067.8235256	2072542.52792478	1858112.20867287	2237680.59026077	8069996.24560965	8857001.20990396	7938624.00176015	9787957.77384458	9868695.27222756	8941507.07657152	1	1	1	3.89376629761612	4.76666649546959	3.54770204304942	4.722681268039	5.31114064380222	3.99588176949309
ALD4	P46367	Potassium-activated aldehyde dehydrogenase, mitochondrial OS=Saccharomyces cerevisiae (strain ATCC 204508 / S288c) GN=ALD4 PE=1 SV=2	1	1	3	3	8	7.36024	7382570	4853290	3173230	62836100	38570300	26428500	28682200	43301500	48736000	6128246.13361919	4752373.37400059	3903899.36401952	52160031.9233965	37768290.5301795	32513938.2717263	23808996.2240375	42401112.5760642	59957973.2338519	5501185.22198166	5386479.45784321	3836931.90782778	45301614.5433318	37988986.0466614	50222914.2132307	30929076.7430287	37370052.1082956	38809324.582464	1	1	1	8.23488261444378	7.05265588479056	13.0893420628003	5.62225693100502	6.93775078894645	10.1146763911261
ADE12	P80210	Adenylosuccinate synthetase OS=Saccharomyces cerevisiae (strain ATCC 204508 / S288c) GN=ADE12 PE=1 SV=3	1	1	3	3	6	6.69806	15697700	7406540	8302070	28435500	30652100	23231100	25436400	38121900	37261400	14476546.1130796	7477305.14466071	8917183.95910073	26223448.4668756	30944962.8334762	24952330.2347806	23457654.1500179	38486132.3903255	40022158.1332892	12995261.5815675	8474997.09978271	8764218.66198302	22775380.1260704	31125786.8649368	38542816.0171953	30472665.818849	33919599.8759032	25905360.7337176	1	1	1	1.75259112585891	3.67266047391743	4.39774696452797	2.34490592032958	4.0023140393491	2.95580949458604
IDH1	P28834	Isocitrate dehydrogenase [NAD] subunit 1, mitochondrial OS=Saccharomyces cerevisiae (strain ATCC 204508 / S288c) GN=IDH1 PE=1 SV=2	1	1	3	3	4	5.76468	3201260	2361550	1374150	6245370	7209510	5128360	5329960	8286120	7141680	3038512.726309	2041363.0186797	1674830.77692628	5927864.72373642	6232020.11255383	6250507.70524155	5058992.79993438	7162659.66688923	8704366.67245855	2727602.79895971	2313740.75662396	1646100.74415032	5148421.74893805	6268436.34633507	9654896.60606472	6571884.63886731	6312781.63999726	5634122.92404664	1	1	1	1.88752620099291	2.70922156183198	5.86531331109284	2.40939943358827	2.72838762161427	3.42270844847642
LAT1	P12695	Dihydrolipoyllysine-residue acetyltransferase component of pyruvate dehydrogenase complex, mitochondrial OS=Saccharomyces cerevisiae (strain ATCC 204508 / S288c) GN=LAT1 PE=1 SV=1	1	1	3	3	10	6.83723	11275200	10336100	7326340	51804600	66313600	37109900	46708200	71592000	65680800	11481494.965832	8654690.14158823	8592470.7535295	52752434.9108612	55526132.6973641	43523195.8135174	47562789.4106602	59945876.7442832	77031690.1847881	10306673.239802	9809479.80996248	8445075.58395384	45816123.6569736	55850594.5239879	67228451.7292301	61786441.9798444	52833060.3021942	49860722.540724	1	1	1	4.44528729988667	5.69353274648327	7.96066903853037	5.99479973239467	5.38591865478301	5.90411797325561
RPL32	P38061	60S ribosomal protein L32 OS=Saccharomyces cerevisiae (strain ATCC 204508 / S288c) GN=RPL32 PE=1 SV=1	1	1	3	3	8	7.94422	5704110	9537100	7226050	219585000	199130000	20497700	96246700	107565000	136945000	4961750.74943947	6958476.86514441	11385603.591609	191007192.763755	145289605.661701	32296854.6771367	83720709.4281273	78481777.8988642	215775075.435805	4454049.21780655	7886941.90086848	11190295.0452963	165892042.288153	146138592.049775	49887594.3065168	108757388.279524	69169603.1412127	139665910.766074	1	1	1	37.2452198383764	18.5291832863233	4.4581125077204	24.4176440270865	8.7701423454883	12.480985550491
MRPL16	P38064	54S ribosomal protein L16, mitochondrial OS=Saccharomyces cerevisiae (strain ATCC 204508 / S288c) GN=MRPL16 PE=1 SV=1	1	1	3	3	4	6.47882	1317520	1498650	1368270	19110700	20884600	4026240	9285360	15176900	13821800	1258440.87819583	1130186.68669664	1899530.34268179	18253754.0917307	15749839.4401525	5589514.53069871	8868993.70997362	11445454.4592308	19188412.0023673	1129673.35366787	1280986.7601576	1866945.81548296	15853604.7877959	15841872.1718689	8633888.22426978	11521266.3527693	10087405.8145829	12420188.1660915	1	1	1	14.033795465142	12.3669288899753	4.62460568092935	10.1987590619551	7.87471512456683	6.65267736379296
KAP95	Q06142	Importin subunit beta-1 OS=Saccharomyces cerevisiae (strain ATCC 204508 / S288c) GN=KAP95 PE=1 SV=1	1	1	3	3	4	6.38918	2042540	1752110	1597850	16364200	22685000	13911700	8120950	15790100	11860700	2234659.55869973	1449654.6466973	1765192.29918908	17903402.6018948	18769035.9967858	15368667.7151352	8884799.58445004	13064357.7382785	13102867.1671258	2006002.34919386	1643081.12197623	1734912.20563559	15549320.3086273	18878711.1246518	23739335.2284268	11541798.9741395	11514219.7876308	8481164.34600871	1	1	1	7.75139685896977	11.4898229138834	13.6833063663471	5.75363183337133	7.00770012729619	4.88852653088667
PCT1	P13259	Choline-phosphate cytidylyltransferase OS=Saccharomyces cerevisiae (strain ATCC 204508 / S288c) GN=PCT1 PE=1 SV=2	1	1	3	3	2	5.95527	705446	536364	237491	4331770	4585870	1214130	3124820	7621670	5716670	625533.092041292	379828.042282872	378210.200311291	3841067.18602375	3247499.87744098	1933531.58858208	2770840.45649485	5397312.26373526	9103936.17363835	561526.630420284	430508.250564622	371722.385780595	3336013.00995819	3266476.34295386	2986644.99792014	3599460.31807497	4756899.71999431	5892754.45590412	1	1	1	5.94097025720988	7.58748836676137	8.03461161384823	6.41013288253291	11.049497225095	15.852568156555
RPL21A|RPL21B	Q02753|Q12672	60S ribosomal protein L21-A OS=Saccharomyces cerevisiae (strain ATCC 204508 / S288c) GN=RPL21A PE=1 SV=1|60S ribosomal protein L21-B OS=Saccharomyces cerevisiae (strain ATCC 204508 / S288c) GN=RPL21B PE=1 SV=1	1	1	3	3	6	7.5474	12932500	10624600	11099300	142902000	168204000	32966500	43418600	71111800	66148100	11913412.2992805	8396564.27793118	15245893.3177499	131641248.358151	132930717.18513	45282472.0531567	39997191.8235099	56199273.348586	90860403.4283112	10694395.468981	9516912.38044755	14984365.3945994	114332006.159087	133707485.55017	69945931.8118449	51958352.3712784	49531006.2847401	58811709.2382314	1	1	1	10.6908339504281	14.0494606028812	4.66792753445899	4.85846558807209	5.2045247770171	3.9248715370641
HIR3	P47171	Histone transcription regulator 3 OS=Saccharomyces cerevisiae (strain ATCC 204508 / S288c) GN=HIR3 PE=1 SV=1	1	1	3	3	10	6.58194	3053570	6358560	4437290	25011400	21818500	7250170	26181100	40512000	38750000	3249965.23352301	4795329.08597475	5528245.68011489	26620048.1540418	16454494.0461897	9032702.61411774	27864979.2784803	30552258.9911881	48277106.0950382	2917418.83807981	5435166.72248695	5433414.20115504	23119831.7203945	16550644.3619968	13952436.1740254	36198001.5636659	26927112.0770394	31248585.9559803	1	1	1	7.92475575279807	3.04510334402839	2.56789481852118	12.4075436448099	4.95423847177193	5.75118789017363
BAT2	P47176	Branched-chain-amino-acid aminotransferase, cytosolic OS=Saccharomyces cerevisiae (strain ATCC 204508 / S288c) GN=BAT2 PE=1 SV=1	1	1	3	3	2	6.06392	3472110	2113270	876680	11400000	8630360	4070580	8153440	6951800	11938700	2499193.19621764	2076892.51575955	1239297.89265719	8205616.3073408	8481798.39410512	5754278.88841139	5868771.94955481	6832132.85148476	16876860.1440279	2243468.09480861	2354010.9313571	1218038.98724076	7126676.37150904	8531360.99942837	8888392.80423322	7623828.24992257	6021473.14443137	10923977.3784186	1	1	1	3.17663370742833	3.62418070612357	7.29729745709389	3.39823341707605	2.5579631191262	8.96849566627156
GGA1	Q06336	ADP-ribosylation factor-binding protein GGA1 OS=Saccharomyces cerevisiae (strain ATCC 204508 / S288c) GN=GGA1 PE=1 SV=1	1	1	3	3	2	5.48592	1048850	668794	405550	2580370	2103480	1502690	2129460	3664610	2864670	907202.386496653	600369.491432855	522308.817562402	2231889.99575189	1888272.34969091	1935318.05464886	1841875.572245	3289682.68555004	3689415.36285658	814374.660078105	680476.40162535	513349.136587839	1938423.28239289	1899306.29471791	2989404.47698622	2392688.47745723	2899348.7649227	2388068.01854642	1	1	1	2.38025982071566	2.79114204428151	5.82333594024602	2.93806842814553	4.26076313300134	4.65193734311035
RPL36B	O14455	60S ribosomal protein L36-B OS=Saccharomyces cerevisiae (strain ATCC 204508 / S288c) GN=RPL36B PE=1 SV=3	1	1	3	3	6	7.29962	2616010	2811020	3564390	76540100	89915400	14200300	33706400	34444500	43826200	2378122.17368866	2347467.90300899	4695206.81376996	69579898.0074033	75087873.9696675	18705401.2937916	30641296.1858783	28764419.3869816	57730235.1486917	2134785.43007477	2660689.0162884	4614665.27637525	60430977.5754153	75526643.0242005	28893447.3778919	39804576.0653321	25351406.7450008	37367364.3932078	1	1	1	28.3077524907497	28.3861220014199	6.26122278593244	18.6457034531747	9.5281359789899	8.09752433930794
SUP35	P05453	Eukaryotic peptide chain release factor GTP-binding subunit OS=Saccharomyces cerevisiae (strain ATCC 204508 / S288c) GN=SUP35 PE=1 SV=1	1	1	3	3	5	6.44108	2288920	1648380	1441390	18877600	21945900	6585950	16028000	30473700	28562600	2171753.99571662	1339504.84096692	1869452.94594681	17911287.0827902	17833654.4300319	8541840.60480396	15207553.3628724	24763506.3954754	37045100.0172752	1949533.47605824	1518234.09941313	1837384.36615348	15556168.0750343	17937863.7421279	13194222.2542513	19755372.3226315	21825217.9756582	23978384.0783424	1	1	1	7.97943111317447	11.814952482665	7.18098101698399	10.1333845072385	14.3753970379763	13.0502819769499
ACH1	P32316	Acetyl-CoA hydrolase OS=Saccharomyces cerevisiae (strain ATCC 204508 / S288c) GN=ACH1 PE=1 SV=2	1	1	3	3	12	7.1744	6258570	4895570	3636640	63762900	70190500	21144000	27624000	57183900	46890300	5894378.81650378	3802690.53302983	4971067.53339804	60052485.9574709	54521281.4562208	28902572.6841722	26016537.3922639	44418254.702052	64096211.8772531	5291247.92495275	4310081.05397606	4885793.88358594	52156305.7171734	54839871.5274505	44644589.5396533	33796783.1159894	39147852.3068818	41487904.895462	1	1	1	9.85708975593676	12.7236288229105	9.13763261476071	6.38729910133463	9.08285756500282	8.49153809677535
SEC26	P41810	Coatomer subunit beta OS=Saccharomyces cerevisiae (strain ATCC 204508 / S288c) GN=SEC26 PE=1 SV=2	1	1	3	3	2	5.68248	563906	431009	378562	2374660	1794910	1096370	1313690	2398720	2281860	529548.282664219	397602.718701673	436993.686506206	2229976.49415225	1655791.63271491	1265596.56826308	1233649.37321674	2212802.03755392	2634068.95961837	475363.2806842	450654.590480474	429497.50055772	1936761.38325865	1665467.09815004	1954913.83865101	1602572.22854654	1950244.2842835	1704968.1920986	1	1	1	4.07427637336866	3.69566211757518	4.55163030311578	3.37125792770515	4.32758109088429	3.96968129007649
SEC27	P41811	Coatomer subunit beta' OS=Saccharomyces cerevisiae (strain ATCC 204508 / S288c) GN=SEC27 PE=1 SV=1	1	1	3	3	4	5.82776	1272320	1534000	926169	5336880	4861340	2703350	3289270	6845040	5674830	1326343.21297577	1214023.00036472	1122610.55187991	5563486.04632962	3847313.28069948	3276733.76611024	3428933.71175868	5417233.37576042	6878468.22569603	1190627.71360785	1376009.29855177	1103353.3001059	4831954.48879653	3869794.70042041	5061432.96021638	4454356.36680359	4774457.11293064	4452263.67075529	1	1	1	4.05832522926474	2.81233179491833	4.58731845885681	3.74118317245108	3.4697855006908	4.03521126943468
HTA1|HTA2	P04911|P04912	Histone H2A.1 OS=Saccharomyces cerevisiae (strain ATCC 204508 / S288c) GN=HTA1 PE=1 SV=2|Histone H2A.2 OS=Saccharomyces cerevisiae (strain ATCC 204508 / S288c) GN=HTA2 PE=1 SV=2	1	1	3	3	4	7.63201	1192840	4935300	2908810	142773000	148892000	18028900	249812000	230866000	191619000	1184927.08751735	3091637.37903388	4674454.41254954	141825890.367622	93270940.4978648	28972422.110215	248154828.465581	144622202.327728	307931518.414173	1063681.7191815	3504152.54078573	4594268.86166729	123177490.135256	93815960.6218092	44752483.01299	322365531.983924	127462203.434128	199316514.597585	1	1	1	115.802958642593	26.7727958557344	9.74093688473187	303.06578196341	36.3746161020569	43.3837288584918
GGA2	P38817	ADP-ribosylation factor-binding protein GGA2 OS=Saccharomyces cerevisiae (strain ATCC 204508 / S288c) GN=GGA2 PE=1 SV=1	1	1	3	3	2	5.76612	1242820	1401930	586508	4586850	5686620	3267020	3110310	4763920	4943070	1261565.64909325	1103964.48277	733742.282979324	4656034.17835516	4477988.56362981	4087157.74267207	3157223.29382471	3751398.77080715	6183955.66083771	1132478.38843771	1251265.74464083	721155.674153249	4043821.63642446	4504155.27610149	6313260.82281044	4101390.94612467	3306280.40225518	4002722.73228727	1	1	1	3.5707715729596	3.59967920115515	8.75436615017029	3.62160637059281	2.64234869084843	5.55042811940307
CSE4	P36012	Histone H3-like centromeric protein CSE4 OS=Saccharomyces cerevisiae (strain ATCC 204508 / S288c) GN=CSE4 PE=1 SV=2	1	1	3	3	4	6.09099	1736020	1840300	2429620	5429950	8211790	2201320	9029590	15114200	12785800	1890706.18873165	1442315.49016497	2846409.56887855	5913779.83519972	6435902.7979035	2578945.80723065	9834161.87296771	11845592.991062	14979142.1974495	1697243.34136959	1634762.70656813	2797582.28355853	5136188.85398294	6473510.40132083	3983589.22117264	12775068.0629411	10440066.3198526	9695631.12549443	1	1	1	3.02619472929456	3.95990829452595	1.42393996579986	7.52695135196837	6.38628852854704	3.46571794598354
YGR169C-A	Q3E772	Uncharacterized protein YGR169C-A OS=Saccharomyces cerevisiae (strain ATCC 204508 / S288c) GN=YGR169C-A PE=4 SV=1	1	1	3	3	4	6.23304	1803680	1969950	1743030	30665000	29481200	5634990	16930300	23548800	21530300	1594539.8581467	1534960.074273	2530387.8395215	27109334.6658323	22971377.4165117	8180415.81144632	14967199.3703878	18348926.5194751	31255921.7576575	1431381.65671491	1739768.7971898	2486981.58823515	23544782.9357414	23105608.5382296	12635944.5630151	19443140.4666935	16171753.4872223	20231191.0692165	1	1	1	16.4489902642583	13.2808500621183	5.08083558912957	13.5834774572398	9.29534632035248	8.13483749333797
TFC6	Q06339	Transcription factor tau 91 kDa subunit OS=Saccharomyces cerevisiae (strain ATCC 204508 / S288c) GN=TFC6 PE=1 SV=1	1	1	3	3	3	6.17854	784397	560480	427476	12156800	13826000	2533260	9367500	16088500	12674400	661058.096703146	422668.012431463	672618.441526437	10245259.8237892	10426434.3774575	3985995.45513962	7894550.49020678	12132626.1740001	19942722.3406289	593416.607812755	479064.330026388	661080.350552159	8898131.27636132	10487360.2834939	6156999.68809656	10255415.8800197	10693041.8752455	12908434.7357232	1	1	1	14.9947459494916	21.8913403194019	9.3135421177683	17.2819832559449	22.3206805538131	19.5262719954415
RSC9	Q03124	Chromatin structure-remodeling complex subunit RSC9 OS=Saccharomyces cerevisiae (strain ATCC 204508 / S288c) GN=RSC9 PE=1 SV=1	1	1	3	3	2	5.52529	427565	1341930	507597	5410370	4623270	1813400	3253440	5166970	5349490	479134.32851827	927692.306259072	655224.024820931	6062923.75892646	3196122.00990989	2340800.37236287	3645842.83038715	3571988.34191906	6905309.46506644	430107.836715026	1051473.68643264	643984.317521561	5265722.1440329	3214798.25360041	3615735.97479931	4736132.15916351	3148157.73355652	4469637.3462606	1	1	1	12.2427951656267	3.05742149811407	5.61463358100837	11.0114993377847	2.99404328817524	6.94059967712017
RAP1	P11938	DNA-binding protein RAP1 OS=Saccharomyces cerevisiae (strain ATCC 204508 / S288c) GN=RAP1 PE=1 SV=2	1	1	3	3	8	7.06334	2262310	8075130	2656370	13361400	14938900	4127180	19259600	28539800	24892500	2533699.47317957	5001073.84357389	3829762.44781276	14964249.8777539	9251930.56232728	5950270.0976761	21570005.1600573	17675213.5607514	35888208.9965551	2274443.58383919	5668363.86908103	3764066.73564547	12996630.8473064	9305993.36382672	9191132.18963728	28020515.3827272	15577979.2477285	23229556.913112	1	1	1	5.71420233926776	1.64174241081941	2.44180904195929	12.3197231981589	2.74823204852833	6.17139879405686
TIF5	P38431|P38431-2	Eukaryotic translation initiation factor 5 OS=Saccharomyces cerevisiae (strain ATCC 204508 / S288c) GN=TIF5 PE=1 SV=1|Isoform Short of Eukaryotic translation initiation factor 5 OS=Saccharomyces cerevisiae (strain ATCC 204508 / S288c) GN=TIF5	1	1	3	3	5	6.14062	1386530	1515510	1485230	5997750	9071850	3661870	5017610	9024270	6884340	1546266.87310272	1175339.27558702	1717252.23122526	6688728.07523228	7035586.44102256	4233926.34673205	5595669.8557903	6998686.22740969	7959809.74361768	1388048.11133264	1332164.02957356	1687794.50118626	5809240.71316404	7076698.24040656	6539968.11828774	7269054.97274439	6168264.30058232	5152189.49696419	1	1	1	4.18518685752664	5.31218234639759	3.87486042506428	5.2368897831398	4.6302588597568	3.05261659126333
TPS2	P31688	Trehalose-phosphatase OS=Saccharomyces cerevisiae (strain ATCC 204508 / S288c) GN=TPS2 PE=1 SV=3	1	1	3	3	5	6.39946	6196940	4040760	3100440	12487400	14321200	10395700	10045700	12200100	13311300	5739167.3244479	3864344.82518831	3500571.23298253	11564946.2552987	13695952.0264719	11737330.3036719	9303616.49317346	11667456.9392342	15029206.7750385	5151918.14808635	4379961.83817882	3440522.46408971	10044294.8010713	13775983.0568353	18130160.9176726	12085863.082903	10283066.8183129	9728036.69788022	1	1	1	1.94962235663667	3.1452290147266	5.26959527423677	2.34589578784209	2.34775260566849	2.82748820838002
PUF6	Q04373	Pumilio homology domain family member 6 OS=Saccharomyces cerevisiae (strain ATCC 204508 / S288c) GN=PUF6 PE=1 SV=1	1	1	3	3	5	6.47871	1869260	3060620	7642420	21706100	26541900	5962600	13082600	27642300	20521400	2336639.49809281	2365600.51330857	7910007.70292823	27133373.9605792	20514644.8314997	6171371.36266782	16353701.4100494	21365161.003009	21239925.58311	2097547.38888313	2681241.0489696	7774319.49866651	23565661.3521143	20634520.2633229	9532658.02299879	21244275.9528575	18830099.7657142	13748082.5585494	1	1	1	11.2348648125953	7.69588406504992	1.2261726604668	10.1281506513039	7.02290447662311	1.76839690739589
XDJ1	P39102	DnaJ protein homolog XDJ1 OS=Saccharomyces cerevisiae (strain ATCC 204508 / S288c) GN=XDJ1 PE=1 SV=2	1	1	3	3	5	6.11724	4258070	3093500	2044900	24637900	29354400	10077900	11568200	18603000	17789500	3867292.11547532	2516341.7369396	2767950.97163407	22376794.2781282	23877711.938846	13641318.9383496	10506546.0760959	15132214.4277638	24079643.8994006	3471578.9429584	2852095.57588467	2720469.56441794	19434514.7371065	24017239.1426133	21071172.1560908	13648528.7676119	13336717.0652654	15586162.5321645	1	1	1	5.59817738741808	8.42090964471397	7.74541734694946	3.93150465303287	4.67611155040924	5.72921775564845
RPL28	P02406	60S ribosomal protein L28 OS=Saccharomyces cerevisiae (strain ATCC 204508 / S288c) GN=RPL28 PE=1 SV=3	1	1	3	3	6	6.79309	2568530	2483780	1545310	37434600	33000700	4160510	10576900	13807700	16870800	2026948.68681957	1891432.1934477	2571460.46776036	29541416.0284738	25130481.1160045	6923262.64032567	8346732.78708907	10514751.0236284	28073716.7684747	1819545.08982179	2143804.75903845	2527349.65696164	25657074.8260189	25277328.7607212	10694072.8851388	10842823.2965487	9267134.0393215	18171427.8775647	1	1	1	14.1008183691297	11.7908725848984	4.23133888723382	5.95908469496112	4.32275094093832	7.18991447325504
TKL1	P23254	Transketolase 1 OS=Saccharomyces cerevisiae (strain ATCC 204508 / S288c) GN=TKL1 PE=1 SV=4	1	1	3	3	10	6.63938	5712060	3722190	4089390	45080200	34386800	27662600	26200700	28293900	40048400	5099791.36060905	4089099.1795683	4169363.65351796	40248109.1750661	37776426.1544895	28203580.2410154	23392279.4056627	31082927.8668707	40831601.6182239	4577965.09090333	4634705.01967036	4097842.42518205	34955966.4883742	37997169.2107403	43564885.2843588	30387740.75665	27394814.9822623	26429293.6361102	1	1	1	7.63569966005936	8.19840077188834	10.6311763030818	6.63782710292661	5.91080011910028	6.44956318322467
ADE6	P38972	Phosphoribosylformylglycinamidine synthase OS=Saccharomyces cerevisiae (strain ATCC 204508 / S288c) GN=ADE6 PE=1 SV=2	1	1	3	3	2	5.60782	419967	306374	384311	2393380	2242500	1041140	1679500	1946970	2409190	384545.484791464	303160.207063208	424160.259953734	2191513.79129835	2218976.68972969	1149095.94845901	1537844.97759887	1926546.73159555	2658999.23936066	345197.613148853	343610.676029086	416884.218494211	1903356.06361581	2231943.07501552	1774960.22659362	1997737.53095134	1697954.30767616	1721104.95033552	1	1	1	5.51381582929735	6.49555799839754	4.25768150448292	5.78722869120736	4.94150626313029	4.12849629221313
YMR027W	Q04371	Protein-glutamate O-methyltransferase OS=Saccharomyces cerevisiae (strain ATCC 204508 / S288c) GN=YMR027W PE=1 SV=1	1	1	3	3	3	5.83826	2095710	1306240	976086	11759800	4629380	2355590	3734830	4562650	5221900	1461861.49848356	1361479.22694626	1342533.09586494	8203042.81120336	4825150.58767186	3239937.39822975	2605228.86295402	4755598.66090945	7182331.85733338	1312279.35312898	1543140.51340072	1319503.29465852	7124441.25918745	4853345.90935838	5004595.15693411	3384322.57610715	4191327.98568703	4648947.14207652	1	1	1	5.42905841061969	3.14510951349645	3.79278716255821	2.57896504127541	2.71610261624869	3.52325542565593
GDI1	P39958	Rab GDP-dissociation inhibitor OS=Saccharomyces cerevisiae (strain ATCC 204508 / S288c) GN=GDI1 PE=1 SV=1	1	1	3	3	4	6.20966	2013230	2859230	1669040	9193350	8718510	3693640	9840160	21406800	16836900	2131260.26919092	2115278.71323097	2131106.44492837	9732331.42550346	6450015.77840586	4716208.1251769	10417062.1590587	15836903.0677465	21498122.3353632	1913183.19163934	2397518.97415435	2094549.46325872	8452646.7984838	6487705.84972093	7284928.51597982	13532284.6844398	13957791.5983696	13915206.9796043	1	1	1	4.41810634518538	2.70600813576847	3.47804081200635	7.07317769860001	5.82176481138915	6.64353228400484
ERG6	P25087	Sterol 24-C-methyltransferase OS=Saccharomyces cerevisiae (strain ATCC 204508 / S288c) GN=ERG6 PE=1 SV=4	1	1	3	3	6	6.55812	11234100	8522500	7064940	31155800	36512300	15916200	21461200	30231900	34156900	10691315.0222778	7524535.59894141	8408198.30153623	29650481.3532978	32236796.8494255	18942349.9430867	20424284.0953978	26691816.6938852	40651157.485519	9597346.92793274	8528529.48281462	8263964.14002087	25751799.3712891	32425169.5936119	29259451.9998802	26532166.424144	23524726.5959395	26312496.57748	1	1	1	2.683220640523	3.80196488256858	3.54060732889461	2.76453134635814	2.75835671827633	3.18400420568784
GCD11	P32481	Eukaryotic translation initiation factor 2 subunit gamma OS=Saccharomyces cerevisiae (strain ATCC 204508 / S288c) GN=GCD11 PE=1 SV=1	1	1	3	3	3	6.06804	1037190	643604	939005	7713080	7321550	4563100	6403660	10362000	8666060	995433.681261393	627657.082765603	1003252.37141882	7402558.46880864	7140140.07731851	4875310.45736838	6145854.51782831	10105255.2370979	9258997.8177515	893577.858561491	711404.958495899	986042.588848254	6429210.98823217	7181862.82621699	7530687.20303882	7983772.36254476	8906226.55479923	5993122.05260732	1	1	1	7.19490856519443	10.0953229808819	7.63728391471918	8.93461301223073	12.5192078694945	6.07795456341047
HIR2	P32480	Protein HIR2 OS=Saccharomyces cerevisiae (strain ATCC 204508 / S288c) GN=HIR2 PE=1 SV=2	1	1	3	3	10	6.67783	3065440	3616160	3159730	33257700	26537100	5691710	37450700	54770200	48028600	2692763.23989484	2855526.33371138	4555185.7594962	29214439.6900447	20955208.804459	8205383.47870929	32897681.3339454	43249676.0106408	69239838.457254	2417231.45882457	3236537.35247639	4477046.14206501	25373091.9467511	21077658.6311566	12674511.0694953	42735733.2107115	38117930.1199972	44817248.1455359	1	1	1	10.4967572940199	6.51241012714693	2.83099853504062	17.6796198207236	11.7773799492324	10.0104503557482
MPH1	P40562	ATP-dependent DNA helicase MPH1 OS=Saccharomyces cerevisiae (strain ATCC 204508 / S288c) GN=MPH1 PE=1 SV=1	1	1	3	3	2	5.65829	738709	762757	606420	2588560	3235540	1145700	3198180	6815820	4291050	763181.507315289	562429.981946658	796043.509908281	2674315.76246677	2385772.53802678	1503952.78734527	3304131.71230567	5025744.13548702	5632832.86038049	685090.438306582	637474.64810025	782388.186370058	2322675.37750645	2399713.57944266	2323092.67454319	4292232.32837528	4429419.62641164	3645994.46923676	1	1	1	3.39031936170015	3.76440629693132	2.96923281181089	6.26520542161542	6.94838553911412	4.66008374455727
RPL9B	P51401	60S ribosomal protein L9-B OS=Saccharomyces cerevisiae (strain ATCC 204508 / S288c) GN=RPL9B PE=1 SV=1	1	1	3	3	7	7.3492	4523480	3052140	4824590	36085000	40414100	17649000	23649500	36206700	34579500	4461053.52458226	2867263.1770521	5207539.17933874	35587007.4443904	37966102.7225818	19049879.6739514	23323124.0835834	34013556.9379426	37324228.8053377	4004584.86634044	3249840.23517928	5118209.09694128	30907743.6218615	38187954.1363351	29425548.6567495	30297904.5349274	29977713.2705931	24159057.2924615	1	1	1	7.71808930350034	11.7507173807972	5.74918845623846	7.56580408361152	9.22436523066168	4.72021694207438
RIM4	P38741	Meiotic activator RIM4 OS=Saccharomyces cerevisiae (strain ATCC 204508 / S288c) GN=RIM4 PE=1 SV=1	1	1	3	3	9	7.0502	2228200	2426370	1648730	32850600	32185200	12572800	12898700	31743800	20736000	2272816.50962028	1794007.77610953	2186110.15337872	33508386.155162	23797070.9642966	16670725.7928223	13156977.9699484	23470708.9369163	27494605.0235401	2040254.96404372	2033381.06515208	2148609.63856628	29102436.0529459	23936126.9499792	25750569.628573	17091572.341384	20685816.0718719	17796583.0576601	1	1	1	14.26411726271	11.7715893789878	11.9847594306408	8.37717473678338	10.1731133560668	8.2828368346776
GCV1	P48015	Aminomethyltransferase, mitochondrial OS=Saccharomyces cerevisiae (strain ATCC 204508 / S288c) GN=GCV1 PE=1 SV=2	1	1	3	3	2	6.43167	4475170	2719250	1461000	9968320	10071500	3771300	6212770	11523900	12471000	3888498.69792737	2262626.62840479	2020756.75392061	8661525.5600398	8380268.12098145	5216208.03974044	5398308.45655522	9588777.42137499	17249046.8707351	3490615.60295055	2564527.42567498	1986092.70990361	7522639.03623365	8429237.4435336	8057257.37401864	7012672.64542515	8451030.88389034	11164884.7123894	1	1	1	2.1551038246305	3.28685798371411	4.05683850196987	2.00900741963609	3.29535601736294	5.62153249781137
ZIP1	P31111	Synaptonemal complex protein ZIP1 OS=Saccharomyces cerevisiae (strain ATCC 204508 / S288c) GN=ZIP1 PE=1 SV=2	1	1	3	3	24	7.01499	21078200	11537800	10121300	185308000	196148000	45216000	55812000	160122000	103471000	18822501.766776	8697597.21411763	15035441.5621888	165477135.495333	147863223.348883	67169486.6939946	49839240.0018646	120705564.416001	153708730.487312	16896525.743649	9858111.94523203	14777523.7266473	143718880.750564	148727248.434148	103753883.635583	64743665.1392983	106383369.631994	99491888.9164954	1	1	1	8.50582438845956	15.0867883485622	7.02106019620126	3.83177382863065	10.7914548164009	6.73264958032774
HOM6	P31116	Homoserine dehydrogenase OS=Saccharomyces cerevisiae (strain ATCC 204508 / S288c) GN=HOM6 PE=1 SV=1	1	1	3	3	3	6.08394	1822750	1113770	1231360	12000800	9547950	6332870	8510100	22701300	16883100	1805322.98913573	1011568.23720639	1368855.38118034	11886062.3387848	8671811.01164045	7040007.12855343	8428736.34335152	20618183.3083074	18768290.5779023	1620596.81223529	1146541.12821381	1345374.04771749	10323187.9784973	8722483.93813991	10874403.1905029	10949350.016994	18171753.9422489	12148253.8786779	1	1	1	6.36999153679595	7.60765028266244	8.08281028532699	6.75636897118884	15.8491950223876	9.02964785093645
EHT1	P38295	Medium-chain fatty acid ethyl ester synthase/esterase 2 OS=Saccharomyces cerevisiae (strain ATCC 204508 / S288c) GN=EHT1 PE=1 SV=1	1	1	3	3	2	5.9868	2639200	876117	403538	3005690	2471370	1813920	2348730	5824140	3408140	2021210.14861066	764200.366709067	604087.897767678	2301883.5751658	2155673.11246533	2715400.08504464	1798756.02923095	5080154.73249001	5101913.89137561	1814393.73641622	866167.123878689	593725.379152996	1999213.54724115	2168269.58914572	4194364.41030562	2336674.03474589	4477374.18990564	3302343.65044183	1	1	1	1.10186312216332	2.50329241248067	7.06448563187457	1.28785389182465	5.16918048084762	5.56207257832389
SWC3	P31376	SWR1-complex protein 3 OS=Saccharomyces cerevisiae (strain ATCC 204508 / S288c) GN=SWC3 PE=1 SV=2	1	1	3	3	5	6.2331	1500490	2379900	1168710	14146000	13679000	2854190	14109500	22158900	21002200	1407831.77545508	1665771.42989121	1779640.99815836	13272456.5279259	9574388.58333618	4346188.13951587	13238210.4751004	15509753.5769638	31980881.6314752	1263778.11682231	1888034.22678438	1749113.05174674	11527287.9923512	9630335.63849103	6713374.19236241	17197097.4278779	13669459.6944409	20700439.8035345	1	1	1	9.12129102325004	5.10072089894949	3.83815910907426	13.6076872980827	7.2400486710043	11.8348209584636
SMC3	P47037	Structural maintenance of chromosomes protein 3 OS=Saccharomyces cerevisiae (strain ATCC 204508 / S288c) GN=SMC3 PE=1 SV=1	1	1	3	3	30	7.29899	17064100	21713800	13851100	223943000	192755000	83783600	171165000	212683000	210790000	15830478.3735196	18177480.1100645	17835109.0331042	207753401.492086	161362828.183712	107882380.546382	158790901.999138	178045344.538903	271419788.543006	14210655.346814	20602889.4412791	17529165.72579	180436325.811352	162305736.962665	166641380.014293	206277322.5638	156919557.031017	175683367.92482	1	1	1	12.6972557850265	7.87781429518698	9.50652088188771	14.5156797860168	7.6163859189876	10.0223462241756
SCY1	P53009	Protein kinase-like protein SCY1 OS=Saccharomyces cerevisiae (strain ATCC 204508 / S288c) GN=SCY1 PE=1 SV=1	1	1	3	3	4	5.69462	1516400	1212530	890284	6359450	9298250	2752700	3533640	8099630	5636160	1530399.12075913	881013.044772884	1214081.35715032	6418159.2511947	6756022.1549648	3753860.28708557	3566261.9025846	5885115.98709623	7686038.14279079	1373803.99600252	998566.041490809	1193255.0159676	5574248.43800604	6795500.34627085	5798430.2483191	4632752.55423917	5186823.59352282	4974983.85866632	1	1	1	4.05752818759147	6.80525880504159	4.85933867507543	3.37220780236445	5.19427196400466	4.16925451147772
RSF1	Q05043	Respiration factor 1 OS=Saccharomyces cerevisiae (strain ATCC 204508 / S288c) GN=RSF1 PE=1 SV=1	1	1	3	3	2	5.86691	576207	940686	618971	7478970	7815580	1157670	6706250	16377000	10671200	582477.924027571	590970.170396935	974649.539983923	7560364.45142888	4910006.78690963	1822900.47991455	6779234.85485233	10288575.0192844	16803178.4543645	522876.999050611	669822.93530584	957930.410138362	6566267.38052491	4938697.95795696	2815757.77307861	8806565.09462825	9067794.7164955	10876285.0289994	1	1	1	12.5579579756755	7.37313952336068	2.93941787762214	16.8425176678614	13.5375996230334	11.353940655698
MIR1	P23641	Mitochondrial phosphate carrier protein OS=Saccharomyces cerevisiae (strain ATCC 204508 / S288c) GN=MIR1 PE=1 SV=1	1	1	3	3	4	6.19067	1673040	1727390	852525	18777500	13502800	8393560	8786290	10841700	13534200	1474821.52117454	1567844.10920976	1065519.74991894	16552778.8420211	12255648.9488984	10490606.0844311	7745307.69334904	9840334.53870836	16915583.002672	1323913.26660922	1777040.52748921	1047241.83327189	14376287.3424527	12327263.7012906	16204398.4035408	10061542.0235192	8672739.74980975	10949041.7344804	1	1	1	10.8589344219451	6.93696261317567	15.4734063219318	7.59984983705818	4.88044004379773	10.4551225768669
RPS4A|RPS4B	P0CX35|P0CX36	40S ribosomal protein S4-A OS=Saccharomyces cerevisiae (strain ATCC 204508 / S288c) GN=RPS4A PE=1 SV=1|40S ribosomal protein S4-B OS=Saccharomyces cerevisiae (strain ATCC 204508 / S288c) GN=RPS4B PE=1 SV=1	1	1	3	3	15	8.13966	25821100	27820300	22920200	433086000	413944000	80863900	192640000	252876000	268465000	22688509.6549812	22108256.0182595	32824226.2198624	380544434.297423	328953315.716309	115805924.320919	169269105.496496	200955681.602046	384471160.466112	20366951.8654046	25058146.2186002	32261159.7249455	330507414.268269	330875524.026277	178880545.135654	219889032.904268	177111491.578309	248858746.457787	1	1	1	16.2276327087349	13.2043097338411	5.54476487084676	10.7963643434427	7.06802051649146	7.71388098194625
RPS30A|RPS30B	P0CX33|P0CX34	40S ribosomal protein S30-A OS=Saccharomyces cerevisiae (strain ATCC 204508 / S288c) GN=RPS30A PE=1 SV=1|40S ribosomal protein S30-B OS=Saccharomyces cerevisiae (strain ATCC 204508 / S288c) GN=RPS30B PE=1 SV=1	1	1	3	3	2	6.3901	720934	529988	712008	4371650	4238640	1337600	5182290	6427500	6950630	643231.266306169	492697.462270688	858418.256835908	3900470.73011865	3940404.63459366	1612650.78530538	4623739.42561426	5975254.0411195	8379888.55253223	577413.873295185	558437.763744084	843692.957424112	3387605.70186924	3963430.0250408	2490993.90450424	6006468.73933357	5266266.40931562	5424096.20037783	1	1	1	5.86685886595841	7.09735315618292	2.95248867800144	10.4023630486325	9.43035509276374	6.42899309831647
RPS24A|RPS24B	P0CX31|P0CX32	40S ribosomal protein S24-A OS=Saccharomyces cerevisiae (strain ATCC 204508 / S288c) GN=RPS24A PE=1 SV=1|40S ribosomal protein S24-B OS=Saccharomyces cerevisiae (strain ATCC 204508 / S288c) GN=RPS24B PE=1 SV=1	1	1	3	3	6	7.29494	1519000	2652220	2470110	95818700	91796800	24544200	63962700	86444900	82632200	1552443.10965796	2065317.96776913	3103709.00301398	97928295.3201996	71483353.7277109	30839944.177294	65370936.7281891	67315760.0772205	103827887.45394	1393592.37644934	2340891.99896737	3050468.00540863	85051901.3101164	71901060.1012145	47637165.876763	84920115.9009203	59328477.6969585	67205243.3993296	1	1	1	61.0306878449032	30.7152402301908	15.6163466695274	60.93612259654	25.3443891145468	22.0311254798186
RPS23A|RPS23B	P0CX29|P0CX30	40S ribosomal protein S23-A OS=Saccharomyces cerevisiae (strain ATCC 204508 / S288c) GN=RPS23A PE=1 SV=1|40S ribosomal protein S23-B OS=Saccharomyces cerevisiae (strain ATCC 204508 / S288c) GN=RPS23B PE=1 SV=1	1	1	3	3	7	7.83702	7054400	7781230	6092100	150836000	151688000	25938900	74208500	84090900	97689300	6035805.77259694	6168982.16731554	8981039.08924516	129056588.726955	120258695.218592	38239404.2829273	63493435.6820934	66667514.3304483	144014612.678879	5418203.64179013	6992105.43974438	8826978.42177286	112087198.209006	120961415.793977	59066800.9767535	82481148.1513609	58757148.8835366	93217124.3726578	1	1	1	20.6871512440926	17.2997127741253	6.69162177071349	15.2229693832825	8.40335566874471	10.5604794663059
SEC61	P32915	Protein transport protein SEC61 OS=Saccharomyces cerevisiae (strain ATCC 204508 / S288c) GN=SEC61 PE=1 SV=1	1	1	3	3	4	6.12696	2747410	1733110	1267270	11055400	11394000	6835830	9113880	17806400	14738900	2588949.84775751	1507997.24686888	1545590.96590765	10417766.6045106	9914039.28822982	8337131.8602038	8588226.0887455	15493535.9998188	17975893.6039015	2324040.57089063	1709208.33728734	1519077.91174092	9047955.48846739	9971971.06090001	12878017.2583252	11156535.1720757	13655166.3972569	11635354.7644564	1	1	1	3.89320031749704	5.83426305813978	8.47752255417009	4.80049071079697	7.98917609946185	7.65948518803873
RPS6A|RPS6B	P0CX37|P0CX38	40S ribosomal protein S6-A OS=Saccharomyces cerevisiae (strain ATCC 204508 / S288c) GN=RPS6A PE=1 SV=1|40S ribosomal protein S6-B OS=Saccharomyces cerevisiae (strain ATCC 204508 / S288c) GN=RPS6B PE=1 SV=1	1	1	3	3	9	8.28255	7475150	10921100	7179900	83045000	95646200	14599400	49419500	67824800	68434100	6980474.13315141	7715565.60191389	10883084.490745	77549410.2977946	67572362.7357846	22129347.7226957	46149112.9172359	47917031.6027405	103730426.93465	6266210.64272417	8745048.49465663	10696396.1527765	67352594.7708931	67967215.5947444	34182273.5524523	59950005.5192935	42231485.4275806	67142159.5970742	1	1	1	10.7485366533437	7.77207989598612	3.19568133642652	9.56718644447466	4.82918824902855	6.27708235915009
QCR2	P07257	Cytochrome b-c1 complex subunit 2, mitochondrial OS=Saccharomyces cerevisiae (strain ATCC 204508 / S288c) GN=QCR2 PE=1 SV=1	1	1	3	3	5	6.24538	2335330	1047400	789395	9167270	10075500	6159800	3982320	6203830	5580490	1996926.04707788	978035.79502283	988640.659663632	7838875.12411336	9408248.66598485	7714551.94851253	3405256.8741031	5792980.52915456	6989022.37136834	1792594.45852032	1108534.474111	971681.52627114	6808157.24667157	9463224.89788153	11916344.2295325	4423598.97065002	5105620.37372228	4523822.65602316	1	1	1	3.7979350066112	8.53669878464599	12.2636315576173	2.46770760091574	4.60573892193727	4.65566395337728
CRC1	Q12289	Mitochondrial carnitine carrier OS=Saccharomyces cerevisiae (strain ATCC 204508 / S288c) GN=CRC1 PE=1 SV=1	1	1	3	3	4	6.04716	2687620	2281480	2553210	14254900	12238500	6417350	6988980	11176400	12105000	2644081.10641034	2132831.7082596	2776129.39999349	14023973.539328	11441108.7809383	6977645.39738143	6875759.95530609	10448209.1906099	13161881.0779063	2373530.63032319	2417414.05387652	2728507.70008747	12179989.5478889	11507963.8431105	10778075.6448004	8931956.02717622	9208487.65916283	8519362.60213439	1	1	1	5.13159147486139	4.76044384066376	3.95017233942747	3.76315178454638	3.80923062989407	3.1223524133215
URA2	P07259	Protein URA2 OS=Saccharomyces cerevisiae (strain ATCC 204508 / S288c) GN=URA2 PE=1 SV=5	1	1	3	3	15	6.59485	7753760	6915340	4479280	47316000	44866100	41977400	42021000	34734600	61251500	7213791.55543047	7249292.76858211	4592771.87460113	44020934.5190911	47032755.3358882	43040984.7316714	39094675.9959998	36411989.0850763	62803434.1405607	6475654.31184039	8216561.18087943	4513987.50527395	38232710.6384803	47307586.8965626	66483600.5336039	50785939.1780388	32091561.9144421	40651121.5939219	1	1	1	5.90406911755215	5.75758956272985	14.7283528046826	7.84259577988581	3.90571690613362	9.00559018969965
UBA1	P22515	Ubiquitin-activating enzyme E1 1 OS=Saccharomyces cerevisiae (strain ATCC 204508 / S288c) GN=UBA1 PE=1 SV=2	1	1	3	3	2	5.83929	704402	1002430	844526	5978010	4549990	2862620	3718780	4303350	5890460	714720.640544322	943348.098564509	884462.364429548	6065580.64341151	4281819.59337564	2997988.99461155	3773255.64612738	4049716.22951985	6169010.99454331	641588.235831007	1069218.42090802	869290.304619569	5268029.68013648	4306840.01059274	4630867.62453268	4901647.77851148	3569201.30926933	3993049.4165677	1	1	1	8.21092000434382	4.0280263848571	5.32718195512293	7.63986542266116	3.33814049540808	4.59345904969594
BRN1	P38170	Condensin complex subunit 2 OS=Saccharomyces cerevisiae (strain ATCC 204508 / S288c) GN=BRN1 PE=1 SV=3	1	1	3	3	6	5.84866	1982950	2031930	1754680	11648700	11041500	4210530	10990100	14046300	14613600	1847100.53301806	1761103.50820007	2173416.7822444	10850661.882028	9569829.85919351	5215330.75212774	10237181.7584517	12174134.0534519	18100989.0629669	1658099.54988731	1996086.4022076	2136134.00941148	9423930.23918311	9625750.27586501	8055902.26470692	13298611.0485339	10729624.6798886	11716325.9850099	1	1	1	5.68357324493792	4.82231143161903	3.77125322157404	8.02039361836729	5.37533078128381	5.48482723152647
CPA2	P03965	Carbamoyl-phosphate synthase arginine-specific large chain OS=Saccharomyces cerevisiae (strain ATCC 204508 / S288c) GN=CPA2 PE=1 SV=1	1	1	3	3	2	5.93697	3395080	1761710	671012	4479120	4090330	2533750	7004260	7919130	10424600	2595350.30398824	1658155.67486774	932595.751438849	3424038.74241543	3849898.05449351	3521493.63231683	5354368.17989934	7453638.99252167	14488470.6539517	2329786.11283896	1879402.30652864	916598.011921135	2973818.79516755	3872394.57810132	5439503.2407405	6955592.02866958	6569235.1125757	9378031.47747571	1	1	1	1.27643425238886	2.06043940919379	5.93444800228142	2.98550669108154	3.49538525612935	10.2313460813862
CDC12	P32468	Cell division control protein 12 OS=Saccharomyces cerevisiae (strain ATCC 204508 / S288c) GN=CDC12 PE=1 SV=1	1	1	3	3	5	6.44737	2369610	1750810	1691350	13486100	14070100	3862480	8007990	20512700	13352900	2267631.7031597	1335500.0590287	2317036.8909572	12905713.5612957	10732529.1610967	5291340.43845708	7663358.95045423	15646878.9079558	18292583.9721302	2035600.68285823	1513694.96202941	2277290.4600118	11208767.318607	10795243.7037227	8173311.23325419	9955086.5083796	13790314.5601085	11840340.6675788	1	1	1	5.50636842136865	7.13171674248655	3.5890508377275	4.89049084735099	9.11036563246523	5.19931070519543
RTG2	P32608	Retrograde regulation protein 2 OS=Saccharomyces cerevisiae (strain ATCC 204508 / S288c) GN=RTG2 PE=1 SV=2	1	1	3	3	3	5.79359	917720	1040320	1484420	3441080	4022660	1669290	2723110	5166680	4115320	1036158.4360217	863791.691736025	1583429.57229138	3885176.38389219	3340068.71604779	1780630.24664871	3074547.13716062	4289963.91289092	4389808.40155898	930135.531698537	979046.854535343	1556267.43499543	3374322.37837626	3359586.09901708	2750464.71994733	3993990.48412197	3780942.65049872	2841415.24341481	1	1	1	3.62777494610312	3.4314865355566	1.76734708835915	4.29398764804574	3.86186078121171	1.82578853706025
ACS1	Q01574	Acetyl-coenzyme A synthetase 1 OS=Saccharomyces cerevisiae (strain ATCC 204508 / S288c) GN=ACS1 PE=1 SV=2	1	1	3	3	12	7.25762	15361300	13326000	10287700	110981000	94968800	39216200	48472300	83330300	86306200	14338086.5321833	11467230.553417	12808442.6986929	103588575.27867	81722131.5459511	48825145.6166569	45243568.6962657	71707021.0254691	107453368.317693	12870969.6090095	12997295.656998	12588726.7825464	89967922.4747995	82199667.2717238	75418150.8023038	58773658.2915042	63198698.0871144	69551928.1856903	1	1	1	6.98998795023364	6.32436696378958	5.99092760571046	4.56637379132367	4.86244983225315	5.5249374608813
TOR2	P32600	Serine/threonine-protein kinase TOR2 OS=Saccharomyces cerevisiae (strain ATCC 204508 / S288c) GN=TOR2 PE=1 SV=3	1	1	3	3	3	5.62532	930225	552670	299580	4922890	7841810	2391040	1533500	2241560	2133400	814061.043129686	434064.868729277	435868.119630654	4308132.94483883	6158927.0780935	3478797.34548928	1342000.70911809	1760512.5068283	3103949.01669015	730763.824202087	491981.861436694	428391.241646693	3741665.23431463	6194916.19948058	5373552.0805752	1743326.03235113	1551620.70333543	2009110.0212195	1	1	1	5.1202113602163	12.5917573086741	12.5435619550012	2.38562169419736	3.15381688829821	4.6898951843569
PET127	P32606	Putative mitochondrial translation system component PET127 OS=Saccharomyces cerevisiae (strain ATCC 204508 / S288c) GN=PET127 PE=1 SV=2	1	1	3	3	3	5.61464	1858440	1671410	1365310	8168940	8216790	2856610	4393270	5940930	7144120	1724868.17894479	1450478.19393368	1695101.45796016	7581813.05918363	7130670.94197848	3546625.87677785	4077512.12011836	5155640.69658934	8869786.51576735	1548374.38460927	1644014.55458393	1666023.70209568	6584895.75411224	7172338.35885944	5478323.96270299	5296892.1535822	4543903.44445708	5741195.12887772	1	1	1	4.25278008959955	4.36269760438624	3.28826291955621	3.42093760154711	2.76390706626503	3.446046488808
RPL24B	P24000	60S ribosomal protein L24-B OS=Saccharomyces cerevisiae (strain ATCC 204508 / S288c) GN=RPL24B PE=1 SV=1	1	1	3	3	2	6.54704	9465100	6852680	7791510	47071200	43739200	11342100	26082600	29860300	33597100	7900935.19160058	6240447.19548921	10249745.4274138	39292400.5653262	39831448.1302121	14920552.9624258	21772293.1853273	27192518.1668291	44197045.5148443	7092487.30683718	7073106.00007864	10073921.3823031	34125922.0758676	40064199.5175244	23047151.1996904	28283297.6436381	23966017.8498199	28607662.8754873	1	1	1	4.81155913285459	5.66430073535997	2.28780336127871	3.98778262406941	3.38833008434392	2.83977428350221
RNR1	P21524	Ribonucleoside-diphosphate reductase large chain 1 OS=Saccharomyces cerevisiae (strain ATCC 204508 / S288c) GN=RNR1 PE=1 SV=2	1	1	3	3	4	6.23952	3645750	2874330	1442120	15805200	14815900	7585370	7412050	18650900	15176700	3516640.26306628	2254574.58907646	1906041.53445863	15245478.3476144	11621334.9386807	10025538.9802766	7149561.3966565	14629442.4103726	20058955.2575502	3156806.86193006	2555401.00798376	1873345.31433194	13240881.1529608	11689243.1357554	15486028.7898647	9287637.79184166	12893600.9452627	12983669.4502519	1	1	1	4.19439063968119	4.5743282949467	8.26651054207121	2.94209883532857	5.0456272440136	6.93074007814841
PEA2	P40091	Protein PEA2 OS=Saccharomyces cerevisiae (strain ATCC 204508 / S288c) GN=PEA2 PE=1 SV=1	1	1	3	3	4	6.35709	21235900	14748400	2892960	2918430	3732450	5279750	2008370	3557020	4411110	20860047.1805182	12456681.0367906	3486907.10756069	2866776.8963425	3152473.43005134	6363723.59145774	1972823.98937353	3004303.08246895	5316745.06776175	18725583.2708433	14118767.8738913	3427092.73295811	2489830.18512266	3170894.61729794	9829776.42817337	2562797.01981811	2647830.58556707	3441398.59851827	1	1	1	0.132964092445625	0.224587205174017	2.86825516381308	0.136860731265366	0.187539777494571	1.00417434445896
IRR1	P40541	Cohesin subunit SCC3 OS=Saccharomyces cerevisiae (strain ATCC 204508 / S288c) GN=IRR1 PE=1 SV=1	1	1	3	3	11	6.66578	2890070	2943190	2114710	43171800	33552800	10465200	18317500	35671200	27673100	2619621.40298404	2309502.54229692	2973175.22583107	39131845.002144	26328669.5392347	14713541.5131944	16603374.6757553	27990964.5951441	38906977.9506153	2351573.71865728	2617657.96222519	2922173.40351944	33986477.6398146	26482518.6873076	22727389.3126802	21568614.0107512	24669725.4371688	25183531.9702849	1	1	1	14.4526524387339	10.1168751110614	7.7775635372314	9.1719914368947	9.42435023718601	8.61808267091682
RPN1	P38764	26S proteasome regulatory subunit RPN1 OS=Saccharomyces cerevisiae (strain ATCC 204508 / S288c) GN=RPN1 PE=1 SV=3	1	1	3	3	4	5.72456	1551710	1393730	863319	7543090	6242500	4013830	4279880	7649340	7168260	1481387.2174471	1210356.87420586	1041306.24330837	7201240.63520444	5421173.96284078	4841346.29097524	4085917.80951821	6642915.95369107	8646113.3041873	1329807.14073227	1371854.00356746	1023443.68494595	6254364.03046899	5452852.09205635	7478224.18238501	5307811.56446705	5854707.58332409	5596416.94842196	1	1	1	4.70321134463526	3.97480495583087	7.30692298206906	3.99141454567934	4.26773371517605	5.46822168209238
SEC8	P32855	Exocyst complex component SEC8 OS=Saccharomyces cerevisiae (strain ATCC 204508 / S288c) GN=SEC8 PE=1 SV=1	1	1	3	3	2	5.47118	1184090	822502	1466360	3928350	4712360	2056730	3293270	5528250	3989410	1196528.56094187	743181.736068265	1605994.98017806	3969616.30651047	4257910.48019172	2252583.30531494	3327864.95443169	4995117.86283727	4369303.87754177	1074096.09431666	842343.991041936	1578445.75606885	3447659.4659022	4282791.18671478	3479470.77820995	4323062.99675665	4402427.2826907	2828143.16824159	1	1	1	3.20982404101897	5.08437316851657	2.2043651261578	4.0248382054745	5.22640076917403	1.79172654959341
GUS1	P46655	Glutamate--tRNA ligase, cytoplasmic OS=Saccharomyces cerevisiae (strain ATCC 204508 / S288c) GN=GUS1 PE=1 SV=3	1	1	3	3	5	6.20945	1741550	1681940	937875	9816300	8383580	4746740	8580730	12911700	12254700	1598197.50740841	1436260.41134371	1196817.04921905	9008289.27792665	7158997.38357663	6057288.40219649	7874422.9552666	11025698.6296459	15638154.224246	1434665.04410291	1627899.70252371	1176286.85982644	7823807.49234951	7200830.3234021	9356438.8677227	10229269.205588	9717455.68187808	10122193.4369311	1	1	1	5.45340358330239	4.42338696434353	7.95421524057766	7.13007488935115	5.96932087819245	8.6052082894343
POL30	P15873	Proliferating cell nuclear antigen OS=Saccharomyces cerevisiae (strain ATCC 204508 / S288c) GN=POL30 PE=1 SV=1	1	1	3	3	2	5.82849	702552	705126	414653	5895200	4589980	2272880	2516050	3181780	4021390	627046.684294175	631835.953750069	518472.592925343	5261625.63518575	4112902.36212214	2841956.97850529	2245642.75671887	2851069.17192515	5028253.74581649	562885.347278601	716141.41351392	509578.718515286	4569785.09419926	4136935.72710387	4389851.52571586	2917202.24180909	2512778.48731123	3254665.24599267	1	1	1	8.11850071474225	5.77670226723099	8.61466808995905	5.18258692629499	3.50877416093237	6.3869724690927
DST1	P07273	Transcription elongation factor S-II OS=Saccharomyces cerevisiae (strain ATCC 204508 / S288c) GN=DST1 PE=1 SV=4	1	1	3	3	7	6.8048	3486220	4007220	3780330	39414800	43843300	9329990	21891600	35408800	29152600	3354418.91315873	3026335.1679453	5202275.72384112	37924672.1602103	33111364.1548944	12839403.0364228	21063959.554849	26741455.8458836	40118154.5703286	3011184.49733448	3430137.09820609	5113035.93071411	32938033.5197501	33304847.3523333	19832486.3588764	27363136.8350689	23568475.8653357	25967496.8714634	1	1	1	10.9385637276318	9.70947994170591	3.87880832985003	9.08716714611507	6.87100112635781	5.07868460604319
SMC5	Q08204	Structural maintenance of chromosomes protein 5 OS=Saccharomyces cerevisiae (strain ATCC 204508 / S288c) GN=SMC5 PE=1 SV=1	1	1	3	3	4	5.72308	2214670	2157310	1736920	4987490	6488880	2887030	3589890	6443480	4391100	2272912.25078747	1683485.35449137	2168749.45613905	5118652.94679569	5063683.21986733	3604797.42438175	3684298.3198307	5028254.73017698	5482806.19536434	2040340.90868149	1908111.70880601	2131546.7465781	4445611.59620021	5093272.3849532	5568179.10791932	4786087.76304527	4431632.32906699	3548885.89093429	1	1	1	2.1788572572772	2.66927369160178	2.612271636481	2.34572945270119	2.32252247529053	1.66493458172172
RPL8A	P17076	60S ribosomal protein L8-A OS=Saccharomyces cerevisiae (strain ATCC 204508 / S288c) GN=RPL8A PE=1 SV=4	1	1	3	3	2	6.81874	1112400	1047720	2250670	12222400	14363600	4317320	5064110	6173800	6246670	1134065.52451519	966589.869294736	2392972.17852215	12460448.1003546	13251355.5593115	4590289.40083498	5162740.52800486	5695732.19471982	6641625.61299922	1018024.46706503	1095561.32596829	2351923.15430545	10822048.9149327	13328788.6312931	7090427.15359139	6706658.12588089	5019910.94053813	4298961.26016079	1	1	1	10.6304408833441	12.1661730068034	3.01473589416032	6.58791447833882	4.58204467568385	1.82784937181773
SHS1	Q07657	Seventh homolog of septin 1 OS=Saccharomyces cerevisiae (strain ATCC 204508 / S288c) GN=SHS1 PE=1 SV=1	1	1	3	3	2	5.76927	1022180	903589	737981	4589800	5409660	1723400	3390400	8365850	6299850	1051965.83292092	678816.240665512	954530.11891351	4723544.56156493	4063977.1671397	2229105.09475927	3489194.62319267	6284798.56103999	8148443.61797564	944325.467338187	769390.249511954	938156.117444348	4102455.21552833	4087724.64226451	3443204.9729186	4532638.30430356	5539082.24211988	5274287.5743734	1	1	1	4.34432338999827	5.31294053291872	3.6701833616971	4.79986875402176	7.19931432148182	5.62197216039182
RIM1	P32445	Single-stranded DNA-binding protein RIM1, mitochondrial OS=Saccharomyces cerevisiae (strain ATCC 204508 / S288c) GN=RIM1 PE=1 SV=1	1	1	3	3	3	6.999	1399300	655759	1157500	9984850	12378600	2276800	12748800	31099300	17672400	1253161.03710153	522827.878467406	1621102.49045308	8942060.30251068	9869292.18874102	3188705.09741994	11417351.1254198	24795055.8678133	24750558.6628795	1124933.76208341	592588.46174853	1593294.11224225	7766286.83131347	9926962.48586932	4925458.77465357	14831710.0745179	21853023.9777564	16020429.1929381	1	1	1	6.90377255362138	16.751865968801	3.09136821432293	13.184518568497	36.8772350262701	10.0549101825227
ARO4	P32449	Phospho-2-dehydro-3-deoxyheptonate aldolase, tyrosine-inhibited OS=Saccharomyces cerevisiae (strain ATCC 204508 / S288c) GN=ARO4 PE=1 SV=2	1	1	3	3	2	5.99598	1402020	1143870	1028990	9230060	8330540	3145310	6826570	9727680	10136900	1262636.22009012	1013759.09807928	1289225.90947087	8312440.67103536	7382972.46794944	3940772.16038818	6147896.99218314	8621193.05795573	12700564.7496237	1133439.41533164	1149024.31422595	1267110.53928244	7219454.61510818	7426114.18548847	6087145.16497606	7986425.63887239	7598254.24942624	8220763.86448723	1	1	1	6.36951081588758	6.46297392800703	4.80395748931516	7.046186616455	6.61278804578202	6.48780324180919
GCV2	P49095	Glycine dehydrogenase (decarboxylating), mitochondrial OS=Saccharomyces cerevisiae (strain ATCC 204508 / S288c) GN=GCV2 PE=1 SV=1	1	1	3	3	5	5.74985	2791910	1486560	1220700	10562600	8491040	3503870	5426240	7899630	10367900	2296952.45075093	1431880.43685642	1540401.88379748	8690032.97251766	8178717.35050408	4421535.14260792	4464261.12101133	7609060.95643909	13083257.7136266	2061921.24176356	1622935.31089348	1513977.84310074	7547398.06655013	8226508.92974927	6829759.54195897	5799298.4464116	6706215.6429792	8468471.62801493	1	1	1	3.66037165420287	5.0689074755668	4.51113572968221	2.8125703004308	4.13215215539751	5.5935241500436
REC8	Q12188	Meiotic recombination protein REC8 OS=Saccharomyces cerevisiae (strain ATCC 204508 / S288c) GN=REC8 PE=1 SV=1	1	1	3	3	8	6.52365	2697910	2544300	1874710	30829400	25554700	9634510	19686000	23963700	21185400	2282875.75013007	2188813.77049789	2575364.97295306	26086744.7954379	21984231.1287752	13235316.1745369	16657594.959454	20615523.5436389	29103241.086888	2049284.91225896	2480865.76621546	2531187.18430577	22656651.3446305	22112693.9523585	20444036.7470581	21639048.8707413	18169409.7692257	18837813.7022323	1	1	1	11.0558815951344	8.91329722610958	8.07685692856626	10.5593169311378	7.32381816729368	7.44228392867711
IST1	P53843	Vacuolar protein sorting-associated protein IST1 OS=Saccharomyces cerevisiae (strain ATCC 204508 / S288c) GN=IST1 PE=1 SV=1	1	1	3	3	3	5.76556	3740010	2143770	973722	5064100	7057830	2987910	3876540	6208880	5282240	3230724.66943936	1705784.87541176	1416647.26559189	4374510.44208649	5615872.81621975	4347046.21168531	3348663.08113306	4940368.41510357	7685017.74859773	2900147.02743584	1933386.64027805	1392346.11055393	3799314.88834631	5648688.65019776	6714699.62038635	4350080.80342118	4354174.07445144	4974323.38254772	1	1	1	1.31004216420899	2.92165495122352	4.82257936405981	1.49995181701781	2.25209690795487	3.57261987148348
MLS1	P30952	Malate synthase 1, glyoxysomal OS=Saccharomyces cerevisiae (strain ATCC 204508 / S288c) GN=MLS1 PE=1 SV=1	1	1	3	3	9	7.18432	22392400	15591900	13147000	114908000	85442300	48172800	60284200	82328500	91137500	19305081.7565316	15088548.2114061	15758223.180711	99065233.4934858	82683974.5536735	57740757.1035029	51972607.2072266	79670697.0556985	109238994.837761	17329726.6709916	17101803.3713534	15487906.7554874	86039345.7764358	83167130.7202018	89189721.2321993	67515015.8251824	70217452.3164846	70707720.4091882	1	1	1	4.96484147787847	4.86306203587348	5.75866853024532	3.89590771435515	4.10585075689172	4.56535034239771
TRM1	P15565|P15565-2	tRNA (guanine(26)-N(2))-dimethyltransferase, mitochondrial OS=Saccharomyces cerevisiae (strain ATCC 204508 / S288c) GN=TRM1 PE=1 SV=1|Isoform 2 of tRNA (guanine(26)-N(2))-dimethyltransferase, mitochondrial OS=Saccharomyces cerevisiae (strain ATCC 204508 / S288c) GN=TRM1	1	1	3	3	2	5.84309	826271	889297	575890	3073120	5351580	1314530	2363440	3522250	2981140	830796.263129124	634918.594062408	802225.189731185	3089950.64833133	3820790.63531362	1831164.07414148	2376383.92262333	2514730.19467772	4152781.95856019	745786.645240958	719635.368515261	788463.825710325	2683659.27064997	3843117.07240655	2828522.19984487	3087041.55446559	2216347.46599689	2687993.84397742	1	1	1	3.59842763044235	5.34036713667312	3.58738360291503	4.13930924368884	3.07982009079072	3.40915303445382
ATP1	P07251	ATP synthase subunit alpha, mitochondrial OS=Saccharomyces cerevisiae (strain ATCC 204508 / S288c) GN=ATP1 PE=1 SV=5	1	1	3	3	16	7.31594	10346700	7882370	7032400	67158100	51279800	36119300	48107700	62739100	66773400	9305303.33549972	7772784.68443999	7929669.136584	60398628.7353285	50566878.2436178	40727788.3005828	43265653.9063875	61866864.3562214	75293067.6760109	8353156.20149162	8809902.28209466	7793643.66025804	52456934.8794118	50862361.125003	62910503.206974	56204248.0672482	54526115.1018471	48735354.8601599	1	1	1	6.27989392441202	5.77331728507094	8.07202714794008	6.7285043774486	6.18918500522606	6.25321826152702
TIF34	P40217	Eukaryotic translation initiation factor 3 subunit I OS=Saccharomyces cerevisiae (strain ATCC 204508 / S288c) GN=TIF34 PE=1 SV=1	1	1	3	3	2	6.04386	578251	2042160	571824	3582350	5011750	2007060	3070210	10079400	5095370	780759.373017223	1089273.13898345	793989.09218464	4836919.15781944	2673230.62556328	2786843.06248095	4145423.41410773	5376277.90039459	7075023.43491153	700869.682959136	1234614.14442202	780369.01011042	4200922.41482128	2688851.4017568	4304719.37551883	5385112.32060438	4738361.16743403	4579489.03381195	1	1	1	5.99387092488378	2.17788805830957	5.51626130682678	7.68347162323806	3.83792878839265	5.86836352351302
RPS20	P38701	40S ribosomal protein S20 OS=Saccharomyces cerevisiae (strain ATCC 204508 / S288c) GN=RPS20 PE=1 SV=3	1	1	3	3	6	7.24468	6911600	4799000	3806270	33811900	40116600	20007400	26421700	44942100	39775800	6629669.49642393	4113620.89626165	4629273.01119742	32432681.5854703	34387264.8566305	24333459.4876956	25343934.622036	38523601.1006211	48376241.6851107	5951301.41073674	4662498.65304993	4549862.50168628	28168173.7072049	34588203.6619457	37586872.3791108	32923038.481726	33952622.7748582	31312753.9904433	1	1	1	4.7331115941106	7.41838362555238	8.26110071791847	5.53207377840577	7.28206596963806	6.88213192790729
PWP1	P21304	Periodic tryptophan protein 1 OS=Saccharomyces cerevisiae (strain ATCC 204508 / S288c) GN=PWP1 PE=1 SV=1	1	1	3	3	2	5.53725	1868950	1630220	691728	7075640	6619230	3670300	3374160	4985170	5740660	1685109.6041967	1381047.11606464	905612.912413035	6379640.39692787	5607506.04339816	4805170.63416482	3042258.71323274	4223205.85662791	7515693.77236863	1512684.02898674	1565319.33321865	890078.036284436	5540794.35018628	5640272.98691216	7422345.16541042	3952046.20674969	3722105.70284264	4864724.12829276	1	1	1	3.66288943626764	3.60327306206235	8.33898249685436	2.61260523084715	2.3778571080376	5.46550294466335
DED81	P38707	Asparagine--tRNA ligase, cytoplasmic OS=Saccharomyces cerevisiae (strain ATCC 204508 / S288c) GN=DED81 PE=1 SV=1	1	1	3	3	7	6.39461	2171170	1645860	1382760	12548300	10836900	4363620	12049400	16863800	16859300	1887722.24700191	1473332.39063373	1776620.61516699	10910110.7108398	9700919.75262702	5606538.55242775	10476342.4526983	15096048.7338954	21661445.180136	1694564.72569571	1669918.17186363	1746144.48037929	9475562.26141503	9757606.18098002	8660184.51528555	13609292.7503858	13304842.5746616	14020921.8487477	1	1	1	5.59173817189236	5.84316426121077	4.95960363681042	8.0311436583211	7.96736199344029	8.02964588915469
YHR020W	P38708	Putative proline--tRNA ligase YHR020W OS=Saccharomyces cerevisiae (strain ATCC 204508 / S288c) GN=YHR020W PE=1 SV=1	1	1	3	3	4	6.19176	2764460	2900180	1697300	6114090	6567230	4327220	6096520	12181900	10743300	2936952.281038	2350781.02594443	1970991.75651449	6495587.0484549	5323159.14081645	5024989.65923799	6476920.74415756	9874207.59399503	12475670.6167219	2636434.32946927	2664444.20705912	1937181.38083597	5641495.41039235	5354264.52947465	7761890.37664943	8413843.94661368	8702593.63250821	8075195.41162384	1	1	1	2.13982019098045	2.00952398075711	4.00679588056946	3.19137247325536	3.26619473188884	4.16852830174274
SPT15	P13393	TATA-box-binding protein OS=Saccharomyces cerevisiae (strain ATCC 204508 / S288c) GN=SPT15 PE=1 SV=3	1	1	3	3	4	6.90122	2196180	1198280	1424410	10365400	10022600	2298580	13498400	18798400	17976900	1766222.10461985	1067975.42612766	1987259.95579763	8336110.24744174	8932712.30923246	3206854.76035504	10855746.0941273	16754205.4031764	25080400.6566779	1585496.84996629	1210474.69161211	1953170.5155682	7240011.92665928	8984909.78836101	4953493.79634091	14102157.0539425	14766252.3672369	16233927.8205238	1	1	1	4.5663994392756	7.42263332775252	2.53612972183325	8.89447182076858	12.1987287049936	8.31157735135128
CCT8	P47079	T-complex protein 1 subunit theta OS=Saccharomyces cerevisiae (strain ATCC 204508 / S288c) GN=CCT8 PE=1 SV=1	1	1	3	3	2	5.94489	1204950	805318	553578	6338060	5400610	2996550	4063280	6369700	6210030	1052645.76794353	730642.509504729	698438.336921663	5536936.83221061	4899822.48410731	3780687.45236012	3549686.29069222	5779050.75112224	7835071.16509984	944935.829327042	828131.663645431	686457.331683327	4808896.1772868	4928454.14412207	5839869.04324169	4611220.0054724	5093343.41919682	5071449.2764305	1	1	1	5.08912460300248	5.95129296521165	8.50725715015848	4.87992926329864	6.1504029404889	7.38785798090949
ARP7	Q12406	Actin-related protein 7 OS=Saccharomyces cerevisiae (strain ATCC 204508 / S288c) GN=ARP7 PE=1 SV=1	1	1	3	3	3	6.07565	6446040	4997430	4504640	15547900	19429100	7882660	8605070	14696300	13531300	6387990.73604699	4187182.70294828	5425173.30061984	15407884.7113864	16279005.6997001	9493499.27405163	8527577.7753529	12313547.7950344	16296451.5438919	5734351.96124274	4745875.7636884	5332109.9243734	13381933.0315675	16374130.565567	14664209.4119579	11077749.9800582	10852496.4271382	10548293.1359696	1	1	1	2.33364347392925	3.45018103736482	2.75017012401168	1.93182247182077	2.28672155941643	1.97825875414773
LPX1	Q12405	Peroxisomal membrane protein LPX1 OS=Saccharomyces cerevisiae (strain ATCC 204508 / S288c) GN=LPX1 PE=1 SV=1	1	1	3	3	3	5.89417	1163030	1218710	851076	8723580	11779200	3159390	4806240	10684700	7032430	1188986.25972524	850335.867994024	1193142.46138036	8918271.02965007	8218752.82575444	4429219.43640815	4913504.65675162	7455082.545278	9858920.75406321	1067325.54445819	963795.628995877	1172675.30583601	7745625.56195343	8266778.34860056	6841629.1476983	6382888.26525467	6570507.38206223	6381437.4459409	1	1	1	7.25704130494256	8.57731462967231	5.8342058655536	5.98026375213835	6.81732432103647	5.44177694727829
VTC4	P47075	Vacuolar transporter chaperone 4 OS=Saccharomyces cerevisiae (strain ATCC 204508 / S288c) GN=VTC4 PE=1 SV=2	1	1	3	3	3	5.68955	999241	612146	474810	5632290	3714470	1720950	2205440	4489920	3412840	828307.791472922	541580.716763745	647426.063919462	4668813.32014502	3286283.54183059	2346597.34357364	1828170.7172004	3972343.34915507	4653569.99217982	743552.801625357	613843.479044118	636320.122774484	4054920.47463852	3305486.6361033	3624690.31263995	2374885.18539746	3501009.02856411	3012141.64777252	1	1	1	5.45343984418421	5.38490144303664	5.69633142644549	3.19396978964522	5.70342301919686	4.73368912904871
VPS33	P20795	Vacuolar protein sorting-associated protein 33 OS=Saccharomyces cerevisiae (strain ATCC 204508 / S288c) GN=VPS33 PE=1 SV=1	1	1	3	3	2	5.59498	613079	756130	524147	3084260	4886050	2115110	2535980	4920310	3722630	699162.698508455	553027.948853848	628406.52236491	3517327.3664596	3573621.21526371	2535832.35145721	2892062.23041968	3598678.72855868	4463108.57898887	627622.230069159	626818.107855866	617626.842272558	3054841.08621854	3594503.34068537	3916993.67766606	3756933.46450111	3171681.19977982	2888860.64932828	1	1	1	4.86732454629901	5.7345237727432	6.3420068714201	5.98597896076295	5.0599706039589	4.6773560532096
BDP1	P46678	Transcription factor TFIIIB component B'' OS=Saccharomyces cerevisiae (strain ATCC 204508 / S288c) GN=BDP1 PE=1 SV=1	1	1	3	3	12	7.40508	2374730	4087270	3502240	46171200	39343000	7553790	75823700	83720200	88337700	2175891.63147839	3189158.63802801	4898691.44742419	42305242.1518721	30698013.1716123	10565719.7875184	69474910.5362412	65324042.4555834	123560674.161429	1953247.73625771	3614685.99784714	4814659.33636984	36742611.1997215	30877394.1755383	16320423.3844232	90251383.1104331	57573085.2842697	79977791.951973	1	1	1	18.8110348306958	8.54220648596545	3.38973585548183	46.2058045352448	15.9275481517785	16.6113085816524
TAF1	P46677	Transcription initiation factor TFIID subunit 1 OS=Saccharomyces cerevisiae (strain ATCC 204508 / S288c) GN=TAF1 PE=1 SV=1	1	1	3	3	7	6.14189	4858370	3960760	3015190	16110500	19860700	5525980	11028200	21769700	15724900	4592149.54973036	2979409.53124412	4240700.2132622	15227705.0370661	14939849.6443056	7771989.34875835	10423896.0112829	16375860.1057184	22116213.8318072	4122266.74472469	3376950.2043648	4167955.27819256	13225444.8191641	15027149.275481	12005065.3681737	13541162.2002286	14432799.2424971	14315282.4360177	1	1	1	3.20829428034681	4.44991734141002	2.88032489959433	3.28488257523785	4.27391532864248	3.43460557528476
RPL29	P05747	60S ribosomal protein L29 OS=Saccharomyces cerevisiae (strain ATCC 204508 / S288c) GN=RPL29 PE=1 SV=3	1	1	3	3	2	6.08376	4452410	3257410	3780420	75872200	54985700	14357600	48777800	61969400	67433300	3605188.75034771	3008884.17264487	5054452.8522959	61434953.6327811	50790536.7920524	19196230.1204955	39496177.5368195	57241411.6885192	90158880.6335606	3236294.79682045	3410357.6279694	4967748.81143894	53356995.5065795	51087326.6015026	29651610.041883	51307509.7579828	50449490.7702	58357630.7499996	1	1	1	16.4870627851953	14.9800496530099	5.96882233127529	15.8537812465016	14.7930206370288	11.7472990211628
RPL15A	P05748	60S ribosomal protein L15-A OS=Saccharomyces cerevisiae (strain ATCC 204508 / S288c) GN=RPL15A PE=1 SV=3	1	1	3	3	7	8.06572	5798590	5282060	4092640	202503000	183340000	26690100	70393900	87261900	110245000	4692839.97787638	4243438.34154169	6294708.67653901	163887112.908466	147289501.735735	41050863.0242812	56970282.1062761	70103424.0837435	169562961.326929	4212654.21990674	4809637.55549732	6186729.29791537	142337927.026241	148150174.331756	63409543.1570768	74007245.4443947	61785374.2936528	109753943.443592	1	1	1	33.788181891034	30.8027731034376	10.2492836042532	17.5678424055495	12.8461601483948	17.7402207464571
RPL22A	P05749	60S ribosomal protein L22-A OS=Saccharomyces cerevisiae (strain ATCC 204508 / S288c) GN=RPL22A PE=1 SV=3	1	1	3	3	2	6.49231	932799	687013	494572	2111940	2913360	908637	1481590	3276700	2879210	932391.881211477	524295.341128096	648347.843055848	2111018.24680962	2223336.49440251	1191156.87720036	1480943.36216496	2500620.14004747	3774434.44676372	836986.68855297	594251.726996206	637226.089719474	1833444.71589579	2236328.35580416	1839929.97582091	1923819.48694826	2203911.62540809	2443098.78501658	1	1	1	2.19053031663569	3.76326774363491	2.88740527970363	2.29850667072647	3.70871724100544	3.83395913072565
XRN1	P22147	5'-3' exoribonuclease 1 OS=Saccharomyces cerevisiae (strain ATCC 204508 / S288c) GN=XRN1 PE=1 SV=1	1	1	3	3	7	5.99753	6057480	2860760	2275220	13277800	15318200	7124630	9845300	19006100	15621000	5366761.25666514	2492240.85023575	2947776.30907239	11763766.8822263	13344930.6450318	9230674.62702789	8722665.96014271	16557760.4635361	20238576.3680083	4817617.80962181	2824778.923566	2897210.17956089	10216972.9048265	13422910.5143819	14258235.2235873	11331179.2881334	14593116.4001653	13099933.7867804	1	1	1	2.12075206223727	4.75184461424572	4.9213672256765	2.35202951664257	5.16610920536855	4.52156832776485
GAS1	P22146	1,3-beta-glucanosyltransferase GAS1 OS=Saccharomyces cerevisiae (strain ATCC 204508 / S288c) GN=GAS1 PE=1 SV=2	1	1	3	3	3	6.13597	3809870	2309490	1471640	14877600	9896830	7684180	7354520	11111800	11143600	3156956.93345654	2257398.18651595	1816983.55887044	12327964.5954305	9673601.57188672	9487394.14761836	6094145.70739809	10861167.257242	13758621.6646929	2833927.43210634	2558601.35619045	1785815.0384928	10706985.3988246	9730128.36897437	14654779.0796938	7916600.03192493	9572446.61049699	8905618.13872172	1	1	1	3.7781438146659	3.80290909540583	8.20621327730681	2.7935083807142	3.74128098827774	4.98686479101326
CAD1	P24813	AP-1-like transcription activator YAP2 OS=Saccharomyces cerevisiae (strain ATCC 204508 / S288c) GN=CAD1 PE=1 SV=2	1	1	3	3	3	5.69242	892016	680774	725586	6518850	7489060	1818550	7503740	12916800	11716900	832087.940351148	553619.797597012	956497.104841027	6080895.9367972	6090261.79230093	2397286.89639636	6999618.34936877	10504214.6168935	15445696.2065307	746946.15409397	627488.926591331	940089.361712145	5281331.19648899	6125849.67443414	3702988.33491111	9092854.27501437	9257847.81910706	9997620.08537907	1	1	1	7.07056481587368	9.76248251536679	3.93897483125116	12.173373174461	14.7538026995917	10.6347550483614
SRM1	P21827	Guanine nucleotide exchange factor SRM1 OS=Saccharomyces cerevisiae (strain ATCC 204508 / S288c) GN=SRM1 PE=1 SV=1	1	1	3	3	4	6.32175	517994	1168120	784572	6484640	7398460	2051060	7247390	17402000	12532600	621030.823092704	763245.019395366	1001538.98584172	7774532.74875747	4834124.70139698	2618263.90987764	8689005.23360085	11370398.4415284	15998388.2855365	557485.04741834	865084.305195182	984358.594672646	6752275.12045939	4862372.46248798	4044322.24218548	11287452.321039	10021255.4915803	10355364.1039207	1	1	1	12.1120291059438	5.6206920334671	4.10858630591877	20.2470942912462	11.5841374434822	10.519910284691
NOP1	P15646	rRNA 2'-O-methyltransferase fibrillarin OS=Saccharomyces cerevisiae (strain ATCC 204508 / S288c) GN=NOP1 PE=1 SV=1	1	1	3	3	6	6.68986	5068200	3699870	4804040	25404000	23807900	6477010	21789800	36375300	28755400	4530227.66352911	3163863.45994144	6285054.72756908	22707451.0801257	20358808.5170397	8473776.72147031	19476886.2205056	31105547.6312432	37620266.0080141	4066680.89555019	3586015.70062445	6177240.95270325	19721694.1432123	20477773.3337564	13089086.833709	25301449.206879	27414750.8217231	24350674.908393	1	1	1	4.84957995223869	5.71045278195254	2.11892120348341	6.22164606880371	7.64490540767829	3.94199855483001
TCP1	P12612	T-complex protein 1 subunit alpha OS=Saccharomyces cerevisiae (strain ATCC 204508 / S288c) GN=TCP1 PE=1 SV=2	1	1	3	3	4	5.88602	1997120	1626470	1254150	7728240	7817130	6150740	6137690	9208210	7762300	1943068.95066567	1474587.25652385	1421808.19209901	7519079.06750343	7087152.10276876	6972987.69642473	5971576.50407145	8348330.50802997	8799985.43198991	1744248.1851459	1671340.47369211	1397418.50657204	6530410.52845068	7128565.22133327	10770881.0898491	7757376.50732318	7357767.92513849	5696014.60041054	1	1	1	3.74396865312171	4.26517836044845	7.70769890279382	4.44740408697877	4.40231541146409	4.07609787162705
HSP60	P19882	Heat shock protein 60, mitochondrial OS=Saccharomyces cerevisiae (strain ATCC 204508 / S288c) GN=HSP60 PE=1 SV=1	1	1	3	3	12	6.4109	6028620	5484600	4829150	17266000	18154200	12748900	11653500	29349800	17978200	6580021.77005809	4465471.43032334	5434241.30410167	18845217.6255632	14780852.1023185	14346334.0260422	12719375.8600429	23896126.1323896	20230864.0264644	5906733.79177471	5061296.37469422	5341022.37540134	16367297.9746687	14867222.6460463	22160179.3373282	16523105.3168685	21060755.8269098	13094941.7773758	1	1	1	2.77095575179985	2.93743372160152	4.14905195667956	2.79733367023877	4.16113862294463	2.45176688225197
PCS60	P38137	Peroxisomal-coenzyme A synthetase OS=Saccharomyces cerevisiae (strain ATCC 204508 / S288c) GN=PCS60 PE=1 SV=1	1	1	3	3	8	7.11416	10998400	7450590	8583460	39973000	49476900	39354000	27506600	58705200	40010900	11878938.0878093	6628164.16225319	8933295.25672862	43173260.8546697	44015442.460179	40957947.2069885	29708793.861483	52225085.902983	41641620.4173426	10663448.7644019	7512555.78917913	8780053.58654963	37496495.874261	44272642.6318194	63266019.9984258	38593208.9130639	46028371.9690983	26953598.9252548	1	1	1	3.51635729703476	5.89315325892002	7.20565306063103	3.61920517139827	6.12685925546087	3.06986724620287
RPS12	P48589	40S ribosomal protein S12 OS=Saccharomyces cerevisiae (strain ATCC 204508 / S288c) GN=RPS12 PE=1 SV=1	1	1	3	3	2	6.94291	1745550	2138380	735076	4530020	4667750	2349780	3264950	6072070	5417290	1714502.68122981	1580340.46806295	1012652.85325464	4449446.55611392	3449636.74361003	3237095.7853619	3206877.79157358	4487480.216758	7462948.28753464	1539069.51636396	1791204.26736469	995281.814899326	3864397.80390187	3469794.37722591	5000205.83694166	4165894.62183867	3955022.86017506	4830583.27044226	1	1	1	2.51086631423348	1.93712936064564	5.0239095722325	2.70676183079799	2.20802447394449	4.85348290115285
SEG1	Q04279	Eisosome protein SEG1 OS=Saccharomyces cerevisiae (strain ATCC 204508 / S288c) GN=SEG1 PE=1 SV=1	1	1	3	3	2	6.12817	1382440	883060	951012	7052870	7427810	2550220	4124600	7606250	6084580	1266693.68583299	753019.688863531	1217151.29057129	6462360.67822179	6333983.16664488	3263895.26550737	3779263.31456465	6486145.91128376	7787340.6430037	1137081.70875405	853494.615470739	1196272.287777	5612637.90855673	6370995.21211284	5041601.86780871	4909452.04024494	5716538.92929946	5040554.48088272	1	1	1	4.93600228140749	7.46459918625141	4.21442669810347	4.31758949462341	6.69780315619982	4.21355115585719
HMO1	Q03973	High mobility group protein 1 OS=Saccharomyces cerevisiae (strain ATCC 204508 / S288c) GN=HMO1 PE=1 SV=1	1	1	3	3	4	6.89528	3521650	2214260	1623530	29001500	27812800	5331780	26718500	47239300	34512400	2773918.13139518	1707300.80056356	2673199.92832639	22843776.8340572	21445004.5188523	8778965.53426919	21045513.2093429	36423768.9828935	56825894.9365713	2490082.33329647	1935104.83433545	2627343.87969412	19840094.6987564	21570316.4215571	13560499.1688109	27339174.1097857	32101944.0805814	36782007.1682684	1	1	1	7.96764606272729	11.1468464337565	5.16129589035359	10.9792249614466	16.5892532078789	13.9996927895676
RSM24	Q03976	37S ribosomal protein S24, mitochondrial OS=Saccharomyces cerevisiae (strain ATCC 204508 / S288c) GN=RSM24 PE=1 SV=1	1	1	3	3	2	5.88403	446076	254088	474691	10798600	10479200	3453130	3552490	5421890	4837970	401874.232810533	242259.521397676	552628.138205709	9728564.39357379	9991365.10433599	4020082.1226488	3200472.99858565	5169486.46323653	5632292.06746089	360753.230602754	274584.051542787	543148.359864991	8449375.08598367	10049748.7232688	6209651.93107684	4157574.4754544	4556106.35588202	3645644.42725207	1	1	1	23.4214814150556	36.5998996183609	11.4326994057763	11.5247047642729	16.5927566815441	6.7120600864159
IDP3	P53982	Isocitrate dehydrogenase [NADP] OS=Saccharomyces cerevisiae (strain ATCC 204508 / S288c) GN=IDP3 PE=3 SV=1	1	1	3	3	2	5.58867	558487	650907	544637	2082760	2537770	2011980	1324580	2427340	2486550	661723.063861614	560692.875377435	533627.058101178	2467757.22351356	2186041.25988289	1971307.43662	1569428.0008842	2090916.58888085	2436283.9126271	594013.53349516	635505.760532958	524473.224125531	2143276.80416902	2198815.19002715	3044995.76304386	2038765.45761307	1842821.02834924	1576946.78523243	1	1	1	3.6081279016625	3.45994533264836	5.80581738585581	3.43218688237122	2.89977076966822	3.0067250580079
YHM2	Q04013	Citrate/oxoglutarate carrier protein OS=Saccharomyces cerevisiae (strain ATCC 204508 / S288c) GN=YHM2 PE=1 SV=1	1	1	3	3	2	6.48924	926982	727220	546324	9741720	8196580	3772990	4615350	7211000	7029330	827129.670292304	642254.728911308	693276.508479903	8692364.74028614	7238926.68779717	4787864.58901602	4118195.30884481	6368497.63507528	8920108.50585557	742495.229411839	727950.35905867	681384.049202365	7549423.23487838	7281226.68712757	7395613.24466876	5349741.65023593	5612850.0884825	5773767.31805683	1	1	1	10.1676387077377	10.0023670522577	10.8538103486956	7.2050855525007	7.7104846760988	8.47358743547881
PFK2	P16862	ATP-dependent 6-phosphofructokinase subunit beta OS=Saccharomyces cerevisiae (strain ATCC 204508 / S288c) GN=PFK2 PE=1 SV=4	1	1	3	3	8	6.32436	2724720	4269490	3447960	25181900	24430200	13463400	13307300	18102600	25421800	3039223.31940919	3737967.45017016	3530709.37766383	28088544.0364626	21388805.7826923	13786515.1090034	14843307.3777761	15848949.0696665	26031910.9435998	2728240.68199776	4236722.01232771	3470143.61929576	24395238.0414948	21513789.2932742	21295450.5797591	19282198.57266	13968408.2943026	16849817.0772316	1	1	1	8.94174703957253	5.07793271087291	6.13676346458562	7.06763105612095	3.29698485141541	4.85565409556484
PFK1	P16861	ATP-dependent 6-phosphofructokinase subunit alpha OS=Saccharomyces cerevisiae (strain ATCC 204508 / S288c) GN=PFK1 PE=1 SV=1	1	1	3	3	5	6.39142	3011800	2158360	1897810	19023300	13554000	11200100	12126700	13517500	17983800	2647260.25882429	2289197.97767289	2035742.06147272	16720773.6508706	14375632.1417087	12014118.7277444	10658918.5804783	14336919.542242	19290855.2937929	2376384.48212626	2594644.17276873	2000820.95961855	14522192.8527668	14459634.820033	18557704.3656927	13846468.2706983	12635787.077636	12486497.1944624	1	1	1	6.11104514525912	5.57287776558713	9.27504496415843	5.82669529061612	4.86994987992994	6.24068692125402
LOC1	P43586	60S ribosomal subunit assembly/export protein LOC1 OS=Saccharomyces cerevisiae (strain ATCC 204508 / S288c) GN=LOC1 PE=1 SV=1	1	1	3	3	3	6.71108	838245	1389780	494446	11425000	10150300	1878220	9299600	13579200	13686600	735156.059356954	944246.542456643	829795.265582294	10019932.0940217	6896333.00227206	3152089.53803242	8155917.76818942	9226001.7048218	22969294.6892454	659932.640008953	1070236.74358348	815560.964716855	8702431.4352484	6936631.08705168	4868900.25865281	10594945.0446587	8131299.94742263	14867460.7386811	1	1	1	13.1868480321421	6.48139874531475	5.97000159312821	16.054585577878	7.59766471873932	18.2297355830937
YER079W	P40052	Uncharacterized protein YER079W OS=Saccharomyces cerevisiae (strain ATCC 204508 / S288c) GN=YER079W PE=1 SV=1	1	1	3	3	2	5.5752	660911	691035	453428	2490710	3432860	1347850	1742440	3178630	2692470	691784.200882587	524087.326342599	571185.353751526	2607058.78246884	2603512.72961348	1697892.89380893	1823834.7719827	2410702.34956605	3391716.94164315	620998.722916407	594015.956933372	561387.245094568	2264261.88213725	2618726.11572293	2622663.80763779	2369252.57572631	2124662.93801279	2195375.13662566	1	1	1	3.64616189789177	4.40851139629682	4.6717552465874	3.81522938501315	3.57677754816796	3.91062525165821
DMC1	P25453	Meiotic recombination protein DMC1 OS=Saccharomyces cerevisiae (strain ATCC 204508 / S288c) GN=DMC1 PE=1 SV=1	1	1	3	3	2	6.41601	1986630	1660500	5011370	12698800	10580500	4548550	4482120	10287200	12373600	2316620.68545549	1656089.43386748	4308971.50339678	14808143.821679	10552396.4197741	3911020.80504441	5226625.94780797	10259875.4737016	10639304.1811781	2079576.96246082	1877060.36833756	4235055.44320199	12861050.8616467	10614058.3733677	6041189.49652796	6789648.48100792	9042500.48602004	6886560.48610026	1	1	1	6.18445534539289	5.65461748189173	1.42647235143642	3.26491810765857	4.81737329206339	1.62608508399917
GND1	P38720	6-phosphogluconate dehydrogenase, decarboxylating 1 OS=Saccharomyces cerevisiae (strain ATCC 204508 / S288c) GN=GND1 PE=1 SV=1	1	1	3	3	2	5.47185	796769	609248	421391	2073870	1951140	1607860	990475	2071970	1827570	808340.783759512	539369.847326726	469170.439556718	2103989.61457504	1727352.54594692	1790167.28631049	1004860.05077281	1834323.8591929	2034789.11562105	725628.879288491	611337.614738164	461122.293862501	1827340.26433553	1737446.17096735	2765196.18436663	1305363.45732125	1616674.04548773	1317069.05663735	1	1	1	2.51828492014722	2.84204035394011	5.99666557260658	1.79894088366662	2.6444864613478	2.85622507123908
TIM44	Q01852	Mitochondrial import inner membrane translocase subunit TIM44 OS=Saccharomyces cerevisiae (strain ATCC 204508 / S288c) GN=TIM44 PE=1 SV=1	1	1	3	3	8	6.15308	18190300	8124310	2543610	18379900	16522200	12369000	14779400	21799500	19064900	13576879.513643	7220925.99036419	3834281.67610344	13718393.197078	14685011.2068588	18645244.3777636	11031051.3341691	19375500.9504738	28738759.765351	12187651.6237396	8184409.44192055	3768508.44113283	11914589.3484227	14770821.7131683	28800525.5174961	14329887.327478	17076520.7833786	18601893.8879216	1	1	1	0.977595168967169	1.80475107189923	7.64242032819715	1.17577099919444	2.08646951311021	4.93614229037783
RPS15	Q01855	40S ribosomal protein S15 OS=Saccharomyces cerevisiae (strain ATCC 204508 / S288c) GN=RPS15 PE=1 SV=1	1	1	3	3	3	6.7978	2009570	2913010	2085290	31975600	42767700	15028000	21176000	27495400	24988700	2094072.77343486	2231412.65960146	2612401.4244106	33320179.6276038	32760748.230194	18826718.8765315	22066454.5401536	21061920.0211485	31305245.540989	1879800.83433266	2529148.59734539	2567588.3127928	28938976.4220449	32952182.6358687	29080841.5501876	28665427.9540741	18562839.5311351	20263117.14366	1	1	1	15.3947034672524	13.0289626597882	11.326130986535	15.2491835467508	7.33956065318534	7.89188712329803
ATP5	P09457	ATP synthase subunit 5, mitochondrial OS=Saccharomyces cerevisiae (strain ATCC 204508 / S288c) GN=ATP5 PE=1 SV=1	1	1	3	3	2	6.02957	7072330	2670010	1760650	4483740	4858170	7512620	2781650	3462820	3948070	6190159.59987982	2926502.19302996	1835260.57643516	3924458.58781549	5324865.88406499	7830980.21284088	2434679.58240151	3795472.79750562	4115376.26672328	5556763.51276964	3316983.47447383	1803778.53225503	3408439.44454598	5355981.24591969	12096186.0771269	3162770.53178571	3345124.87057873	2663782.05766389	1	1	1	0.613385730149082	1.61471447992948	6.7060261893707	0.569174938706237	1.0084840326524	1.47677888944254
PDH1	Q12428	Probable 2-methylcitrate dehydratase OS=Saccharomyces cerevisiae (strain ATCC 204508 / S288c) GN=PDH1 PE=1 SV=1	1	1	3	3	8	7.23103	3183750	2828230	2500420	21306600	24008800	8176500	16336600	40793300	26052800	3249317.94200253	2126905.68206657	3257813.4092789	21745400.1297436	18055268.8924168	10653214.7963018	16673045.1484314	30677668.2095325	33944361.8229183	2916837.77940999	2410697.32186847	3201928.90601083	18886141.3316407	18160773.1881499	16455573.2479522	21659119.438861	27037640.9933733	21971352.3436189	1	1	1	6.47486859398158	7.53341077845227	5.13926877547496	7.42554817129465	11.2156929648958	6.86191136298283
ACS2	P52910	Acetyl-coenzyme A synthetase 2 OS=Saccharomyces cerevisiae (strain ATCC 204508 / S288c) GN=ACS2 PE=1 SV=1	1	1	3	3	4	6.64322	9217220	3495560	2188940	14645600	12141700	6778330	8249780	12884500	11642000	6923884.96277262	3328346.54167398	3060357.69906811	11001630.6012857	11560890.1592429	9476785.2944002	6197153.55477923	12268157.6102823	16276683.8435732	6215411.8495582	3772445.65281677	3007860.34935867	9555048.38608064	11628445.1528332	14638392.0299115	8050412.3769229	10812491.9681432	10535497.9886933	1	1	1	1.53731540521483	3.08246856893766	4.86671265606883	1.295233939726	2.86617567573701	3.50265529812235
SPF1	P39986	Manganese-transporting ATPase 1 OS=Saccharomyces cerevisiae (strain ATCC 204508 / S288c) GN=SPF1 PE=1 SV=1	1	1	3	3	2	5.99997	1012890	738964	702400	3649020	3376780	1595590	3355220	6341430	4393840	939195.683513874	631731.469751964	886097.411868102	3383530.12968417	2886768.76333493	2012881.7901518	3111105.98509159	5421212.52757806	5542953.09248654	843094.304967704	716022.988284003	870897.304468393	2938636.57821009	2903637.32990876	3109213.91999084	4041482.25583103	4777964.12257585	3587817.50131311	1	1	1	3.48553721795412	4.05522919992767	3.57012693005032	4.79363012182349	6.67292000502184	4.11967918938865
TRI1	Q05024	Protein TRI1 OS=Saccharomyces cerevisiae (strain ATCC 204508 / S288c) GN=TRI1 PE=1 SV=1	1	1	3	3	3	6.34533	806450	1067350	597653	9986580	10957900	2194380	16133300	19678400	17925600	710671.618666558	777373.150607633	931182.694057958	8800519.52823247	7980865.92686877	3418988.40997518	14217221.6819805	14332187.0116806	27929264.1392335	637953.522271569	881097.543752767	915209.19411443	7643356.96792814	8027501.3795985	5281167.73105696	18468881.944325	12631616.0806282	18077927.235821	1	1	1	11.9810561445172	9.11079759161261	5.77044872912045	28.950199817947	14.3362289115319	19.7527814974734
RRP5	Q05022	rRNA biogenesis protein RRP5 OS=Saccharomyces cerevisiae (strain ATCC 204508 / S288c) GN=RRP5 PE=1 SV=1	1	1	3	3	6	6.09207	2447080	3489070	2401360	10772400	11241800	5677970	8615800	13794600	12977100	2621134.44472547	2798238.18646391	2795381.88107979	11538612.8334017	9015936.63772581	6609627.23594739	9228619.47662754	11063285.1983466	15106418.9496621	2352931.94133417	3171605.28505623	2747429.92427841	10021423.9076996	9068620.43052919	10209613.4549498	11988438.2079347	9750582.45487013	9778014.24356873	1	1	1	4.25912187754026	2.85931558799518	3.71605963985825	5.09510623632275	3.07433667764785	3.55896765816033
FUM1	P08417	Fumarate hydratase, mitochondrial OS=Saccharomyces cerevisiae (strain ATCC 204508 / S288c) GN=FUM1 PE=1 SV=2	1	1	3	3	5	6.08979	1887850	1369430	1581520	10008500	8683570	6013710	6860880	9633670	9819930	1795482.3353249	1357215.94406695	1677845.31933895	9518809.73228765	8606120.54316135	6379985.82083174	6525194.71609709	9547746.5251086	10418030.4939148	1611763.08425856	1538308.3834637	1649063.57512831	8267200.64199161	8656409.61347708	9854896.0105488	8476554.25026355	8414868.46648265	6743335.45884546	1	1	1	5.12929023051465	5.62722644336505	5.9760558411352	5.2591812860405	5.47020906662128	4.08919071438516
RPL12A|RPL12B	P0CX53|P0CX54	60S ribosomal protein L12-A OS=Saccharomyces cerevisiae (strain ATCC 204508 / S288c) GN=RPL12A PE=1 SV=1|60S ribosomal protein L12-B OS=Saccharomyces cerevisiae (strain ATCC 204508 / S288c) GN=RPL12B PE=1 SV=1	1	1	3	3	4	6.49969	10618900	6420360	6827680	27735100	31003300	31599500	8303430	9837980	10946200	10319880.9183034	6719222.99434076	6713026.00051453	26954103.4624336	32446480.6117484	31068864.5489037	8069612.56000787	10295930.6695987	10762385.6429757	9263919.09896309	7615764.54192113	6597870.81010492	23409962.7701442	32636078.6236284	47990769.5555586	10482830.263252	9074277.58967574	6966228.09564995	1	1	1	2.52700423223303	4.28533188545713	7.2736752411185	1.13157618835697	1.19151236093582	1.0558297208519
RPS18A|RPS18B	P0CX55|P0CX56	40S ribosomal protein S18-A OS=Saccharomyces cerevisiae (strain ATCC 204508 / S288c) GN=RPS18A PE=1 SV=1|40S ribosomal protein S18-B OS=Saccharomyces cerevisiae (strain ATCC 204508 / S288c) GN=RPS18B PE=1 SV=1	1	1	3	3	4	7.17463	3608160	3009120	2229920	62683300	46334700	33432300	29967400	44384900	37950100	3241445.27992019	2786512.18257894	2680494.60153181	56312493.6019526	42906964.8356132	40187585.0554244	26921668.4630061	41101406.5815082	45618245.577237	2909770.67222128	3158314.6881106	2634513.42013796	48908077.4121461	43157687.7206613	62076073.9535085	34972593.6409717	36224561.3937561	29527570.7967056	1	1	1	16.8082240566438	13.6647839061533	23.5626334179986	12.0190205966555	11.4695858301019	11.2079788893842
RPL18A|RPL18B	P0CX49|P0CX50	60S ribosomal protein L18-A OS=Saccharomyces cerevisiae (strain ATCC 204508 / S288c) GN=RPL18A PE=1 SV=1|60S ribosomal protein L18-B OS=Saccharomyces cerevisiae (strain ATCC 204508 / S288c) GN=RPL18B PE=1 SV=1	1	1	3	3	10	8.41736	12725500	15555600	13918900	298176000	269294000	33845700	168786000	208086000	252042000	10920110.828858	12045222.9440608	20947135.7997029	255873243.998708	208523378.558069	50935812.0351468	144840031.932704	161127970.73323	379308566.138756	9802731.64691546	13652409.195851	20587808.8119383	222228987.294426	209741865.656198	78678408.5287798	188154444.687868	142009496.840511	245517125.850358	1	1	1	22.6701082207379	15.3629929082362	3.82160186387375	19.194082982683	10.4017902483957	11.9253645734261
RPL5	P26321	60S ribosomal protein L5 OS=Saccharomyces cerevisiae (strain ATCC 204508 / S288c) GN=RPL5 PE=1 SV=4	1	1	3	3	6	7.47032	5014460	3800810	3852140	20410800	21417300	9341640	13583500	24480100	21511800	4890377.89696502	3287570.04455015	4566515.74437578	19905737.6426123	18525228.5473739	11074038.3626479	13247378.2148874	21174445.3018152	25501143.10224	4389979.45417072	3726228.37424142	4488181.7724812	17288372.3539636	18633479.0089334	17105601.7278884	17209006.7803244	18662013.240185	16506264.0796525	1	1	1	3.93814425202804	5.0006272126911	3.81125422164707	3.92006544904782	5.00828488376916	3.67771737340471
SDH2	P21801	Succinate dehydrogenase [ubiquinone] iron-sulfur subunit, mitochondrial OS=Saccharomyces cerevisiae (strain ATCC 204508 / S288c) GN=SDH2 PE=1 SV=1	1	1	3	3	5	6.37807	3272440	1843180	1504290	16625600	9605310	6877600	6639950	11496300	11042900	2701680.86362522	1842421.41097326	1822837.65648988	13725863.6877338	9601356.78720235	8333996.94625025	5481850.19448126	11491568.5212361	13381338.6759548	2425236.60398537	2088254.49978154	1791568.7149719	11921077.5593317	9657461.42856503	12873174.8884702	7121197.54077342	10128048.2599191	8661412.11941098	1	1	1	4.91542868013038	4.62465730569494	7.18542067680175	2.93628981562922	4.85000667350584	4.83454083956072
MST1	P07236	Threonine--tRNA ligase, mitochondrial OS=Saccharomyces cerevisiae (strain ATCC 204508 / S288c) GN=MST1 PE=1 SV=2	1	1	3	3	3	5.8967	746534	635172	659348	4113710	8248430	2548340	4836210	9740950	7634450	842446.994894604	474998.778510475	781304.906958813	4642230.12932818	6168398.75597343	3019696.04305984	5457555.29042111	7284545.52708811	9046563.03944458	756245.238452794	538377.556137756	767902.409289117	4031832.65395842	6204443.22423517	4664397.59014096	7089637.24545184	6420205.25862815	5855618.23419502	1	1	1	5.33138253168663	11.5243348343585	6.07420621906761	9.37478596223173	11.9250982613127	7.62547188726213
NAT1	P12945	N-terminal acetyltransferase A complex subunit NAT1 OS=Saccharomyces cerevisiae (strain ATCC 204508 / S288c) GN=NAT1 PE=1 SV=2	1	1	3	3	10	6.3812	3544680	4180560	2501050	25342000	28136900	12176100	19051000	37668400	30888000	3686407.59278974	3166236.73691447	3175317.33472901	26355253.8498475	21310084.4008671	15458699.9057971	19812719.6390753	28528970.2577619	39215210.3456987	3309203.07857785	3588705.64239817	3120847.96841588	22889854.6851139	21434607.910327	23878404.1701912	25737713.6120675	25143894.5904078	25383043.2349664	1	1	1	6.91702930934992	5.97279633556216	7.65125517546813	7.77761684638841	7.00639648271774	8.1333802517303
PDA1	P16387	Pyruvate dehydrogenase E1 component subunit alpha, mitochondrial OS=Saccharomyces cerevisiae (strain ATCC 204508 / S288c) GN=PDA1 PE=1 SV=2	1	1	3	3	3	6.27457	1857810	1054250	719374	9044140	8224160	4413480	5691600	9762840	8781290	1598212.75518725	944584.415987504	933306.465813713	7780375.76915791	7368663.38210841	5725991.51587284	4896296.02457936	8747286.24119463	11392731.3680857	1434678.73168233	1070619.69935949	917296.534707712	6757349.85389395	7411721.48582629	8844698.48850778	6360533.39148803	7709385.97550263	7374235.41353496	1	1	1	4.71000908054876	6.9228330940113	9.64213659798252	4.43342000618463	7.20086318243059	8.03909655658373
FAA4	P47912	Long-chain-fatty-acid--CoA ligase 4 OS=Saccharomyces cerevisiae (strain ATCC 204508 / S288c) GN=FAA4 PE=1 SV=1	1	1	3	3	3	5.87835	1434670	809486	764974	4187980	4067600	1696280	1736300	7731330	4008850	1466287.13021172	614520.267635565	985945.251872641	4280274.33178647	3087913.36803159	2186269.3527447	1774564.4253986	5869229.33908539	5166850.92953439	1316252.14066558	696515.306679701	969032.355482264	3717469.69409596	3105957.30452017	3377038.40218579	2305247.93158611	5172821.9594165	3344375.80155372	1	1	1	2.82428387331334	4.4592807576998	3.48495938559773	1.75137259827774	7.42671684284358	3.4512529768826
RPT1	P33299	26S protease regulatory subunit 7 homolog OS=Saccharomyces cerevisiae (strain ATCC 204508 / S288c) GN=RPT1 PE=1 SV=1	1	1	3	3	4	5.85572	2055560	1638040	1193590	6120810	5602130	3857690	3093980	6213120	5508220	2044895.20360719	1434900.47126823	1369673.32523686	6089053.5966797	4907388.69447993	4426792.35753732	3077927.60223811	5442607.51632809	6320815.35831916	1835655.26405199	1626358.30652976	1346177.96076868	5288416.22212924	4936064.566946	6837880.14095233	3998381.87730903	4796820.51090789	4091308.65564894	1	1	1	2.88094193157798	3.03504126189654	5.07947711240781	2.17817689171281	2.94942417771586	3.03920341506168
RPT3	P33298	26S protease regulatory subunit 6B homolog OS=Saccharomyces cerevisiae (strain ATCC 204508 / S288c) GN=RPT3 PE=1 SV=2	1	1	3	3	4	6.19944	2174600	1457410	1432760	11160300	9271820	5998370	6134110	17770200	11140800	2183491.16908226	1247794.46394687	1666633.40701145	11205930.5133398	7938277.94972715	6977500.64882834	6159190.20287831	15214357.7876018	12959343.826484	1960069.665901	1414286.8665227	1638043.99184867	9732485.31481381	7984664.54354693	10777852.0577928	8001096.08431998	13409113.789101	8388265.20996883	1	1	1	4.96537724353793	5.64571780488833	6.57970854960314	4.08204678819008	9.48118384360731	5.12090349936327
ARL1	P38116	ADP-ribosylation factor-like protein 1 OS=Saccharomyces cerevisiae (strain ATCC 204508 / S288c) GN=ARL1 PE=1 SV=4	1	1	3	3	2	5.64165	1181820	812054	412217	3182180	3991200	1720100	2112600	3846930	3613150	1095677.18949543	647857.888078242	557313.768207295	2950231.03253336	3184185.29173907	2325560.11201228	1958612.67411962	3069086.47132436	4884947.10698051	983564.144045592	734301.14410364	547753.612609735	2562311.10529	3202791.78431973	3592194.98503123	2544335.81061922	2704927.16794886	3161906.37571339	1	1	1	2.60512862409839	4.36168704085212	6.55804891530785	2.58685295313213	3.68367554601969	5.77249752977202
TFC3	P34111	Transcription factor tau 138 kDa subunit OS=Saccharomyces cerevisiae (strain ATCC 204508 / S288c) GN=TFC3 PE=1 SV=1	1	1	3	3	15	6.63706	10023100	7270000	6734250	47571400	43979200	12399000	45411800	68802000	57516100	8493615.27573013	6128246.6644479	9427507.49160044	40312195.8004877	37072267.6348125	17357785.2601781	38482142.0696593	57996647.456306	80518760.6099627	7624522.549725	6945934.62526211	9265788.1089852	35011626.492695	37288896.0058074	26811841.5175708	49990226.9759271	51115114.8135694	52117817.6470693	1	1	1	4.59197625351083	5.36844903062996	2.89363853373367	6.55650588609382	7.35899739506121	5.62475820017185
RFA1	P22336	Replication factor A protein 1 OS=Saccharomyces cerevisiae (strain ATCC 204508 / S288c) GN=RFA1 PE=1 SV=1	1	1	3	3	11	6.35043	2534970	3156050	2443020	14406900	17719300	5068820	16029900	56432000	23689000	2830887.54334188	2010078.8861958	3434851.78764538	16088677.0842148	11285369.6260101	7126689.68663893	17901136.5937332	35941373.4591661	33306401.0927178	2541222.46054867	2278282.4027196	3375930.36955394	13973209.3885914	11351314.6408185	11008298.0955781	23254471.6411033	31676786.7023131	21558416.0198267	1	1	1	5.4986171441183	4.98240017447721	3.26081906038619	9.15089961706163	13.9038016816968	6.38591844614237
COX2	P00410	Cytochrome c oxidase subunit 2 OS=Saccharomyces cerevisiae (strain ATCC 204508 / S288c) GN=COX2 PE=1 SV=1	1	1	3	3	2	6.52284	1226850	932981	809291	6046100	6018770	2384620	2359210	4426970	3787570	1157718.89857809	783188.937051874	1021643.34531347	5705411.60915596	5052443.81038811	3010327.74873488	2226272.16262332	3716210.65022818	4781402.09814385	1039257.55545732	887689.326794161	1004118.08413452	4955218.54565997	5081967.29902305	4649926.77955275	2892038.87138802	3275267.49198614	3094884.2327006	1	1	1	4.76803706611442	5.72493905877666	4.63085652277704	2.7827932125212	3.68965514524612	3.08219150874885
CRH1	P53301	Probable glycosidase CRH1 OS=Saccharomyces cerevisiae (strain ATCC 204508 / S288c) GN=CRH1 PE=1 SV=1	1	1	3	3	2	5.83838	2152730	1392820	832935	4429170	2689930	2874170	1938270	2441420	3087050	1798134.4213415	1470765.69392984	944343.560082115	3699601.45256169	2840465.2166631	3258602.32801025	1619000.06264306	2578047.97495311	3499955.92351323	1614143.80071216	1667009.00249036	928144.29875574	3213148.32042349	2857063.21273971	5033426.08966602	2103162.04485356	2272152.34007957	2265435.57318324	1	1	1	1.99062085980559	1.71388589292051	5.42310726512437	1.30295828904813	1.36301143946144	2.44082259215539
TOP1	P04786	DNA topoisomerase 1 OS=Saccharomyces cerevisiae (strain ATCC 204508 / S288c) GN=TOP1 PE=1 SV=2	1	1	3	3	10	6.67824	4450330	9211380	5799230	32856900	35076700	11102300	24550800	56015200	41515600	5154930.02749517	6222529.55702128	7411353.10643102	38058979.9903391	23695233.7774327	14188619.1086625	28437813.8517881	37839741.4548589	53056486.9862633	4627461.80053607	7052797.62278056	7284218.81883875	33054681.4842219	23833694.6869221	21916563.7316298	36942142.3208898	33349905.7930561	34342161.911047	1	1	1	7.14315599112945	3.37932490930112	3.00877338760723	7.98324090252029	4.72860665749656	4.714597785315
DLD1	P32891	D-lactate dehydrogenase [cytochrome] 1, mitochondrial OS=Saccharomyces cerevisiae (strain ATCC 204508 / S288c) GN=DLD1 PE=1 SV=2	1	1	3	3	4	6.24852	2374930	2139600	1317140	14516500	13034600	6316030	5164860	10216400	8554580	2259850.71169562	1740641.06770588	1701478.10860475	13813090.4305935	10604112.9468681	8159031.52154735	4914592.23926946	8311406.52650513	11050784.729268	2028615.8662694	1972893.67160645	1672290.96772984	11996835.0337271	10666077.10121	12602913.1489757	6384301.08933353	7325225.12072142	7152901.74630108	1	1	1	5.91380321587899	5.40631117364022	7.53631598338674	3.14712173728296	3.71293457227058	4.27730693063018
PAT1	P25644	DNA topoisomerase 2-associated protein PAT1 OS=Saccharomyces cerevisiae (strain ATCC 204508 / S288c) GN=PAT1 PE=1 SV=4	1	1	3	3	3	6.04895	1053580	518215	412160	4684550	6225810	2362320	4012810	6756500	5935770	928669.093282015	442407.258830955	547721.895765728	4129156.59079924	5315059.4562148	3139301.21507496	3537057.10455115	5768116.79378511	7888080.35042054	833644.827685178	501437.371215836	538326.279065726	3586222.12003551	5346117.51511432	4849146.67354553	4594814.0611107	5083706.81933862	5105760.82113431	1	1	1	4.301858538478	10.661585717378	9.00782083676334	5.5117166310134	10.1382687273829	9.48450971034787
IMG2	P25642	54S ribosomal protein IMG2, mitochondrial OS=Saccharomyces cerevisiae (strain ATCC 204508 / S288c) GN=IMG2 PE=1 SV=2	1	1	3	3	3	5.64162	1549800	1506140	1713810	5733060	6650630	4162160	2992890	3535330	3736640	1600334.08707929	1413617.60560567	1768320.8621193	5919996.99398037	6242080.85328673	4294545.11263119	3090478.69781825	3318154.17532627	3855490.67062828	1436583.00239877	1602235.68196441	1737987.10122416	5141588.5310968	6278555.87607698	6633603.37877271	4014686.3781269	2924441.99931909	2495564.4894379	1	1	1	3.57904034957362	3.91862192731796	3.81683119172766	2.79460801876625	1.82522585924039	1.43589356197186
HHT1	P61830	Histone H3 OS=Saccharomyces cerevisiae (strain ATCC 204508 / S288c) GN=HHT1 PE=1 SV=2	1	1	3	3	5	7.57343	26732000	15496100	12507800	109914000	100775000	26395800	251379000	401450000	367980000	21479419.1943041	13150706.4979574	18342696.1546688	88316956.5061626	85522321.5732769	38709456.431939	201985445.071262	340689020.050529	539642889.316669	19281579.2434032	14905396.7002892	18028045.7022268	76704338.0486844	86022063.3583929	59792870.779749	262389194.101207	300264914.256036	349297598.309827	1	1	1	3.9781149189285	5.77120254415796	3.31665848685769	13.6082833666738	20.1447113615037	19.3752336819671
HTS1	P07263|P07263-2	Histidine--tRNA ligase, mitochondrial OS=Saccharomyces cerevisiae (strain ATCC 204508 / S288c) GN=HTS1 PE=1 SV=2|Isoform Cytoplasmic of Histidine--tRNA ligase, mitochondrial OS=Saccharomyces cerevisiae (strain ATCC 204508 / S288c) GN=HTS1	1	1	3	3	6	6.56405	2612300	2661380	1439310	24411300	31039500	8488680	18247600	33664700	29858800	2529835.95219441	1927749.72901484	2051829.50763878	23640693.7870089	22483218.3730832	12101162.4354053	17671567.0180541	24384761.4028684	42565650.834556	2270975.39015295	2184968.11972094	2016632.44187113	20532226.6491104	22614596.9825295	18692157.1233414	22956249.2819063	21491412.5811868	27551701.1367128	1	1	1	9.04114889934039	10.3500809821508	9.26899554685234	10.1085416343328	9.83603027760954	13.6622324250368
SCS2	P40075	Vesicle-associated membrane protein-associated protein SCS2 OS=Saccharomyces cerevisiae (strain ATCC 204508 / S288c) GN=SCS2 PE=1 SV=3	1	1	3	3	4	5.86934	1652100	1493320	1095840	8254650	6907750	3468550	5734030	9072840	7374540	1503834.29347726	1280276.98427479	1404211.22133495	7513846.46852614	5922262.70198226	4444605.81084951	5219436.44684184	7778472.28591838	9449747.97432419	1349957.36320071	1451103.50838054	1380123.39409347	6525865.95335767	5956868.89695184	6865395.83376269	6780308.95971801	6855525.64514056	6116589.94755622	1	1	1	4.83412745561462	4.10506132922236	4.97447971909223	5.02260970942231	4.72435329771305	4.43191527202094
TFC4	P33339	Transcription factor tau 131 kDa subunit OS=Saccharomyces cerevisiae (strain ATCC 204508 / S288c) GN=TFC4 PE=1 SV=1	1	1	3	3	4	5.77074	903042	675978	763714	6508860	6203820	2100180	6281330	8286760	7145340	787655.995123198	601622.201899684	983809.077989972	5677191.75898527	5521416.15346846	2705431.8100925	5478734.3577012	7375238.2441651	9204558.71874141	707060.621570893	681896.260433818	966932.825508051	4930709.26666298	5553680.03866408	4178966.83485377	7117149.91297834	6500136.92449967	5957884.95986541	1	1	1	6.97353114603993	8.14446472419552	4.32187916741582	10.0658270250803	9.53244254538706	6.16163274499961
PIN2	Q12057	[PSI+] induction protein 2 OS=Saccharomyces cerevisiae (strain ATCC 204508 / S288c) GN=PIN2 PE=1 SV=1	1	1	3	3	2	6.05621	11891700	5531220	3346270	NA	229971	563899	343215	1939610	919004	13326297.2950012	4926820.08758354	3352352.32473849	NA	204841.923185423	564923.967153789	384619.955608016	1727667.58691173	920674.421324033	11962709.7450965	5584202.48279396	3294846.10172584	NA	206038.898039359	872614.313967683	499640.556534414	1522672.96366061	595929.957681753	1	1	1	NA	0.0368967455378286	0.264842207200697	0.0417665033408686	0.272675098790251	0.180867311942007
TGS1	Q12052	Trimethylguanosine synthase OS=Saccharomyces cerevisiae (strain ATCC 204508 / S288c) GN=TGS1 PE=1 SV=1	1	1	3	3	2	5.59684	324480	638823	724631	3919190	3562830	629620	1387760	2443730	3199590	360930.54962162	484662.596053825	858661.991902673	4359453.28147053	2703049.88564665	746077.332244634	1543654.39947886	1854010.46276451	3791400.48199964	323999.030464375	549330.810561404	843932.511461634	3786237.56340634	2718844.90793161	1152434.30496234	2005284.26049291	1634024.75533023	2454080.48324344	1	1	1	11.6859533745508	4.94937632417343	1.36555268260302	6.18916747256563	2.97457328792517	2.90791082214991
RPL27A|RPL27B	P0C2H6|P0C2H7	60S ribosomal protein L27-A OS=Saccharomyces cerevisiae (strain ATCC 204508 / S288c) GN=RPL27A PE=1 SV=1|60S ribosomal protein L27-B OS=Saccharomyces cerevisiae (strain ATCC 204508 / S288c) GN=RPL27B PE=1 SV=1	1	1	3	3	5	7.39931	3962000	6228760	5391970	77307800	85896900	19665700	40874000	55956400	56139200	4018948.87973969	4724816.71166261	7007548.10900997	78419004.594937	65156966.8120159	25558068.5440307	41461513.5059263	42445644.6940447	72960002.5225163	3607717.72266698	5355245.92799847	6887340.68887848	68107847.8680553	65537705.5280422	39478474.530381	53860579.465011	37409300.3135506	47225219.0445135	1	1	1	18.8783749460607	12.2380384410352	5.73203451284614	14.9292665350755	6.98554292678999	6.856814723972
RPS1A	P33442	40S ribosomal protein S1-A OS=Saccharomyces cerevisiae (strain ATCC 204508 / S288c) GN=RPS1A PE=1 SV=2	1	1	3	3	2	7.07683	715807	532694	287169	21340000	22182400	3750130	11013800	16656800	14559200	559572.559787864	395204.139283526	495146.151609752	16682259.9190466	16457058.4599092	6466096.40154848	8609891.01670083	12357631.7871383	25103447.2750077	502315.381825692	447935.970172875	486652.418773866	14488743.2138502	16553223.760631	9987907.40621687	11184678.9969164	10891349.6784323	16248845.3309573	1	1	1	28.8439170649923	36.9544418463256	20.5236982719241	22.2662482607343	24.3145235115387	33.3890158645399
FAS1	P07149	Fatty acid synthase subunit beta OS=Saccharomyces cerevisiae (strain ATCC 204508 / S288c) GN=FAS1 PE=1 SV=2	1	1	3	3	13	6.37996	32374200	22668800	6747470	32974300	29134700	17348400	19319100	29347400	32912000	26683818.1013948	19074876.1247379	9728790.26195848	27178439.1033855	24515668.8237314	25013663.6369721	15923400.4325252	24694647.250103	47453926.449703	23953448.1162804	21620024.421673	9561902.67728576	23604800.9701986	24658923.8696178	38637555.146332	20685293.4644227	21764529.2414633	30715761.9740741	1	1	1	0.985444803420813	1.14055948266638	4.04078105062869	0.863562246404247	1.00668384165401	3.21230648446561
CYT1	P07143	Cytochrome c1, heme protein, mitochondrial OS=Saccharomyces cerevisiae (strain ATCC 204508 / S288c) GN=CYT1 PE=1 SV=1	1	1	3	3	3	6.46615	2881690	1764040	1458560	11376300	13771400	7441190	5192840	7278470	7697490	2673800.70752803	1616214.78806529	1715741.5836456	10555597.2325445	12617367.1415401	8753262.88586536	4818220.99742855	6668539.74314052	9054755.15761857	2400209.23084071	1831865.27451827	1686309.76724222	9167663.04525393	12691095.5607736	13520797.3678464	6259110.02681785	5877291.00835143	5860920.79123766	1	1	1	3.81952661770359	6.92796339190992	8.0179796325074	2.60773517008161	3.20836422312606	3.47558966038759
RPB8	P20436	DNA-directed RNA polymerases I, II, and III subunit RPABC3 OS=Saccharomyces cerevisiae (strain ATCC 204508 / S288c) GN=RPB8 PE=1 SV=1	1	1	3	3	3	6.18971	1171390	1718240	1507450	9900070	12793800	3558340	18186200	25408700	16407300	1184478.13516738	1255783.19011458	2039795.07914782	10010685.1276061	9350404.47067224	4814942.0690138	18389397.4353384	18570059.096904	22201419.4846277	1063278.70501085	1423341.52321952	2004804.45186324	8694400.33379375	9405042.69535756	7437438.69022612	23888746.8914549	16366647.8057742	14370433.9639667	1	1	1	8.17697212670598	6.6077203130306	3.70980754921702	22.4670604037077	11.4987496245832	7.16799783171422
RPB4	P20433	DNA-directed RNA polymerase II subunit RPB4 OS=Saccharomyces cerevisiae (strain ATCC 204508 / S288c) GN=RPB4 PE=1 SV=1	1	1	3	3	2	5.75178	2917300	1461330	2517770	3011450	3296990	3391940	5364570	5417260	4276210	2655566.98607409	1619843.8603785	2495255.55788079	2741270.0785702	3654622.16558158	3361608.54128779	4883273.91303037	6004882.77875227	4237971.20831744	2383841.23960519	1835978.57158644	2452451.96545224	2380826.0056461	3675977.61257314	5192535.45899661	6343617.01737192	5292379.57951259	2743134.75462614	1	1	1	0.998735136422257	2.00218982370626	2.1172832463771	2.66109039141488	2.88259332729549	1.11852741389791
YJR005C-A	Q3E827	Uncharacterized protein YJR005C-A OS=Saccharomyces cerevisiae (strain ATCC 204508 / S288c) GN=YJR005C-A PE=4 SV=1	1	1	3	3	2	5.96664	1167730	758648	1329340	9463940	9810860	1644280	5690520	4089240	6361970	910971.394717778	753809.16052056	1714954.79615192	7383024.0049715	9748283.9743659	2121252.55556643	4439297.56113948	4063157.84338335	8207449.53471244	817758.011835768	854389.425816742	1685536.47629446	6412245.07163995	9805247.17117287	3276609.68758918	5766869.53375228	3581048.02224409	5312480.65615074	1	1	1	7.84125007500108	11.4763208378892	1.94395655844399	7.05204895615312	4.19135339698385	3.15180402848942
NOP12	Q08208	Nucleolar protein 12 OS=Saccharomyces cerevisiae (strain ATCC 204508 / S288c) GN=NOP12 PE=1 SV=1	1	1	3	3	3	6.12918	1044270	1437850	802856	9335910	8584600	2482710	3832180	6004310	5446780	982271.712450575	1076395.69631255	1140145.95478797	8781637.22311706	6426558.05164986	3525727.85581928	3604663.55542038	4494914.93780745	7735041.13268134	881762.662706834	1220018.47296325	1120587.90086295	7626957.45902288	6464111.04990578	5446043.66786273	4682638.22167515	3961575.42203366	5006702.29138846	1	1	1	8.64967159712757	5.29837145351201	4.85998792568509	5.31054264341427	3.24714380136522	4.46792463806977
GPD1	Q00055	Glycerol-3-phosphate dehydrogenase [NAD(+)] 1 OS=Saccharomyces cerevisiae (strain ATCC 204508 / S288c) GN=GPD1 PE=1 SV=4	1	1	3	3	2	6.62007	2229460	3190310	669688	8440020	8217320	5312000	6490010	10383200	11871300	2165898.70692805	2372663.13837192	926895.688104473	8199397.34484894	6111297.10285405	7352184.74156765	6304981.59507241	7722082.14823741	16430721.1450625	1944277.31834987	2689246.03549493	910995.727424285	7121275.12785031	6147007.90288113	11356610.8316283	8190486.39356332	6805826.4213348	10635202.5535556	1	1	1	3.66268487557846	2.28577371566147	12.4661515852961	4.21261222165297	2.53075632779812	11.6742617263697
RPP0	P05317	60S acidic ribosomal protein P0 OS=Saccharomyces cerevisiae (strain ATCC 204508 / S288c) GN=RPP0 PE=1 SV=2	1	1	3	3	11	7.98007	27023100	11257100	7865650	286448000	303272000	123808000	73388900	109550000	108977000	21409634.2245586	10252126.9783207	10901169.3351259	226944610.513093	276197515.60964	171588104.357971	58143940.0047629	99769968.3288801	151033510.343585	19218934.8854727	11620061.6033324	10714170.7698921	197104121.470814	277811450.275541	265044934.672679	75531885.7471941	87931865.1982254	97760284.5728569	1	1	1	10.2557255459459	23.9079154447745	24.7377926267035	3.9300765727807	7.56724604394597	9.12439111457635
VPS5	Q92331	Vacuolar protein sorting-associated protein 5 OS=Saccharomyces cerevisiae (strain ATCC 204508 / S288c) GN=VPS5 PE=1 SV=1	1	1	3	3	3	5.82216	1223590	1415710	925491	6377720	7408250	3838560	5017660	8240820	7964330	1288733.55008632	1145202.43347554	1086268.0888238	6717267.82423569	5992714.55862793	4505397.92935369	5284798.65390051	6666200.78817969	9347900.22578507	1156866.38660172	1298006.04824873	1067634.25534921	5834027.82814155	6027732.4325131	6959298.86473235	6865217.7353417	5875229.57968943	6050666.39947976	1	1	1	5.04295733345569	4.64384001957905	6.51842972428423	5.93432207457264	4.52634992542314	5.667358806786
ADE4	P04046	Amidophosphoribosyltransferase OS=Saccharomyces cerevisiae (strain ATCC 204508 / S288c) GN=ADE4 PE=1 SV=2	1	1	3	3	2	5.69251	440698	440694	326358	3316030	2771110	1557810	1730090	2917940	3097270	434362.213711961	387407.85115379	376662.187783622	3268356.40628111	2436043.53680962	1797927.80551175	1705217.00193994	2565119.70935772	3574677.17769008	389916.941806594	439099.42839609	370200.927846543	2838606.81536815	2450278.33216259	2777183.53227995	2215162.16056486	2260758.06456137	2313800.80719886	1	1	1	7.28002943964448	5.58023575916002	7.50182758437374	5.68111288086483	5.1486244762816	6.25012157764766
NCE102	Q12207	Non-classical export protein 2 OS=Saccharomyces cerevisiae (strain ATCC 204508 / S288c) GN=NCE102 PE=1 SV=1	1	1	3	3	2	6.0118	381527	474941	310365	733731	698816	441967	603121	810348	847216	385451.247979052	410848.164093461	355129.600635871	741277.890243463	604511.445925149	505712.835545998	609324.483280013	700992.308680043	969411.756262208	346010.695873262	465667.367023487	349037.710513963	643808.755765738	608043.852711548	781153.367023824	791542.975077199	617816.786196192	627476.438472932	1	1	1	1.8606614288061	1.30574718301203	2.23801997174908	2.28762574254967	1.3267341238559	1.79773250732411
RAD51	P25454	DNA repair protein RAD51 OS=Saccharomyces cerevisiae (strain ATCC 204508 / S288c) GN=RAD51 PE=1 SV=1	1	1	3	3	2	6.06753	1101850	979550	754592	2694470	2945410	1735180	1855580	3263350	2778810	1116778.34725025	830394.150884818	878233.532305542	2730975.86179187	2496913.10903747	2019492.99831688	1880720.21199856	2766440.45969065	3234124.03246518	1002506.16671839	941193.101561793	863168.321828371	2371885.35466639	2511503.5901123	3119425.97544059	2443149.60705245	2438191.30801521	2093369.11416843	1	1	1	2.36595587479581	2.66842541232482	3.61392546106533	2.43704197356699	2.59053248899651	2.42521540843185
INP52	P50942	Polyphosphatidylinositol phosphatase INP52 OS=Saccharomyces cerevisiae (strain ATCC 204508 / S288c) GN=INP52 PE=1 SV=1	1	1	3	3	4	5.74799	8189390	4250190	1837220	4101590	6361730	5772170	3557310	6824380	4829710	7822441.81119153	3512303.55671513	2327483.86382197	3917806.95611824	5257253.65356876	7312478.92698601	3397914.92154725	5639581.79431405	6118522.60041779	7022025.60949107	3980947.93255477	2287558.22559368	3402662.4224829	5287973.92960092	11295278.9282816	4414061.40712123	4970423.00822738	3960369.51813914	1	1	1	0.484569924935023	1.32832029435948	4.93770117057903	0.628602294066704	1.24855262928235	1.73126501167476
YLR455W	Q06188	PWWP domain-containing protein YLR455W OS=Saccharomyces cerevisiae (strain ATCC 204508 / S288c) GN=YLR455W PE=1 SV=1	1	1	3	3	6	7.09205	7579440	3381990	3233400	26552300	26927700	6679910	54649100	66613200	61565400	5610175.66719387	3052402.4566895	4840058.57816981	19653571.6844558	24303495.1708899	9999120.33676698	40450356.6297833	60121495.1339149	92156906.7818569	5036125.3122288	3459682.52830854	4757032.25485155	17069363.1889744	24445510.3996375	15445221.0213463	52547036.1166402	52987840.8721601	59650904.0401264	1	1	1	3.38938412583306	7.06582473958645	3.24681864530016	10.4340207716922	15.3158101758158	12.5395206179841
GLO3	P38682	ADP-ribosylation factor GTPase-activating protein GLO3 OS=Saccharomyces cerevisiae (strain ATCC 204508 / S288c) GN=GLO3 PE=1 SV=1	1	1	3	3	2	6.06857	362989	379711	378870	2715620	2570350	837931	1788840	3892480	2985810	368959.260417151	298830.901584851	473623.170569578	2760285.15126911	2022854.24411887	1047492.64111314	1818261.94018171	3063364.79006666	3732543.613689	331206.218984044	338703.71414064	465498.642765773	2397340.82479316	2034674.60601258	1618017.86710562	2362013.18852885	2699884.38690476	2415983.8768544	1	1	1	7.23821198812893	6.00724031377975	3.47588095529585	7.13154842253321	7.97122757792873	5.19009864883764
PRS3	P38689	Ribose-phosphate pyrophosphokinase 3 OS=Saccharomyces cerevisiae (strain ATCC 204508 / S288c) GN=PRS3 PE=1 SV=1	1	1	3	3	3	6.09589	2019050	2339360	1375690	3928550	4653410	2449940	3211860	5515500	5401350	2139430.33845931	1862697.65832077	1630512.7360508	4162779.05755397	3705242.42109228	2903748.93512368	3403358.37492085	4391675.04551167	6401856.49882457	1920517.27440004	2111236.19360572	1602542.93456773	3615423.6364601	3726893.66287035	4485298.96460737	4421132.72527151	3870585.35313329	4143764.59698205	1	1	1	1.88252596560973	1.7652660910977	2.79886352362674	2.30205308965662	1.83332654340433	2.58574326315931
SRP72	P38688	Signal recognition particle subunit SRP72 OS=Saccharomyces cerevisiae (strain ATCC 204508 / S288c) GN=SRP72 PE=1 SV=2	1	1	3	3	2	6.0783	541807	551769	355396	5338930	3800660	1909740	3752810	3914250	5372430	465278.051746062	520102.288005404	439049.122455432	4584818.85396203	3582535.37609148	2359254.66555064	3222734.52608243	3689606.30413298	6636992.75442954	417669.37661585	589499.197526492	431517.677576311	3981970.27137978	3603469.59058841	3644241.54603738	4186493.3129344	3251819.85725483	4295962.5245085	1	1	1	9.53378555939038	6.11276420003348	8.44517324644927	10.0234624497858	5.51624136368513	9.95547285255491
MRPS17	Q03246	37S ribosomal protein S17, mitochondrial OS=Saccharomyces cerevisiae (strain ATCC 204508 / S288c) GN=MRPS17 PE=1 SV=1	1	1	3	3	3	6.04828	1195800	1369150	872187	7220370	7280660	2975910	6790660	13299300	10322200	1200149.82646464	1046938.3049948	1136482.18542333	7246634.72362479	5567251.09713574	3877687.58353788	6815361.61614015	10169482.233223	13450093.1731117	1077346.82086133	1186630.60110898	1116986.97976656	6293789.34177219	5599782.81459021	5989701.0699282	8853495.56417994	8962832.76265867	8705915.21804403	1	1	1	5.84193429627461	4.71906152542911	5.36237322227339	8.21786948524308	7.5531785159445	7.79410626600457
ENO2	P00925	Enolase 2 OS=Saccharomyces cerevisiae (strain ATCC 204508 / S288c) GN=ENO2 PE=1 SV=2	1	1	3	3	5	6.47997	10398100	11426100	9248690	39082000	35907200	23364900	24692700	41783500	41542400	10899913.0937715	10019330.9894217	10061679.3807573	40968100.2808953	31486344.5710577	25418749.3108166	25884371.5727461	36639160.9032391	45194109.5989998	9784600.60593693	11356203.7972658	9889081.41899722	35581287.4160684	31670332.1166863	39263273.9650268	33625093.1070447	32291778.8938209	29253037.9871606	1	1	1	3.63645782276274	2.78881329377969	3.97036613427016	3.43653200179088	2.84353640268377	2.95811478819101
ENO1	P00924	Enolase 1 OS=Saccharomyces cerevisiae (strain ATCC 204508 / S288c) GN=ENO1 PE=1 SV=3	1	1	3	3	5	7.11217	6816860	5168430	2950600	32363400	29915000	16743800	12458700	30959400	25728900	6654881.0093044	4193772.93636953	3724844.475575	31594396.2552439	24273660.9360085	21137413.0448494	12162662.2859529	25121109.0884928	32480224.7094223	5973933.20441112	4753345.32766251	3660948.52540318	27440112.8240555	24415501.8311609	32650073.7366606	15799906.5438126	22140389.6883852	21023652.3229848	1	1	1	4.59330760574858	5.13648812533622	8.91847386274431	2.64480803570854	4.65785423994702	5.74267902897365
YGR266W	P53326	Uncharacterized protein YGR266W OS=Saccharomyces cerevisiae (strain ATCC 204508 / S288c) GN=YGR266W PE=1 SV=1	1	1	3	3	2	5.75293	1238770	678469	754791	5797270	4958210	2834640	2310930	5747080	4017720	1171152.35923491	609610.35717511	888549.581754802	5480828.91708855	4454995.24524953	3336974.32325694	2184789.04197449	5163801.8708503	4729711.17250723	1051316.46328088	690950.270064571	873307.409853898	4760165.77874289	4481027.59838948	5154484.01753376	2838150.22316384	4551096.26296745	3061425.9651375	1	1	1	4.52781435942482	6.485311306081	5.9022561349801	2.69961550331545	6.58672043436952	3.50555363505924
YNL247W	P53852	Cysteine--tRNA ligase OS=Saccharomyces cerevisiae (strain ATCC 204508 / S288c) GN=YNL247W PE=1 SV=1	1	1	3	3	11	6.51332	8128400	5363410	4153110	39009200	43453800	8930650	25867100	42301200	37536200	6812457.32413691	4227716.53559991	6286513.36732045	32693827.8441909	34252527.5514368	13518219.0223376	21679360.6182252	33343988.7526255	56818100.9071309	6115385.82814557	4791817.9992291	6178674.57096084	28394982.3711521	34452679.0317569	20881024.8884833	28162573.5915706	29387592.0106742	36776962.2842932	1	1	1	4.64320374365694	7.18989724511648	3.37953142679209	4.60519979981551	6.13286898947373	5.95224135239964
YAT2	P40017	Carnitine O-acetyltransferase YAT2 OS=Saccharomyces cerevisiae (strain ATCC 204508 / S288c) GN=YAT2 PE=1 SV=1	1	1	3	3	3	6.29633	4208110	3153570	2869660	16221500	13009200	9959350	10264800	15772200	14892700	3946295.88568382	3036916.03612241	3177587.9060961	15212254.1258712	12527975.62671	11028034.7192971	9626159.48902649	15188769.269409	16490756.1903213	3542498.80545665	3442129.76473225	3123079.59042123	13212025.5171145	12601181.694885	17034541.8330766	12504862.5643508	13386561.4502556	10674061.7649683	1	1	1	3.72957797381993	3.66086770580111	5.45440528807627	3.52995533691897	3.88903451212477	3.4178001091316
RPL6A	Q02326	60S ribosomal protein L6-A OS=Saccharomyces cerevisiae (strain ATCC 204508 / S288c) GN=RPL6A PE=1 SV=2	1	1	3	3	3	6.53311	1109040	1356500	1183770	12023000	17437600	3879560	5876450	8335510	9044540	1145117.26377041	1029756.8482029	1510252.92982827	12414110.277638	13237366.7646316	4949539.90762104	6067611.93886933	6327717.29138498	11539017.7432685	1027945.35851463	1167156.63372845	1484346.06402921	10781803.9590522	13314718.0943839	7645346.31572395	7882131.33969679	5576908.4945923	7468922.99402268	1	1	1	10.4886936545264	11.4078245452372	5.15064950215915	7.66785050820832	4.77820057174074	5.0317935790179
GPT2	P36148	Glycerol-3-phosphate O-acyltransferase 2 OS=Saccharomyces cerevisiae (strain ATCC 204508 / S288c) GN=GPT2 PE=1 SV=1	1	1	3	3	4	5.63711	911199	1233550	825632	6069140	4934170	2429380	3288260	10672000	5731410	997512.765365741	883402.460078838	1053123.83632909	6644042.21777223	3533588.35592169	3098763.11177518	3599742.01666327	7642714.9722033	7310623.23986341	895444.20441326	1001274.2749247	1035058.55907739	5770430.50896082	3554236.55302823	4786529.16878874	4676244.89671175	6735876.47606478	4731987.00545418	1	1	1	6.44421001389126	3.54971324245351	4.62440422023586	5.22226273135116	6.72730404121426	4.57170945929096
IOC2	Q12072	ISWI one complex protein 2 OS=Saccharomyces cerevisiae (strain ATCC 204508 / S288c) GN=IOC2 PE=1 SV=1	1	1	3	3	6	6.36333	2427010	2516930	2955790	21254500	21827200	5598320	24180400	43920200	31224800	2368000.82670472	1970904.47810371	3868733.84270591	20737728.1392312	17091983.5770027	7327452.23655855	23592489.190424	34392104.2139474	40869087.618445	2125699.73031001	2233880.97887198	3802369.61556502	18010966.0984786	17191859.0039885	11318407.5704001	30647823.2792109	30311344.4083227	26453557.40407	1	1	1	8.472958735264	7.6959601548108	2.97667210574905	14.4177575234208	13.5689164709343	6.9571241301167
POR1	P04840	Mitochondrial outer membrane protein porin 1 OS=Saccharomyces cerevisiae (strain ATCC 204508 / S288c) GN=POR1 PE=1 SV=4	1	1	3	3	6	6.91363	8230400	7956280	3059100	52511700	28410300	32200900	21545600	31742100	34633300	7151353.74210118	7540764.94619345	3714676.60488835	45627155.7031365	26926578.0428592	39101673.6577259	18720864.9866124	30084375.4868565	42055346.1018206	6419605.32678158	8546924.30129955	3650955.07428305	39627733.039115	27083921.0140352	60398712.2474612	24319339.8166967	26514744.8094089	27221393.4071393	1	1	1	6.17292357114141	3.1688499931978	16.5432636169378	3.7882920489271	3.10225572085356	7.45596504292371
RPB5	P20434	DNA-directed RNA polymerases I, II, and III subunit RPABC1 OS=Saccharomyces cerevisiae (strain ATCC 204508 / S288c) GN=RPB5 PE=1 SV=1	1	1	3	3	2	6.01886	1551950	2496250	1662600	15287500	17702000	3339890	23114900	30491200	21370200	1446734.87491928	1724539.17522785	2581615.5256898	14251077.2900728	12229461.183729	5186041.06706129	21547815.303503	21064904.9172589	33182749.9741947	1298700.53201182	1954643.31410302	2537330.51511449	12377231.8845633	12300922.9103348	8010659.7189368	27991689.6493858	18565470.2574629	21478379.6854591	1	1	1	9.53047417743773	6.29318035755268	3.1571211047274	21.5536137542223	9.49813714016797	8.4649514745973
RVB2	Q12464	RuvB-like protein 2 OS=Saccharomyces cerevisiae (strain ATCC 204508 / S288c) GN=RVB2 PE=1 SV=1	1	1	3	3	8	6.60828	3557810	2627230	2839410	21899500	19171600	6917850	16869100	28856500	24826500	3222504.58097192	2301151.1090883	3579070.65457505	19835583.9887443	16792115.1185839	8719936.15848081	15279273.4932089	25274972.8723433	31293753.8452733	2892768.04359372	2608192.20272323	3517675.30727782	17227443.0625284	16890238.2919363	13469318.972444	19848540.358542	22275996.9229774	20255678.851053	1	1	1	5.95534892632682	6.47584111105811	3.82903986180217	6.86143515809998	8.54078043010743	5.75825711063937
NOP56	Q12460	Nucleolar protein 56 OS=Saccharomyces cerevisiae (strain ATCC 204508 / S288c) GN=NOP56 PE=1 SV=1	1	1	3	3	7	6.95893	4258540	4252530	3120680	32342300	29062900	7041640	24002300	35640800	32094500	3703077.33926235	3360467.31560312	4541453.75727856	28123732.1311117	22966310.7718562	10247536.5738887	20871560.0229601	28164350.0461955	46706386.9454659	3324167.12554166	3808852.28068946	4463549.69849558	24425799.3245601	23100512.2871042	15828939.1443824	27113200.2215671	24822538.0155885	30231897.999136	1	1	1	7.34794563633139	6.06495358305748	3.54626703265284	8.15638901342816	6.51706503332685	6.77306180982494
SGV1	P23293	Serine/threonine-protein kinase BUR1 OS=Saccharomyces cerevisiae (strain ATCC 204508 / S288c) GN=SGV1 PE=1 SV=1	1	1	3	3	2	5.4337	462461	871037	663504	1711360	2417110	831790	1012770	2514280	2424590	603803.957448352	606155.892355685	730255.735016506	2234406.6648189	1682070.30122928	915472.126512243	1322305.08947775	1749691.04301201	2668515.5666939	542020.887422568	687034.87825435	717728.934404269	1940609.03972091	1691899.32363611	1414091.32570128	1717740.43749339	1542083.24919487	1727264.6354681	1	1	1	3.58032150559538	2.46261052704481	1.97023034451719	3.1691406684743	2.24454870924904	2.40656960124057
SMC4	Q12267	Structural maintenance of chromosomes protein 4 OS=Saccharomyces cerevisiae (strain ATCC 204508 / S288c) GN=SMC4 PE=1 SV=1	1	1	3	3	8	6.18063	4887640	4397810	3942990	19580900	19882200	8129400	17222400	24147500	25325600	4643796.73608152	3847346.24536459	4743805.49409917	18604013.2885275	17393590.7916868	9780469.23368553	16363178.3248133	21125013.0087342	30469192.2681412	4168629.23280318	4360695.14892124	4662430.29535911	16157809.109351	17495228.6325675	15107479.8501318	21256586.9390605	18618446.2850738	19721960.37861	1	1	1	3.87604850587436	4.0120274486272	3.24025859757507	5.09917907109397	4.26960510864413	4.22997431151752
FRS1	P15624	Phenylalanine--tRNA ligase beta subunit OS=Saccharomyces cerevisiae (strain ATCC 204508 / S288c) GN=FRS1 PE=1 SV=3	1	1	3	3	4	5.91774	1288490	1215750	874812	7180100	6780450	2933640	8247270	14540500	12706500	1232699.69062446	1000538.30495554	1111089.53041676	6869208.95672664	5580176.80430665	3725985.34315008	7890171.57874442	11966545.1147078	16138392.1553894	1106566.08323905	1134039.47928706	1092029.91014607	5965990.52761787	5612784.05193684	5755372.99372658	10249727.455048	10546666.9934822	10445985.172894	1	1	1	5.39144531716958	4.94937271096194	5.27034373349421	9.26264378630316	9.30008803583513	9.56565848228163
FRS2	P15625	Phenylalanine--tRNA ligase alpha subunit OS=Saccharomyces cerevisiae (strain ATCC 204508 / S288c) GN=FRS2 PE=1 SV=3	1	1	3	3	4	5.86074	1175710	2198370	1622640	6847880	7484160	2754030	8817890	16414300	12752500	1330969.26602171	1594239.4105199	1976521.80814125	7752181.93041207	5427449.80446268	3354656.8279318	9982343.07878661	11903512.1276659	15533694.6940303	1194780.41473923	1806957.73666063	1942616.57000458	6732863.16613201	5459164.60597899	5181797.43948648	12967562.8595936	10491113.1207843	10054579.3466739	1	1	1	5.63523061064029	3.02119108555791	2.66743191605447	10.8535114064654	5.80595379069162	5.17579202294677
RPL25	P04456	60S ribosomal protein L25 OS=Saccharomyces cerevisiae (strain ATCC 204508 / S288c) GN=RPL25 PE=1 SV=4	1	1	3	3	7	7.89285	8441090	8272540	5624320	74000200	74779000	22598400	34507200	41884600	44408200	7423708.64688215	6842540.00865765	7731596.20597353	65081159.4961087	61852623.1734644	31065391.6742064	30348142.1261581	34644383.8587208	61046716.8713932	6664092.04364103	7755535.665136	7598968.47099966	56523769.1160874	62214053.2627111	47985405.1519437	39423754.2816122	30533690.0709308	39514041.6190394	1	1	1	8.48184099888343	8.02188990534674	6.31472618093797	5.91584780393765	3.93701884554423	5.19992177488812
KAR2	P16474	78 kDa glucose-regulated protein homolog OS=Saccharomyces cerevisiae (strain ATCC 204508 / S288c) GN=KAR2 PE=1 SV=1	1	1	3	3	5	6.54302	6892100	4841350	2694370	17253000	15159300	9641250	11656800	29453300	19041200	6457595.50074248	3911629.66337643	3559153.48162649	16165304.5043325	12248147.2225768	12735700.1839879	10921910.4820091	23797164.4199087	25152652.855527	5796834.55325577	4433555.86152748	3498099.79334312	14039761.2238111	12319718.1393244	19672300.9203121	14188107.902571	20973536.314792	16280694.8956215	1	1	1	2.42197031756335	2.77874431361735	5.6237106093281	2.447561297847	4.73063540188846	4.65415392854249
ALD6	P54115	Magnesium-activated aldehyde dehydrogenase, cytosolic OS=Saccharomyces cerevisiae (strain ATCC 204508 / S288c) GN=ALD6 PE=1 SV=4	1	1	3	3	6	6.29411	4304020	3148710	2613530	23786700	15191500	10190300	9546510	13914000	13105600	3678294.98892911	3058634.15568846	3148185.71761507	20328553.1696321	14756913.3950542	12274952.6189532	8158623.77376535	13515959.1204808	15786642.1050365	3301920.5811884	3466745.71884593	3094181.76682911	17655592.7202417	14843144.0551578	18960603.5172075	10598460.2812246	11912236.8716119	10218305.9979693	1	1	1	5.34706764930344	4.28157853472421	6.12782471943729	3.20978655319751	3.43614381835235	3.30242589737736
MSY1	P48527	Tyrosine--tRNA ligase, mitochondrial OS=Saccharomyces cerevisiae (strain ATCC 204508 / S288c) GN=MSY1 PE=1 SV=1	1	1	3	3	4	6.11151	2249790	1158310	1078860	9570100	10772700	6235260	7120190	17868400	12163900	2187372.81596033	993979.212606592	1293098.97287636	9304591.3556474	9244364.51696611	7473451.88589531	6922650.58093093	15333389.3021209	14579395.4694499	1963554.13078329	1126605.21151824	1270917.1641915	8081149.40757314	9298383.10697847	11543927.093828	8992869.29478449	13514021.7415075	9436884.87906597	1	1	1	4.11557251255888	8.25345295043305	9.08314673771181	4.57989375174349	11.995348151546	7.42525566964804
RPT6	Q01939	26S protease regulatory subunit 8 homolog OS=Saccharomyces cerevisiae (strain ATCC 204508 / S288c) GN=RPT6 PE=1 SV=4	1	1	3	3	4	5.99406	1629110	1349150	1509190	10982000	6934200	4949310	5872840	7814980	9371630	1495731.14485811	1397854.21471709	1586496.612057	10082879.2609657	7184524.10457788	5202833.00778552	5392017.54133761	8097100.19710913	9851681.52747615	1342683.3535635	1584368.99209702	1559281.86278723	8757101.80618834	7226506.20743925	8036597.52417647	7004500.43195936	7136347.08875235	6376751.67223657	1	1	1	6.52209009886575	4.56112575005301	5.15403771182909	5.21679248749852	4.50422037060123	4.08954392686777
LPD1	P09624	Dihydrolipoyl dehydrogenase, mitochondrial OS=Saccharomyces cerevisiae (strain ATCC 204508 / S288c) GN=LPD1 PE=1 SV=1	1	1	3	3	9	6.77582	5067170	4587580	3337750	32791900	31370000	17003900	24225300	42888500	38337400	4962558.63862222	3896229.75259974	4012848.09694293	32114913.5753953	26642527.7246508	20443133.1752252	23725170.4182443	36425184.9001813	46091577.4494015	4454774.44129402	4416101.15068658	3944011.73512148	27892188.3717711	26798210.8740344	31577648.7956798	30820182.8293152	32103191.9936575	29833946.9010213	1	1	1	6.26118981765302	6.06829643606963	8.00647942156978	6.91846090873292	7.26957805046344	7.56436565219865
YNL181W	P53878	Uncharacterized oxidoreductase YNL181W OS=Saccharomyces cerevisiae (strain ATCC 204508 / S288c) GN=YNL181W PE=1 SV=2	1	1	3	3	2	6.4275	585190	556937	574151	2660580	2765720	1171190	2057920	3856310	3855990	612169.352840347	474263.010797725	644522.755446178	2783242.25769403	2355165.29557829	1314738.81601009	2152797.47534511	3283863.68865666	4328605.71482573	549530.309939722	537543.615418336	633466.617629837	2417279.34760348	2368927.48640058	2030821.80378944	2796591.57826763	2894220.21512974	2801800.24633201	1	1	1	4.39880986340614	4.40694934969507	3.20588606766353	5.0890579239831	5.38415885170053	4.42296431785964
IPI3	P53877	Pre-rRNA-processing protein IPI3 OS=Saccharomyces cerevisiae (strain ATCC 204508 / S288c) GN=IPI3 PE=1 SV=1	1	1	3	3	2	5.62823	305068	319517	422758	1799200	2359490	908740	1032740	2667930	1861620	360352.214653818	247448.425770805	462136.816877088	2125249.79547231	1827295.84379535	993386.786220211	1219892.43762566	2066165.73943391	2035025.09954802	323479.872501581	280465.308046637	454209.325885965	1845804.9869328	1837973.47824347	1534442.82657956	1584701.28125242	1821006.9655249	1317221.80324175	1	1	1	5.70608913827792	6.55330062403957	3.37827239365139	4.89891772553695	6.49280646582533	2.90003249200668
ICL1	P28240	Isocitrate lyase OS=Saccharomyces cerevisiae (strain ATCC 204508 / S288c) GN=ICL1 PE=1 SV=1	1	1	3	3	12	7.21175	18727600	14685400	9914050	110396000	78093300	39727500	65599200	111449000	111534000	16414279.684237	13128393.2153295	12652769.743904	96759372.2645199	69813525.6705767	50702075.3376215	57496081.4980135	99632716.538552	142344856.099837	14734720.3195757	14880106.1708939	12435724.2402881	84036677.5890692	70221474.5580958	78317365.2737245	74690285.1486083	87810898.8781241	92136331.9182997	1	1	1	5.70330998936049	4.71915144634195	6.29777275214893	5.06899917532733	5.90122797980338	7.40900410285755
RSM18	P40033	37S ribosomal protein RSM18, mitochondrial OS=Saccharomyces cerevisiae (strain ATCC 204508 / S288c) GN=RSM18 PE=1 SV=2	1	1	3	3	2	5.84983	1078640	988138	969073	6706180	7719000	3519140	2826300	4148040	4154720	1087066.52402558	860954.111231956	1103607.1101738	6758569.84915253	6725482.45751047	4007693.87414265	2848379.54911139	3614143.0564907	4731509.94071789	975834.548236065	975830.657512869	1084675.84327576	5869899.13311678	6764782.19291584	6190516.32416336	3700187.47698395	3185310.62376256	3062590.26365479	1	1	1	6.01526062356299	6.93233210171676	5.70725010844509	3.79181848364814	3.26420429532421	2.82350739406683
JHD1	P40034	JmjC domain-containing histone demethylation protein 1 OS=Saccharomyces cerevisiae (strain ATCC 204508 / S288c) GN=JHD1 PE=1 SV=1	1	1	3	3	3	5.66936	670715	774282	503450	3470970	3276120	1157760	2684640	6705630	4350990	678153.804382014	560722.704381291	687570.418127857	3509466.03310771	2372513.97588686	1581172.96115147	2714414.95925413	4856110.54910267	5942222.69057528	608763.030327731	635539.569601369	675775.841075256	3048013.42373115	2386377.54211978	2442371.43223131	3526160.77541471	4279913.73901003	3846254.91325997	1	1	1	5.00689639791404	3.75488428457191	3.614173937241	5.79233724741198	6.73429939491341	5.69161351956594
ALA1	P40825|P40825-2	Alanine--tRNA ligase, mitochondrial OS=Saccharomyces cerevisiae (strain ATCC 204508 / S288c) GN=ALA1 PE=1 SV=3|Isoform Cytoplasmic of Alanine--tRNA ligase, mitochondrial OS=Saccharomyces cerevisiae (strain ATCC 204508 / S288c) GN=ALA1	1	1	3	3	7	6.03919	2977280	3179480	2343470	12801400	12126200	6872990	12588900	17472900	18188900	2926775.44005154	2791250.78439125	2715481.92051582	12584245.7270649	10645534.8867378	7964036.2730848	12375350.4330345	15339378.0840231	21076279.6639472	2627298.81401827	3163685.55847625	2668900.56695236	10929568.6414323	10707741.0863585	12301712.1823724	16076199.0830494	13519299.9306434	13642158.5712823	1	1	1	4.1600021219955	3.38457817265373	4.60928081574048	6.11890775319232	4.27327548226847	5.11152747322484
TAL1	P15019	Transaldolase OS=Saccharomyces cerevisiae (strain ATCC 204508 / S288c) GN=TAL1 PE=1 SV=4	1	1	3	3	4	6.16432	2926530	2931960	1727050	14095200	11598300	7143740	10599000	17600100	16893200	2790978.6171324	2518268.90745966	2108420.93600032	13442336.7620372	9961813.34990567	8721236.19891893	10108074.1912731	15116776.6948324	20623593.153667	2505397.13788673	2854279.88751197	2072253.10135616	11674831.0171626	10020024.2858917	13471327.0902811	13130893.8623158	13323111.0806808	13349145.7030347	1	1	1	4.6598724172768	3.51052618551222	6.50081164384067	5.24104289246196	4.66776616370803	6.44185099508283
RSA4	P25382	Ribosome assembly protein 4 OS=Saccharomyces cerevisiae (strain ATCC 204508 / S288c) GN=RSA4 PE=1 SV=3	1	1	3	3	2	5.84765	1029960	640952	833546	5413740	5895510	4149580	4126920	7571700	5384260	1030674.99093845	596478.406030478	895074.064885778	5417498.17997117	5486439.55793374	4455880.58507716	4129784.87863966	7046324.13494453	5781698.29211812	925213.169508799	676066.131232187	879719.972057228	4705162.27249792	5518499.06062467	6882811.50374631	5364797.08097441	6210249.78112162	3742351.40973708	1	1	1	5.08548994713933	8.16266161797921	7.82386636926161	5.79844435615049	9.185861403533	4.25402574524434
SPP1	Q03012	COMPASS component SPP1 OS=Saccharomyces cerevisiae (strain ATCC 204508 / S288c) GN=SPP1 PE=1 SV=1	1	1	3	3	10	8.33915	12033900	18875300	13210200	178719000	159143000	65531100	254835000	369326000	332923000	12117685.5971514	15025264.1569958	16480404.1522358	179963324.627701	126682257.433619	81753418.7628183	256609279.547784	293993775.465642	415338571.071961	10877766.8974437	17030075.366783	16197699.4408237	156300310.095549	127422513.501365	126281070.68573	333348286.732636	259110245.962451	268838463.7933	1	1	1	14.3687864953495	7.48220490849392	7.79623496207487	30.6449191157952	15.2148619651938	16.5973238838928
CPR1	P14832	Peptidyl-prolyl cis-trans isomerase OS=Saccharomyces cerevisiae (strain ATCC 204508 / S288c) GN=CPR1 PE=1 SV=3	1	1	3	3	2	5.66184	854016	1057010	861813	3721130	3969720	3946710	2318830	2025270	2241730	870947.547826573	1027939.86575242	868957.296382215	3794904.36788526	3860543.83958022	3979427.61504485	2364802.65279186	1969570.55459494	2260313.59473448	781829.527528186	1165097.2124931	854051.210376476	3295920.0476568	3883102.57084967	6146854.62148269	3071996.90579463	1735873.18314202	1463045.51713356	1	1	1	4.21565051153427	3.33285714634965	7.19729045143919	3.92924134690459	1.48989557654813	1.71306532835265
SSA3	P09435	Heat shock protein SSA3 OS=Saccharomyces cerevisiae (strain ATCC 204508 / S288c) GN=SSA3 PE=1 SV=3	1	1	3	3	3	5.9854	1317970	1086220	1143690	3328120	3373680	13642500	2231010	4486970	3440610	1686876.79096485	1169425.85168594	829995.218323053	4259678.43391422	3632108.23527077	9900593.48772154	2855481.52796382	4830677.68383868	2496908.99467031	1514270.3917929	1325461.58137306	815757.487470017	3699581.90928876	3653332.12419051	15293030.7377223	3709413.30267131	4257498.58425498	1616187.91297497	1	1	1	2.44314485004784	2.75627160796768	18.7470307936148	2.44963734533523	3.21208750527842	1.98121125187266
SRP1	Q02821	Importin subunit alpha OS=Saccharomyces cerevisiae (strain ATCC 204508 / S288c) GN=SRP1 PE=1 SV=1	1	1	3	3	8	7.13645	3540480	2381140	1799770	32457200	28145800	8704190	24314000	38071800	30209900	2877395.97570701	1994642.06731414	2643622.73696643	26378405.3751801	23577276.7238425	12785297.3384798	19760316.6105558	31892124.7210876	44374324.7867684	2582972.007686	2260785.85914931	2598274.05522095	22909962.0630819	23715048.3621868	19748911.5607843	25669639.457433	28107997.4147681	28722411.3974063	1	1	1	8.8696129864784	10.4897366843538	7.60078080335713	9.93802464023974	12.4328437835083	11.0544195057837
DNM1	P54861	Dynamin-related protein DNM1 OS=Saccharomyces cerevisiae (strain ATCC 204508 / S288c) GN=DNM1 PE=1 SV=1	1	1	3	3	2	5.96651	1093990	747861	507346	3611900	3835300	2223110	2024190	5011650	3836960	1090595.38609504	613203.066690394	620683.934747555	3600692.39667334	3144725.7199903	2719738.9201386	2017909.00701077	4109265.1564648	4694112.95303201	979002.326331727	695022.352470375	610036.727856925	3127244.61677394	3163101.63420893	4201066.42655747	2621364.71235507	3621684.51944297	3038384.11132461	1	1	1	3.19431786080793	4.55107900194297	6.88657950368977	2.67758782778096	5.21088927078405	4.98065767613458
NOP2	P40991	25S rRNA (cytosine(2870)-C(5))-methyltransferase OS=Saccharomyces cerevisiae (strain ATCC 204508 / S288c) GN=NOP2 PE=1 SV=1	1	1	3	3	2	6.46084	556050	907158	401072	5188690	5707110	2102000	3248530	6938070	6459640	607778.644987096	633609.078990895	525354.304999552	5671387.42461665	3986159.75475025	2753357.87367121	3550736.73518555	4845929.97325092	8461322.86159918	545588.872760195	718151.125700706	516342.381759624	4925668.13251193	4009452.51101495	4252996.21141147	4612584.58540021	4270941.12893075	5476806.63007167	1	1	1	9.02816823882866	5.58302057537387	8.23677536776633	8.4543230547658	5.94713421184651	10.6069283164544
SEC7	P11075	Protein transport protein SEC7 OS=Saccharomyces cerevisiae (strain ATCC 204508 / S288c) GN=SEC7 PE=1 SV=2	1	1	3	3	2	5.49783	611535	641153	674125	2384540	2271220	1296980	1358620	2989390	2649240	679124.132863521	547683.531302151	710631.712877641	2648088.26931963	1940113.81053208	1367216.93894759	1508779.75813492	2553586.54118336	2792707.52312103	609634.071827459	620760.588151324	698441.542572787	2299896.48452696	1951450.68634612	2111882.5551612	1959980.35736476	2250593.35261245	1807651.0409377	1	1	1	3.77258521268787	3.14364462498771	3.02370696247799	3.21501118119835	3.62554162678869	2.58812073846441
SCL1	P21243	Proteasome subunit alpha type-1 OS=Saccharomyces cerevisiae (strain ATCC 204508 / S288c) GN=SCL1 PE=1 SV=1	1	1	3	3	3	5.81822	1001380	824816	897010	3311170	3885420	2028870	2252700	3448770	4008030	1043188.32628773	754042.293461681	941878.428737025	3449413.69944892	3552029.79556881	2130354.05147288	2346751.82510973	3152846.74451252	4208511.60938101	936446.102064096	854653.665534348	925721.454252591	2995857.25028722	3572785.75352421	3290668.38587119	3048547.9779439	2778748.9519417	2724066.27923364	1	1	1	3.19917744724849	4.180390136501	3.55470684054526	3.25544414272679	3.25131578322357	2.94264140332904
TSL1	P38427	Trehalose synthase complex regulatory subunit TSL1 OS=Saccharomyces cerevisiae (strain ATCC 204508 / S288c) GN=TSL1 PE=1 SV=1	1	1	3	3	4	5.91949	1296870	1191920	891214	5754920	5838250	3710660	4763190	6583830	7042300	1272707.29591431	1074865.87682557	1007030.77249053	5647696.8943712	5264896.72576757	4192874.89452557	4674444.36591646	5937256.02877751	7957474.64594369	1142479.98783567	1218284.53065856	989756.175260407	4905092.62229979	5295661.66338603	6476557.6650457	6072336.99245525	5232777.012105	5150678.04554792	1	1	1	4.29337290326814	4.34681844028947	6.5435890443843	5.31504889110466	4.2952010638076	5.20398677400802
CTA1	P15202	Peroxisomal catalase A OS=Saccharomyces cerevisiae (strain ATCC 204508 / S288c) GN=CTA1 PE=1 SV=1	1	1	3	3	4	6.61409	1812820	1399490	984841	22849500	23392400	11225400	11854300	21928100	17202900	1701807.00044405	1157566.6152192	1268335.95799436	21450248.263284	19348663.648796	14456728.0026622	11128369.4604892	18137490.4395087	22154902.8236854	1527672.89651567	1312019.97470905	1246578.9338543	18629798.3887197	19461725.7772974	22330700.2742602	14456308.4402842	15985405.1381844	14340324.8709531	1	1	1	12.1948870279827	14.8334066191432	17.9135870724334	9.4629606071144	12.1838123247546	11.5037439519487
REC107	P21651	Recombination protein 107 OS=Saccharomyces cerevisiae (strain ATCC 204508 / S288c) GN=REC107 PE=1 SV=2	1	1	3	3	15	9.55705	38558400	46934400	33426000	416948000	352511000	186880000	544732000	856242000	772084000	38066394.7374297	39471938.162276	40259139.2117311	411627742.670386	296462560.371968	225083107.039081	537781218.570001	720101487.947935	929917945.28661	34171324.6527195	44738653.1612872	39568534.2831493	357503641.124714	298194911.954747	347676417.455132	698604696.460001	634658585.422748	601913063.887726	1	1	1	10.4620948926621	6.66526349999239	8.78668931649547	20.4441795441021	14.1859117469348	15.2119120607421
MSD1	P15179	Aspartate--tRNA ligase, mitochondrial OS=Saccharomyces cerevisiae (strain ATCC 204508 / S288c) GN=MSD1 PE=1 SV=1	1	1	3	3	4	5.80819	1225800	1273150	978036	5223770	7251650	3974480	4264300	9224350	5907500	1364431.20637969	969939.572584232	1153340.94414176	5814549.52108831	5524613.99012721	4686872.99411527	4746568.76600174	7027500.3702371	6966371.00016504	1224818.42688537	1099357.97798588	1133556.54348258	5050006.13370601	5556896.56158592	7239615.7716906	6166030.19498642	6193659.53088398	4509160.97935445	1	1	1	4.12306511957683	5.05467433980572	6.38663841986091	5.03424022666465	5.6338878280861	3.97788800680478
MND1	P53102	Meiotic nuclear division protein 1 OS=Saccharomyces cerevisiae (strain ATCC 204508 / S288c) GN=MND1 PE=1 SV=2	1	1	3	3	2	6.10696	1590320	1502520	978813	13815600	13593900	5340200	5735580	16462900	10900900	1623839.42796237	1106112.08312136	1302153.82896158	14106793.6018895	10007438.8671987	7104280.26336045	5856469.7332816	12119514.2914694	14501900.4387225	1457683.20481954	1253699.89790823	1279816.69335314	12251919.7674893	10065916.4116799	10973683.2010834	7607847.05577044	10681485.7696709	9386724.24756337	1	1	1	8.40506340951228	8.02896803969967	8.57441792881461	5.2191361131257	8.51997019980038	7.33442866960114
YLR278C	Q05854	Uncharacterized transcriptional regulatory protein YLR278C OS=Saccharomyces cerevisiae (strain ATCC 204508 / S288c) GN=YLR278C PE=1 SV=1	1	1	3	3	2	5.54893	661492	797436	775676	3120580	3652580	1024710	2982140	4453160	3532160	658572.284267483	619273.812127237	1003262.60233014	3106806.27859358	2836524.98846265	1325364.22582846	2968977.3297416	3458240.37190762	4568510.60680802	591185.151318102	701903.113516685	986052.64425861	2698298.58809032	2853099.96017979	2047234.42785634	3856850.0249155	3047906.41211031	2957084.79515337	1	1	1	4.56421914872897	4.06480596144552	2.07619181366894	6.52392912155573	4.34234633443873	2.99891168323648
SYP1	P25623	Suppressor of yeast profilin deletion OS=Saccharomyces cerevisiae (strain ATCC 204508 / S288c) GN=SYP1 PE=1 SV=3	1	1	3	3	5	5.97748	3184300	3790440	2517540	9685800	10459700	4983440	7979900	13323600	12587100	3299551.06149813	3044874.0337015	3024515.38984017	10036363.304795	8402314.48863657	5986991.65627761	8268720.75986841	10702895.6204096	15121856.1228252	2961930.89228403	3451149.59274488	2972632.87879568	8716702.13926229	8451412.63710135	9247854.43816979	10741481.7719383	9432954.53219164	9788006.34689724	1	1	1	2.94291205847162	2.44886882181757	3.11099783095868	3.6265132991186	2.7332789491426	3.29270607773898
IMG1	P25626	54S ribosomal protein IMG1, mitochondrial OS=Saccharomyces cerevisiae (strain ATCC 204508 / S288c) GN=IMG1 PE=1 SV=1	1	1	3	3	2	5.60623	562542	557734	354973	4191160	5170200	1645050	2513190	4311340	2886420	531189.62134149	411381.106066971	509663.42881573	3957572.40060582	3813507.14603638	2361931.25554145	2373121.37486485	3180017.3879139	4144266.50534631	476836.67256155	466271.419097391	500920.66673122	3437199.18888991	3835791.02273259	3648375.96212593	3082803.34177279	2802695.6905539	2682482.00009879	1	1	1	7.20833649481152	8.22651971711653	7.28334086499878	6.46511377829242	6.01086743849615	5.35510346898531
POB3	Q04636	FACT complex subunit POB3 OS=Saccharomyces cerevisiae (strain ATCC 204508 / S288c) GN=POB3 PE=1 SV=1	1	1	3	3	7	6.93127	2734480	2960920	2293000	26638300	29766600	6042030	43126400	72752500	45942800	2478964.04681836	2116065.12353926	3539209.1012772	24149157.4150703	21273139.4655525	9325777.39476226	39096572.3167503	51993646.5356342	70911982.5111896	2225308.85392597	2398410.31467784	3478497.53872319	20973833.4203941	21397447.0906961	14405136.47269	50788402.5935256	45824393.8021993	45899585.953799	1	1	1	9.42513367678888	8.92151228659567	4.14119495912522	22.8230802676774	19.1061527386546	13.1952331266121
MCM4	P30665	DNA replication licensing factor MCM4 OS=Saccharomyces cerevisiae (strain ATCC 204508 / S288c) GN=MCM4 PE=1 SV=2	1	1	3	3	2	5.53034	655948	314701	420053	1740330	2015550	1289880	2123380	4545010	2838080	635732.837663022	287875.091137997	473797.639544903	1686696.09385209	1843739.42231893	1454916.63979588	2057941.16734392	4157581.85697887	3201204.62141587	570682.706834123	326286.077041915	465670.118901793	1464915.82688535	1854513.14329902	2247348.5979217	2673368.49056908	3664268.25147767	2072061.18730616	1	1	1	2.56695324624782	5.6837029643186	4.8260528359039	4.68450937544553	11.2302317178154	4.44963312697147
TES1	P41903	Peroxisomal acyl-coenzyme A thioester hydrolase 1 OS=Saccharomyces cerevisiae (strain ATCC 204508 / S288c) GN=TES1 PE=1 SV=1	1	1	3	3	4	6.27508	1985060	1983400	1314080	14081900	16034100	10415700	6700380	10112800	10401700	2044683.58573919	1706077.61805747	1483135.58968877	14504866.243852	13792184.7008648	11755673.4456969	6901633.7058906	8698810.99923946	11739872.3542446	1835465.29957231	1933718.4433843	1457693.89450978	12597650.6407547	13872778.0579705	18158494.79838	8965567.32308839	7666662.51359872	7598931.25432281	1	1	1	6.8634643453571	7.17414580464517	12.457001340797	4.88462915925325	3.9647253403556	5.21298146541136
GTS1	P40956	Protein GTS1 OS=Saccharomyces cerevisiae (strain ATCC 204508 / S288c) GN=GTS1 PE=1 SV=2	1	1	3	3	2	5.64607	667133	944506	524099	3038330	4557840	1318540	2736320	5347140	4996060	741329.76702395	653100.529527976	682085.788743278	3376245.02316912	3151623.93622041	1716006.70081332	3040646.27008853	3697403.68558825	6502095.07308494	665474.635000996	740243.307787225	670385.294976079	2932309.37565513	3170040.15952829	2650643.44417564	3949951.56246978	3258692.04842125	4208646.5660403	1	1	1	4.40634281372834	4.28243001480735	3.95391048109166	5.93554037181878	4.40219048810088	6.27795179515457
ARP8	Q12386	Actin-like protein ARP8 OS=Saccharomyces cerevisiae (strain ATCC 204508 / S288c) GN=ARP8 PE=1 SV=1	1	1	3	3	4	6.03831	1794410	1656260	1127440	10052900	13011600	2897220	9304040	20938800	13047200	1719900.16453945	1141654.27182519	1706498.02156741	9635470.3574426	8968850.73797635	4385244.62325757	8917705.50034919	14433042.1956054	19748297.9023223	1543914.71265201	1293984.45770047	1677224.7691486	8368521.79687351	9021259.38867458	6773703.10164546	11584545.4044622	12720504.3962803	12782588.5683824	1	1	1	5.42032647807259	6.97169068375534	4.03863765086415	7.50335838471492	9.83049241478975	7.62127342948264
DPS1	P04802	Aspartate--tRNA ligase, cytoplasmic OS=Saccharomyces cerevisiae (strain ATCC 204508 / S288c) GN=DPS1 PE=1 SV=3	1	1	3	3	23	7.08746	8697970	11116900	9064250	67686300	71321900	19582000	61093500	96804500	89450200	8640403.38011583	8577689.55310955	11825762.0874655	67238325.1847883	55031269.1971614	25547847.1133022	60689158.9535381	74693390.09472	116702075.061501	7756290.84574358	9722205.08311732	11622903.0660918	58397293.4398106	55352839.3346399	39462685.915839	78838252.4437873	65830722.6013841	75538389.078698	1	1	1	7.52902316341803	5.69344493984812	3.39525208903839	10.1644270453127	6.77117197575884	6.49909825877071
THS1	P04801	Threonine--tRNA ligase, cytoplasmic OS=Saccharomyces cerevisiae (strain ATCC 204508 / S288c) GN=THS1 PE=1 SV=2	1	1	3	3	14	7.17417	3598500	3323640	2512780	77382300	81375500	13416700	56063600	106950000	83486800	3185755.3133102	2395650.43898274	3937803.9145915	68506620.3643641	58654743.6838644	21025451.4047787	49633155.9214389	77088618.0360097	130833040.638941	2859779.07354074	2715300.51665351	3870254.86003017	59498823.0446368	58997487.2597506	32477131.2958695	64475951.6129058	67941747.2311428	84685016.2940568	1	1	1	20.8053914356994	21.7277928899239	8.39147096778437	22.5457806197166	25.0218150125343	21.8809921715069
COR1	P07256	Cytochrome b-c1 complex subunit 1, mitochondrial OS=Saccharomyces cerevisiae (strain ATCC 204508 / S288c) GN=COR1 PE=1 SV=1	1	1	3	3	8	6.79034	10154700	6243600	4572770	53296400	62540800	28032500	16495800	33276900	29239700	9613866.13420019	5215929.44312982	5781649.35172792	50457862.3725749	52246844.7877656	35443305.7976484	15617242.5553231	27799660.8504847	36969646.9644699	8630145.90968107	5911887.51133987	5682470.98835965	43823259.8331205	52552144.3984475	54747785.1385516	20287579.0714948	24501120.6418676	23929545.1690344	1	1	1	5.07792803177994	8.8892328038456	9.63450323823925	2.35078054111886	4.14438207676834	4.21111611797988
SUI2	P20459	Eukaryotic translation initiation factor 2 subunit alpha OS=Saccharomyces cerevisiae (strain ATCC 204508 / S288c) GN=SUI2 PE=1 SV=1	1	1	3	3	2	5.89293	480700	424745	208907	3999930	3660150	1595870	2855940	6164380	6039100	457433.909456601	335713.535806219	277752.631333153	3806331.63605729	2892940.23021138	2121791.47546822	2717711.25311729	4872254.66068615	8029294.92972494	410627.870987484	380507.574222711	272988.065078735	3305844.76738806	2909844.85918175	3277442.13451607	3530442.82598509	4294142.28761319	5197165.55262225	1	1	1	8.05070722413	7.64727184505036	12.005807409825	8.59766975265229	11.2853004211155	19.0380687563147
FAA1	P30624	Long-chain-fatty-acid--CoA ligase 1 OS=Saccharomyces cerevisiae (strain ATCC 204508 / S288c) GN=FAA1 PE=1 SV=1	1	1	3	3	9	6.60049	12223400	6390080	2980840	28408900	28650100	21353200	18894900	45054000	33012500	11048110.1938514	5351522.44392607	3937963.04423511	25677361.2649594	23993698.5406641	28209535.7268962	17078140.0675592	37731529.52524	43612540.4241126	9917633.72489532	6065572.59791409	3870411.25996524	22301096.8287636	24133903.5014236	43574084.4731496	22185357.996926	33254533.6388151	28229327.075212	1	1	1	2.24863081732725	3.97883350859952	11.2582569516246	2.23696081266201	5.48250525436808	7.29362467684262
CLU1	Q03690	Clustered mitochondria protein 1 OS=Saccharomyces cerevisiae (strain ATCC 204508 / S288c) GN=CLU1 PE=1 SV=1	1	1	3	3	21	7.10819	9085270	7546460	7920020	138715000	138995000	34357900	87688000	219726000	129958000	8686086.82875524	5647056.22136825	11070343.9185203	132620223.113984	104010698.988543	48024344.5493985	83835216.9874853	164422136.378695	181651025.497796	7797299.82401643	6400539.25478496	10880443.3339345	115182257.49907	104618475.899033	74181187.0433565	108906139.325461	144912796.644344	117578250.715472	1	1	1	14.7720698316996	16.3452596311821	6.81784599824129	13.9671606560542	22.6407168014802	10.8063841800235
STM1	P39015	Suppressor protein STM1 OS=Saccharomyces cerevisiae (strain ATCC 204508 / S288c) GN=STM1 PE=1 SV=3	1	1	3	3	9	8.05368	9823840	6859820	5895090	142235000	115140000	25038400	95832800	132418000	124571000	7665623.93908244	5812339.02176873	8916327.10785131	110987151.762996	97558349.1937765	37870594.7928232	74779129.7322941	112198032.686655	188413711.097226	6881253.82229789	6587875.63158618	8763376.50915258	96393675.0616565	98128422.3943423	58497116.4547579	97141829.1012192	98885290.3429583	121955571.133789	1	1	1	14.0081557156494	14.895305843944	6.67518009681118	14.1168792214062	15.0101938580691	13.9165047863021
RPS0A	P32905	40S ribosomal protein S0-A OS=Saccharomyces cerevisiae (strain ATCC 204508 / S288c) GN=RPS0A PE=1 SV=3	1	1	3	3	4	6.76653	6060010	6095010	3485470	11890900	12970700	10305300	7389120	12834300	11887200	6352350.49763647	5153383.41630794	3932621.99674028	12464528.0341692	10966838.492128	11627370.0427798	7745577.99559665	10851511.1180984	13412212.4705279	5702358.54117165	5840996.00889841	3865161.8327533	10825592.3864801	11030922.1996832	17960309.9232007	10061893.1596562	9563936.21062681	8681395.96893182	1	1	1	1.89844119907897	1.88853445249376	4.64671615325531	1.76451429474458	1.63738105556941	2.2460627380116
PRP43	P53131	Pre-mRNA-splicing factor ATP-dependent RNA helicase PRP43 OS=Saccharomyces cerevisiae (strain ATCC 204508 / S288c) GN=PRP43 PE=1 SV=1	1	1	3	3	5	6.35077	1350040	1281360	1295760	16124400	14098600	4124330	9364110	12917600	11995000	1205169.60399008	1093440.78780767	1700978.90778809	14394119.2576351	12030954.837817	5414118.61668647	8359263.97767439	11023155.647581	15746158.2383452	1081852.9593777	1239337.87991426	1671800.33019969	12501465.5523559	12101256.6109295	8362961.52602828	10859101.9397828	9715214.4347385	10192101.7846172	1	1	1	11.5556050792216	9.76429172952152	5.00236862917076	10.0375026436394	7.83903614356614	6.09648269623188
RFC3	P38629	Replication factor C subunit 3 OS=Saccharomyces cerevisiae (strain ATCC 204508 / S288c) GN=RFC3 PE=1 SV=1	1	1	3	3	3	5.51521	784029	692288	432631	3380310	4008990	2196190	2200030	5240970	3665400	819553.753423348	533572.441190186	536989.423533691	3533473.56824107	3089879.61803042	2725950.75727458	2299714.48013271	4039413.01467673	4549560.78741558	735694.503557533	604766.664476956	527777.911570266	3068864.25649799	3107935.04411922	4210661.59036013	2987444.11455994	3560120.61180226	2944819.04212813	1	1	1	4.17138396665756	5.13906474459398	7.97809362243373	4.0607128368009	5.88676727888317	5.5796557180019
ADE2	P21264	Phosphoribosylaminoimidazole carboxylase OS=Saccharomyces cerevisiae (strain ATCC 204508 / S288c) GN=ADE2 PE=1 SV=1	1	1	3	3	2	6.1007	1207710	1145280	655877	8955510	6916170	3801440	5178860	6570040	8032500	1068523.38298299	1038437.3820184	817584.023886963	7923402.01003383	6270963.84150096	4738688.21709689	4582004.79187493	5957124.14200562	10012919.6051577	959188.798171781	1176995.40551691	803559.194556785	6881569.86287053	6307607.63936449	7319652.56935555	5952253.3630271	5250287.69476212	6481117.12280626	1	1	1	7.17436429197968	5.35907583818844	9.10903965624189	6.20550758554742	4.4607546216005	8.06551299108838
SAM1	P10659	S-adenosylmethionine synthase 1 OS=Saccharomyces cerevisiae (strain ATCC 204508 / S288c) GN=SAM1 PE=1 SV=2	1	1	3	3	2	6.39841	2532710	1092840	791520	7367830	6794080	4073770	4430800	7990990	6831940	2107411.99926136	1015688.0907878	1023514.81186807	6130608.45912789	6314434.0835434	5267793.53035147	3686770.72634736	7426845.0794301	8834384.20228669	1891775.14972231	1151210.69117512	1005957.44756791	5324507.11953883	6351331.89575029	8136939.31374409	4789299.54275132	6545620.4037253	5718280.08020719	1	1	1	2.81455601122596	5.51708904758958	8.08875100374937	2.53164312019551	5.68585790064522	5.68441547307215
RLI1	Q03195	Translation initiation factor RLI1 OS=Saccharomyces cerevisiae (strain ATCC 204508 / S288c) GN=RLI1 PE=1 SV=1	1	1	3	3	3	6.0558	1708680	1677910	1157620	8568940	10486200	5390560	7260110	13988700	10054200	1769020.65251557	1313095.93606737	1428782.29347661	8871545.18702551	8206272.4489333	6653251.22226921	7516494.91393051	10947252.9044261	12409307.8342397	1588009.04187099	1488301.47153424	1404272.97427445	7705043.60611991	8254225.04385046	10276997.593542	9764302.78051093	9648317.85362237	8032240.41120204	1	1	1	4.85201494636444	5.54607060580372	7.31837597234385	6.14877026708024	6.48277115769849	5.71985686426249
TPI1	P00942	Triosephosphate isomerase OS=Saccharomyces cerevisiae (strain ATCC 204508 / S288c) GN=TPI1 PE=1 SV=2	1	1	3	3	3	6.10107	3093430	3815630	3562330	6972800	7406430	5779840	5544360	6049430	7623250	3317454.30886121	3632458.61626815	3489273.97114895	7477765.91189309	7050880.31839746	5661307.4222224	5945879.16063327	5759023.83800605	7466912.89143937	2978002.22454972	4117135.20344115	3429418.99538868	6494529.55633437	7092081.48614097	8744783.68707043	7723994.37311588	5075692.77888926	4833149.46125027	1	1	1	2.18083435357956	1.7225767762529	2.5499315478304	2.59368321132929	1.23282149555034	1.40932019906261
FLC2	P39719	Flavin carrier protein 2 OS=Saccharomyces cerevisiae (strain ATCC 204508 / S288c) GN=FLC2 PE=1 SV=2	1	1	3	3	2	5.47826	3076960	2440840	1826640	639503	884073	553959	669851	922583	929545	3102689.82528724	2145156.96649987	2061183.64795713	644850.583478714	776976.514169071	625088.267222159	675452.356273232	810821.417882511	1048900.14126501	2785213.10063345	2431383.86329575	2025826.12134673	560060.481053727	781516.704648521	965547.580180477	877446.389039502	714614.235238142	678927.319277014	1	1	1	0.201083529632383	0.321428761803646	0.476619177730121	0.315037434241546	0.293912551623781	0.33513602777798
BDH1	P39714	(R,R)-butanediol dehydrogenase OS=Saccharomyces cerevisiae (strain ATCC 204508 / S288c) GN=BDH1 PE=1 SV=2	1	1	3	3	2	6.63961	1766890	1386890	1528180	8854590	7637550	3408730	3992420	6390090	6539580	1666597.80982082	1273601.87169055	1764255.76691927	8351985.86265205	7013676.62549312	3935316.2326236	3765802.30115333	5868115.41237665	7549825.10452298	1496066.41810223	1443537.73987201	1733991.73863231	7253800.08925	7054660.39689422	6078717.6226161	4891965.51066091	5171840.2045374	4886816.50194329	1	1	1	4.84858158800964	4.88706335971495	3.5056208672659	3.26988524805363	3.58275371795681	2.81824670387286
DIS3	Q08162	Exosome complex exonuclease DIS3 OS=Saccharomyces cerevisiae (strain ATCC 204508 / S288c) GN=DIS3 PE=1 SV=1	1	1	3	3	2	5.74604	1467490	1346080	480270	3881400	2888770	1203310	1716490	3216250	2722580	1231132.75223049	1040297.77772321	740745.335699075	3256252.96561299	2232542.6507737	1855927.43644211	1440028.2508747	2485630.66652967	4199176.37176502	1105159.47878017	1179104.03260884	728038.596566738	2828094.83169834	2245588.30749959	2866773.12503461	1870668.71128606	2190700.71247671	2718023.80903072	1	1	1	2.55899251284519	1.9044870048753	3.93766640745924	1.69266856702965	1.85793674849	3.73335125616731
SAC6	P32599	Fimbrin OS=Saccharomyces cerevisiae (strain ATCC 204508 / S288c) GN=SAC6 PE=1 SV=1	1	1	3	3	2	5.77787	506572	628667	299649	2803060	2127450	1021780	1482870	2397200	2997680	484018.433724176	522122.214321942	377607.493934195	2678262.34145371	1766895.51838925	1287612.45708172	1416849.75643456	1990929.01674902	3777574.5369304	434492.185319096	591788.641295769	371130.01822352	2326103.02878347	1777220.20911595	1988920.8570019	1840558.68789066	1754697.37890384	2445131.2883172	1	1	1	5.35361303926595	3.00313335724827	5.35909454730239	4.23611459556846	2.9650744479681	6.58834146594032
STH1	P32597	Nuclear protein STH1/NPS1 OS=Saccharomyces cerevisiae (strain ATCC 204508 / S288c) GN=STH1 PE=1 SV=1	1	1	3	3	9	6.07902	5506550	5086580	4156450	21262400	20037200	8080040	12329500	20292800	19422400	5246846.81495359	4299211.65745477	5161082.66587395	20259610.0495354	16935576.3249084	10033022.0220544	11748008.7904351	17151611.1655372	24116881.4660757	4709973.38081422	4872852.66862481	5072549.49810985	17595714.791934	17034537.8005663	15497587.5300616	15261250.9170085	15116504.3569911	15610265.4951869	1	1	1	3.73584166390602	3.4958039897754	3.05518704861064	3.2401989741968	3.10218785277931	3.07740032916458
RPL14A|RPL14B	P36105|P38754	60S ribosomal protein L14-A OS=Saccharomyces cerevisiae (strain ATCC 204508 / S288c) GN=RPL14A PE=1 SV=1|60S ribosomal protein L14-B OS=Saccharomyces cerevisiae (strain ATCC 204508 / S288c) GN=RPL14B PE=1 SV=1	1	1	3	3	7	8.14976	7916980	8229200	7729880	153619000	188673000	61609400	80238000	101965000	107130000	7773433.74046195	6876482.32155538	9421296.79212306	150833666.091872	157658891.393431	75090485.5682916	78783169.3988347	85203971.2143823	130571693.912473	6978032.19464167	7794006.8787354	9259683.94779338	131000851.600066	158580156.559939	115989117.756479	102343276.86337	75094181.5124121	84515852.9719991	1	1	1	18.7733229004962	20.3464224534619	12.5262501841782	14.666495368416	9.63486210376508	9.1272934852317
MSS116	P15424	ATP-dependent RNA helicase MSS116, mitochondrial OS=Saccharomyces cerevisiae (strain ATCC 204508 / S288c) GN=MSS116 PE=1 SV=1	1	1	3	3	14	7.34274	6354710	7443520	5552920	72699900	78161800	14280700	57251700	93666800	76296600	5845149.25101482	5380607.86631	8351578.45477688	66870363.2477094	56499881.228901	21478138.7880849	52660897.4090595	67707794.2817491	114749904.686675	5247055.67936607	6098538.86926196	8208315.54962697	58077714.0755831	56830033.0651089	33176378.4749468	68409139.2176029	59673995.4855587	74274797.1053436	1	1	1	11.068629270311	9.31863095134891	4.04180105825178	13.0376240310581	9.78496600002492	9.0487258507891
SPO14	P36126	Phospholipase D1 OS=Saccharomyces cerevisiae (strain ATCC 204508 / S288c) GN=SPO14 PE=1 SV=3	1	1	3	3	5	6.25363	3366290	3532630	3284010	34160500	36389700	8507670	4893650	7392690	8098320	3224561.19132461	2841583.51349842	4262094.78151444	32722261.7707459	29271214.8119541	11041530.2967552	4687615.70569548	5946545.78158614	10510262.578687	2894614.21527692	3220734.15084405	4188982.84420459	28419677.5780615	29442258.4514805	17055387.8844921	6089447.22150481	5240964.49883449	6803035.02375375	1	1	1	9.81812271496178	9.14147429515866	4.07148668753516	2.10371633959597	1.62725771621387	1.62403029011343
VAC8	P39968	Vacuolar protein 8 OS=Saccharomyces cerevisiae (strain ATCC 204508 / S288c) GN=VAC8 PE=1 SV=3	1	1	3	3	2	5.91338	1484730	993183	1304400	4758960	4119930	2323830	4422200	7555210	6374480	1405852.23432952	943768.67161216	1449713.95323764	4506135.4920321	3914949.07105245	2582711.41977324	4187266.2037219	7179311.87449936	7084615.60919522	1262001.12840691	1069695.11074347	1424845.57252355	3913632.82598945	3937825.71426576	3989405.80463622	5439468.19680098	6327457.99701484	4585697.81281412	1	1	1	3.1011325884707	3.6812598979992	2.79988644493633	4.310192815491	5.91519764226747	3.21838232945651
MRPL32	P25348	54S ribosomal protein L32, mitochondrial OS=Saccharomyces cerevisiae (strain ATCC 204508 / S288c) GN=MRPL32 PE=1 SV=1	1	1	3	3	2	6.09913	184344	537251	309135	3176940	2973830	1174780	2123500	3896470	3286130	219462.037494954	373894.85725555	373117.41427987	3782155.78157802	2069609.44391406	1417927.04141461	2528032.57291007	2711712.20612066	3966268.22775651	197006.009734161	423783.404523675	366716.961357058	3284847.74724657	2081703.01549828	2190212.31960442	3284040.73488296	2389956.77916795	2567268.08345822	1	1	1	16.6738453901946	4.91218625665175	5.97248709604106	16.6697490057	5.63957142647957	7.00067996298261
CDC10	P25342	Cell division control protein 10 OS=Saccharomyces cerevisiae (strain ATCC 204508 / S288c) GN=CDC10 PE=1 SV=1	1	1	3	3	4	6.66454	3887610	1052680	997562	14352600	13957400	3620230	9809140	22578400	14698200	2837476.22195299	907881.766249603	1584737.8651531	10475629.300059	12037531.7895773	5751136.83316245	7159463.39982868	19472696.0435175	23349720.708681	2547136.96538702	1029019.83897327	1557553.28541263	9098209.93489917	12107871.9944998	8883539.40351929	9300500.98914488	17162183.2924743	15113701.164626	1	1	1	3.57193588665805	11.7664125956801	5.70352198330465	3.65135488021616	16.6781850480145	9.70348899532004
RVS161	P25343	Reduced viability upon starvation protein 161 OS=Saccharomyces cerevisiae (strain ATCC 204508 / S288c) GN=RVS161 PE=1 SV=1	1	1	3	3	4	6.03673	3369730	1446180	932525	6159910	8382970	3474210	5557800	8303610	7203110	2779098.15343251	1248129.14803352	1310130.41170672	5080227.34946433	7234942.54110176	4881014.64052503	4583652.61227077	7166450.7010902	10119850.3738439	2494732.31961555	1414666.20728904	1287656.44586631	4412238.50314958	7277219.25943904	7539498.21507122	5954393.96412602	6316122.85292843	6550330.78507616	1	1	1	1.76862201545917	5.14412461536392	5.85520946932299	2.38678671747983	4.46474427704907	5.08701743085611
ADY3	Q07732	Accumulates dyads protein 3 OS=Saccharomyces cerevisiae (strain ATCC 204508 / S288c) GN=ADY3 PE=1 SV=2	1	1	3	3	2	5.91835	371647	110038	374656	3615920	4081260	1383070	1000080	4328700	2083470	377897.469385138	98934.8477440304	409810.176209365	3676733.61415297	3669449.06944693	1512844.21018184	1016899.64181788	3891921.65824155	2278963.12304334	339229.843037901	112135.660038008	402780.29596326	3193287.32795799	3690891.15608144	2336826.88178142	1321003.48816857	3430129.69079476	1475116.89911016	1	1	1	9.41334435485152	32.9145176015411	5.80174081304756	3.89412522300102	30.5891068874267	3.66233630069309
NIC96	P34077	Nucleoporin NIC96 OS=Saccharomyces cerevisiae (strain ATCC 204508 / S288c) GN=NIC96 PE=1 SV=2	1	1	3	3	5	5.84957	2837900	2523580	2060700	7948120	9190290	4429940	6804790	12870200	9555640	2869624.25792032	2044371.90734333	2515613.96259949	8036970.2797356	7445125.85150393	5407880.29188042	6880859.24594017	10426249.7411971	11665114.4783686	2575995.51586347	2317151.11934214	2472461.14227108	6980205.26987983	7488630.7565977	8353325.44783465	8938580.26071685	9189133.78566826	7550542.31598013	1	1	1	2.70971173159828	3.23182665734973	3.37854670596024	3.46995179365467	3.96570327630471	3.0538568177636
SPT5	P27692	Transcription elongation factor SPT5 OS=Saccharomyces cerevisiae (strain ATCC 204508 / S288c) GN=SPT5 PE=1 SV=1	1	1	3	3	18	6.73568	6691880	9433960	6242830	43955500	51597500	18740100	69677700	100362000	62789200	6575826.82805814	6939858.99360878	8636199.56878153	43193206.7133167	37956422.7983507	25924659.7358766	68469322.3694068	73828819.3204723	86861257.1484627	5902968.08908684	7865839.85886057	8488054.27548428	37513819.0921894	38178217.6483609	40044732.5402701	88945073.7939359	65068736.5844609	56223159.9985487	1	1	1	6.3550773993753	4.85367339450149	4.71777526870084	15.0678561109578	8.27231900877863	6.6237983610609
MRPL25	P23369	54S ribosomal protein L25, mitochondrial OS=Saccharomyces cerevisiae (strain ATCC 204508 / S288c) GN=MRPL25 PE=1 SV=2	1	1	3	3	2	5.72661	2328250	2256650	1284560	5165320	5918560	4628020	3736770	3310520	4163070	2175014.76986791	2119560.00823668	1463997.33218967	4825361.23315543	5559011.40289778	5274497.83063496	3490832.14500132	3109408.10425528	4744599.99822419	1952460.59781253	2402371.51956404	1438883.9345156	4190884.21835663	5591494.9724602	8147295.16467743	4534765.5270227	2740464.47893372	3071063.13662173	1	1	1	2.14646289049415	2.32748970212354	5.66223235192366	2.32259003439213	1.14073300345778	2.13433694195467
NSR1	P27476	Nuclear localization sequence-binding protein OS=Saccharomyces cerevisiae (strain ATCC 204508 / S288c) GN=NSR1 PE=1 SV=1	1	1	3	3	11	7.31068	7488130	4933510	3092640	145240000	124508000	32523400	48820700	63492000	67417100	5756756.58462956	4203628.0744738	4721245.74904949	111658227.935626	106087820.698972	49650448.8057569	37532586.3989039	54098755.9981617	102919414.089012	5167707.62130057	4764515.43042491	4640257.53998243	96976512.782046	106707735.078281	76692961.9592815	48756706.673928	47679723.6633486	66617210.8860143	1	1	1	18.7658667805281	22.3963457851085	16.5277382340231	9.43488104337786	10.0072555876047	14.3563606786934
SSB1|SSB2	P11484|P40150	Heat shock protein SSB1 OS=Saccharomyces cerevisiae (strain ATCC 204508 / S288c) GN=SSB1 PE=1 SV=3|Heat shock protein SSB2 OS=Saccharomyces cerevisiae (strain ATCC 204508 / S288c) GN=SSB2 PE=1 SV=2	1	1	3	3	13	7.6812	10223900	9477180	5607810	56538000	51663600	25470300	50100000	90400300	75850200	9608198.16277922	7731994.19285759	7314009.87370978	53133178.8972124	42149949.1602056	33219746.3334796	47082886.9565663	73753436.6375424	98927943.6576598	8625057.90245358	8763669.14178921	7188545.41109632	46146804.3845987	42396248.4940916	51313146.2681789	61163024.6928587	65002298.3563577	64033630.034682	1	1	1	5.35031821310686	4.83772810316705	7.13818211247178	7.09131757544023	7.41724696638727	8.90773117129356
IES2	P40154	Ino eighty subunit 2 OS=Saccharomyces cerevisiae (strain ATCC 204508 / S288c) GN=IES2 PE=1 SV=1	1	1	3	3	2	5.72904	862918	1072330	598313	3696070	4002510	1488560	3331070	6403310	5338470	877071.682214943	793968.682732788	795038.137221444	3756693.37351195	2963516.44766519	1977998.08719241	3385706.60071493	4741103.58362601	7093757.35511774	787327.021731284	899907.406919908	781400.059837666	3262733.33985418	2980833.48224204	3055330.52984203	4398202.18784238	4178552.80691256	4591615.04059255	1	1	1	4.14406371151803	3.31237798391334	3.91007204488412	5.58624569771656	4.64331416185849	5.87613858328402
VID27	P40157	Vacuolar import and degradation protein 27 OS=Saccharomyces cerevisiae (strain ATCC 204508 / S288c) GN=VID27 PE=1 SV=1	1	1	3	3	2	5.47293	697964	1087000	719214	2195400	2661680	1567180	1501250	2780700	2216270	809517.671466634	830570.015418191	811555.298378193	2546284.75958337	2033773.31981444	1768393.31897368	1741190.66927418	2124715.7698927	2500821.2592311	726685.344241299	941392.431585307	797633.885753661	2211478.91292725	2045657.48631821	2731562.85196318	2261893.75341486	1872609.8022491	1618720.22581017	1	1	1	3.04324138425574	2.17301246290383	3.42458225603368	3.11261782192183	1.9891914778788	2.02940253006012
TRA1	P38811	Transcription-associated protein 1 OS=Saccharomyces cerevisiae (strain ATCC 204508 / S288c) GN=TRA1 PE=1 SV=1	1	1	3	3	18	6.68343	3767830	4178220	6613460	32989500	37854200	18786600	41328200	55760200	47641800	4064526.28754806	3764187.21692644	6805032.16379828	35587245.1684568	34103109.8762097	19330791.6353033	44582572.811683	50234748.7813618	49021840.5102994	3648631.51053136	4266440.26548408	6688298.70045321	30907950.0880699	34302388.2481486	29859461.5595341	57914991.5821348	44274196.2546137	31730634.2656667	1	1	1	8.47110759167037	8.0400488729816	4.46443301904426	15.8730722505054	10.3773153963496	4.74420113197346
MAK21	Q12176	Ribosome biogenesis protein MAK21 OS=Saccharomyces cerevisiae (strain ATCC 204508 / S288c) GN=MAK21 PE=1 SV=1	1	1	3	3	4	5.83667	1921670	1494310	1776480	10303200	13348200	4605210	6214770	10363300	9692840	1938692.10419514	1268164.45107371	2074891.63104329	10394465.4846791	11328113.1263406	5378789.34082953	6269820.27527557	8794941.24767428	11321035.1915257	1740319.19100996	1437374.80776392	2039298.95780865	9027718.18587941	11394307.9088443	8308389.87814758	8144810.08078857	7751386.52612904	7327828.23801908	1	1	1	5.18739219363568	7.92716544585202	4.07414020702265	4.68006680778019	5.39273854269622	3.59330749910905
FUN12	P39730	Eukaryotic translation initiation factor 5B OS=Saccharomyces cerevisiae (strain ATCC 204508 / S288c) GN=FUN12 PE=1 SV=2	1	1	3	3	9	6.71847	9569370	4755300	3482160	42024600	38895500	9719520	38215300	55847600	53856700	7224955.85007295	4098679.02820577	5350949.87642093	31728930.9136313	33524734.5365335	14935748.0250393	28852876.9707193	48136055.9576946	82760270.1224065	6485676.24166533	4645563.10127172	5259159.72815631	27556957.7915957	33720633.2256083	23070622.3744133	37481330.0689924	42424521.6726304	53568691.7432272	1	1	1	4.24889506734303	7.25867510364401	4.38675065351193	5.77909360140499	9.13226679904892	10.1857890826995
INO1	P11986	Inositol-3-phosphate synthase OS=Saccharomyces cerevisiae (strain ATCC 204508 / S288c) GN=INO1 PE=1 SV=3	1	1	3	3	3	5.83791	1550290	984185	977837	8842980	6689250	3049230	3891570	11434600	7258920	1457116.11316643	824729.86195704	1241510.14585988	8311508.58639899	5605474.81326796	3871452.9947837	3657682.98351604	9581995.33576917	9216283.31509767	1308019.53016984	934773.030251809	1220213.29147099	7218645.08840042	5638229.88747636	5980070.76265691	4751513.11018417	8445053.51968704	5965474.00334112	1	1	1	5.51875940832711	6.03165656796659	4.90084053702433	3.63260104347769	9.03433587232627	4.88887807159487
RPB2	P08518	DNA-directed RNA polymerase II subunit RPB2 OS=Saccharomyces cerevisiae (strain ATCC 204508 / S288c) GN=RPB2 PE=1 SV=2	1	1	3	3	20	7.18273	13190100	11356000	11627800	69437400	79909500	21310700	158361000	178001000	115624000	11147629.5178108	9259218.5336524	16873849.219137	58685105.4866937	65154942.181657	30925328.8286917	133838997.283572	145134744.470647	167789430.684523	10006969.9268576	10494670.0316212	16584395.3544232	50968719.34621	65535669.0669429	47769055.9599155	173863550.535338	127913930.415448	108605980.584847	1	1	1	5.09332192649203	6.24466218275363	2.88036162543454	17.3742453316171	12.1884661480574	6.54868496944513
HIS3	P06633	Imidazoleglycerol-phosphate dehydratase OS=Saccharomyces cerevisiae (strain ATCC 204508 / S288c) GN=HIS3 PE=1 SV=2	1	1	3	3	2	8.20604	925171	512864	227664	83616100	42490100	11944100	21510600	37917500	33796900	620412.291008355	434315.694672863	400896.875789612	56072289.5185688	35982477.4174429	21032540.82384	14424836.7350083	32110199.4929617	59513456.7668755	556929.805431066	492266.154922557	394019.894222426	48699457.2791452	36192737.6999831	32488082.0235963	18738584.280689	28300196.7485432	38521599.9827372	1	1	1	87.4427204366475	73.5227017702994	82.4528976835283	33.646222733914	57.4896252069074	97.765621857133
PSA1	P41940	Mannose-1-phosphate guanyltransferase OS=Saccharomyces cerevisiae (strain ATCC 204508 / S288c) GN=PSA1 PE=1 SV=2	1	1	3	3	4	6.58721	5103270	6457360	3474500	32340000	29087100	14666500	18098500	25701500	28989000	4977804.54484752	5367227.97952238	4285563.93582003	31544911.200146	24176613.5019831	18090149.2199466	17653542.8372245	21362570.7589006	35755997.3911316	4468460.33970503	6083373.71289524	4212049.4088386	27397134.4590309	24317887.3094205	27943093.3523048	22932834.9696497	18827816.8643604	23143979.5856658	1	1	1	6.13122471191932	3.99743439366098	6.63408489313272	5.13215587164942	3.09496305059315	5.49470752577124
CKA2	P19454	Casein kinase II subunit alpha' OS=Saccharomyces cerevisiae (strain ATCC 204508 / S288c) GN=CKA2 PE=1 SV=2	1	1	3	3	4	7.02722	2569460	2480490	1816300	11624600	14336500	5738610	6122840	10083900	9515900	2587077.19175708	1995382.77924374	2242494.14462916	11704302.6641004	11532723.4597309	7085172.78164968	6164820.51200561	8111800.65536081	11748802.5275982	2322359.53078702	2261625.40378922	2204026.41931462	10165327.5167903	11600113.8638148	10944168.6769808	8008410.13743867	7149303.2792272	7604711.53636983	1	1	1	4.37715495039884	5.12910486607529	4.96553425180086	3.44839376990209	3.16113502583097	3.45037222318534
PYC1	P11154	Pyruvate carboxylase 1 OS=Saccharomyces cerevisiae (strain ATCC 204508 / S288c) GN=PYC1 PE=1 SV=2	1	1	3	3	12	6.64887	8229390	6155550	5357490	35641600	29017800	18589600	25280300	36068400	39905200	7559453.908691	5925694.4537877	6058515.16481787	32740097.6781998	27934240.8917352	21022040.8265621	23222287.7574014	34721563.1157242	45126777.5310996	6785947.43455302	6716356.00506556	5954587.44766758	28435168.2780231	28097472.0476755	32471863.1190108	30166913.1045612	30601711.7024558	29209455.592076	1	1	1	4.19030187785357	4.18343995262968	5.4532515315952	4.44549761039348	4.55629684897221	4.90537016187702
NOP58	Q12499	Nucleolar protein 58 OS=Saccharomyces cerevisiae (strain ATCC 204508 / S288c) GN=NOP58 PE=1 SV=1	1	1	3	3	11	7.38254	10622700	12880100	11491100	79871600	71992300	19018400	55499100	82342700	74830000	9966105.901447	10285784.8122692	15337438.1180871	74934698.7223599	57491580.4955185	25384300.293708	52068674.4457621	65757198.5513497	99877339.3649397	8946343.42523811	11658210.3801416	15074339.8362171	65081686.3460996	57827527.2347726	39210062.0158461	67639811.9722016	57954845.688334	64648150.5758837	1	1	1	7.2746689069079	4.96024049568318	2.60111304653231	7.56060982204038	4.97116142174386	4.28862233957086
RSP5	P39940	E3 ubiquitin-protein ligase RSP5 OS=Saccharomyces cerevisiae (strain ATCC 204508 / S288c) GN=RSP5 PE=1 SV=1	1	1	3	3	3	5.88234	1352700	1224800	821133	6755480	8449460	2096400	5355130	11074000	8339420	1297438.19964256	884626.730024091	1185314.05848191	6479498.63896012	6102725.48193121	3026175.28731821	5136357.08290964	7998331.48945688	12038039.8371338	1164680.34975811	1002661.89841132	1164981.1912937	5627522.43340838	6138386.19448333	4674405.80648915	6672384.71131031	7049297.68067344	7791927.74835461	1	1	1	4.83181710293057	6.12208981333527	4.01243027906593	5.72894074558406	7.03058298300035	6.68845798248617
UBP7	P40453	Ubiquitin carboxyl-terminal hydrolase 7 OS=Saccharomyces cerevisiae (strain ATCC 204508 / S288c) GN=UBP7 PE=1 SV=1	1	1	3	3	3	5.74179	1266480	1752960	1115270	8109780	7436840	2990860	2088870	4228890	4201790	1341509.80477251	1355641.48671381	1361481.23521049	8590225.96847011	5751237.24103957	3651133.59737252	2212620.4803038	3270387.64532514	5129393.0970035	1204242.41328552	1536523.84729145	1338126.39778433	7460714.48413349	5784844.06452834	5639752.64729302	2874304.65335721	2882343.15788014	3320130.26584862	1	1	1	6.1953593411301	3.76489051876789	4.21466361969341	2.38681566240079	1.87588572931105	2.48117836352835
ASC1	P38011	Guanine nucleotide-binding protein subunit beta-like protein OS=Saccharomyces cerevisiae (strain ATCC 204508 / S288c) GN=ASC1 PE=1 SV=4	1	1	3	3	3	6.77331	2222250	1830330	1389670	15532000	10746600	6302260	9791890	13085300	17863400	1979155.30640842	1785050.78809513	1599939.43465992	13832935.1869212	10480747.6243864	7255848.00814569	8720742.96468334	12761592.2142243	20566291.347661	1776642.07445758	2023228.95206103	1572494.08732657	12014070.4430762	10541990.9048634	11207803.5275792	11328681.2208659	11247378.5959002	13312055.650311	1	1	1	6.7622345636187	5.21047847507542	7.12740583122561	6.37645667843627	5.55912299714901	8.46556801554851
HSP104	P31539	Heat shock protein 104 OS=Saccharomyces cerevisiae (strain ATCC 204508 / S288c) GN=HSP104 PE=1 SV=2	1	1	3	3	9	6.24771	3488150	3111750	2316120	13091900	11232500	5654450	8546100	18738200	15294300	3430761.53804502	2575445.40009279	2845234.2484904	12876506.7385094	9296598.5238346	6946200.88612701	8405496.08826641	15508704.4254901	18788260.6111456	3079715.51104945	2919085.40231532	2796427.12460623	11183400.8420327	9350922.33844045	10729504.6295635	10919159.7634323	13668535.0289578	12161179.9910907	1	1	1	3.63130971088359	3.20337401948693	3.83686187819907	3.54550922780248	4.68247178315385	4.34882778960425
ISW2	Q08773	ISWI chromatin-remodeling complex ATPase ISW2 OS=Saccharomyces cerevisiae (strain ATCC 204508 / S288c) GN=ISW2 PE=1 SV=1	1	1	3	3	4	5.74283	824206	1040490	754217	5360390	5847420	1888090	3911550	8054820	6013340	855953.743714971	763413.971075293	989827.692963526	5566867.85618194	4290288.34755268	2477912.5487857	4062219.71961899	5909871.4283623	7891854.01443522	768369.935370563	865275.799987718	972848.197211991	4834891.63129319	4315358.25115244	3827527.39226845	5277026.56058618	5208641.70332871	5108203.42123755	1	1	1	6.29240084590433	4.98726331097402	3.93435214583062	6.86782019658437	6.01963177914215	5.25077132884324
RSM23	Q01163	37S ribosomal protein S23, mitochondrial OS=Saccharomyces cerevisiae (strain ATCC 204508 / S288c) GN=RSM23 PE=1 SV=3	1	1	3	3	4	6.29498	1475160	1460440	1371520	24200700	21674200	9127490	8988590	13093000	12803300	1405032.12641779	1277306.33855727	1646431.51340031	23050218.946961	18956337.1608269	10957031.012487	8561279.9433266	11451187.2385928	15369631.2088181	1261264.93644821	1447736.49133986	1618188.64134719	20019392.1546708	19067106.7657411	16924865.3907416	11121530.781645	10092458.3768972	9948385.07915098	1	1	1	15.8724718147215	13.1702881565793	10.4591423757932	8.81775942567926	6.97119844479207	6.14785249689348
PRB1	P09232	Cerevisin OS=Saccharomyces cerevisiae (strain ATCC 204508 / S288c) GN=PRB1 PE=1 SV=1	1	1	3	3	5	6.27062	3208670	2056180	2183300	12908800	11062100	6512460	6736960	11903900	11184900	3004272.77856801	1944633.41571277	2465599.2666752	12086489.5561023	10461987.4271495	7354516.83243327	6307805.27081363	11258120.2605332	12631100.2784021	2696866.38752857	2204104.58573782	2423304.39801151	10497261.4253127	10523121.0841471	11360213.114394	8194154.48955845	9922299.56284408	8175801.21706629	1	1	1	3.89239210138716	4.77432929101436	4.68790182682614	3.03839838986893	4.50173718028113	3.37382345518586
HEF3	P53978	Elongation factor 3B OS=Saccharomyces cerevisiae (strain ATCC 204508 / S288c) GN=HEF3 PE=1 SV=2	1	1	3	3	2	5.78496	1084070	725881	505829	2914520	2837270	2077110	1512340	4461010	3193010	1120822.37127176	603535.839304059	588418.914090985	3013328.67574878	2359056.27889727	2416252.94446844	1563611.67172705	3709119.55884477	3714353.02618406	1006136.39381754	684065.233230612	578325.181087842	2617112.16667998	2372841.20632111	3732284.39241505	2031209.75517305	3269017.78676844	2404209.55599683	1	1	1	2.601150482938	3.46873527706556	6.45360865213329	2.01882147157616	4.77881001396601	4.15719327917636
JIP5	Q06214	WD repeat-containing protein JIP5 OS=Saccharomyces cerevisiae (strain ATCC 204508 / S288c) GN=JIP5 PE=1 SV=2	1	1	3	3	3	5.95993	1001240	1440630	690826	6782170	7904390	1706950	4929190	7322840	6236530	936390.197957326	993875.097625978	1070707.02533203	6342892.32240046	5453153.40019561	2645591.44689186	4609928.8880481	5051948.32809216	9665960.00251002	840575.885284867	1126487.20454358	1052340.12620706	5508878.20585003	5485018.39829895	4086533.94030872	5988528.16039329	4452514.58745432	6256538.68711366	1	1	1	6.55369527283441	4.86913510972486	3.88328244693832	7.12431591867973	3.9525656123705	5.94535790406859
HYP2	P23301	Eukaryotic translation initiation factor 5A-1 OS=Saccharomyces cerevisiae (strain ATCC 204508 / S288c) GN=HYP2 PE=1 SV=3	1	1	3	3	3	5.87211	1754770	1039170	996662	3312000	4089510	1925330	2232630	4544880	3459310	1702441.63844087	882986.971049779	1209005.21308102	3213234.0457816	3474873.26229373	2335530.00606152	2166051.54819848	3861803.00141913	4196331.17713257	1528242.59640913	1000803.34746512	1188265.94803011	2790732.38285754	3495178.36317507	3607595.06143431	2813809.28171814	3403584.73226645	2716182.18437206	1	1	1	1.82610561269189	3.49237277435954	3.03601653099202	1.84120589776104	3.40085266589807	2.28583692806724
TFC1	P32367	Transcription factor tau 95 kDa subunit OS=Saccharomyces cerevisiae (strain ATCC 204508 / S288c) GN=TFC1 PE=1 SV=1	1	1	3	3	4	6.03762	826135	1137410	926434	10950000	11286100	2543140	11092200	17767600	13909800	799238.768097568	836900.071108953	1301464.72900032	10593504.1012284	8304250.79130899	3572631.19759191	10731074.5380499	13073303.1215089	19540640.8739841	717458.209743244	948567.102483815	1279139.4142067	9200585.61624058	8352775.91361807	5518493.28902134	13940202.4679822	11522103.7656007	12648177.2702691	1	1	1	12.8238627578506	8.80567741780882	4.31422347535419	19.4299852990337	12.146851535785	9.88803654221951
YRA1	Q12159	RNA annealing protein YRA1 OS=Saccharomyces cerevisiae (strain ATCC 204508 / S288c) GN=YRA1 PE=1 SV=2	1	1	3	3	9	7.93302	4571220	3445960	3857700	74739300	66732200	28669400	72794900	91968600	103235000	4117586.06571523	3276320.7467036	4504449.35815124	67322399.7622758	63447077.5438987	33475869.1522362	65570956.0894321	87441128.8074394	120542507.060876	3696262.04970529	3713478.08991041	4427180.07251336	58470313.2206999	63817824.6799553	51708768.4240358	85179951.0538082	77065891.4687733	78024206.459805	1	1	1	15.8187683758412	17.1854587895239	11.6798430551934	23.0448896502345	20.7530217232634	17.6239062296623
CDS1	P38221	Phosphatidate cytidylyltransferase OS=Saccharomyces cerevisiae (strain ATCC 204508 / S288c) GN=CDS1 PE=1 SV=1	1	1	3	3	2	5.79281	401247	1394950	132166	2023700	2255090	1053030	1715030	2994280	2402560	423458.375592883	778447.169621816	224414.190137908	2135723.66818273	1258445.41219575	1788015.63670628	1809966.97269527	1670947.91286799	4079480.02253025	380128.817795962	882314.868424452	220564.591046096	1854901.67124849	1265799.02170019	2761872.62163529	2351237.61094655	1472683.30429075	2640547.29976531	1	1	1	4.87966600902151	1.43463412779219	12.521831398849	6.18537059247269	1.66911309895584	11.9717643128559
GLK1	P17709	Glucokinase-1 OS=Saccharomyces cerevisiae (strain ATCC 204508 / S288c) GN=GLK1 PE=1 SV=1	1	1	3	3	4	6.56212	14600800	6219410	4008320	50022500	37898900	15547800	25789300	35843800	42819000	10749472.4531096	5981685.93681552	5660795.51614031	36827809.831357	36450293.0584698	21957557.4120445	18986724.6955633	34473744.9986459	60471619.832152	9649553.51233956	6779818.39520384	5563690.27843066	31985395.4059201	36663286.9784891	33916916.2782153	24664704.8738224	30383298.189556	39141795.4196012	1	1	1	3.31470211186643	5.40770929858908	6.09611868757406	2.556046229733	4.48143245415683	7.03522185110597
SDH1	Q00711	Succinate dehydrogenase [ubiquinone] flavoprotein subunit, mitochondrial OS=Saccharomyces cerevisiae (strain ATCC 204508 / S288c) GN=SDH1 PE=1 SV=1	1	1	3	3	11	7.12895	10864700	18817900	22287700	88298800	82250000	39438500	48510100	81999900	98066200	13006937.9121177	16124636.2414851	21726469.2564201	105709040.223338	70478179.3325584	38445391.7528198	58075037.3973161	70263874.2547338	95596776.6702686	11676028.1922812	18276135.9524316	21353773.5892263	91809571.7613081	70890012.062347	59384981.1659065	75442377.8144166	61926786.414383	61877447.3974231	1	1	1	7.86308239834516	3.87882932403526	2.78100640703001	6.46130486943241	3.388396025044	2.89772892546929
SPT16	P32558	FACT complex subunit SPT16 OS=Saccharomyces cerevisiae (strain ATCC 204508 / S288c) GN=SPT16 PE=1 SV=1	1	1	3	3	10	6.99573	2737110	4772980	3089880	15064500	20993500	4520510	21062000	32931600	23965200	2855642.47686857	3191201.9732471	4429608.60350823	15716878.7855755	14036199.3189502	6480539.69353016	21974104.7483681	22017981.8273247	34356174.3837286	2563444.39346699	3617001.97395359	4353623.13553331	13650298.0982464	14118218.5529333	10010217.3524341	28545460.9562864	19405460.8055524	22237908.5075054	1	1	1	5.32498310984804	3.90329301852753	2.29928430661187	11.135588128627	5.36506779517765	5.10790847420956
AGX1	P43567	Alanine--glyoxylate aminotransferase 1 OS=Saccharomyces cerevisiae (strain ATCC 204508 / S288c) GN=AGX1 PE=1 SV=1	1	1	3	3	2	6.22012	716868	550198	366444	3750100	2797480	1332110	2172810	3259730	3501170	614889.499630896	496465.352787966	473456.185550832	3216627.20691372	2524276.52430085	1721124.42647204	1863715.57063924	2941382.92840671	4523612.32047736	551972.122980439	562708.401438873	465334.522206606	2793679.38407711	2539026.9009648	2658548.57995391	2421059.72755307	2592376.15776756	2928023.23630769	1	1	1	5.0612689803831	4.51215388729292	5.71319868413617	4.3861992784713	4.60696188494561	6.29229746897581
NOP13	P53883	Nucleolar protein 13 OS=Saccharomyces cerevisiae (strain ATCC 204508 / S288c) GN=NOP13 PE=1 SV=2	1	1	3	3	2	5.45305	532581	501494	323024	2603540	2729230	1304090	1914650	3256020	2807200	515650.769646338	408555.632385409	409523.971658672	2520776.00365958	2223440.93563479	1653301.66241629	1853785.14461342	2652604.63766175	3558917.27314449	462887.803758293	463068.944302867	402499.000962974	2189324.25186346	2236433.40732913	2553785.60622833	2408159.60754157	2337862.55854245	2303599.80776694	1	1	1	4.72970822321918	4.82959057143423	6.34482470793326	5.20246934135911	5.04862739621205	5.72324354161278
GLC3	P32775	1,4-alpha-glucan-branching enzyme OS=Saccharomyces cerevisiae (strain ATCC 204508 / S288c) GN=GLC3 PE=1 SV=2	1	1	3	3	7	6.1083	2928920	3695130	3185300	14649800	13543400	6764760	8329680	10853900	14473900	3022242.73998099	3316344.57727371	3439525.88120107	15116579.3849519	12155074.6923244	7304670.54912058	8595084.5043104	9741273.62427603	15629094.167556	2712997.60745826	3758842.27412404	3380524.28374888	13128930.854883	12226101.7483399	11283217.6551008	11165444.5968724	8585432.80644614	10116329.0845881	1	1	1	4.83927107742023	3.2526243073578	3.33771235111144	4.11553794451483	2.28406306525508	2.99253258827932
HPC2	Q01448	Histone promoter control protein 2 OS=Saccharomyces cerevisiae (strain ATCC 204508 / S288c) GN=HPC2 PE=1 SV=2	1	1	3	3	2	6.02713	731461	1041790	909341	4952910	4336860	1334800	4416400	6390960	6220300	718521.248119995	840545.834247508	1147353.16196669	4865291.62187185	3499102.12875402	1684172.38482938	4338272.63544761	5156408.49388308	7848409.86316615	644999.953600492	952699.317423284	1127671.47567156	4225564.24080856	3519548.80877813	2601470.31395263	5635633.10319128	4544580.13955143	5080083.08832978	1	1	1	6.55126286013013	3.69429130934749	2.30693989346798	8.7374162924079	4.77021454349618	4.50493179789303
CIT1	P00890	Citrate synthase, mitochondrial OS=Saccharomyces cerevisiae (strain ATCC 204508 / S288c) GN=CIT1 PE=1 SV=2	1	1	3	3	7	7.46513	14125300	6436210	4205150	50803800	85837300	48810500	25713100	45266300	40183900	13360179.2805124	5500901.05250664	5201915.08906767	48051926.4108582	73363438.0970055	60380266.2104652	24320306.5320909	38688208.9479804	49708865.4976841	11993124.8220893	6234882.69694004	5112681.48226647	41733675.537741	73792130.5698289	93266860.0375987	31593294.4029618	34097699.2471375	32175328.6789966	1	1	1	3.47979998180912	11.8353679061267	18.2422590496002	2.63428379772819	5.4688597852646	6.29323942643366
WTM1	Q12363	Transcriptional modulator WTM1 OS=Saccharomyces cerevisiae (strain ATCC 204508 / S288c) GN=WTM1 PE=1 SV=1	1	1	3	3	2	6.21959	1190850	743827	765739	10443100	6222050	3973690	3180700	4128240	4903760	985590.723739729	784617.08897942	877112.693852069	8643088.95921935	6563255.64746157	4551647.41567691	2632462.87525629	4354625.0020615	5616992.40028785	884742.062596684	889308.036103175	862066.710228113	7506626.62686465	6601607.42548978	7030738.50285325	3419700.92001512	3837931.44453918	3635741.32817622	1	1	1	8.48453684323879	7.42330796246609	8.15567799966761	3.86519536550396	4.31563787656352	4.21747097415948
KGD1	P20967	2-oxoglutarate dehydrogenase, mitochondrial OS=Saccharomyces cerevisiae (strain ATCC 204508 / S288c) GN=KGD1 PE=1 SV=2	1	1	3	3	6	6.61167	3992950	5369470	2485490	24367000	20565900	15150500	12911400	32997300	22833900	4309104.16334656	4063139.96207992	3043606.74161049	26296332.5732266	15562454.0496808	18552544.5440415	13933700.0199433	24969438.0023987	27961251.8969136	3868183.4290787	4605282.08070101	2991396.73768154	22838680.8482996	15653391.8121796	28657335.9795908	18100573.1268955	22006714.979249	18098632.1263221	1	1	1	5.90423935861263	3.39900825571076	9.57991817621675	4.6793471557802	4.77858133196027	6.05022794146299
ADR1	P07248	Regulatory protein ADR1 OS=Saccharomyces cerevisiae (strain ATCC 204508 / S288c) GN=ADR1 PE=1 SV=2	1	1	3	3	5	6.71073	2645690	2860540	1526240	20228600	21388100	4021680	34222400	24532500	43707900	2090457.68717754	2415283.89992624	2287706.17507171	15983366.2941764	18058944.6677943	6028162.13057082	27040386.1199403	20713904.4638217	65514488.3697301	1876555.65477209	2737553.65750248	2248462.88297493	13881745.7019016	18164470.4425812	9311448.73982792	35126813.8142002	18256117.4023591	42405920.4616243	1	1	1	7.3974601641045	6.63529293491658	4.14125081198048	18.7187700641186	6.6687706201947	18.8599601900109
DED1	P06634	ATP-dependent RNA helicase DED1 OS=Saccharomyces cerevisiae (strain ATCC 204508 / S288c) GN=DED1 PE=1 SV=2	1	1	3	3	7	6.66594	3429450	2202490	2439430	34301500	38090100	11435400	26219200	59169500	39946000	3228942.83470366	1769541.89101766	3224820.72672391	32296019.0831147	30602648.6308913	15117103.1504813	24686261.0540064	47538426.4721153	52806880.6031382	2898547.515487	2005650.71294822	3169502.17964928	28049480.6816076	30781472.3809339	23350754.0161444	32068687.6277024	41897803.2999111	34180597.8251035	1	1	1	9.67708154920305	15.3473743868824	7.36732543238959	11.0637094808206	20.8898802914308	10.7842165386634
CCT3	P39077	T-complex protein 1 subunit gamma OS=Saccharomyces cerevisiae (strain ATCC 204508 / S288c) GN=CCT3 PE=1 SV=2	1	1	3	3	3	5.82064	1304150	944975	1119810	4313890	4078990	2725720	3003400	5460570	4087570	1292088.40315167	870130.954582375	1227482.64046437	4273992.44064867	3755925.24927322	2987805.05868543	2975622.67379191	5028081.15205575	4480600.47390445	1159877.96082747	986231.961094214	1206426.41378267	3712013.79615201	3777872.65147541	4615136.92663641	3865482.65915937	4431479.34667946	2900182.72362011	1	1	1	3.20034858969457	3.83061267582923	3.82546077731003	3.33266325398726	4.49334388003689	2.40394498204559
CCT4	P39078	T-complex protein 1 subunit delta OS=Saccharomyces cerevisiae (strain ATCC 204508 / S288c) GN=CCT4 PE=1 SV=2	1	1	3	3	6	6.12228	2826880	4684950	1336880	14277300	13211100	8330880	11453500	19595300	17117700	2851753.29988388	3426689.97193757	1811832.28179349	14402923.855428	9662929.99674798	11290585.0336214	11554277.6560095	14332494.0516139	23199091.5041412	2559953.16898165	3883910.98292461	1780752.12637862	12509112.4513458	9719394.43547219	17440092.2712537	15009584.4852202	12631886.6890535	15016202.5772774	1	1	1	4.88646144113717	2.50247610673956	9.793666402477	5.86322619768509	3.2523625656172	8.43250576811873
LSB3	P43603	LAS seventeen-binding protein 3 OS=Saccharomyces cerevisiae (strain ATCC 204508 / S288c) GN=LSB3 PE=1 SV=3	1	1	3	3	3	6.32255	488150	243254	129770	5301200	4576960	675988	3897620	6551610	6383040	341511.822817591	189594.783685874	237988.220187056	3708742.13893395	3567331.84711823	1239710.11010101	2726791.5821987	5106395.29357878	11706005.4633797	306567.28725518	214892.292181225	233905.772300247	3221087.11638331	3588177.22119819	1914928.11447656	3542238.62755388	4500501.20416687	7577010.04702905	1	1	1	10.5069498615557	16.6975612981603	8.18675014149933	11.5545225300095	20.9430555116023	32.3934290826437
RSC8	P43609	Chromatin structure-remodeling complex protein RSC8 OS=Saccharomyces cerevisiae (strain ATCC 204508 / S288c) GN=RSC8 PE=1 SV=1	1	1	3	3	4	5.74777	816534	965523	721600	7837770	6059290	2996390	4683700	8606430	6609830	796638.026858973	792438.441941298	901170.263874852	7646791.9618466	4973070.89201448	3742042.08283255	4569575.21229902	7063597.63555799	8254687.1469899	715123.584312737	898172.98709633	885711.596901155	6641330.71193992	5002130.57233379	5780175.16481018	5936106.71757555	6225473.71225927	5343056.40326992	1	1	1	9.28696921431072	5.56922847179472	6.52602402975564	8.30081240192965	6.93126357806125	6.03250134915666
NDI1	P32340	Rotenone-insensitive NADH-ubiquinone oxidoreductase, mitochondrial OS=Saccharomyces cerevisiae (strain ATCC 204508 / S288c) GN=NDI1 PE=1 SV=1	1	1	3	3	3	6.58282	7504850	4197070	3167930	33032500	41201700	23143900	18544400	31660700	25433000	6921987.37824143	3652075.8973158	3947237.04566699	30467037.7251725	35851614.4592386	28837272.1181377	17104153.0126599	27549523.6825086	31689488.0197632	6213708.43168742	4139370.00552131	3879526.17525613	26460988.3929885	36061110.0561723	44543722.4992285	22219150.1134757	24280663.2426727	20511827.870071	1	1	1	4.25848568272823	8.71173874480225	11.4817429982381	3.57582760081998	5.8657871150165	5.2871992463659
RPC82	P32349	DNA-directed RNA polymerase III subunit RPC3 OS=Saccharomyces cerevisiae (strain ATCC 204508 / S288c) GN=RPC82 PE=1 SV=2	1	1	3	3	2	5.62875	263809	299319	NA	1527590	2155430	557749	2400900	5386290	3060560	261082.09488333	193430.942666018	NA	1511799.81472514	1392918.11328588	872086.686574692	2376082.70227849	3480818.63220359	4785438.66409987	234367.375392557	219240.307355411	NA	1313016.30669894	1401057.50159585	1347075.65968515	3086650.25417413	3067805.6721182	3097497.00277831	1	1	NA	5.60238516346262	6.39051057032408	NA	13.1701361975151	13.9928907650406	NA
BFR1	P38934	Nuclear segregation protein BFR1 OS=Saccharomyces cerevisiae (strain ATCC 204508 / S288c) GN=BFR1 PE=1 SV=1	1	1	3	3	22	7.13669	12204500	8320500	7762990	102902000	113880000	49029600	92435600	161084000	139792000	11536695.1913372	7179410.39222968	9517617.46802585	97271416.9838162	98262274.5588745	60111500.5185271	87377716.5822748	138992625.878484	171388444.541378	10356225.2091874	8137354.44456807	9354352.33964825	84481394.5811247	98836461.0822787	92851708.9667914	113508023.453561	122500598.597027	110935533.927197	1	1	1	8.15754706707018	12.1460189248921	9.92604357794405	10.9603664617938	15.0541062739131	11.8592426176849
PGI1	P12709	Glucose-6-phosphate isomerase OS=Saccharomyces cerevisiae (strain ATCC 204508 / S288c) GN=PGI1 PE=1 SV=3	1	1	3	3	6	6.69725	8016020	5396400	3657340	43199400	32461000	27463100	27514700	34770600	44133300	7005560.6231553	5474728.61348734	4124988.76668414	37753899.763715	32932170.6178957	30974691.7153787	24046334.5747555	35275294.4051818	49776440.4558234	6288730.20624558	6205218.08642978	4054228.74477621	32789715.6411869	33124606.7144561	47845304.7367534	31237391.1295046	31089740.5744317	32219068.2909719	1	1	1	5.21404394302401	5.33818574191557	11.801333311151	4.9672016615503	5.01025751897777	7.9470277380095
RPA190	P10964	DNA-directed RNA polymerase I subunit RPA190 OS=Saccharomyces cerevisiae (strain ATCC 204508 / S288c) GN=RPA190 PE=1 SV=2	1	1	3	3	4	5.75393	758816	809344	951285	5280270	4733900	1678930	3995590	7035030	5520000	752465.967586141	674634.658160985	1150866.02363083	5236082.89053747	3945977.2461009	2031172.03893103	3962153.53317209	5864101.12288751	6678104.30148921	675471.345417972	764650.721177515	1131124.07773686	4547600.9135198	3969035.19958857	3137466.09872417	5147035.58024935	5168302.22644502	4322573.01995842	1	1	1	6.73248531468912	5.1906512210915	2.77375944909738	7.61991698857994	6.75903662064969	3.82148440214178
PCK1	P10963	Phosphoenolpyruvate carboxykinase [ATP] OS=Saccharomyces cerevisiae (strain ATCC 204508 / S288c) GN=PCK1 PE=1 SV=2	1	1	3	3	11	7.46373	15396600	7106350	4471540	58654800	41541800	18854100	22703900	44503800	35062800	11816513.6903387	6326221.77464339	6544775.67384089	45016123.5080525	36981381.4008431	27595829.4082494	17424687.6046713	39618215.9075158	51319715.4664273	10607411.8224501	7170325.42546024	6432506.64809134	39097044.2347845	37197478.6865264	42626118.1106645	22635540.5778963	34917357.1859845	33217992.3301973	1	1	1	3.68582316678205	5.18769741669554	6.62667299742513	2.13393624729353	4.86970327204406	5.16408208300162
FAA2	P39518	Long-chain-fatty-acid--CoA ligase 2 OS=Saccharomyces cerevisiae (strain ATCC 204508 / S288c) GN=FAA2 PE=1 SV=1	1	1	3	3	6	6.41657	4259020	2371140	1153810	15187700	14957500	9835380	9182460	15584900	16231500	3709719.80095297	2115446.8956704	1484765.74458278	13228891.0174015	13344550.2762342	12656533.8391543	7998167.10967747	13904294.2737812	20887299.627491	3330129.91021011	2397709.59706711	1459296.08574073	11489450.822925	13422527.9229344	19550015.9940161	10390019.0504056	12254494.5161085	13519836.4316424	1	1	1	3.45015093486251	5.59806239227338	13.3968809928608	3.12000412312745	5.1109169063252	9.26462872322436
RPS14A|RPS14B	P06367|P39516	40S ribosomal protein S14-A OS=Saccharomyces cerevisiae (strain ATCC 204508 / S288c) GN=RPS14A PE=1 SV=5|40S ribosomal protein S14-B OS=Saccharomyces cerevisiae (strain ATCC 204508 / S288c) GN=RPS14B PE=1 SV=2	1	1	3	3	5	7.08439	4801530	3979510	3334800	17702400	14521500	8708330	10990000	17689300	14713000	4446148.27264436	3575909.20083865	4007823.75869488	16392169.8253806	13048733.5023605	10465830.5963042	10176583.1966814	15895256.1060018	17682353.0531599	3991204.76542694	4053040.43634426	3939073.58432862	14236796.4814287	13124982.5710716	16166128.7480967	13219890.4863617	14009220.8167979	11445353.1700494	1	1	1	3.5670423639379	3.23830536043454	4.10404334978983	3.31225563791579	3.45647200831626	2.90559516724543
DHH1	P39517	ATP-dependent RNA helicase DHH1 OS=Saccharomyces cerevisiae (strain ATCC 204508 / S288c) GN=DHH1 PE=1 SV=1	1	1	3	3	2	6.18146	868562	446139	464876	4480820	4865800	2008620	3270530	7596180	5689130	811200.722715461	382222.823797153	580982.691728147	4184899.20392314	4168700.37372251	2510289.74233772	3054538.76598631	6507912.04012978	7110038.07680189	728196.180532141	433222.566216516	571016.519619607	3634635.24940409	4193059.78923011	3877539.08265917	3967998.60938144	5735722.42048056	4602153.15217635	1	1	1	4.99128579162283	9.67876587281584	6.79059002573562	5.44907912931068	13.2396667850722	8.05957970400255
MRPL35	Q06678	54S ribosomal protein L35, mitochondrial OS=Saccharomyces cerevisiae (strain ATCC 204508 / S288c) GN=MRPL35 PE=1 SV=1	1	1	3	3	5	6.08354	1488980	971144	1090500	17012300	16347000	5853810	6467230	10563400	9416270	1335477.09254131	864263.432158785	1366204.10103125	15258456.7565988	14547908.7812926	7333791.13127716	5800506.06267104	9400830.71024082	11796924.9797501	1198826.9866445	979581.538975445	1342768.24760533	13252153.057128	14632918.1422445	11328198.9947117	7535147.44899793	8285384.79674893	7635860.01862395	1	1	1	11.0542665495216	14.9379276354567	8.4364513496013	6.28543362215155	8.4580858939162	5.68665518583837
SPS19	P32573	Peroxisomal 2,4-dienoyl-CoA reductase SPS19 OS=Saccharomyces cerevisiae (strain ATCC 204508 / S288c) GN=SPS19 PE=1 SV=4	1	1	3	3	2	5.91792	638044	546326	281719	3135550	4225890	2177920	2270940	5552090	4531710	677964.459336964	410824.17278007	352578.413683946	3331731.76218885	3177768.88434666	2725721.65430993	2413025.76199554	4175039.7774415	5671549.03671983	608593.059647545	465640.174564777	346530.28660112	2893649.07356873	3196337.8832435	4210307.70463755	3134641.13620709	3679654.72031666	3671054.50000673	1	1	1	4.75465342185224	6.86439456438878	12.1498981977408	5.15063569410806	7.90235662924908	10.5937479116576
GCN2	P15442	eIF-2-alpha kinase GCN2 OS=Saccharomyces cerevisiae (strain ATCC 204508 / S288c) GN=GCN2 PE=1 SV=3	1	1	3	3	2	6.09425	675324	850582	678361	5260830	6908170	1466980	3306390	4789450	4337490	665827.74512143	626735.728085959	933776.419278128	5186853.38647401	5090158.21483594	2019325.00770626	3259896.2841422	3529018.2873389	5970634.92868058	597698.211198225	710360.668061472	917758.42659443	4504844.49763957	5119902.08410902	3119166.48740333	4234768.2950513	3110286.24667334	3864645.45769085	1	1	1	7.53698842198066	7.20746842316156	3.39867921341542	7.0851279386661	4.37846067007216	4.21096156210908
PAB1	P04147	Polyadenylate-binding protein, cytoplasmic and nuclear OS=Saccharomyces cerevisiae (strain ATCC 204508 / S288c) GN=PAB1 PE=1 SV=4	1	1	3	3	5	6.28697	6866620	4992040	3543540	11997200	15299000	6990680	12501300	22586300	18659500	6652346.74653245	4072307.39527497	4483766.40799644	11622826.7164193	12480314.8292705	8845554.48874644	12111196.248289	18425003.9106055	23610524.8677903	5971658.25516697	4615672.71853607	4406851.91750804	10094564.677116	12553242.3959789	13663356.3287253	15733049.5871569	16238803.9936378	15282513.2961476	1	1	1	1.69041231861882	2.71969941576801	3.1004800216776	2.63461988527959	3.51818791839906	3.46789807831562
GAP1	P19145	General amino-acid permease GAP1 OS=Saccharomyces cerevisiae (strain ATCC 204508 / S288c) GN=GAP1 PE=1 SV=2	1	1	3	3	2	5.54062	7509610	2436450	1142560	1652370	2071130	1477290	923461	3170880	1293740	6482373.42753537	1881656.55252688	1713876.40338334	1426342.96327727	1599521.98306348	2215982.06829765	797141.136192857	2448852.68701449	1940651.22016625	5819077.12669885	2132724.76071691	1684476.58226618	1238796.00426385	1608868.64199935	3422934.38537268	1035526.19960706	2158286.58635078	1256135.90724676	1	1	1	0.212885304197131	0.754372374548009	2.03204628749882	0.177953681840012	1.01198552485754	0.745712894124563
TFC8	Q12308	Transcription factor tau 60 kDa subunit OS=Saccharomyces cerevisiae (strain ATCC 204508 / S288c) GN=TFC8 PE=1 SV=1	1	1	3	3	3	5.90007	688558	1483290	728711	7122450	7808520	2219150	7638580	13875900	11669100	750111.981265325	994459.681065616	997719.913321904	7759164.92287246	5235158.53865022	3038365.20328128	8321434.61822197	9302983.96705863	15976832.297776	673358.226186389	1127149.7885708	980605.034490063	6738927.97899992	5265749.70391963	4693235.05745724	10809959.7100713	8199147.95839274	10341411.4420716	1	1	1	10.0079388903679	4.67173906903401	4.78606053649096	16.0538021066354	7.27423102193815	10.5459497742119
ACO1	P19414	Aconitate hydratase, mitochondrial OS=Saccharomyces cerevisiae (strain ATCC 204508 / S288c) GN=ACO1 PE=1 SV=2	1	1	3	3	10	6.89283	9090350	7511350	5800310	77489200	55645600	36739300	47702000	89969600	75007300	8475393.71279705	6745309.1647801	6927683.96329795	72247105.8308726	49970614.5579274	43880113.2064996	44474990.6095854	80794100.5853276	89586051.3214428	7608165.47291325	7645331.37309099	6808846.53203669	62747479.6224849	50262613.227551	67779767.0285074	57775236.9216043	71207559.5540146	57986852.3946735	1	1	1	8.24738629119987	6.57428838264076	9.9546621750972	7.59384599707996	9.31386176466351	8.51639879410357
BGL2	P15703	Glucan 1,3-beta-glucosidase OS=Saccharomyces cerevisiae (strain ATCC 204508 / S288c) GN=BGL2 PE=1 SV=1	1	1	3	3	2	6.49889	2467010	1325220	1297440	13162500	8079860	7870670	5904620	6212880	7461490	1979523.02828643	1513270.1014196	1416019.27357347	10561559.0775149	9226400.56870271	8590008.3363674	4737853.21635527	7094494.15773066	8143431.41075943	1776972.16990692	1715184.7453863	1391728.89110522	9172840.97925547	9280314.18804302	13268624.9251901	6154708.26014562	6252704.23932353	5271043.29565221	1	1	1	5.16206226219962	5.41067906125347	9.53391498156877	3.4635929388067	3.6454989797121	3.78740667765136
RPT4	P53549	26S protease subunit RPT4 OS=Saccharomyces cerevisiae (strain ATCC 204508 / S288c) GN=RPT4 PE=1 SV=4	1	1	3	3	2	6.23005	1929530	1906670	1484320	11281900	9692460	6805920	6533580	11100600	11366200	1962446.03452481	1716319.16091964	1621283.0191089	11474358.997738	8724821.18795975	7433924.30568451	6645036.95835288	9992380.68344529	12414996.1273819	1761642.54644386	1945326.50863976	1593471.54411105	9965618.67927413	8775803.87452718	11482870.5016246	8632235.31606354	8806745.01539073	8035922.30375064	1	1	1	5.65700385665141	4.51122412384312	7.20619740218234	4.90010605925078	4.5271294953713	5.0430284327629
YDR341C	Q05506	Arginine--tRNA ligase, cytoplasmic OS=Saccharomyces cerevisiae (strain ATCC 204508 / S288c) GN=YDR341C PE=1 SV=1	1	1	3	3	3	5.62222	571145	770742	576618	2646180	2241990	1559860	2499970	3897530	4132480	607922.356616547	676602.440537565	617109.063832824	2816573.69255018	1968150.04977128	1669395.93337404	2660948.89016042	3421479.9635525	4422669.53877241	545717.879375618	766881.063474892	606523.180247191	2446228.09932677	1979650.75275918	2578645.75029578	3456705.67791346	3015507.77225649	2862685.45105326	1	1	1	4.48258741701046	2.58143126365513	4.25152052596711	6.33423570777714	3.93217138338586	4.71982859729542
AMS1	P22855	Alpha-mannosidase OS=Saccharomyces cerevisiae (strain ATCC 204508 / S288c) GN=AMS1 PE=1 SV=2	1	1	3	3	2	5.76688	1042080	1003830	1139070	6232630	4960990	3020710	3366200	6001930	6152990	1075075.31420971	933101.650392418	1187801.30492235	6429973.37594317	4611446.11794854	3149940.98676288	3472783.78118064	5579043.05364431	6416225.12327968	965070.315730638	1057604.79583033	1167425.77153005	5584509.14732286	4638392.67730938	4865581.48178885	4511319.79985121	4917067.42965996	4153065.0549563	1	1	1	5.786634462065	4.38575231087881	4.16778659546974	4.67460217801411	4.64924842346194	3.55745534854283
GLT1	Q12680	Glutamate synthase [NADH] OS=Saccharomyces cerevisiae (strain ATCC 204508 / S288c) GN=GLT1 PE=1 SV=2	1	1	3	3	4	6.31436	467857	251516	NA	2537460	1802970	735986	1023610	6088330	2032740	433931.225531812	177448.18991495	NA	2353460.83854244	1272021.51342641	1124749.54451345	949384.837175926	4295405.21519463	3106476.73884322	389530.053656903	201124.986315122	NA	2044009.02029838	1279454.45362417	1737353.35945437	1233298.38063642	3785738.32066567	2010746.15373368	1	1	NA	5.24737180381654	6.36148932594347	NA	3.16611868341925	18.8228145593715	NA
HRK1	Q08732	Serine/threonine-protein kinase HRK1 OS=Saccharomyces cerevisiae (strain ATCC 204508 / S288c) GN=HRK1 PE=1 SV=1	1	1	3	3	3	5.94696	1257950	1144820	918032	10198000	11247600	3824010	2697630	4246960	4315060	1207470.20104729	943435.236807516	1160566.13169923	9788768.3216982	9269039.82243165	4834272.10955521	2589377.8277763	3499879.20661069	5455052.21196002	1083918.15229863	1069317.18595003	1140657.79023469	8501662.92104273	9323202.60031188	7467296.99160248	3363731.28872759	3084604.63364377	3530921.41861644	1	1	1	7.84345469536931	8.71883733172094	6.54648313940508	3.10330746061797	2.88464889012635	3.09551335101998
TAF14	P35189	Transcription initiation factor TFIID subunit 14 OS=Saccharomyces cerevisiae (strain ATCC 204508 / S288c) GN=TAF14 PE=1 SV=1	1	1	3	3	2	5.96033	693760	1550040	1169620	4261230	6904310	1294770	7714420	9026720	10308700	780872.819682999	1078281.29897409	1493772.87262197	4796296.53686835	4802965.31400466	1653607.41290739	8683090.54661398	6279414.31645336	13165691.7733949	700971.52141465	1222155.67035972	1468148.70558282	4165641.18035485	4831030.9980941	2554257.88616431	11279768.8468595	5534336.85954517	8521829.1718018	1	1	1	5.94266821560461	3.95287696588779	1.73978145160052	16.0916221305189	4.528340369207	5.80447276178255
SEC4	P07560	Ras-related protein SEC4 OS=Saccharomyces cerevisiae (strain ATCC 204508 / S288c) GN=SEC4 PE=1 SV=1	1	1	3	3	2	6.01112	1845330	1043060	324627	4594180	3170900	2447080	2974310	5678990	4521380	1438208.46863547	896792.987564257	484455.539587362	3580599.99156559	2726248.61874437	3651888.04940267	2318109.94800235	4882632.26319438	6747459.66164092	1291046.57373038	1016451.49177059	476145.193418375	3109794.12148328	2742179.20068297	5640918.01764191	3011340.74724913	4303288.54635337	4367465.04246164	1	1	1	2.4087389136534	2.69779642499837	11.8470544187252	2.33248033690069	4.23363887130247	9.17254884189091
ADO1	P47143	Adenosine kinase OS=Saccharomyces cerevisiae (strain ATCC 204508 / S288c) GN=ADO1 PE=1 SV=1	1	1	3	3	2	5.84009	1296630	11122300	663187	6032050	5003590	1857350	6533810	3860990	5067160	1204086.43117303	6399219.92123897	1241257.76107084	5601528.23639535	2878817.5832078	3476319.80500963	6067476.43110423	2221422.19897903	9483979.1440238	1080880.62012043	7253063.66720883	1219965.23608846	4864994.58802946	2895639.68779512	5369725.1279025	7881955.30833341	1957841.62930742	6138746.94359956	1	1	1	4.50095458968209	0.399229873148135	4.40153946117292	7.29216081925425	0.269933054380708	5.03190317396424
YAF9	P53930	Protein AF-9 homolog OS=Saccharomyces cerevisiae (strain ATCC 204508 / S288c) GN=YAF9 PE=1 SV=1	1	1	3	3	2	5.95231	797361	831796	658430	5014440	5502730	1996080	5561500	7684320	6852060	758862.018950128	679434.538758754	846975.778422482	4772327.79419143	4494785.76413443	2567670.68905358	5292974.09628906	6276770.28366893	8814192.62836984	681212.933219018	770091.046717051	832446.763187206	4144824.03930263	4521050.62949543	3966173.01990479	6875838.04384458	5532006.55175543	5705210.56995349	1	1	1	6.08447643487417	5.87080014599439	4.76447647501135	10.0935224634584	7.18357468943281	6.85354406101579
FRA1	Q07825	Putative Xaa-Pro aminopeptidase FRA1 OS=Saccharomyces cerevisiae (strain ATCC 204508 / S288c) GN=FRA1 PE=1 SV=1	1	1	3	3	4	6.39722	2897110	3218490	2989030	13388200	13446100	7307470	10625200	21463400	17877500	3151928.65620154	2670684.87947604	3310917.78678712	14565774.5943224	11157498.0683248	8094409.35668538	11559751.7380674	17810208.4648845	19802722.8677152	2829413.66357875	3027032.6233986	3254122.33148295	12650550.2750865	11222695.8774993	12503094.0063356	15016695.5915632	15696956.4701483	12817816.5127808	1	1	1	4.47108545418051	3.70749089083124	3.84223232340431	5.30735246841549	5.18559210390159	3.93894734342686
RET2	P43621	Coatomer subunit delta OS=Saccharomyces cerevisiae (strain ATCC 204508 / S288c) GN=RET2 PE=1 SV=3	1	1	3	3	2	5.82201	1119460	693752	509984	2820260	2667880	2034680	1881520	2890370	2783060	1021295.64094364	655402.371459644	591711.340080619	2572954.14246844	2520403.37003678	2360747.06154553	1716531.34042153	2730594.43777577	3229058.48443239	916793.543328947	742852.282988534	581561.128830301	2234641.59245441	2535131.11428161	3646546.78742024	2229860.05206356	2406598.55901763	2090090.30924576	1	1	1	2.43745345799475	3.41269882631664	6.27027255888744	2.43223795399646	3.23967310073512	3.59393055283728
EFT1	P32324	Elongation factor 2 OS=Saccharomyces cerevisiae (strain ATCC 204508 / S288c) GN=EFT1 PE=1 SV=1	1	1	3	3	18	7.3045	21610100	15786700	13136800	99597000	86567500	55339200	60759000	105837000	98841600	20446808.0067911	14443420.8085291	15175469.5295403	94235599.8839605	79201532.3558657	63927162.1238914	57488285.9257765	96831404.1637768	114180598.703719	18354627.9948826	16370597.0393132	14915149.6554485	81844750.9478602	79664339.1931375	98745601.1145653	74680158.3104287	85341973.3462961	73906299.3145144	1	1	1	4.45907980105502	4.86630628081722	6.62049013222565	4.06873723244349	5.21312528439566	4.95511617528535
EBP2	P36049	rRNA-processing protein EBP2 OS=Saccharomyces cerevisiae (strain ATCC 204508 / S288c) GN=EBP2 PE=1 SV=1	1	1	3	3	5	6.07885	1353350	1189400	932188	12986600	12194700	2984760	6412490	10129400	10199400	1195790.80474688	962032.007788789	1304358.09620645	11474679.0297601	9863537.68739025	4176406.33781294	5665937.54574305	8193044.40868991	14271445.208958	1073433.82759487	1090395.31197036	1281983.14861661	9965896.63093122	9921174.35862154	6451119.37750018	7360336.21596242	7220907.13844045	9237556.23318144	1	1	1	9.28412760501574	9.09869498676941	5.03214054292491	6.85681411070672	6.62228373432035	7.205676800939
SAM2	P19358	S-adenosylmethionine synthase 2 OS=Saccharomyces cerevisiae (strain ATCC 204508 / S288c) GN=SAM2 PE=1 SV=3	1	1	3	3	2	5.64118	1122870	637716	191159	1736340	1507360	793631	896144	1716870	1592390	895576.851320851	518387.045817772	294845.526176859	1384867.26871539	1225303.8929302	1224104.27856008	714745.092352697	1395610.53408282	2456118.03487551	803938.685263728	587555.091690985	289787.748550955	1202773.86511488	1232463.8430286	1890822.44225205	928489.618170613	1230015.79942033	1589784.92579373	1	1	1	1.49610149027761	2.09761409688676	6.52485293704396	1.15492591063214	2.09344760485412	5.4860322209729
FPR3	P38911	FK506-binding nuclear protein OS=Saccharomyces cerevisiae (strain ATCC 204508 / S288c) GN=FPR3 PE=1 SV=2	1	1	3	3	3	6.23513	2659320	2431140	2498370	44036700	44121200	8691160	15506800	19603300	22609500	2337361.05060349	2034880.29168247	3396038.90371327	38705258.2529031	36929736.8005876	11813909.6604573	13629420.4305981	16408092.0152434	30733134.6411881	2098195.10993123	2306393.043586	3337783.28149976	33615981.9217179	37145532.3058206	18248449.8322357	17705298.7238236	14461206.7078988	19892803.7989954	1	1	1	16.021380358102	16.1054649419452	5.4672362742605	8.43834714894744	6.27005303719369	5.9598847861857
NHP6B	P11633	Non-histone chromosomal protein 6B OS=Saccharomyces cerevisiae (strain ATCC 204508 / S288c) GN=NHP6B PE=1 SV=3	1	1	3	3	5	7.72321	5515680	4677310	3786100	66276800	65486800	10175900	67179700	139308000	103413000	4791765.83498156	3380001.58227963	6030798.34600193	57578196.3224671	47323245.1170501	16208975.169457	58362593.7806962	100669243.73715	164724373.195398	4301457.68036067	3830992.99184502	5927346.08292378	50007355.4351237	47599774.1279238	25037322.8434134	75815927.9366403	88724438.0064618	106622044.094943	1	1	1	11.6256764918191	12.4249180902311	4.22403593330647	17.6256361379065	23.1596450829663	17.9881590518415
NHP6A	P11632	Non-histone chromosomal protein 6A OS=Saccharomyces cerevisiae (strain ATCC 204508 / S288c) GN=NHP6A PE=1 SV=1	1	1	3	3	4	7.35182	1549170	2293600	1680810	14594100	14797700	4110230	14647700	32214000	22483900	1626302.92355635	1617024.0196525	2271001.74325865	15320737.8768461	10432610.8892622	5553476.89220911	15377006.6121706	22711375.9021128	30378791.234734	1459894.62800009	1832782.48134907	2232044.99884185	13306244.9585078	10493572.8871747	8578222.39839584	19975500.5675428	20016580.9184958	19663446.0083126	1	1	1	9.11452422887264	5.72548733630989	3.84321212289487	13.6828372297713	10.9214165468027	8.80961002959863
KIN2	P13186	Serine/threonine-protein kinase KIN2 OS=Saccharomyces cerevisiae (strain ATCC 204508 / S288c) GN=KIN2 PE=1 SV=3	1	1	3	3	6	6.8015	1518900	1388840	1126870	50547700	55753400	12864500	3059340	6769240	5461290	1471586.22998743	1029691.26787675	1568781.53942972	48973137.9798113	41335783.1963652	17909421.7735796	2964041.48847832	5018740.32873624	7602980.76394983	1321009.02032418	1167082.30306211	1541870.67436379	42533758.855766	41577325.0266583	27663931.2600658	3850438.12028136	4423246.84915813	4921222.85574123	1	1	1	32.1979321877212	35.6250154060006	17.9417974023538	2.91477049818815	3.79000421611459	3.19172219665689
KIN1	P13185	Serine/threonine protein kinase KIN1 OS=Saccharomyces cerevisiae (strain ATCC 204508 / S288c) GN=KIN1 PE=1 SV=3	1	1	3	3	2	5.40693	308411	157625	136472	1101600	976145	372699	760539	1572100	906301	252794.722478179	132073.33205435	198708.01157589	902946.607877028	817907.836435801	542662.796810501	623389.715149043	1317256.05280028	1319605.99682895	226927.992311297	149695.790725079	195299.376050571	784219.979836804	822687.205315465	838228.419552387	809814.414653744	1160958.38864617	854148.575905858	1	1	1	3.45580980049839	5.49572704302927	4.29201790862525	3.56859639221084	7.7554511253981	4.37353458663731
CST6	P40535	ATF/CREB activator 2 OS=Saccharomyces cerevisiae (strain ATCC 204508 / S288c) GN=CST6 PE=1 SV=1	1	1	3	3	3	6.27089	3661260	2762390	2689080	18070900	19213300	3784520	8768350	12770400	9527560	3053597.68140243	2187485.40308344	4071573.75086619	15071657.937665	15214655.8940132	5730194.82188263	7313059.77442874	10112642.8895039	14425812.250213	2741144.21525154	2479360.15560211	4001730.00968125	13089916.038084	15303561.3301207	8851191.15867827	9500030.36084767	8912737.63289592	9337474.23050156	1	1	1	4.77534744989066	6.17238334476834	2.21184116301322	3.46571709288046	3.59477327759648	2.33335937404865
PDE2	P06776	3',5'-cyclic-nucleotide phosphodiesterase 2 OS=Saccharomyces cerevisiae (strain ATCC 204508 / S288c) GN=PDE2 PE=1 SV=2	1	1	3	3	2	5.94746	542668	467905	252620	2702470	3135980	847997	1885050	5615800	3578410	531301.139627743	318314.19726935	379282.559524639	2645863.38389178	2133396.64323471	1273178.97486033	1845565.26873756	3820409.84606965	5372609.07223721	476936.779955238	360786.653277903	372776.349753199	2297964.14479597	2145862.94942517	1966626.06350918	2397481.57771661	3367103.03925515	3477557.99759784	1	1	1	4.81817347995607	5.94773373662546	5.27561918778163	5.02683306987066	9.33267073120241	9.32880532764537
SPT6	P23615	Transcription elongation factor SPT6 OS=Saccharomyces cerevisiae (strain ATCC 204508 / S288c) GN=SPT6 PE=1 SV=1	1	1	3	3	3	5.72498	901749	2467770	579343	7570440	7722070	4359730	4038760	4059480	5317230	933600.808998402	1811460.64268535	762317.678911344	7837845.01948309	5668366.940623	5736669.38977455	4181418.11452009	2979851.54603885	6996577.90262032	838071.915146493	2053162.65634722	749240.88798865	6807262.58842119	5701489.51916727	8861192.1516397	5431871.23647471	2626280.32108093	4528713.16597433	1	1	1	8.122527990013	2.77693026489718	11.8268934513541	6.48139036555739	1.27913894837409	6.0444020589049
YAT1	P80235	Putative mitochondrial carnitine O-acetyltransferase OS=Saccharomyces cerevisiae (strain ATCC 204508 / S288c) GN=YAT1 PE=1 SV=2	1	1	3	3	5	6.62087	4629200	2165340	1457570	24707000	20081100	12908900	16955200	28253500	26030400	3776379.90196373	2056727.9018419	1881087.27959876	20155322.3532831	19073844.6016226	16659760.823571	13831607.3001329	26836322.1363343	33593895.540432	3389969.14554442	2331155.76613861	1848819.1245458	17505139.6744921	19185300.8504111	25733632.5013182	17967949.578376	23652085.8935185	21744504.1201279	1	1	1	5.1638050150102	8.22995233913095	13.9189562459985	5.30032835313324	10.1460769962603	11.7612933744775
SAS3	P34218	Histone acetyltransferase SAS3 OS=Saccharomyces cerevisiae (strain ATCC 204508 / S288c) GN=SAS3 PE=1 SV=1	1	1	3	3	7	6.98906	700320	1231970	1016780	11006100	10244600	2442970	23942200	26711700	26336700	667315.999789528	960286.738273159	1368961.35276964	10487415.217734	7985383.99385796	3289139.75095463	22813875.2715342	20821035.6313312	35458923.7194753	599034.183091026	1088417.17228004	1345478.20147105	9108446.14603373	8032045.84749471	5080595.96370625	29636364.8613956	18350537.0312089	22951691.0888006	1	1	1	15.2052193399615	7.3795655306219	3.77605223046459	49.4735788005811	16.8598378439472	17.0583893991793
EDE1	P34216	EH domain-containing and endocytosis protein 1 OS=Saccharomyces cerevisiae (strain ATCC 204508 / S288c) GN=EDE1 PE=1 SV=2	1	1	3	3	2	5.74277	791590	622669	715037	2046460	1987730	1163650	3075110	6363460	4438020	805671.57265201	544001.886206998	804132.496740125	2082864.42043158	1736603.02547619	1308643.8601522	3129813.0468777	5559509.53524711	4991009.00118819	723232.790035746	616587.703549159	790338.4147912	1808992.77935612	1746750.70481915	2021407.18158569	4065783.6646	4899851.64082771	3230557.6368573	1	1	1	2.50125935145544	2.83293146257155	2.557647640245	5.62168048879401	7.94672292785524	4.08756246235454
ATP3	P38077	ATP synthase subunit gamma, mitochondrial OS=Saccharomyces cerevisiae (strain ATCC 204508 / S288c) GN=ATP3 PE=1 SV=1	1	1	3	3	6	6.20873	5597990	3316270	2411800	13695700	10150500	11644100	7697370	10327300	9797400	4849228.45150294	3426904.03882464	2694317.07465097	11863825.7844778	10489130.6938487	13008084.1897932	6667804.98102805	10671828.9162685	10945062.653282	4353040.54598508	3884153.61261699	2648098.78267185	10303875.2638603	10550422.9600176	20093041.0485086	8661812.11610924	9405574.01592563	7084470.44115219	1	1	1	2.36705244415052	2.71627335380003	7.58772338101201	1.98983033229457	2.42152472687313	2.67530444389396
ETR1	P38071	Enoyl-[acyl-carrier protein] reductase [NADPH, B-specific], mitochondrial OS=Saccharomyces cerevisiae (strain ATCC 204508 / S288c) GN=ETR1 PE=1 SV=3	1	1	3	3	2	5.92873	1224640	910855	786418	5952870	5922560	3488350	4020380	5965190	5846460	1157243.14650538	834331.048453461	908548.487091643	5625259.67593537	5424986.07827649	4030089.74228227	3799122.3554247	5464034.59049365	6754413.54068932	1038830.48379365	945655.296808729	892963.254140197	4885605.62845558	5456686.48323643	6225110.28060465	4935249.9274395	4815705.17759346	4371966.1177072	1	1	1	4.70298639159502	5.77027009910581	6.9712950132518	4.75077503445677	5.09245302579582	4.8960201860902
PUF3	Q07807	mRNA-binding protein PUF3 OS=Saccharomyces cerevisiae (strain ATCC 204508 / S288c) GN=PUF3 PE=1 SV=1	1	1	3	3	2	5.71591	273572	130418	91499.1	1770030	1638100	829994	1213190	2166310	1669760	224688.465181627	115977.617449453	125276.913013085	1453750.10609798	1456723.26783073	1136394.63272735	996409.71690706	1926447.82512324	2286168.69753615	201697.653334429	131452.435404399	123127.913922518	1262599.43716093	1465235.49566663	1755341.03789198	1294386.0510426	1697867.13684975	1479780.89063975	1	1	1	6.25986180943538	11.146507032441	14.2562395639756	6.41745716741892	12.9162090578729	12.0182405719223
CPS1	P27614	Carboxypeptidase S OS=Saccharomyces cerevisiae (strain ATCC 204508 / S288c) GN=CPS1 PE=1 SV=2	1	1	3	3	3	5.66225	1930010	986660	910495	5519930	4598410	2567980	3000790	4199020	4411970	1606942.68172885	976210.649973255	1105250.49715973	4595940.49624381	4549709.94561805	3117272.66124058	2498483.18397579	4154549.73694149	5355693.37113747	1442515.38540551	1106465.80114626	1086291.03961543	3991629.55135257	4576295.75535939	4815120.092077	3245654.6009419	3661595.9045294	3466608.87942203	1	1	1	2.76713135384026	4.13595770480976	4.43262433038354	2.24999652258786	3.30927164738044	3.19123398150211
HCR1	Q05775	Eukaryotic translation initiation factor 3 subunit J OS=Saccharomyces cerevisiae (strain ATCC 204508 / S288c) GN=HCR1 PE=1 SV=1	1	1	3	3	6	6.90602	10644100	7370090	7440320	43772500	48027900	24761400	25489000	26941100	26045200	9392739.60957108	6997075.95995018	8881053.38006733	38626440.4280259	45597118.148746	29556163.6011891	22492417.3869428	25577560.5378786	31088556.8758507	8431645.72823365	7930691.24775275	8728707.86659233	33547527.6936419	45863560.6961491	45654163.9652907	29218774.9937412	22542681.3598091	20122859.8887009	1	1	1	3.97876390623326	5.78304705899944	5.23034619362442	3.46537033641026	2.8424610989864	2.30536526095893
NAT10	P53914	RNA cytidine acetyltransferase OS=Saccharomyces cerevisiae (strain ATCC 204508 / S288c) GN=NAT10 PE=1 SV=1	1	1	3	3	3	5.58768	698875	729655	509659	3916280	3439680	1623740	2940010	4122820	4012950	651368.599123864	625377.471897365	638010.336575564	3650068.77821757	2948103.3948043	2032658.90313172	2740161.25216977	3533613.48676826	5023561.98980281	584718.569299068	708821.180634332	627065.91273665	3170128.59751126	2965330.3646307	3139762.79537697	3559606.4974411	3114336.20743356	3251628.38747035	1	1	1	5.4216314718916	4.1834674889046	5.00706980176035	6.08772610335974	4.39368389732162	5.18546507061682
CHD1	P32657	Chromo domain-containing protein 1 OS=Saccharomyces cerevisiae (strain ATCC 204508 / S288c) GN=CHD1 PE=1 SV=1	1	1	3	3	13	6.65024	6505720	7056070	6552680	31048700	34338600	9792770	26762300	54246100	35491700	6523121.4232001	5261453.31829601	8764275.55893598	31131748.696918	25605038.0616461	13097928.5979601	26833883.4847039	40449332.6808857	47470506.5492421	5855655.66265981	5963485.60751759	8613933.25120259	27038297.8599184	25754658.7360326	20231819.9305436	34858556.5641775	35649858.6521475	30726493.865596	1	1	1	4.6174671834506	4.31872573039602	2.34873191381173	5.95297240349405	5.97802375966283	3.56706895323414
FOX2	Q02207	Peroxisomal hydratase-dehydrogenase-epimerase OS=Saccharomyces cerevisiae (strain ATCC 204508 / S288c) GN=FOX2 PE=2 SV=1	1	1	3	3	20	7.2502	12065900	4966190	3979500	98068100	111407000	58697000	58244600	141458000	106364000	10926007.9078305	4310408.14995652	5063276.63620216	88803391.0529603	96695785.0509558	74682535.1715437	52742104.6244727	122778571.918624	135331161.234579	9808025.31870819	4885543.10182824	4976421.23223178	77126812.2981622	97260817.9376409	115358973.92069	68514631.4514616	108210406.558322	87596539.3624954	1	1	1	7.86364327088835	19.9078824831664	23.1811111916174	6.98556837131876	22.1491048800343	17.6023160569972
TUF1	P02992	Elongation factor Tu, mitochondrial OS=Saccharomyces cerevisiae (strain ATCC 204508 / S288c) GN=TUF1 PE=1 SV=1	1	1	3	3	3	5.76481	2979830	4220720	3397080	8293800	8236890	5462900	6164110	9592240	9016350	3284919.1561977	3583452.07435149	3629589.57293763	9142958.65793432	6993238.25240836	5836802.45328369	6795220.87498608	8143949.92458096	9633464.6066493	2948796.16834293	4061589.75055688	3567327.6245483	7940769.46723585	7034102.59406456	9015863.48725274	8827331.73421606	7177637.90992458	6235505.21487678	1	1	1	2.69288516869518	1.73185945062525	2.52734383722166	2.99353744045882	1.76719913894318	1.74794856854964
TEF1	P02994	Elongation factor 1-alpha OS=Saccharomyces cerevisiae (strain ATCC 204508 / S288c) GN=TEF1 PE=1 SV=1	1	1	3	3	11	8.0807	43209100	37838500	31581400	182028000	206140000	97763700	135627000	241677000	183931000	42916880.0686703	31085857.8402869	38703435.0254568	180796958.167143	169352345.764149	119810743.374209	134709764.680901	198547428.287776	225409940.904054	38525493.4706586	35233623.6041946	38039516.6331371	157024330.842501	170341940.550971	185066620.844846	174994720.930087	174988987.087824	145902322.724285	1	1	1	4.07585514672491	4.83464154764631	4.86511494427431	4.54230965434264	4.96653392945345	3.83554618034201
ARD1	P07347	N-terminal acetyltransferase A complex catalytic subunit ARD1 OS=Saccharomyces cerevisiae (strain ATCC 204508 / S288c) GN=ARD1 PE=1 SV=2	1	1	3	3	2	5.75496	629503	430213	338777	1914710	2832920	912559	1304660	2484480	2301440	619934.427389486	340549.111222789	434580.009731819	1885606.02168206	2242490.08785244	1170622.26509137	1284828.90476768	1966671.05794291	2952265.9967979	556500.838281097	385988.357317467	427125.22797401	1637671.48954731	2255593.8715079	1808211.02336019	1669056.99943382	1733317.72328752	1910929.32505608	1	1	1	2.94280147826138	5.84368369860628	4.23344467836073	2.99919943443239	4.49059587012854	4.47393223322402
ILV2	P07342	Acetolactate synthase catalytic subunit, mitochondrial OS=Saccharomyces cerevisiae (strain ATCC 204508 / S288c) GN=ILV2 PE=1 SV=1	1	1	3	3	2	5.80883	1788900	1206790	740258	2774320	2778250	1604570	2362510	3158440	4244620	1610438.90477923	1123923.53151199	882916.958622267	2497553.1680402	2587476.32266026	1913795.00700638	2126825.43290848	2941559.87277714	5062622.73546149	1445653.86420649	1273887.91625616	867771.408690246	2169154.94005442	2602596.0015072	2956158.72969096	2762852.59632413	2592532.10698545	3276911.44950428	1	1	1	1.50046632445109	2.04303374597977	3.40660996673396	1.91114392229751	2.03513360469315	3.77623809299066
MRPL40	P36534	54S ribosomal protein L40, mitochondrial OS=Saccharomyces cerevisiae (strain ATCC 204508 / S288c) GN=MRPL40 PE=1 SV=2	1	1	3	3	3	6.0491	827917	1933640	1183170	5106210	7410060	2024900	2506900	3650080	4464150	989597.036671623	1357546.74189693	1409926.23971176	6103377.85626218	5202365.90588772	2412975.01017803	2996460.76989855	2562604.31707201	5319710.7964276	888338.437320387	1538683.31943267	1385740.37709408	5300857.0137142	5232765.45043712	3727221.1050554	3892552.38808017	2258541.13356408	3443318.24189861	1	1	1	5.96715935168118	3.40080729046086	2.68969654537413	4.38183492298475	1.46784013645955	2.48482204806595
MRPL36	P36531	54S ribosomal protein L36, mitochondrial OS=Saccharomyces cerevisiae (strain ATCC 204508 / S288c) GN=MRPL36 PE=1 SV=3	1	1	3	3	2	5.91631	763941	1190020	455880	3241150	3122350	1647190	1972900	3230900	2892390	771499.48678039	890563.661689471	603203.714188136	3273218.16943751	2336642.61867541	2179501.46085276	1992420.013416	2417877.12353784	3827104.48118062	692557.296639689	1009390.9910018	592856.362850989	2842829.31509428	2350296.57394644	3366584.32396702	2588253.2350136	2130986.39654728	2477190.80566381	1	1	1	4.10482905730368	2.32843030589546	5.67858343929622	3.73724058294078	2.11116050722062	4.17839962744305
TMA7	Q3E764	Translation machinery-associated protein 7 OS=Saccharomyces cerevisiae (strain ATCC 204508 / S288c) GN=TMA7 PE=1 SV=1	1	1	3	3	2	6.3567	1665840	1448300	1573770	8915210	11109400	5163570	7139030	10375400	8737640	1675684.7673997	1252278.51237297	1809421.84270891	8967897.03403058	9605788.10008719	5936748.28237698	7181220.18021509	8971132.00115619	10045989.3565941	1504223.57035359	1419369.21860962	1778383.03594541	7788726.34312383	9661918.63541732	9170245.60973117	9328764.13488699	7906671.54670028	6502522.36131139	1	1	1	5.17790473213565	6.80719189111479	5.15650758266268	6.20171384011363	5.57055306190554	3.65642397047191
RNR4	P49723	Ribonucleoside-diphosphate reductase small chain 2 OS=Saccharomyces cerevisiae (strain ATCC 204508 / S288c) GN=RNR4 PE=1 SV=1	1	1	3	3	2	5.60883	766478	716629	560135	3142670	2800330	1824260	1968950	3436540	3272940	768613.762319515	634315.84989686	631063.502299561	3151426.93257819	2478679.62912703	2055261.50785971	1974436.40563592	3041813.53364789	3687384.25418216	689966.848342944	718952.2005883	620238.244396208	2737052.16229156	2493163.56454651	3174676.08913925	2564891.62917718	2680890.27268372	2386753.33174905	1	1	1	3.96693285896995	3.46777374421612	5.11847845214664	3.71741285155532	3.72888527288743	3.84812344822837
SPO22	P40511	Sporulation-specific protein 22 OS=Saccharomyces cerevisiae (strain ATCC 204508 / S288c) GN=SPO22 PE=3 SV=2	1	1	3	3	2	5.88453	994562	2154950	981930	4590390	7659580	2211870	1236570	7861550	4362640	1492422.57600578	1137314.08744664	1239873.44878442	6888260.02669636	4042482.76661851	2792906.70940169	1855575.6049512	4149076.11042769	5508663.04380645	1339713.32760836	1289065.16534726	1218604.67028313	5982536.6108272	4066104.64119965	4314085.63612296	2410485.50505826	3656771.74554832	3565622.3943507	1	1	1	4.465534892832	3.15430495719297	3.54018472218775	1.79925470276648	2.83676251895552	2.92598779678259
RPG1	P38249	Eukaryotic translation initiation factor 3 subunit A OS=Saccharomyces cerevisiae (strain ATCC 204508 / S288c) GN=RPG1 PE=1 SV=1	1	1	3	3	9	6.4048	7668670	6172990	5514370	32516400	33097600	18546100	25187900	39989500	38626300	7499558.30063903	5530147.07801108	6294179.99481157	31799339.0675174	29650881.6520324	21168781.1303512	24632449.2409591	35825072.8700555	44088605.7217035	6732180.52854226	6268031.00057821	6186209.68518976	27618108.1193552	29824143.8396632	32698526.7002489	31998783.3915155	31574285.6401654	28537472.4587225	1	1	1	4.10240159221272	4.7581359819235	5.28571263572452	4.75310833627397	5.03735313964669	4.61307875273664
ARX1	Q03862	Probable metalloprotease ARX1 OS=Saccharomyces cerevisiae (strain ATCC 204508 / S288c) GN=ARX1 PE=1 SV=1	1	1	3	3	2	5.94002	516029	138366	445746	3521090	3007710	785481	2695240	6436550	4286050	423141.272458897	138734.367953039	542152.546620219	2887276.68995793	3015717.34267112	955365.891049601	2210083.70301304	6453685.84802719	5213042.68000517	379844.161625748	157245.604305064	532852.46648767	2507634.50222791	3033339.40835537	1475713.54744686	2871009.25279653	5687930.38151288	3374274.58799303	1	1	1	6.601745546108	19.2904559829256	2.76945991668974	7.55838720939793	36.1722695311599	6.33247437181771
CUE5	Q08412	Ubiquitin-binding protein CUE5 OS=Saccharomyces cerevisiae (strain ATCC 204508 / S288c) GN=CUE5 PE=1 SV=1	1	1	3	3	3	5.61934	1668980	1443690	939629	6479490	8963990	6411630	2917540	5944910	5215110	1841879.80447716	1183714.12067467	1038420.79912305	7150739.8376923	7349778.37387978	7085743.36071079	3219785.74024512	4874366.32042892	5763422.25890709	1653413.02227876	1341656.32478631	1020607.73764542	6210503.4809512	7392726.12479676	10945050.0264808	4182662.69266788	4296003.39053782	3730521.78197098	1	1	1	3.75617186829204	5.51014890193597	10.7240515849227	2.52971437644979	3.2020147866273	3.65519645243669
YGR130C	P53278	Uncharacterized protein YGR130C OS=Saccharomyces cerevisiae (strain ATCC 204508 / S288c) GN=YGR130C PE=1 SV=1	1	1	3	3	2	6.21994	1688830	1405790	717045	17113400	15839800	7637070	6133480	6410810	8986590	1429868.97817278	1279320.8331332	930630.068303819	14489273.5035866	14414803.1588383	9911912.04978913	5192987.32272827	5834073.93014507	11663411.4532817	1283560.40547084	1450019.77861491	914666.048097736	12584108.158453	14499034.7293823	15310514.0449423	6745950.22481812	5141837.8794202	7549439.98963711	1	1	1	9.80406384056146	9.99919790282595	16.7389115150651	5.25565465876424	3.54604671967426	8.2537665034555
SEY1	Q99287	Protein SEY1 OS=Saccharomyces cerevisiae (strain ATCC 204508 / S288c) GN=SEY1 PE=1 SV=1	1	1	3	3	5	5.85527	4360040	4208920	3135740	10265300	9424580	5719070	8293010	13978000	10344200	4220748.98743541	3564253.52534093	3825102.50505991	9937352.54280252	7981047.9861479	6976352.94495492	8028071.65995994	11837035.576161	12618273.623719	3788869.02534717	4039829.55165678	3759486.72951061	8630710.10263906	8027684.5027242	10776079.247846	10428866.556699	10432524.2762284	8167498.83828237	1	1	1	2.27791196921837	1.9871344570545	2.86636980608487	2.75250120469482	2.58241694181129	2.17250370221298
SLA1	P32790	Actin cytoskeleton-regulatory complex protein SLA1 OS=Saccharomyces cerevisiae (strain ATCC 204508 / S288c) GN=SLA1 PE=1 SV=1	1	1	3	3	3	5.93178	634503	559702	390347	3019450	3011070	1068180	2455350	5523890	3866620	607715.492557199	426980.019609646	534236.459717937	2891974.57537921	2297055.80406362	1461931.82358646	2351689.80233398	4214011.49276137	5291930.97391441	545532.182280325	483951.685513736	525072.172072184	2511714.67217175	2310478.43744069	2258184.65754511	3054962.65729816	3714002.2867783	3425337.04455972	1	1	1	4.60415490369932	4.77419235556132	4.30071288796975	5.59996780488442	7.67432452029942	6.52355471637683
MRP7	P12687	54S ribosomal protein L2, mitochondrial OS=Saccharomyces cerevisiae (strain ATCC 204508 / S288c) GN=MRP7 PE=1 SV=1	1	1	3	3	4	6.23624	1123160	932251	949380	10981100	9690460	2078280	5930560	9247870	9308230	977621.952548914	776277.345279601	1309865.51161235	9558179.0868041	8069162.23564057	2867415.88770957	5162083.4492935	7700621.37030784	12842623.0288772	877588.680477816	879855.525833569	1287396.08986589	8301393.3994988	8116313.63969331	4429176.83298081	6705804.54777542	6786912.04997074	8312714.70224602	1	1	1	9.45932141579013	9.22459813161255	3.44041501123575	7.64117028506378	7.71366644943313	6.45699856297682
PGM2	P37012	Phosphoglucomutase 2 OS=Saccharomyces cerevisiae (strain ATCC 204508 / S288c) GN=PGM2 PE=1 SV=1	1	1	3	3	8	6.31261	5194170	4638190	4036000	29325200	22478400	13797400	15533200	27203000	30940900	5116322.71439656	4300834.72765035	4418808.37561465	28885690.4691649	20843450.4282954	15106062.1114235	15300397.1736129	25224410.1893782	33875596.6474369	4592804.90594541	4874692.3040194	4343008.17465633	25087569.2977698	20965247.2052467	23333699.3870562	19875981.0757466	22231433.7032329	21926842.3331684	1	1	1	5.4623633730433	4.30083498561744	5.37270445936994	4.32763452460545	4.56058194378794	5.04876837697952
MRT4	P33201	Ribosome assembly factor MRT4 OS=Saccharomyces cerevisiae (strain ATCC 204508 / S288c) GN=MRT4 PE=1 SV=1	1	1	3	3	3	6.12173	1470340	1219590	995714	9592960	9765060	3612920	7928820	12843600	11399000	1361806.0298917	1017604.79034221	1288462.68286385	8884850.28803533	8147797.07440956	4675150.29031677	7343549.71362126	10716477.5746269	14750406.3636396	1222461.866495	1153383.13470265	1266360.40505809	7716599.24623706	8195407.97387795	7221508.20372086	9539638.31660954	9444924.93357967	9547576.03391642	1	1	1	6.31234352394304	7.10553824422863	5.70256948565096	7.80362854504511	8.18888767262465	7.53938294010262
RPB3	P16370	DNA-directed RNA polymerase II subunit RPB3 OS=Saccharomyces cerevisiae (strain ATCC 204508 / S288c) GN=RPB3 PE=1 SV=2	1	1	3	3	2	6.14357	950820	1508300	1008600	5150880	6886750	1482210	11909100	16902900	11459600	937904.803746705	1030417.72379792	1496693.67295142	5080914.46911385	4704786.3550788	2199498.64067552	11747336.0870616	11547469.1663356	17005265.5309876	841935.511971524	1167905.68952367	1471019.40252849	4412835.27482246	4732278.33949204	3397473.12735809	15260377.0416855	10177316.0713829	11007091.0340657	1	1	1	5.24129842734524	4.05193534198991	2.3096045650508	18.1253514368945	8.71415916770965	7.48262804361787
SEC23	P15303	Protein transport protein SEC23 OS=Saccharomyces cerevisiae (strain ATCC 204508 / S288c) GN=SEC23 PE=1 SV=1	1	1	3	3	4	6.17047	2564480	2406530	1937320	9078540	9140180	5514070	7867300	14988600	13909200	2674644.54294998	2063333.12362163	2166489.23400103	9468534.54460673	7836692.72764684	6166339.73247995	8205262.28036496	12851065.5826918	15554545.4821956	2400966.7224381	2338642.3183581	2129325.29627123	8223536.03732346	7882485.71760638	9524885.87527661	10659046.0336111	11326235.5937192	10068075.5501321	1	1	1	3.42509371765584	3.37053924652336	4.47319434562494	4.43948095323336	4.84308160542952	4.72829377820422
YCS4	Q06156	Condensin complex subunit 1 OS=Saccharomyces cerevisiae (strain ATCC 204508 / S288c) GN=YCS4 PE=1 SV=1	1	1	3	3	4	5.62956	1041780	964669	987438	7378540	7707090	2242380	8028330	8884270	10652300	943286.783174608	853898.881727355	1232009.2834044	6680949.20340685	6822107.40924824	2797778.67260563	7269305.97627542	7864115.27473558	13290690.1391365	846766.790782498	967834.053330881	1210875.40672855	5802484.66950336	6861971.7636324	4321611.15296429	9443191.98899241	6931006.75307299	8602737.54622976	1	1	1	6.85251799275368	7.09002926691446	3.56899737904504	11.15205755798	7.16135863293852	7.1045604679279
MBF1	O14467	Multiprotein-bridging factor 1 OS=Saccharomyces cerevisiae (strain ATCC 204508 / S288c) GN=MBF1 PE=1 SV=2	1	1	3	3	8	7.00893	33666900	19976800	30834800	56913100	61009700	57921500	28504700	49398300	39045800	34969962.9193776	20087056.8226922	29522879.0025918	59115897.1163615	61346427.3875397	55457127.5360509	29607962.1832715	49670941.2440629	37384527.5130502	31391729.220856	22767259.7308731	29016443.7895117	51342867.0534884	61704899.5684766	85662294.5974298	38462223.5206439	43777286.7216358	24198087.1661096	1	1	1	1.63555396048005	2.71024709595608	2.95219825071718	1.22523430455339	1.92281755639975	0.833943929919363
NGG1	P32494	Chromatin-remodeling complexes subunit NGG1 OS=Saccharomyces cerevisiae (strain ATCC 204508 / S288c) GN=NGG1 PE=1 SV=1	1	1	3	3	3	5.72702	723705	881617	726492	4471410	4685250	2738440	4739500	5021740	5972120	727464.549652188	801347.277587055	795132.976229144	4494638.37055194	4258665.98796842	2997175.39549635	4764121.06186436	4564519.1480541	6536382.43779365	653028.149131791	908270.522879545	781493.271977842	3903647.43782064	4283551.10923137	4629610.89216685	6188831.50507284	4022920.81619538	4230839.93573391	1	1	1	5.97776289277972	4.71616220203973	5.9240572608514	9.47712822686277	4.42920992684126	5.41378932799547
NHP2	P32495	H/ACA ribonucleoprotein complex subunit 2 OS=Saccharomyces cerevisiae (strain ATCC 204508 / S288c) GN=NHP2 PE=1 SV=2	1	1	3	3	3	6.37317	2388230	2145840	1798600	18255700	17510200	3673610	15745200	25996000	22709600	2097582.68083626	1675648.38476645	2622443.22356604	16033983.3879243	13673404.516151	5356295.81370201	13829010.9521709	20299815.1821145	33111662.7543064	1882951.59725995	1899229.05731529	2577457.8550117	13925707.2560976	13753303.7922208	8273645.07197133	17964576.7925342	17891161.4591129	21432366.6726518	1	1	1	7.39567988702534	7.24151925711488	3.2100020785534	9.54064715135326	9.42022311116251	8.31531217124579
NIP1	P32497	Eukaryotic translation initiation factor 3 subunit C OS=Saccharomyces cerevisiae (strain ATCC 204508 / S288c) GN=NIP1 PE=1 SV=2	1	1	3	3	4	6.16347	1025730	1356130	535108	6062810	4725300	3046670	3822590	6580540	6515270	999580.395836598	1091717.21796458	682099.820413309	5908246.82877762	3803979.97983086	3883576.88514956	3725138.2189475	5297492.73410708	8304986.0905541	897300.268602391	1237384.33526965	670399.085946963	5131383.37141406	3826208.18541153	5998798.02665941	4839140.83433292	4668924.17414186	5375613.67499964	1	1	1	5.71869144696296	3.09217441691446	8.94809994883256	5.39300054135749	3.77322068904679	8.01852775113259
GLR1	P41921|P41921-2	Glutathione reductase OS=Saccharomyces cerevisiae (strain ATCC 204508 / S288c) GN=GLR1 PE=1 SV=2|Isoform 2 of Glutathione reductase OS=Saccharomyces cerevisiae (strain ATCC 204508 / S288c) GN=GLR1	1	1	3	3	3	5.38695	1098370	1249980	1027970	5449660	4827940	2261540	3485580	4310940	6329110	1082794.94484056	1144860.82317249	1138500.57276242	5372382.98487743	4421926.24092178	2504707.90521622	3436153.94069154	3948404.22810543	7009635.84547831	972000.050114611	1297618.85710546	1118970.74370654	4665979.1834004	4447765.35839004	3868917.05340628	4463735.80525892	3479910.37933771	4537165.25191757	1	1	1	4.80038985887935	3.42763619227257	3.45756765774828	4.59232055053145	2.68176619065185	4.05476664822211
RPL10	P41805	60S ribosomal protein L10 OS=Saccharomyces cerevisiae (strain ATCC 204508 / S288c) GN=RPL10 PE=1 SV=1	1	1	3	3	11	7.77554	10842700	49658600	29957300	178062000	198992000	35915000	70149300	91001500	128082000	13406772.6193905	32668741.4600475	36827983.0137214	220169952.701257	130910218.987603	44152076.7872206	86738147.7408222	59866860.4426326	157457505.194509	12034950.5878453	37027710.3543312	36196236.109118	191220249.748774	131675180.758089	68199857.7437423	112677191.544748	52763419.5986681	101918378.781833	1	1	1	15.8887440669592	3.556125385503	1.88416987717025	9.3624972302376	1.42497116602016	2.81571759214377
VMA13	P41807	V-type proton ATPase subunit H OS=Saccharomyces cerevisiae (strain ATCC 204508 / S288c) GN=VMA13 PE=1 SV=1	1	1	3	3	2	5.55877	875739	662791	504925	3720020	2985740	1665440	1866180	2767550	3028490	785864.954936665	615837.755629479	605569.417716367	3338247.29704111	2774225.08829052	1997404.62651195	1674660.44289875	2571492.03986229	3632145.22128997	705452.846101159	698008.586238501	595181.485121196	2899307.89388645	2790436.01629659	3085306.99566649	2175467.66228804	2266374.29273416	2350998.46143726	1	1	1	4.10985356414693	3.9977101590311	5.183808758833	3.08378890851634	3.24691463316723	3.95005308499899
SRO9	P25567	RNA-binding protein SRO9 OS=Saccharomyces cerevisiae (strain ATCC 204508 / S288c) GN=SRO9 PE=1 SV=2	1	1	3	3	5	6.1018	1698440	1362460	1078470	15882100	15462600	5004260	3002080	4051580	4469440	1493299.71404675	1177073.99614377	1419813.46847891	13963834.6885741	13358648.6008929	6588144.08168078	2639484.0003447	3500293.19121013	5884049.72651847	1340500.71419881	1334130.21276429	1395458.0004238	12127758.2333081	13436708.6298507	10176429.3292759	3428821.71261966	3084969.49732573	3808600.98131002	1	1	1	9.04718520836943	10.0715121367427	7.29253716427532	2.55786638253975	2.31234512779209	2.72928384813684
APL2	P36000	AP-1 complex subunit beta-1 OS=Saccharomyces cerevisiae (strain ATCC 204508 / S288c) GN=APL2 PE=1 SV=1	1	1	3	3	2	5.57637	501642	233157	311742	2293960	2395240	1071460	2142440	4028280	2875820	447188.809059295	214290.333040195	380490.799831483	2044950.86222777	2201421.26254496	1307750.23059915	1909878.34368134	3702318.44971051	3510027.68947199	401431.080637601	242882.952600469	373963.863916187	1776064.39844106	2214285.0643139	2020026.8295654	2481027.47825769	3263023.65625393	2271954.78010651	1	1	1	4.42433205625259	9.11667550400828	5.40166316716132	6.1804568652657	13.4345519984741	6.0753324032819
MYO3	P36006	Myosin-3 OS=Saccharomyces cerevisiae (strain ATCC 204508 / S288c) GN=MYO3 PE=1 SV=4	1	1	3	3	4	6.0429	1034380	1614910	1487570	15474500	12614000	4886680	6080000	12551900	9881750	1113370.15801897	1259711.28056814	1771720.68182558	16656206.1430659	9839556.44158898	5820117.38705634	6544297.60895929	9791115.30832255	11769329.0719965	999446.713846548	1427793.73622374	1741328.60045236	14466115.1963173	9897052.98062595	8990090.76655754	8501369.86339521	8629360.57665839	7617997.8647953	1	1	1	14.474123528449	6.93171060324292	5.16277672360178	8.5060761575534	6.04384257874774	4.37481924021479
TEF4	P36008	Elongation factor 1-gamma 2 OS=Saccharomyces cerevisiae (strain ATCC 204508 / S288c) GN=TEF4 PE=1 SV=1	1	1	3	3	5	6.8212	5960950	4958730	3835470	40536000	43803300	19564800	41290700	61826500	55593900	5592129.78213483	4213255.3296757	4811821.52126786	38027927.234521	37218095.5975389	24545186.3003234	38735931.889245	52531763.3023365	69745800.2464401	5019925.93739302	4775427.2440177	4729279.57618139	33027711.7926265	37435576.1007616	37913917.8898201	50319912.6431727	46298660.8765818	45144744.7943347	1	1	1	6.57932252478184	7.83920981052703	8.01684850283969	10.024034870384	9.69518715515586	9.54579742371382
GPH1	P06738	Glycogen phosphorylase OS=Saccharomyces cerevisiae (strain ATCC 204508 / S288c) GN=GPH1 PE=1 SV=4	1	1	3	3	9	6.71018	9150260	5177780	6315760	28592400	24202300	14178700	15956100	21938100	29022000	8287194.81694762	5389993.28421467	6698952.12438959	25895525.2729532	25194240.4780715	15038955.3254213	14451098.5719201	22837241.3792069	30782833.5076119	7439223.66443065	6109176.5773645	6584038.35713028	22490574.8914281	25341460.69473	23230042.3545444	18772699.7201479	20127511.9566663	19924972.6555192	1	1	1	3.02324219648925	4.14809759937604	3.5282361818848	2.5234756430172	3.29463581577295	3.02625403661891
MGA2	P40578	Protein MGA2 OS=Saccharomyces cerevisiae (strain ATCC 204508 / S288c) GN=MGA2 PE=1 SV=1	1	1	3	3	2	6.48033	491922	505913	384547	1587890	2377250	756507	1614690	4679870	3188910	561370.13036591	350673.276455938	486149.161110142	1812063.73430488	1647789.33621962	956385.678275868	1842647.28107409	3243848.93506957	4031460.18914657	503929.019477281	397463.383323316	477809.762572087	1573799.12918739	1657418.04097448	1477288.76992383	2393690.9658181	2858953.37103532	2609465.24012139	1	1	1	3.12305715360443	4.16998926320279	3.09179277118884	4.75005580806011	7.19299812508693	5.46130582613975
PET9	P18239	ADP,ATP carrier protein 2 OS=Saccharomyces cerevisiae (strain ATCC 204508 / S288c) GN=PET9 PE=1 SV=2	1	1	3	3	3	7.19958	3577990	1978110	1541830	19991000	16747300	10934400	11323900	14859400	16379900	3003886.73275032	1960586.1051042	1852919.6176087	16783361.5170561	16598937.2067335	13140595.4396922	9506933.49422198	14727761.9395207	19684814.8268414	2696519.84310117	2222185.83208399	1821134.65038782	14576551.1666802	16695931.5628047	20297725.6081072	12349982.0348075	12980254.4716516	12741497.5316287	1	1	1	5.40569030262215	7.51329223764655	11.1456479090026	4.57997075986812	5.84121016534363	6.9964609859657
ZEO1	Q08245	Protein ZEO1 OS=Saccharomyces cerevisiae (strain ATCC 204508 / S288c) GN=ZEO1 PE=1 SV=3	1	1	3	3	2	6.13518	6038080	3772330	1976620	2831080	2604620	1768260	3167570	5426200	4402710	5241331.3537803	3291507.81879508	2609727.83734046	2457507.74568411	2272634.44475697	2334630.50341271	2749596.55325763	4734575.11043463	5812890.10873976	4705022.27851881	3730691.56313899	2564960.58841232	2134375.00950405	2285914.37417711	3606205.63748977	3571863.42539783	4172798.96300312	3762541.10712503	1	1	1	0.453637598964989	0.612732072724272	1.40594972639403	0.75915972634295	1.11850548145881	1.46690016373858
VID30	P53076	Vacuolar import and degradation protein 30 OS=Saccharomyces cerevisiae (strain ATCC 204508 / S288c) GN=VID30 PE=1 SV=1	1	1	3	3	2	5.74816	1406740	14698800	1174260	5033410	5060660	3330480	2812510	4134430	5187510	1910693.29629159	8017042.80451439	1585093.19811263	6836588.66918341	2760193.20210451	4495700.43640264	3820069.09788096	2255007.36674208	7002441.38107512	1715185.30687514	9086751.60403345	1557902.52299362	5937659.41588186	2776322.13607999	6944319.55485934	4962460.79340167	1987441.78348072	4532508.45167632	1	1	1	3.46181802752239	0.305535163396304	4.45748013907529	2.89325052722302	0.218718621360633	2.90936588443723
SHE10	P53075	Outer spore wall assembly protein SHE10 OS=Saccharomyces cerevisiae (strain ATCC 204508 / S288c) GN=SHE10 PE=1 SV=1	1	1	3	3	2	5.95083	760798	10072900	1234820	7470090	6187230	1911750	8963090	15894900	12811200	998428.187378027	4915678.26877382	1928089.79384046	9803322.85081023	3019431.54949473	2985071.235787	11762651.4554535	7756873.84113145	20003841.8286463	896265.957641844	5571574.01835765	1895015.35806152	8514303.7044813	3037075.3188034	4610914.1052804	15280272.4711225	6836489.94163873	12947995.8803191	1	1	1	9.4997513091797	0.545101852510011	2.43318033580323	17.0488149648418	1.22703026453805	6.83266012870951
IPP1	P00817	Inorganic pyrophosphatase OS=Saccharomyces cerevisiae (strain ATCC 204508 / S288c) GN=IPP1 PE=1 SV=4	1	1	3	3	2	5.92746	808636	859157	776692	4520820	4718240	2919800	2154860	3318980	4775160	889075.097334335	790257.495584645	768010.870177394	4970528.74412096	4339863.98989626	2887165.23247819	2369214.78173352	3052816.68274311	4721787.77023103	798102.210656194	895701.038487866	754836.418300574	4316963.94613812	4365223.58418198	4459682.81597778	3077728.48193301	2690587.85442303	3056297.34130068	1	1	1	5.40903644733516	4.87352743450137	5.90814474216577	3.8563086793138	3.00389051570747	4.04895321317641
TDH1	P00360	Glyceraldehyde-3-phosphate dehydrogenase 1 OS=Saccharomyces cerevisiae (strain ATCC 204508 / S288c) GN=TDH1 PE=1 SV=3	1	1	3	3	4	6.18776	4278650	2550360	2535310	17493900	12404000	5964650	3749310	17420000	5732840	4047486.42348063	1926598.62228803	3547828.9533903	16548753.1683423	9370257.26205738	8346733.9168936	3546745.19355876	13159455.1358465	8022346.67048766	3633335.21753848	2183663.42157334	3486969.52596712	14372790.9964853	9425011.49469508	12892849.1518157	4607399.37321668	11598033.5011532	5192668.1149425	1	1	1	3.95581198429102	4.31614661929185	3.69743671569365	1.26809091299264	5.31127342546074	1.48916360647067
CAR1	P00812	Arginase OS=Saccharomyces cerevisiae (strain ATCC 204508 / S288c) GN=CAR1 PE=1 SV=1	1	1	3	3	3	6.31943	8266850	5181890	2451970	8684720	10787300	8203570	4208420	6744930	8330080	7935515.33038164	4620285.23261716	2864834.09695401	8336637.13507225	9618190.05996097	9584891.76162391	4039746.87174494	6013925.51251309	9732703.58705638	7123529.09991937	5236766.88179038	2815690.75743747	7240469.53489812	9674393.06499789	14805379.5472001	5247833.20736833	5300349.35698569	6299740.17136588	1	1	1	1.01641608159923	1.84739807659537	5.25816960122222	0.736690077875547	1.01214155157764	2.2373693399126
PIL1	P53252	Sphingolipid long chain base-responsive protein PIL1 OS=Saccharomyces cerevisiae (strain ATCC 204508 / S288c) GN=PIL1 PE=1 SV=1	1	1	3	3	4	6.64226	1854310	1575030	1549040	18385700	14584500	9083560	8091160	13350300	13363900	1798050.88548652	1474265.72175304	1706695.55371744	17827884.3156158	13651440.555994	10008051.0922414	7845677.04570061	12496199.8597612	14724028.2435085	1614068.81250167	1670976.03674627	1677418.91283383	15483731.7694751	13731211.4876918	15459015.9840573	10191926.8315271	11013476.0987042	9530502.12412881	1	1	1	9.5929811972989	8.21747959619411	9.21595426508034	6.31443142484762	6.59104371128484	5.68164699420731
RPS1B	P23248	40S ribosomal protein S1-B OS=Saccharomyces cerevisiae (strain ATCC 204508 / S288c) GN=RPS1B PE=1 SV=3	1	1	3	3	2	6.50204	371385	267259	256827	2784070	2573450	350265	925004	1783950	1921900	315720.250604905	209097.837760963	386140.536826105	2366781.85199079	2013413.32035947	526624.985423634	786360.501071771	1395725.07445463	2889585.19830894	283414.787695856	236997.626058256	379516.685370881	2055578.48055963	2025178.5150874	813455.486211643	1021521.61546327	1230116.74912196	1870357.58250971	1	1	1	7.25289776610229	8.54514261923278	2.14339847908584	3.60433421194489	5.19041802055685	4.92826179877156
HOP1	P20050	Meiosis-specific protein HOP1 OS=Saccharomyces cerevisiae (strain ATCC 204508 / S288c) GN=HOP1 PE=1 SV=2	1	1	3	3	12	8.04328	8428890	11818800	11122800	266708000	157243000	76051200	90210200	162397000	146325000	8339309.36089185	10241876.5860342	12973234.6856828	263873478.124017	136262852.406148	88703389.9492752	89251463.1591972	140729179.945697	170668227.908668	7486005.68864204	11608443.5078797	12750691.9292055	229177286.77272	137059091.795512	137016399.139785	115942113.959909	124031103.624795	110469355.376439	1	1	1	30.6140946593767	11.8068448799771	10.7458010828376	15.4878474292131	10.6845593503215	8.66379299176769
MRPS5	P33759	37S ribosomal protein S5, mitochondrial OS=Saccharomyces cerevisiae (strain ATCC 204508 / S288c) GN=MRPS5 PE=1 SV=1	1	1	3	3	2	6.26726	269108	243255	220446	6193500	5925730	2057140	2443170	2846450	2898450	237534.829044946	214173.407367028	283659.780985704	5466845.88971668	5217297.83657898	2647033.20476185	2156524.40015809	2506151.55043011	3729592.24571103	213229.537906319	242750.425610891	278793.88353683	4748021.35143351	5247784.63448588	4088760.96310786	2801433.03997695	2208786.7119724	2414073.52879489	1	1	1	22.2671839842354	21.6180244433336	14.6658919171292	13.1381096047197	9.09900242775642	8.6589902840389
RTS2	P40962	Zinc finger protein RTS2 OS=Saccharomyces cerevisiae (strain ATCC 204508 / S288c) GN=RTS2 PE=1 SV=1	1	1	3	3	2	5.68878	716362	451636	549279	2922440	3237720	1034200	2564600	4569250	3753140	662396.515636633	388253.808879883	691003.621966479	2702284.70125038	2783341.27945198	1301043.63326785	2371401.75498102	3928005.55364144	4721522.82127529	594618.07562217	440058.261710561	679150.15176469	2346966.73694851	2799605.4770789	2009667.43047884	3080569.46954839	3461932.08864328	3056125.84634402	1	1	1	3.94701545944899	6.36189732286013	2.959091484051	5.18075315205492	7.86698578316952	4.49992661917699
NUP145	P49687	Nucleoporin NUP145 OS=Saccharomyces cerevisiae (strain ATCC 204508 / S288c) GN=NUP145 PE=1 SV=1	1	1	3	3	2	5.88873	545749	566742	295210	2185470	2142070	860990	1366400	2743360	2408770	529952.377017364	433677.833713286	397287.903923896	2122211.89851038	1639137.87448648	1158703.67670281	1326849.75685989	2099252.2556925	3241676.04191851	475726.026865627	491543.184590614	390472.830629128	1843166.53691432	1648716.02522397	1789800.88069525	1723644.18769399	1850167.6351759	2098257.34454574	1	1	1	3.87442862661567	3.35416312728884	4.58367584195686	3.62318664599961	3.76399814538539	5.37363211971762
TMA19	P35691	Translationally-controlled tumor protein homolog OS=Saccharomyces cerevisiae (strain ATCC 204508 / S288c) GN=TMA19 PE=1 SV=1	1	1	3	3	2	5.73017	598541	575622	463072	3530400	3750900	1764000	1931630	2715090	3839220	605125.458744554	515802.913697213	511152.624347686	3569237.39485144	3361103.55230841	1947155.58131202	1952879.5686089	2432935.73378044	4237845.04018408	543207.168659154	584626.160504749	502384.3166158	3099925.56969036	3380743.85040008	3007689.40701014	2536888.21985779	2144258.24285638	2743053.08908983	1	1	1	5.70670961015147	5.78274473294395	5.98682981839635	4.67020386737497	3.66774254680135	5.46006911116931
NAM9	P27929	37S ribosomal protein NAM9, mitochondrial OS=Saccharomyces cerevisiae (strain ATCC 204508 / S288c) GN=NAM9 PE=1 SV=2	1	1	3	3	2	5.82461	261137	221755	166448	5384220	5082240	1224420	2792110	3675820	3655980	218410.625650695	182176.522600719	242244.676341893	4503271.68819809	4175169.94080078	1781993.33489462	2335274.17403723	3019765.53090652	5320831.08125321	196062.181569669	206484.217351356	238089.213242725	3911145.57794468	4199567.16062592	2752570.22508383	3033637.93522262	2661458.35306485	3444043.37477213	1	1	1	19.9484956590412	20.3384414290603	11.5610874915096	15.4728357653444	12.8894033026073	14.4653482107189
HSP150	P32478	Cell wall mannoprotein HSP150 OS=Saccharomyces cerevisiae (strain ATCC 204508 / S288c) GN=HSP150 PE=1 SV=2	1	1	3	3	2	6.48953	1260670	1470370	946219	26290300	8028920	6287610	2538020	1549600	2240990	867150.278971823	1681831.41113071	1202660.05924858	18083749.8943046	9183599.94658187	7991656.70434855	1745773.87503158	1772455.88164078	2848335.49757031	778420.806851473	1906237.08086003	1182029.63891206	15705954.0993558	9237263.46444094	12344376.3019355	2267847.56689217	1562146.9492751	1843657.66357398	1	1	1	20.1766884455242	4.84581039640326	10.4433729033201	2.91339536010744	0.819492478118363	1.5597389463693
HIR1	P32479	Protein HIR1 OS=Saccharomyces cerevisiae (strain ATCC 204508 / S288c) GN=HIR1 PE=1 SV=3	1	1	3	3	5	6.13171	3079610	12642000	2777960	14195400	11399000	4496800	17210600	20816800	20583700	3187321.02674421	8251384.50315951	4112300.68702027	14691891.7989761	7440083.210846	6656753.05958069	17812550.0511052	13587044.8445951	30470692.0371132	2861184.57838131	9352361.3628907	4041758.31632202	12760084.5829047	7483558.64973495	10282406.7344899	23139393.2921649	11974887.9921348	19722931.1422583	1	1	1	4.45972087201854	0.800178517420105	2.54404294610243	8.08734727112776	1.28041331247636	4.87978983369941
PDB1	P32473	Pyruvate dehydrogenase E1 component subunit beta, mitochondrial OS=Saccharomyces cerevisiae (strain ATCC 204508 / S288c) GN=PDB1 PE=1 SV=2	1	1	3	3	3	6.23956	2913840	2040880	1863150	5585760	6224870	4347770	3918320	5217310	5655090	2820722.93083735	1950428.44998343	2013912.22929938	5407256.85629754	5948984.52895239	4699582.52055978	3793102.94125917	4986079.46394842	6112688.14040126	2532097.92232389	2210672.84765663	1979365.596199	4696267.55981527	5983746.87044915	7259247.64313535	4927430.40741765	4394461.32573978	3956593.01536008	1	1	1	1.8546942906162	2.70675368216156	3.66746176506017	1.94598730324591	1.98783882943061	1.99891976649386
RML2	P32611	54S ribosomal protein RML2, mitochondrial OS=Saccharomyces cerevisiae (strain ATCC 204508 / S288c) GN=RML2 PE=1 SV=1	1	1	3	3	4	6.80724	838149	944045	1002410	18589600	17739400	2491040	9632280	14090000	13388200	745922.092360916	722532.724203715	1471662.84887272	16544067.1386024	13576997.9267295	3657157.2740255	8572378.48139915	10783899.1616187	19655546.6857651	669597.059545867	818939.794973998	1446417.95699125	14368721.1233432	13656333.8598006	5649057.16750409	11135948.3376205	9504346.68140732	12722552.9822103	1	1	1	21.4587577984413	16.6756261493364	3.90554966508776	16.6308202505745	11.6056720405303	8.79590364646395
ADE13	Q05911	Adenylosuccinate lyase OS=Saccharomyces cerevisiae (strain ATCC 204508 / S288c) GN=ADE13 PE=1 SV=1	1	1	3	3	7	6.2105	4945030	3605570	3055160	23734700	17777100	12594600	16717900	21788000	30656900	4499928.3213666	3674836.25655974	3294073.10362023	21598341.9168619	18118614.1487998	13579496.0364941	15213123.4155859	22206567.1607883	33054265.4821269	4039481.87486698	4165167.26467424	3237566.60186656	18758419.5065241	18224488.5966865	20975676.9173918	19762608.0996552	19571669.7399465	21395214.827017	1	1	1	4.64376870292105	4.37545179787919	6.4788402824821	4.89236211768026	4.69889166419281	6.60842461578458
ARE2	P53629	Sterol O-acyltransferase 2 OS=Saccharomyces cerevisiae (strain ATCC 204508 / S288c) GN=ARE2 PE=1 SV=1	1	1	3	3	2	5.83183	844984	907347	667699	3532300	3831490	1882740	2334390	5253910	3466340	892698.529644731	695208.367882164	824864.871423522	3731761.80408633	2935683.82267956	2325907.46432737	2466208.2602953	4025540.61026242	4282262.06480796	801354.882276131	787969.567586138	810715.146497177	3241079.97220021	2952838.21988364	3592731.5255566	3203727.86106609	3547894.22328711	2771803.13904386	1	1	1	4.04450018822423	3.74740134816291	4.4315584099786	3.99788899016423	4.5025777253755	3.41896059426035
COP1	P53622	Coatomer subunit alpha OS=Saccharomyces cerevisiae (strain ATCC 204508 / S288c) GN=COP1 PE=1 SV=2	1	1	3	3	5	5.94089	1737010	2210840	1812630	7460710	7677440	3965450	4440970	7877290	7721470	1899888.21660067	1825798.96626894	2006724.66965024	8160295.57485265	6340333.09311926	4390066.55592402	4857396.66051265	6505377.11412885	8548277.54972846	1705485.83602785	2069414.13310732	1972301.33188641	7087314.77071449	6377382.24379592	6781151.33841779	6310001.17227336	5733488.27352096	5533090.26565111	1	1	1	4.15559872793852	3.08173320253688	3.4381923435259	3.69982619554885	2.77058525009291	2.80539802726745
VMA2	P16140	V-type proton ATPase subunit B OS=Saccharomyces cerevisiae (strain ATCC 204508 / S288c) GN=VMA2 PE=1 SV=2	1	1	3	3	6	6.62243	3251160	1849370	1668870	21418400	16721200	9169920	10393900	21610600	16285200	2862475.86967116	1672152.60124492	2096365.07597803	18857777.8906497	15118877.2803368	11518872.0736261	9151283.83154783	19539746.5106839	20456790.843695	2569578.57259131	1895266.83367545	2060404.04745323	16378206.7158357	15207223.0429639	17792717.6693318	11887975.3375501	17221277.9553182	13241178.6614611	1	1	1	6.37388826733519	8.02378998711904	8.63554781467479	4.62642997741128	9.08646616367015	6.42649614177757
DOT5	P40553	Peroxiredoxin DOT5 OS=Saccharomyces cerevisiae (strain ATCC 204508 / S288c) GN=DOT5 PE=1 SV=1	1	1	3	3	5	6.42744	3971510	2492620	1935820	21513900	24408600	6700220	16066700	22055900	18027500	3254210.87764044	2057968.36396791	2861490.58619156	17628249.0540043	20152340.3522186	9904131.81773739	13164874.2941062	18209893.380796	26647891.6131501	2921230.05488921	2332561.74231812	2812404.60122996	15310346.1457075	20270098.6912886	15298496.2474171	17101830.0613468	16049217.1828294	17248526.2472008	1	1	1	5.2410614220824	8.69005879824816	5.4396498429588	5.85432497270242	6.88051119576347	6.13301736160489
SLI15	P38283	Inner centromere protein-related protein SLI15 OS=Saccharomyces cerevisiae (strain ATCC 204508 / S288c) GN=SLI15 PE=1 SV=1	1	1	3	3	2	6.06142	1494320	1112170	1194180	6442120	4980400	3826760	3390940	5744310	5531910	1448348.18949525	1087193.79771029	1260389.07964053	6243932.24912411	4868554.25889598	4038927.56067359	3286619.87371314	5615308.99424118	5838616.41758715	1300148.76729973	1232257.35799716	1238768.37618356	5422930.1929859	4897003.20592545	6238761.68730875	4269483.57430588	4949030.27231957	3779193.11546548	1	1	1	4.17100744882351	3.97401011578033	5.03626166703523	3.28384234303673	4.01623105774223	3.05076654209445
HAS1	Q03532	ATP-dependent RNA helicase HAS1 OS=Saccharomyces cerevisiae (strain ATCC 204508 / S288c) GN=HAS1 PE=1 SV=1	1	1	3	3	7	6.09171	3096480	2913870	1876880	19995000	19912600	7538510	9854760	17367500	16148800	2935501.50101104	2336958.30032821	2468548.63503166	18955508.3555249	15970141.3759418	9914953.84397113	9342434.88480583	13928940.9894574	21239556.1769528	2635131.99769756	2648777.12416733	2426203.1729285	16463086.7990269	16063461.4216673	15315212.5765991	12136290.1148761	12276216.8010477	13747843.4510099	1	1	1	6.24753781344215	6.06448208688642	6.31241964707892	4.60557198860633	4.63467337022811	5.66640238723941
YPT1	P01123	GTP-binding protein YPT1 OS=Saccharomyces cerevisiae (strain ATCC 204508 / S288c) GN=YPT1 PE=1 SV=2	1	1	3	3	5	6.5017	12887200	5767530	4272730	18572500	17284000	14725800	13326000	25505200	19443300	11297342.9254156	5452925.56221564	5155229.45041334	16281263.6943852	16341200.7249785	17767300.4942734	11682009.422069	24113954.6824069	23459163.7602239	10141364.2001113	6180505.86822829	5066796.68865703	14140473.1738774	16436689.0217297	27444402.491855	15175514.4369832	21252738.1540296	15184540.9659324	1	1	1	1.39433639250647	2.65944072737228	5.41651938655727	1.49639773678739	3.43867291887581	2.99687196842254
RAS2	P01120	Ras-like protein 2 OS=Saccharomyces cerevisiae (strain ATCC 204508 / S288c) GN=RAS2 PE=1 SV=4	1	1	3	3	4	5.80414	2120280	944213	1552590	3784640	3129390	1929560	2853520	4675090	3956010	1863056.20868453	981889.027508364	1699149.57908359	3325502.78719594	3254259.05361863	2111704.35325265	2507342.49844618	4861635.64112555	4329444.81566316	1672422.59195665	1112901.84089728	1670002.3817841	2888239.13393252	3273275.01575305	3261860.98069037	3257163.29347841	4284783.25691307	2802343.37571082	1	1	1	1.72697926219318	2.94120729741445	1.9532073823785	1.94757192897501	3.85009989152185	1.67804753231371
ATP2	P00830	ATP synthase subunit beta, mitochondrial OS=Saccharomyces cerevisiae (strain ATCC 204508 / S288c) GN=ATP2 PE=1 SV=2	1	1	3	3	7	7.12508	8315420	5597230	4598310	38140200	27140800	21197000	18666300	28245200	31926100	7469962.66506766	5597606.64385279	5118406.58720732	34262354.7623829	27142626.3347191	23594508.5105253	16768433.1152188	28247100.6510276	35537134.4132604	6705613.20903673	6344491.65235049	5030605.48453047	29757266.8489135	27301231.7641289	36445445.8553827	21783033.1779102	24895469.9323872	23002314.9514367	1	1	1	4.43766526957021	4.30313936247586	7.24474339469781	3.24847743209444	3.92395030154448	4.57247443119336
UGP1	P32861	UTP--glucose-1-phosphate uridylyltransferase OS=Saccharomyces cerevisiae (strain ATCC 204508 / S288c) GN=UGP1 PE=1 SV=1	1	1	3	3	6	6.79478	5555040	4480520	4112280	42253800	30644500	16724900	23882200	37831700	42102200	5118413.01201409	4234544.63962305	4722329.05854354	38932644.900314	28962152.4307288	19206007.6821702	22005055.45154	35754783.4721924	48347982.7464598	4594681.31790935	4799557.17272456	4641322.26639472	33813469.9575465	29131390.0927833	29666713.0305489	28585667.4674994	31512336.3586201	31294462.6729869	1	1	1	7.35926337823405	6.06959955771217	6.39186665518777	6.22146901811818	6.56567579561336	6.74257482605183
SSO1	P32867	Protein SSO1 OS=Saccharomyces cerevisiae (strain ATCC 204508 / S288c) GN=SSO1 PE=1 SV=2	1	1	3	3	2	5.87225	9162120	4299080	1728360	4942070	4176670	3328300	3194480	5067820	4931280	7261425.36740058	3976437.42740725	2357706.16038058	3916830.65332797	3863214.20162664	4540230.8625487	2531780.64767256	4687484.0950536	6726902.51716167	6518414.0862951	4507010.88330052	2317262.08913646	3401814.49177711	3885788.53691	7013103.83295945	3288909.67143438	4131295.48369076	4354158.90735477	1	1	1	0.521877629549401	0.86216533252842	3.02646121292776	0.504556726205731	0.916637565486725	1.87901011619163
RPL37A	P49166	60S ribosomal protein L37-A OS=Saccharomyces cerevisiae (strain ATCC 204508 / S288c) GN=RPL37A PE=1 SV=2	1	1	3	3	2	6.64721	776088	855522	660242	10831800	10584800	1469080	7378080	7547310	9467790	634484.967120461	677159.842080553	1020311.46376751	8855457.45695775	8378044.62825531	2270257.21658358	6031894.3808075	5973820.95110703	14631142.3289391	569562.522226976	767512.838742698	1002809.04967318	7691071.21922649	8427000.95803313	3506770.92628919	7835732.44559923	5265003.36112683	9470379.35123915	1	1	1	13.5034713821313	10.9796221413544	3.49694782614103	13.7574579432679	6.8598244815705	9.4438511043808
EIS1	Q05050	Eisosome protein 1 OS=Saccharomyces cerevisiae (strain ATCC 204508 / S288c) GN=EIS1 PE=1 SV=1	1	1	3	3	5	6.04889	2575230	3041840	2076370	11638300	8896630	6302540	6600930	8705530	9705130	2499514.94240976	2785440.86538286	2336186.20294591	11296119.0861583	8146725.91792834	7091176.90561639	6406854.21061453	7971733.89028234	10919533.0330319	2243756.91894504	3157100.42575884	2296111.28486696	9810815.17412139	8194330.55819279	10953442.994979	8322824.01563132	7025855.99231385	7067945.74451364	1	1	1	4.37249467234366	2.59552420041348	4.77043210717622	3.70932517036851	2.22541416009125	3.07822438358999
ABF1	P14164	ARS-binding factor 1 OS=Saccharomyces cerevisiae (strain ATCC 204508 / S288c) GN=ABF1 PE=1 SV=4	1	1	3	3	7	6.64329	5164590	5310030	3370470	31348800	22151600	8460230	22304200	32583900	28619100	4406979.81692228	4442031.29272352	4721724.19379538	26750144.5196488	18530611.010464	11852018.4651024	19032325.7475614	27257605.5952553	40092775.4510942	3956044.14604449	5034728.63480213	4640727.77749126	23232821.977319	18638892.9239493	18307314.9014397	24723942.9208	24023382.3962695	25951069.5904387	1	1	1	5.87274082887793	3.70206505175066	3.94492324894275	6.24966304926619	4.77153470203138	5.592025827567
GLN1	P32288	Glutamine synthetase OS=Saccharomyces cerevisiae (strain ATCC 204508 / S288c) GN=GLN1 PE=1 SV=4	1	1	3	3	3	6.18833	1909360	1506140	1120030	8547420	6607930	3704440	4999710	4772060	7225990	1608644.73245907	1519782.12734396	1317471.84851102	7201241.33694815	6667782.48551928	4357468.47361068	4212279.06488193	4815283.77084005	8499806.61466403	1444043.27709263	1722565.66668815	1294871.94772667	6254364.63994186	6706745.05646894	6730798.45043922	5471961.15429915	4243931.22019401	5501716.2189602	1	1	1	4.33114764575069	3.89346263319151	5.19804175405613	3.78933321535635	2.4637268130123	4.24884964773485
RPL20A|RPL20B	P0CX23|P0CX24	60S ribosomal protein L20-A OS=Saccharomyces cerevisiae (strain ATCC 204508 / S288c) GN=RPL20A PE=1 SV=1|60S ribosomal protein L20-B OS=Saccharomyces cerevisiae (strain ATCC 204508 / S288c) GN=RPL20B PE=1 SV=1	1	1	3	3	7	7.16083	8161490	7107920	5585920	68183400	82589100	20701500	30618700	43278800	44505400	7469273.152397	5693983.61745994	7619248.53721677	62400424.3170237	66160140.0101239	28237044.8544184	28021774.6846836	34669604.9172367	60705793.1098632	6704994.24941411	6453728.14277108	7488548.01318871	54195518.3981045	66546740.6760548	43616576.6665002	36401686.6373994	30555918.5506499	39293370.0351704	1	1	1	8.08285829668537	10.3113640989968	5.82443707240487	5.42904069464046	4.73461507437001	5.24712801012527
RPL43A|RPL43B	P0CX25|P0CX26	60S ribosomal protein L43-A OS=Saccharomyces cerevisiae (strain ATCC 204508 / S288c) GN=RPL43A PE=1 SV=1|60S ribosomal protein L43-B OS=Saccharomyces cerevisiae (strain ATCC 204508 / S288c) GN=RPL43B PE=1 SV=1	1	1	3	3	4	7.54902	3486760	4666280	3550700	67082500	65398800	14460000	24753700	37419100	37536000	3327463.6143032	3550922.74358849	4889363.11125117	64017763.7424125	49766856.3231085	19911620.4096916	23622800.5567854	28475002.1933129	51687592.2336225	2986987.34720621	4024720.0523781	4805491.01839548	55600197.1249561	50057664.3503113	30756643.360917	30687199.259935	25096330.0512221	33456109.9331514	1	1	1	18.6141388168115	12.4375518542547	6.40031231838332	10.2736288081827	6.23554675222525	6.96205857113893
RPL42A|RPL42B	P0CX27|P0CX28	60S ribosomal protein L42-A OS=Saccharomyces cerevisiae (strain ATCC 204508 / S288c) GN=RPL42A PE=1 SV=1|60S ribosomal protein L42-B OS=Saccharomyces cerevisiae (strain ATCC 204508 / S288c) GN=RPL42B PE=1 SV=1	1	1	3	3	3	7.94731	2543120	4449220	3139950	85002400	89559900	11171700	39730800	46285400	52281000	2332072.46016819	3162425.84639005	4817381.88794368	77948251.0019979	63657572.0148942	17139873.3220403	36433634.4727935	32898832.8899227	80210685.6744799	2093447.66426514	3584386.26723328	4734744.56037495	67698992.7154445	64029549.1559454	26475242.1033852	47329113.1651663	28995255.6596956	51918408.302123	1	1	1	32.3385169216584	17.863462356519	5.59169386347815	22.6082141784902	8.08932227108337	10.9654085115019
SMY2	P32909	Protein SMY2 OS=Saccharomyces cerevisiae (strain ATCC 204508 / S288c) GN=SMY2 PE=1 SV=2	1	1	3	3	6	6.24637	4931260	3973850	4918910	28472100	28943500	8159230	15965500	29925100	19895700	4611496.16116276	3221187.60677008	6489038.88473463	26625848.1301417	23461490.3674144	10763677.4690924	14930229.1830169	24257171.5719907	26246459.2641489	4139633.75162793	3650988.57102645	6377725.96738712	23124869.0693367	23598585.4188818	16626200.2969724	19395114.3444817	21378961.7906602	16988688.9396667	1	1	1	5.58621135510906	6.46361525373035	2.60691669444429	4.68522471024266	5.85566384959942	2.66375335449334
ADE3	P07245	C-1-tetrahydrofolate synthase, cytoplasmic OS=Saccharomyces cerevisiae (strain ATCC 204508 / S288c) GN=ADE3 PE=1 SV=1	1	1	3	3	8	6.64115	3785310	2124350	1854300	14526100	20437500	12799200	8566740	15272600	13399300	3763948.1460068	1884811.83685873	2101821.78519511	14444124.0383771	18133001.5843906	14507705.0062391	8518394.83168414	13550487.0946918	15187909.5326349	3378809.44492822	2136301.05258197	2065767.15232723	12544895.3053482	18238960.1039279	22409442.3096327	11065820.8770089	11942667.9645023	9830761.09798069	1	1	1	3.71281527112421	8.53763568663883	10.8480001167541	3.27506509537532	5.59034877133453	4.75889118815044
ADE5,7	P07244	Bifunctional purine biosynthetic protein ADE5,7 OS=Saccharomyces cerevisiae (strain ATCC 204508 / S288c) GN=ADE5,7 PE=1 SV=1	1	1	3	3	5	5.98005	4477690	3133290	2202630	17403500	12126300	7625970	8907700	12481400	13825500	3800419.16363264	3019484.02065569	2692972.5764988	14771142.0206135	11685853.8723441	9323639.50332221	7560370.14261607	12028056.0865454	16903289.4114691	3411548.63634112	3422371.80679612	2646777.34802945	12828914.352763	11754139.0798472	14401834.1616167	9821298.89670013	10600879.4441267	10941084.3946047	1	1	1	3.76043718565362	3.43450090855292	5.44127150413276	2.87883889213242	3.09752418573446	4.13373811089569
ADH3	P07246	Alcohol dehydrogenase 3, mitochondrial OS=Saccharomyces cerevisiae (strain ATCC 204508 / S288c) GN=ADH3 PE=1 SV=2	1	1	3	3	7	6.47823	4170160	2634570	2395330	24247900	21065400	12803100	15879500	32373100	25094200	3891212.66716734	2367965.12561688	2856061.43582928	22625926.9745542	18933690.339285	15265721.2864473	14817299.9473123	29097109.5124092	29920961.5723041	3493051.87054657	2683921.16995803	2807068.58246641	19650889.4778314	19044327.6095897	23580318.2058397	19248413.6198994	25644621.8652606	19367104.1039019	1	1	1	5.62570789272492	7.0957104935714	8.40033562169722	5.51048605438761	9.55490874780858	6.89940538855135
SMC6	Q12749	Structural maintenance of chromosomes protein 6 OS=Saccharomyces cerevisiae (strain ATCC 204508 / S288c) GN=SMC6 PE=1 SV=1	1	1	3	3	2	5.66169	977343	855635	731301	4375550	5107320	2717470	3090770	10433900	5206660	1091406.49182944	632364.413908514	886089.847102672	4886210.54770361	3774608.82086782	3292655.93347487	3451486.77869659	7711263.6326004	6308713.59852592	979730.437243437	716740.385767095	870889.869468885	4243732.57928049	3796665.39879455	5086027.26309534	4483653.92859703	6796291.56556034	4083475.48353681	1	1	1	4.33153081496644	5.29712776646616	5.84003493598688	4.57641587742462	9.48222215535765	4.68885404078375
ISW1	P38144	ISWI chromatin-remodeling complex ATPase ISW1 OS=Saccharomyces cerevisiae (strain ATCC 204508 / S288c) GN=ISW1 PE=1 SV=2	1	1	3	3	18	7.37807	6268520	10055500	5081270	70291500	77673000	11920900	107257000	199099000	141250000	5917903.33054913	6382488.91400795	8479749.49547622	66359890.685408	49301085.1193615	19893893.8022625	101257802.084816	126373343.969973	235721505.890459	5312365.33867912	7234100.25258068	8334287.94539398	57634362.5207701	49589171.4555655	30729261.815293	131538948.641178	111378644.623665	152576745.673001	1	1	1	10.8490961834151	6.85491902574548	3.68708904907417	24.7609003250301	15.3963368953772	18.3071123379322
NAM7	P30771	ATP-dependent helicase NAM7 OS=Saccharomyces cerevisiae (strain ATCC 204508 / S288c) GN=NAM7 PE=1 SV=1	1	1	3	3	3	5.72796	1735450	783290	603273	4553530	4294720	1825670	3355520	5183470	4086090	1360188.11934699	705976.358846845	854003.088279633	3568905.70577666	3870815.13598632	2584448.19870851	2629945.22356232	4671842.19994108	5784335.58105289	1221009.50551195	800174.324571524	839353.526631366	3099637.49374295	3893433.88662739	3992088.53407812	3416430.3645611	4117509.56157896	3744058.46214008	1	1	1	2.53858588303398	4.86573208745762	4.75614673366518	2.79803748385123	5.14576566023135	4.46064541739208
BRF1	P29056	Transcription factor IIIB 70 kDa subunit OS=Saccharomyces cerevisiae (strain ATCC 204508 / S288c) GN=BRF1 PE=1 SV=1	1	1	3	3	7	6.67968	1265340	1607430	1463390	13725200	11914400	1778800	22871200	26025600	28952300	1078839.25511028	1270627.34464278	2171323.09527448	11702218.0159005	9417991.72281964	2639316.60177685	19500172.5792895	20572490.8834196	42958334.8603689	968449.118671501	1440166.32361771	2134076.23752987	10163516.974777	9473024.88736882	4076841.45072847	25331699.351451	18131483.1051112	27805875.8693489	1	1	1	10.4946318591514	6.57772976080463	1.9103541752788	26.1569749644674	12.589853552168	13.0294669798364
BDF1	P35817	Bromodomain-containing factor 1 OS=Saccharomyces cerevisiae (strain ATCC 204508 / S288c) GN=BDF1 PE=1 SV=3	1	1	3	3	6	5.91174	2385310	2538720	2303020	11126100	12048800	5352200	12788100	18873600	16655900	2392903.90825627	2133480.72177003	2731765.15353885	11161521.216802	10125528.8178542	6348600.29646753	12828812.3846259	15860930.6069196	19756670.4678326	2148054.65229358	2418149.66483692	2684904.47753583	9693915.30709509	10184696.4100522	9806416.1098826	16665268.835039	13978968.1745577	12788007.9245573	1	1	1	4.51288113025637	4.21177256236498	3.65242644270265	7.75830764698874	5.78085317787824	4.762928451106
SEC63	P14906	Protein translocation protein SEC63 OS=Saccharomyces cerevisiae (strain ATCC 204508 / S288c) GN=SEC63 PE=1 SV=2	1	1	3	3	4	5.81788	1650630	927139	776898	7235680	7076890	3028410	6813410	12726900	9228250	1429357.70402029	795971.045962138	1045009.86560151	6265713.66800891	6075679.6289003	4073531.30924043	5900050.32875259	10926348.58943	12412970.9334264	1283101.44645536	902176.944170715	1027083.77533405	5441847.61703917	6111182.30150886	6292212.64367105	7664460.42867981	9629893.91865391	8034611.44540564	1	1	1	4.24116708158391	6.773817864661	6.12628959271077	5.97338616510278	10.6740634205696	7.82274205703666
APE2	P32454	Aminopeptidase 2, mitochondrial OS=Saccharomyces cerevisiae (strain ATCC 204508 / S288c) GN=APE2 PE=1 SV=4	1	1	3	3	2	5.69641	411852	594261	364045	4315180	2646540	2077250	2610380	3622700	4690240	408979.088411422	551047.548598073	395351.419102766	4285079.06415703	2454088.99333246	2255885.22114359	2592171.05369747	3359264.62329891	5093581.94710147	367131.095620527	624573.464083893	388569.564252003	3721642.66189926	2468429.23564349	3484571.10884404	3367359.82888374	2960674.529307	3296950.5873962	1	1	1	10.1370946408364	3.95218397448907	8.96768926190049	9.17209102975112	4.74031430978202	8.4848400150507
CDC3	P32457	Cell division control protein 3 OS=Saccharomyces cerevisiae (strain ATCC 204508 / S288c) GN=CDC3 PE=1 SV=3	1	1	3	3	4	5.9803	1436970	1074600	831589	5608610	6051090	1443380	4354740	10817100	7248370	1329508.4886663	788584.451158207	1224796.53580572	5189179.03965893	4440531.81328765	2125866.05144038	4029077.7093013	7938020.5347324	10675680.4938955	1193469.10859633	893804.760833341	1203786.38654028	4506864.35537854	4466479.65069915	3283735.96080666	5233973.4318071	6996142.86034386	6910105.98057282	1	1	1	3.77627231649018	4.99715356912489	2.72783942194613	4.38551228021553	7.82737256156589	5.7403091261338
REB1	P21538	DNA-binding protein REB1 OS=Saccharomyces cerevisiae (strain ATCC 204508 / S288c) GN=REB1 PE=1 SV=2	1	1	3	3	5	6.637	1582030	1817090	1076030	24835800	22083500	2940990	27531900	42329200	31950800	1278255.29295836	1263167.29432838	1915742.17639656	20066934.7641039	15351553.8274388	5236079.46187421	22245341.049285	29425543.6082333	56884561.889177	1147460.29683189	1431710.88364895	1882879.5515413	17428373.9911181	15441259.213973	8087951.92479188	28897810.4752502	25934085.9507389	36819980.8468826	1	1	1	15.1886510053877	10.7851797386763	4.29552273706048	25.1841484668675	18.1140523878967	19.5551440434638
HSV2	P50079	SVP1-like protein 2 OS=Saccharomyces cerevisiae (strain ATCC 204508 / S288c) GN=HSV2 PE=1 SV=1	1	1	3	3	4	6.14961	2665530	3296180	1705560	6333420	9368500	3664080	7394590	17943500	11238100	2950826.61595471	2220344.2363019	2287164.98259403	7011297.68039373	6310727.86613423	4913550.6633734	8186046.67217123	12086945.1316624	15070351.5507458	2648888.99994831	2516603.32153437	2247930.97410836	6089396.29163223	6347604.02140208	7589755.24240201	10634083.997627	10652781.070073	9754668.70141824	1	1	1	2.29884917478651	2.52229025015033	3.37632931340895	4.01454496501535	4.23299968609199	4.33939867984043
RRF1	P38771	Ribosome-recycling factor, mitochondrial OS=Saccharomyces cerevisiae (strain ATCC 204508 / S288c) GN=RRF1 PE=1 SV=1	1	1	3	3	4	5.94683	2808580	829932	1050740	7295560	9098410	11314800	4894550	9087930	5894640	2587509.25547964	867692.868802132	1090879.13308003	6721307.21713715	9512376.28436786	11747034.6755372	4509287.05125291	9501419.45746514	6119820.10108957	2322747.38442632	983468.563116354	1072166.20179184	5837536.08941868	9567960.97638273	18145150.8531153	5857789.38146672	8374038.28947362	3961209.35848067	1	1	1	2.51320316990066	9.72879188539018	16.923822839025	2.52192271132984	8.51480017107866	3.69458517892149
CIC1	P38779	Proteasome-interacting protein CIC1 OS=Saccharomyces cerevisiae (strain ATCC 204508 / S288c) GN=CIC1 PE=1 SV=1	1	1	3	3	6	6.59766	2234400	2111000	1791370	29031000	26418500	7580690	15359600	23071800	21394900	2004638.6104989	1739155.3905658	2423594.59207443	26045767.768257	21764981.8501481	10256127.594072	13780185.8225111	19007790.3079375	28945758.798	1799517.84883301	1971209.76153326	2382020.27123842	22621062.3040945	21892163.510827	15842209.3322649	17901150.5074433	16752440.4695022	18735879.2815739	1	1	1	12.5706240250766	11.1059532770367	6.6507449678539	9.94774823659138	8.49855799033368	7.86554149341186
PMT2	P31382	Dolichyl-phosphate-mannose--protein mannosyltransferase 2 OS=Saccharomyces cerevisiae (strain ATCC 204508 / S288c) GN=PMT2 PE=1 SV=2	1	1	3	3	2	6.45829	2712580	2687300	1909570	7810290	7304800	4120620	5354840	11251900	8449790	2752640.16341027	2183894.53672649	2315544.79209748	7925634.61423499	5936409.33720822	4996664.26536483	5433921.820789	9144108.5616763	10246216.2836751	2470981.59215778	2475290.16228606	2275823.95660312	6883508.9064489	5971098.1967338	7718137.3309661	7058936.18652952	8059123.75107474	6632124.33723088	1	1	1	2.78573864260878	2.41228211856148	3.39135955950044	2.85673361911422	3.25582991192907	2.91416404067121
TUB1|TUB3	P09733|P09734	Tubulin alpha-1 chain OS=Saccharomyces cerevisiae (strain ATCC 204508 / S288c) GN=TUB1 PE=1 SV=2|Tubulin alpha-3 chain OS=Saccharomyces cerevisiae (strain ATCC 204508 / S288c) GN=TUB3 PE=1 SV=1	1	1	3	3	2	6.38063	755128	1177550	992446	4678720	8755070	3906900	2154180	3589780	5026110	999336.030236093	919837.823673952	960028.237005177	6191815.78670929	6838983.08769319	3779283.02311211	2850840.77085472	2804140.31053312	4861934.57608182	897080.907238479	1042571.18535219	943559.92086545	5377666.41908437	6878946.05354525	5837699.68039638	3703384.7271101	2471417.92177283	3147010.92923744	1	1	1	5.99462810510443	6.59805886657175	6.18688813641208	4.12826167319778	2.37050280738189	3.33525286486411
SPA2	P23201	Protein SPA2 OS=Saccharomyces cerevisiae (strain ATCC 204508 / S288c) GN=SPA2 PE=1 SV=1	1	1	3	3	2	5.65216	10986400	6965120	1380450	795347	1196800	2318000	694109	1008110	559107	9946687.72636023	5656470.86071693	1877503.05996166	720078.300726119	971937.93159429	3152632.90448124	628421.090717267	818700.157268983	760422.400917082	8928912.17729279	6411210.08332972	1845296.3885816	625396.657510086	977617.361104903	4869739.57397406	816350.423127529	721558.130893992	492202.757786062	1	1	1	0.0700417525777147	0.152485622588922	2.63900130304662	0.0914277581544141	0.112546324565182	0.266733713256978
PBP1	P53297	PAB1-binding protein 1 OS=Saccharomyces cerevisiae (strain ATCC 204508 / S288c) GN=PBP1 PE=1 SV=1	1	1	3	3	3	5.92016	3188990	1867200	2371000	10751200	9900310	3618360	8591300	14122000	12828800	2820478.86866956	1719246.88472283	2911484.30777099	9508820.1633872	9115829.65150511	4443187.83629956	7598512.41440104	13003001.5563709	15753205.3511314	2531878.83334453	1948644.87672305	2861540.7309384	8258524.58135489	9169097.15990587	6863205.54805864	9870847.61517991	11460143.7604761	10196663.2077731	1	1	1	3.26181666855109	4.70537103472909	2.39843014424189	3.89862559186563	5.88108377127606	3.56334721974383
MRPS35	P53292	37S ribosomal protein S35, mitochondrial OS=Saccharomyces cerevisiae (strain ATCC 204508 / S288c) GN=MRPS35 PE=1 SV=1	1	1	3	3	2	5.71274	559919	446161	318367	2719030	2710790	971673	1786640	2352590	1906810	474832.466835483	372724.250338951	449383.16490724	2305840.17027406	2264602.17405	1371541.29666364	1515138.22275534	1965360.80944976	2691511.09466991	426246.154693716	422456.604288668	441674.449952573	2002649.8976399	2277835.16763833	2118562.20881575	1968240.32088285	1732162.94098372	1742149.07636949	1	1	1	4.69834126498788	5.39187964991989	4.79666009442757	4.61761425694773	4.1002150833938	3.94441896414103
RPL7A	P05737	60S ribosomal protein L7-A OS=Saccharomyces cerevisiae (strain ATCC 204508 / S288c) GN=RPL7A PE=1 SV=3	1	1	3	3	11	8.51869	7575310	8084150	11703300	194469000	188950000	36960000	116703000	159678000	159177000	7114109.71203562	6756524.16236267	14910740.7125801	182629331.550769	157919538.909895	47089365.9683133	109597883.878507	133454755.935719	202801515.333826	6386172.21992907	7658042.78049613	14654961.9943428	158615769.146189	158842327.146086	72736964.9169374	142373131.964698	117619818.925059	131268443.709874	1	1	1	24.8373773339846	20.7418960299664	4.96329945755	22.2939700123338	15.3589921467426	8.95726947368044
RPL6B	P05739	60S ribosomal protein L6-B OS=Saccharomyces cerevisiae (strain ATCC 204508 / S288c) GN=RPL6B PE=1 SV=4	1	1	3	3	5	6.82534	1670840	1797860	1722740	16659100	22158600	5452840	8191100	9298650	11790800	1627488.09099322	1489620.60693615	2134602.33684308	16226860.0564178	18359553.6809626	6756472.25143169	7978572.27630087	7704415.61450104	14609673.6787034	1460958.52547534	1688379.71425798	2097985.38667351	14093222.960523	18466836.0367461	10436438.7799434	10364564.3819446	6790256.0920158	9456483.22082633	1	1	1	9.64655923818068	10.9376083358488	4.97450499237798	7.09435908084548	4.02175887016034	4.50741138660654
PHO2	P07269	Regulatory protein PHO2 OS=Saccharomyces cerevisiae (strain ATCC 204508 / S288c) GN=PHO2 PE=1 SV=1	1	1	3	3	3	5.68498	372936	685411	447559	3488050	3752520	1265130	2441160	5616530	3229790	415058.538038036	460380.028957137	598700.80946842	3882019.79321806	2520509.9805259	1692367.60981855	2716885.20474541	3772536.83416028	4320498.27489339	372588.477343535	521808.236353417	588430.700920197	3371580.84144237	2535238.34773927	2614129.1336302	3529369.74784071	3324910.35040943	2796552.49943704	1	1	1	9.04907437149136	4.85856330182986	4.44254375161286	9.47256816153911	6.37190086083174	4.75256048853968
PEP4	P07267	Saccharopepsin OS=Saccharomyces cerevisiae (strain ATCC 204508 / S288c) GN=PEP4 PE=1 SV=1	1	1	3	3	2	6.13317	1011990	749417	553819	4044990	3723390	2873880	1871980	4366080	3859600	1039635.19768473	659642.558327712	612460.339624562	4155489.65729185	3277356.27194449	3178181.89849073	1923118.11120848	3843056.91099009	4268275.24302157	933256.540460916	747658.235228571	601954.200214108	3609092.70473422	3296507.20054035	4909204.03145224	2498226.59837403	3387062.93994546	2762749.81256687	1	1	1	3.86720322683382	4.40910973117625	8.15544443365641	2.67689160489591	4.53022889383407	4.58963457948161
GDH1	P07262	NADP-specific glutamate dehydrogenase 1 OS=Saccharomyces cerevisiae (strain ATCC 204508 / S288c) GN=GDH1 PE=1 SV=2	1	1	3	3	2	5.61133	678994	635923	644943	2207670	2017970	906408	924084	2483160	1582540	712177.464493588	505269.042831788	773892.940990696	2315562.17439117	1603366.71320783	1087635.26832215	969245.383757578	1972980.81119598	1898953.13978974	639305.285342049	572686.762110972	760617.588121619	2011093.57504694	1612735.83846911	1680024.4965629	1259098.22383865	1738878.79924831	1229145.76317558	1	1	1	3.1457483946358	2.81608716172246	2.20876367152093	1.96947882757607	3.03635235576017	1.6159838825329
MYO2	P19524	Myosin-2 OS=Saccharomyces cerevisiae (strain ATCC 204508 / S288c) GN=MYO2 PE=1 SV=1	1	1	3	3	5	6.09996	4362750	3810260	2109610	18838500	21571100	9831090	8750110	16678900	13957400	4236218.64561378	2983879.41747016	2774325.91102679	18292133.3918733	16892695.3284528	12928763.00389	8496333.53576796	13061530.2934821	18355229.8626596	3802755.7807262	3382016.50459853	2726735.14815502	15886937.6711817	16991406.2329695	19970516.9457187	11037162.1503653	11511727.830393	11880889.8150596	1	1	1	4.17774334910033	5.02404592345018	7.32396652429967	2.90241151070121	3.40380592901913	4.35718512049053
TAF5	P38129	Transcription initiation factor TFIID subunit 5 OS=Saccharomyces cerevisiae (strain ATCC 204508 / S288c) GN=TAF5 PE=1 SV=1	1	1	3	3	4	5.78647	1245590	1053960	888844	6250410	6695560	3568010	6042280	8208130	7507990	1181842.86525747	933007.543575378	1058229.57287775	5930524.86246194	5927177.49104479	4247959.93259059	5733046.59469643	7266164.94805056	8938775.59039656	1060913.08398842	1057498.13240199	1040076.71186511	5150732.11138861	5961812.40513019	6561645.20867242	7447514.22656397	6404005.6083199	5785850.06375162	1	1	1	4.85499914095208	5.63765762081167	6.30880889247659	7.01990986723022	6.05580796041115	5.56290704113179
MRPS9	P38120	37S ribosomal protein S9, mitochondrial OS=Saccharomyces cerevisiae (strain ATCC 204508 / S288c) GN=MRPS9 PE=1 SV=1	1	1	3	3	3	6.38743	2791980	1799890	1725760	25456600	21255900	5454000	11369900	15601800	16726500	2250938.58334055	1605290.73521669	2400055.70053492	20523514.9036408	18957769.2740625	7585008.22288006	9166593.8146848	13914975.3555516	23261943.5350208	2020615.65418027	1819483.63241344	2358885.16564239	17824919.3291237	19068547.247398	11716243.479973	11907863.7712717	12263908.2450906	15056885.1543478	1	1	1	8.82152887029619	10.4801971876519	4.96685622963862	5.89318594391596	6.74032347783379	6.38305135563788
IFM1	P25038	Translation initiation factor IF-2, mitochondrial OS=Saccharomyces cerevisiae (strain ATCC 204508 / S288c) GN=IFM1 PE=1 SV=2	1	1	3	3	4	5.87324	1499680	1822860	1489260	6102810	7639070	2678280	4167390	9034060	8323380	1686123.83566312	1376837.82771191	1753679.32745999	6861526.06257551	5769922.28944584	3153810.79808062	4685489.97886491	6823582.47249877	9801202.90654011	1513594.48118352	1560548.40226273	1723596.72732475	5959317.84172069	5803638.29728877	4871559.01672196	6086685.79604786	6013937.3018829	6344078.09975372	1	1	1	3.93719580495626	3.71897359215115	2.82639142874404	4.02134513022836	3.85373327297182	3.68072066927195
POX1	P13711	Acyl-coenzyme A oxidase OS=Saccharomyces cerevisiae (strain ATCC 204508 / S288c) GN=POX1 PE=3 SV=2	1	1	3	3	11	6.90731	7451710	4556430	2978590	38436000	44784500	23652200	20574100	41624000	36327600	7073824.94744052	3829093.54394371	3733714.36117587	36486864.8511313	37635613.8070259	29648443.9998133	19530762.986098	34979619.937783	45537278.3186181	6350009.51581609	4340007.00143862	3669666.25706257	31689280.593388	37855534.0393334	45796705.6194248	25371437.8196703	30829149.0573114	29475162.6773044	1	1	1	4.99043041029449	8.72245920957848	12.4798012711062	3.99549603138029	7.10347910662177	8.03210990115984
RED1	P14291	Protein RED1 OS=Saccharomyces cerevisiae (strain ATCC 204508 / S288c) GN=RED1 PE=1 SV=1	1	1	3	3	10	7.3981	2965190	2633530	3033260	84854600	50800400	30680000	34096700	46069000	45317200	2641350.59871274	2619311.52405139	3423633.2080232	75587314.3081997	50526127.7245446	34628441.6179792	30372872.8881215	45820272.6384447	51149413.7708699	2371079.51653517	2968804.55462158	3364904.23335033	65648490.8250177	50821372.4840362	53489098.6807948	39455880.7781467	40383515.2448713	33107760.2222164	1	1	1	27.6871738662519	17.1184635259744	15.8961726609192	16.6404713561876	13.6026183273014	9.83913892528587
SCP160	P06105	Protein SCP160 OS=Saccharomyces cerevisiae (strain ATCC 204508 / S288c) GN=SCP160 PE=1 SV=3	1	1	3	3	5	6.00433	1583560	1954350	1791380	5602210	8103180	3589990	6946920	14698000	11953200	1881154.17479416	1490786.97033404	1976899.57678548	6655018.26869432	6181142.15072599	3961777.90958038	8252436.00492626	11211700.5091052	13191101.8439595	1688668.71875042	1689701.70476434	1942987.85840873	5779963.34108814	6217261.08383767	6119591.86309204	10720327.0608951	9881387.69934968	8538276.48686297	1	1	1	3.4227929237448	3.67950216674771	3.14957802572368	6.34838967635282	5.84800717871551	4.39440547706545
MET17	P06106	Homocysteine/cysteine synthase OS=Saccharomyces cerevisiae (strain ATCC 204508 / S288c) GN=MET17 PE=1 SV=3	1	1	3	3	2	5.71746	286648	151661	292619	2162830	1231910	924723	1212250	1603720	2152240	251574.500883358	180850.190201283	279601.671553333	1898191.78136793	1469007.57486013	883586.153065293	1063922.26248169	1912377.38792176	2056496.33682005	225832.627526886	204980.91328377	274805.386878843	1648602.37308015	1477591.58490928	1364838.40236581	1382088.22393332	1685466.2129244	1331119.60817967	1	1	1	7.30010712417488	7.20843497688852	4.96656349377731	6.11996698204637	8.22255197288095	4.84386286345449
PRT1	P06103	Eukaryotic translation initiation factor 3 subunit B OS=Saccharomyces cerevisiae (strain ATCC 204508 / S288c) GN=PRT1 PE=1 SV=1	1	1	3	3	5	6.32802	3148950	2324680	2138700	18993600	18452000	10093600	15909500	26933200	24353000	3012293.62647818	2084521.52812412	2493303.38071996	18169326.3544598	16545757.3674425	11767151.5423551	15219068.403898	24150779.9874703	28390806.2050186	2704066.51771739	2362657.87787233	2450533.27592168	15780278.2833906	16642440.9720359	18176224.5319786	19770330.9367716	21285193.9903394	18376672.0878135	1	1	1	5.83575817384528	7.0439487358293	7.41725268967928	7.31133306345606	9.00900388062431	7.4990502142444
RVB1	Q03940	RuvB-like protein 1 OS=Saccharomyces cerevisiae (strain ATCC 204508 / S288c) GN=RVB1 PE=1 SV=1	1	1	3	3	4	6.53464	1183030	1060090	879119	6319060	5478690	2414340	4864320	9473720	7727900	1133869.79356863	885021.0907491	1098675.28690818	6056474.69442686	4573909.95073642	3017311.29937345	4662185.67090587	7909179.41670193	9657910.64656515	1017848.76390834	1003108.878431	1079828.62046411	5260121.05401524	4600637.17097193	4660713.97677548	6056412.33459968	6970723.85555415	6251328.53655828	1	1	1	5.16788077024076	4.58637867722592	4.31616081334491	5.95020846844107	6.9491198866242	5.78918581901585
RNP1	P32385	Ribonucleoprotein 1 OS=Saccharomyces cerevisiae (strain ATCC 204508 / S288c) GN=RNP1 PE=3 SV=2	1	1	3	3	8	7.00532	1428720	1997630	1730940	37810300	46443300	9604110	21627400	60368400	39594000	1595477.96874039	1323010.61789457	2340399.78012435	42223459.2092676	30758938.8575777	12985693.8613066	24151716.376292	39981395.0457826	53534951.4681292	1432223.77695977	1499539.06289973	2300252.58237865	36671581.731267	30938675.8751211	20058455.6489366	31374287.3596678	35237443.6765766	34651860.2276578	1	1	1	25.6046452525115	20.6321239910173	8.72011004469539	21.9059953230683	23.4988501122714	15.0643718403415
YBT1	P32386	ATP-dependent bile acid permease OS=Saccharomyces cerevisiae (strain ATCC 204508 / S288c) GN=YBT1 PE=1 SV=2	1	1	3	3	2	5.43458	1083490	1254900	522054	2842510	2606680	1525220	1998040	3010690	3211210	1035471.0094562	1025285.68101848	668600.378302984	2716533.33126225	2129724.82189597	1953366.25903695	1909489.23915667	2459811.41683443	4112632.44953649	929518.444724405	1162088.88161891	657131.213150762	2359341.84334255	2142169.67213766	3017282.77991928	2480522.01202168	2167945.01933829	2662006.0521378	1	1	1	2.53824101795213	1.84337851090477	4.59159863287005	2.66860977972001	1.8655586966103	4.05095055426483
MRP20	P32387	54S ribosomal protein L41, mitochondrial OS=Saccharomyces cerevisiae (strain ATCC 204508 / S288c) GN=MRP20 PE=1 SV=1	1	1	3	3	3	6.12357	921960	937634	767660	9098310	10374900	4172260	3246230	4210670	4311180	894634.190359942	794074.593194276	934130.485552341	8828646.79649201	8786418.25801037	5077033.13921606	3150015.56225016	3565982.10743781	5246078.55913235	803092.48025916	900027.448945289	918106.419218812	7667785.83842276	8837760.88136598	7842279.75330546	4092027.74236277	3142864.16265939	3395657.90178372	1	1	1	9.54782422560892	9.81943483137392	8.54179819369764	5.09533813719966	3.49196479100987	3.69854499511394
TIF35	Q04067	Eukaryotic translation initiation factor 3 subunit G OS=Saccharomyces cerevisiae (strain ATCC 204508 / S288c) GN=TIF35 PE=1 SV=1	1	1	3	3	3	6.28815	1848210	1508330	1162830	6958670	8095480	4362050	5083850	9670670	8094220	1874226.50567283	1256006.95684751	1377050.26163475	7056624.38696382	6741216.5766244	5165640.80197783	5155413.30306882	8052898.76709773	9585363.09583452	1682449.90994901	1423595.14700188	1353428.35326291	6128763.08098874	6780608.25290122	7979148.28668114	6697139.69426674	7097390.33402514	6204370.28743624	1	1	1	3.64276109781746	4.76301725752671	5.89550844523439	3.98058786455622	4.98553984886251	4.58418820063763
DBP2	P24783	ATP-dependent RNA helicase DBP2 OS=Saccharomyces cerevisiae (strain ATCC 204508 / S288c) GN=DBP2 PE=1 SV=1	1	1	3	3	4	6.1912	1718780	1637140	1097120	8622600	7684090	4022060	5628400	9076580	9993670	1658111.60766984	1422417.04824024	1308939.38311117	8318245.00418549	6676265.0819187	4798593.34916517	5429732.35237141	7886119.77699918	11923133.5175884	1488448.55014363	1612209.22849821	1286485.84816507	7224495.74820092	6715277.22013677	7412185.50964886	7053493.85754678	6950400.3337186	7717551.70774992	1	1	1	4.85370874761091	4.16526409937012	5.76157562885045	4.73882275397839	4.31110318118759	5.99894022834185
SUC2	P00724|P00724-2	Invertase 2 OS=Saccharomyces cerevisiae (strain ATCC 204508 / S288c) GN=SUC2 PE=1 SV=1|Isoform Intracellular of Invertase 2 OS=Saccharomyces cerevisiae (strain ATCC 204508 / S288c) GN=SUC2	1	1	3	3	3	6.10598	746182	886057	724955	6491140	4235770	4045860	5295470	4569770	8926270	715180.813746454	971165.789141083	690093.995339365	6221456.41055689	4642630.11823182	3851306.20794908	5075462.2113237	5008711.95447161	8497031.30232623	642001.322701855	1100747.80781921	678256.128864932	5403409.65709349	4669758.89841736	5948950.8676011	6593279.22786971	4414408.38134297	5499919.82739581	1	1	1	8.41650860523668	4.24235130449092	8.7709504041736	10.2698841804904	4.01037217606523	8.10891283297356
RPS5	P26783	40S ribosomal protein S5 OS=Saccharomyces cerevisiae (strain ATCC 204508 / S288c) GN=RPS5 PE=1 SV=3	1	1	3	3	5	7.20128	15471800	10728400	7682050	43636400	37376400	37583400	30095000	43039400	39960800	14267771.7599818	10446691.2166963	8554960.69156869	40240579.3525814	36394961.9320428	41853998.5622982	27752982.2720467	41909261.5815852	44501542.323161	12807849.6596327	11840586.4213053	8408208.96927405	34949426.7470587	36607632.5297366	64650112.8749107	36052511.8515259	36936561.1884472	28804756.1865336	1	1	1	2.72875054562913	3.09170772689659	7.68892794067801	2.8148762524247	3.11948748771307	3.4257897599589
RPL16B	P26785	60S ribosomal protein L16-B OS=Saccharomyces cerevisiae (strain ATCC 204508 / S288c) GN=RPL16B PE=1 SV=3	1	1	3	3	9	8.13237	13157500	7390920	7848470	171965000	143301000	34615100	52044800	62219100	74345900	10141080.0511307	6912722.34610946	10887384.4366923	132541199.391426	134029325.837626	48018008.7347659	40113280.1098299	58193481.0449604	103132507.940004	9103413.68408239	7835082.38616083	10700622.3374879	115113624.446384	134812513.820832	74171400.3767242	52109156.8605889	51288593.3149056	66755141.306	1	1	1	12.6451052804141	17.206266274743	6.93150342451359	5.72413367874333	6.54601838080185	6.23843541063346
RPL16A	P26784	60S ribosomal protein L16-A OS=Saccharomyces cerevisiae (strain ATCC 204508 / S288c) GN=RPL16A PE=1 SV=3	1	1	3	3	6	7.52761	2363950	2096200	1670680	50785400	54362300	8946350	21270300	23251100	29440800	1952393.325691	1710096.65054746	2479569.61665783	41943812.6874713	44349197.1882723	13277885.4358625	17567203.940627	18968432.5119474	43695090.1250388	1752618.46156351	1938273.73276164	2437035.10073042	36428705.3665169	44608347.6248323	20509791.6962683	22820676.425306	16717752.6323758	28282759.4706823	1	1	1	20.7853027714993	23.014472554026	8.41587865932715	13.0209038223571	8.62507309974038	11.6053968456201
RPS7A	P26786	40S ribosomal protein S7-A OS=Saccharomyces cerevisiae (strain ATCC 204508 / S288c) GN=RPS7A PE=1 SV=4	1	1	3	3	3	6.15425	3552600	1747540	1347940	28345500	28746600	16685000	32656400	41993100	39026500	2920016.12376232	1665463.53263787	1720773.1486115	23298237.0759739	27396462.4485437	21299983.6673612	26841528.611167	40020815.9312036	49821025.6274662	2621231.13167162	1887685.24700108	1691255.02078587	20234798.8802036	27556551.1458339	32901189.74604	34868487.965773	35272187.1173223	32247927.1783647	1	1	1	7.71957826828473	14.5980645818005	19.4537129774502	13.3023324591512	18.6854175892715	19.0674539215145
MET6	P05694	5-methyltetrahydropteroyltriglutamate--homocysteine methyltransferase OS=Saccharomyces cerevisiae (strain ATCC 204508 / S288c) GN=MET6 PE=1 SV=4	1	1	3	3	3	5.60382	861805	1170740	891223	4946360	4614490	3084290	2999660	4568980	6348130	959729.202278572	1047099.46313585	894786.052239005	5508399.39079332	4127158.89236359	3096620.79306777	3340501.96843479	4086455.15236384	6373509.41548859	861526.771210199	1186813.26247583	879436.899976927	4784111.06647555	4151275.56406269	4783220.0191016	4339479.10990256	3601581.01295328	4125416.22563432	1	1	1	5.5530614095198	3.49783381709322	5.43895760938288	5.03696374264358	3.0346652896682	4.69097467452475
RGI1	P40043	Respiratory growth induced protein 1 OS=Saccharomyces cerevisiae (strain ATCC 204508 / S288c) GN=RGI1 PE=1 SV=1	1	1	3	3	2	6.68889	1940930	1046990	953967	4304430	5844270	2455160	3079920	5706560	4860140	1833940.9176268	893560.418545409	1182977.52839084	4067158.68375487	4987830.20591636	3044548.82464913	2910146.84250186	4870300.71161567	6026871.37483106	1646286.46664312	1012787.60317309	1162684.74201976	3532376.19272582	5016976.13092292	4702786.6375485	3780426.279977	4292420.18236301	3901045.92912617	1	1	1	2.14566314204633	4.95363106262813	4.04476507482073	2.29633563573266	4.23822346256484	3.35520523159997
THO1	P40040	Protein THO1 OS=Saccharomyces cerevisiae (strain ATCC 204508 / S288c) GN=THO1 PE=1 SV=1	1	1	3	3	4	6.26589	3023710	2302070	2143460	6999570	8043980	4042970	6297240	11770700	10494300	3060787.7385289	1977887.4892062	2464559.16560562	7085401.05730203	6911209.21840989	4648623.61311551	6374458.85305592	10113124.3920469	12066389.5065059	2747598.56371388	2241795.72859749	2422282.13882675	6153755.96499265	6951594.23098417	7180533.56009857	8280740.82612514	8913162.00324915	7810277.79358002	1	1	1	2.23968524596793	3.10090439655411	2.96436713337469	3.01381029073338	3.97590283965141	3.22434685389827
BBC1	P47068	Myosin tail region-interacting protein MTI1 OS=Saccharomyces cerevisiae (strain ATCC 204508 / S288c) GN=BBC1 PE=1 SV=2	1	1	3	3	6	6.46664	3083630	3286550	2208200	19432700	24644800	16613700	11675300	24992700	19729300	3483131.29696897	2605210.0217697	2466200.18413949	21950313.6091583	19535646.7859944	18554800.2894839	13187899.5960935	19811423.0761996	22034418.6635917	3126726.63586225	2952821.49807545	2423895.00734277	19064111.1509999	19649801.5331837	28660820.3347894	17131741.0800851	17460719.0169581	14262338.4310533	1	1	1	6.09714675160357	6.6545849608555	11.8242829198321	5.47912979778634	5.91323215044947	5.88405784402706
YEL020C	P39994	Putative 2-hydroxyacyl-CoA lyase OS=Saccharomyces cerevisiae (strain ATCC 204508 / S288c) GN=YEL020C PE=1 SV=1	1	1	3	3	2	6.28719	1137270	791880	688307	5872930	8039760	3449990	3887060	8724690	6277080	1163561.20471735	628753.988995072	847296.003165204	6008699.34669923	6383582.32379024	4246887.99904682	3976920.35876142	6927417.84139695	7726995.06985726	1044502.05894083	712648.224209097	832761.494797439	5218627.59038761	6420884.19735075	6559989.43797	5166218.4251541	6105452.19172095	5001494.27238933	1	1	1	4.99628272219924	9.00989293066254	7.87739284171112	4.94610650207129	8.56727342371033	6.00591442283951
GTT3	P39996	Glutathione transferase 3 OS=Saccharomyces cerevisiae (strain ATCC 204508 / S288c) GN=GTT3 PE=1 SV=1	1	1	3	3	2	5.62789	319753	534465	354375	1428320	2147170	506945	2993780	3681980	3222210	329445.859392115	378053.268030445	486250.346897123	1471617.49815309	1518798.49104606	695596.986547477	3084532.20120195	2604444.76592992	4421307.17538026	295735.950158415	428496.669339691	477909.212618946	1278117.48187693	1527673.44971399	1074459.43614716	4006961.58164799	2295417.0469319	2861803.62666472	1	1	1	4.3218197895531	3.56519328859223	2.24825010227176	13.5491190012631	5.35690755885948	5.98817422033364
DEF1	P35732	RNA polymerase II degradation factor 1 OS=Saccharomyces cerevisiae (strain ATCC 204508 / S288c) GN=DEF1 PE=1 SV=1	1	1	3	3	4	6.68815	9150270	6552860	6567550	33776600	29980100	11521500	24701200	35215200	28516400	7865165.18633735	5820532.92979402	8601963.34527365	29032863.3398624	26629618.1039298	15090485.9015265	21232053.0761121	31279659.7560885	37349853.0714135	7060377.39805518	6597162.8474222	8454405.33986068	25215390.7045773	26785225.8171374	23309639.4701403	27581498.7252651	27568203.8512039	24175643.2510202	1	1	1	3.57139417384729	4.06011287527994	2.75709982347788	3.9065190386087	4.17879692964924	2.85953207578507
[truncated: 134 more rows]
