# Supplementary material for: Novel mechanistic insights into the role of Mer2 as the keystone of meiotic DNA break formation
Source: eLife. 2021 Dec 24;10:e72330. doi: 10.7554/eLife.72330 (PMC8848140; doi:10.7554/eLife.72330)
Supplement: Source data 2. [file elife-72330-data2.zip › data_analysis_results_V1/Limma_results_V1.csv]

gene_name	protein_id	description	found.in.files	found.in.file_fractionated_merged_results_20210825_1637_proteins.txt	found.in.conditions	found.in.reps	max.qupm	average.top3	logFC	AveExpr	t	pvalue.limma	fdr.limma	B	pvalue.fdrtool	qval.fdrtool	lfdr.fdrtool	comparison	hit_annotation_method	pvalue	fdr	hit	hit_annotation	top3
YRA1	Q12159	RNA annealing protein YRA1 OS=Saccharomyces cerevisiae (strain ATCC 204508 / S288c) GN=YRA1 PE=1 SV=2	1	1	3	3	9	7.93302	4.34702876070495	24.6481680792578	22.048480821834	2.36381968646769e-08	6.42881645875883e-06	9.93978996334243	2.22044604925031e-16	6.00575108117137e-17	6.00575108117137e-17	WT - Control	limma	2.36381968646769e-08	6.42881645875883e-06	TRUE	enriched hit	7.93302
RPS2	P25443	40S ribosomal protein S2 OS=Saccharomyces cerevisiae (strain ATCC 204508 / S288c) GN=RPS2 PE=1 SV=3	1	1	3	3	5	7.47419	4.50001005030412	23.9229478218387	20.7015333856324	3.85123540698576e-08	6.42881645875883e-06	9.51089500039376	2.22044604925031e-16	6.00575108117137e-17	6.00575108117137e-17	WT - Control	limma	3.85123540698576e-08	6.42881645875883e-06	TRUE	enriched hit	7.47419
REC107	P21651	Recombination protein 107 OS=Saccharomyces cerevisiae (strain ATCC 204508 / S288c) GN=REC107 PE=1 SV=2	1	1	3	3	15	9.55705	4.03571161086147	27.6004079041261	19.7050070949585	5.63912390061008e-08	6.42881645875883e-06	9.16803598259344	2.22044604925031e-16	6.00575108117137e-17	6.00575108117137e-17	WT - Control	limma	5.63912390061008e-08	6.42881645875883e-06	TRUE	enriched hit	9.55705
RPC82	P32349	DNA-directed RNA polymerase III subunit RPC3 OS=Saccharomyces cerevisiae (strain ATCC 204508 / S288c) GN=RPC82 PE=1 SV=2	1	1	3	3	2	5.62875	3.76613490312311	20.1691951344008	18.8427852538399	3.64441066165449e-07	6.74660412730672e-06	7.42043822213497	2.22044604925031e-16	6.00575108117137e-17	6.00575108117137e-17	WT - Control	limma	3.64441066165449e-07	6.74660412730672e-06	TRUE	enriched hit	5.62875
RPL11A|RPL11B	P0C0W9|Q3E757	60S ribosomal protein L11-A OS=Saccharomyces cerevisiae (strain ATCC 204508 / S288c) GN=RPL11A PE=1 SV=2|60S ribosomal protein L11-B OS=Saccharomyces cerevisiae (strain ATCC 204508 / S288c) GN=RPL11B PE=1 SV=3	1	1	3	3	5	7.36735	4.56703017495469	23.232525301398	18.6427606960023	8.6473718557579e-08	6.42881645875883e-06	8.77605494070703	2.22044604925031e-16	6.00575108117137e-17	6.00575108117137e-17	WT - Control	limma	8.6473718557579e-08	6.42881645875883e-06	TRUE	enriched hit	7.36735
BFR1	P38934	Nuclear segregation protein BFR1 OS=Saccharomyces cerevisiae (strain ATCC 204508 / S288c) GN=BFR1 PE=1 SV=1	1	1	3	3	22	7.13669	3.64474975263579	25.4586671131295	18.5829237897282	8.86428203811195e-08	6.42881645875883e-06	8.75310534076043	2.22044604925031e-16	6.00575108117137e-17	6.00575108117137e-17	WT - Control	limma	8.86428203811195e-08	6.42881645875883e-06	TRUE	enriched hit	7.13669
FRS1	P15624	Phenylalanine--tRNA ligase beta subunit OS=Saccharomyces cerevisiae (strain ATCC 204508 / S288c) GN=FRS1 PE=1 SV=3	1	1	3	3	4	5.91774	3.22884423012693	21.9522425754841	18.4343407558861	9.42985826950409e-08	6.42881645875883e-06	8.69570112708633	2.22044604925031e-16	6.00575108117137e-17	6.00575108117137e-17	WT - Control	limma	9.42985826950409e-08	6.42881645875883e-06	TRUE	enriched hit	5.91774
HIS3	P06633	Imidazoleglycerol-phosphate dehydratase OS=Saccharomyces cerevisiae (strain ATCC 204508 / S288c) GN=HIS3 PE=1 SV=2	1	1	3	3	2	8.20604	5.84295256947379	22.9219013464505	18.2377381522096	1.02416286212326e-07	6.42881645875883e-06	8.61881828601504	2.22044604925031e-16	6.00575108117137e-17	6.00575108117137e-17	WT - Control	limma	1.02416286212326e-07	6.42881645875883e-06	TRUE	enriched hit	8.20604
SRP1	Q02821	Importin subunit alpha OS=Saccharomyces cerevisiae (strain ATCC 204508 / S288c) GN=SRP1 PE=1 SV=1	1	1	3	3	8	7.13645	3.47186496680478	23.448429695572	18.0691251012705	1.10007815543899e-07	6.42881645875883e-06	8.55202605372637	2.22044604925031e-16	6.00575108117137e-17	6.00575108117137e-17	WT - Control	limma	1.10007815543899e-07	6.42881645875883e-06	TRUE	enriched hit	7.13645
TEF4	P36008	Elongation factor 1-gamma 2 OS=Saccharomyces cerevisiae (strain ATCC 204508 / S288c) GN=TEF4 PE=1 SV=1	1	1	3	3	5	6.8212	3.28584196738518	24.2675638312061	17.9004951519843	1.18238801795961e-07	6.42881645875883e-06	8.48442370755986	2.22044604925031e-16	6.00575108117137e-17	6.00575108117137e-17	WT - Control	limma	1.18238801795961e-07	6.42881645875883e-06	TRUE	enriched hit	6.8212
MRPL9	P31334	54S ribosomal protein L9, mitochondrial OS=Saccharomyces cerevisiae (strain ATCC 204508 / S288c) GN=MRPL9 PE=1 SV=3	1	1	3	3	3	6.09676	3.33395205051604	21.3875544642948	17.7665628377699	1.25271019150741e-07	6.42881645875883e-06	8.43014991053966	2.22044604925031e-16	6.00575108117137e-17	6.00575108117137e-17	WT - Control	limma	1.25271019150741e-07	6.42881645875883e-06	TRUE	enriched hit	6.09676
CDC60	P26637	Leucine--tRNA ligase, cytoplasmic OS=Saccharomyces cerevisiae (strain ATCC 204508 / S288c) GN=CDC60 PE=1 SV=1	1	1	3	3	6	6.15807	3.60997570637372	22.6907703080542	17.7293025910464	1.27310151524342e-07	6.42881645875883e-06	8.41495826784906	2.22044604925031e-16	6.00575108117137e-17	6.00575108117137e-17	WT - Control	limma	1.27310151524342e-07	6.42881645875883e-06	TRUE	enriched hit	6.15807
CTA1	P15202	Peroxisomal catalase A OS=Saccharomyces cerevisiae (strain ATCC 204508 / S288c) GN=CTA1 PE=1 SV=1	1	1	3	3	4	6.61409	3.45773896791407	22.8202886328497	17.6133126394686	1.33900760249483e-07	6.42881645875883e-06	8.36740675636653	2.22044604925031e-16	6.00575108117137e-17	6.00575108117137e-17	WT - Control	limma	1.33900760249483e-07	6.42881645875883e-06	TRUE	enriched hit	6.61409
HHT1	P61830	Histone H3 OS=Saccharomyces cerevisiae (strain ATCC 204508 / S288c) GN=HHT1 PE=1 SV=2	1	1	3	3	5	7.57343	4.12496140581515	26.1141049546976	17.4517032719542	1.43732639296687e-07	6.42881645875883e-06	8.30048878551915	2.22044604925031e-16	6.00575108117137e-17	6.00575108117137e-17	WT - Control	limma	1.43732639296687e-07	6.42881645875883e-06	TRUE	enriched hit	7.57343
RPS1A	P33442	40S ribosomal protein S1-A OS=Saccharomyces cerevisiae (strain ATCC 204508 / S288c) GN=RPS1A PE=1 SV=2	1	1	3	3	2	7.07683	4.71394488918333	22.0411135478125	17.4190563207727	1.45815872358374e-07	6.42881645875883e-06	8.28687570797221	2.22044604925031e-16	6.00575108117137e-17	6.00575108117137e-17	WT - Control	limma	1.45815872358374e-07	6.42881645875883e-06	TRUE	enriched hit	7.07683
HTS1	P07263|P07263-2	Histidine--tRNA ligase, mitochondrial OS=Saccharomyces cerevisiae (strain ATCC 204508 / S288c) GN=HTS1 PE=1 SV=2|Isoform Cytoplasmic of Histidine--tRNA ligase, mitochondrial OS=Saccharomyces cerevisiae (strain ATCC 204508 / S288c) GN=HTS1	1	1	3	3	6	6.56405	3.46923349345922	23.2801026949356	17.2420907042161	1.57716081541739e-07	6.42881645875883e-06	8.2125228992321	2.22044604925031e-16	6.00575108117137e-17	6.00575108117137e-17	WT - Control	limma	1.57716081541739e-07	6.42881645875883e-06	TRUE	enriched hit	6.56405
SPP1	Q03012	COMPASS component SPP1 OS=Saccharomyces cerevisiae (strain ATCC 204508 / S288c) GN=SPP1 PE=1 SV=1	1	1	3	3	10	8.33915	4.30595469006738	26.2962455428585	17.1412871538625	1.64980685636076e-07	6.42881645875883e-06	8.16974121353353	2.22044604925031e-16	6.00575108117137e-17	6.00575108117137e-17	WT - Control	limma	1.64980685636076e-07	6.42881645875883e-06	TRUE	enriched hit	8.33915
ZUO1	P32527	Zuotin OS=Saccharomyces cerevisiae (strain ATCC 204508 / S288c) GN=ZUO1 PE=1 SV=1	1	1	3	3	6	6.72192	3.16458139871693	22.8833745541674	17.1365430780057	1.65331730887382e-07	6.42881645875883e-06	8.1677200568031	2.22044604925031e-16	6.00575108117137e-17	6.00575108117137e-17	WT - Control	limma	1.65331730887382e-07	6.42881645875883e-06	TRUE	enriched hit	6.72192
SMC1	P32908	Structural maintenance of chromosomes protein 1 OS=Saccharomyces cerevisiae (strain ATCC 204508 / S288c) GN=SMC1 PE=1 SV=1	1	1	3	3	27	7.15628	3.05153288761846	26.166400283716	16.9212395427508	1.82183333474606e-07	6.42881645875883e-06	8.07525214121707	2.22044604925031e-16	6.00575108117137e-17	6.00575108117137e-17	WT - Control	limma	1.82183333474606e-07	6.42881645875883e-06	TRUE	enriched hit	7.15628
DED81	P38707	Asparagine--tRNA ligase, cytoplasmic OS=Saccharomyces cerevisiae (strain ATCC 204508 / S288c) GN=DED81 PE=1 SV=1	1	1	3	3	7	6.39461	3.00168131220955	22.5160030903532	16.7973436960786	1.9275126886618e-07	6.42881645875883e-06	8.021377115305	2.22044604925031e-16	6.00575108117137e-17	6.00575108117137e-17	WT - Control	limma	1.9275126886618e-07	6.42881645875883e-06	TRUE	enriched hit	6.39461
YHM2	Q04013	Citrate/oxoglutarate carrier protein OS=Saccharomyces cerevisiae (strain ATCC 204508 / S288c) GN=YHM2 PE=1 SV=1	1	1	3	3	2	6.48924	2.95960333294915	21.5608840329599	16.6760747514874	2.03766887773612e-07	6.42881645875883e-06	7.96816665628088	2.22044604925031e-16	6.00575108117137e-17	6.00575108117137e-17	WT - Control	limma	2.03766887773612e-07	6.42881645875883e-06	TRUE	enriched hit	6.48924
SUP35	P05453	Eukaryotic peptide chain release factor GTP-binding subunit OS=Saccharomyces cerevisiae (strain ATCC 204508 / S288c) GN=SUP35 PE=1 SV=1	1	1	3	3	5	6.44108	3.63086105848785	23.001026555847	16.6040500924174	2.10643428978689e-07	6.42881645875883e-06	7.93633745467544	2.22044604925031e-16	6.00575108117137e-17	6.00575108117137e-17	WT - Control	limma	2.10643428978689e-07	6.42881645875883e-06	TRUE	enriched hit	6.44108
MRPS17	Q03246	37S ribosomal protein S17, mitochondrial OS=Saccharomyces cerevisiae (strain ATCC 204508 / S288c) GN=MRPS17 PE=1 SV=1	1	1	3	3	3	6.04828	2.97274396811578	21.8946738709901	16.5477680942217	2.16198688463376e-07	6.42881645875883e-06	7.91134691692814	2.22044604925031e-16	6.00575108117137e-17	6.00575108117137e-17	WT - Control	limma	2.16198688463376e-07	6.42881645875883e-06	TRUE	enriched hit	6.04828
MRT4	P33201	Ribosome assembly factor MRT4 OS=Saccharomyces cerevisiae (strain ATCC 204508 / S288c) GN=MRT4 PE=1 SV=1	1	1	3	3	3	6.12173	2.97075301883118	22.0893506667936	16.5157500842698	2.19432370972231e-07	6.42881645875883e-06	7.89708356932491	2.22044604925031e-16	6.00575108117137e-17	6.00575108117137e-17	WT - Control	limma	2.19432370972231e-07	6.42881645875883e-06	TRUE	enriched hit	6.12173
SSZ1	P38788	Ribosome-associated complex subunit SSZ1 OS=Saccharomyces cerevisiae (strain ATCC 204508 / S288c) GN=SSZ1 PE=1 SV=2	1	1	3	3	5	6.25138	2.95713281512081	22.6835254336423	16.4547608921031	2.25743539561759e-07	6.42881645875883e-06	7.86982019389806	2.22044604925031e-16	6.00575108117137e-17	6.00575108117137e-17	WT - Control	limma	2.25743539561759e-07	6.42881645875883e-06	TRUE	enriched hit	6.25138
DPM1	P14020	Dolichol-phosphate mannosyltransferase OS=Saccharomyces cerevisiae (strain ATCC 204508 / S288c) GN=DPM1 PE=1 SV=3	1	1	3	3	2	6.37342	3.108512635509	21.9429059404572	16.393460626662	2.32293211492093e-07	6.42881645875883e-06	7.84229288994489	2.22044604925031e-16	6.00575108117137e-17	6.00575108117137e-17	WT - Control	limma	2.32293211492093e-07	6.42881645875883e-06	TRUE	enriched hit	6.37342
MGM101	P32787	Mitochondrial genome maintenance protein MGM101 OS=Saccharomyces cerevisiae (strain ATCC 204508 / S288c) GN=MGM101 PE=1 SV=1	1	1	3	3	4	6.87243	3.63762804619824	22.95406498538	16.3120078577823	2.41329020168193e-07	6.42881645875883e-06	7.8055208775989	2.22044604925031e-16	6.00575108117137e-17	6.00575108117137e-17	WT - Control	limma	2.41329020168193e-07	6.42881645875883e-06	TRUE	enriched hit	6.87243
RIM4	P38741	Meiotic activator RIM4 OS=Saccharomyces cerevisiae (strain ATCC 204508 / S288c) GN=RIM4 PE=1 SV=1	1	1	3	3	9	7.0502	3.1544260320755	23.2544644909029	16.291290721229	2.4368979705766e-07	6.42881645875883e-06	7.79613236607759	2.22044604925031e-16	6.00575108117137e-17	6.00575108117137e-17	WT - Control	limma	2.4368979705766e-07	6.42881645875883e-06	TRUE	enriched hit	7.0502
RED1	P14291	Protein RED1 OS=Saccharomyces cerevisiae (strain ATCC 204508 / S288c) GN=RED1 PE=1 SV=1	1	1	3	3	10	7.3981	3.70698964366119	24.1202550709457	16.2740699622671	2.45671915012596e-07	6.42881645875883e-06	7.78831725759896	2.22044604925031e-16	6.00575108117137e-17	6.00575108117137e-17	WT - Control	limma	2.45671915012596e-07	6.42881645875883e-06	TRUE	enriched hit	7.3981
SUI3	P09064	Eukaryotic translation initiation factor 2 subunit beta OS=Saccharomyces cerevisiae (strain ATCC 204508 / S288c) GN=SUI3 PE=1 SV=2	1	1	3	3	3	5.93457	4.75670204459749	21.2530954577809	16.2613131013221	2.47151919678924e-07	6.42881645875883e-06	7.78252145853106	2.22044604925031e-16	6.00575108117137e-17	6.00575108117137e-17	WT - Control	limma	2.47151919678924e-07	6.42881645875883e-06	TRUE	enriched hit	5.93457
NAT1	P12945	N-terminal acetyltransferase A complex subunit NAT1 OS=Saccharomyces cerevisiae (strain ATCC 204508 / S288c) GN=NAT1 PE=1 SV=2	1	1	3	3	10	6.3812	2.9306186197099	23.5684316692637	16.1392485210121	2.61831482867748e-07	6.42881645875883e-06	7.72678318673459	2.22044604925031e-16	6.00575108117137e-17	6.00575108117137e-17	WT - Control	limma	2.61831482867748e-07	6.42881645875883e-06	TRUE	enriched hit	6.3812
TFC6	Q06339	Transcription factor tau 91 kDa subunit OS=Saccharomyces cerevisiae (strain ATCC 204508 / S288c) GN=TFC6 PE=1 SV=1	1	1	3	3	3	6.17854	4.2929502070843	21.8450988234188	16.0912800077767	2.67866378360839e-07	6.42881645875883e-06	7.70473921864148	2.22044604925031e-16	6.00575108117137e-17	6.00575108117137e-17	WT - Control	limma	2.67866378360839e-07	6.42881645875883e-06	TRUE	enriched hit	6.17854
ARP4	P80428	Actin-related protein 4 OS=Saccharomyces cerevisiae (strain ATCC 204508 / S288c) GN=ARP4 PE=1 SV=1	1	1	3	3	4	6.10595	3.16767717026488	22.1125932971659	16.0665109659304	2.71043645165063e-07	6.42881645875883e-06	7.69332541477813	2.22044604925031e-16	6.00575108117137e-17	6.00575108117137e-17	WT - Control	limma	2.71043645165063e-07	6.42881645875883e-06	TRUE	enriched hit	6.10595
NAM9	P27929	37S ribosomal protein NAM9, mitochondrial OS=Saccharomyces cerevisiae (strain ATCC 204508 / S288c) GN=NAM9 PE=1 SV=2	1	1	3	3	2	5.82461	3.83143614794834	20.3314620393891	15.9602029113131	2.85169946729176e-07	6.44490356214893e-06	7.64409503405885	2.22044604925031e-16	6.00575108117137e-17	6.00575108117137e-17	WT - Control	limma	2.85169946729176e-07	6.44490356214893e-06	TRUE	enriched hit	5.82461
RPS18A|RPS18B	P0CX55|P0CX56	40S ribosomal protein S18-A OS=Saccharomyces cerevisiae (strain ATCC 204508 / S288c) GN=RPS18A PE=1 SV=1|40S ribosomal protein S18-B OS=Saccharomyces cerevisiae (strain ATCC 204508 / S288c) GN=RPS18B PE=1 SV=1	1	1	3	3	4	7.17463	3.53114768772593	24.0191406588477	15.9027475457084	2.93147867799782e-07	6.44490356214893e-06	7.61732297142413	2.22044604925031e-16	6.00575108117137e-17	6.00575108117137e-17	WT - Control	limma	2.93147867799782e-07	6.44490356214893e-06	TRUE	enriched hit	7.17463
POB3	Q04636	FACT complex subunit POB3 OS=Saccharomyces cerevisiae (strain ATCC 204508 / S288c) GN=POB3 PE=1 SV=1	1	1	3	3	7	6.93127	4.16344398077059	23.6624380757793	15.8383002803056	3.02396523757644e-07	6.44490356214893e-06	7.58715406965752	2.22044604925031e-16	6.00575108117137e-17	6.00575108117137e-17	WT - Control	limma	3.02396523757644e-07	6.44490356214893e-06	TRUE	enriched hit	6.93127
PRT1	P06103	Eukaryotic translation initiation factor 3 subunit B OS=Saccharomyces cerevisiae (strain ATCC 204508 / S288c) GN=PRT1 PE=1 SV=1	1	1	3	3	5	6.32802	2.98273665177835	23.1656030949124	15.8159029278604	3.0568712547742e-07	6.44490356214893e-06	7.57663491088161	2.22044604925031e-16	6.00575108117137e-17	6.00575108117137e-17	WT - Control	limma	3.0568712547742e-07	6.44490356214893e-06	TRUE	enriched hit	6.32802
NUS1	Q12063	Dehydrodolichyl diphosphate synthase complex subunit NUS1 OS=Saccharomyces cerevisiae (strain ATCC 204508 / S288c) GN=NUS1 PE=1 SV=1	1	1	3	3	3	5.81798	2.84745791705286	21.1862329093528	15.6717272375674	3.27857851840806e-07	6.72551647424789e-06	7.5084908934055	2.22044604925031e-16	6.00575108117137e-17	6.00575108117137e-17	WT - Control	limma	3.27857851840806e-07	6.72551647424789e-06	TRUE	enriched hit	5.81798
PSH1	Q12161	RING finger protein PSH1 OS=Saccharomyces cerevisiae (strain ATCC 204508 / S288c) GN=PSH1 PE=1 SV=1	1	1	3	3	3	5.95004	3.09134504855252	21.6663401171768	15.556396881555	3.46897361380112e-07	6.74660412730672e-06	7.45343864421246	2.22044604925031e-16	6.00575108117137e-17	6.00575108117137e-17	WT - Control	limma	3.46897361380112e-07	6.74660412730672e-06	TRUE	enriched hit	5.95004
REC8	Q12188	Meiotic recombination protein REC8 OS=Saccharomyces cerevisiae (strain ATCC 204508 / S288c) GN=REC8 PE=1 SV=1	1	1	3	3	8	6.52365	3.05626200361227	23.2496370954374	15.483848452085	3.59509536357186e-07	6.74660412730672e-06	7.41855829755329	2.22044604925031e-16	6.00575108117137e-17	6.00575108117137e-17	WT - Control	limma	3.59509536357186e-07	6.74660412730672e-06	TRUE	enriched hit	6.52365
TRI1	Q05024	Protein TRI1 OS=Saccharomyces cerevisiae (strain ATCC 204508 / S288c) GN=TRI1 PE=1 SV=1	1	1	3	3	3	6.34533	4.33369299689083	22.089705683101	15.4587113006333	3.63999034812656e-07	6.74660412730672e-06	7.40642732568098	2.22044604925031e-16	6.00575108117137e-17	6.00575108117137e-17	WT - Control	limma	3.63999034812656e-07	6.74660412730672e-06	TRUE	enriched hit	6.34533
MRPS5	P33759	37S ribosomal protein S5, mitochondrial OS=Saccharomyces cerevisiae (strain ATCC 204508 / S288c) GN=MRPS5 PE=1 SV=1	1	1	3	3	2	6.26726	3.33853099615882	20.4267778088173	15.3758633281292	3.79247627601983e-07	6.76312461755776e-06	7.36627926328993	2.22044604925031e-16	6.00575108117137e-17	6.00575108117137e-17	WT - Control	limma	3.79247627601983e-07	6.76312461755776e-06	TRUE	enriched hit	6.26726
RPS7A	P26786	40S ribosomal protein S7-A OS=Saccharomyces cerevisiae (strain ATCC 204508 / S288c) GN=RPS7A PE=1 SV=4	1	1	3	3	3	6.15425	4.07016284570803	23.5430752871212	15.3091886164949	3.92041540446288e-07	6.76312461755776e-06	7.33378217706491	2.22044604925031e-16	6.00575108117137e-17	6.00575108117137e-17	WT - Control	limma	3.92041540446288e-07	6.76312461755776e-06	TRUE	enriched hit	6.15425
LPD1	P09624	Dihydrolipoyl dehydrogenase, mitochondrial OS=Saccharomyces cerevisiae (strain ATCC 204508 / S288c) GN=LPD1 PE=1 SV=1	1	1	3	3	9	6.77582	2.85718062015739	23.8931026371588	15.3090676157809	3.9206519522074e-07	6.76312461755776e-06	7.33372304952241	2.22044604925031e-16	6.00575108117137e-17	6.00575108117137e-17	WT - Control	limma	3.9206519522074e-07	6.76312461755776e-06	TRUE	enriched hit	6.77582
YEF3	P16521	Elongation factor 3A OS=Saccharomyces cerevisiae (strain ATCC 204508 / S288c) GN=YEF3 PE=1 SV=4	1	1	3	3	5	6.67971	2.87337932769118	22.5734638006197	15.2492162710773	4.03964701479216e-07	6.81353796494944e-06	7.30440855318258	2.22044604925031e-16	6.00575108117137e-17	6.00575108117137e-17	WT - Control	limma	4.03964701479216e-07	6.81353796494944e-06	TRUE	enriched hit	6.67971
SSB1|SSB2	P11484|P40150	Heat shock protein SSB1 OS=Saccharomyces cerevisiae (strain ATCC 204508 / S288c) GN=SSB1 PE=1 SV=3|Heat shock protein SSB2 OS=Saccharomyces cerevisiae (strain ATCC 204508 / S288c) GN=SSB2 PE=1 SV=2	1	1	3	3	13	7.6812	2.95733184410323	24.78254787266	15.170314343891	4.20276584049332e-07	6.93456363681398e-06	7.26555522586244	2.22044604925031e-16	6.00575108117137e-17	6.00575108117137e-17	WT - Control	limma	4.20276584049332e-07	6.93456363681398e-06	TRUE	enriched hit	7.6812
SMC3	P47037	Structural maintenance of chromosomes protein 3 OS=Saccharomyces cerevisiae (strain ATCC 204508 / S288c) GN=SMC3 PE=1 SV=1	1	1	3	3	30	7.29899	3.3712650631959	26.2630171292148	15.0582282426574	4.44736294431266e-07	7.18170504186758e-06	7.20995045879432	2.22044604925031e-16	6.00575108117137e-17	6.00575108117137e-17	WT - Control	limma	4.44736294431266e-07	7.18170504186758e-06	TRUE	enriched hit	7.29899
NSR1	P27476	Nuclear localization sequence-binding protein OS=Saccharomyces cerevisiae (strain ATCC 204508 / S288c) GN=NSR1 PE=1 SV=1	1	1	3	3	11	7.31068	3.46819899078898	24.7843264933899	14.9543004255352	4.688520849597e-07	7.18170504186758e-06	7.15795742097424	2.22044604925031e-16	6.00575108117137e-17	6.00575108117137e-17	WT - Control	limma	4.688520849597e-07	7.18170504186758e-06	TRUE	enriched hit	7.31068
YAF9	P53930	Protein AF-9 homolog OS=Saccharomyces cerevisiae (strain ATCC 204508 / S288c) GN=YAF9 PE=1 SV=1	1	1	3	3	2	5.95231	2.98563666245535	21.3517956454005	14.8906906061543	4.8433549826498e-07	7.18170504186758e-06	7.12592574976318	2.22044604925031e-16	6.00575108117137e-17	6.00575108117137e-17	WT - Control	limma	4.8433549826498e-07	7.18170504186758e-06	TRUE	enriched hit	5.95231
THS1	P04801	Threonine--tRNA ligase, cytoplasmic OS=Saccharomyces cerevisiae (strain ATCC 204508 / S288c) GN=THS1 PE=1 SV=2	1	1	3	3	14	7.17417	4.53050211552018	24.3992483220613	14.8569915747648	4.92770429682629e-07	7.18170504186758e-06	7.10889131957674	2.22044604925031e-16	6.00575108117137e-17	6.00575108117137e-17	WT - Control	limma	4.92770429682629e-07	7.18170504186758e-06	TRUE	enriched hit	7.17417
HFD1	Q04458	Fatty aldehyde dehydrogenase HFD1 OS=Saccharomyces cerevisiae (strain ATCC 204508 / S288c) GN=HFD1 PE=1 SV=1	1	1	3	3	3	6.23617	3.17729061084619	21.7260250924002	14.8316512485209	4.99221877404764e-07	7.18170504186758e-06	7.09605241483203	2.22044604925031e-16	6.00575108117137e-17	6.00575108117137e-17	WT - Control	limma	4.99221877404764e-07	7.18170504186758e-06	TRUE	enriched hit	6.23617
DED1	P06634	ATP-dependent RNA helicase DED1 OS=Saccharomyces cerevisiae (strain ATCC 204508 / S288c) GN=DED1 PE=1 SV=2	1	1	3	3	7	6.66594	3.76111501954464	23.7082294954304	14.7792799836673	5.1285804935763e-07	7.18170504186758e-06	7.06943692147067	2.22044604925031e-16	6.00575108117137e-17	6.00575108117137e-17	WT - Control	limma	5.1285804935763e-07	7.18170504186758e-06	TRUE	enriched hit	6.66594
RPL14A|RPL14B	P36105|P38754	60S ribosomal protein L14-A OS=Saccharomyces cerevisiae (strain ATCC 204508 / S288c) GN=RPL14A PE=1 SV=1|60S ribosomal protein L14-B OS=Saccharomyces cerevisiae (strain ATCC 204508 / S288c) GN=RPL14B PE=1 SV=1	1	1	3	3	7	8.14976	3.44430113599488	25.429962647144	14.7263548122706	5.27064906686259e-07	7.18170504186758e-06	7.04242829585348	2.22044604925031e-16	6.00575108117137e-17	6.00575108117137e-17	WT - Control	limma	5.27064906686259e-07	7.18170504186758e-06	TRUE	enriched hit	8.14976
UGP1	P32861	UTP--glucose-1-phosphate uridylyltransferase OS=Saccharomyces cerevisiae (strain ATCC 204508 / S288c) GN=UGP1 PE=1 SV=1	1	1	3	3	6	6.79478	2.70183280369429	23.9643579426986	14.7170226583802	5.29615526933393e-07	7.18170504186758e-06	7.03765424780236	2.22044604925031e-16	6.00575108117137e-17	6.00575108117137e-17	WT - Control	limma	5.29615526933393e-07	7.18170504186758e-06	TRUE	enriched hit	6.79478
ABF2	Q02486	ARS-binding factor 2, mitochondrial OS=Saccharomyces cerevisiae (strain ATCC 204508 / S288c) GN=ABF2 PE=1 SV=1	1	1	3	3	8	7.47865	3.09344652644286	24.517862574024	14.6832846653363	5.38952961767958e-07	7.18170504186758e-06	7.02036556621382	2.22044604925031e-16	6.00575108117137e-17	6.00575108117137e-17	WT - Control	limma	5.38952961767958e-07	7.18170504186758e-06	TRUE	enriched hit	7.47865
RSR1	P13856	Ras-related protein RSR1 OS=Saccharomyces cerevisiae (strain ATCC 204508 / S288c) GN=RSR1 PE=3 SV=1	1	1	3	3	2	5.57726	3.22625912042546	20.8071487555659	14.6549844489562	5.4692814600233e-07	7.18170504186758e-06	7.00582786524131	2.22044604925031e-16	6.00575108117137e-17	6.00575108117137e-17	WT - Control	limma	5.4692814600233e-07	7.18170504186758e-06	TRUE	enriched hit	5.57726
ACH1	P32316	Acetyl-CoA hydrolase OS=Saccharomyces cerevisiae (strain ATCC 204508 / S288c) GN=ACH1 PE=1 SV=2	1	1	3	3	12	7.1744	2.98145938774416	24.3211848706285	14.5625207906598	5.73923594180471e-07	7.18170504186758e-06	6.95810222219591	2.22044604925031e-16	6.00575108117137e-17	6.00575108117137e-17	WT - Control	limma	5.73923594180471e-07	7.18170504186758e-06	TRUE	enriched hit	7.1744
SUI2	P20459	Eukaryotic translation initiation factor 2 subunit alpha OS=Saccharomyces cerevisiae (strain ATCC 204508 / S288c) GN=SUI2 PE=1 SV=1	1	1	3	3	2	5.89293	3.61704461574764	20.6790447926812	14.5542120252916	5.76421768355769e-07	7.18170504186758e-06	6.95379646517777	2.22044604925031e-16	6.00575108117137e-17	6.00575108117137e-17	WT - Control	limma	5.76421768355769e-07	7.18170504186758e-06	TRUE	enriched hit	5.89293
RFC2	P40348	Replication factor C subunit 2 OS=Saccharomyces cerevisiae (strain ATCC 204508 / S288c) GN=RFC2 PE=1 SV=1	1	1	3	3	2	5.92217	2.87979960180254	21.1137141111772	14.5416845666855	5.80211484739167e-07	7.18170504186758e-06	6.94729913579434	2.22044604925031e-16	6.00575108117137e-17	6.00575108117137e-17	WT - Control	limma	5.80211484739167e-07	7.18170504186758e-06	TRUE	enriched hit	5.92217
EGD1	Q02642	Nascent polypeptide-associated complex subunit beta-1 OS=Saccharomyces cerevisiae (strain ATCC 204508 / S288c) GN=EGD1 PE=1 SV=2	1	1	3	3	4	6.54174	4.37465579843072	22.6044658324761	14.5407619724392	5.8049168555705e-07	7.18170504186758e-06	6.94682037966035	2.22044604925031e-16	6.00575108117137e-17	6.00575108117137e-17	WT - Control	limma	5.8049168555705e-07	7.18170504186758e-06	TRUE	enriched hit	6.54174
ACO1	P19414	Aconitate hydratase, mitochondrial OS=Saccharomyces cerevisiae (strain ATCC 204508 / S288c) GN=ACO1 PE=1 SV=2	1	1	3	3	10	6.89283	3.07815123977874	24.8425921274203	14.4759991082482	6.00545863099131e-07	7.18170504186758e-06	6.91312558146031	2.22044604925031e-16	6.00575108117137e-17	6.00575108117137e-17	WT - Control	limma	6.00545863099131e-07	7.18170504186758e-06	TRUE	enriched hit	6.89283
ARO4	P32449	Phospho-2-dehydro-3-deoxyheptonate aldolase, tyrosine-inhibited OS=Saccharomyces cerevisiae (strain ATCC 204508 / S288c) GN=ARO4 PE=1 SV=2	1	1	3	3	2	5.99598	2.74661047086243	21.9355032938214	14.4575039216183	6.06414968228804e-07	7.18170504186758e-06	6.90347102491942	2.22044604925031e-16	6.00575108117137e-17	6.00575108117137e-17	WT - Control	limma	6.06414968228804e-07	7.18170504186758e-06	TRUE	enriched hit	5.99598
PDH1	Q12428	Probable 2-methylcitrate dehydratase OS=Saccharomyces cerevisiae (strain ATCC 204508 / S288c) GN=PDH1 PE=1 SV=1	1	1	3	3	8	7.23103	3.0528516262427	23.3323088969109	14.4320049903741	6.1461248356765e-07	7.18170504186758e-06	6.89013715885344	2.22044604925031e-16	6.00575108117137e-17	6.00575108117137e-17	WT - Control	limma	6.1461248356765e-07	7.18170504186758e-06	TRUE	enriched hit	7.23103
RNP1	P32385	Ribonucleoprotein 1 OS=Saccharomyces cerevisiae (strain ATCC 204508 / S288c) GN=RNP1 PE=3 SV=2	1	1	3	3	8	7.00532	4.30694690980085	23.4875736943184	14.3733611973739	6.33941985515894e-07	7.18170504186758e-06	6.8593682014864	2.22044604925031e-16	6.00575108117137e-17	6.00575108117137e-17	WT - Control	limma	6.33941985515894e-07	7.18170504186758e-06	TRUE	enriched hit	7.00532
HMO1	Q03973	High mobility group protein 1 OS=Saccharomyces cerevisiae (strain ATCC 204508 / S288c) GN=HMO1 PE=1 SV=1	1	1	3	3	4	6.89528	3.77206820405797	23.3919336645823	14.3663388011904	6.3630204769452e-07	7.18170504186758e-06	6.85567406054714	2.22044604925031e-16	6.00575108117137e-17	6.00575108117137e-17	WT - Control	limma	6.3630204769452e-07	7.18170504186758e-06	TRUE	enriched hit	6.89528
RSM23	Q01163	37S ribosomal protein S23, mitochondrial OS=Saccharomyces cerevisiae (strain ATCC 204508 / S288c) GN=RSM23 PE=1 SV=3	1	1	3	3	4	6.29498	2.85396712148722	22.6366146255862	14.3464638599461	6.43035197401338e-07	7.18170504186758e-06	6.84520758243295	2.22044604925031e-16	6.00575108117137e-17	6.00575108117137e-17	WT - Control	limma	6.43035197401338e-07	7.18170504186758e-06	TRUE	enriched hit	6.29498
ARP8	Q12386	Actin-like protein ARP8 OS=Saccharomyces cerevisiae (strain ATCC 204508 / S288c) GN=ARP8 PE=1 SV=1	1	1	3	3	4	6.03831	3.04494407583196	22.334019393738	14.3197566725467	6.52209280987809e-07	7.18170504186758e-06	6.8311169194717	2.22044604925031e-16	6.00575108117137e-17	6.00575108117137e-17	WT - Control	limma	6.52209280987809e-07	7.18170504186758e-06	TRUE	enriched hit	6.03831
SWC4	P53201	SWR1-complex protein 4 OS=Saccharomyces cerevisiae (strain ATCC 204508 / S288c) GN=SWC4 PE=1 SV=1	1	1	3	3	2	5.83951	3.79664834522805	20.096915458388	14.2964151729923	6.60347700021306e-07	7.18170504186758e-06	6.81877730896588	2.22044604925031e-16	6.00575108117137e-17	6.00575108117137e-17	WT - Control	limma	6.60347700021306e-07	7.18170504186758e-06	TRUE	enriched hit	5.83951
PIL1	P53252	Sphingolipid long chain base-responsive protein PIL1 OS=Saccharomyces cerevisiae (strain ATCC 204508 / S288c) GN=PIL1 PE=1 SV=1	1	1	3	3	4	6.64226	2.62848965697045	22.5897003693569	14.2917797534995	6.61977454955727e-07	7.18170504186758e-06	6.81632402384181	2.22044604925031e-16	6.00575108117137e-17	6.00575108117137e-17	WT - Control	limma	6.61977454955727e-07	7.18170504186758e-06	TRUE	enriched hit	6.64226
SLA1	P32790	Actin cytoskeleton-regulatory complex protein SLA1 OS=Saccharomyces cerevisiae (strain ATCC 204508 / S288c) GN=SLA1 PE=1 SV=1	1	1	3	3	3	5.93178	2.71037220528345	20.6139754428148	14.290738014335	6.62344338512161e-07	7.18170504186758e-06	6.81577256043619	2.22044604925031e-16	6.00575108117137e-17	6.00575108117137e-17	WT - Control	limma	6.62344338512161e-07	7.18170504186758e-06	TRUE	enriched hit	5.93178
IOC3	P43596	ISWI one complex protein 3 OS=Saccharomyces cerevisiae (strain ATCC 204508 / S288c) GN=IOC3 PE=1 SV=1	1	1	3	3	2	6.83588	3.65650660552972	21.0801836190647	14.242739723144	6.79498759544511e-07	7.26393744358146e-06	6.79031380711798	2.22044604925031e-16	6.00575108117137e-17	6.00575108117137e-17	WT - Control	limma	6.79498759544511e-07	7.26393744358146e-06	TRUE	enriched hit	6.83588
RVB1	Q03940	RuvB-like protein 1 OS=Saccharomyces cerevisiae (strain ATCC 204508 / S288c) GN=RVB1 PE=1 SV=1	1	1	3	3	4	6.53464	2.63437698325038	21.5984818112863	14.1775712704434	7.03593795807358e-07	7.4170512641359e-06	6.75559049758523	2.22044604925031e-16	6.00575108117137e-17	6.00575108117137e-17	WT - Control	limma	7.03593795807358e-07	7.4170512641359e-06	TRUE	enriched hit	6.53464
YLR455W	Q06188	PWWP domain-containing protein YLR455W OS=Saccharomyces cerevisiae (strain ATCC 204508 / S288c) GN=YLR455W PE=1 SV=1	1	1	3	3	6	7.09205	3.6561944584213	23.9725172619312	14.1311792938582	7.21331111929734e-07	7.49986731444751e-06	6.73076063256437	2.22044604925031e-16	6.00575108117137e-17	6.00575108117137e-17	WT - Control	limma	7.21331111929734e-07	7.49986731444751e-06	TRUE	enriched hit	7.09205
STM1	P39015	Suppressor protein STM1 OS=Saccharomyces cerevisiae (strain ATCC 204508 / S288c) GN=STM1 PE=1 SV=3	1	1	3	3	9	8.05368	3.84198166692929	25.2506405244005	14.0698227186255	7.45565976882839e-07	7.59864723828353e-06	6.69777852881966	2.22044604925031e-16	6.00575108117137e-17	6.00575108117137e-17	WT - Control	limma	7.45565976882839e-07	7.59864723828353e-06	TRUE	enriched hit	8.05368
IRR1	P40541	Cohesin subunit SCC3 OS=Saccharomyces cerevisiae (strain ATCC 204508 / S288c) GN=IRR1 PE=1 SV=1	1	1	3	3	11	6.66578	3.18033170031409	23.5092466187655	14.032400213145	7.60795484466146e-07	7.59864723828353e-06	6.67758177303591	2.22044604925031e-16	6.00575108117137e-17	6.00575108117137e-17	WT - Control	limma	7.60795484466146e-07	7.59864723828353e-06	TRUE	enriched hit	6.66578
IMG1	P25626	54S ribosomal protein IMG1, mitochondrial OS=Saccharomyces cerevisiae (strain ATCC 204508 / S288c) GN=IMG1 PE=1 SV=1	1	1	3	3	2	5.60623	2.56705447135915	20.7044687351612	14.0322292339875	7.60865863121934e-07	7.59864723828353e-06	6.67748935607643	2.22044604925031e-16	6.00575108117137e-17	6.00575108117137e-17	WT - Control	limma	7.60865863121934e-07	7.59864723828353e-06	TRUE	enriched hit	5.60623
RPS24A|RPS24B	P0CX31|P0CX32	40S ribosomal protein S24-A OS=Saccharomyces cerevisiae (strain ATCC 204508 / S288c) GN=RPS24A PE=1 SV=1|40S ribosomal protein S24-B OS=Saccharomyces cerevisiae (strain ATCC 204508 / S288c) GN=RPS24B PE=1 SV=1	1	1	3	3	6	7.29494	5.01809719227794	24.3578258133667	13.9563796014339	7.92820430719898e-07	7.81494424566756e-06	6.63636500449588	2.22044604925031e-16	6.00575108117137e-17	6.00575108117137e-17	WT - Control	limma	7.92820430719898e-07	7.81494424566756e-06	TRUE	enriched hit	7.29494
HSP82	P02829	ATP-dependent molecular chaperone HSP82 OS=Saccharomyces cerevisiae (strain ATCC 204508 / S288c) GN=HSP82 PE=1 SV=1	1	1	3	3	2	6.17547	2.74803321319563	21.0436857157557	13.8551011366389	8.37862623988119e-07	8.04119953800106e-06	6.58105749306727	2.22044604925031e-16	6.00575108117137e-17	6.00575108117137e-17	WT - Control	limma	8.37862623988119e-07	8.04119953800106e-06	TRUE	enriched hit	6.17547
UBP6	P43593	Ubiquitin carboxyl-terminal hydrolase 6 OS=Saccharomyces cerevisiae (strain ATCC 204508 / S288c) GN=UBP6 PE=1 SV=1	1	1	3	3	2	5.81619	2.7460956281532	21.3175303652716	13.8345199974201	8.47362930826523e-07	8.04119953800106e-06	6.56976245252316	2.22044604925031e-16	6.00575108117137e-17	6.00575108117137e-17	WT - Control	limma	8.47362930826523e-07	8.04119953800106e-06	TRUE	enriched hit	5.81619
CAD1	P24813	AP-1-like transcription activator YAP2 OS=Saccharomyces cerevisiae (strain ATCC 204508 / S288c) GN=CAD1 PE=1 SV=2	1	1	3	3	3	5.69242	3.63312897426454	21.6470245951316	13.8148540980036	8.56553867979585e-07	8.04119953800106e-06	6.55895198630168	2.22044604925031e-16	6.00575108117137e-17	6.00575108117137e-17	WT - Control	limma	8.56553867979585e-07	8.04119953800106e-06	TRUE	enriched hit	5.69242
SHM1	P37292	Serine hydroxymethyltransferase, mitochondrial OS=Saccharomyces cerevisiae (strain ATCC 204508 / S288c) GN=SHM1 PE=1 SV=2	1	1	3	3	2	6.2655	3.0750491120081	21.7333196567625	13.7857782961997	8.70348305248985e-07	8.04119953800106e-06	6.54293703222936	2.22044604925031e-16	6.00575108117137e-17	6.00575108117137e-17	WT - Control	limma	8.70348305248985e-07	8.04119953800106e-06	TRUE	enriched hit	6.2655
RPL30	P14120	60S ribosomal protein L30 OS=Saccharomyces cerevisiae (strain ATCC 204508 / S288c) GN=RPL30 PE=1 SV=3	1	1	3	3	3	6.28767	4.02045893539409	24.337754718901	13.7815888565936	8.72356379092928e-07	8.04119953800106e-06	6.54062635415377	2.22044604925031e-16	6.00575108117137e-17	6.00575108117137e-17	WT - Control	limma	8.72356379092928e-07	8.04119953800106e-06	TRUE	enriched hit	6.28767
ISW1	P38144	ISWI chromatin-remodeling complex ATPase ISW1 OS=Saccharomyces cerevisiae (strain ATCC 204508 / S288c) GN=ISW1 PE=1 SV=2	1	1	3	3	18	7.37807	4.25627981633913	25.0246402356435	13.7604467585927	8.82569842530516e-07	8.04119953800106e-06	6.52895339540606	2.22044604925031e-16	6.00575108117137e-17	6.00575108117137e-17	WT - Control	limma	8.82569842530516e-07	8.04119953800106e-06	TRUE	enriched hit	7.37807
NHP6A	P11632	Non-histone chromosomal protein 6A OS=Saccharomyces cerevisiae (strain ATCC 204508 / S288c) GN=NHP6A PE=1 SV=1	1	1	3	3	4	7.35182	3.45415391744185	22.7921394574068	13.745370175401	8.89935126735295e-07	8.04119953800106e-06	6.5206169958281	2.22044604925031e-16	6.00575108117137e-17	6.00575108117137e-17	WT - Control	limma	8.89935126735295e-07	8.04119953800106e-06	TRUE	enriched hit	7.35182
ATP1	P07251	ATP synthase subunit alpha, mitochondrial OS=Saccharomyces cerevisiae (strain ATCC 204508 / S288c) GN=ATP1 PE=1 SV=5	1	1	3	3	16	7.31594	2.67487805896826	24.7881176936384	13.6994675594265	9.12787951480368e-07	8.06043851192395e-06	6.49517234002663	2.22044604925031e-16	6.00575108117137e-17	6.00575108117137e-17	WT - Control	limma	9.12787951480368e-07	8.06043851192395e-06	TRUE	enriched hit	7.31594
CIC1	P38779	Proteasome-interacting protein CIC1 OS=Saccharomyces cerevisiae (strain ATCC 204508 / S288c) GN=CIC1 PE=1 SV=1	1	1	3	3	6	6.59766	3.12571138497673	23.0951827937404	13.6857660528715	9.19736412677959e-07	8.06043851192395e-06	6.48755879080366	2.22044604925031e-16	6.00575108117137e-17	6.00575108117137e-17	WT - Control	limma	9.19736412677959e-07	8.06043851192395e-06	TRUE	enriched hit	6.59766
TKL1	P23254	Transketolase 1 OS=Saccharomyces cerevisiae (strain ATCC 204508 / S288c) GN=TKL1 PE=1 SV=4	1	1	3	3	10	6.63938	2.66108864647735	24.0079845267057	13.6547870937563	9.35666755385548e-07	8.06043851192395e-06	6.47031307452199	2.22044604925031e-16	6.00575108117137e-17	6.00575108117137e-17	WT - Control	limma	9.35666755385548e-07	8.06043851192395e-06	TRUE	enriched hit	6.63938
CLU1	Q03690	Clustered mitochondria protein 1 OS=Saccharomyces cerevisiae (strain ATCC 204508 / S288c) GN=CLU1 PE=1 SV=1	1	1	3	3	21	7.10819	3.91287552193921	25.4513511880473	13.6539953488473	9.36077934248455e-07	8.06043851192395e-06	6.4698717423815	2.22044604925031e-16	6.00575108117137e-17	6.00575108117137e-17	WT - Control	limma	9.36077934248455e-07	8.06043851192395e-06	TRUE	enriched hit	7.10819
ASC1	P38011	Guanine nucleotide-binding protein subunit beta-like protein OS=Saccharomyces cerevisiae (strain ATCC 204508 / S288c) GN=ASC1 PE=1 SV=4	1	1	3	3	3	6.77331	2.74307304421834	22.564692330756	13.6365997567697	9.45163409171583e-07	8.06043851192395e-06	6.46016789995233	2.22044604925031e-16	6.00575108117137e-17	6.00575108117137e-17	WT - Control	limma	9.45163409171583e-07	8.06043851192395e-06	TRUE	enriched hit	6.77331
LEU4	P06208|P06208-2	2-isopropylmalate synthase OS=Saccharomyces cerevisiae (strain ATCC 204508 / S288c) GN=LEU4 PE=1 SV=1|Isoform Cytoplasmic of 2-isopropylmalate synthase OS=Saccharomyces cerevisiae (strain ATCC 204508 / S288c) GN=LEU4	1	1	3	3	3	5.85207	3.02526544163308	22.0629908923629	13.5885000189317	9.70804720728307e-07	8.18711981147539e-06	6.43326395209387	2.22044604925031e-16	6.00575108117137e-17	6.00575108117137e-17	WT - Control	limma	9.70804720728307e-07	8.18711981147539e-06	TRUE	enriched hit	5.85207
SEC63	P14906	Protein translocation protein SEC63 OS=Saccharomyces cerevisiae (strain ATCC 204508 / S288c) GN=SEC63 PE=1 SV=2	1	1	3	3	4	5.81788	2.98742032328931	21.8394262716664	13.558184253812	9.87366417196672e-07	8.2226518457293e-06	6.4162524569153	2.22044604925031e-16	6.00575108117137e-17	6.00575108117137e-17	WT - Control	limma	9.87366417196672e-07	8.2226518457293e-06	TRUE	enriched hit	5.81788
LPX1	Q12405	Peroxisomal membrane protein LPX1 OS=Saccharomyces cerevisiae (strain ATCC 204508 / S288c) GN=LPX1 PE=1 SV=1	1	1	3	3	3	5.89417	2.59783085181938	21.8326514061621	13.5236453624981	1.00662286451659e-06	8.2226518457293e-06	6.39681933041542	2.22044604925031e-16	6.00575108117137e-17	6.00575108117137e-17	WT - Control	limma	1.00662286451659e-06	8.2226518457293e-06	TRUE	enriched hit	5.89417
PMA1	P05030	Plasma membrane ATPase 1 OS=Saccharomyces cerevisiae (strain ATCC 204508 / S288c) GN=PMA1 PE=1 SV=2	1	1	3	3	12	7.53497	2.6851578100712	24.6970891415881	13.522056825521	1.00751860560319e-06	8.2226518457293e-06	6.39592421634762	2.22044604925031e-16	6.00575108117137e-17	6.00575108117137e-17	WT - Control	limma	1.00751860560319e-06	8.2226518457293e-06	TRUE	enriched hit	7.53497
RPS16A|RPS16B	P0CX51|P0CX52	40S ribosomal protein S16-A OS=Saccharomyces cerevisiae (strain ATCC 204508 / S288c) GN=RPS16A PE=1 SV=1|40S ribosomal protein S16-B OS=Saccharomyces cerevisiae (strain ATCC 204508 / S288c) GN=RPS16B PE=1 SV=1	1	1	3	3	7	7.90044	2.53229054110543	24.7404159334091	13.4938965614256	1.02354698529013e-06	8.2345775437311e-06	6.38003688233197	2.22044604925031e-16	6.00575108117137e-17	6.00575108117137e-17	WT - Control	limma	1.02354698529013e-06	8.2345775437311e-06	TRUE	enriched hit	7.90044
MDH2	P22133	Malate dehydrogenase, cytoplasmic OS=Saccharomyces cerevisiae (strain ATCC 204508 / S288c) GN=MDH2 PE=1 SV=2	1	1	3	3	3	6.3563	3.16177218818006	22.451571099888	13.4815261348486	1.03067834868835e-06	8.2345775437311e-06	6.37304610147451	2.22044604925031e-16	6.00575108117137e-17	6.00575108117137e-17	WT - Control	limma	1.03067834868835e-06	8.2345775437311e-06	TRUE	enriched hit	6.3563
NSA1	P53136	Ribosome biogenesis protein NSA1 OS=Saccharomyces cerevisiae (strain ATCC 204508 / S288c) GN=NSA1 PE=1 SV=1	1	1	3	3	2	5.99642	3.15302684018638	20.7077370156941	13.4308561127544	1.06047657090698e-06	8.38434567318256e-06	6.34433669543429	2.22044604925031e-16	6.00575108117137e-17	6.00575108117137e-17	WT - Control	limma	1.06047657090698e-06	8.38434567318256e-06	TRUE	enriched hit	5.99642
NOP2	P40991	25S rRNA (cytosine(2870)-C(5))-methyltransferase OS=Saccharomyces cerevisiae (strain ATCC 204508 / S288c) GN=NOP2 PE=1 SV=1	1	1	3	3	2	6.46084	3.0196062979546	21.1360479029563	13.3906122996025	1.08483292863866e-06	8.38434567318256e-06	6.32144876087568	4.44089209850063e-16	1.14168733424248e-16	1.64729172512129e-15	WT - Control	limma	1.08483292863866e-06	8.38434567318256e-06	TRUE	enriched hit	6.46084
RPS31	P05759	Ubiquitin-40S ribosomal protein S31 OS=Saccharomyces cerevisiae (strain ATCC 204508 / S288c) GN=RPS31 PE=1 SV=3	1	1	3	3	8	7.3964	2.76514908155788	24.5081513123663	13.3557542472391	1.1064378681088e-06	8.38434567318256e-06	6.30156204676764	4.44089209850063e-16	1.14168733424248e-16	1.64729172512129e-15	WT - Control	limma	1.1064378681088e-06	8.38434567318256e-06	TRUE	enriched hit	7.3964
ADE4	P04046	Amidophosphoribosyltransferase OS=Saccharomyces cerevisiae (strain ATCC 204508 / S288c) GN=ADE4 PE=1 SV=2	1	1	3	3	2	5.69251	2.50474829028486	20.356732292433	13.3435043011846	1.11414468163846e-06	8.38434567318256e-06	6.29455970502558	4.44089209850063e-16	1.14168733424248e-16	1.64729172512129e-15	WT - Control	limma	1.11414468163846e-06	8.38434567318256e-06	TRUE	enriched hit	5.69251
GDI1	P39958	Rab GDP-dissociation inhibitor OS=Saccharomyces cerevisiae (strain ATCC 204508 / S288c) GN=GDI1 PE=1 SV=1	1	1	3	3	4	6.20966	2.69858852450216	22.5166915008009	13.3266228080495	1.12486424404496e-06	8.38434567318256e-06	6.28489817996473	4.44089209850063e-16	1.14168733424248e-16	1.64729172512129e-15	WT - Control	limma	1.12486424404496e-06	8.38434567318256e-06	TRUE	enriched hit	6.20966
TFC4	P33339	Transcription factor tau 131 kDa subunit OS=Saccharomyces cerevisiae (strain ATCC 204508 / S288c) GN=TFC4 PE=1 SV=1	1	1	3	3	4	5.77074	3.06918414398001	21.4697878058539	13.313214366678	1.13346095620381e-06	8.38434567318256e-06	6.27721466367369	4.44089209850063e-16	1.14168733424248e-16	1.64729172512129e-15	WT - Control	limma	1.13346095620381e-06	8.38434567318256e-06	TRUE	enriched hit	5.77074
SRP72	P38688	Signal recognition particle subunit SRP72 OS=Saccharomyces cerevisiae (strain ATCC 204508 / S288c) GN=SRP72 PE=1 SV=2	1	1	3	3	2	6.0783	3.03482815685008	20.8586736104562	13.2671490224349	1.16356199627737e-06	8.38434567318256e-06	6.2507521419499	6.66133814775094e-16	1.65517350371039e-16	1.64729172512129e-15	WT - Control	limma	1.16356199627737e-06	8.38434567318256e-06	TRUE	enriched hit	6.0783
RSC8	P43609	Chromatin structure-remodeling complex protein RSC8 OS=Saccharomyces cerevisiae (strain ATCC 204508 / S288c) GN=RSC8 PE=1 SV=1	1	1	3	3	4	5.74777	2.8130424182448	21.5312055478733	13.238661678946	1.18262529138342e-06	8.38434567318256e-06	6.23433650337549	6.66133814775094e-16	1.65517350371039e-16	1.64729172512129e-15	WT - Control	limma	1.18262529138342e-06	8.38434567318256e-06	TRUE	enriched hit	5.74777
RPL35A|RPL35B	P0CX84|P0CX85	60S ribosomal protein L35-A OS=Saccharomyces cerevisiae (strain ATCC 204508 / S288c) GN=RPL35A PE=1 SV=1|60S ribosomal protein L35-B OS=Saccharomyces cerevisiae (strain ATCC 204508 / S288c) GN=RPL35B PE=1 SV=1	1	1	3	3	4	7.89808	2.86021213768005	24.7527961618579	13.2346587269826	1.18533198154112e-06	8.38434567318256e-06	6.23202670181745	6.66133814775094e-16	1.65517350371039e-16	1.64729172512129e-15	WT - Control	limma	1.18533198154112e-06	8.38434567318256e-06	TRUE	enriched hit	7.89808
GUS1	P46655	Glutamate--tRNA ligase, cytoplasmic OS=Saccharomyces cerevisiae (strain ATCC 204508 / S288c) GN=GUS1 PE=1 SV=3	1	1	3	3	5	6.20945	2.83889805010043	22.2065262598129	13.208886140143	1.2029260831538e-06	8.38434567318256e-06	6.21713678759486	8.88178419700125e-16	2.13537816219426e-16	1.64729172512129e-15	WT - Control	limma	1.2029260831538e-06	8.38434567318256e-06	TRUE	enriched hit	6.20945
TIF4631	P39935	Eukaryotic initiation factor 4F subunit p150 OS=Saccharomyces cerevisiae (strain ATCC 204508 / S288c) GN=TIF4631 PE=1 SV=2	1	1	3	3	3	5.93638	3.08565257825562	21.5177615237991	13.190316751139	1.21578444388085e-06	8.38434567318256e-06	6.20638857674183	8.88178419700125e-16	2.13537816219426e-16	1.64729172512129e-15	WT - Control	limma	1.21578444388085e-06	8.38434567318256e-06	TRUE	enriched hit	5.93638
REP1	P03871	Partitioning protein REP1 OS=Saccharomyces cerevisiae (strain ATCC 204508 / S288c) GN=REP1 PE=1 SV=1	1	1	3	3	2	5.7277	2.63994857528749	20.2160233304985	13.17532137356	1.22628058947152e-06	8.38434567318256e-06	6.1976968642318	1.11022302462516e-15	2.58543544301548e-16	1.64729172512129e-15	WT - Control	limma	1.22628058947152e-06	8.38434567318256e-06	TRUE	enriched hit	5.7277
RSP5	P39940	E3 ubiquitin-protein ligase RSP5 OS=Saccharomyces cerevisiae (strain ATCC 204508 / S288c) GN=RSP5 PE=1 SV=1	1	1	3	3	3	5.88234	2.69119545909791	21.7423330728784	13.1621301291984	1.23559803106845e-06	8.38434567318256e-06	6.19004185380386	1.11022302462516e-15	2.58543544301548e-16	1.64729172512129e-15	WT - Control	limma	1.23559803106845e-06	8.38434567318256e-06	TRUE	enriched hit	5.88234
CKA1	P15790	Casein kinase II subunit alpha OS=Saccharomyces cerevisiae (strain ATCC 204508 / S288c) GN=CKA1 PE=1 SV=1	1	1	3	3	8	6.59454	2.90604721883271	23.1048811424955	13.1444347778633	1.2482218827543e-06	8.38434567318256e-06	6.1797597801158	1.11022302462516e-15	2.58543544301548e-16	1.64729172512129e-15	WT - Control	limma	1.2482218827543e-06	8.38434567318256e-06	TRUE	enriched hit	6.59454
RPS15	Q01855	40S ribosomal protein S15 OS=Saccharomyces cerevisiae (strain ATCC 204508 / S288c) GN=RPS15 PE=1 SV=1	1	1	3	3	3	6.7978	3.26224137463713	23.4610415011483	13.1437242063259	1.24873181777788e-06	8.38434567318256e-06	6.17934657657619	1.11022302462516e-15	2.58543544301548e-16	1.64729172512129e-15	WT - Control	limma	1.24873181777788e-06	8.38434567318256e-06	TRUE	enriched hit	6.7978
SHM2	P37291	Serine hydroxymethyltransferase, cytosolic OS=Saccharomyces cerevisiae (strain ATCC 204508 / S288c) GN=SHM2 PE=1 SV=2	1	1	3	3	10	7.21827	2.71917408643677	24.5154488277921	13.1434615519449	1.2489203684058e-06	8.38434567318256e-06	6.17919383453883	1.11022302462516e-15	2.58543544301548e-16	1.64729172512129e-15	WT - Control	limma	1.2489203684058e-06	8.38434567318256e-06	TRUE	enriched hit	7.21827
IES2	P40154	Ino eighty subunit 2 OS=Saccharomyces cerevisiae (strain ATCC 204508 / S288c) GN=IES2 PE=1 SV=1	1	1	3	3	2	5.72904	2.41730078163662	21.0914642313132	13.124044641824	1.26294798150382e-06	8.38434567318256e-06	6.16789295629059	1.33226762955019e-15	3.00809793283018e-16	6.4061344865828e-15	WT - Control	limma	1.26294798150382e-06	8.38434567318256e-06	TRUE	enriched hit	5.72904
GCD11	P32481	Eukaryotic translation initiation factor 2 subunit gamma OS=Saccharomyces cerevisiae (strain ATCC 204508 / S288c) GN=GCD11 PE=1 SV=1	1	1	3	3	3	6.06804	3.13635416954493	21.7652468041929	13.1211320756189	1.26506735310854e-06	8.38434567318256e-06	6.16619622027965	1.33226762955019e-15	3.00809793283018e-16	6.4061344865828e-15	WT - Control	limma	1.26506735310854e-06	8.38434567318256e-06	TRUE	enriched hit	6.06804
MPH1	P40562	ATP-dependent DNA helicase MPH1 OS=Saccharomyces cerevisiae (strain ATCC 204508 / S288c) GN=MPH1 PE=1 SV=1	1	1	3	3	2	5.65829	2.55479850001302	20.849414947501	13.1177840799219	1.26750850286771e-06	8.38434567318256e-06	6.16424530972703	1.33226762955019e-15	3.00809793283018e-16	6.4061344865828e-15	WT - Control	limma	1.26750850286771e-06	8.38434567318256e-06	TRUE	enriched hit	5.65829
RPS25B|RPS25A	P0C0T4|Q3E792	40S ribosomal protein S25-B OS=Saccharomyces cerevisiae (strain ATCC 204508 / S288c) GN=RPS25B PE=1 SV=1|40S ribosomal protein S25-A OS=Saccharomyces cerevisiae (strain ATCC 204508 / S288c) GN=RPS25A PE=1 SV=1	1	1	3	3	5	7.38782	2.79646069666331	24.7515750624305	13.1138887282376	1.27035540502766e-06	8.38434567318256e-06	6.16197475983699	1.33226762955019e-15	3.00809793283018e-16	6.4061344865828e-15	WT - Control	limma	1.27035540502766e-06	8.38434567318256e-06	TRUE	enriched hit	7.38782
RPS3	P05750	40S ribosomal protein S3 OS=Saccharomyces cerevisiae (strain ATCC 204508 / S288c) GN=RPS3 PE=1 SV=5	1	1	3	3	9	7.37885	3.13854242966755	25.0631109651283	13.0460904557485	1.32107270173074e-06	8.64391535011749e-06	6.12233686824493	1.99840144432528e-15	4.40863970614449e-16	6.4061344865828e-15	WT - Control	limma	1.32107270173074e-06	8.64391535011749e-06	TRUE	enriched hit	7.37885
RVB2	Q12464	RuvB-like protein 2 OS=Saccharomyces cerevisiae (strain ATCC 204508 / S288c) GN=RVB2 PE=1 SV=1	1	1	3	3	8	6.60828	2.79950349300004	23.242137042458	13.021008557278	1.34040804291689e-06	8.65943847870853e-06	6.10761553130162	2.22044604925031e-15	4.86131622084698e-16	6.4061344865828e-15	WT - Control	limma	1.34040804291689e-06	8.65943847870853e-06	TRUE	enriched hit	6.60828
MRPL22	P53881	54S ribosomal protein L22, mitochondrial OS=Saccharomyces cerevisiae (strain ATCC 204508 / S288c) GN=MRPL22 PE=1 SV=2	1	1	3	3	4	6.25294	3.02898507700879	22.4648525741791	13.0134932628341	1.34626316269777e-06	8.65943847870853e-06	6.10319851880866	2.22044604925031e-15	4.86131622084698e-16	6.4061344865828e-15	WT - Control	limma	1.34626316269777e-06	8.65943847870853e-06	TRUE	enriched hit	6.25294
MRPL10	P36520	54S ribosomal protein L10, mitochondrial OS=Saccharomyces cerevisiae (strain ATCC 204508 / S288c) GN=MRPL10 PE=1 SV=2	1	1	3	3	2	6.62826	3.06704503267663	22.7289841121033	12.9851005577498	1.36864417609669e-06	8.70550144915802e-06	6.08648582641426	2.66453525910038e-15	5.74636648298124e-16	6.4061344865828e-15	WT - Control	limma	1.36864417609669e-06	8.70550144915802e-06	TRUE	enriched hit	6.62826
TAF5	P38129	Transcription initiation factor TFIID subunit 5 OS=Saccharomyces cerevisiae (strain ATCC 204508 / S288c) GN=TAF5 PE=1 SV=1	1	1	3	3	4	5.78647	2.62853698684068	21.7077352451034	12.9617287190547	1.387380897078e-06	8.70550144915802e-06	6.07269849270044	2.88657986402541e-15	6.17904150808068e-16	6.4061344865828e-15	WT - Control	limma	1.387380897078e-06	8.70550144915802e-06	TRUE	enriched hit	5.78647
ISW2	Q08773	ISWI chromatin-remodeling complex ATPase ISW2 OS=Saccharomyces cerevisiae (strain ATCC 204508 / S288c) GN=ISW2 PE=1 SV=1	1	1	3	3	4	5.74283	2.58735229231418	21.3564815200881	12.9420639374951	1.40336884305188e-06	8.70550144915802e-06	6.06107690992152	3.33066907387547e-15	7.02541150031419e-16	6.4061344865828e-15	WT - Control	limma	1.40336884305188e-06	8.70550144915802e-06	TRUE	enriched hit	5.74283
MND1	P53102	Meiotic nuclear division protein 1 OS=Saccharomyces cerevisiae (strain ATCC 204508 / S288c) GN=MND1 PE=1 SV=2	1	1	3	3	2	6.10696	2.7831146667801	22.2874880548173	12.9374209738884	1.40717378048345e-06	8.70550144915802e-06	6.05833017222337	3.33066907387547e-15	7.02541150031419e-16	6.4061344865828e-15	WT - Control	limma	1.40717378048345e-06	8.70550144915802e-06	TRUE	enriched hit	6.10696
BRX1	Q08235	Ribosome biogenesis protein BRX1 OS=Saccharomyces cerevisiae (strain ATCC 204508 / S288c) GN=BRX1 PE=1 SV=2	1	1	3	3	2	6.87335	2.68579622124987	22.5376451395301	12.9258846121397	1.41667810475813e-06	8.70550144915802e-06	6.05150069180295	3.5527136788005e-15	7.43938198441873e-16	8.07172945309432e-15	WT - Control	limma	1.41667810475813e-06	8.70550144915802e-06	TRUE	enriched hit	6.87335
PCT1	P13259	Choline-phosphate cytidylyltransferase OS=Saccharomyces cerevisiae (strain ATCC 204508 / S288c) GN=PCT1 PE=1 SV=2	1	1	3	3	2	5.95527	3.37763591973265	20.8432315545832	12.9191705733497	1.42224266099551e-06	8.70550144915802e-06	6.04752294058569	3.5527136788005e-15	7.43938198441873e-16	8.07172945309432e-15	WT - Control	limma	1.42224266099551e-06	8.70550144915802e-06	TRUE	enriched hit	5.95527
SPT5	P27692	Transcription elongation factor SPT5 OS=Saccharomyces cerevisiae (strain ATCC 204508 / S288c) GN=SPT5 PE=1 SV=1	1	1	3	3	18	6.73568	3.2297842780029	24.6806654555521	12.8808202135644	1.45450110311056e-06	8.7448685998901e-06	6.02475880293942	4.44089209850063e-15	9.08978542015126e-16	8.07172945309432e-15	WT - Control	limma	1.45450110311056e-06	8.7448685998901e-06	TRUE	enriched hit	6.73568
NOP13	P53883	Nucleolar protein 13 OS=Saccharomyces cerevisiae (strain ATCC 204508 / S288c) GN=NOP13 PE=1 SV=2	1	1	3	3	2	5.45305	2.41064025448825	20.3545046325678	12.8696864041647	1.46401946000863e-06	8.7448685998901e-06	6.01813610308652	4.66293670342566e-15	9.49083530319041e-16	8.07172945309432e-15	WT - Control	limma	1.46401946000863e-06	8.7448685998901e-06	TRUE	enriched hit	5.45305
JHD1	P40034	JmjC domain-containing histone demethylation protein 1 OS=Saccharomyces cerevisiae (strain ATCC 204508 / S288c) GN=JHD1 PE=1 SV=1	1	1	3	3	3	5.66936	2.59817038877759	20.8287609837721	12.8505137028276	1.48057453202219e-06	8.7448685998901e-06	6.00671699166201	5.10702591327572e-15	1.02796111528887e-15	1.72965631137735e-14	WT - Control	limma	1.48057453202219e-06	8.7448685998901e-06	TRUE	enriched hit	5.66936
NHP6B	P11633	Non-histone chromosomal protein 6B OS=Saccharomyces cerevisiae (strain ATCC 204508 / S288c) GN=NHP6B PE=1 SV=3	1	1	3	3	5	7.72321	4.28070676744402	24.5898953011755	12.8464333644262	1.48412482618186e-06	8.7448685998901e-06	6.00428437748127	5.10702591327572e-15	1.02796111528887e-15	1.72965631137735e-14	WT - Control	limma	1.48412482618186e-06	8.7448685998901e-06	TRUE	enriched hit	7.72321
ICL1	P28240	Isocitrate lyase OS=Saccharomyces cerevisiae (strain ATCC 204508 / S288c) GN=ICL1 PE=1 SV=1	1	1	3	3	12	7.21175	2.59733191877277	25.4244354931022	12.8439594604415	1.48628201500108e-06	8.7448685998901e-06	6.00280907661092	5.10702591327572e-15	1.02796111528887e-15	1.72965631137735e-14	WT - Control	limma	1.48628201500108e-06	8.7448685998901e-06	TRUE	enriched hit	7.21175
MRPL35	Q06678	54S ribosomal protein L35, mitochondrial OS=Saccharomyces cerevisiae (strain ATCC 204508 / S288c) GN=MRPL35 PE=1 SV=1	1	1	3	3	5	6.08354	2.74664127228405	22.2265922868671	12.8117990795085	1.51464760222729e-06	8.843211769927e-06	5.98360217654646	5.99520433297585e-15	1.19439182627081e-15	1.72965631137735e-14	WT - Control	limma	1.51464760222729e-06	8.843211769927e-06	TRUE	enriched hit	6.08354
MST1	P07236	Threonine--tRNA ligase, mitochondrial OS=Saccharomyces cerevisiae (strain ATCC 204508 / S288c) GN=MST1 PE=1 SV=2	1	1	3	3	3	5.8967	3.24518053994662	21.4034788050377	12.7719157071458	1.55067199454893e-06	8.89679846423265e-06	5.95970993128254	7.32747196252603e-15	1.43774957872677e-15	1.72965631137735e-14	WT - Control	limma	1.55067199454893e-06	8.89679846423265e-06	TRUE	enriched hit	5.8967
PDI1	P17967	Protein disulfide-isomerase OS=Saccharomyces cerevisiae (strain ATCC 204508 / S288c) GN=PDI1 PE=1 SV=2	1	1	3	3	5	6.38914	2.97595724938207	22.8460901635307	12.7671054679123	1.55508138923826e-06	8.89679846423265e-06	5.95682286420247	7.54951656745106e-15	1.4775958438902e-15	1.72965631137735e-14	WT - Control	limma	1.55508138923826e-06	8.89679846423265e-06	TRUE	enriched hit	6.38914
SRM1	P21827	Guanine nucleotide exchange factor SRM1 OS=Saccharomyces cerevisiae (strain ATCC 204508 / S288c) GN=SRM1 PE=1 SV=1	1	1	3	3	4	6.32175	3.75625739633578	21.7284631591713	12.762853187426	1.55899103523444e-06	8.89679846423265e-06	5.95426969518883	7.7715611723761e-15	1.51724237840119e-15	2.59448446706604e-14	WT - Control	limma	1.55899103523444e-06	8.89679846423265e-06	TRUE	enriched hit	6.32175
RPL29	P05747	60S ribosomal protein L29 OS=Saccharomyces cerevisiae (strain ATCC 204508 / S288c) GN=RPL29 PE=1 SV=3	1	1	3	3	2	6.08376	3.80928567220492	24.2964698141817	12.7337671078402	1.58603099318082e-06	8.98356361062866e-06	5.93678092223752	8.88178419700125e-15	1.71962516458395e-15	2.59448446706604e-14	WT - Control	limma	1.58603099318082e-06	8.98356361062866e-06	TRUE	enriched hit	6.08376
BDF1	P35817	Bromodomain-containing factor 1 OS=Saccharomyces cerevisiae (strain ATCC 204508 / S288c) GN=BDF1 PE=1 SV=3	1	1	3	3	6	5.91174	2.57962443111673	22.738415216388	12.7114091545804	1.60717390256344e-06	9.03588882996776e-06	5.92330811711451	9.76996261670138e-15	1.87913278273095e-15	2.7546378292306e-14	WT - Control	limma	1.60717390256344e-06	9.03588882996776e-06	TRUE	enriched hit	5.91174
HAS1	Q03532	ATP-dependent RNA helicase HAS1 OS=Saccharomyces cerevisiae (strain ATCC 204508 / S288c) GN=HAS1 PE=1 SV=1	1	1	3	3	7	6.09171	2.30609368872277	22.938885516091	12.6655726035238	1.65151527544532e-06	9.21691245634558e-06	5.89560671970967	1.22124532708767e-14	2.30952866780005e-15	2.7546378292306e-14	WT - Control	limma	1.65151527544532e-06	9.21691245634558e-06	TRUE	enriched hit	6.09171
SSE1	P32589	Heat shock protein homolog SSE1 OS=Saccharomyces cerevisiae (strain ATCC 204508 / S288c) GN=SSE1 PE=1 SV=4	1	1	3	3	8	6.51848	2.43583257626423	24.1899505210603	12.6421239396642	1.67472841864e-06	9.21888959209701e-06	5.88139348038034	1.37667655053519e-14	2.57598107710856e-15	2.7546378292306e-14	WT - Control	limma	1.67472841864e-06	9.21888959209701e-06	TRUE	enriched hit	6.51848
MGA2	P40578	Protein MGA2 OS=Saccharomyces cerevisiae (strain ATCC 204508 / S288c) GN=MGA2 PE=1 SV=1	1	1	3	3	2	6.48033	2.51459454662265	20.2337145172237	12.640688038646	1.67616174401764e-06	9.21888959209701e-06	5.88052219277154	1.37667655053519e-14	2.57598107710856e-15	2.7546378292306e-14	WT - Control	limma	1.67616174401764e-06	9.21888959209701e-06	TRUE	enriched hit	6.48033
SCP160	P06105	Protein SCP160 OS=Saccharomyces cerevisiae (strain ATCC 204508 / S288c) GN=SCP160 PE=1 SV=3	1	1	3	3	5	6.00433	2.4500012545532	22.1618621579203	12.6248532617441	1.69205970204659e-06	9.22004681544267e-06	5.8709067355368	1.48769885299771e-14	2.76288524788099e-15	2.7546378292306e-14	WT - Control	limma	1.69205970204659e-06	9.22004681544267e-06	TRUE	enriched hit	6.00433
RFA1	P22336	Replication factor A protein 1 OS=Saccharomyces cerevisiae (strain ATCC 204508 / S288c) GN=RFA1 PE=1 SV=1	1	1	3	3	11	6.35043	3.22207173775769	23.1553044105289	12.6094512329566	1.70768560990476e-06	9.22004681544267e-06	5.86154154463804	1.59872115546023e-14	2.94701223929574e-15	2.7546378292306e-14	WT - Control	limma	1.70768560990476e-06	9.22004681544267e-06	TRUE	enriched hit	6.35043
BRN1	P38170	Condensin complex subunit 2 OS=Saccharomyces cerevisiae (strain ATCC 204508 / S288c) GN=BRN1 PE=1 SV=3	1	1	3	3	6	5.84866	2.62849091855521	22.4918086469465	12.5795741524106	1.73846064354131e-06	9.22004681544267e-06	5.84333953033366	1.84297022087776e-14	3.34261607932953e-15	2.7546378292306e-14	WT - Control	limma	1.73846064354131e-06	9.22004681544267e-06	TRUE	enriched hit	5.84866
RPS20	P38701	40S ribosomal protein S20 OS=Saccharomyces cerevisiae (strain ATCC 204508 / S288c) GN=RPS20 PE=1 SV=3	1	1	3	3	6	7.24468	2.70500791861826	24.0688625601051	12.5722571136674	1.74609209505515e-06	9.22004681544267e-06	5.83887465721418	1.90958360235527e-14	3.44830936410235e-15	2.7546378292306e-14	WT - Control	limma	1.74609209505515e-06	9.22004681544267e-06	TRUE	enriched hit	7.24468
NAT10	P53914	RNA cytidine acetyltransferase OS=Saccharomyces cerevisiae (strain ATCC 204508 / S288c) GN=NAT10 PE=1 SV=1	1	1	3	3	3	5.58768	2.37193597218435	20.83281207654	12.5722225893705	1.74612819180454e-06	9.22004681544267e-06	5.83885358376772	1.90958360235527e-14	3.44830936410235e-15	2.7546378292306e-14	WT - Control	limma	1.74612819180454e-06	9.22004681544267e-06	TRUE	enriched hit	5.58768
RPN2	P32565	26S proteasome regulatory subunit RPN2 OS=Saccharomyces cerevisiae (strain ATCC 204508 / S288c) GN=RPN2 PE=1 SV=4	1	1	3	3	6	6.09209	2.39123557852002	23.0494752612249	12.5692322634797	1.74925789383893e-06	9.22004681544267e-06	5.83702806790619	1.93178806284777e-14	3.48333562707939e-15	3.74758867465093e-14	WT - Control	limma	1.74925789383893e-06	9.22004681544267e-06	TRUE	enriched hit	6.09209
RPS8A|RPS8B	P0CX39|P0CX40	40S ribosomal protein S8-A OS=Saccharomyces cerevisiae (strain ATCC 204508 / S288c) GN=RPS8A PE=1 SV=1|40S ribosomal protein S8-B OS=Saccharomyces cerevisiae (strain ATCC 204508 / S288c) GN=RPS8B PE=1 SV=1	1	1	3	3	8	7.55414	4.42974797096882	25.6971017614346	12.5410899500525	1.77902211259669e-06	9.27575410610376e-06	5.81982494240416	2.22044604925031e-14	3.94898701227706e-15	3.74758867465093e-14	WT - Control	limma	1.77902211259669e-06	9.27575410610376e-06	TRUE	enriched hit	7.55414
GSP2	P32836	GTP-binding nuclear protein GSP2/CNR2 OS=Saccharomyces cerevisiae (strain ATCC 204508 / S288c) GN=GSP2 PE=1 SV=1	1	1	3	3	2	6.40286	5.04241111480398	22.4014148721343	12.5323573423869	1.7883731511311e-06	9.27575410610376e-06	5.81447832359618	2.30926389122033e-14	4.0897085221794e-15	3.74758867465093e-14	WT - Control	limma	1.7883731511311e-06	9.27575410610376e-06	TRUE	enriched hit	6.40286
ADH3	P07246	Alcohol dehydrogenase 3, mitochondrial OS=Saccharomyces cerevisiae (strain ATCC 204508 / S288c) GN=ADH3 PE=1 SV=2	1	1	3	3	7	6.47823	2.8349645681362	23.3813470691628	12.5124283195698	1.80992067870983e-06	9.27575410610376e-06	5.8022615545436	2.53130849614536e-14	4.43639780799799e-15	3.74758867465093e-14	WT - Control	limma	1.80992067870983e-06	9.27575410610376e-06	TRUE	enriched hit	6.47823
TFC1	P32367	Transcription factor tau 95 kDa subunit OS=Saccharomyces cerevisiae (strain ATCC 204508 / S288c) GN=TFC1 PE=1 SV=1	1	1	3	3	4	6.03762	3.7294691632362	22.1000782643652	12.5095152632005	1.81309463716823e-06	9.27575410610376e-06	5.80047405559156	2.57571741713036e-14	4.50487343274102e-15	3.74758867465093e-14	WT - Control	limma	1.81309463716823e-06	9.27575410610376e-06	TRUE	enriched hit	6.03762
TFC8	Q12308	Transcription factor tau 60 kDa subunit OS=Saccharomyces cerevisiae (strain ATCC 204508 / S288c) GN=TFC8 PE=1 SV=1	1	1	3	3	3	5.90007	3.42208499486084	21.7975390870807	12.4920668300043	1.83223697882708e-06	9.27575410610376e-06	5.7897580267443	2.79776202205539e-14	4.84303767185659e-15	4.6124168303396e-14	WT - Control	limma	1.83223697882708e-06	9.27575410610376e-06	TRUE	enriched hit	5.90007
RLI1	Q03195	Translation initiation factor RLI1 OS=Saccharomyces cerevisiae (strain ATCC 204508 / S288c) GN=RLI1 PE=1 SV=1	1	1	3	3	3	6.0558	2.6109625322558	22.2256340222266	12.4912370125945	1.833152985396e-06	9.27575410610376e-06	5.78924798983272	2.79776202205539e-14	4.84303767185659e-15	4.6124168303396e-14	WT - Control	limma	1.833152985396e-06	9.27575410610376e-06	TRUE	enriched hit	6.0558
DOT5	P40553	Peroxiredoxin DOT5 OS=Saccharomyces cerevisiae (strain ATCC 204508 / S288c) GN=DOT5 PE=1 SV=1	1	1	3	3	5	6.42744	2.6495385408117	23.1184841902463	12.4759624518505	1.85010611195124e-06	9.29851389713362e-06	5.77985315816345	2.99760216648792e-14	5.15034137382835e-15	4.6124168303396e-14	WT - Control	limma	1.85010611195124e-06	9.29851389713362e-06	TRUE	enriched hit	6.42744
RPA135	P22138	DNA-directed RNA polymerase I subunit RPA135 OS=Saccharomyces cerevisiae (strain ATCC 204508 / S288c) GN=RPA135 PE=1 SV=1	1	1	3	3	2	5.88323	2.5876419796917	21.039827221147	12.4555194880432	1.87307141454117e-06	9.29851389713362e-06	5.76726006309164	3.30846461338297e-14	5.61937945805889e-15	4.6124168303396e-14	WT - Control	limma	1.87307141454117e-06	9.29851389713362e-06	TRUE	enriched hit	5.88323
REB1	P21538	DNA-binding protein REB1 OS=Saccharomyces cerevisiae (strain ATCC 204508 / S288c) GN=REB1 PE=1 SV=2	1	1	3	3	5	6.637	4.37431924461504	22.9836871252349	12.4543419149682	1.87440398716923e-06	9.29851389713362e-06	5.76653398856824	3.33066907387547e-14	5.65247160580835e-15	7.11080928010689e-14	WT - Control	limma	1.87440398716923e-06	9.29851389713362e-06	TRUE	enriched hit	6.637
HOM6	P31116	Homoserine dehydrogenase OS=Saccharomyces cerevisiae (strain ATCC 204508 / S288c) GN=HOM6 PE=1 SV=1	1	1	3	3	3	6.08394	3.30575183495823	22.4311593274279	12.4337696172453	1.89785652070685e-06	9.35372142348377e-06	5.75383750008549	3.66373598126302e-14	6.16868312943028e-15	7.11080928010689e-14	WT - Control	limma	1.89785652070685e-06	9.35372142348377e-06	TRUE	enriched hit	6.08394
PDE2	P06776	3',5'-cyclic-nucleotide phosphodiesterase 2 OS=Saccharomyces cerevisiae (strain ATCC 204508 / S288c) GN=PDE2 PE=1 SV=2	1	1	3	3	2	5.94746	2.92454403827989	20.3900362505785	12.4150268741947	1.9195101304383e-06	9.38485994728854e-06	5.74225050369703	3.99680288865056e-14	6.67681622545249e-15	7.11080928010689e-14	WT - Control	limma	1.9195101304383e-06	9.38485994728854e-06	TRUE	enriched hit	5.94746
PUF3	Q07807	mRNA-binding protein PUF3 OS=Saccharomyces cerevisiae (strain ATCC 204508 / S288c) GN=PUF3 PE=1 SV=1	1	1	3	3	2	5.71591	3.3200887849409	19.3917646562508	12.4069694034242	1.92890402078658e-06	9.38485994728854e-06	5.73726350679944	4.15223411209809e-14	6.91123355187105e-15	1.47212970501673e-13	WT - Control	limma	1.92890402078658e-06	9.38485994728854e-06	TRUE	enriched hit	5.71591
CCT8	P47079	T-complex protein 1 subunit theta OS=Saccharomyces cerevisiae (strain ATCC 204508 / S288c) GN=CCT8 PE=1 SV=1	1	1	3	3	2	5.94489	2.59756576654355	21.3885017763184	12.3402482725429	2.00870330025683e-06	9.7108649993308e-06	5.69583408847753	5.6843418860808e-14	9.30026169696169e-15	1.47212970501673e-13	WT - Control	limma	2.00870330025683e-06	9.7108649993308e-06	TRUE	enriched hit	5.94489
SHS1	Q07657	Seventh homolog of septin 1 OS=Saccharomyces cerevisiae (strain ATCC 204508 / S288c) GN=SHS1 PE=1 SV=1	1	1	3	3	2	5.76927	2.53397692502485	21.3035191652799	12.3173402572515	2.03695004500353e-06	9.78509546935239e-06	5.68155441883599	6.30606677987089e-14	1.02466750704561e-14	1.47212970501673e-13	WT - Control	limma	2.03695004500353e-06	9.78509546935239e-06	TRUE	enriched hit	5.76927
ACS1	Q01574	Acetyl-coenzyme A synthetase 1 OS=Saccharomyces cerevisiae (strain ATCC 204508 / S288c) GN=ACS1 PE=1 SV=2	1	1	3	3	12	7.25762	2.31289681968961	25.2769494064763	12.275435953416	2.08978029283908e-06	9.91704361087236e-06	5.65535987435911	7.66053886991358e-14	1.22641927033413e-14	1.47212970501673e-13	WT - Control	limma	2.08978029283908e-06	9.91704361087236e-06	TRUE	enriched hit	7.25762
WRS1	Q12109	Tryptophan--tRNA ligase, cytoplasmic OS=Saccharomyces cerevisiae (strain ATCC 204508 / S288c) GN=WRS1 PE=1 SV=1	1	1	3	3	2	5.65444	3.49345480798047	20.2627535499372	12.2351593378368	2.1420104474262e-06	9.91704361087236e-06	5.63009272733031	9.2370555648813e-14	1.45388622878058e-14	1.47212970501673e-13	WT - Control	limma	2.1420104474262e-06	9.91704361087236e-06	TRUE	enriched hit	5.65444
VPS5	Q92331	Vacuolar protein sorting-associated protein 5 OS=Saccharomyces cerevisiae (strain ATCC 204508 / S288c) GN=VPS5 PE=1 SV=1	1	1	3	3	3	5.82216	2.41670263136812	21.7701275931905	12.2265452562475	2.15337010563732e-06	9.91704361087236e-06	5.62467725967799	9.61453139325386e-14	1.50721687854025e-14	1.47212970501673e-13	WT - Control	limma	2.15337010563732e-06	9.91704361087236e-06	TRUE	enriched hit	5.82216
IST2	P38250	Increased sodium tolerance protein 2 OS=Saccharomyces cerevisiae (strain ATCC 204508 / S288c) GN=IST2 PE=1 SV=2	1	1	3	3	3	6.08686	2.41081217786081	21.6887660841317	12.2225018715466	2.15872552553703e-06	9.91704361087236e-06	5.62213387861788	9.79216707719388e-14	1.53216558083729e-14	1.47212970501673e-13	WT - Control	limma	2.15872552553703e-06	9.91704361087236e-06	TRUE	enriched hit	6.08686
MET17	P06106	Homocysteine/cysteine synthase OS=Saccharomyces cerevisiae (strain ATCC 204508 / S288c) GN=MET17 PE=1 SV=3	1	1	3	3	2	5.71746	2.64308937078518	19.6059272719476	12.2090042722578	2.17671137760933e-06	9.91704361087236e-06	5.61363709017736	1.0413891970984e-13	1.61874901916169e-14	1.47212970501673e-13	WT - Control	limma	2.17671137760933e-06	9.91704361087236e-06	TRUE	enriched hit	5.71746
TFC3	P34111	Transcription factor tau 138 kDa subunit OS=Saccharomyces cerevisiae (strain ATCC 204508 / S288c) GN=TFC3 PE=1 SV=1	1	1	3	3	15	6.63706	2.6947424921147	24.4934487120973	12.2048431933879	2.18228994432692e-06	9.91704361087236e-06	5.61101565927817	1.06137321154165e-13	1.64633849374853e-14	1.47212970501673e-13	WT - Control	limma	2.18228994432692e-06	9.91704361087236e-06	TRUE	enriched hit	6.63706
GET4	Q12125	Golgi to ER traffic protein 4 OS=Saccharomyces cerevisiae (strain ATCC 204508 / S288c) GN=GET4 PE=1 SV=1	1	1	3	3	4	6.66268	3.03163547373102	23.0721231867552	12.2021997308968	2.1858422386191e-06	9.91704361087236e-06	5.60934981484652	1.07469588783715e-13	1.66466701842927e-14	1.47212970501673e-13	WT - Control	limma	2.1858422386191e-06	9.91704361087236e-06	TRUE	enriched hit	6.66268
SEC24	P40482	Protein transport protein SEC24 OS=Saccharomyces cerevisiae (strain ATCC 204508 / S288c) GN=SEC24 PE=1 SV=1	1	1	3	3	3	5.72604	3.02722480169791	21.0516724858576	12.2003483541898	2.18833398556568e-06	9.91704361087236e-06	5.60818289455671	1.08357767203415e-13	1.67685751376724e-14	1.47212970501673e-13	WT - Control	limma	2.18833398556568e-06	9.91704361087236e-06	TRUE	enriched hit	5.72604
GTS1	P40956	Protein GTS1 OS=Saccharomyces cerevisiae (strain ATCC 204508 / S288c) GN=GTS1 PE=1 SV=2	1	1	3	3	2	5.64607	2.45263163463899	20.9075635516704	12.1880339191508	2.20498911479114e-06	9.91704361087236e-06	5.60041632571298	1.14797060746241e-13	1.7645624072467e-14	1.47212970501673e-13	WT - Control	limma	2.20498911479114e-06	9.91704361087236e-06	TRUE	enriched hit	5.64607
SUB1	P54000	RNA polymerase II transcriptional coactivator SUB1 OS=Saccharomyces cerevisiae (strain ATCC 204508 / S288c) GN=SUB1 PE=1 SV=1	1	1	3	3	5	6.50128	3.70880520401762	21.8463367722242	12.1877913591887	2.20531859851545e-06	9.91704361087236e-06	5.60026326220304	1.15019105351166e-13	1.76756568355353e-14	1.47212970501673e-13	WT - Control	limma	2.20531859851545e-06	9.91704361087236e-06	TRUE	enriched hit	6.50128
RSC2	Q06488	Chromatin structure-remodeling complex subunit RSC2 OS=Saccharomyces cerevisiae (strain ATCC 204508 / S288c) GN=RSC2 PE=1 SV=1	1	1	3	3	2	6.04496	3.09042425465946	20.5450379985548	12.1694042353784	2.23045637195301e-06	9.91704361087236e-06	5.58865092966914	1.25011112572793e-13	1.90128698826486e-14	1.47212970501673e-13	WT - Control	limma	2.23045637195301e-06	9.91704361087236e-06	TRUE	enriched hit	6.04496
SCS2	P40075	Vesicle-associated membrane protein-associated protein SCS2 OS=Saccharomyces cerevisiae (strain ATCC 204508 / S288c) GN=SCS2 PE=1 SV=3	1	1	3	3	4	5.86934	2.23882810987983	21.8922656653661	12.1687847087552	2.23130892853203e-06	9.91704361087236e-06	5.58825934480008	1.25455201782643e-13	1.90716610871882e-14	1.47212970501673e-13	WT - Control	limma	2.23130892853203e-06	9.91704361087236e-06	TRUE	enriched hit	5.86934
HRR25	P29295	Casein kinase I homolog HRR25 OS=Saccharomyces cerevisiae (strain ATCC 204508 / S288c) GN=HRR25 PE=1 SV=1	1	1	3	3	4	6.54618	2.57802300755985	23.2325960844294	12.1666316776251	2.23427464750879e-06	9.91704361087236e-06	5.58689831130345	1.26565424807268e-13	1.92184034597484e-14	2.75303629560896e-13	WT - Control	limma	2.23427464750879e-06	9.91704361087236e-06	TRUE	enriched hit	6.54618
ADE13	Q05911	Adenylosuccinate lyase OS=Saccharomyces cerevisiae (strain ATCC 204508 / S288c) GN=ADE13 PE=1 SV=1	1	1	3	3	7	6.2105	2.41571936194774	23.4415669551214	12.1393050530023	2.2723026042936e-06	1.00176668007554e-05	5.5696015867685	1.43662859386495e-13	2.16107796203584e-14	2.75303629560896e-13	WT - Control	limma	2.2723026042936e-06	1.00176668007554e-05	TRUE	enriched hit	6.2105
RPG1	P38249	Eukaryotic translation initiation factor 3 subunit A OS=Saccharomyces cerevisiae (strain ATCC 204508 / S288c) GN=RPG1 PE=1 SV=1	1	1	3	3	9	6.4048	2.26242236008409	24.1049747967665	12.1314683614176	2.28334170820908e-06	1.00176668007554e-05	5.56463362776629	1.48769885299771e-13	2.23167395790569e-14	2.75303629560896e-13	WT - Control	limma	2.28334170820908e-06	1.00176668007554e-05	TRUE	enriched hit	6.4048
YNL181W	P53878	Uncharacterized oxidoreductase YNL181W OS=Saccharomyces cerevisiae (strain ATCC 204508 / S288c) GN=YNL181W PE=1 SV=2	1	1	3	3	2	6.4275	2.3070443969375	20.5565625088506	12.1119969768814	2.3110311673217e-06	1.00754196771522e-05	5.55227526608668	1.62758695410048e-13	2.42304878537672e-14	2.75303629560896e-13	WT - Control	limma	2.3110311673217e-06	1.00754196771522e-05	TRUE	enriched hit	6.4275
MRPL17	P36528	54S ribosomal protein L17, mitochondrial OS=Saccharomyces cerevisiae (strain ATCC 204508 / S288c) GN=MRPL17 PE=1 SV=2	1	1	3	3	4	6.20612	2.39599474330164	22.2661118080717	12.1036233185307	2.32305460276894e-06	1.00754196771522e-05	5.54695407913664	1.68975944347949e-13	2.5071780056346e-14	4.91991128569558e-13	WT - Control	limma	2.32305460276894e-06	1.00754196771522e-05	TRUE	enriched hit	6.20612
ALD4	P46367	Potassium-activated aldehyde dehydrogenase, mitochondrial OS=Saccharomyces cerevisiae (strain ATCC 204508 / S288c) GN=ALD4 PE=1 SV=2	1	1	3	3	8	7.36024	2.87466522041536	24.2294958971244	12.059159371728	2.3880853933287e-06	1.02971506767124e-05	5.51863318751035	2.06945571790129e-13	3.03578927786835e-14	4.91991128569558e-13	WT - Control	limma	2.3880853933287e-06	1.02971506767124e-05	TRUE	enriched hit	7.36024
DBP2	P24783	ATP-dependent RNA helicase DBP2 OS=Saccharomyces cerevisiae (strain ATCC 204508 / S288c) GN=DBP2 PE=1 SV=1	1	1	3	3	4	6.1912	2.31243115001405	22.007135696533	12.050282116141	2.40131181788944e-06	1.02971506767124e-05	5.51296566505315	2.15605311382205e-13	3.15467787260208e-14	4.91991128569558e-13	WT - Control	limma	2.40131181788944e-06	1.02971506767124e-05	TRUE	enriched hit	6.1912
SAS3	P34218	Histone acetyltransferase SAS3 OS=Saccharomyces cerevisiae (strain ATCC 204508 / S288c) GN=SAS3 PE=1 SV=1	1	1	3	3	7	6.98906	4.59883821598614	22.3711915252474	12.0399756968267	2.41677071256379e-06	1.03052189372804e-05	5.50638017598539	2.25819363208757e-13	3.29412072784788e-14	5.87506593764508e-13	WT - Control	limma	2.41677071256379e-06	1.03052189372804e-05	TRUE	enriched hit	6.98906
ABF1	P14164	ARS-binding factor 1 OS=Saccharomyces cerevisiae (strain ATCC 204508 / S288c) GN=ABF1 PE=1 SV=4	1	1	3	3	7	6.64329	2.46053426596904	23.6421169141487	11.9773699239731	2.51310674108375e-06	1.06561341702937e-05	5.46624855085601	2.99982261253717e-13	4.29684286752986e-14	5.87506593764508e-13	WT - Control	limma	2.51310674108375e-06	1.06561341702937e-05	TRUE	enriched hit	6.64329
HSC82	P15108	ATP-dependent molecular chaperone HSC82 OS=Saccharomyces cerevisiae (strain ATCC 204508 / S288c) GN=HSC82 PE=1 SV=4	1	1	3	3	3	6.67248	2.32334827172131	23.4554007008987	11.9607445679234	2.53940755366096e-06	1.06684772080095e-05	5.45555413573803	3.23518989375771e-13	4.60753521393293e-14	5.87506593764508e-13	WT - Control	limma	2.53940755366096e-06	1.06684772080095e-05	TRUE	enriched hit	6.67248
UBP3	Q01477	Ubiquitin carboxyl-terminal hydrolase 3 OS=Saccharomyces cerevisiae (strain ATCC 204508 / S288c) GN=UBP3 PE=1 SV=1	1	1	3	3	3	5.63702	3.09531874668365	21.3574842303824	11.9577800885162	2.5441296108692e-06	1.06684772080095e-05	5.45364556028621	3.27737836869346e-13	4.66285103346963e-14	5.87506593764508e-13	WT - Control	limma	2.5441296108692e-06	1.06684772080095e-05	TRUE	enriched hit	5.63702
MLH1	P38920	DNA mismatch repair protein MLH1 OS=Saccharomyces cerevisiae (strain ATCC 204508 / S288c) GN=MLH1 PE=1 SV=2	1	1	3	3	2	5.40663	2.68579886497687	19.8646211553468	11.9465129027642	7.63965548056223e-06	1.8552115061403e-05	4.49020240700522	3.44835271448574e-13	4.88587323749494e-14	5.87506593764508e-13	WT - Control	limma	7.63965548056223e-06	1.8552115061403e-05	TRUE	enriched hit	5.40663
AGX1	P43567	Alanine--glyoxylate aminotransferase 1 OS=Saccharomyces cerevisiae (strain ATCC 204508 / S288c) GN=AGX1 PE=1 SV=1	1	1	3	3	2	6.22012	2.33012463250888	20.5589450760561	11.9403446164953	2.57210219169557e-06	1.0726514085148e-05	5.44241024628313	3.54605234065275e-13	5.01249067881484e-14	5.87506593764508e-13	WT - Control	limma	2.57210219169557e-06	1.0726514085148e-05	TRUE	enriched hit	6.22012
HTB2	P02294	Histone H2B.2 OS=Saccharomyces cerevisiae (strain ATCC 204508 / S288c) GN=HTB2 PE=1 SV=2	1	1	3	3	2	7.46246	5.15046396003869	24.6956655146536	11.9140133344036	2.61500262695949e-06	1.07996797125522e-05	5.42540973081691	3.99236199655206e-13	5.58341185456354e-14	5.87506593764508e-13	WT - Control	limma	2.61500262695949e-06	1.07996797125522e-05	TRUE	enriched hit	7.46246
PYC1	P11154	Pyruvate carboxylase 1 OS=Saccharomyces cerevisiae (strain ATCC 204508 / S288c) GN=PYC1 PE=1 SV=2	1	1	3	3	12	6.64887	2.2115228893663	24.0944708831795	11.9093113407717	2.62274748038337e-06	1.07996797125522e-05	5.42236977675183	4.07895939247283e-13	5.6927852472566e-14	5.87506593764508e-13	WT - Control	limma	2.62274748038337e-06	1.07996797125522e-05	TRUE	enriched hit	6.64887
FUN12	P39730	Eukaryotic translation initiation factor 5B OS=Saccharomyces cerevisiae (strain ATCC 204508 / S288c) GN=FUN12 PE=1 SV=2	1	1	3	3	9	6.71847	3.02343402964028	24.1620215868298	11.903422708119	2.63248318532421e-06	1.07996797125522e-05	5.41856085006301	4.18776124888609e-13	5.82956687907668e-14	5.87506593764508e-13	WT - Control	limma	2.63248318532421e-06	1.07996797125522e-05	TRUE	enriched hit	6.71847
TMA64	Q04600	Translation machinery-associated protein 64 OS=Saccharomyces cerevisiae (strain ATCC 204508 / S288c) GN=TMA64 PE=1 SV=1	1	1	3	3	3	5.88874	2.34704603458875	22.1006149962091	11.893615045888	2.64878829322723e-06	1.07996797125522e-05	5.41221258778691	4.37649916307237e-13	6.06517581163955e-14	5.87506593764508e-13	WT - Control	limma	2.64878829322723e-06	1.07996797125522e-05	TRUE	enriched hit	5.88874
ALA1	P40825|P40825-2	Alanine--tRNA ligase, mitochondrial OS=Saccharomyces cerevisiae (strain ATCC 204508 / S288c) GN=ALA1 PE=1 SV=3|Isoform Cytoplasmic of Alanine--tRNA ligase, mitochondrial OS=Saccharomyces cerevisiae (strain ATCC 204508 / S288c) GN=ALA1	1	1	3	3	7	6.03919	2.35412364993483	22.8756540270147	11.8864386657001	2.6607906538172e-06	1.07996797125522e-05	5.40756400235945	4.52082815627364e-13	6.24393661341187e-14	1.21268125831012e-12	WT - Control	limma	2.6607906538172e-06	1.07996797125522e-05	TRUE	enriched hit	6.03919
PFK1	P16861	ATP-dependent 6-phosphofructokinase subunit alpha OS=Saccharomyces cerevisiae (strain ATCC 204508 / S288c) GN=PFK1 PE=1 SV=1	1	1	3	3	5	6.39142	2.48942987608368	22.8922548698883	11.7824878137522	2.84166356143692e-06	1.14289519487704e-05	5.33989620682325	7.19424519957101e-13	9.64272073852617e-14	1.21268125831012e-12	WT - Control	limma	2.84166356143692e-06	1.14289519487704e-05	TRUE	enriched hit	6.39142
LSC1	P53598	Succinyl-CoA ligase [ADP-forming] subunit alpha, mitochondrial OS=Saccharomyces cerevisiae (strain ATCC 204508 / S288c) GN=LSC1 PE=1 SV=1	1	1	3	3	2	6.3732	2.21571393427048	22.377113457129	11.7580889589247	2.88608820362321e-06	1.14289519487704e-05	5.32392288340479	8.02025112989213e-13	1.06525942111032e-13	1.21268125831012e-12	WT - Control	limma	2.88608820362321e-06	1.14289519487704e-05	TRUE	enriched hit	6.3732
RPB2	P08518	DNA-directed RNA polymerase II subunit RPB2 OS=Saccharomyces cerevisiae (strain ATCC 204508 / S288c) GN=RPB2 PE=1 SV=2	1	1	3	3	20	7.18273	3.47917610554574	25.4042159930238	11.7557194037208	2.89044391801423e-06	1.14289519487704e-05	5.32236974757285	8.10462807976364e-13	1.07547256649355e-13	1.21268125831012e-12	WT - Control	limma	2.89044391801423e-06	1.14289519487704e-05	TRUE	enriched hit	7.18273
ADE2	P21264	Phosphoribosylaminoimidazole carboxylase OS=Saccharomyces cerevisiae (strain ATCC 204508 / S288c) GN=ADE2 PE=1 SV=1	1	1	3	3	2	6.1007	2.60086776934805	21.6908077190191	11.7552404041892	2.89132530946798e-06	1.14289519487704e-05	5.32205574535217	8.12239164815765e-13	1.077620299666e-13	1.21268125831012e-12	WT - Control	limma	2.89132530946798e-06	1.14289519487704e-05	TRUE	enriched hit	6.1007
DHH1	P39517	ATP-dependent RNA helicase DHH1 OS=Saccharomyces cerevisiae (strain ATCC 204508 / S288c) GN=DHH1 PE=1 SV=1	1	1	3	3	2	6.18146	3.06117065176664	21.0563279919504	11.7469770601921	2.90657793992649e-06	1.14289519487704e-05	5.31663670518323	8.42437231085569e-13	1.11400446175896e-13	1.21268125831012e-12	WT - Control	limma	2.90657793992649e-06	1.14289519487704e-05	TRUE	enriched hit	6.18146
PGM2	P37012	Phosphoglucomutase 2 OS=Saccharomyces cerevisiae (strain ATCC 204508 / S288c) GN=PGM2 PE=1 SV=1	1	1	3	3	8	6.31261	2.21290936233056	23.6458644158265	11.7425285767625	2.91482635827538e-06	1.14289519487704e-05	5.31371777207525	8.59312621059871e-13	1.13423261169584e-13	1.21268125831012e-12	WT - Control	limma	2.91482635827538e-06	1.14289519487704e-05	TRUE	enriched hit	6.31261
RPB8	P20436	DNA-directed RNA polymerases I, II, and III subunit RPABC3 OS=Saccharomyces cerevisiae (strain ATCC 204508 / S288c) GN=RPB8 PE=1 SV=1	1	1	3	3	3	6.18971	3.61823825196078	22.521076129352	11.7178950465698	2.96097963431397e-06	1.14289519487704e-05	5.29753320141443	9.58344514856435e-13	1.2514582947524e-13	1.21268125831012e-12	WT - Control	limma	2.96097963431397e-06	1.14289519487704e-05	TRUE	enriched hit	6.18971
LSB3	P43603	LAS seventeen-binding protein 3 OS=Saccharomyces cerevisiae (strain ATCC 204508 / S288c) GN=LSB3 PE=1 SV=3	1	1	3	3	3	6.32255	4.31213835543555	20.527615845145	11.7176849382933	2.96137679888951e-06	1.14289519487704e-05	5.29739500456294	9.59232693276135e-13	1.2524983350095e-13	1.21268125831012e-12	WT - Control	limma	2.96137679888951e-06	1.14289519487704e-05	TRUE	enriched hit	6.32255
RPS30A|RPS30B	P0CX33|P0CX34	40S ribosomal protein S30-A OS=Saccharomyces cerevisiae (strain ATCC 204508 / S288c) GN=RPS30A PE=1 SV=1|40S ribosomal protein S30-B OS=Saccharomyces cerevisiae (strain ATCC 204508 / S288c) GN=RPS30B PE=1 SV=1	1	1	3	3	2	6.3901	3.10024809572884	21.1102744969476	11.7127256141057	2.97076869442145e-06	1.14289519487704e-05	5.29413230167404	9.80548975348938e-13	1.2773997606778e-13	1.21268125831012e-12	WT - Control	limma	2.97076869442145e-06	1.14289519487704e-05	TRUE	enriched hit	6.3901
ACC1	Q00955	Acetyl-CoA carboxylase OS=Saccharomyces cerevisiae (strain ATCC 204508 / S288c) GN=ACC1 PE=1 SV=2	1	1	3	3	5	6.06967	2.5289663090567	22.6160615113315	11.705804586234	2.98393148592365e-06	1.14289519487704e-05	5.28957659685898	1.01119113082859e-12	1.31299641399192e-13	1.21268125831012e-12	WT - Control	limma	2.98393148592365e-06	1.14289519487704e-05	TRUE	enriched hit	6.06967
RPB3	P16370	DNA-directed RNA polymerase II subunit RPB3 OS=Saccharomyces cerevisiae (strain ATCC 204508 / S288c) GN=RPB3 PE=1 SV=2	1	1	3	3	2	6.14357	3.40228119649048	21.8671896740972	11.6730680328036	3.04708396654417e-06	1.14289519487704e-05	5.26798990065969	1.16839871111551e-12	1.49201022116531e-13	1.21268125831012e-12	WT - Control	limma	3.04708396654417e-06	1.14289519487704e-05	TRUE	enriched hit	6.14357
SEC23	P15303	Protein transport protein SEC23 OS=Saccharomyces cerevisiae (strain ATCC 204508 / S288c) GN=SEC23 PE=1 SV=1	1	1	3	3	4	6.17047	2.22254533345345	22.4979144951169	11.6726724086221	3.04785627498391e-06	1.14289519487704e-05	5.26772863760228	1.17039711255984e-12	1.49424767890238e-13	1.21268125831012e-12	WT - Control	limma	3.04785627498391e-06	1.14289519487704e-05	TRUE	enriched hit	6.17047
SMC4	Q12267	Structural maintenance of chromosomes protein 4 OS=Saccharomyces cerevisiae (strain ATCC 204508 / S288c) GN=SMC4 PE=1 SV=1	1	1	3	3	8	6.18063	2.17500551582381	23.4199778659637	11.6718247156274	3.04951181762048e-06	1.14289519487704e-05	5.26716880539702	1.17483800465834e-12	1.49921643805788e-13	1.21268125831012e-12	WT - Control	limma	3.04951181762048e-06	1.14289519487704e-05	TRUE	enriched hit	6.18063
FRA1	Q07825	Putative Xaa-Pro aminopeptidase FRA1 OS=Saccharomyces cerevisiae (strain ATCC 204508 / S288c) GN=FRA1 PE=1 SV=1	1	1	3	3	4	6.39722	2.25343707436541	22.9488298721732	11.6502822414557	3.09192433742636e-06	1.14289519487704e-05	5.25292751864802	1.29185551145383e-12	1.62849021208433e-13	1.21268125831012e-12	WT - Control	limma	3.09192433742636e-06	1.14289519487704e-05	TRUE	enriched hit	6.39722
ETR1	P38071	Enoyl-[acyl-carrier protein] reductase [NADPH, B-specific], mitochondrial OS=Saccharomyces cerevisiae (strain ATCC 204508 / S288c) GN=ETR1 PE=1 SV=3	1	1	3	3	2	5.92873	2.29604438847985	21.4743278664619	11.6497496359747	3.0929812645571e-06	1.14289519487704e-05	5.2525750767336	1.29496413592278e-12	1.63188156037672e-13	1.21268125831012e-12	WT - Control	limma	3.0929812645571e-06	1.14289519487704e-05	TRUE	enriched hit	5.92873
YHR097C	P38809	Uncharacterized protein YHR097C OS=Saccharomyces cerevisiae (strain ATCC 204508 / S288c) GN=YHR097C PE=1 SV=1	1	1	3	3	3	5.85733	2.59101659695794	21.58162036697	11.6409722624698	3.11045794163067e-06	1.14289519487704e-05	5.24676439293253	1.34603439505554e-12	1.68728454421587e-13	1.21268125831012e-12	WT - Control	limma	3.11045794163067e-06	1.14289519487704e-05	TRUE	enriched hit	5.85733
OLA1	P38219	Obg-like ATPase 1 OS=Saccharomyces cerevisiae (strain ATCC 204508 / S288c) GN=OLA1 PE=1 SV=1	1	1	3	3	2	6.29566	2.27849219487613	21.4372312984395	11.6397328131709	3.11293472096003e-06	1.14289519487704e-05	5.24594350115661	1.35336186701807e-12	1.69518571982727e-13	1.21268125831012e-12	WT - Control	limma	3.11293472096003e-06	1.14289519487704e-05	TRUE	enriched hit	6.29566
KGD2	P19262	Dihydrolipoyllysine-residue succinyltransferase component of 2-oxoglutarate dehydrogenase complex, mitochondrial OS=Saccharomyces cerevisiae (strain ATCC 204508 / S288c) GN=KGD2 PE=1 SV=2	1	1	3	3	4	6.68602	2.59460380011237	22.5215510834579	11.6387007660816	3.11499873688255e-06	1.14289519487704e-05	5.24525990318973	1.35957911595597e-12	1.70188037450807e-13	1.21268125831012e-12	WT - Control	limma	3.11499873688255e-06	1.14289519487704e-05	TRUE	enriched hit	6.68602
YNG1	Q08465	Protein YNG1 OS=Saccharomyces cerevisiae (strain ATCC 204508 / S288c) GN=YNG1 PE=1 SV=1	1	1	3	3	4	5.93867	4.16249367531002	22.0807624947705	11.6364467804304	3.11951187173189e-06	1.14289519487704e-05	5.24376670926881	1.37312383685639e-12	1.71643544801097e-13	1.21268125831012e-12	WT - Control	limma	3.11951187173189e-06	1.14289519487704e-05	TRUE	enriched hit	5.93867
DPS1	P04802	Aspartate--tRNA ligase, cytoplasmic OS=Saccharomyces cerevisiae (strain ATCC 204508 / S288c) GN=DPS1 PE=1 SV=3	1	1	3	3	23	7.08746	2.93503403708704	24.9667943937879	11.6277059231512	3.13708304836518e-06	1.14289519487704e-05	5.23797332053569	1.42685863124825e-12	1.77378027721988e-13	1.21268125831012e-12	WT - Control	limma	3.13708304836518e-06	1.14289519487704e-05	TRUE	enriched hit	7.08746
NOG1	Q02892	Nucleolar GTP-binding protein 1 OS=Saccharomyces cerevisiae (strain ATCC 204508 / S288c) GN=NOG1 PE=1 SV=1	1	1	3	3	5	6.41551	2.44342157822275	23.3347662631028	11.6259995409374	3.14052620150327e-06	1.14289519487704e-05	5.23684181179342	1.43751677228465e-12	1.78507945907287e-13	1.21268125831012e-12	WT - Control	limma	3.14052620150327e-06	1.14289519487704e-05	TRUE	enriched hit	6.41551
VPS33	P20795	Vacuolar protein sorting-associated protein 33 OS=Saccharomyces cerevisiae (strain ATCC 204508 / S288c) GN=VPS33 PE=1 SV=1	1	1	3	3	2	5.59498	2.38213648884906	20.874994680766	11.6156959627988	3.16140706032395e-06	1.14289519487704e-05	5.23000579558395	1.50413015376216e-12	1.85514434677123e-13	1.21268125831012e-12	WT - Control	limma	3.16140706032395e-06	1.14289519487704e-05	TRUE	enriched hit	5.59498
VMA2	P16140	V-type proton ATPase subunit B OS=Saccharomyces cerevisiae (strain ATCC 204508 / S288c) GN=VMA2 PE=1 SV=2	1	1	3	3	6	6.62243	2.69255034738572	22.9143437243844	11.6002852037577	3.19292893969258e-06	1.14289519487704e-05	5.21976958984113	1.60937929649663e-12	1.96393234826128e-13	1.21268125831012e-12	WT - Control	limma	3.19292893969258e-06	1.14289519487704e-05	TRUE	enriched hit	6.62243
KNS1	P32350	Dual specificity protein kinase KNS1 OS=Saccharomyces cerevisiae (strain ATCC 204508 / S288c) GN=KNS1 PE=1 SV=2	1	1	3	3	5	5.84177	2.28381673899513	22.1902428066882	11.5987397476994	3.19610946973342e-06	1.14289519487704e-05	5.21874228009863	1.62025948213795e-12	1.97504708882955e-13	1.21268125831012e-12	WT - Control	limma	3.19610946973342e-06	1.14289519487704e-05	TRUE	enriched hit	5.84177
RPS11A|RPS11B	P0CX47|P0CX48	40S ribosomal protein S11-A OS=Saccharomyces cerevisiae (strain ATCC 204508 / S288c) GN=RPS11A PE=1 SV=1|40S ribosomal protein S11-B OS=Saccharomyces cerevisiae (strain ATCC 204508 / S288c) GN=RPS11B PE=1 SV=1	1	1	3	3	6	7.3704	2.69436247167849	25.2035830810596	11.5891838730911	3.21585436538217e-06	1.14289519487704e-05	5.21238705098088	1.68953739887456e-12	2.04525220976048e-13	1.21268125831012e-12	WT - Control	limma	3.21585436538217e-06	1.14289519487704e-05	TRUE	enriched hit	7.3704
HOP1	P20050	Meiosis-specific protein HOP1 OS=Saccharomyces cerevisiae (strain ATCC 204508 / S288c) GN=HOP1 PE=1 SV=2	1	1	3	3	12	8.04328	3.49517300597077	25.7927133581585	11.5884702815661	3.21733430499639e-06	1.14289519487704e-05	5.21191225142786	1.69486646939276e-12	2.05061240550023e-13	1.21268125831012e-12	WT - Control	limma	3.21733430499639e-06	1.14289519487704e-05	TRUE	enriched hit	8.04328
YEL020C	P39994	Putative 2-hydroxyacyl-CoA lyase OS=Saccharomyces cerevisiae (strain ATCC 204508 / S288c) GN=YEL020C PE=1 SV=1	1	1	3	3	2	6.28719	2.6638377853154	21.5306524053119	11.5860342356099	3.22239224906043e-06	1.14289519487704e-05	5.21029116038918	1.71307412699662e-12	2.06888347942268e-13	2.01793236327358e-12	WT - Control	limma	3.22239224906043e-06	1.14289519487704e-05	TRUE	enriched hit	6.28719
MSH6	Q03834	DNA mismatch repair protein MSH6 OS=Saccharomyces cerevisiae (strain ATCC 204508 / S288c) GN=MSH6 PE=1 SV=1	1	1	3	3	5	6.20984	4.05505940987819	21.8215590573772	11.575184557897	3.24502783461058e-06	1.14557029138113e-05	5.20306683247469	1.7963408538435e-12	2.15868731489365e-13	2.01793236327358e-12	WT - Control	limma	3.24502783461058e-06	1.14557029138113e-05	TRUE	enriched hit	6.20984
MSH1	P25846	DNA mismatch repair protein MSH1, mitochondrial OS=Saccharomyces cerevisiae (strain ATCC 204508 / S288c) GN=MSH1 PE=1 SV=2	1	1	3	3	2	5.46902	2.90767125215514	20.0915690668754	11.5598058214152	3.27741824470395e-06	1.15164835543069e-05	5.19281474818681	1.9213519664163e-12	2.29185288226575e-13	2.01793236327358e-12	WT - Control	limma	3.27741824470395e-06	1.15164835543069e-05	TRUE	enriched hit	5.46902
TYS1	P36421	Tyrosine--tRNA ligase, cytoplasmic OS=Saccharomyces cerevisiae (strain ATCC 204508 / S288c) GN=TYS1 PE=1 SV=3	1	1	3	3	4	6.18187	2.63836037755648	21.7062404946718	11.5459741200682	3.30686000981888e-06	1.15384138266753e-05	5.18358188444179	2.04103400847089e-12	2.41751069157021e-13	2.01793236327358e-12	WT - Control	limma	3.30686000981888e-06	1.15384138266753e-05	TRUE	enriched hit	6.18187
FUM1	P08417	Fumarate hydratase, mitochondrial OS=Saccharomyces cerevisiae (strain ATCC 204508 / S288c) GN=FUM1 PE=1 SV=2	1	1	3	3	5	6.08979	2.29274985011927	22.1986264351104	11.5389751484553	3.32187065823259e-06	1.15384138266753e-05	5.17890559639972	2.10431672087452e-12	2.48324222286705e-13	2.01793236327358e-12	WT - Control	limma	3.32187065823259e-06	1.15384138266753e-05	TRUE	enriched hit	6.08979
YCS4	Q06156	Condensin complex subunit 1 OS=Saccharomyces cerevisiae (strain ATCC 204508 / S288c) GN=YCS4 PE=1 SV=1	1	1	3	3	4	5.62956	3.04940557432431	21.7707815961647	11.5346180001399	3.33125395950063e-06	1.15384138266753e-05	5.17599292894635	2.14472883897088e-12	2.52496420665589e-13	2.01793236327358e-12	WT - Control	limma	3.33125395950063e-06	1.15384138266753e-05	TRUE	enriched hit	5.62956
PRP43	P53131	Pre-mRNA-splicing factor ATP-dependent RNA helicase PRP43 OS=Saccharomyces cerevisiae (strain ATCC 204508 / S288c) GN=PRP43 PE=1 SV=1	1	1	3	3	5	6.35077	2.96866062476437	22.3249084771984	11.525678851755	3.3505979049749e-06	1.15384138266753e-05	5.17001371370344	2.22999396726209e-12	2.61235075979744e-13	2.01793236327358e-12	WT - Control	limma	3.3505979049749e-06	1.15384138266753e-05	TRUE	enriched hit	6.35077
NHP2	P32495	H/ACA ribonucleoprotein complex subunit 2 OS=Saccharomyces cerevisiae (strain ATCC 204508 / S288c) GN=NHP2 PE=1 SV=2	1	1	3	3	3	6.37317	3.1818729280628	22.8853734800383	11.5169923315947	3.36951582735483e-06	1.15384138266753e-05	5.16419887131141	2.316147273973e-12	2.69977329621973e-13	2.01793236327358e-12	WT - Control	limma	3.36951582735483e-06	1.15384138266753e-05	TRUE	enriched hit	6.37317
MLS1	P30952	Malate synthase 1, glyoxysomal OS=Saccharomyces cerevisiae (strain ATCC 204508 / S288c) GN=MLS1 PE=1 SV=1	1	1	3	3	9	7.18432	2.0634554225301	25.4652003097123	11.5127672902887	3.37876056739877e-06	1.15384138266753e-05	5.16136894451482	2.35900188272353e-12	2.74293599296543e-13	2.01793236327358e-12	WT - Control	limma	3.37876056739877e-06	1.15384138266753e-05	TRUE	enriched hit	7.18432
LSC2	P53312	Succinyl-CoA ligase [ADP-forming] subunit beta, mitochondrial OS=Saccharomyces cerevisiae (strain ATCC 204508 / S288c) GN=LSC2 PE=1 SV=1	1	1	3	3	5	6.10069	2.17065780872356	22.4138795521902	11.5076143333136	3.39007415460948e-06	1.15384138266753e-05	5.15791604497629	2.41251463251047e-12	2.79653509272544e-13	2.61850747139071e-12	WT - Control	limma	3.39007415460948e-06	1.15384138266753e-05	TRUE	enriched hit	6.10069
CMR1	Q12510	DNA damage-binding protein CMR1 OS=Saccharomyces cerevisiae (strain ATCC 204508 / S288c) GN=CMR1 PE=1 SV=1	1	1	3	3	6	6.63331	4.59281311090659	22.730403736202	11.489630733415	3.42989194399578e-06	1.16189728024082e-05	5.14585302006449	2.60880206326419e-12	2.99801634694946e-13	2.61850747139071e-12	WT - Control	limma	3.42989194399578e-06	1.16189728024082e-05	TRUE	enriched hit	6.63331
SPF1	P39986	Manganese-transporting ATPase 1 OS=Saccharomyces cerevisiae (strain ATCC 204508 / S288c) GN=SPF1 PE=1 SV=1	1	1	3	3	2	5.99997	2.34732293285046	21.0333867233648	11.4797103097503	3.4520810136368e-06	1.16189728024082e-05	5.13919024205217	2.72359912401043e-12	3.11425027980451e-13	2.61850747139071e-12	WT - Control	limma	3.4520810136368e-06	1.16189728024082e-05	TRUE	enriched hit	5.99997
YCG1	Q06680	Condensin complex subunit 3 OS=Saccharomyces cerevisiae (strain ATCC 204508 / S288c) GN=YCG1 PE=1 SV=2	1	1	3	3	3	5.77449	2.45006700454255	21.152859066017	11.4762472184736	3.45986476745429e-06	1.16189728024082e-05	5.13686295022879	2.76489942052649e-12	3.15578298886865e-13	2.61850747139071e-12	WT - Control	limma	3.45986476745429e-06	1.16189728024082e-05	TRUE	enriched hit	5.77449
NOP56	Q12460	Nucleolar protein 56 OS=Saccharomyces cerevisiae (strain ATCC 204508 / S288c) GN=NOP56 PE=1 SV=1	1	1	3	3	7	6.95893	2.83065371284727	23.626871024732	11.4684059779652	3.47756176498503e-06	1.16189728024082e-05	5.13159073801499	2.86060064524918e-12	3.25145043153758e-13	2.61850747139071e-12	WT - Control	limma	3.47756176498503e-06	1.16189728024082e-05	TRUE	enriched hit	6.95893
RPO21	P04050	DNA-directed RNA polymerase II subunit RPB1 OS=Saccharomyces cerevisiae (strain ATCC 204508 / S288c) GN=RPO21 PE=1 SV=2	1	1	3	3	29	7.23095	4.17885497408562	25.8455714096453	11.4587905315472	3.49940158241075e-06	1.16189728024082e-05	5.12512051491812	2.98250313335302e-12	3.37216490414413e-13	2.61850747139071e-12	WT - Control	limma	3.49940158241075e-06	1.16189728024082e-05	TRUE	enriched hit	7.23095
MRPS28	P21771	37S ribosomal protein S28, mitochondrial OS=Saccharomyces cerevisiae (strain ATCC 204508 / S288c) GN=MRPS28 PE=1 SV=1	1	1	3	3	3	6.52391	3.28813314809269	22.8016252958577	11.4560770379239	3.50559258465281e-06	1.16189728024082e-05	5.12329359296802	3.01758618093118e-12	3.40667090893018e-13	4.85601009419193e-12	WT - Control	limma	3.50559258465281e-06	1.16189728024082e-05	TRUE	enriched hit	6.52391
SWC3	P31376	SWR1-complex protein 3 OS=Saccharomyces cerevisiae (strain ATCC 204508 / S288c) GN=SWC3 PE=1 SV=2	1	1	3	3	5	6.2331	3.3957717866189	22.5817267937724	11.4353428784631	3.55330604779016e-06	1.17259099577075e-05	5.1093190691388	3.30113714142044e-12	3.70237632704262e-13	4.85601009419193e-12	WT - Control	limma	3.55330604779016e-06	1.17259099577075e-05	TRUE	enriched hit	6.2331
IOC2	Q12072	ISWI one complex protein 2 OS=Saccharomyces cerevisiae (strain ATCC 204508 / S288c) GN=IOC2 PE=1 SV=1	1	1	3	3	6	6.36333	3.47016652120566	23.3242723256979	11.4227771894221	3.58257611435516e-06	1.17713215185955e-05	5.10083723937668	3.48543416350822e-12	3.89250530186624e-13	4.85601009419193e-12	WT - Control	limma	3.58257611435516e-06	1.17713215185955e-05	TRUE	enriched hit	6.36333
MSS116	P15424	ATP-dependent RNA helicase MSS116, mitochondrial OS=Saccharomyces cerevisiae (strain ATCC 204508 / S288c) GN=MSS116 PE=1 SV=1	1	1	3	3	14	7.34274	3.39096352377561	24.7079669407275	11.4136041720743	3.6041140051587e-06	1.17910453875666e-05	5.09463937854065	3.62621044303069e-12	4.03665409479601e-13	4.85601009419193e-12	WT - Control	limma	3.6041140051587e-06	1.17910453875666e-05	TRUE	enriched hit	7.34274
BRE1	Q07457	E3 ubiquitin-protein ligase BRE1 OS=Saccharomyces cerevisiae (strain ATCC 204508 / S288c) GN=BRE1 PE=1 SV=1	1	1	3	3	12	6.25453	2.34243746856076	23.981348923911	11.4048620480047	3.62477526493248e-06	1.1807744317956e-05	5.0887278727975	3.76565445492361e-12	4.1785244137676e-13	6.18902476507387e-12	WT - Control	limma	3.62477526493248e-06	1.1807744317956e-05	TRUE	enriched hit	6.25453
RPL1A|RPL1B	P0CX43|P0CX44	60S ribosomal protein L1-A OS=Saccharomyces cerevisiae (strain ATCC 204508 / S288c) GN=RPL1A PE=1 SV=1|60S ribosomal protein L1-B OS=Saccharomyces cerevisiae (strain ATCC 204508 / S288c) GN=RPL1B PE=1 SV=1	1	1	3	3	4	7.67413	3.89366999631915	24.1606497029163	11.3543462524639	3.74679536656354e-06	1.21530670223151e-05	5.05447691221152	4.68047822721473e-12	5.10983859537029e-13	6.18902476507387e-12	WT - Control	limma	3.74679536656354e-06	1.21530670223151e-05	TRUE	enriched hit	7.67413
CAM1	P29547	Elongation factor 1-gamma 1 OS=Saccharomyces cerevisiae (strain ATCC 204508 / S288c) GN=CAM1 PE=1 SV=2	1	1	3	3	2	5.89286	2.29287216442103	21.0348900056828	11.3261853213601	3.81681120565587e-06	1.22112567619632e-05	5.0353149531572	5.28177501735172e-12	5.70577501411093e-13	6.18902476507387e-12	WT - Control	limma	3.81681120565587e-06	1.22112567619632e-05	TRUE	enriched hit	5.89286
RPT6	Q01939	26S protease regulatory subunit 8 homolog OS=Saccharomyces cerevisiae (strain ATCC 204508 / S288c) GN=RPT6 PE=1 SV=4	1	1	3	3	4	5.99406	2.19546014034909	22.0467391807033	11.3165953265553	3.84098819742578e-06	1.22112567619632e-05	5.02877831026158	5.50315348846198e-12	5.9220415357772e-13	6.18902476507387e-12	WT - Control	limma	3.84098819742578e-06	1.22112567619632e-05	TRUE	enriched hit	5.99406
RRN5	Q02983	RNA polymerase I-specific transcription initiation factor RRN5 OS=Saccharomyces cerevisiae (strain ATCC 204508 / S288c) GN=RRN5 PE=1 SV=1	1	1	3	3	2	6.22381	2.56695841901393	21.087584011601	11.3106139389451	3.85615451320239e-06	1.22112567619632e-05	5.02469845035557	5.64592816942877e-12	6.06063839521069e-13	6.18902476507387e-12	WT - Control	limma	3.85615451320239e-06	1.22112567619632e-05	TRUE	enriched hit	6.22381
LAP3	Q01532|Q01532-2	Cysteine proteinase 1, mitochondrial OS=Saccharomyces cerevisiae (strain ATCC 204508 / S288c) GN=LAP3 PE=1 SV=3|Isoform Cytoplasmic of Cysteine proteinase 1, mitochondrial OS=Saccharomyces cerevisiae (strain ATCC 204508 / S288c) GN=LAP3	1	1	3	3	3	5.99191	2.59280364596959	21.3395524947548	11.3097618087318	3.8583206161038e-06	1.22112567619632e-05	5.02411703835551	5.6665783176868e-12	6.080627486187e-13	6.18902476507387e-12	WT - Control	limma	3.8583206161038e-06	1.22112567619632e-05	TRUE	enriched hit	5.99191
MRPS35	P53292	37S ribosomal protein S35, mitochondrial OS=Saccharomyces cerevisiae (strain ATCC 204508 / S288c) GN=MRPS35 PE=1 SV=1	1	1	3	3	2	5.71274	2.07422001613921	20.1749793752091	11.3079562216912	3.86291489827601e-06	1.22112567619632e-05	5.02288493011349	5.71054314946196e-12	6.12313726446672e-13	6.18902476507387e-12	WT - Control	limma	3.86291489827601e-06	1.22112567619632e-05	TRUE	enriched hit	5.71274
GLO3	P38682	ADP-ribosylation factor GTPase-activating protein GLO3 OS=Saccharomyces cerevisiae (strain ATCC 204508 / S288c) GN=GLO3 PE=1 SV=1	1	1	3	3	2	6.06857	2.73492641037208	20.2278721672827	11.3070574767009	3.86520402217447e-06	1.22112567619632e-05	5.02227156334264	5.73252556534953e-12	6.14436787831203e-13	6.18902476507387e-12	WT - Control	limma	3.86520402217447e-06	1.22112567619632e-05	TRUE	enriched hit	6.06857
RTT106	P40161	Histone chaperone RTT106 OS=Saccharomyces cerevisiae (strain ATCC 204508 / S288c) GN=RTT106 PE=1 SV=1	1	1	3	3	8	7.06473	5.87888192102218	23.0339777843214	11.3022965550861	3.87735557263916e-06	1.22112567619632e-05	5.01902154048392	5.85043125056472e-12	6.25796585837475e-13	6.18902476507387e-12	WT - Control	limma	3.87735557263916e-06	1.22112567619632e-05	TRUE	enriched hit	7.06473
RPL9B	P51401	60S ribosomal protein L9-B OS=Saccharomyces cerevisiae (strain ATCC 204508 / S288c) GN=RPL9B PE=1 SV=1	1	1	3	3	7	7.3492	2.78793207410726	23.8830193410292	11.2958450891286	3.89389033434638e-06	1.22126560486318e-05	5.01461523129106	6.01407812439447e-12	6.41486879746472e-13	6.18902476507387e-12	WT - Control	limma	3.89389033434638e-06	1.22126560486318e-05	TRUE	enriched hit	7.3492
HOS3	Q02959	Histone deacetylase HOS3 OS=Saccharomyces cerevisiae (strain ATCC 204508 / S288c) GN=HOS3 PE=1 SV=1	1	1	3	3	3	5.95809	2.51331961994629	21.7565479979189	11.2839740546547	3.92452196564582e-06	1.22258320316018e-05	5.00650063921297	6.32693897273384e-12	6.7123863372921e-13	6.18902476507387e-12	WT - Control	limma	3.92452196564582e-06	1.22258320316018e-05	TRUE	enriched hit	5.95809
WTM1	Q12363	Transcriptional modulator WTM1 OS=Saccharomyces cerevisiae (strain ATCC 204508 / S288c) GN=WTM1 PE=1 SV=1	1	1	3	3	2	6.21959	2.04549776338964	21.4272421621773	11.2817437648465	3.93030700357158e-06	1.22258320316018e-05	5.00497511974964	6.38755714987838e-12	6.76966300808059e-13	8.65692983844365e-12	WT - Control	limma	3.93030700357158e-06	1.22258320316018e-05	TRUE	enriched hit	6.21959
SPT15	P13393	TATA-box-binding protein OS=Saccharomyces cerevisiae (strain ATCC 204508 / S288c) GN=SPT15 PE=1 SV=3	1	1	3	3	4	6.90122	3.27223004346347	22.3717112729005	11.267487698921	3.96751157181667e-06	1.22911889102402e-05	4.99521664938822	6.78812561716313e-12	7.15908589358555e-13	8.65692983844365e-12	WT - Control	limma	3.96751157181667e-06	1.22911889102402e-05	TRUE	enriched hit	6.90122
UME6	P39001	Transcriptional regulatory protein UME6 OS=Saccharomyces cerevisiae (strain ATCC 204508 / S288c) GN=UME6 PE=1 SV=2	1	1	3	3	2	6.10266	3.23123823361672	19.872138940926	11.2397329096217	1.14023154430263e-05	2.44453563744994e-05	4.07925035402775	7.64011076626048e-12	7.97485577653974e-13	8.65692983844365e-12	WT - Control	limma	1.14023154430263e-05	2.44453563744994e-05	TRUE	enriched hit	6.10266
RPT4	P53549	26S protease subunit RPT4 OS=Saccharomyces cerevisiae (strain ATCC 204508 / S288c) GN=RPT4 PE=1 SV=4	1	1	3	3	2	6.23005	2.26856663646513	22.339992523152	11.223171516966	4.08570823236171e-06	1.24988378573601e-05	4.96480062635145	8.19744272462231e-12	8.49948967339806e-13	8.65692983844365e-12	WT - Control	limma	4.08570823236171e-06	1.24988378573601e-05	TRUE	enriched hit	6.23005
VPS1	P21576	Vacuolar protein sorting-associated protein 1 OS=Saccharomyces cerevisiae (strain ATCC 204508 / S288c) GN=VPS1 PE=1 SV=2	1	1	3	3	15	6.78705	2.53599485665372	24.6333299236148	11.2193672384251	4.09603714634574e-06	1.24988378573601e-05	4.96218386441238	8.33089153218225e-12	8.62407152599819e-13	8.65692983844365e-12	WT - Control	limma	4.09603714634574e-06	1.24988378573601e-05	TRUE	enriched hit	6.78705
TAL1	P15019	Transaldolase OS=Saccharomyces cerevisiae (strain ATCC 204508 / S288c) GN=TAL1 PE=1 SV=4	1	1	3	3	4	6.16432	2.43335383203025	22.7872083599597	11.217926687058	4.09995598830043e-06	1.24988378573601e-05	4.96119274836411	8.38196179131501e-12	8.67164330777697e-13	8.65692983844365e-12	WT - Control	limma	4.09995598830043e-06	1.24988378573601e-05	TRUE	enriched hit	6.16432
SKO1	Q02100	CRE-binding bZIP protein SKO1 OS=Saccharomyces cerevisiae (strain ATCC 204508 / S288c) GN=SKO1 PE=1 SV=1	1	1	3	3	6	6.56523	4.77195125037985	22.4690803011077	11.2177601665282	4.10040925755292e-06	1.24988378573601e-05	4.96107817191262	8.38795699564798e-12	8.67722401309308e-13	1.06748622017174e-11	WT - Control	limma	4.10040925755292e-06	1.24988378573601e-05	TRUE	enriched hit	6.56523
ACT1	P60010	Actin OS=Saccharomyces cerevisiae (strain ATCC 204508 / S288c) GN=ACT1 PE=1 SV=1	1	1	3	3	4	7.01936	2.32077769342144	23.0245706335388	11.204846274577	4.13573247164131e-06	1.2556083783903e-05	4.95218731035904	8.86046791492845e-12	9.12424966016874e-13	1.06748622017174e-11	WT - Control	limma	4.13573247164131e-06	1.2556083783903e-05	TRUE	enriched hit	7.01936
HHO1	P53551	Histone H1 OS=Saccharomyces cerevisiae (strain ATCC 204508 / S288c) GN=HHO1 PE=1 SV=1	1	1	3	3	6	7.28543	4.73040600764278	24.1250953462369	11.1957177465761	4.16090724895067e-06	1.25821856651536e-05	4.94589624501797	9.21018816768537e-12	9.45249198150478e-13	1.56752162333229e-11	WT - Control	limma	4.16090724895067e-06	1.25821856651536e-05	TRUE	enriched hit	7.28543
ADE6	P38972	Phosphoribosylformylglycinamidine synthase OS=Saccharomyces cerevisiae (strain ATCC 204508 / S288c) GN=ADE6 PE=1 SV=2	1	1	3	3	2	5.60782	2.29447997808018	20.0562565679355	11.1727151790804	4.22510873651516e-06	1.27256251230754e-05	4.93002039695888	1.01523234263823e-11	1.03555353379346e-12	1.56752162333229e-11	WT - Control	limma	4.22510873651516e-06	1.27256251230754e-05	TRUE	enriched hit	5.60782
EBP2	P36049	rRNA-processing protein EBP2 OS=Saccharomyces cerevisiae (strain ATCC 204508 / S288c) GN=EBP2 PE=1 SV=1	1	1	3	3	5	6.07885	2.78466705979446	22.0251224411477	11.1652714609501	4.24612162860733e-06	1.2738364885822e-05	4.924875762226	1.04769526387827e-11	1.06641352456506e-12	1.56752162333229e-11	WT - Control	limma	4.24612162860733e-06	1.2738364885822e-05	TRUE	enriched hit	6.07885
LAT1	P12695	Dihydrolipoyllysine-residue acetyltransferase component of pyruvate dehydrogenase complex, mitochondrial OS=Saccharomyces cerevisiae (strain ATCC 204508 / S288c) GN=LAT1 PE=1 SV=1	1	1	3	3	10	6.83723	2.52487518264947	24.8696238362272	11.1516657494984	4.28483242993663e-06	1.28038890327634e-05	4.91546328739092	1.10966791311284e-11	1.12496632051532e-12	1.56752162333229e-11	WT - Control	limma	4.28483242993663e-06	1.28038890327634e-05	TRUE	enriched hit	6.83723
PAT1	P25644	DNA topoisomerase 2-associated protein PAT1 OS=Saccharomyces cerevisiae (strain ATCC 204508 / S288c) GN=PAT1 PE=1 SV=4	1	1	3	3	3	6.04895	3.01660477336257	21.1854462923832	11.1316857523133	4.34239777845497e-06	1.29250192699895e-05	4.90161980712604	1.2072565169774e-11	1.21622413780956e-12	1.56752162333229e-11	WT - Control	limma	4.34239777845497e-06	1.29250192699895e-05	TRUE	enriched hit	6.04895
MIR1	P23641	Mitochondrial phosphate carrier protein OS=Saccharomyces cerevisiae (strain ATCC 204508 / S288c) GN=MIR1 PE=1 SV=1	1	1	3	3	4	6.19067	2.86637340608058	22.4525233879487	11.1181947876	4.38175707076848e-06	1.29607577060035e-05	4.8922580297491	1.27786670134356e-11	1.28154313369642e-12	1.56752162333229e-11	WT - Control	limma	4.38175707076848e-06	1.29607577060035e-05	TRUE	enriched hit	6.19067
TEF1	P02994	Elongation factor 1-alpha OS=Saccharomyces cerevisiae (strain ATCC 204508 / S288c) GN=TEF1 PE=1 SV=1	1	1	3	3	11	8.0807	2.14503248618524	26.596705406262	11.1158777817141	4.38855695710526e-06	1.29607577060035e-05	4.89064902662934	1.29039001706133e-11	1.29306644438088e-12	1.56752162333229e-11	WT - Control	limma	4.38855695710526e-06	1.29607577060035e-05	TRUE	enriched hit	8.0807
HTZ1	Q12692	Histone H2A.Z OS=Saccharomyces cerevisiae (strain ATCC 204508 / S288c) GN=HTZ1 PE=1 SV=3	1	1	3	3	3	6.6964	2.6333674819791	23.4870586595387	11.080608918017	4.49353591955487e-06	1.32168892821801e-05	4.86611495007314	1.49655843273422e-11	1.48015435731761e-12	1.56752162333229e-11	WT - Control	limma	4.49353591955487e-06	1.32168892821801e-05	TRUE	enriched hit	6.6964
LSM12	P38828	Protein LSM12 OS=Saccharomyces cerevisiae (strain ATCC 204508 / S288c) GN=LSM12 PE=1 SV=1	1	1	3	3	4	5.93313	2.3187677292823	22.2570404210278	11.0667495285689	4.53555623252411e-06	1.32168892821801e-05	4.85645219225266	1.58613122636098e-11	1.55992913898232e-12	1.56752162333229e-11	WT - Control	limma	4.53555623252411e-06	1.32168892821801e-05	TRUE	enriched hit	5.93313
APL2	P36000	AP-1 complex subunit beta-1 OS=Saccharomyces cerevisiae (strain ATCC 204508 / S288c) GN=APL2 PE=1 SV=1	1	1	3	3	2	5.57637	2.99285104697223	20.199736206395	11.0652404418925	4.54015814227068e-06	1.32168892821801e-05	4.85539931529102	1.59618984696408e-11	1.56883152385882e-12	1.56752162333229e-11	WT - Control	limma	4.54015814227068e-06	1.32168892821801e-05	TRUE	enriched hit	5.57637
MRPL24	P36525	54S ribosomal protein L24, mitochondrial OS=Saccharomyces cerevisiae (strain ATCC 204508 / S288c) GN=MRPL24 PE=1 SV=2	1	1	3	3	5	6.52052	2.50557886242139	22.1815344948514	11.0629259640182	4.54722622959409e-06	1.32168892821801e-05	4.85378424011867	1.61175517376932e-11	1.58258550860711e-12	1.56752162333229e-11	WT - Control	limma	4.54722622959409e-06	1.32168892821801e-05	TRUE	enriched hit	6.52052
EFT1	P32324	Elongation factor 2 OS=Saccharomyces cerevisiae (strain ATCC 204508 / S288c) GN=EFT1 PE=1 SV=1	1	1	3	3	18	7.3045	2.23854950853788	25.5173019415315	11.0480763713705	4.59286903524328e-06	1.32168892821801e-05	4.84341381033058	1.71513914182242e-11	1.6732623557307e-12	1.56752162333229e-11	WT - Control	limma	4.59286903524328e-06	1.32168892821801e-05	TRUE	enriched hit	7.3045
TMA19	P35691	Translationally-controlled tumor protein homolog OS=Saccharomyces cerevisiae (strain ATCC 204508 / S288c) GN=TMA19 PE=1 SV=1	1	1	3	3	2	5.73017	2.18243237176622	20.6237435796749	11.0424947311812	4.61015766863404e-06	1.32168892821801e-05	4.83951212864917	1.75566228222124e-11	1.70848718883215e-12	1.56752162333229e-11	WT - Control	limma	4.61015766863404e-06	1.32168892821801e-05	TRUE	enriched hit	5.73017
RSM24	Q03976	37S ribosomal protein S24, mitochondrial OS=Saccharomyces cerevisiae (strain ATCC 204508 / S288c) GN=RSM24 PE=1 SV=1	1	1	3	3	2	5.88403	3.44196506849338	21.1466779187579	11.04249313934	4.61016260960484e-06	1.32168892821801e-05	4.83951101563365	1.75568448668173e-11	1.70850644152764e-12	1.56752162333229e-11	WT - Control	limma	4.61016260960484e-06	1.32168892821801e-05	TRUE	enriched hit	5.88403
FOX2	Q02207	Peroxisomal hydratase-dehydrogenase-epimerase OS=Saccharomyces cerevisiae (strain ATCC 204508 / S288c) GN=FOX2 PE=2 SV=1	1	1	3	3	20	7.2502	3.8037491185005	25.1459420917302	11.0410667422642	4.61459243712482e-06	1.32168892821801e-05	4.83851361319263	1.76618719649468e-11	1.71760702021944e-12	2.39600640533549e-11	WT - Control	limma	4.61459243712482e-06	1.32168892821801e-05	TRUE	enriched hit	7.2502
PDA1	P16387	Pyruvate dehydrogenase E1 component subunit alpha, mitochondrial OS=Saccharomyces cerevisiae (strain ATCC 204508 / S288c) GN=PDA1 PE=1 SV=2	1	1	3	3	3	6.27457	2.66787442638659	21.907565266927	11.0269645063849	4.6586459036494e-06	1.3292903161165e-05	4.82864563553916	1.87341253621298e-11	1.8139884376439e-12	2.39600640533549e-11	WT - Control	limma	4.6586459036494e-06	1.3292903161165e-05	TRUE	enriched hit	6.27457
LOC1	P43586	60S ribosomal subunit assembly/export protein LOC1 OS=Saccharomyces cerevisiae (strain ATCC 204508 / S288c) GN=LOC1 PE=1 SV=1	1	1	3	3	3	6.71108	3.70623043273781	21.9011587357884	11.0059624182377	4.72512927537308e-06	1.34259176496212e-05	4.81392575552838	2.04503081135954e-11	1.96652423771562e-12	2.39600640533549e-11	WT - Control	limma	4.72512927537308e-06	1.34259176496212e-05	TRUE	enriched hit	6.71108
SES1	P07284	Serine--tRNA ligase, cytoplasmic OS=Saccharomyces cerevisiae (strain ATCC 204508 / S288c) GN=SES1 PE=1 SV=2	1	1	3	3	6	6.56839	3.16087537213774	23.3150204416958	10.9994949218666	4.74581599855837e-06	1.34259176496212e-05	4.8093870994203	2.10089723395868e-11	2.01572647045958e-12	2.39600640533549e-11	WT - Control	limma	4.74581599855837e-06	1.34259176496212e-05	TRUE	enriched hit	6.56839
HIR2	P32480	Protein HIR2 OS=Saccharomyces cerevisiae (strain ATCC 204508 / S288c) GN=HIR2 PE=1 SV=2	1	1	3	3	10	6.67783	3.67513234763083	23.7107722697798	10.9955981066259	4.75832918016879e-06	1.34259176496212e-05	4.80665114870617	2.13529194326156e-11	2.04590896904801e-12	4.01872540491624e-11	WT - Control	limma	4.75832918016879e-06	1.34259176496212e-05	TRUE	enriched hit	6.67783
NOC2	P39744	Nucleolar complex protein 2 OS=Saccharomyces cerevisiae (strain ATCC 204508 / S288c) GN=NOC2 PE=1 SV=2	1	1	3	3	2	6.1396	2.14802517784952	22.2065407804293	10.9676138887265	4.8492832222224e-06	1.36318739469141e-05	4.78697455001157	2.39894770714955e-11	2.28416973527673e-12	4.01872540491624e-11	WT - Control	limma	4.8492832222224e-06	1.36318739469141e-05	TRUE	enriched hit	6.1396
SAH1	P39954	Adenosylhomocysteinase OS=Saccharomyces cerevisiae (strain ATCC 204508 / S288c) GN=SAH1 PE=1 SV=1	1	1	3	3	2	6.00412	2.77762098842038	20.5072162289642	10.9609510499514	4.87122461109627e-06	1.36430239107825e-05	4.78228220290883	2.46627163136282e-11	2.34453276656977e-12	4.01872540491624e-11	WT - Control	limma	4.87122461109627e-06	1.36430239107825e-05	TRUE	enriched hit	6.00412
RPB5	P20434	DNA-directed RNA polymerases I, II, and III subunit RPABC1 OS=Saccharomyces cerevisiae (strain ATCC 204508 / S288c) GN=RPB5 PE=1 SV=1	1	1	3	3	2	6.01886	3.58633475218589	22.8633250151019	10.9323861534731	4.96656009076867e-06	1.38588937826964e-05	4.76213243593883	2.77646794444308e-11	2.62019098338765e-12	4.01872540491624e-11	WT - Control	limma	4.96656009076867e-06	1.38588937826964e-05	TRUE	enriched hit	6.01886
TSL1	P38427	Trehalose synthase complex regulatory subunit TSL1 OS=Saccharomyces cerevisiae (strain ATCC 204508 / S288c) GN=TSL1 PE=1 SV=1	1	1	3	3	4	5.91949	2.29747530846032	21.6216879722453	10.9133754032943	5.0311661106955e-06	1.3987747538527e-05	4.74869267860987	3.00377500650484e-11	2.81965295092141e-12	4.01872540491624e-11	WT - Control	limma	5.0311661106955e-06	1.3987747538527e-05	TRUE	enriched hit	5.91949
SEC61	P32915	Protein transport protein SEC61 OS=Saccharomyces cerevisiae (strain ATCC 204508 / S288c) GN=SEC61 PE=1 SV=1	1	1	3	3	4	6.12696	2.7328253484724	22.5501356710804	10.8969049437994	5.08790069292223e-06	1.40938562990072e-05	4.73702966643587	3.2153613105379e-11	3.00342589703671e-12	4.01872540491624e-11	WT - Control	limma	5.08790069292223e-06	1.40938562990072e-05	TRUE	enriched hit	6.12696
GDH2	P33327	NAD-specific glutamate dehydrogenase OS=Saccharomyces cerevisiae (strain ATCC 204508 / S288c) GN=GDH2 PE=1 SV=1	1	1	3	3	6	6.08513	2.32482333995375	22.9307913082585	10.8821667502957	5.13927611011491e-06	1.41456974560839e-05	4.72657821088705	3.41700001627032e-11	3.17688461350873e-12	4.01872540491624e-11	WT - Control	limma	5.13927611011491e-06	1.41456974560839e-05	TRUE	enriched hit	6.08513
APN1	P22936	DNA-(apurinic or apyrimidinic site) lyase 1 OS=Saccharomyces cerevisiae (strain ATCC 204508 / S288c) GN=APN1 PE=1 SV=4	1	1	3	3	5	5.96491	2.69710582834904	22.0638105967768	10.8808512366143	5.1438899840305e-06	1.41456974560839e-05	4.72564463242891	3.43558514970255e-11	3.19279096372093e-12	4.01872540491624e-11	WT - Control	limma	5.1438899840305e-06	1.41456974560839e-05	TRUE	enriched hit	5.96491
EDE1	P34216	EH domain-containing and endocytosis protein 1 OS=Saccharomyces cerevisiae (strain ATCC 204508 / S288c) GN=EDE1 PE=1 SV=2	1	1	3	3	2	5.74277	2.50420076013681	20.7292049606474	10.8627396135769	5.20788629194691e-06	1.42019232764925e-05	4.71277980644535	3.70179442654717e-11	3.41913861513302e-12	4.01872540491624e-11	WT - Control	limma	5.20788629194691e-06	1.42019232764925e-05	TRUE	enriched hit	5.74277
RPL5	P26321	60S ribosomal protein L5 OS=Saccharomyces cerevisiae (strain ATCC 204508 / S288c) GN=RPL5 PE=1 SV=4	1	1	3	3	6	7.47032	2.05800166186457	23.3757996826736	10.8570715850656	5.22809670124626e-06	1.42019232764925e-05	4.70874932087888	3.78916897858517e-11	3.49282735795011e-12	4.01872540491624e-11	WT - Control	limma	5.22809670124626e-06	1.42019232764925e-05	TRUE	enriched hit	7.47032
XDJ1	P39102	DnaJ protein homolog XDJ1 OS=Saccharomyces cerevisiae (strain ATCC 204508 / S288c) GN=XDJ1 PE=1 SV=2	1	1	3	3	5	6.11724	2.23957636027301	23.2077258282275	10.8547829208569	5.23628223543316e-06	1.42019232764925e-05	4.7071212709992	3.82500697782007e-11	3.52296656485742e-12	4.01872540491624e-11	WT - Control	limma	5.23628223543316e-06	1.42019232764925e-05	TRUE	enriched hit	6.11724
PET9	P18239	ADP,ATP carrier protein 2 OS=Saccharomyces cerevisiae (strain ATCC 204508 / S288c) GN=PET9 PE=1 SV=2	1	1	3	3	3	7.19958	2.51607701018296	22.8998253284881	10.8539733396579	5.23918118236878e-06	1.42019232764925e-05	4.70654528959114	3.83777454260326e-11	3.53369193316595e-12	1.8333684256479e-10	WT - Control	limma	5.23918118236878e-06	1.42019232764925e-05	TRUE	enriched hit	7.19958
PHO2	P07269	Regulatory protein PHO2 OS=Saccharomyces cerevisiae (strain ATCC 204508 / S288c) GN=PHO2 PE=1 SV=1	1	1	3	3	3	5.68498	2.72139480845174	20.6416178395173	10.7782409987727	5.51848140175801e-06	1.49057914019015e-05	4.65247303913793	5.23525667261993e-11	4.78684921274383e-12	1.8333684256479e-10	WT - Control	limma	5.51848140175801e-06	1.49057914019015e-05	TRUE	enriched hit	5.68498
TOP2	P06786	DNA topoisomerase 2 OS=Saccharomyces cerevisiae (strain ATCC 204508 / S288c) GN=TOP2 PE=1 SV=2	1	1	3	3	16	6.94653	3.02512427875265	24.832647209465	10.7471442618443	5.63796248260699e-06	1.51745160436124e-05	4.63015962729779	5.94362337125176e-11	5.41541164333857e-12	1.8333684256479e-10	WT - Control	limma	5.63796248260699e-06	1.51745160436124e-05	TRUE	enriched hit	6.94653
RPL25	P04456	60S ribosomal protein L25 OS=Saccharomyces cerevisiae (strain ATCC 204508 / S288c) GN=RPL25 PE=1 SV=4	1	1	3	3	7	7.89285	2.3067261584941	24.5448500475549	10.7120642917571	5.77623738136025e-06	1.54917461924114e-05	4.60491024259965	6.85551615475788e-11	6.21808487735444e-12	1.8333684256479e-10	WT - Control	limma	5.77623738136025e-06	1.54917461924114e-05	TRUE	enriched hit	7.89285
FRS2	P15625	Phenylalanine--tRNA ligase alpha subunit OS=Saccharomyces cerevisiae (strain ATCC 204508 / S288c) GN=FRS2 PE=1 SV=3	1	1	3	3	4	5.86074	2.78313423368527	22.1603879608321	10.6924904565782	5.85503931928565e-06	1.55972565149793e-05	4.5907856509806	7.42239603113148e-11	6.7134279076891e-12	1.8333684256479e-10	WT - Control	limma	5.85503931928565e-06	1.55972565149793e-05	TRUE	enriched hit	5.86074
SPS19	P32573	Peroxisomal 2,4-dienoyl-CoA reductase SPS19 OS=Saccharomyces cerevisiae (strain ATCC 204508 / S288c) GN=SPS19 PE=1 SV=4	1	1	3	3	2	5.91792	2.91739154534999	20.7470342769091	10.6920867165505	5.85667734752187e-06	1.55972565149793e-05	4.59049403771355	7.43456407548138e-11	6.72403004561053e-12	1.8333684256479e-10	WT - Control	limma	5.85667734752187e-06	1.55972565149793e-05	TRUE	enriched hit	5.91792
YAT1	P80235	Putative mitochondrial carnitine O-acetyltransferase OS=Saccharomyces cerevisiae (strain ATCC 204508 / S288c) GN=YAT1 PE=1 SV=2	1	1	3	3	5	6.62087	3.10163555357318	23.2782318252117	10.6717145307538	5.93999992824562e-06	1.57638459634211e-05	4.57576531100817	8.07423017334941e-11	7.27959090465809e-12	2.40376103113147e-10	WT - Control	limma	5.93999992824562e-06	1.57638459634211e-05	TRUE	enriched hit	6.62087
YGL108C	P53139	Uncharacterized protein YGL108C OS=Saccharomyces cerevisiae (strain ATCC 204508 / S288c) GN=YGL108C PE=1 SV=1	1	1	3	3	2	5.94007	2.45119994204665	21.5409788877939	10.6448666673193	6.05184210754329e-06	1.60046974202974e-05	4.55631183041247	8.99997854020285e-11	8.08615323063902e-12	2.49627842538672e-10	WT - Control	limma	6.05184210754329e-06	1.60046974202974e-05	TRUE	enriched hit	5.94007
AMS1	P22855	Alpha-mannosidase OS=Saccharomyces cerevisiae (strain ATCC 204508 / S288c) GN=AMS1 PE=1 SV=2	1	1	3	3	2	5.76688	2.09089558570284	21.4600162643138	10.5692204776474	6.37985436354226e-06	1.68135745205853e-05	4.50123572129651	1.22025944904181e-10	1.08386511342814e-11	2.49627842538672e-10	WT - Control	limma	6.37985436354226e-06	1.68135745205853e-05	TRUE	enriched hit	5.76688
HSV2	P50079	SVP1-like protein 2 OS=Saccharomyces cerevisiae (strain ATCC 204508 / S288c) GN=HSV2 PE=1 SV=1	1	1	3	3	4	6.14961	2.0681373310545	22.3995577476311	10.5594299429177	6.42374338114448e-06	1.68706616826597e-05	4.49407881660753	1.26910482123321e-10	1.12529502137186e-11	2.49627842538672e-10	WT - Control	limma	6.42374338114448e-06	1.68706616826597e-05	TRUE	enriched hit	6.14961
MCM3	P24279	DNA replication licensing factor MCM3 OS=Saccharomyces cerevisiae (strain ATCC 204508 / S288c) GN=MCM3 PE=1 SV=1	1	1	3	3	2	5.78078	2.61616282737864	20.5603224140736	10.5215863051342	6.59659507284782e-06	1.72648815872121e-05	4.46635289804675	1.47652778892393e-10	1.29963829895506e-11	2.49627842538672e-10	WT - Control	limma	6.59659507284782e-06	1.72648815872121e-05	TRUE	enriched hit	5.78078
TIF35	Q04067	Eukaryotic translation initiation factor 3 subunit G OS=Saccharomyces cerevisiae (strain ATCC 204508 / S288c) GN=TIF35 PE=1 SV=1	1	1	3	3	3	6.28815	2.16913250476361	21.9620224454323	10.5120094040688	6.64115900381488e-06	1.7321785855311e-05	4.45932074332406	1.53406398695211e-10	1.34754776298551e-11	2.49627842538672e-10	WT - Control	limma	6.64115900381488e-06	1.7321785855311e-05	TRUE	enriched hit	6.28815
CFT2	Q12102	Cleavage factor two protein 2 OS=Saccharomyces cerevisiae (strain ATCC 204508 / S288c) GN=CFT2 PE=1 SV=1	1	1	3	3	2	5.47213	1.90117777919124	20.5558851905497	10.4954689336916	6.71892206818237e-06	1.74618740536225e-05	4.44716038397774	1.63863589364155e-10	1.43412820868612e-11	2.49627842538672e-10	WT - Control	limma	6.71892206818237e-06	1.74618740536225e-05	TRUE	enriched hit	5.47213
NGG1	P32494	Chromatin-remodeling complexes subunit NGG1 OS=Saccharomyces cerevisiae (strain ATCC 204508 / S288c) GN=NGG1 PE=1 SV=1	1	1	3	3	3	5.72702	2.60937936076158	21.2520232255466	10.4864959275678	6.76153361067029e-06	1.74618740536225e-05	4.44055558628811	1.69824598827972e-10	1.48319896193722e-11	2.49627842538672e-10	WT - Control	limma	6.76153361067029e-06	1.74618740536225e-05	TRUE	enriched hit	5.72702
HSP104	P31539	Heat shock protein 104 OS=Saccharomyces cerevisiae (strain ATCC 204508 / S288c) GN=HSP104 PE=1 SV=2	1	1	3	3	9	6.24771	2.05796324402072	22.77707896081	10.4860019993896	6.76388797333993e-06	1.74618740536225e-05	4.44019185596995	1.70158998002989e-10	1.48594565799227e-11	2.49627842538672e-10	WT - Control	limma	6.76388797333993e-06	1.74618740536225e-05	TRUE	enriched hit	6.24771
POL30	P15873	Proliferating cell nuclear antigen OS=Saccharomyces cerevisiae (strain ATCC 204508 / S288c) GN=POL30 PE=1 SV=1	1	1	3	3	2	5.82849	2.28659057810216	20.8946625041967	10.4604452296651	6.88696819356093e-06	1.7719352064111e-05	4.4213485828159	1.88357329733435e-10	1.63446058093319e-11	2.49627842538672e-10	WT - Control	limma	6.88696819356093e-06	1.7719352064111e-05	TRUE	enriched hit	5.82849
HTB1	P02293	Histone H2B.1 OS=Saccharomyces cerevisiae (strain ATCC 204508 / S288c) GN=HTB1 PE=1 SV=2	1	1	3	3	2	6.85399	5.22019581279143	24.1294017437612	10.4555176216519	6.91098643391343e-06	1.7721076700474e-05	4.41771016715024	1.92078575267374e-10	1.66459822765696e-11	2.49627842538672e-10	WT - Control	limma	6.91098643391343e-06	1.7721076700474e-05	TRUE	enriched hit	6.85399
HHF1	P02309	Histone H4 OS=Saccharomyces cerevisiae (strain ATCC 204508 / S288c) GN=HHF1 PE=1 SV=2	1	1	3	3	8	7.93441	3.62414185970637	25.9667294770349	10.4326755592965	7.02355499107956e-06	1.78986936503998e-05	4.40082201267737	2.10287787183461e-10	1.81095537395748e-11	2.49627842538672e-10	WT - Control	limma	7.02355499107956e-06	1.78986936503998e-05	TRUE	enriched hit	7.93441
SEG1	Q04279	Eisosome protein SEG1 OS=Saccharomyces cerevisiae (strain ATCC 204508 / S288c) GN=SEG1 PE=1 SV=1	1	1	3	3	2	6.12817	2.30965023324559	21.5819799039957	10.4318988567688	7.02741858737699e-06	1.78986936503998e-05	4.40024711959501	2.10935713340632e-10	1.81612923101768e-11	2.49627842538672e-10	WT - Control	limma	7.02741858737699e-06	1.78986936503998e-05	TRUE	enriched hit	6.12817
BDP1	P46678	Transcription factor TFIIIB component B'' OS=Saccharomyces cerevisiae (strain ATCC 204508 / S288c) GN=BDP1 PE=1 SV=1	1	1	3	3	12	7.40508	4.52584943713085	24.1458323726693	10.4195875084387	7.08897836307852e-06	1.79950989216609e-05	4.39112895897181	2.21470397576695e-10	1.89992811253196e-11	2.49627842538672e-10	WT - Control	limma	7.08897836307852e-06	1.79950989216609e-05	TRUE	enriched hit	7.40508
ERG20	P08524	Farnesyl pyrophosphate synthase OS=Saccharomyces cerevisiae (strain ATCC 204508 / S288c) GN=ERG20 PE=1 SV=2	1	1	3	3	2	6.05916	2.36024870108926	20.3816943779499	10.4128321088622	7.12301328451098e-06	1.80212236098128e-05	4.38612118189271	2.2746737826651e-10	1.94736105598908e-11	2.49627842538672e-10	WT - Control	limma	7.12301328451098e-06	1.80212236098128e-05	TRUE	enriched hit	6.05916
DBP5	P20449	ATP-dependent RNA helicase DBP5 OS=Saccharomyces cerevisiae (strain ATCC 204508 / S288c) GN=DBP5 PE=1 SV=2	1	1	3	3	5	6.23072	3.80927060589936	22.7382184115679	10.4020594301221	7.17766694380478e-06	1.80991668117868e-05	4.37812875772957	2.3736035359434e-10	2.02518428307172e-11	2.49627842538672e-10	WT - Control	limma	7.17766694380478e-06	1.80991668117868e-05	TRUE	enriched hit	6.23072
GRS1	P38088-2	Isoform Cytoplasmic of Glycine--tRNA ligase 1, mitochondrial OS=Saccharomyces cerevisiae (strain ATCC 204508 / S288c) GN=GRS1	1	1	3	3	11	6.53678	2.13791483740026	24.028476383252	10.393041397284	7.22377963379361e-06	1.81390080606731e-05	4.37143185116572	2.4596391590137e-10	2.09243770681498e-11	2.49627842538672e-10	WT - Control	limma	7.22377963379361e-06	1.81390080606731e-05	TRUE	enriched hit	6.53678
BBC1	P47068	Myosin tail region-interacting protein MTI1 OS=Saccharomyces cerevisiae (strain ATCC 204508 / S288c) GN=BBC1 PE=1 SV=2	1	1	3	3	6	6.46664	2.52490170923585	23.2574677048962	10.3896388784053	7.24126408746237e-06	1.81390080606731e-05	4.36890360780565	2.49288589770913e-10	2.11832091621208e-11	2.49627842538672e-10	WT - Control	limma	7.24126408746237e-06	1.81390080606731e-05	TRUE	enriched hit	6.46664
EAF3	Q12432	Chromatin modification-related protein EAF3 OS=Saccharomyces cerevisiae (strain ATCC 204508 / S288c) GN=EAF3 PE=1 SV=1	1	1	3	3	5	6.12645	2.38387928818209	22.8217480003266	10.3819052119499	7.2811813354161e-06	1.81790020841474e-05	4.36315406508161	2.57009524773366e-10	2.17820442660728e-11	2.49627842538672e-10	WT - Control	limma	7.2811813354161e-06	1.81790020841474e-05	TRUE	enriched hit	6.12645
RSF1	Q05043	Respiration factor 1 OS=Saccharomyces cerevisiae (strain ATCC 204508 / S288c) GN=RSF1 PE=1 SV=1	1	1	3	3	2	5.86691	3.77935238605187	21.5648530729792	10.3643239288166	7.37284635611538e-06	1.83017757807671e-05	4.350067656067	2.75441225383588e-10	2.31989911336436e-11	2.49627842538672e-10	WT - Control	limma	7.37284635611538e-06	1.83017757807671e-05	TRUE	enriched hit	5.86691
PDC1	P06169	Pyruvate decarboxylase isozyme 1 OS=Saccharomyces cerevisiae (strain ATCC 204508 / S288c) GN=PDC1 PE=1 SV=7	1	1	3	3	7	7.02218	2.69915147302997	25.0777177361156	10.3632320655406	7.37858154007211e-06	1.83017757807671e-05	4.34925422013609	2.76627387663098e-10	2.32895746615727e-11	2.49627842538672e-10	WT - Control	limma	7.37858154007211e-06	1.83017757807671e-05	TRUE	enriched hit	7.02218
RAD16	P31244	DNA repair protein RAD16 OS=Saccharomyces cerevisiae (strain ATCC 204508 / S288c) GN=RAD16 PE=1 SV=1	1	1	3	3	4	5.70823	2.35238926540208	22.0704677141303	10.3370216920294	7.51776513916774e-06	1.8552115061403e-05	4.32970218058732	3.06650038695011e-10	2.55584205139772e-11	2.49627842538672e-10	WT - Control	limma	7.51776513916774e-06	1.8552115061403e-05	TRUE	enriched hit	5.70823
SPB4	P25808	ATP-dependent rRNA helicase SPB4 OS=Saccharomyces cerevisiae (strain ATCC 204508 / S288c) GN=SPB4 PE=1 SV=1	1	1	3	3	2	5.49925	2.50208217264504	20.1445126275687	10.333775827155	7.53520498721358e-06	1.8552115061403e-05	4.3272774828405	3.10582448648233e-10	2.58522324944868e-11	2.49627842538672e-10	WT - Control	limma	7.53520498721358e-06	1.8552115061403e-05	TRUE	enriched hit	5.49925
MRPS9	P38120	37S ribosomal protein S9, mitochondrial OS=Saccharomyces cerevisiae (strain ATCC 204508 / S288c) GN=MRPS9 PE=1 SV=1	1	1	3	3	3	6.38743	2.66203729088154	22.8402746915543	10.3222560183746	7.59746668651934e-06	1.8552115061403e-05	4.31866600561642	3.24940740981106e-10	2.69185077528829e-11	2.49627842538672e-10	WT - Control	limma	7.59746668651934e-06	1.8552115061403e-05	TRUE	enriched hit	6.38743
RTS2	P40962	Zinc finger protein RTS2 OS=Saccharomyces cerevisiae (strain ATCC 204508 / S288c) GN=RTS2 PE=1 SV=1	1	1	3	3	2	5.68878	2.50629143228207	20.6267974920113	10.3167553129213	7.62739952088068e-06	1.8552115061403e-05	4.31455069445661	3.32023297744399e-10	2.74407388183703e-11	2.49627842538672e-10	WT - Control	limma	7.62739952088068e-06	1.8552115061403e-05	TRUE	enriched hit	5.68878
OSM1	P21375	Fumarate reductase 2 OS=Saccharomyces cerevisiae (strain ATCC 204508 / S288c) GN=OSM1 PE=1 SV=3	1	1	3	3	2	5.61045	2.18898553309919	20.5489019932316	10.3107135847849	7.66042855524321e-06	1.8552115061403e-05	4.31002813577829	3.39976491403604e-10	2.80242545424643e-11	2.49627842538672e-10	WT - Control	limma	7.66042855524321e-06	1.8552115061403e-05	TRUE	enriched hit	5.61045
TMA7	Q3E764	Translation machinery-associated protein 7 OS=Saccharomyces cerevisiae (strain ATCC 204508 / S288c) GN=TMA7 PE=1 SV=1	1	1	3	3	2	6.3567	2.32697363076296	22.1828183970467	10.30792655872	7.67571863515711e-06	1.8552115061403e-05	4.3079410191746	3.43707506900159e-10	2.82969395538532e-11	2.49627842538672e-10	WT - Control	limma	7.67571863515711e-06	1.8552115061403e-05	TRUE	enriched hit	6.3567
OAF1	P39720	Oleate-activated transcription factor 1 OS=Saccharomyces cerevisiae (strain ATCC 204508 / S288c) GN=OAF1 PE=1 SV=3	1	1	3	3	3	6.14483	2.05173428140246	22.4932980860813	10.3060563866785	7.68599784796456e-06	1.8552115061403e-05	4.30654019505502	3.46233708370391e-10	2.84811888264416e-11	2.49627842538672e-10	WT - Control	limma	7.68599784796456e-06	1.8552115061403e-05	TRUE	enriched hit	6.14483
KAP95	Q06142	Importin subunit beta-1 OS=Saccharomyces cerevisiae (strain ATCC 204508 / S288c) GN=KAP95 PE=1 SV=1	1	1	3	3	4	6.38918	2.54093787708146	22.7560872994813	10.3036051069096	7.69949439307237e-06	1.8552115061403e-05	4.30470372283249	3.49572149005439e-10	2.87242089626545e-11	3.05211693393025e-10	WT - Control	limma	7.69949439307237e-06	1.8552115061403e-05	TRUE	enriched hit	6.38918
NUP145	P49687	Nucleoporin NUP145 OS=Saccharomyces cerevisiae (strain ATCC 204508 / S288c) GN=NUP145 PE=1 SV=1	1	1	3	3	2	5.88873	2.06514086727403	20.124071355643	10.2876385970332	7.788056281725e-06	1.87061225247762e-05	4.29273127926725	3.72099018264294e-10	3.03909206452808e-11	3.05211693393025e-10	WT - Control	limma	7.788056281725e-06	1.87061225247762e-05	TRUE	enriched hit	5.88873
YER079W	P40052	Uncharacterized protein YER079W OS=Saccharomyces cerevisiae (strain ATCC 204508 / S288c) GN=YER079W PE=1 SV=1	1	1	3	3	2	5.5752	1.91260982879941	20.5041659423908	10.2728771985026	7.87094870355577e-06	1.87905622531251e-05	4.28164625179802	3.94182686491718e-10	3.2005450192086e-11	3.05211693393025e-10	WT - Control	limma	7.87094870355577e-06	1.87905622531251e-05	TRUE	enriched hit	5.5752
MDG1	P53885	Signal transduction protein MDG1 OS=Saccharomyces cerevisiae (strain ATCC 204508 / S288c) GN=MDG1 PE=1 SV=1	1	1	3	3	3	6.34562	2.77436252336556	21.248383784354	10.2670301085066	7.90405551326832e-06	1.87905622531251e-05	4.27725107713287	4.03279631910891e-10	3.26650214151033e-11	3.05211693393025e-10	WT - Control	limma	7.90405551326832e-06	1.87905622531251e-05	TRUE	enriched hit	6.34562
CDC3	P32457	Cell division control protein 3 OS=Saccharomyces cerevisiae (strain ATCC 204508 / S288c) GN=CDC3 PE=1 SV=3	1	1	3	3	4	5.9803	2.54080064071303	21.5305182136828	10.2664819399312	7.90716727792351e-06	1.87905622531251e-05	4.276838900771	4.04142719290235e-10	3.27274339290917e-11	3.05211693393025e-10	WT - Control	limma	7.90716727792351e-06	1.87905622531251e-05	TRUE	enriched hit	5.9803
GAR1	P28007	H/ACA ribonucleoprotein complex subunit 1 OS=Saccharomyces cerevisiae (strain ATCC 204508 / S288c) GN=GAR1 PE=1 SV=1	1	1	3	3	2	6.53988	2.5374493768282	21.4682436989224	10.2638301954904	7.92223968511204e-06	1.87905622531251e-05	4.27484470878122	4.08344469349231e-10	3.30308675986416e-11	5.6718230845996e-10	WT - Control	limma	7.92223968511204e-06	1.87905622531251e-05	TRUE	enriched hit	6.53988
CDC12	P32468	Cell division control protein 12 OS=Saccharomyces cerevisiae (strain ATCC 204508 / S288c) GN=CDC12 PE=1 SV=1	1	1	3	3	5	6.44737	2.61860286665868	22.5346023136086	10.2126865116891	8.21931949393058e-06	1.93625824098068e-05	4.23628406867557	4.98242558322204e-10	3.97925194254844e-11	5.6718230845996e-10	WT - Control	limma	8.21931949393058e-06	1.93625824098068e-05	TRUE	enriched hit	6.44737
ERV29	P53337	ER-derived vesicles protein ERV29 OS=Saccharomyces cerevisiae (strain ATCC 204508 / S288c) GN=ERV29 PE=1 SV=1	1	1	3	3	2	5.65105	3.09892581784025	19.299062443091	10.2113364583544	8.22732866715468e-06	1.93625824098068e-05	4.23526361523602	5.0086002012506e-10	3.9986827108026e-11	5.6718230845996e-10	WT - Control	limma	8.22732866715468e-06	1.93625824098068e-05	TRUE	enriched hit	5.65105
IFM1	P25038	Translation initiation factor IF-2, mitochondrial OS=Saccharomyces cerevisiae (strain ATCC 204508 / S288c) GN=IFM1 PE=1 SV=2	1	1	3	3	4	5.87324	1.94464104997515	21.8517152030043	10.2092137025906	8.23993954989145e-06	1.93625824098068e-05	4.23365883892743	5.05002706319146e-10	4.02940675954848e-11	5.6718230845996e-10	WT - Control	limma	8.23993954989145e-06	1.93625824098068e-05	TRUE	enriched hit	5.87324
SMC2	P38989	Structural maintenance of chromosomes protein 2 OS=Saccharomyces cerevisiae (strain ATCC 204508 / S288c) GN=SMC2 PE=1 SV=1	1	1	3	3	7	6.01037	2.81132947582734	22.9576354600778	10.2017940147716	8.28418867287389e-06	1.94064790207138e-05	4.22804708576446	5.19746912175378e-10	4.13846657282641e-11	5.6718230845996e-10	WT - Control	limma	8.28418867287389e-06	1.94064790207138e-05	TRUE	enriched hit	6.01037
PMT1	P33775	Dolichyl-phosphate-mannose--protein mannosyltransferase 1 OS=Saccharomyces cerevisiae (strain ATCC 204508 / S288c) GN=PMT1 PE=1 SV=1	1	1	3	3	4	5.72754	2.22460220522487	21.3140090319096	10.1917760945799	8.34435534298702e-06	1.9460544972315e-05	4.22046387285571	5.40322675490756e-10	4.28990872490211e-11	5.6718230845996e-10	WT - Control	limma	8.34435534298702e-06	1.9460544972315e-05	TRUE	enriched hit	5.72754
YGR169C-A	Q3E772	Uncharacterized protein YGR169C-A OS=Saccharomyces cerevisiae (strain ATCC 204508 / S288c) GN=YGR169C-A PE=4 SV=1	1	1	3	3	4	6.23304	3.33480103470745	23.0440986857077	10.189424813613	8.35854764291791e-06	1.9460544972315e-05	4.21868298082643	5.45265832485597e-10	4.32616157354233e-11	5.6718230845996e-10	WT - Control	limma	8.35854764291791e-06	1.9460544972315e-05	TRUE	enriched hit	6.23304
TRA1	P38811	Transcription-associated protein 1 OS=Saccharomyces cerevisiae (strain ATCC 204508 / S288c) GN=TRA1 PE=1 SV=1	1	1	3	3	18	6.68343	3.2033453409129	24.1498297497286	10.1819619441155	8.40377260084496e-06	1.95060042937044e-05	4.21302784278024	5.61249713371126e-10	4.44304410316575e-11	8.12325673825614e-10	WT - Control	limma	8.40377260084496e-06	1.95060042937044e-05	TRUE	enriched hit	6.68343
RPL20A|RPL20B	P0CX23|P0CX24	60S ribosomal protein L20-A OS=Saccharomyces cerevisiae (strain ATCC 204508 / S288c) GN=RPL20A PE=1 SV=1|60S ribosomal protein L20-B OS=Saccharomyces cerevisiae (strain ATCC 204508 / S288c) GN=RPL20B PE=1 SV=1	1	1	3	3	7	7.16083	2.35849080787027	24.4892113079102	10.1618975957514	8.52672575172672e-06	1.97310513584164e-05	4.19780359734281	6.06523942181525e-10	4.78035891294891e-11	8.12325673825614e-10	WT - Control	limma	8.52672575172672e-06	1.97310513584164e-05	TRUE	enriched hit	7.16083
YDR341C	Q05506	Arginine--tRNA ligase, cytoplasmic OS=Saccharomyces cerevisiae (strain ATCC 204508 / S288c) GN=YDR341C PE=1 SV=1	1	1	3	3	3	5.62222	2.29241040824679	20.6608489024811	10.1409774348928	8.65707042597172e-06	1.99717825328648e-05	4.181898732179	6.57520704550052e-10	5.15677783762704e-11	8.12325673825614e-10	WT - Control	limma	8.65707042597172e-06	1.99717825328648e-05	TRUE	enriched hit	5.62222
RPL15A	P05748	60S ribosomal protein L15-A OS=Saccharomyces cerevisiae (strain ATCC 204508 / S288c) GN=RPL15A PE=1 SV=3	1	1	3	3	7	8.06572	3.98902748371035	25.0712877411167	10.1329415007843	8.70773022766894e-06	2.00277795236386e-05	4.17578079088905	6.78202161097374e-10	5.30837814932449e-11	8.12325673825614e-10	WT - Control	limma	8.70773022766894e-06	2.00277795236386e-05	TRUE	enriched hit	8.06572
CBF5	P33322	H/ACA ribonucleoprotein complex subunit 4 OS=Saccharomyces cerevisiae (strain ATCC 204508 / S288c) GN=CBF5 PE=1 SV=1	1	1	3	3	4	6.44731	3.70665211944714	22.2919504002852	10.118348370084	8.80057778138445e-06	2.01801768461353e-05	4.16465861340592	7.17393700000457e-10	5.59401093324502e-11	8.12325673825614e-10	WT - Control	limma	8.80057778138445e-06	2.01801768461353e-05	TRUE	enriched hit	6.44731
APE2	P32454	Aminopeptidase 2, mitochondrial OS=Saccharomyces cerevisiae (strain ATCC 204508 / S288c) GN=APE2 PE=1 SV=4	1	1	3	3	2	5.69641	2.84237361728421	20.6594291459971	10.1106308591051	8.85012710162376e-06	2.02326700907603e-05	4.15877038629437	7.39004191174786e-10	5.75059351852169e-11	8.12325673825614e-10	WT - Control	limma	8.85012710162376e-06	2.02326700907603e-05	TRUE	enriched hit	5.69641
NOP16	P40007	Nucleolar protein 16 OS=Saccharomyces cerevisiae (strain ATCC 204508 / S288c) GN=NOP16 PE=1 SV=1	1	1	3	3	2	6.03906	2.10924573086412	20.9601047341761	10.1052515291321	8.88484897168455e-06	2.02510521606864e-05	4.15466353347595	7.54441620287594e-10	5.86205172555632e-11	8.12325673825614e-10	WT - Control	limma	8.88484897168455e-06	2.02510521606864e-05	TRUE	enriched hit	6.03906
REP2	P03872	Partitioning protein REP2 OS=Saccharomyces cerevisiae (strain ATCC 204508 / S288c) GN=REP2 PE=1 SV=1	1	1	3	3	2	5.60068	2.67677253738902	19.8658672047466	10.0964961883698	8.94168822602141e-06	2.03195849208091e-05	4.14797471406766	7.80242537246068e-10	6.04760130601879e-11	9.25919616606517e-10	WT - Control	limma	8.94168822602141e-06	2.03195849208091e-05	TRUE	enriched hit	5.60068
SEC26	P41810	Coatomer subunit beta OS=Saccharomyces cerevisiae (strain ATCC 204508 / S288c) GN=SEC26 PE=1 SV=2	1	1	3	3	2	5.68248	1.95195701536768	20.1125002527302	10.0848493110769	9.01793060626553e-06	2.04316696422553e-05	4.13906810123724	8.15902012618608e-10	6.30517380707425e-11	1.61463993219178e-09	WT - Control	limma	9.01793060626553e-06	2.04316696422553e-05	TRUE	enriched hit	5.68248
MKT1	P40850	Protein MKT1 OS=Saccharomyces cerevisiae (strain ATCC 204508 / S288c) GN=MKT1 PE=1 SV=2	1	1	3	3	5	6.01777	2.19418548212445	21.9055677080347	10.0656790537476	9.1450108440578e-06	2.06579262816663e-05	4.12438641558651	8.78085826272468e-10	6.76558573411314e-11	2.02198667766745e-09	WT - Control	limma	9.1450108440578e-06	2.06579262816663e-05	TRUE	enriched hit	6.01777
ARE2	P53629	Sterol O-acyltransferase 2 OS=Saccharomyces cerevisiae (strain ATCC 204508 / S288c) GN=ARE2 PE=1 SV=1	1	1	3	3	2	5.83183	1.98118246292771	20.9443673998891	10.0265876642578	9.41040345838386e-06	2.11943508157666e-05	4.09436370804664	1.01954156228601e-09	7.81337539785603e-11	2.02198667766745e-09	WT - Control	limma	9.41040345838386e-06	2.11943508157666e-05	TRUE	enriched hit	5.83183
RFC3	P38629	Replication factor C subunit 3 OS=Saccharomyces cerevisiae (strain ATCC 204508 / S288c) GN=RFC3 PE=1 SV=1	1	1	3	3	3	5.51521	2.35312823602029	20.8433860207605	10.0120273353001	9.51144682381648e-06	2.13585447907595e-05	4.08315217320493	1.07771724877637e-09	8.24104053211453e-11	2.02198667766745e-09	WT - Control	limma	9.51144682381648e-06	2.13585447907595e-05	TRUE	enriched hit	5.51521
MRP20	P32387	54S ribosomal protein L41, mitochondrial OS=Saccharomyces cerevisiae (strain ATCC 204508 / S288c) GN=MRP20 PE=1 SV=1	1	1	3	3	3	6.12357	2.01339157651023	21.4772089303915	10.0002757331093	9.5938838840789e-06	2.14801117050616e-05	4.07409185495722	1.12701958876471e-09	8.60200489375202e-11	2.02198667766745e-09	WT - Control	limma	9.5938838840789e-06	2.14801117050616e-05	TRUE	enriched hit	6.12357
JIP5	Q06214	WD repeat-containing protein JIP5 OS=Saccharomyces cerevisiae (strain ATCC 204508 / S288c) GN=JIP5 PE=1 SV=2	1	1	3	3	3	5.95993	2.46243485500667	21.523257597575	9.98189789141986	9.72441057003034e-06	2.17083165372148e-05	4.05990212788627	1.20856058494212e-09	9.19606325583397e-11	2.02198667766745e-09	WT - Control	limma	9.72441057003034e-06	2.17083165372148e-05	TRUE	enriched hit	5.95993
TPS1	Q00764	Alpha,alpha-trehalose-phosphate synthase [UDP-forming] 56 kDa subunit OS=Saccharomyces cerevisiae (strain ATCC 204508 / S288c) GN=TPS1 PE=1 SV=2	1	1	3	3	3	6.35203	2.02976968336676	22.1273142681035	9.96936340996777	9.81457439743321e-06	2.18453430136417e-05	4.05020962539246	1.26744459372219e-09	9.6227945357598e-11	2.24180994747662e-09	WT - Control	limma	9.81457439743321e-06	2.18453430136417e-05	TRUE	enriched hit	6.35203
ERB1	Q04660	Ribosome biogenesis protein ERB1 OS=Saccharomyces cerevisiae (strain ATCC 204508 / S288c) GN=ERB1 PE=1 SV=1	1	1	3	3	5	6.03005	2.43538591760513	22.1103289626995	9.94457431050384	9.99565497798578e-06	2.2183339556407e-05	4.03100632082193	1.39224676232175e-09	1.05258386111495e-10	2.24180994747662e-09	WT - Control	limma	9.99565497798578e-06	2.2183339556407e-05	TRUE	enriched hit	6.03005
RPH1	P39956	DNA damage-responsive transcriptional repressor RPH1 OS=Saccharomyces cerevisiae (strain ATCC 204508 / S288c) GN=RPH1 PE=1 SV=1	1	1	3	3	2	5.79441	4.02404492391899	20.3342791561153	9.92893601055421	1.01118110903932e-05	2.23756985936106e-05	4.01886806265996	1.47705692121747e-09	1.11351826639309e-10	2.24180994747662e-09	WT - Control	limma	1.01118110903932e-05	2.23756985936106e-05	TRUE	enriched hit	5.79441
CRC1	Q12289	Mitochondrial carnitine carrier OS=Saccharomyces cerevisiae (strain ATCC 204508 / S288c) GN=CRC1 PE=1 SV=1	1	1	3	3	4	6.04716	1.828024833274	22.5962715308176	9.9093643461417	1.02593150422624e-05	2.26361049915035e-05	4.00365077964449	1.59031587898539e-09	1.19435261439554e-10	2.24180994747662e-09	WT - Control	limma	1.02593150422624e-05	2.26361049915035e-05	TRUE	enriched hit	6.04716
IPP1	P00817	Inorganic pyrophosphatase OS=Saccharomyces cerevisiae (strain ATCC 204508 / S288c) GN=IPP1 PE=1 SV=4	1	1	3	3	2	5.92746	1.85053391355328	21.0609637391116	9.89884071719034	1.03396211316995e-05	2.2747166489739e-05	3.995456515347	1.65466906842937e-09	1.24000960058767e-10	2.24180994747662e-09	WT - Control	limma	1.03396211316995e-05	2.2747166489739e-05	TRUE	enriched hit	5.92746
YTA7	P40340	Tat-binding homolog 7 OS=Saccharomyces cerevisiae (strain ATCC 204508 / S288c) GN=YTA7 PE=1 SV=2	1	1	3	3	32	7.9559	4.58552355960129	25.8194214677106	9.86708909832616	1.05862100744111e-05	2.31653684991791e-05	3.97068209146164	1.86459581108522e-09	1.38759134532268e-10	2.24180994747662e-09	WT - Control	limma	1.05862100744111e-05	2.31653684991791e-05	TRUE	enriched hit	7.9559
RPL16A	P26784	60S ribosomal protein L16-A OS=Saccharomyces cerevisiae (strain ATCC 204508 / S288c) GN=RPL16A PE=1 SV=3	1	1	3	3	6	7.52761	3.44933944140677	23.4283827386643	9.86651169403407	1.05907547683994e-05	2.31653684991791e-05	3.97023085831897	1.86864390627761e-09	1.39041700733487e-10	2.24180994747662e-09	WT - Control	limma	1.05907547683994e-05	2.31653684991791e-05	TRUE	enriched hit	7.52761
RPN1	P38764	26S proteasome regulatory subunit RPN1 OS=Saccharomyces cerevisiae (strain ATCC 204508 / S288c) GN=RPN1 PE=1 SV=3	1	1	3	3	4	5.72456	2.18048067240972	21.746853387326	9.85178441781485	1.07074124145259e-05	2.33532356971988e-05	3.95871311855806	1.97483940311827e-09	1.46427358210545e-10	2.24180994747662e-09	WT - Control	limma	1.07074124145259e-05	2.33532356971988e-05	TRUE	enriched hit	5.72456
SUC2	P00724|P00724-2	Invertase 2 OS=Saccharomyces cerevisiae (strain ATCC 204508 / S288c) GN=SUC2 PE=1 SV=1|Isoform Intracellular of Invertase 2 OS=Saccharomyces cerevisiae (strain ATCC 204508 / S288c) GN=SUC2	1	1	3	3	3	6.10598	2.79453088025172	21.4306257351415	9.83725158017754	1.08239400419506e-05	2.35397435296289e-05	3.94733122210037	2.08538719626006e-09	1.54060793788714e-10	2.24180994747662e-09	WT - Control	limma	1.08239400419506e-05	2.35397435296289e-05	TRUE	enriched hit	6.10598
CDC19	P00549	Pyruvate kinase 1 OS=Saccharomyces cerevisiae (strain ATCC 204508 / S288c) GN=CDC19 PE=1 SV=2	1	1	3	3	12	7.41103	1.79321585864172	24.6137057915907	9.83301712312023	1.08581591441072e-05	2.35466936867925e-05	3.94401182355863	2.11871631350391e-09	1.56351302931564e-10	2.24180994747662e-09	WT - Control	limma	1.08581591441072e-05	2.35466936867925e-05	TRUE	enriched hit	7.41103
SCY1	P53009	Protein kinase-like protein SCY1 OS=Saccharomyces cerevisiae (strain ATCC 204508 / S288c) GN=SCY1 PE=1 SV=1	1	1	3	3	4	5.69462	2.06346814601163	21.6417286339581	9.81538930105843	1.10019171508925e-05	2.37394299580248e-05	3.9301785903557	2.26312768525361e-09	1.66218033424648e-10	2.24180994747662e-09	WT - Control	limma	1.10019171508925e-05	2.37394299580248e-05	TRUE	enriched hit	5.69462
VAC8	P39968	Vacuolar protein 8 OS=Saccharomyces cerevisiae (strain ATCC 204508 / S288c) GN=VAC8 PE=1 SV=3	1	1	3	3	2	5.91338	2.11950483498687	21.5080166685456	9.81396399353445	1.10136334521404e-05	2.37394299580248e-05	3.92905905577615	2.27521423923349e-09	1.67039600107247e-10	2.24180994747662e-09	WT - Control	limma	1.10136334521404e-05	2.37394299580248e-05	TRUE	enriched hit	5.91338
ZTA1	P38230	Probable quinone oxidoreductase OS=Saccharomyces cerevisiae (strain ATCC 204508 / S288c) GN=ZTA1 PE=1 SV=1	1	1	3	3	5	6.44127	2.35697011085211	23.3780019906961	9.81065741110538	1.10408679514924e-05	2.37394299580248e-05	3.9264612382128	2.30349694874121e-09	1.68959538649768e-10	3.25454659507988e-09	WT - Control	limma	1.10408679514924e-05	2.37394299580248e-05	TRUE	enriched hit	6.44127
RPS23A|RPS23B	P0CX29|P0CX30	40S ribosomal protein S23-A OS=Saccharomyces cerevisiae (strain ATCC 204508 / S288c) GN=RPS23A PE=1 SV=1|40S ribosomal protein S23-B OS=Saccharomyces cerevisiae (strain ATCC 204508 / S288c) GN=RPS23B PE=1 SV=1	1	1	3	3	7	7.83702	3.46658229052306	25.1295492057196	9.76396478787578	1.14335988312876e-05	2.44453563744994e-05	3.88968737186339	2.74137623712534e-09	1.99112632905446e-10	3.25454659507988e-09	WT - Control	limma	1.14335988312876e-05	2.44453563744994e-05	TRUE	enriched hit	7.83702
YTM1	Q12024	Ribosome biogenesis protein YTM1 OS=Saccharomyces cerevisiae (strain ATCC 204508 / S288c) GN=YTM1 PE=1 SV=1	1	1	3	3	2	6.12499	2.60060693152825	21.5567275018693	9.75234647282307	1.15337304953635e-05	2.459017260107e-05	3.88051096041076	2.86234458357626e-09	2.07339101601338e-10	3.25454659507988e-09	WT - Control	limma	1.15337304953635e-05	2.459017260107e-05	TRUE	enriched hit	6.12499
HTA1|HTA2	P04911|P04912	Histone H2A.1 OS=Saccharomyces cerevisiae (strain ATCC 204508 / S288c) GN=HTA1 PE=1 SV=2|Histone H2A.2 OS=Saccharomyces cerevisiae (strain ATCC 204508 / S288c) GN=HTA2 PE=1 SV=2	1	1	3	3	4	7.63201	6.28914314408975	25.0475259409355	9.74083424220798	1.16339157835731e-05	2.47342915398654e-05	3.87140802855137	2.98732860670725e-09	2.15792257827876e-10	3.25454659507988e-09	WT - Control	limma	1.16339157835731e-05	2.47342915398654e-05	TRUE	enriched hit	7.63201
RPL4A	P10664	60S ribosomal protein L4-A OS=Saccharomyces cerevisiae (strain ATCC 204508 / S288c) GN=RPL4A PE=1 SV=4	1	1	3	3	10	8.14041	3.04717405364813	25.4412414377483	9.73641767248302	1.16726089190814e-05	2.47472351105663e-05	3.86791303877083	3.03667468948277e-09	2.1911682597536e-10	3.25454659507988e-09	WT - Control	limma	1.16726089190814e-05	2.47472351105663e-05	TRUE	enriched hit	8.14041
RNR4	P49723	Ribonucleoside-diphosphate reductase small chain 2 OS=Saccharomyces cerevisiae (strain ATCC 204508 / S288c) GN=RNR4 PE=1 SV=1	1	1	3	3	2	5.60883	1.91239947100145	20.6841608453984	9.72771502313971	1.1749273720474e-05	2.48403865009465e-05	3.8610218894917	3.13624237691101e-09	2.25802849734141e-10	3.25454659507988e-09	WT - Control	limma	1.1749273720474e-05	2.48403865009465e-05	TRUE	enriched hit	5.60883
PGI1	P12709	Glucose-6-phosphate isomerase OS=Saccharomyces cerevisiae (strain ATCC 204508 / S288c) GN=PGI1 PE=1 SV=3	1	1	3	3	6	6.69725	2.54257781894557	24.1431683592991	9.70512251459882	1.19509401320394e-05	2.51965654450498e-05	3.84310463496308	3.40979489088511e-09	2.44021336100452e-10	3.25454659507988e-09	WT - Control	limma	1.19509401320394e-05	2.51965654450498e-05	TRUE	enriched hit	6.69725
CHD1	P32657	Chromo domain-containing protein 1 OS=Saccharomyces cerevisiae (strain ATCC 204508 / S288c) GN=CHD1 PE=1 SV=1	1	1	3	3	13	6.65024	2.32933931383969	24.0688556196171	9.70077280803211	1.19902092726984e-05	2.52093319611581e-05	3.83965048456303	3.46506534576463e-09	2.47675742690387e-10	3.25454659507988e-09	WT - Control	limma	1.19902092726984e-05	2.52093319611581e-05	TRUE	enriched hit	6.65024
MSY1	P48527	Tyrosine--tRNA ligase, mitochondrial OS=Saccharomyces cerevisiae (strain ATCC 204508 / S288c) GN=MSY1 PE=1 SV=1	1	1	3	3	4	6.11151	2.89071931928574	22.3110573877465	9.68133323925919	1.21674813809768e-05	2.54486635504371e-05	3.82419525309783	3.72292330297341e-09	2.64608368248992e-10	3.25454659507988e-09	WT - Control	limma	1.21674813809768e-05	2.54486635504371e-05	TRUE	enriched hit	6.11151
PRE7	P23724	Proteasome subunit beta type-6 OS=Saccharomyces cerevisiae (strain ATCC 204508 / S288c) GN=PRE7 PE=1 SV=1	1	1	3	3	3	5.76271	1.72558129412914	21.6600537034179	9.67821009000219	1.2196234042546e-05	2.54486635504371e-05	3.82170947044846	3.76605568952471e-09	2.67422120144771e-10	3.25454659507988e-09	WT - Control	limma	1.2196234042546e-05	2.54486635504371e-05	TRUE	enriched hit	5.76271
GTT3	P39996	Glutathione transferase 3 OS=Saccharomyces cerevisiae (strain ATCC 204508 / S288c) GN=GTT3 PE=1 SV=1	1	1	3	3	2	5.62789	2.92121457937415	20.1250911502799	9.6735495352707	1.22392818607998e-05	2.54486635504371e-05	3.81799861324877	3.83132636727623e-09	2.71670012502866e-10	3.25454659507988e-09	WT - Control	limma	1.22392818607998e-05	2.54486635504371e-05	TRUE	enriched hit	5.62789
MSD1	P15179	Aspartate--tRNA ligase, mitochondrial OS=Saccharomyces cerevisiae (strain ATCC 204508 / S288c) GN=MSD1 PE=1 SV=1	1	1	3	3	4	5.80819	2.27263585343238	21.6765192577403	9.67203468660986	1.22533105091433e-05	2.54486635504371e-05	3.81679208424766	3.85277765246883e-09	2.73063450778738e-10	3.25454659507988e-09	WT - Control	limma	1.22533105091433e-05	2.54486635504371e-05	TRUE	enriched hit	5.80819
RIM1	P32445	Single-stranded DNA-binding protein RIM1, mitochondrial OS=Saccharomyces cerevisiae (strain ATCC 204508 / S288c) GN=RIM1 PE=1 SV=1	1	1	3	3	3	6.999	4.08508662040655	22.2646802918731	9.66991939557495	1.22729297905487e-05	2.54486635504371e-05	3.81510702106742	3.88292753505937e-09	2.75019735506158e-10	3.25454659507988e-09	WT - Control	limma	1.22729297905487e-05	2.54486635504371e-05	TRUE	enriched hit	6.999
VAS1	P07806|P07806-2	Valine--tRNA ligase, mitochondrial OS=Saccharomyces cerevisiae (strain ATCC 204508 / S288c) GN=VAS1 PE=1 SV=2|Isoform Cytoplasmic of Valine--tRNA ligase, mitochondrial OS=Saccharomyces cerevisiae (strain ATCC 204508 / S288c) GN=VAS1	1	1	3	3	7	6.18446	1.89052815098446	22.9613784925662	9.66644652765861	1.23052167628596e-05	2.54486635504371e-05	3.81233973721945	3.93292620692876e-09	2.78258262719499e-10	4.46682169998373e-09	WT - Control	limma	1.23052167628596e-05	2.54486635504371e-05	TRUE	enriched hit	6.18446
ADE17	P38009	Bifunctional purine biosynthesis protein ADE17 OS=Saccharomyces cerevisiae (strain ATCC 204508 / S288c) GN=ADE17 PE=1 SV=2	1	1	3	3	5	6.30496	2.33380266943633	22.8655539697672	9.62192062915736	1.2727693538258e-05	2.62030262830223e-05	3.77677621663615	4.63220994895153e-09	3.24143009127112e-10	4.46682169998373e-09	WT - Control	limma	1.2727693538258e-05	2.62030262830223e-05	TRUE	enriched hit	6.30496
POX1	P13711	Acyl-coenzyme A oxidase OS=Saccharomyces cerevisiae (strain ATCC 204508 / S288c) GN=POX1 PE=3 SV=2	1	1	3	3	11	6.90731	2.61089314152541	24.0313926393597	9.62074966999876	1.27390206830504e-05	2.62030262830223e-05	3.7758388460703	4.65214378131407e-09	3.25436270362465e-10	4.46682169998373e-09	WT - Control	limma	1.27390206830504e-05	2.62030262830223e-05	TRUE	enriched hit	6.90731
SPT16	P32558	FACT complex subunit SPT16 OS=Saccharomyces cerevisiae (strain ATCC 204508 / S288c) GN=SPT16 PE=1 SV=1	1	1	3	3	10	6.99573	2.75114497576256	23.2468321317923	9.61684997440734	1.27768252806737e-05	2.62097578054901e-05	3.77271629988483	4.71913375044153e-09	3.2977651540718e-10	4.46682169998373e-09	WT - Control	limma	1.27768252806737e-05	2.62097578054901e-05	TRUE	enriched hit	6.99573
RPL43A|RPL43B	P0CX25|P0CX26	60S ribosomal protein L43-A OS=Saccharomyces cerevisiae (strain ATCC 204508 / S288c) GN=RPL43A PE=1 SV=1|60S ribosomal protein L43-B OS=Saccharomyces cerevisiae (strain ATCC 204508 / S288c) GN=RPL43B PE=1 SV=1	1	1	3	3	4	7.54902	2.93363465541574	24.0305456936052	9.59781901764103	1.29631242537651e-05	2.65202461148457e-05	3.7574606700152	5.05975461528863e-09	3.51705181017911e-10	4.46682169998373e-09	WT - Control	limma	1.29631242537651e-05	2.65202461148457e-05	TRUE	enriched hit	7.54902
CKA2	P19454	Casein kinase II subunit alpha' OS=Saccharomyces cerevisiae (strain ATCC 204508 / S288c) GN=CKA2 PE=1 SV=2	1	1	3	3	4	7.02722	1.74437306386452	22.4463515924117	9.59250877601973	1.30156479330885e-05	2.65360955035785e-05	3.75319874789242	5.15899123421093e-09	3.58050225039519e-10	4.46682169998373e-09	WT - Control	limma	1.30156479330885e-05	2.65360955035785e-05	TRUE	enriched hit	7.02722
DLD1	P32891	D-lactate dehydrogenase [cytochrome] 1, mitochondrial OS=Saccharomyces cerevisiae (strain ATCC 204508 / S288c) GN=DLD1 PE=1 SV=2	1	1	3	3	4	6.24852	1.88109853825921	22.3519897091193	9.58828918086225	1.30575536207058e-05	2.65360955035785e-05	3.74981056858656	5.23919418959906e-09	3.63164005067996e-10	4.46682169998373e-09	WT - Control	limma	1.30575536207058e-05	2.65360955035785e-05	TRUE	enriched hit	6.24852
ADR1	P07248	Regulatory protein ADR1 OS=Saccharomyces cerevisiae (strain ATCC 204508 / S288c) GN=ADR1 PE=1 SV=2	1	1	3	3	5	6.71073	3.73369643054699	23.2046892607096	9.58646092628837	1.30757572046619e-05	2.65360955035785e-05	3.7483421090229	5.27431964769676e-09	3.65399615597283e-10	4.46682169998373e-09	WT - Control	limma	1.30757572046619e-05	2.65360955035785e-05	TRUE	enriched hit	6.71073
MDM38	Q08179	Mitochondrial distribution and morphology protein 38 OS=Saccharomyces cerevisiae (strain ATCC 204508 / S288c) GN=MDM38 PE=1 SV=1	1	1	3	3	2	5.76009	1.7162213679772	22.0685964009849	9.58231028213365	1.31171897614429e-05	2.65491920771605e-05	3.74500731437067	5.35491695430323e-09	3.7052015215136e-10	4.46682169998373e-09	WT - Control	limma	1.31171897614429e-05	2.65491920771605e-05	TRUE	enriched hit	5.76009
NOP7	P53261	Pescadillo homolog OS=Saccharomyces cerevisiae (strain ATCC 204508 / S288c) GN=NOP7 PE=1 SV=1	1	1	3	3	5	6.47535	2.55639036600505	22.9310878994171	9.56808305488799	1.32603261315115e-05	2.6767520036748e-05	3.73356620069676	5.64037749839486e-09	3.88553747574787e-10	4.46682169998373e-09	WT - Control	limma	1.32603261315115e-05	2.6767520036748e-05	TRUE	enriched hit	6.47535
TES1	P41903	Peroxisomal acyl-coenzyme A thioester hydrolase 1 OS=Saccharomyces cerevisiae (strain ATCC 204508 / S288c) GN=TES1 PE=1 SV=1	1	1	3	3	4	6.27508	2.21919289767051	22.4906621017737	9.5630595421115	1.33112826743346e-05	2.67991075592042e-05	3.7295225948844	5.74466496594539e-09	3.95102435000641e-10	4.46682169998373e-09	WT - Control	limma	1.33112826743346e-05	2.67991075592042e-05	TRUE	enriched hit	6.27508
MAK21	Q12176	Ribosome biogenesis protein MAK21 OS=Saccharomyces cerevisiae (strain ATCC 204508 / S288c) GN=MAK21 PE=1 SV=1	1	1	3	3	4	5.83667	2.16761987113512	22.2586523873575	9.55923867796309	1.33501865526968e-05	2.68063269669228e-05	3.72644569863774	5.82523917991296e-09	4.00147674915019e-10	5.23243173792435e-09	WT - Control	limma	1.33501865526968e-05	2.68063269669228e-05	TRUE	enriched hit	5.83667
PSA1	P41940	Mannose-1-phosphate guanyltransferase OS=Saccharomyces cerevisiae (strain ATCC 204508 / S288c) GN=PSA1 PE=1 SV=2	1	1	3	3	4	6.58721	2.14917662159615	23.7438121711974	9.54579647368972	1.34880677955151e-05	2.70117241604116e-05	3.71561160250274	6.11753936397008e-09	4.18619982716697e-10	5.23243173792435e-09	WT - Control	limma	1.34880677955151e-05	2.70117241604116e-05	TRUE	enriched hit	6.58721
RPS4A|RPS4B	P0CX35|P0CX36	40S ribosomal protein S4-A OS=Saccharomyces cerevisiae (strain ATCC 204508 / S288c) GN=RPS4A PE=1 SV=1|40S ribosomal protein S4-B OS=Saccharomyces cerevisiae (strain ATCC 204508 / S288c) GN=RPS4B PE=1 SV=1	1	1	3	3	15	8.13966	3.06707892612808	26.7578972095442	9.52224686223182	1.37334772365193e-05	2.74308137434688e-05	3.69659638278063	6.66437460772329e-09	4.52801427492203e-10	5.23243173792435e-09	WT - Control	limma	1.37334772365193e-05	2.74308137434688e-05	TRUE	enriched hit	8.13966
YNL247W	P53852	Cysteine--tRNA ligase OS=Saccharomyces cerevisiae (strain ATCC 204508 / S288c) GN=YNL247W PE=1 SV=1	1	1	3	3	11	6.51332	2.4644196362251	24.0106925644489	9.50597441544293	1.39059662583818e-05	2.77024367194536e-05	3.68343118549122	7.06970348929303e-09	4.77826011943191e-10	5.23243173792435e-09	WT - Control	limma	1.39059662583818e-05	2.77024367194536e-05	TRUE	enriched hit	6.51332
MCK1	P21965	Protein kinase MCK1 OS=Saccharomyces cerevisiae (strain ATCC 204508 / S288c) GN=MCK1 PE=1 SV=1	1	1	3	3	2	6.20975	2.3085913877009	21.242108357599	9.49576781991632	1.40153917231225e-05	2.77859171226769e-05	3.67516270529652	7.33606775327189e-09	4.94128871709621e-10	5.23243173792435e-09	WT - Control	limma	1.40153917231225e-05	2.77859171226769e-05	TRUE	enriched hit	6.20975
AMD1	P15274	AMP deaminase OS=Saccharomyces cerevisiae (strain ATCC 204508 / S288c) GN=AMD1 PE=1 SV=2	1	1	3	3	9	6.12388	2.08046461384351	23.49606845056	9.49109173983435	1.4065845350073e-05	2.77859171226769e-05	3.67137176084183	7.461336659631e-09	5.01757380745848e-10	5.23243173792435e-09	WT - Control	limma	1.4065845350073e-05	2.77859171226769e-05	TRUE	enriched hit	6.12388
VTC4	P47075	Vacuolar transporter chaperone 4 OS=Saccharomyces cerevisiae (strain ATCC 204508 / S288c) GN=VTC4 PE=1 SV=2	1	1	3	3	3	5.68955	2.1433812239696	20.8721337581685	9.48944986578178	1.40836088378899e-05	2.77859171226769e-05	3.67004025982706	7.50581263808670e-09	5.04459932077158e-10	5.23243173792435e-09	WT - Control	limma	1.40836088378899e-05	2.77859171226769e-05	TRUE	enriched hit	5.68955
SMC6	Q12749	Structural maintenance of chromosomes protein 6 OS=Saccharomyces cerevisiae (strain ATCC 204508 / S288c) GN=SMC6 PE=1 SV=1	1	1	3	3	2	5.66169	2.55622624185343	21.3322760756628	9.48846226578535	1.40943057868651e-05	2.77859171226769e-05	3.66923924707989	7.53268936115603e-09	5.0609158084698e-10	5.23243173792435e-09	WT - Control	limma	1.40943057868651e-05	2.77859171226769e-05	TRUE	enriched hit	5.66169
VMA13	P41807	V-type proton ATPase subunit H OS=Saccharomyces cerevisiae (strain ATCC 204508 / S288c) GN=VMA13 PE=1 SV=1	1	1	3	3	2	5.55877	1.76854850314085	20.6433394885439	9.48291964236272	1.41545080701358e-05	2.78068105363474e-05	3.66474233369482	7.68527286254539e-09	5.15333411132869e-10	5.23243173792435e-09	WT - Control	limma	1.41545080701358e-05	2.78068105363474e-05	TRUE	enriched hit	5.55877
RPA190	P10964	DNA-directed RNA polymerase I subunit RPA190 OS=Saccharomyces cerevisiae (strain ATCC 204508 / S288c) GN=RPA190 PE=1 SV=2	1	1	3	3	4	5.75393	2.54024201792758	21.2530588894455	9.47900513426152	1.41971993866614e-05	2.78068105363474e-05	3.66156487229945	7.79484232715788e-09	5.21947659782845e-10	5.23243173792435e-09	WT - Control	limma	1.41971993866614e-05	2.78068105363474e-05	TRUE	enriched hit	5.75393
MRPL16	P38064	54S ribosomal protein L16, mitochondrial OS=Saccharomyces cerevisiae (strain ATCC 204508 / S288c) GN=MRPL16 PE=1 SV=1	1	1	3	3	4	6.47882	3.02049483985971	22.4884116224411	9.47739398457816	1.42148122372896e-05	2.78068105363474e-05	3.66025672046221	7.84037923473591e-09	5.24691078600827e-10	5.99165630407394e-09	WT - Control	limma	1.42148122372896e-05	2.78068105363474e-05	TRUE	enriched hit	6.47882
MET6	P05694	5-methyltetrahydropteroyltriglutamate--homocysteine methyltransferase OS=Saccharomyces cerevisiae (strain ATCC 204508 / S288c) GN=MET6 PE=1 SV=4	1	1	3	3	3	5.60382	2.05465982017268	21.3123676935591	9.46418534811416	1.43601311950706e-05	2.80036173082065e-05	3.6495242419716	8.22358448004934e-09	5.47990365436226e-10	5.99165630407394e-09	WT - Control	limma	1.43601311950706e-05	2.80036173082065e-05	TRUE	enriched hit	5.60382
CRZ1	P53968	Transcriptional regulator CRZ1 OS=Saccharomyces cerevisiae (strain ATCC 204508 / S288c) GN=CRZ1 PE=1 SV=1	1	1	3	3	2	6.65709	3.31798279024533	22.1273196437399	9.46156014786891	1.43892104745725e-05	2.80036173082065e-05	3.64738949617062	8.30188651157471e-09	5.52726797705818e-10	8.78045036116045e-09	WT - Control	limma	1.43892104745725e-05	2.80036173082065e-05	TRUE	enriched hit	6.65709
KIN1	P13185	Serine/threonine protein kinase KIN1 OS=Saccharomyces cerevisiae (strain ATCC 204508 / S288c) GN=KIN1 PE=1 SV=3	1	1	3	3	2	5.40693	2.30645571616716	18.9938876012851	9.45049258728378	1.45125311007919e-05	2.81713839015372e-05	3.63838350931598	8.64004356948556e-09	5.73769568967849e-10	1.02102938130443e-08	WT - Control	limma	1.45125311007919e-05	2.81713839015372e-05	TRUE	enriched hit	5.40693
RPL27A|RPL27B	P0C2H6|P0C2H7	60S ribosomal protein L27-A OS=Saccharomyces cerevisiae (strain ATCC 204508 / S288c) GN=RPL27A PE=1 SV=1|60S ribosomal protein L27-B OS=Saccharomyces cerevisiae (strain ATCC 204508 / S288c) GN=RPL27B PE=1 SV=1	1	1	3	3	5	7.39931	3.16066072397743	24.4894520783556	9.42936730043969	1.47512123235222e-05	2.85566060309029e-05	3.62116571262147	9.32306676304506e-09	6.16389639723557e-10	1.02102938130443e-08	WT - Control	limma	1.47512123235222e-05	2.85566060309029e-05	TRUE	enriched hit	7.39931
MDJ1	P35191	DnaJ homolog 1, mitochondrial OS=Saccharomyces cerevisiae (strain ATCC 204508 / S288c) GN=MDJ1 PE=1 SV=1	1	1	3	3	3	6.23831	1.81661649186213	22.5533022125613	9.42630036859463	1.47862268381355e-05	2.85566060309029e-05	3.61866305192807	9.42649136526086e-09	6.22810404815567e-10	1.03331513008416e-08	WT - Control	limma	1.47862268381355e-05	2.85566060309029e-05	TRUE	enriched hit	6.23831
RSA4	P25382	Ribosome assembly protein 4 OS=Saccharomyces cerevisiae (strain ATCC 204508 / S288c) GN=RSA4 PE=1 SV=3	1	1	3	3	2	5.84765	2.60796989248549	21.4406628584927	9.39753515514789	1.51191915199746e-05	2.90580106634551e-05	3.59515295994055	1.04524093824665e-08	6.86092460890197e-10	1.03331513008416e-08	WT - Control	limma	1.51191915199746e-05	2.90580106634551e-05	TRUE	enriched hit	5.84765
PFK2	P16862	ATP-dependent 6-phosphofructokinase subunit beta OS=Saccharomyces cerevisiae (strain ATCC 204508 / S288c) GN=PFK2 PE=1 SV=4	1	1	3	3	8	6.32436	2.27401321334903	23.3673530057916	9.3972600069032	1.51224166166861e-05	2.90580106634551e-05	3.59492775288422	1.0462728017302e-08	6.8672475939162e-10	1.03331513008416e-08	WT - Control	limma	1.51224166166861e-05	2.90580106634551e-05	TRUE	enriched hit	6.32436
TOP1	P04786	DNA topoisomerase 1 OS=Saccharomyces cerevisiae (strain ATCC 204508 / S288c) GN=TOP1 PE=1 SV=2	1	1	3	3	10	6.67824	2.49184146027715	24.0801874005869	9.39308934484111	1.51713964626171e-05	2.90785098866829e-05	3.59151333596879	1.06203577043829e-08	6.96373593421824e-10	1.15842196384522e-08	WT - Control	limma	1.51713964626171e-05	2.90785098866829e-05	TRUE	enriched hit	6.67824
ERG27	Q12452	3-keto-steroid reductase OS=Saccharomyces cerevisiae (strain ATCC 204508 / S288c) GN=ERG27 PE=1 SV=1	1	1	3	3	3	6.04318	1.7801292715385	21.9014342522034	9.36724989915602	1.54788319058629e-05	2.95930312759443e-05	3.570327519017	1.16496621238582e-08	7.59440170633521e-10	1.15842196384522e-08	WT - Control	limma	1.54788319058629e-05	2.95930312759443e-05	TRUE	enriched hit	6.04318
PRB1	P09232	Cerevisin OS=Saccharomyces cerevisiae (strain ATCC 204508 / S288c) GN=PRB1 PE=1 SV=1	1	1	3	3	5	6.27062	1.8427257868831	22.5447276736205	9.35377511855068	1.56419102906699e-05	2.98296731422574e-05	3.55925780877841	1.22242393985061e-08	7.94328402863732e-10	1.15842196384522e-08	WT - Control	limma	1.56419102906699e-05	2.98296731422574e-05	TRUE	enriched hit	6.27062
STE24	P47154	CAAX prenyl protease 1 OS=Saccharomyces cerevisiae (strain ATCC 204508 / S288c) GN=STE24 PE=1 SV=1	1	1	3	3	2	5.81539	2.49421401037476	20.7220573028274	9.33967208406727	1.58146507522187e-05	3.00407025412995e-05	3.54765599887432	1.28550781131054e-08	8.32374734692827e-10	1.15842196384522e-08	WT - Control	limma	1.58146507522187e-05	3.00407025412995e-05	TRUE	enriched hit	5.81539
GPT2	P36148	Glycerol-3-phosphate O-acyltransferase 2 OS=Saccharomyces cerevisiae (strain ATCC 204508 / S288c) GN=GPT2 PE=1 SV=1	1	1	3	3	4	5.63711	2.44247907472061	21.4570225579725	9.33670196903846	1.58513011286269e-05	3.00407025412995e-05	3.54521055778245	1.29919093261321e-08	8.4059173913379e-10	1.15842196384522e-08	WT - Control	limma	1.58513011286269e-05	3.00407025412995e-05	TRUE	enriched hit	5.63711
OLE1	P21147	Acyl-CoA desaturase 1 OS=Saccharomyces cerevisiae (strain ATCC 204508 / S288c) GN=OLE1 PE=1 SV=2	1	1	3	3	4	6.2089	2.14993983181493	21.4831001214407	9.33508397657017	1.58713066127287e-05	3.00407025412995e-05	3.54387807960134	1.3067043447279e-08	8.45098362988793e-10	1.15842196384522e-08	WT - Control	limma	1.58713066127287e-05	3.00407025412995e-05	TRUE	enriched hit	6.2089
TAF1	P46677	Transcription initiation factor TFIID subunit 1 OS=Saccharomyces cerevisiae (strain ATCC 204508 / S288c) GN=TAF1 PE=1 SV=1	1	1	3	3	7	6.14189	1.86384818597147	23.1014415502442	9.31974217567067	1.60624065941334e-05	3.03267825993713e-05	3.5312327962149	1.38007671957041e-08	8.88909959785274e-10	1.15842196384522e-08	WT - Control	limma	1.60624065941334e-05	3.03267825993713e-05	TRUE	enriched hit	6.14189
RPP0	P05317	60S acidic ribosomal protein P0 OS=Saccharomyces cerevisiae (strain ATCC 204508 / S288c) GN=RPP0 PE=1 SV=2	1	1	3	3	11	7.98007	2.69468468826383	25.9675490997123	9.31649888275378	1.61031338848794e-05	3.03282347856662e-05	3.5285570656037	1.39609255267459e-08	8.98425733095759e-10	1.15842196384522e-08	WT - Control	limma	1.61031338848794e-05	3.03282347856662e-05	TRUE	enriched hit	7.98007
YGR130C	P53278	Uncharacterized protein YGR130C OS=Saccharomyces cerevisiae (strain ATCC 204508 / S288c) GN=YGR130C PE=1 SV=1	1	1	3	3	2	6.21994	2.4217115503425	22.1813555739507	9.31193307483496	1.61606641533443e-05	3.03612477534365e-05	3.52478878109969	1.4189455388447e-08	9.11974505204604e-10	1.21781310053996e-08	WT - Control	limma	1.61606641533443e-05	3.03612477534365e-05	TRUE	enriched hit	6.21994
RPL7A	P05737	60S ribosomal protein L7-A OS=Saccharomyces cerevisiae (strain ATCC 204508 / S288c) GN=RPL7A PE=1 SV=3	1	1	3	3	11	8.51869	3.86088409910389	25.6380799149279	9.30060141227644	1.63044403700861e-05	3.0555728989865e-05	3.51542900306796	1.47724461552201e-08	9.46531789306427e-10	1.21781310053996e-08	WT - Control	limma	1.63044403700861e-05	3.0555728989865e-05	TRUE	enriched hit	8.51869
RPN3	P40016	26S proteasome regulatory subunit RPN3 OS=Saccharomyces cerevisiae (strain ATCC 204508 / S288c) GN=RPN3 PE=1 SV=5	1	1	3	3	2	5.9557	2.19214440792692	20.9951341771415	9.28256917084386	1.65361889427204e-05	3.08416188422406e-05	3.50051271223777	1.57484467688818e-08	1.00391295669658e-09	1.21781310053996e-08	WT - Control	limma	1.65361889427204e-05	3.08416188422406e-05	TRUE	enriched hit	5.9557
TIF5	P38431|P38431-2	Eukaryotic translation initiation factor 5 OS=Saccharomyces cerevisiae (strain ATCC 204508 / S288c) GN=TIF5 PE=1 SV=1|Isoform Short of Eukaryotic translation initiation factor 5 OS=Saccharomyces cerevisiae (strain ATCC 204508 / S288c) GN=TIF5	1	1	3	3	5	6.14062	2.06994983046121	21.883179262376	9.28240934595053	1.65382593791725e-05	3.08416188422406e-05	3.50038038425719	1.57573711856429e-08	1.00443493732774e-09	1.21781310053996e-08	WT - Control	limma	1.65382593791725e-05	3.08416188422406e-05	TRUE	enriched hit	6.14062
DEF1	P35732	RNA polymerase II degradation factor 1 OS=Saccharomyces cerevisiae (strain ATCC 204508 / S288c) GN=DEF1 PE=1 SV=1	1	1	3	3	4	6.68815	1.84825012860286	24.0126565697811	9.27694451674644	1.66092275074416e-05	3.08980482307553e-05	3.49585446914091	1.60654962666484e-08	1.0224270199124e-09	1.90803011655908e-08	WT - Control	limma	1.66092275074416e-05	3.08980482307553e-05	TRUE	enriched hit	6.68815
RPL16B	P26785	60S ribosomal protein L16-B OS=Saccharomyces cerevisiae (strain ATCC 204508 / S288c) GN=RPL16B PE=1 SV=3	1	1	3	3	9	8.13237	2.62295308892367	25.1710500734787	9.25849904051492	1.68512902399694e-05	3.12717097607256e-05	3.48055977188235	1.71493308442905e-08	1.08747224189448e-09	1.90803011655908e-08	WT - Control	limma	1.68512902399694e-05	3.12717097607256e-05	TRUE	enriched hit	8.13237
SEC27	P41811	Coatomer subunit beta' OS=Saccharomyces cerevisiae (strain ATCC 204508 / S288c) GN=SEC27 PE=1 SV=1	1	1	3	3	4	5.82776	1.90366176426428	21.485303005713	9.2427992995571	1.7060426967024e-05	3.15825952877346e-05	3.46751945326963	1.81274888433336e-08	1.14577441037401e-09	1.90803011655908e-08	WT - Control	limma	1.7060426967024e-05	3.15825952877346e-05	TRUE	enriched hit	5.82776
DST1	P07273	Transcription elongation factor S-II OS=Saccharomyces cerevisiae (strain ATCC 204508 / S288c) GN=DST1 PE=1 SV=4	1	1	3	3	7	6.8048	2.76960193941988	23.7275127109675	9.23300356230337	1.71923842733361e-05	3.17494395704674e-05	3.45937261125188	1.87650248673066e-08	1.18357117812694e-09	1.90803011655908e-08	WT - Control	limma	1.71923842733361e-05	3.17494395704674e-05	TRUE	enriched hit	6.8048
CRP1	P38845	Cruciform DNA-recognizing protein 1 OS=Saccharomyces cerevisiae (strain ATCC 204508 / S288c) GN=CRP1 PE=1 SV=1	1	1	3	3	4	6.32746	3.3124386511597	22.0422537154472	9.22521775282437	1.72980793544577e-05	3.18670927913432e-05	3.45289164301924	1.92872269266786e-08	1.21441180744764e-09	1.90803011655908e-08	WT - Control	limma	1.72980793544577e-05	3.18670927913432e-05	TRUE	enriched hit	6.32746
NIC96	P34077	Nucleoporin NIC96 OS=Saccharomyces cerevisiae (strain ATCC 204508 / S288c) GN=NIC96 PE=1 SV=2	1	1	3	3	5	5.84957	1.79770825927801	22.3682693444569	9.21863610573897	1.7387993736407e-05	3.19551749296196e-05	3.44740906772549	1.9739646361927e-08	1.24104535097388e-09	1.91984682098397e-08	WT - Control	limma	1.7387993736407e-05	3.19551749296196e-05	TRUE	enriched hit	5.84957
NPL6	P32832	Chromatin structure-remodeling complex subunit RSC7 OS=Saccharomyces cerevisiae (strain ATCC 204508 / S288c) GN=NPL6 PE=1 SV=1	1	1	3	3	6	5.79328	2.30615064088144	21.9394578468538	9.20552802422896	1.75686274612131e-05	3.22091503455574e-05	3.43647908324711	2.0671586886678e-08	1.29568281178097e-09	1.91984682098397e-08	WT - Control	limma	1.75686274612131e-05	3.22091503455574e-05	TRUE	enriched hit	5.79328
RPT3	P33298	26S protease regulatory subunit 6B homolog OS=Saccharomyces cerevisiae (strain ATCC 204508 / S288c) GN=RPT3 PE=1 SV=2	1	1	3	3	4	6.19944	2.54358609995587	22.3434245439379	9.19395892268766	1.77297958369034e-05	3.242630130171e-05	3.42682036022543	2.15294884142736e-08	1.34568645392285e-09	1.91984682098397e-08	WT - Control	limma	1.77297958369034e-05	3.242630130171e-05	TRUE	enriched hit	6.19944
STH1	P32597	Nuclear protein STH1/NPS1 OS=Saccharomyces cerevisiae (strain ATCC 204508 / S288c) GN=STH1 PE=1 SV=1	1	1	3	3	9	6.07902	1.65036019721905	23.3603450746952	9.18834960961434	1.78085326538296e-05	3.24920102986939e-05	3.42213324517889	2.19577891424905e-08	1.3705459965907e-09	2.42781709111e-08	WT - Control	limma	1.78085326538296e-05	3.24920102986939e-05	TRUE	enriched hit	6.07902
RRP5	Q05022	rRNA biogenesis protein RRP5 OS=Saccharomyces cerevisiae (strain ATCC 204508 / S288c) GN=RRP5 PE=1 SV=1	1	1	3	3	6	6.09207	1.93361540563113	22.6398032670984	9.17646426182854	1.79766585149098e-05	3.27201050667063e-05	3.41219314346432	2.28928020984398e-08	1.42548034890368e-09	2.4754077196896e-08	WT - Control	limma	1.79766585149098e-05	3.27201050667063e-05	TRUE	enriched hit	6.09207
MRP7	P12687	54S ribosomal protein L2, mitochondrial OS=Saccharomyces cerevisiae (strain ATCC 204508 / S288c) GN=MRP7 PE=1 SV=1	1	1	3	3	4	6.23624	2.85735802682194	21.7955811857492	9.16192666613996	1.81847168565821e-05	3.30196174501097e-05	3.40001866747502	2.40890998259857e-08	1.49547075407094e-09	2.4754077196896e-08	WT - Control	limma	1.81847168565821e-05	3.30196174501097e-05	TRUE	enriched hit	6.23624
PBP1	P53297	PAB1-binding protein 1 OS=Saccharomyces cerevisiae (strain ATCC 204508 / S288c) GN=PBP1 PE=1 SV=1	1	1	3	3	3	5.92016	2.11742690697796	22.4885430621658	9.15362208039482	1.83047759594907e-05	3.3158293444519e-05	3.39305599051696	2.47994846880317e-08	1.5368340331423e-09	3.52231746792093e-08	WT - Control	limma	1.83047759594907e-05	3.3158293444519e-05	TRUE	enriched hit	5.92016
BRF1	P29056	Transcription factor IIIB 70 kDa subunit OS=Saccharomyces cerevisiae (strain ATCC 204508 / S288c) GN=BRF1 PE=1 SV=1	1	1	3	3	7	6.67968	4.02233985202297	22.5794369044564	9.12627729472244	1.87063981785419e-05	3.37928028624639e-05	3.37008842986283	2.728521919515e-08	1.6835134683015e-09	3.52231746792093e-08	WT - Control	limma	1.87063981785419e-05	3.37928028624639e-05	TRUE	enriched hit	6.67968
ULS1	Q08562	ATP-dependent helicase ULS1 OS=Saccharomyces cerevisiae (strain ATCC 204508 / S288c) GN=ULS1 PE=1 SV=1	1	1	3	3	3	5.84878	2.58232301808092	21.967829933731	9.12374422075061	1.8744097503422e-05	3.37928028624639e-05	3.36795762410885	2.75273526195718e-08	1.69773315088217e-09	3.52231746792093e-08	WT - Control	limma	1.8744097503422e-05	3.37928028624639e-05	TRUE	enriched hit	5.84878
PUP2	P32379	Proteasome subunit alpha type-5 OS=Saccharomyces cerevisiae (strain ATCC 204508 / S288c) GN=PUP2 PE=1 SV=2	1	1	3	3	3	5.84491	2.15398348452352	21.5266517464642	9.11008803538041	1.89488074974082e-05	3.4080912062874e-05	3.35646071712939	2.88690817917825e-08	1.7763103884461e-09	3.66733819514005e-08	WT - Control	limma	1.89488074974082e-05	3.4080912062874e-05	TRUE	enriched hit	5.84491
MYO3	P36006	Myosin-3 OS=Saccharomyces cerevisiae (strain ATCC 204508 / S288c) GN=MYO3 PE=1 SV=4	1	1	3	3	4	6.0429	2.60439442141817	22.2392884365876	9.09276261396077	1.92121218635675e-05	3.44728144076778e-05	3.34185185706461	3.06628709090262e-08	1.88102088273067e-09	3.66733819514005e-08	WT - Control	limma	1.92121218635675e-05	3.44728144076778e-05	TRUE	enriched hit	6.0429
CBF1	P17106	Centromere-binding protein 1 OS=Saccharomyces cerevisiae (strain ATCC 204508 / S288c) GN=CBF1 PE=1 SV=2	1	1	3	3	5	6.44167	2.71154528135831	22.3149376723282	9.07940642042988	1.9417900952458e-05	3.47598745823482e-05	3.3305723531198	3.21190578578268e-08	1.96556322882885e-09	3.66733819514005e-08	WT - Control	limma	1.9417900952458e-05	3.47598745823482e-05	TRUE	enriched hit	6.44167
DUG1	P43616	Cys-Gly metallodipeptidase DUG1 OS=Saccharomyces cerevisiae (strain ATCC 204508 / S288c) GN=DUG1 PE=1 SV=1	1	1	3	3	2	5.45243	1.90935144021257	19.1770269845959	9.07068210366633	4.57124196454645e-05	6.87044089324901e-05	2.62461154476817	3.31062322000975e-08	2.02264265830225e-09	4.88321421102187e-08	WT - Control	limma	4.57124196454645e-05	6.87044089324901e-05	TRUE	enriched hit	5.45243
THO1	P40040	Protein THO1 OS=Saccharomyces cerevisiae (strain ATCC 204508 / S288c) GN=THO1 PE=1 SV=1	1	1	3	3	4	6.26589	1.75729268550807	22.3019203655409	9.0448828751151	1.99613015242632e-05	3.56485361339195e-05	3.30134583512396	3.62007621657057e-08	2.20317462826963e-09	4.88321421102187e-08	WT - Control	limma	1.99613015242632e-05	3.56485361339195e-05	TRUE	enriched hit	6.26589
FBP1	P09201	Fructose-1,6-bisphosphatase OS=Saccharomyces cerevisiae (strain ATCC 204508 / S288c) GN=FBP1 PE=1 SV=2	1	1	3	3	6	6.21667	2.27078684956204	22.9389983456733	9.02362521112485	2.03043329478783e-05	3.61760298296705e-05	3.28329876539898	3.89597167860245e-08	2.36295926672011e-09	4.88321421102187e-08	WT - Control	limma	2.03043329478783e-05	3.61760298296705e-05	TRUE	enriched hit	6.21667
MRM1	P25270	rRNA methyltransferase 1, mitochondrial OS=Saccharomyces cerevisiae (strain ATCC 204508 / S288c) GN=MRM1 PE=1 SV=2	1	1	3	3	3	5.71654	2.36234297045129	21.9460082276036	9.01379820364878	2.04651301565824e-05	3.63771283111149e-05	3.27494276702091	4.0303033799205e-08	2.44036163056584e-09	4.88321421102187e-08	WT - Control	limma	2.04651301565824e-05	3.63771283111149e-05	TRUE	enriched hit	5.71654
MRPL32	P25348	54S ribosomal protein L32, mitochondrial OS=Saccharomyces cerevisiae (strain ATCC 204508 / S288c) GN=MRPL32 PE=1 SV=1	1	1	3	3	2	6.09913	3.12074702089338	20.287990952218	8.99167399334819	2.08323729513492e-05	3.69433903506403e-05	3.25609974153683	4.34937568183358e-08	2.62318258366378e-09	4.88321421102187e-08	WT - Control	limma	2.08323729513492e-05	3.69433903506403e-05	TRUE	enriched hit	6.09913
IDP2	P41939	Isocitrate dehydrogenase [NADP] cytoplasmic OS=Saccharomyces cerevisiae (strain ATCC 204508 / S288c) GN=IDP2 PE=1 SV=2	1	1	3	3	10	6.9711	2.61246424676814	23.7036283186803	8.97481979229605	2.11170766528195e-05	3.73609817703729e-05	3.24171663711635	4.60874629570895e-08	2.77073752896929e-09	4.88321421102187e-08	WT - Control	limma	2.11170766528195e-05	3.73609817703729e-05	TRUE	enriched hit	6.9711
ATP2	P00830	ATP synthase subunit beta, mitochondrial OS=Saccharomyces cerevisiae (strain ATCC 204508 / S288c) GN=ATP2 PE=1 SV=2	1	1	3	3	7	7.12508	1.95501518480943	23.954011707936	8.95103685160559	2.15262391106381e-05	3.79229367103738e-05	3.22137858624024	5.0003981399982e-08	2.99176951438382e-09	4.88321421102187e-08	WT - Control	limma	2.15262391106381e-05	3.79229367103738e-05	TRUE	enriched hit	7.12508
DBP3	P20447	ATP-dependent RNA helicase DBP3 OS=Saccharomyces cerevisiae (strain ATCC 204508 / S288c) GN=DBP3 PE=1 SV=2	1	1	3	3	2	5.72842	2.27414634500269	20.8143376181517	8.95055429964412	2.15346320450212e-05	3.79229367103738e-05	3.22096541974268	5.00866943475842e-08	2.99641461791715e-09	4.88321421102187e-08	WT - Control	limma	2.15346320450212e-05	3.79229367103738e-05	TRUE	enriched hit	5.72842
INO80	P53115	Putative DNA helicase INO80 OS=Saccharomyces cerevisiae (strain ATCC 204508 / S288c) GN=INO80 PE=1 SV=1	1	1	3	3	4	5.66964	2.38735799402628	21.2624225533407	8.9436570935299	2.16549939223708e-05	3.80466212663877e-05	3.21505772927779	5.12835207633344e-08	3.06352237796991e-09	4.88321421102187e-08	WT - Control	limma	2.16549939223708e-05	3.80466212663877e-05	TRUE	enriched hit	5.66964
SYP1	P25623	Suppressor of yeast profilin deletion OS=Saccharomyces cerevisiae (strain ATCC 204508 / S288c) GN=SYP1 PE=1 SV=3	1	1	3	3	5	5.97748	1.6761631931616	22.6306014324336	8.94049424863941	2.17104391235551e-05	3.80559429440607e-05	3.21234725466325	5.18415743666623e-08	3.09474610919031e-09	4.88321421102187e-08	WT - Control	limma	2.17104391235551e-05	3.80559429440607e-05	TRUE	enriched hit	5.97748
COX2	P00410	Cytochrome c oxidase subunit 2 OS=Saccharomyces cerevisiae (strain ATCC 204508 / S288c) GN=COX2 PE=1 SV=1	1	1	3	3	2	6.52284	1.66132539753284	21.224317217807	8.92140552440748	2.20484505827767e-05	3.85593870790957e-05	3.19597012625479	5.53366621414142e-08	3.28933540500734e-09	4.88321421102187e-08	WT - Control	limma	2.20484505827767e-05	3.85593870790957e-05	TRUE	enriched hit	6.52284
TMA22	P47089	Translation machinery-associated protein 22 OS=Saccharomyces cerevisiae (strain ATCC 204508 / S288c) GN=TMA22 PE=1 SV=1	1	1	3	3	2	6.59823	3.36279999288963	21.2740610097879	8.91634993502555	2.21389528854174e-05	3.86286557242111e-05	3.19162734332521	5.62999211695114e-08	3.34267422078505e-09	4.88321421102187e-08	WT - Control	limma	2.21389528854174e-05	3.86286557242111e-05	TRUE	enriched hit	6.59823
RSM18	P40033	37S ribosomal protein RSM18, mitochondrial OS=Saccharomyces cerevisiae (strain ATCC 204508 / S288c) GN=RSM18 PE=1 SV=2	1	1	3	3	2	5.84983	1.70903655538636	21.3940017780408	8.91054072316852	2.22434584333098e-05	3.87219838322986e-05	3.18663442274443	5.74268383957133e-08	3.40491696278078e-09	4.88321421102187e-08	WT - Control	limma	2.22434584333098e-05	3.87219838322986e-05	TRUE	enriched hit	5.84983
PIP2	P52960	Peroxisome proliferation transcriptional regulator OS=Saccharomyces cerevisiae (strain ATCC 204508 / S288c) GN=PIP2 PE=1 SV=1	1	1	3	3	2	5.4182	2.67828991228365	20.9458126041735	8.90680176041681	2.23110121683178e-05	3.87507053449729e-05	3.18341927804357	5.81636812047037e-08	3.44552280534674e-09	4.88321421102187e-08	WT - Control	limma	2.23110121683178e-05	3.87507053449729e-05	TRUE	enriched hit	5.4182
UBA1	P22515	Ubiquitin-activating enzyme E1 1 OS=Saccharomyces cerevisiae (strain ATCC 204508 / S288c) GN=UBA1 PE=1 SV=2	1	1	3	3	2	5.83929	2.29072428948574	21.2755375575367	8.90045584505238	2.24261918092064e-05	3.88618255323918e-05	3.1779595930696	5.94352995708647e-08	3.51542851781666e-09	8.0802733787204e-08	WT - Control	limma	2.24261918092064e-05	3.88618255323918e-05	TRUE	enriched hit	5.83929
NOP12	Q08208	Nucleolar protein 12 OS=Saccharomyces cerevisiae (strain ATCC 204508 / S288c) GN=NOP12 PE=1 SV=1	1	1	3	3	3	6.12918	2.0892118048564	21.5844181043807	8.8849620022829	2.27102065837251e-05	3.92643435012468e-05	3.16461462259669	6.26542262516239e-08	3.69710759454386e-09	8.0802733787204e-08	WT - Control	limma	2.27102065837251e-05	3.92643435012468e-05	TRUE	enriched hit	6.12918
SSD1	P24276	Protein SSD1 OS=Saccharomyces cerevisiae (strain ATCC 204508 / S288c) GN=SSD1 PE=1 SV=1	1	1	3	3	2	5.49938	3.29929924654036	19.7516718077142	8.86772286990999	2.30309417659801e-05	3.97283745463156e-05	3.14974152382354	6.64342991729683e-08	3.90937078990895e-09	8.0802733787204e-08	WT - Control	limma	2.30309417659801e-05	3.97283745463156e-05	TRUE	enriched hit	5.49938
SCL1	P21243	Proteasome subunit alpha type-1 OS=Saccharomyces cerevisiae (strain ATCC 204508 / S288c) GN=SCL1 PE=1 SV=1	1	1	3	3	3	5.81822	1.65366327068909	20.957573928666	8.83527564925057	2.3648429194277e-05	4.07010380010345e-05	3.12167624775477	7.41571020146381e-08	4.33941838549736e-09	8.0802733787204e-08	WT - Control	limma	2.3648429194277e-05	4.07010380010345e-05	TRUE	enriched hit	5.81822
INO1	P11986	Inositol-3-phosphate synthase OS=Saccharomyces cerevisiae (strain ATCC 204508 / S288c) GN=INO1 PE=1 SV=3	1	1	3	3	3	5.83791	2.44197496779438	21.7546206507462	8.81572418387677	2.40294128528374e-05	4.12631772744425e-05	3.10472001322346	7.92231009683064e-08	4.61891756673161e-09	8.0802733787204e-08	WT - Control	limma	2.40294128528374e-05	4.12631772744425e-05	TRUE	enriched hit	5.83791
RRP14	P36080	Ribosomal RNA-processing protein 14 OS=Saccharomyces cerevisiae (strain ATCC 204508 / S288c) GN=RRP14 PE=1 SV=1	1	1	3	3	6	5.99336	2.19549898845471	22.6574637942283	8.80523982447273	2.42365309343149e-05	4.15248916007788e-05	3.09561329747258	8.20761412168025e-08	4.77542675011194e-09	8.0802733787204e-08	WT - Control	limma	2.42365309343149e-05	4.15248916007788e-05	TRUE	enriched hit	5.99336
NOP1	P15646	rRNA 2'-O-methyltransferase fibrillarin OS=Saccharomyces cerevisiae (strain ATCC 204508 / S288c) GN=NOP1 PE=1 SV=1	1	1	3	3	6	6.68986	2.51690740828847	23.5876914250203	8.80061093358508	2.43286077757081e-05	4.15887686976632e-05	3.09158951916339	8.33672000322139e-08	4.84603920138018e-09	8.0802733787204e-08	WT - Control	limma	2.43286077757081e-05	4.15887686976632e-05	TRUE	enriched hit	6.68986
ERG10	P41338	Acetyl-CoA acetyltransferase OS=Saccharomyces cerevisiae (strain ATCC 204508 / S288c) GN=ERG10 PE=1 SV=3	1	1	3	3	4	6.05177	2.93288548781564	21.3665743494295	8.78369937780272	2.46683419315031e-05	4.20747674741817e-05	3.07687243998464	8.82533206514324e-08	5.1120945595772e-09	8.0802733787204e-08	WT - Control	limma	2.46683419315031e-05	4.20747674741817e-05	TRUE	enriched hit	6.05177
PDS5	Q04264	Sister chromatid cohesion protein PDS5 OS=Saccharomyces cerevisiae (strain ATCC 204508 / S288c) GN=PDS5 PE=1 SV=1	1	1	3	3	9	6.26803	1.74288779798657	23.3828670374376	8.75749117615743	2.5205343684233e-05	4.28942956420019e-05	3.05401440865956	9.63776560780616e-08	5.55037263460537e-09	8.0802733787204e-08	WT - Control	limma	2.5205343684233e-05	4.28942956420019e-05	TRUE	enriched hit	6.26803
SPP41	P38904	Protein SPP41 OS=Saccharomyces cerevisiae (strain ATCC 204508 / S288c) GN=SPP41 PE=1 SV=2	1	1	3	3	4	6.20451	2.70033726121579	22.1660295756884	8.75073143969816	2.53459568868898e-05	4.30218298936148e-05	3.04810874799881	9.85878367831816e-08	5.66872693978003e-09	8.0802733787204e-08	WT - Control	limma	2.53459568868898e-05	4.30218298936148e-05	TRUE	enriched hit	6.20451
RPN6	Q12377	26S proteasome regulatory subunit RPN6 OS=Saccharomyces cerevisiae (strain ATCC 204508 / S288c) GN=RPN6 PE=1 SV=3	1	1	3	3	2	5.75174	1.7708037012508	20.9473876750004	8.74804761586922	2.5402027215412e-05	4.30218298936148e-05	3.04576287752597	9.9478885351445e-08	5.71633700611981e-09	8.0802733787204e-08	WT - Control	limma	2.5402027215412e-05	4.30218298936148e-05	TRUE	enriched hit	5.75174
RPL6A	Q02326	60S ribosomal protein L6-A OS=Saccharomyces cerevisiae (strain ATCC 204508 / S288c) GN=RPL6A PE=1 SV=2	1	1	3	3	3	6.53311	2.50878745470334	22.0750796105585	8.74318922570943	2.55038808569827e-05	4.30218298936148e-05	3.04151461624257	1.01111773176399e-07	5.80342824185051e-09	8.0802733787204e-08	WT - Control	limma	2.55038808569827e-05	4.30218298936148e-05	TRUE	enriched hit	6.53311
BDH1	P39714	(R,R)-butanediol dehydrogenase OS=Saccharomyces cerevisiae (strain ATCC 204508 / S288c) GN=BDH1 PE=1 SV=2	1	1	3	3	2	6.63961	1.68170226329156	21.8355627432607	8.73872656682054	2.55978398254745e-05	4.30218298936148e-05	3.03761051402133	1.02634495124931e-07	5.88446185371525e-09	8.0802733787204e-08	WT - Control	limma	2.55978398254745e-05	4.30218298936148e-05	TRUE	enriched hit	6.63961
ALD6	P54115	Magnesium-activated aldehyde dehydrogenase, cytosolic OS=Saccharomyces cerevisiae (strain ATCC 204508 / S288c) GN=ALD6 PE=1 SV=4	1	1	3	3	6	6.29411	1.72893132455827	23.0158347799695	8.73772342949057	2.56190134859396e-05	4.30218298936148e-05	3.03673268435579	1.02979822447224e-07	5.90281453986055e-09	8.0802733787204e-08	WT - Control	limma	2.56190134859396e-05	4.30218298936148e-05	TRUE	enriched hit	6.29411
ARO9	P38840	Aromatic amino acid aminotransferase 2 OS=Saccharomyces cerevisiae (strain ATCC 204508 / S288c) GN=ARO9 PE=1 SV=3	1	1	3	3	5	6.60485	1.87167132330272	22.4944950111547	8.73765880200354	2.56203782765664e-05	4.30218298936148e-05	3.03667612674706	1.03002108842176e-07	5.90399865859243e-09	1.28730022671043e-07	WT - Control	limma	2.56203782765664e-05	4.30218298936148e-05	TRUE	enriched hit	6.60485
ZIP1	P31111	Synaptonemal complex protein ZIP1 OS=Saccharomyces cerevisiae (strain ATCC 204508 / S288c) GN=ZIP1 PE=1 SV=2	1	1	3	3	24	7.01499	2.70700141703252	25.6795968133506	8.6700032976331	2.70946398007739e-05	4.53495541484182e-05	2.97726115532636	1.29082932565083e-07	7.31399379998789e-09	1.28730022671043e-07	WT - Control	limma	2.70946398007739e-05	4.53495541484182e-05	TRUE	enriched hit	7.01499
HPC2	Q01448	Histone promoter control protein 2 OS=Saccharomyces cerevisiae (strain ATCC 204508 / S288c) GN=HPC2 PE=1 SV=2	1	1	3	3	2	6.02713	2.51758871582467	21.2391518121227	8.6664327481738	2.71750334104772e-05	4.53495541484182e-05	2.97411394676	1.30623748484382e-07	7.39628213253078e-09	1.28730022671043e-07	WT - Control	limma	2.71750334104772e-05	4.53495541484182e-05	TRUE	enriched hit	6.02713
YNR021W	P53723	UPF0674 endoplasmic reticulum membrane protein YNR021W OS=Saccharomyces cerevisiae (strain ATCC 204508 / S288c) GN=YNR021W PE=1 SV=3	1	1	3	3	2	5.96513	2.49136723285789	22.3422333941979	8.66595400652492	2.71858328557711e-05	4.53495541484182e-05	2.97369187852225	1.30831689926225e-07	7.40737884664959e-09	1.28730022671043e-07	WT - Control	limma	2.71858328557711e-05	4.53495541484182e-05	TRUE	enriched hit	5.96513
SLI15	P38283	Inner centromere protein-related protein SLI15 OS=Saccharomyces cerevisiae (strain ATCC 204508 / S288c) GN=SLI15 PE=1 SV=1	1	1	3	3	2	6.06142	1.77679963977425	21.5627245571724	8.65915079280397	2.73398181765686e-05	4.5506407885999e-05	2.96769176808265	1.33821502323883e-07	7.56670492091834e-09	1.28730022671043e-07	WT - Control	limma	2.73398181765686e-05	4.5506407885999e-05	TRUE	enriched hit	6.06142
YAT2	P40017	Carnitine O-acetyltransferase YAT2 OS=Saccharomyces cerevisiae (strain ATCC 204508 / S288c) GN=YAT2 PE=1 SV=1	1	1	3	3	3	6.29633	1.85070999683573	22.9897757349888	8.6553203280876	2.74269456548278e-05	4.55286833974559e-05	2.96431162079517	1.35533850809111e-07	7.65776705808876e-09	1.28730022671043e-07	WT - Control	limma	2.74269456548278e-05	4.55286833974559e-05	TRUE	enriched hit	6.29633
RPS14A|RPS14B	P06367|P39516	40S ribosomal protein S14-A OS=Saccharomyces cerevisiae (strain ATCC 204508 / S288c) GN=RPS14A PE=1 SV=5|40S ribosomal protein S14-B OS=Saccharomyces cerevisiae (strain ATCC 204508 / S288c) GN=RPS14B PE=1 SV=2	1	1	3	3	5	7.08439	1.6853159913017	23.1097926834835	8.65329357627955	2.74731712727731e-05	4.55286833974559e-05	2.96252259576052	1.36448432552783e-07	7.70634816330148e-09	1.28730022671043e-07	WT - Control	limma	2.74731712727731e-05	4.55286833974559e-05	TRUE	enriched hit	7.08439
POM33	Q12164	Pore membrane protein of 33 kDa OS=Saccharomyces cerevisiae (strain ATCC 204508 / S288c) GN=POM33 PE=1 SV=1	1	1	3	3	2	6.18394	2.58257646824354	21.2496654386795	8.6420033293895	2.7732272050931e-05	4.58399751170749e-05	2.95254975663085	1.41653497154337e-07	7.9820921494206e-09	1.28730022671043e-07	WT - Control	limma	2.7732272050931e-05	4.58399751170749e-05	TRUE	enriched hit	6.18394
HIR3	P47171	Histone transcription regulator 3 OS=Saccharomyces cerevisiae (strain ATCC 204508 / S288c) GN=HIR3 PE=1 SV=1	1	1	3	3	10	6.58194	2.82188963655187	23.676650814774	8.63985842530894	2.77818031012575e-05	4.58399751170749e-05	2.95065381281647	1.42663824531652e-07	8.03546979112953e-09	2.12365444313998e-07	WT - Control	limma	2.77818031012575e-05	4.58399751170749e-05	TRUE	enriched hit	6.58194
NOP58	Q12499	Nucleolar protein 58 OS=Saccharomyces cerevisiae (strain ATCC 204508 / S288c) GN=NOP58 PE=1 SV=1	1	1	3	3	11	7.38254	2.44419994360489	25.0138804662967	8.57774057868678	2.92599642738484e-05	4.8174214498592e-05	2.89556261670729	1.75142248703963e-07	9.78055069786398e-09	2.12365444313998e-07	WT - Control	limma	2.92599642738484e-05	4.8174214498592e-05	TRUE	enriched hit	7.38254
YPK2	P18961	Serine/threonine-protein kinase YPK2/YKR2 OS=Saccharomyces cerevisiae (strain ATCC 204508 / S288c) GN=YPK2 PE=1 SV=1	1	1	3	3	3	5.64063	2.30389247770811	21.4552569748215	8.56008920823002	2.96958532032536e-05	4.87860445482024e-05	2.87984297162594	1.85606439773167e-07	1.03364650253483e-08	2.12365444313998e-07	WT - Control	limma	2.96958532032536e-05	4.87860445482024e-05	TRUE	enriched hit	5.64063
GCV2	P49095	Glycine dehydrogenase (decarboxylating), mitochondrial OS=Saccharomyces cerevisiae (strain ATCC 204508 / S288c) GN=GCV2 PE=1 SV=1	1	1	3	3	5	5.74985	2.00751335409845	22.0907365885765	8.53320039800192	3.03738411163559e-05	4.97278416215912e-05	2.85584125237913	2.02717199249136e-07	1.12389370469185e-08	2.12365444313998e-07	WT - Control	limma	3.03738411163559e-05	4.97278416215912e-05	TRUE	enriched hit	5.74985
IPI3	P53877	Pre-rRNA-processing protein IPI3 OS=Saccharomyces cerevisiae (strain ATCC 204508 / S288c) GN=IPI3 PE=1 SV=1	1	1	3	3	2	5.62823	2.1757914446061	19.8988572306452	8.53217028171303	3.04001561428437e-05	4.97278416215912e-05	2.85492040389414	2.03402150456e-07	1.12748955898153e-08	2.12365444313998e-07	WT - Control	limma	3.04001561428437e-05	4.97278416215912e-05	TRUE	enriched hit	5.62823
GLR1	P41921|P41921-2	Glutathione reductase OS=Saccharomyces cerevisiae (strain ATCC 204508 / S288c) GN=GLR1 PE=1 SV=2|Isoform 2 of Glutathione reductase OS=Saccharomyces cerevisiae (strain ATCC 204508 / S288c) GN=GLR1	1	1	3	3	3	5.38695	1.88067523301417	21.3719408637311	8.52613775969209	3.05547723775091e-05	4.9838097741077e-05	2.84952578665998	2.07458458412191e-07	1.14875802361025e-08	2.12365444313998e-07	WT - Control	limma	3.05547723775091e-05	4.9838097741077e-05	TRUE	enriched hit	5.38695
NTO1	Q12311	NuA3 HAT complex component NTO1 OS=Saccharomyces cerevisiae (strain ATCC 204508 / S288c) GN=NTO1 PE=1 SV=1	1	1	3	3	10	6.97609	3.82603987058572	24.1276632838645	8.52442290572684	3.05988847791066e-05	4.9838097741077e-05	2.84799164959871	2.08625735576007e-07	1.15487008165722e-08	2.12365444313998e-07	WT - Control	limma	3.05988847791066e-05	4.9838097741077e-05	TRUE	enriched hit	6.97609
SDH2	P21801	Succinate dehydrogenase [ubiquinone] iron-sulfur subunit, mitochondrial OS=Saccharomyces cerevisiae (strain ATCC 204508 / S288c) GN=SDH2 PE=1 SV=1	1	1	3	3	5	6.37807	2.03511999325906	22.4873503016119	8.52104041718265	3.06861032714216e-05	4.98731314411328e-05	2.84496481479541	2.10946783596455e-07	1.16701243229718e-08	2.12365444313998e-07	WT - Control	limma	3.06861032714216e-05	4.98731314411328e-05	TRUE	enriched hit	6.37807
ARD1	P07347	N-terminal acetyltransferase A complex catalytic subunit ARD1 OS=Saccharomyces cerevisiae (strain ATCC 204508 / S288c) GN=ARD1 PE=1 SV=2	1	1	3	3	2	5.75496	1.97100925191474	20.1271659211239	8.48665658584278	3.15886078303914e-05	5.11450561564901e-05	2.81413562088112	2.3600207810226e-07	1.2971581917681e-08	2.12365444313998e-07	WT - Control	limma	3.15886078303914e-05	5.11450561564901e-05	TRUE	enriched hit	5.75496
PRO3	P32263	Pyrroline-5-carboxylate reductase OS=Saccharomyces cerevisiae (strain ATCC 204508 / S288c) GN=PRO3 PE=1 SV=1	1	1	3	3	3	5.62514	1.9348889550889	21.1963747501894	8.48609968551306	3.16034668476863e-05	5.11450561564901e-05	2.81363538258023	2.36430650391029e-07	1.29936966133492e-08	2.12365444313998e-07	WT - Control	limma	3.16034668476863e-05	5.11450561564901e-05	TRUE	enriched hit	5.62514
MYO2	P19524	Myosin-2 OS=Saccharomyces cerevisiae (strain ATCC 204508 / S288c) GN=MYO2 PE=1 SV=1	1	1	3	3	5	6.09996	1.80926575823416	23.0524915345625	8.47743765325814	3.18355903400251e-05	5.13864081337543e-05	2.80585092531733	2.43194259175183e-07	1.33420561383268e-08	2.12365444313998e-07	WT - Control	limma	3.18355903400251e-05	5.13864081337543e-05	TRUE	enriched hit	6.09996
NIP1	P32497	Eukaryotic translation initiation factor 3 subunit C OS=Saccharomyces cerevisiae (strain ATCC 204508 / S288c) GN=NIP1 PE=1 SV=2	1	1	3	3	4	6.16347	2.45007401189316	21.41804142526	8.47366749937378	3.19372154699966e-05	5.13864081337543e-05	2.80246053579213	2.46196163233847e-07	1.34962793888319e-08	2.12365444313998e-07	WT - Control	limma	3.19372154699966e-05	5.13864081337543e-05	TRUE	enriched hit	6.16347
COP1	P53622	Coatomer subunit alpha OS=Saccharomyces cerevisiae (strain ATCC 204508 / S288c) GN=COP1 PE=1 SV=2	1	1	3	3	5	5.94089	1.61528457745145	22.009808319282	8.47298277973682	3.19557109869987e-05	5.13864081337543e-05	2.80184464406623	2.46745183840602e-07	1.35244595504595e-08	2.12365444313998e-07	WT - Control	limma	3.19557109869987e-05	5.13864081337543e-05	TRUE	enriched hit	5.94089
EPL1	P43572	Enhancer of polycomb-like protein 1 OS=Saccharomyces cerevisiae (strain ATCC 204508 / S288c) GN=EPL1 PE=1 SV=1	1	1	3	3	5	5.78083	2.2597268832641	21.9016134359702	8.47020177326936	3.2030953861102e-05	5.13985073585124e-05	2.79934273095028	2.48987227280395e-07	1.36394564341618e-08	4.3382721887005e-07	WT - Control	limma	3.2030953861102e-05	5.13985073585124e-05	TRUE	enriched hit	5.78083
MIS1	P09440	C-1-tetrahydrofolate synthase, mitochondrial OS=Saccharomyces cerevisiae (strain ATCC 204508 / S288c) GN=MIS1 PE=1 SV=1	1	1	3	3	5	6.31649	2.71489784338442	23.1131954132941	8.4253574643425	3.32719451498173e-05	5.32772286259732e-05	2.75889823461784	2.87976091417619e-07	1.56979728076624e-08	4.3382721887005e-07	WT - Control	limma	3.32719451498173e-05	5.32772286259732e-05	TRUE	enriched hit	6.31649
ADE5,7	P07244	Bifunctional purine biosynthetic protein ADE5,7 OS=Saccharomyces cerevisiae (strain ATCC 204508 / S288c) GN=ADE5,7 PE=1 SV=1	1	1	3	3	5	5.98005	1.73468319735927	22.8413435300938	8.40751967756433	3.3780402751357e-05	5.39775277647999e-05	2.74275771006578	3.05070451789291e-07	1.65941665416004e-08	4.3382721887005e-07	WT - Control	limma	3.3780402751357e-05	5.39775277647999e-05	TRUE	enriched hit	5.98005
IMD4	P50094	Inosine-5'-monophosphate dehydrogenase 4 OS=Saccharomyces cerevisiae (strain ATCC 204508 / S288c) GN=IMD4 PE=1 SV=1	1	1	3	3	3	6.03276	2.2907368843295	21.0601053906956	8.36415448318484	3.50530228248379e-05	5.58933704286806e-05	2.70339255188993	3.50813693428265e-07	1.89735278711448e-08	4.3382721887005e-07	WT - Control	limma	3.50530228248379e-05	5.58933704286806e-05	TRUE	enriched hit	6.03276
MVD1	P32377	Diphosphomevalonate decarboxylase OS=Saccharomyces cerevisiae (strain ATCC 204508 / S288c) GN=MVD1 PE=1 SV=2	1	1	3	3	3	5.8448	1.82042646143336	21.4403107666649	8.35407530288825	3.53564099208859e-05	5.62589415722273e-05	2.6942173839809	3.62357512884159e-07	1.95697041295462e-08	4.3382721887005e-07	WT - Control	limma	3.53564099208859e-05	5.62589415722273e-05	TRUE	enriched hit	5.8448
HRK1	Q08732	Serine/threonine-protein kinase HRK1 OS=Saccharomyces cerevisiae (strain ATCC 204508 / S288c) GN=HRK1 PE=1 SV=1	1	1	3	3	3	5.94696	1.59746035011426	21.5768087091184	8.35065832671852	3.54599256133052e-05	5.63056141014616e-05	2.69110467356652	3.6635358813264e-07	1.97756809038706e-08	4.3382721887005e-07	WT - Control	limma	3.54599256133052e-05	5.63056141014616e-05	TRUE	enriched hit	5.94696
GCN2	P15442	eIF-2-alpha kinase GCN2 OS=Saccharomyces cerevisiae (strain ATCC 204508 / S288c) GN=GCN2 PE=1 SV=3	1	1	3	3	2	6.09425	2.34312245455958	21.0958707524861	8.34702548398736	3.55703515359619e-05	5.63630413690921e-05	2.68779409204276	3.70648753689196e-07	1.99968459398191e-08	4.3382721887005e-07	WT - Control	limma	3.55703515359619e-05	5.63630413690921e-05	TRUE	enriched hit	6.09425
PRE3	P38624	Proteasome subunit beta type-1 OS=Saccharomyces cerevisiae (strain ATCC 204508 / S288c) GN=PRE3 PE=1 SV=2	1	1	3	3	3	5.99403	1.61270759682688	21.3529510656273	8.34135235517817	3.57435626078668e-05	5.65195083736893e-05	2.68262168371831	3.77453544864181e-07	2.03467523990273e-08	4.3382721887005e-07	WT - Control	limma	3.57435626078668e-05	5.65195083736893e-05	TRUE	enriched hit	5.99403
SEC7	P11075	Protein transport protein SEC7 OS=Saccharomyces cerevisiae (strain ATCC 204508 / S288c) GN=SEC7 PE=1 SV=2	1	1	3	3	2	5.49783	1.63830840511602	20.4115954504982	8.31884955640004	3.64399349566756e-05	5.75008537050245e-05	2.66207458978544	4.0565208325738e-07	2.17904537476157e-08	4.3382721887005e-07	WT - Control	limma	3.64399349566756e-05	5.75008537050245e-05	TRUE	enriched hit	5.49783
TIF34	P40217	Eukaryotic translation initiation factor 3 subunit I OS=Saccharomyces cerevisiae (strain ATCC 204508 / S288c) GN=TIF34 PE=1 SV=1	1	1	3	3	2	6.04386	2.47834816587975	21.2544211629023	8.28857588218692	3.74007594721518e-05	5.88945569281395e-05	2.63435506399851	4.46811944332381e-07	2.3879739712353e-08	4.3382721887005e-07	WT - Control	limma	3.74007594721518e-05	5.88945569281395e-05	TRUE	enriched hit	6.04386
GLN1	P32288	Glutamine synthetase OS=Saccharomyces cerevisiae (strain ATCC 204508 / S288c) GN=GLN1 PE=1 SV=4	1	1	3	3	3	6.18833	1.76995286502681	21.8011326957319	8.26756671728577	3.80841386344028e-05	5.98465035683473e-05	2.61506634769425	4.77713648194822e-07	2.54344464884342e-08	4.3382721887005e-07	WT - Control	limma	3.80841386344028e-05	5.98465035683473e-05	TRUE	enriched hit	6.18833
ENO2	P00925	Enolase 2 OS=Saccharomyces cerevisiae (strain ATCC 204508 / S288c) GN=ENO2 PE=1 SV=2	1	1	3	3	5	6.47997	1.61777256812984	24.4304629710099	8.24742804124363	3.87522881926945e-05	6.06801545525322e-05	2.59653664317412	5.09263540893201e-07	2.70096455210107e-08	4.3382721887005e-07	WT - Control	limma	3.87522881926945e-05	6.06801545525322e-05	TRUE	enriched hit	6.47997
RPL19A|RPL19B	P0CX82|P0CX83	60S ribosomal protein L19-A OS=Saccharomyces cerevisiae (strain ATCC 204508 / S288c) GN=RPL19A PE=1 SV=1|60S ribosomal protein L19-B OS=Saccharomyces cerevisiae (strain ATCC 204508 / S288c) GN=RPL19B PE=1 SV=1	1	1	3	3	6	7.55915	4.52996628271945	24.2107590259256	8.24676405765371	3.87745388115654e-05	6.06801545525322e-05	2.59592503689874	5.10337244463699e-07	2.70630388010822e-08	4.3382721887005e-07	WT - Control	limma	3.87745388115654e-05	6.06801545525322e-05	TRUE	enriched hit	7.55915
NAM7	P30771	ATP-dependent helicase NAM7 OS=Saccharomyces cerevisiae (strain ATCC 204508 / S288c) GN=NAM7 PE=1 SV=1	1	1	3	3	3	5.72796	2.0016845061281	21.1563421464716	8.24217660370788	3.89286575734386e-05	6.07959899140739e-05	2.59169828462737	5.17815316625203e-07	2.74345210333915e-08	4.3382721887005e-07	WT - Control	limma	3.89286575734386e-05	6.07959899140739e-05	TRUE	enriched hit	5.72796
FPR3	P38911	FK506-binding nuclear protein OS=Saccharomyces cerevisiae (strain ATCC 204508 / S288c) GN=FPR3 PE=1 SV=2	1	1	3	3	3	6.23513	2.76690750948162	23.3542320971727	8.23735920873693	3.90912365523104e-05	6.09245349963113e-05	2.58725746485218	5.25781927551705e-07	2.78295262819409e-08	4.3382721887005e-07	WT - Control	limma	3.90912365523104e-05	6.09245349963113e-05	TRUE	enriched hit	6.23513
GPH1	P06738	Glycogen phosphorylase OS=Saccharomyces cerevisiae (strain ATCC 204508 / S288c) GN=GPH1 PE=1 SV=4	1	1	3	3	9	6.71018	1.55102142027284	23.7977759096086	8.23467260683273	3.91822333854655e-05	6.09412195482958e-05	2.58477989197401	5.30276007326691e-07	2.80520158454001e-08	4.3382721887005e-07	WT - Control	limma	3.91822333854655e-05	6.09412195482958e-05	TRUE	enriched hit	6.71018
YNL040W	P53960	Putative alanyl-tRNA editing protein alaX OS=Saccharomyces cerevisiae (strain ATCC 204508 / S288c) GN=YNL040W PE=1 SV=1	1	1	3	3	2	5.80673	1.73252672535629	20.9512669815283	8.21843807768346	3.97371547747852e-05	6.16779150798813e-05	2.56979349236655	5.58231181724267e-07	2.94305422369673e-08	4.3382721887005e-07	WT - Control	limma	3.97371547747852e-05	6.16779150798813e-05	TRUE	enriched hit	5.80673
RPA49	Q01080	DNA-directed RNA polymerase I subunit RPA49 OS=Saccharomyces cerevisiae (strain ATCC 204508 / S288c) GN=RPA49 PE=1 SV=2	1	1	3	3	2	5.61892	2.46581402478693	19.6473892642886	8.21291811848066	3.99278261209596e-05	6.17997220306669e-05	2.56469204835708	5.6805600601173e-07	2.99128025474048e-08	4.3382721887005e-07	WT - Control	limma	3.99278261209596e-05	6.17997220306669e-05	TRUE	enriched hit	5.61892
URA2	P07259	Protein URA2 OS=Saccharomyces cerevisiae (strain ATCC 204508 / S288c) GN=URA2 PE=1 SV=5	1	1	3	3	15	6.59485	2.70257981826116	24.464827186071	8.21145672576048	3.99784763070586e-05	6.17997220306669e-05	2.56334095733097	5.70684879797057e-07	3.00416481742171e-08	4.3382721887005e-07	WT - Control	limma	3.99784763070586e-05	6.17997220306669e-05	TRUE	enriched hit	6.59485
SRP40	P32583	Suppressor protein SRP40 OS=Saccharomyces cerevisiae (strain ATCC 204508 / S288c) GN=SRP40 PE=1 SV=2	1	1	3	3	5	6.9346	3.18320523932294	22.7502478557805	8.20592888081934	4.01707136267907e-05	6.19153604871652e-05	2.5582284474477	5.80735317168291e-07	3.05334804594133e-08	4.3382721887005e-07	WT - Control	limma	4.01707136267907e-05	6.19153604871652e-05	TRUE	enriched hit	6.9346
CSE4	P36012	Histone H3-like centromeric protein CSE4 OS=Saccharomyces cerevisiae (strain ATCC 204508 / S288c) GN=CSE4 PE=1 SV=2	1	1	3	3	4	6.09099	2.46006587617314	22.1918378446609	8.20461854116078	4.02164330964064e-05	6.19153604871652e-05	2.55701612158555	5.83142606425113e-07	3.065110673521e-08	4.8926011637213e-07	WT - Control	limma	4.02164330964064e-05	6.19153604871652e-05	TRUE	enriched hit	6.09099
RML2	P32611	54S ribosomal protein RML2, mitochondrial OS=Saccharomyces cerevisiae (strain ATCC 204508 / S288c) GN=RML2 PE=1 SV=1	1	1	3	3	4	6.80724	3.57645912735392	22.1732467193761	8.17866357965954	4.11340903717112e-05	6.31999485670623e-05	2.5329678947759	6.32856262505754e-07	3.30874391610048e-08	4.8926011637213e-07	WT - Control	limma	4.11340903717112e-05	6.31999485670623e-05	TRUE	enriched hit	6.80724
RNR1	P21524	Ribonucleoside-diphosphate reductase large chain 1 OS=Saccharomyces cerevisiae (strain ATCC 204508 / S288c) GN=RNR1 PE=1 SV=2	1	1	3	3	4	6.23952	2.22829625172915	22.7923559071009	8.16914961698047	4.14762875281445e-05	6.35969742098216e-05	2.52413627842168	6.52082682517374e-07	3.40227470337234e-08	4.8926011637213e-07	WT - Control	limma	4.14762875281445e-05	6.35969742098216e-05	TRUE	enriched hit	6.23952
MCM4	P30665	DNA replication licensing factor MCM4 OS=Saccharomyces cerevisiae (strain ATCC 204508 / S288c) GN=MCM4 PE=1 SV=2	1	1	3	3	2	5.53034	2.62363337953566	20.3122000056051	8.15910239253789	4.18411121007572e-05	6.40270243638603e-05	2.51479996714546	6.72997521489194e-07	3.50358457301372e-08	4.8926011637213e-07	WT - Control	limma	4.18411121007572e-05	6.40270243638603e-05	TRUE	enriched hit	5.53034
SAC6	P32599	Fimbrin OS=Saccharomyces cerevisiae (strain ATCC 204508 / S288c) GN=SAC6 PE=1 SV=1	1	1	3	3	2	5.77787	2.1235750922435	20.2239412236945	8.15376310640489	4.20364405502461e-05	6.41964957296515e-05	2.5098344227447	6.8437359601603e-07	3.55850029671772e-08	4.8926011637213e-07	WT - Control	limma	4.20364405502461e-05	6.41964957296515e-05	TRUE	enriched hit	5.77787
PET127	P32606	Putative mitochondrial translation system component PET127 OS=Saccharomyces cerevisiae (strain ATCC 204508 / S288c) GN=PET127 PE=1 SV=2	1	1	3	3	3	5.61464	1.67534768699736	21.8438079560655	8.14075109521835	4.2516730650312e-05	6.47995955092105e-05	2.49772144008651	7.12878815312123e-07	3.69552208189094e-08	4.8926011637213e-07	WT - Control	limma	4.2516730650312e-05	6.47995955092105e-05	TRUE	enriched hit	5.61464
KGD1	P20967	2-oxoglutarate dehydrogenase, mitochondrial OS=Saccharomyces cerevisiae (strain ATCC 204508 / S288c) GN=KGD1 PE=1 SV=2	1	1	3	3	6	6.61167	2.35995971167779	23.4731299623621	8.13306612711669	4.28032624255623e-05	6.50603868435766e-05	2.49055957820268	7.30247891045366e-07	3.77860844756208e-08	4.8926011637213e-07	WT - Control	limma	4.28032624255623e-05	6.50603868435766e-05	TRUE	enriched hit	6.61167
MRPL3	P36516	54S ribosomal protein L3, mitochondrial OS=Saccharomyces cerevisiae (strain ATCC 204508 / S288c) GN=MRPL3 PE=1 SV=2	1	1	3	3	4	5.57792	1.66553126485116	21.3904596959358	8.13157040049644	4.28592798706038e-05	6.50603868435766e-05	2.48916498403154	7.33675510788956e-07	3.79496869135745e-08	4.8926011637213e-07	WT - Control	limma	4.28592798706038e-05	6.50603868435766e-05	TRUE	enriched hit	5.57792
RPL2A|RPL2B	P0CX45|P0CX46	60S ribosomal protein L2-A OS=Saccharomyces cerevisiae (strain ATCC 204508 / S288c) GN=RPL2A PE=1 SV=1|60S ribosomal protein L2-B OS=Saccharomyces cerevisiae (strain ATCC 204508 / S288c) GN=RPL2B PE=1 SV=1	1	1	3	3	12	8.11394	3.51954289514736	26.0258360642255	8.12686212923477	4.30361462813789e-05	6.51984731089153e-05	2.48477361195318	7.44566509780498e-07	3.84687351047235e-08	4.8926011637213e-07	WT - Control	limma	4.30361462813789e-05	6.51984731089153e-05	TRUE	enriched hit	8.11394
SWR1	Q05471	Helicase SWR1 OS=Saccharomyces cerevisiae (strain ATCC 204508 / S288c) GN=SWR1 PE=1 SV=1	1	1	3	3	4	5.75397	3.89299387451036	20.5008849014006	8.12077644369989	4.32659611073679e-05	6.54160647021758e-05	2.47909427876647	7.58874635797824e-07	3.91488264638189e-08	4.8926011637213e-07	WT - Control	limma	4.32659611073679e-05	6.54160647021758e-05	TRUE	enriched hit	5.75397
CNM67	P53865	Chaotic nuclear migration protein 67 OS=Saccharomyces cerevisiae (strain ATCC 204508 / S288c) GN=CNM67 PE=1 SV=1	1	1	3	3	2	5.94825	2.19043645635358	20.8107241265521	8.1154690225304	4.34675025602201e-05	6.55901281177079e-05	2.47413824379467	7.7156888833585e-07	3.97504918470536e-08	1.41774580611115e-06	WT - Control	limma	4.34675025602201e-05	6.55901281177079e-05	TRUE	enriched hit	5.94825
RPB11	P38902	DNA-directed RNA polymerase II subunit RPB11 OS=Saccharomyces cerevisiae (strain ATCC 204508 / S288c) GN=RPB11 PE=1 SV=1	1	1	3	3	3	6.25071	2.49479044825853	21.4260303094245	8.08638078858967	4.45908264876653e-05	6.71516613177341e-05	2.44692610037287	8.44857083182049e-07	4.34106185426752e-08	1.41774580611115e-06	WT - Control	limma	4.45908264876653e-05	6.71516613177341e-05	TRUE	enriched hit	6.25071
SPT7	P35177	Transcriptional activator SPT7 OS=Saccharomyces cerevisiae (strain ATCC 204508 / S288c) GN=SPT7 PE=1 SV=1	1	1	3	3	3	5.5956	2.99432863187877	21.4277200318605	8.03588941547352	4.66182934893635e-05	6.99274402340452e-05	2.39949060678286	9.88270590474016e-07	5.05169526989209e-08	1.41774580611115e-06	WT - Control	limma	4.66182934893635e-05	6.99274402340452e-05	TRUE	enriched hit	5.5956
RPS13	P05756	40S ribosomal protein S13 OS=Saccharomyces cerevisiae (strain ATCC 204508 / S288c) GN=RPS13 PE=1 SV=3	1	1	3	3	4	6.93012	1.95555509246087	22.5618831561054	8.03343942815121	4.67192517468045e-05	6.99406549819026e-05	2.39718239547871	9.95794741553979e-07	5.08877561985318e-08	1.41774580611115e-06	WT - Control	limma	4.67192517468045e-05	6.99406549819026e-05	TRUE	enriched hit	6.93012
RPO31	P04051	DNA-directed RNA polymerase III subunit RPC1 OS=Saccharomyces cerevisiae (strain ATCC 204508 / S288c) GN=RPO31 PE=1 SV=1	1	1	3	3	4	5.79921	2.35337510869011	21.8340940177652	8.02504832442945	4.70668790330644e-05	7.03223645395588e-05	2.38927229265387	1.02198474971615e-06	5.21768792128393e-08	1.41774580611115e-06	WT - Control	limma	4.70668790330644e-05	7.03223645395588e-05	TRUE	enriched hit	5.79921
NDI1	P32340	Rotenone-insensitive NADH-ubiquinone oxidoreductase, mitochondrial OS=Saccharomyces cerevisiae (strain ATCC 204508 / S288c) GN=NDI1 PE=1 SV=1	1	1	3	3	3	6.58282	2.26436853015746	23.8704480361199	8.01197070229783	4.76144174009168e-05	7.10006734917404e-05	2.3769301749327	1.0641286378732e-06	5.42461862521522e-08	1.41774580611115e-06	WT - Control	limma	4.76144174009168e-05	7.10006734917404e-05	TRUE	enriched hit	6.58282
GDB1	Q06625	Glycogen debranching enzyme OS=Saccharomyces cerevisiae (strain ATCC 204508 / S288c) GN=GDB1 PE=1 SV=1	1	1	3	3	2	5.57801	1.45599993351544	21.2337307546166	7.99498348625257	4.83362639333193e-05	7.19357339713517e-05	2.36087257134444	1.1213744437466e-06	5.70469881331384e-08	1.41774580611115e-06	WT - Control	limma	4.83362639333193e-05	7.19357339713517e-05	TRUE	enriched hit	5.57801
TCP1	P12612	T-complex protein 1 subunit alpha OS=Saccharomyces cerevisiae (strain ATCC 204508 / S288c) GN=TCP1 PE=1 SV=2	1	1	3	3	4	5.88602	2.10613823283192	22.0805702106359	7.96863295747037	4.94802266598885e-05	7.34941135711456e-05	2.33590625873158	1.21607871927942e-06	6.16553009959986e-08	1.41774580611115e-06	WT - Control	limma	4.94802266598885e-05	7.34941135711456e-05	TRUE	enriched hit	5.88602
CRM1	P30822	Exportin-1 OS=Saccharomyces cerevisiae (strain ATCC 204508 / S288c) GN=CRM1 PE=1 SV=1	1	1	3	3	3	5.60476	1.69556123079643	21.1857359763496	7.96516003037502	4.9633233478875e-05	7.35773910360666e-05	2.33261051287435	1.22912018296617e-06	6.22874549758917e-08	1.41774580611115e-06	WT - Control	limma	4.9633233478875e-05	7.35773910360666e-05	TRUE	enriched hit	5.60476
BGL2	P15703	Glucan 1,3-beta-glucosidase OS=Saccharomyces cerevisiae (strain ATCC 204508 / S288c) GN=BGL2 PE=1 SV=1	1	1	3	3	2	6.49889	1.85986534160286	22.1416143249924	7.93172431570033	5.11335675865919e-05	7.56537578912734e-05	2.30081780471454	1.36175656262338e-06	6.86833683690631e-08	1.41774580611115e-06	WT - Control	limma	5.11335675865919e-05	7.56537578912734e-05	TRUE	enriched hit	6.49889
YLR278C	Q05854	Uncharacterized transcriptional regulatory protein YLR278C OS=Saccharomyces cerevisiae (strain ATCC 204508 / S288c) GN=YLR278C PE=1 SV=1	1	1	3	3	2	5.54893	2.13621831346353	20.7991725916982	7.92391475613176	5.14912304724264e-05	7.60347158143417e-05	2.29337556890731	1.39466360016272e-06	7.0260857758918e-08	1.41774580611115e-06	WT - Control	limma	5.14912304724264e-05	7.60347158143417e-05	TRUE	enriched hit	5.54893
CDC10	P25342	Cell division control protein 10 OS=Saccharomyces cerevisiae (strain ATCC 204508 / S288c) GN=CDC10 PE=1 SV=1	1	1	3	3	4	6.66454	3.0689419552691	22.5093768268727	7.91940824960617	5.16988866319339e-05	7.61931164148307e-05	2.28907818846249	1.41399916708806e-06	7.11860418443531e-08	1.41774580611115e-06	WT - Control	limma	5.16988866319339e-05	7.61931164148307e-05	TRUE	enriched hit	6.66454
PMT2	P31382	Dolichyl-phosphate-mannose--protein mannosyltransferase 2 OS=Saccharomyces cerevisiae (strain ATCC 204508 / S288c) GN=PMT2 PE=1 SV=2	1	1	3	3	2	6.45829	1.58682464661265	22.2280140008211	7.90591537882278	5.23262226210447e-05	7.69682228088623e-05	2.27619902405833	1.47344515322168e-06	7.40225216719336e-08	1.41774580611115e-06	WT - Control	limma	5.23262226210447e-05	7.69682228088623e-05	TRUE	enriched hit	6.45829
RPL36B	O14455	60S ribosomal protein L36-B OS=Saccharomyces cerevisiae (strain ATCC 204508 / S288c) GN=RPL36B PE=1 SV=3	1	1	3	3	6	7.29962	3.49681540801279	24.0341775411053	7.89636301611904	5.27754721403529e-05	7.74788846315819e-05	2.26706985115456	1.51697538219864e-06	7.6092009829341e-08	1.41774580611115e-06	WT - Control	limma	5.27754721403529e-05	7.74788846315819e-05	TRUE	enriched hit	7.29962
RPL37A	P49166	60S ribosomal protein L37-A OS=Saccharomyces cerevisiae (strain ATCC 204508 / S288c) GN=RPL37A PE=1 SV=2	1	1	3	3	2	6.64721	3.2665629907672	21.6258471995705	7.87459386633909	5.38154094043021e-05	7.8781030488792e-05	2.24623007864989	1.62084533794626e-06	8.10044748844497e-08	1.41774580611115e-06	WT - Control	limma	5.38154094043021e-05	7.8781030488792e-05	TRUE	enriched hit	6.64721
RPL18A|RPL18B	P0CX49|P0CX50	60S ribosomal protein L18-A OS=Saccharomyces cerevisiae (strain ATCC 204508 / S288c) GN=RPL18A PE=1 SV=1|60S ribosomal protein L18-B OS=Saccharomyces cerevisiae (strain ATCC 204508 / S288c) GN=RPL18B PE=1 SV=1	1	1	3	3	10	8.41736	3.73910371453618	26.1404077923741	7.87346340133305	5.38700327057748e-05	7.8781030488792e-05	2.24514654327193	1.62642192358398e-06	8.12671987049947e-08	1.41774580611115e-06	WT - Control	limma	5.38700327057748e-05	7.8781030488792e-05	TRUE	enriched hit	8.41736
RPL6B	P05739	60S ribosomal protein L6-B OS=Saccharomyces cerevisiae (strain ATCC 204508 / S288c) GN=RPL6B PE=1 SV=4	1	1	3	3	5	6.82534	2.33559935631788	22.5045984192045	7.8696872358447	5.40529423292402e-05	7.88965062074872e-05	2.24152618474658	1.64518375944667e-06	8.21503476705643e-08	2.66835976012615e-06	WT - Control	limma	5.40529423292402e-05	7.88965062074872e-05	TRUE	enriched hit	6.82534
PRP19	P32523	Pre-mRNA-processing factor 19 OS=Saccharomyces cerevisiae (strain ATCC 204508 / S288c) GN=PRP19 PE=1 SV=2	1	1	3	3	2	5.55948	2.50092048310477	20.1048002846984	7.84971079705884	5.50321343064142e-05	8.01715737784422e-05	2.22234949552043	1.74794895357877e-06	8.71142812837227e-08	3.36586559396541e-06	WT - Control	limma	5.50321343064142e-05	8.01715737784422e-05	TRUE	enriched hit	5.55948
TRM1	P15565|P15565-2	tRNA (guanine(26)-N(2))-dimethyltransferase, mitochondrial OS=Saccharomyces cerevisiae (strain ATCC 204508 / S288c) GN=TRM1 PE=1 SV=1|Isoform 2 of tRNA (guanine(26)-N(2))-dimethyltransferase, mitochondrial OS=Saccharomyces cerevisiae (strain ATCC 204508 / S288c) GN=TRM1	1	1	3	3	2	5.84309	1.81388315834501	20.8012080231178	7.81003637157688	5.70359628362468e-05	8.29316011354622e-05	2.18414087099988	1.97063742546355e-06	9.78898549815227e-08	3.36586559396541e-06	WT - Control	limma	5.70359628362468e-05	8.29316011354622e-05	TRUE	enriched hit	5.84309
ERG6	P25087	Sterol 24-C-methyltransferase OS=Saccharomyces cerevisiae (strain ATCC 204508 / S288c) GN=ERG6 PE=1 SV=4	1	1	3	3	6	6.55812	1.53389540462429	24.1517567810949	7.80391183441887	5.73524685815156e-05	8.32323588018553e-05	2.17822803535671	2.00735511124428e-06	9.96597725430195e-08	3.36586559396541e-06	WT - Control	limma	5.73524685815156e-05	8.32323588018553e-05	TRUE	enriched hit	6.55812
SCC2	Q04002	Sister chromatid cohesion protein 2 OS=Saccharomyces cerevisiae (strain ATCC 204508 / S288c) GN=SCC2 PE=1 SV=1	1	1	3	3	7	5.86353	1.95276947904053	22.2006571908963	7.78314169329812	5.84404768945116e-05	8.46494693949128e-05	2.15814671445722	2.1368326075244e-06	1.05885758264725e-07	4.0036715683586e-06	WT - Control	limma	5.84404768945116e-05	8.46494693949128e-05	TRUE	enriched hit	5.86353
ARB1	P40024	ABC transporter ATP-binding protein ARB1 OS=Saccharomyces cerevisiae (strain ATCC 204508 / S288c) GN=ARB1 PE=1 SV=1	1	1	3	3	8	6.57822	2.35612966641915	23.5328795454153	7.7587882838747	5.97455443122129e-05	8.63749869199421e-05	2.13454351805106	2.29887169989063e-06	1.13687224981611e-07	4.0036715683586e-06	WT - Control	limma	5.97455443122129e-05	8.63749869199421e-05	TRUE	enriched hit	6.57822
RPL42A|RPL42B	P0CX27|P0CX28	60S ribosomal protein L42-A OS=Saccharomyces cerevisiae (strain ATCC 204508 / S288c) GN=RPL42A PE=1 SV=1|60S ribosomal protein L42-B OS=Saccharomyces cerevisiae (strain ATCC 204508 / S288c) GN=RPL42B PE=1 SV=1	1	1	3	3	3	7.94731	3.65656054190052	24.1626540283567	7.73652868173659	6.09668235518166e-05	8.79730400681155e-05	2.11291520433666	2.45724894076815e-06	1.21282269815753e-07	4.0036715683586e-06	WT - Control	limma	6.09668235518166e-05	8.79730400681155e-05	TRUE	enriched hit	7.94731
ENO1	P00924	Enolase 1 OS=Saccharomyces cerevisiae (strain ATCC 204508 / S288c) GN=ENO1 PE=1 SV=3	1	1	3	3	5	7.11217	2.04818414502701	23.7050341735513	7.71213009909462	6.2337466062582e-05	8.97801456195441e-05	2.08914864303376	2.64286865059304e-06	1.30146075438795e-07	4.0036715683586e-06	WT - Control	limma	6.2337466062582e-05	8.97801456195441e-05	TRUE	enriched hit	7.11217
DNM1	P54861	Dynamin-related protein DNM1 OS=Saccharomyces cerevisiae (strain ATCC 204508 / S288c) GN=DNM1 PE=1 SV=1	1	1	3	3	2	5.96651	2.03959991772786	20.9269857142714	7.69138612579487	6.35297989471341e-05	9.13240859865053e-05	2.06889255449885	2.81120206202523e-06	1.38149494101746e-07	4.0036715683586e-06	WT - Control	limma	6.35297989471341e-05	9.13240859865053e-05	TRUE	enriched hit	5.96651
RFC1	P38630	Replication factor C subunit 1 OS=Saccharomyces cerevisiae (strain ATCC 204508 / S288c) GN=RFC1 PE=1 SV=1	1	1	3	3	3	5.8468	2.22731432658638	21.2732176785477	7.66970908090155	6.48029395503034e-05	9.29781306591309e-05	2.04767659737572	2.99808123038758e-06	1.46996020734229e-07	4.0036715683586e-06	WT - Control	limma	6.48029395503034e-05	9.29781306591309e-05	TRUE	enriched hit	5.8468
FHL1	P39521	Pre-rRNA-processing protein FHL1 OS=Saccharomyces cerevisiae (strain ATCC 204508 / S288c) GN=FHL1 PE=1 SV=1	1	1	3	3	2	7.03779	2.69562196222361	20.3175381874965	7.64274564459029	6.64263371007723e-05	9.51275280367664e-05	2.02121692983747	3.24720320943328e-06	1.58726235230476e-07	4.0036715683586e-06	WT - Control	limma	6.64263371007723e-05	9.51275280367664e-05	TRUE	enriched hit	7.03779
YHR020W	P38708	Putative proline--tRNA ligase YHR020W OS=Saccharomyces cerevisiae (strain ATCC 204508 / S288c) GN=YHR020W PE=1 SV=1	1	1	3	3	4	6.19176	1.81377531230816	22.24793118032	7.63272363826232	6.70412260078097e-05	9.5827289152406e-05	2.01136239228441	3.34476569174846e-06	1.63300663442322e-07	4.0036715683586e-06	WT - Control	limma	6.70412260078097e-05	9.5827289152406e-05	TRUE	enriched hit	6.19176
VPS17	P32913	Vacuolar protein sorting-associated protein 17 OS=Saccharomyces cerevisiae (strain ATCC 204508 / S288c) GN=VPS17 PE=1 SV=2	1	1	3	3	3	5.7104	1.69319385993091	21.6402107315386	7.63014054511834	6.72007331134515e-05	9.58747301374243e-05	2.00882072219511	3.3703636841409e-06	1.64499078717264e-07	7.59578056778733e-06	WT - Control	limma	6.72007331134515e-05	9.58747301374243e-05	TRUE	enriched hit	5.7104
RTS1	P38903	Serine/threonine-protein phosphatase 2A 56 kDa regulatory subunit delta isoform OS=Saccharomyces cerevisiae (strain ATCC 204508 / S288c) GN=RTS1 PE=1 SV=2	1	1	3	3	3	6.18327	2.63415143632276	21.609432550058	7.58772575638059	6.98811623029525e-05	9.95118239923846e-05	1.96698378522279	3.81853663267151e-06	1.8583811332969e-07	7.59578056778733e-06	WT - Control	limma	6.98811623029525e-05	9.95118239923846e-05	TRUE	enriched hit	6.18327
PAB1	P04147	Polyadenylate-binding protein, cytoplasmic and nuclear OS=Saccharomyces cerevisiae (strain ATCC 204508 / S288c) GN=PAB1 PE=1 SV=4	1	1	3	3	5	6.28697	1.66882962392634	23.2219092059347	7.57501524416511	7.070740772514e-05	0.000100499854800339	1.95440876439711	3.96360970156273e-06	1.92719303465089e-07	7.59578056778733e-06	WT - Control	limma	7.070740772514e-05	0.000100499854800339	TRUE	enriched hit	6.28697
GLK1	P17709	Glucokinase-1 OS=Saccharomyces cerevisiae (strain ATCC 204508 / S288c) GN=GLK1 PE=1 SV=1	1	1	3	3	4	6.56212	2.11082326676734	24.2235141695229	7.55134565732552	7.22751570497435e-05	0.000102536157384589	1.93094500372527	4.24796108644543e-06	2.06169816039152e-07	8.75802857559553e-06	WT - Control	limma	7.22751570497435e-05	0.000102536157384589	TRUE	enriched hit	6.56212
RPS6A|RPS6B	P0CX37|P0CX38	40S ribosomal protein S6-A OS=Saccharomyces cerevisiae (strain ATCC 204508 / S288c) GN=RPS6A PE=1 SV=1|40S ribosomal protein S6-B OS=Saccharomyces cerevisiae (strain ATCC 204508 / S288c) GN=RPS6B PE=1 SV=1	1	1	3	3	9	8.28255	2.72665651827104	24.8011018855373	7.52331220398572	7.41821512152791e-05	0.000105045247709696	1.9030768204289	4.61004671414855e-06	2.23295165503513e-07	8.75802857559553e-06	WT - Control	limma	7.41821512152791e-05	0.000105045247709696	TRUE	enriched hit	8.28255
YGR266W	P53326	Uncharacterized protein YGR266W OS=Saccharomyces cerevisiae (strain ATCC 204508 / S288c) GN=YGR266W PE=1 SV=1	1	1	3	3	2	5.75293	1.98731885672055	21.2015075221336	7.50076454577675	7.57565986615888e-05	0.000107074969058	1.88060008640126	4.92254816442106e-06	2.38020314212547e-07	8.77100426938365e-06	WT - Control	limma	7.57565986615888e-05	0.000107074969058	TRUE	enriched hit	5.75293
COR1	P07256	Cytochrome b-c1 complex subunit 1, mitochondrial OS=Saccharomyces cerevisiae (strain ATCC 204508 / S288c) GN=COR1 PE=1 SV=1	1	1	3	3	8	6.79034	1.78616651063997	24.2272991497055	7.44182752618965	8.00503786440777e-05	0.000112933526748801	1.82158590490731	5.83812673826678e-06	2.80873658483821e-07	8.77100426938365e-06	WT - Control	limma	8.00503786440777e-05	0.000112933526748801	TRUE	enriched hit	6.79034
RPS7B	P48164	40S ribosomal protein S7-B OS=Saccharomyces cerevisiae (strain ATCC 204508 / S288c) GN=RPS7B PE=1 SV=1	1	1	3	3	3	6.06608	2.05304819812512	23.336211967561	7.43606268225961	8.04846873945256e-05	0.00011324361224135	1.81579303157184	5.93596056219781e-06	2.8542729725305e-07	8.77100426938365e-06	WT - Control	limma	8.04846873945256e-05	0.00011324361224135	TRUE	enriched hit	6.06608
VPS72	Q03388	Vacuolar protein sorting-associated protein 72 OS=Saccharomyces cerevisiae (strain ATCC 204508 / S288c) GN=VPS72 PE=1 SV=2	1	1	3	3	3	5.65232	2.74257381591405	20.587446302019	7.43495313751715	8.05685778792217e-05	0.00011324361224135	1.8146776718483	5.95496958433195e-06	2.86311498399066e-07	8.77100426938365e-06	WT - Control	limma	8.05685778792217e-05	0.00011324361224135	TRUE	enriched hit	5.65232
RPL22A	P05749	60S ribosomal protein L22-A OS=Saccharomyces cerevisiae (strain ATCC 204508 / S288c) GN=RPL22A PE=1 SV=3	1	1	3	3	2	6.49231	1.67681736328717	20.4460565236064	7.40086028659304	8.31942517069027e-05	0.000116717998235747	1.780339885436	6.56828729095338e-06	3.14741304823331e-07	8.77100426938365e-06	WT - Control	limma	8.31942517069027e-05	0.000116717998235747	TRUE	enriched hit	6.49231
SMY2	P32909	Protein SMY2 OS=Saccharomyces cerevisiae (strain ATCC 204508 / S288c) GN=SMY2 PE=1 SV=2	1	1	3	3	6	6.24637	2.06380382824344	23.5449535290605	7.35663818230804	8.67427808190323e-05	0.000121471901552851	1.73560810167249	7.45427246640062e-06	3.55475593586009e-07	8.77100426938365e-06	WT - Control	limma	8.67427808190323e-05	0.000121471901552851	TRUE	enriched hit	6.24637
MOT1	P32333	TATA-binding protein-associated factor MOT1 OS=Saccharomyces cerevisiae (strain ATCC 204508 / S288c) GN=MOT1 PE=1 SV=1	1	1	3	3	5	5.91147	2.9419659171928	20.836529011527	7.352039559907	8.71213413107191e-05	0.000121777344484044	1.73094398125735	7.55270320329515e-06	3.5997686279057e-07	8.77100426938365e-06	WT - Control	limma	8.71213413107191e-05	0.000121777344484044	TRUE	enriched hit	5.91147
RIO2	P40160	Serine/threonine-protein kinase RIO2 OS=Saccharomyces cerevisiae (strain ATCC 204508 / S288c) GN=RIO2 PE=1 SV=1	1	1	3	3	2	6.04239	2.1726050380681	21.4264749678858	7.32802832132809	8.91280111087738e-05	0.000124152764858832	1.70655237273509	8.08716637923368e-06	3.84334221492901e-07	8.77100426938365e-06	WT - Control	limma	8.91280111087738e-05	0.000124152764858832	TRUE	enriched hit	6.04239
SLM1	P40485	Phosphatidylinositol 4,5-bisphosphate-binding protein SLM1 OS=Saccharomyces cerevisiae (strain ATCC 204508 / S288c) GN=SLM1 PE=1 SV=1	1	1	3	3	4	6.27367	2.91324135204989	22.6387151610025	7.32779334064825	8.91479009855912e-05	0.000124152764858832	1.70631335088689	8.09257122735829e-06	3.84579818850315e-07	8.77100426938365e-06	WT - Control	limma	8.91479009855912e-05	0.000124152764858832	TRUE	enriched hit	6.27367
TUB1|TUB3	P09733|P09734	Tubulin alpha-1 chain OS=Saccharomyces cerevisiae (strain ATCC 204508 / S288c) GN=TUB1 PE=1 SV=2|Tubulin alpha-3 chain OS=Saccharomyces cerevisiae (strain ATCC 204508 / S288c) GN=TUB3 PE=1 SV=1	1	1	3	3	2	6.38063	1.67617455544342	21.3118324988022	7.32448497173811	8.94284611117477e-05	0.000124315388248748	1.70294742828218	8.16903533706892e-06	3.88052822379648e-07	8.77100426938365e-06	WT - Control	limma	8.94284611117477e-05	0.000124315388248748	TRUE	enriched hit	6.38063
GLC3	P32775	1,4-alpha-glucan-branching enzyme OS=Saccharomyces cerevisiae (strain ATCC 204508 / S288c) GN=GLC3 PE=1 SV=2	1	1	3	3	7	6.1083	1.60468348734745	22.8039656287146	7.31296025364952	9.04134812589118e-05	0.000125454903611543	1.69121263685244	8.44082763662435e-06	4.00374392040844e-07	8.77100426938365e-06	WT - Control	limma	9.04134812589118e-05	0.000125454903611543	TRUE	enriched hit	6.1083
CPS1	P27614	Carboxypeptidase S OS=Saccharomyces cerevisiae (strain ATCC 204508 / S288c) GN=CPS1 PE=1 SV=2	1	1	3	3	3	5.66225	1.52351696179984	21.3334789352529	7.2930726291376	9.21417547285216e-05	0.000127606765495374	1.67092741117631	8.93028935688989e-06	4.22472788418418e-07	8.77100426938365e-06	WT - Control	limma	9.21417547285216e-05	0.000127606765495374	TRUE	enriched hit	5.66225
CCT3	P39077	T-complex protein 1 subunit gamma OS=Saccharomyces cerevisiae (strain ATCC 204508 / S288c) GN=CCT3 PE=1 SV=2	1	1	3	3	3	5.82064	1.72328963469131	21.277728813711	7.29126620447456	9.23005457930964e-05	0.000127606765495374	1.66908266700074	8.97606734850953e-06	4.24533624708091e-07	1.25397630181661e-05	WT - Control	limma	9.23005457930964e-05	0.000127606765495374	TRUE	enriched hit	5.82064
RPL21A|RPL21B	Q02753|Q12672	60S ribosomal protein L21-A OS=Saccharomyces cerevisiae (strain ATCC 204508 / S288c) GN=RPL21A PE=1 SV=1|60S ribosomal protein L21-B OS=Saccharomyces cerevisiae (strain ATCC 204508 / S288c) GN=RPL21B PE=1 SV=1	1	1	3	3	6	7.5474	2.21097087426179	25.243838369837	7.25525849224781	9.553003312075e-05	0.00013161560187952	1.63223430070528	9.93673612281754e-06	4.68272863565887e-07	1.25397630181661e-05	WT - Control	limma	9.553003312075e-05	0.00013161560187952	TRUE	enriched hit	7.5474
PEP4	P07267	Saccharopepsin OS=Saccharomyces cerevisiae (strain ATCC 204508 / S288c) GN=PEP4 PE=1 SV=1	1	1	3	3	2	6.13317	1.93284065319751	20.949749649108	7.2550725648134	9.55470311404684e-05	0.00013161560187952	1.6320436520986	9.94194249037683e-06	4.68509049003763e-07	1.81439637086655e-05	WT - Control	limma	9.55470311404684e-05	0.00013161560187952	TRUE	enriched hit	6.13317
GAS1	P22146	1,3-beta-glucanosyltransferase GAS1 OS=Saccharomyces cerevisiae (strain ATCC 204508 / S288c) GN=GAS1 PE=1 SV=2	1	1	3	3	3	6.13597	1.90124785317143	22.5615090002759	7.16819501750909	0.000103869876394559	0.000142821080042519	1.54252983209132	1.268191129844e-05	5.93405792232951e-07	1.81439637086655e-05	WT - Control	limma	0.000103869876394559	0.000142821080042519	TRUE	enriched hit	6.13597
ARG1	P22768	Argininosuccinate synthase OS=Saccharomyces cerevisiae (strain ATCC 204508 / S288c) GN=ARG1 PE=1 SV=3	1	1	3	3	4	6.50048	2.08566171696753	22.6882091930419	7.15359553286445	0.000105345998812793	0.000144588812113761	1.52740263441728	1.32079380843475e-05	6.17182128555971e-07	1.81439637086655e-05	WT - Control	limma	0.000105345998812793	0.000144588812113761	TRUE	enriched hit	6.50048
UTP23	Q12339	rRNA-processing protein UTP23 OS=Saccharomyces cerevisiae (strain ATCC 204508 / S288c) GN=UTP23 PE=1 SV=1	1	1	3	3	6	6.31309	2.44411641122701	23.4477370737967	7.14005803778289	0.00010673558057248	0.000146231598654355	1.51335391238615	1.37142480949315e-05	6.4000650418343e-07	1.81439637086655e-05	WT - Control	limma	0.00010673558057248	0.000146231598654355	TRUE	enriched hit	6.31309
ADE3	P07245	C-1-tetrahydrofolate synthase, cytoplasmic OS=Saccharomyces cerevisiae (strain ATCC 204508 / S288c) GN=ADE3 PE=1 SV=1	1	1	3	3	8	6.64115	2.14836244754618	22.8833149571256	7.13206896194164	0.000107565175432101	0.000147102645320657	1.50505323305521	1.40216748718558e-05	6.53836271814827e-07	1.81439637086655e-05	WT - Control	limma	0.000107565175432101	0.000147102645320657	TRUE	enriched hit	6.64115
CCT4	P39078	T-complex protein 1 subunit delta OS=Saccharomyces cerevisiae (strain ATCC 204508 / S288c) GN=CCT4 PE=1 SV=2	1	1	3	3	6	6.12228	2.44304807009447	22.8950666212129	7.11991560458733	0.000108840956023361	0.000148579650398796	1.49241172603447	1.45019828259318e-05	6.75399507883667e-07	1.81439637086655e-05	WT - Control	limma	0.000108840956023361	0.000148579650398796	TRUE	enriched hit	6.12228
TAF14	P35189	Transcription initiation factor TFIID subunit 14 OS=Saccharomyces cerevisiae (strain ATCC 204508 / S288c) GN=TAF14 PE=1 SV=1	1	1	3	3	2	5.96033	2.90812843011666	21.6059982319247	7.11402000006407	0.000109465881952901	0.000149164460327203	1.48627317237642	1.47405938220047e-05	6.860920983603e-07	1.81439637086655e-05	WT - Control	limma	0.000109465881952901	0.000149164460327203	TRUE	enriched hit	5.96033
IDP3	P53982	Isocitrate dehydrogenase [NADP] OS=Saccharomyces cerevisiae (strain ATCC 204508 / S288c) GN=IDP3 PE=3 SV=1	1	1	3	3	2	5.58867	1.63441997271563	20.3841481642956	7.10427061023101	0.000110508062100022	0.000150314729630675	1.47611320086035	1.51434123309979e-05	7.04113453240775e-07	1.81439637086655e-05	WT - Control	limma	0.000110508062100022	0.000150314729630675	TRUE	enriched hit	5.58867
PGK1	P00560	Phosphoglycerate kinase OS=Saccharomyces cerevisiae (strain ATCC 204508 / S288c) GN=PGK1 PE=1 SV=2	1	1	3	3	14	7.034	1.43652930288887	25.5523767961934	7.09509493040969	0.000111498983485399	0.000151391285269084	1.46654104238374	1.55320971035877e-05	7.21467255224326e-07	2.08227377281453e-05	WT - Control	limma	0.000111498983485399	0.000151391285269084	TRUE	enriched hit	7.034
LYS1	P38998	Saccharopine dehydrogenase [NAD(+), L-lysine-forming] OS=Saccharomyces cerevisiae (strain ATCC 204508 / S288c) GN=LYS1 PE=1 SV=3	1	1	3	3	3	6.37433	1.91720424724308	21.8767273754	7.06234836951324	0.000115116671502819	0.000156024202983286	1.43229979411636	1.69982436613036e-05	7.86995948810916e-07	2.08227377281453e-05	WT - Control	limma	0.000115116671502819	0.000156024202983286	TRUE	enriched hit	6.37433
GGA1	Q06336	ADP-ribosylation factor-binding protein GGA1 OS=Saccharomyces cerevisiae (strain ATCC 204508 / S288c) GN=GGA1 PE=1 SV=1	1	1	3	3	2	5.48592	1.95460383758579	20.5645478580738	7.05362511272486	0.000116102218146345	0.000157079471609761	1.42315731310284	1.74105126189428e-05	8.05345217400177e-07	2.08227377281453e-05	WT - Control	limma	0.000116102218146345	0.000157079471609761	TRUE	enriched hit	5.48592
ARL1	P38116	ADP-ribosylation factor-like protein 1 OS=Saccharomyces cerevisiae (strain ATCC 204508 / S288c) GN=ARL1 PE=1 SV=4	1	1	3	3	2	5.64165	1.92717989820363	20.8190628603205	7.02662960379187	0.000119211966705173	0.000160999791333143	1.39480812591093	1.87475638102619e-05	8.64624129147586e-07	2.08227377281453e-05	WT - Control	limma	0.000119211966705173	0.000160999791333143	TRUE	enriched hit	5.64165
NTH1	P32356	Neutral trehalase OS=Saccharomyces cerevisiae (strain ATCC 204508 / S288c) GN=NTH1 PE=1 SV=3	1	1	3	3	2	5.576	2.06891873388762	20.650578503594	7.01200383623526	0.00012093530817252	0.000163037120609134	1.37941331047634	1.95122435830974e-05	8.98369084103979e-07	2.08227377281453e-05	WT - Control	limma	0.00012093530817252	0.000163037120609134	TRUE	enriched hit	5.576
CDC24	P11433	Cell division control protein 24 OS=Saccharomyces cerevisiae (strain ATCC 204508 / S288c) GN=CDC24 PE=1 SV=2	1	1	3	3	2	5.42623	2.58203547307271	19.5734523295661	6.9863596910663	0.00012402406171707	0.000166904721353292	1.35236008339372	2.09252146796679e-05	9.60423527689931e-07	2.08227377281453e-05	WT - Control	limma	0.00012402406171707	0.000166904721353292	TRUE	enriched hit	5.42623
ARX1	Q03862	Probable metalloprotease ARX1 OS=Saccharomyces cerevisiae (strain ATCC 204508 / S288c) GN=ARX1 PE=1 SV=1	1	1	3	3	2	5.94002	3.58588665846456	20.4092424675161	6.9721777962295	0.000125769742697086	0.00016895439771166	1.33736565853134	2.1747921137738e-05	9.96377174304673e-07	2.08227377281453e-05	WT - Control	limma	0.000125769742697086	0.00016895439771166	TRUE	enriched hit	5.94002
MRPL11	P36521	54S ribosomal protein L11, mitochondrial OS=Saccharomyces cerevisiae (strain ATCC 204508 / S288c) GN=MRPL11 PE=1 SV=2	1	1	3	3	2	6.07128	2.85561068595892	22.1815906723991	6.94814572807895	0.00012879048038885	0.00017240877587437	1.31190244445573	2.32127785859682e-05	1.06007272020358e-06	2.08227377281453e-05	WT - Control	limma	0.00012879048038885	0.00017240877587437	TRUE	enriched hit	6.07128
ADH2	P00331	Alcohol dehydrogenase 2 OS=Saccharomyces cerevisiae (strain ATCC 204508 / S288c) GN=ADH2 PE=1 SV=3	1	1	3	3	3	6.17989	2.30186680887235	21.6363413497335	6.94810640453805	0.000128795488696664	0.00017240877587437	1.31186072310197	2.32152507255723e-05	1.06017986888901e-06	2.08227377281453e-05	WT - Control	limma	0.000128795488696664	0.00017240877587437	TRUE	enriched hit	6.17989
RSC9	Q03124	Chromatin structure-remodeling complex subunit RSC9 OS=Saccharomyces cerevisiae (strain ATCC 204508 / S288c) GN=RSC9 PE=1 SV=1	1	1	3	3	2	5.52529	2.61269813841619	21.0664912816244	6.94439255865648	0.000129269465074466	0.000172707724531477	1.30791959352556	2.34498603353117e-05	1.07034314900659e-06	2.08227377281453e-05	WT - Control	limma	0.000129269465074466	0.000172707724531477	TRUE	enriched hit	5.52529
PCK1	P10963	Phosphoenolpyruvate carboxykinase [ATP] OS=Saccharomyces cerevisiae (strain ATCC 204508 / S288c) GN=PCK1 PE=1 SV=2	1	1	3	3	11	7.46373	1.91528762479103	24.3242896867939	6.94279531397717	0.000129473906796325	0.000172707724531477	1.30622409604468	2.35514531026215e-05	1.0747409014971e-06	2.52568793932972e-05	WT - Control	limma	0.000129473906796325	0.000172707724531477	TRUE	enriched hit	7.46373
TIF1	P10081	ATP-dependent RNA helicase eIF4A OS=Saccharomyces cerevisiae (strain ATCC 204508 / S288c) GN=TIF1 PE=1 SV=3	1	1	3	3	7	6.78547	2.33752451224762	23.9266391296984	6.91406771587834	0.000133212856006139	0.000177188250567246	1.27567760933867	2.54517590472236e-05	1.15748481131407e-06	2.52568793932972e-05	WT - Control	limma	0.000133212856006139	0.000177188250567246	TRUE	enriched hit	6.78547
SAM1	P10659	S-adenosylmethionine synthase 1 OS=Saccharomyces cerevisiae (strain ATCC 204508 / S288c) GN=SAM1 PE=1 SV=2	1	1	3	3	2	6.39841	2.11815469819788	21.789522021652	6.91341094495888	0.000133299724735043	0.000177188250567246	1.27497810700634	2.54968640271969e-05	1.15944191197626e-06	3.2625842734692e-05	WT - Control	limma	0.000133299724735043	0.000177188250567246	TRUE	enriched hit	6.39841
RPL32	P38061	60S ribosomal protein L32 OS=Saccharomyces cerevisiae (strain ATCC 204508 / S288c) GN=RPL32 PE=1 SV=1	1	1	3	3	8	7.94422	3.7947041049736	25.3568502534476	6.87049364880216	0.000139114789327011	0.000184594624299304	1.22915685962024	2.86148435792999e-05	1.29559814801098e-06	3.2625842734692e-05	WT - Control	limma	0.000139114789327011	0.000184594624299304	TRUE	enriched hit	7.94422
TAF6	P53040	Transcription initiation factor TFIID subunit 6 OS=Saccharomyces cerevisiae (strain ATCC 204508 / S288c) GN=TAF6 PE=1 SV=1	1	1	3	3	4	5.8291	2.52788661784757	21.7572449915153	6.85861330798821	0.000140773833571922	0.000186470051799457	1.21643368436389	2.95400448169225e-05	1.33577352241188e-06	3.2625842734692e-05	WT - Control	limma	0.000140773833571922	0.000186470051799457	TRUE	enriched hit	5.8291
XRN1	P22147	5'-3' exoribonuclease 1 OS=Saccharomyces cerevisiae (strain ATCC 204508 / S288c) GN=XRN1 PE=1 SV=1	1	1	3	3	7	5.99753	1.92660252369797	22.9666015851594	6.85572252607721	0.000141180831030958	0.000186683363680308	1.21333525711044	2.97694324491449e-05	1.34571837641771e-06	3.2625842734692e-05	WT - Control	limma	0.000141180831030958	0.000186683363680308	TRUE	enriched hit	5.99753
FAA2	P39518	Long-chain-fatty-acid--CoA ligase 2 OS=Saccharomyces cerevisiae (strain ATCC 204508 / S288c) GN=FAA2 PE=1 SV=1	1	1	3	3	6	6.41657	2.40228774454059	22.8037685250008	6.83187533260372	0.000144588529869275	0.000190856859427443	1.18773677526485	3.17274010093183e-05	1.43034743093808e-06	3.2625842734692e-05	WT - Control	limma	0.000144588529869275	0.000190856859427443	TRUE	enriched hit	6.41657
KIN2	P13186	Serine/threonine-protein kinase KIN2 OS=Saccharomyces cerevisiae (strain ATCC 204508 / S288c) GN=KIN2 PE=1 SV=3	1	1	3	3	6	6.8015	1.71330561122806	22.5111873889024	6.82408355333185	0.000145721642372913	0.000192018622501808	1.17935793576776	3.2393238565076e-05	1.4590226065313e-06	3.2625842734692e-05	WT - Control	limma	0.000145721642372913	0.000192018622501808	TRUE	enriched hit	6.8015
RPL13B|RPL13A	P40212|Q12690	60S ribosomal protein L13-B OS=Saccharomyces cerevisiae (strain ATCC 204508 / S288c) GN=RPL13B PE=1 SV=1|60S ribosomal protein L13-A OS=Saccharomyces cerevisiae (strain ATCC 204508 / S288c) GN=RPL13A PE=1 SV=1	1	1	3	3	8	8.03646	2.52299261846646	24.4868314977617	6.80881352267425	0.000147970936336011	0.000194644611228825	1.16291614891113	3.37368130862714e-05	1.51672520414597e-06	3.2625842734692e-05	WT - Control	limma	0.000147970936336011	0.000194644611228825	TRUE	enriched hit	8.03646
SDH1	Q00711	Succinate dehydrogenase [ubiquinone] flavoprotein subunit, mitochondrial OS=Saccharomyces cerevisiae (strain ATCC 204508 / S288c) GN=SDH1 PE=1 SV=1	1	1	3	3	11	7.12895	1.99578356394768	25.3599054633436	6.79137450479637	0.000150586922932403	0.000197743035476979	1.14410443588014	3.53359545024468e-05	1.58512577484356e-06	3.2625842734692e-05	WT - Control	limma	0.000150586922932403	0.000197743035476979	TRUE	enriched hit	7.12895
PRS1	P32895	Ribose-phosphate pyrophosphokinase 1 OS=Saccharomyces cerevisiae (strain ATCC 204508 / S288c) GN=PRS1 PE=1 SV=1	1	1	3	3	4	5.77004	1.83304756749187	20.9924421653563	6.74692681779241	0.000157489294138159	0.000206449696460903	1.09599110739427	3.97436311612154e-05	1.77210898758503e-06	3.2625842734692e-05	WT - Control	limma	0.000157489294138159	0.000206449696460903	TRUE	enriched hit	5.77004
SEC18	P18759	Vesicular-fusion protein SEC18 OS=Saccharomyces cerevisiae (strain ATCC 204508 / S288c) GN=SEC18 PE=1 SV=2	1	1	3	3	3	5.72003	1.77620144268376	21.7999147601913	6.73915204427917	0.000158732319848916	0.000207158248028539	1.0875504115994	4.0566363397998e-05	1.80676186823734e-06	3.2625842734692e-05	WT - Control	limma	0.000158732319848916	0.000207158248028539	TRUE	enriched hit	5.72003
SDS24	P38314	Protein SDS24 OS=Saccharomyces cerevisiae (strain ATCC 204508 / S288c) GN=SDS24 PE=1 SV=1	1	1	3	3	2	6.22655	1.39622175998194	21.7307219413435	6.73902957755185	0.000158751986530916	0.000207158248028539	1.08741739633996	4.05794512994273e-05	1.80731249211369e-06	3.2625842734692e-05	WT - Control	limma	0.000158751986530916	0.000207158248028539	TRUE	enriched hit	6.22655
MDH3	P32419	Malate dehydrogenase, peroxisomal OS=Saccharomyces cerevisiae (strain ATCC 204508 / S288c) GN=MDH3 PE=1 SV=3	1	1	3	3	6	6.82224	2.88918534391298	23.613326202705	6.73842809207388	0.000158848617065362	0.000207158248028539	1.08676407599654	4.06437896625089e-05	1.81001899896115e-06	3.2625842734692e-05	WT - Control	limma	0.000158848617065362	0.000207158248028539	TRUE	enriched hit	6.82224
CYT1	P07143	Cytochrome c1, heme protein, mitochondrial OS=Saccharomyces cerevisiae (strain ATCC 204508 / S288c) GN=CYT1 PE=1 SV=1	1	1	3	3	3	6.46615	1.62063101878915	22.2940115053631	6.7295137142415	0.000160288408091391	0.000208677361477471	1.07707629020019	4.16087446042379e-05	1.85055457625892e-06	3.2625842734692e-05	WT - Control	limma	0.000160288408091391	0.000208677361477471	TRUE	enriched hit	6.46615
UTP5	Q04177	U3 small nucleolar RNA-associated protein 5 OS=Saccharomyces cerevisiae (strain ATCC 204508 / S288c) GN=UTP5 PE=1 SV=1	1	1	3	3	2	5.61862	1.83487386130342	21.6115562844429	6.71825934149445	0.000162126833591206	0.000210709360780351	1.06483160729286	4.28580613485163e-05	1.90287740774586e-06	3.2625842734692e-05	WT - Control	limma	0.000162126833591206	0.000210709360780351	TRUE	enriched hit	5.61862
TRP3	P00937	Multifunctional tryptophan biosynthesis protein OS=Saccharomyces cerevisiae (strain ATCC 204508 / S288c) GN=TRP3 PE=1 SV=2	1	1	3	3	2	5.64485	1.90569581083963	21.0438462680052	6.7119995743287	0.000163159483603076	0.000211688971033734	1.05801430723293	4.35682578732166e-05	1.93254202070893e-06	3.2625842734692e-05	WT - Control	limma	0.000163159483603076	0.000211688971033734	TRUE	enriched hit	5.64485
EIS1	Q05050	Eisosome protein 1 OS=Saccharomyces cerevisiae (strain ATCC 204508 / S288c) GN=EIS1 PE=1 SV=1	1	1	3	3	5	6.04889	1.55577633226306	22.4312417731853	6.70526826355956	0.000164278061816887	0.000212776533991497	1.05067810293865	4.43444035107543e-05	1.96489585795021e-06	4.67236340190835e-05	WT - Control	limma	0.000164278061816887	0.000212776533991497	TRUE	enriched hit	6.04889
ADH1	P00330	Alcohol dehydrogenase 1 OS=Saccharomyces cerevisiae (strain ATCC 204508 / S288c) GN=ADH1 PE=1 SV=5	1	1	3	3	8	7.09732	1.28351373637885	24.4187585244163	6.68533014951904	0.000167641452788922	0.000216762968767959	1.0289156409713	4.67210246315464e-05	2.06554826421025e-06	4.67236340190835e-05	WT - Control	limma	0.000167641452788922	0.000216762968767959	TRUE	enriched hit	7.09732
PCS60	P38137	Peroxisomal-coenzyme A synthetase OS=Saccharomyces cerevisiae (strain ATCC 204508 / S288c) GN=PCS60 PE=1 SV=1	1	1	3	3	8	7.11416	2.02966562506639	24.5633079877463	6.67441012282918	0.000169515854970028	0.000218813833201108	1.0169756948765	4.8073380262581e-05	2.12262012337603e-06	4.67236340190835e-05	WT - Control	limma	0.000169515854970028	0.000218813833201108	TRUE	enriched hit	7.11416
RPL24A	P04449	60S ribosomal protein L24-A OS=Saccharomyces cerevisiae (strain ATCC 204508 / S288c) GN=RPL24A PE=1 SV=1	1	1	3	3	2	6.50297	2.32592476346854	21.6738311806921	6.64824613524097	0.000174102024395176	0.000224101830073082	0.988308164692056	5.14661384443116e-05	2.26516068154251e-06	4.67236340190835e-05	WT - Control	limma	0.000174102024395176	0.000224101830073082	TRUE	enriched hit	6.50297
RAP1	P11938	DNA-binding protein RAP1 OS=Saccharomyces cerevisiae (strain ATCC 204508 / S288c) GN=RAP1 PE=1 SV=2	1	1	3	3	8	7.06334	2.56899976158624	23.1567845983425	6.64767867197241	0.000174203003614122	0.000224101830073082	0.98768546541516	5.15421785518555e-05	2.26834493022908e-06	8.70464626175559e-05	WT - Control	limma	0.000174203003614122	0.000224101830073082	TRUE	enriched hit	7.06334
RPT2	P40327	26S protease regulatory subunit 4 homolog OS=Saccharomyces cerevisiae (strain ATCC 204508 / S288c) GN=RPT2 PE=1 SV=3	1	1	3	3	4	6.16275	1.60669013108289	22.8498907779343	6.61607913107273	0.000179929816500757	0.000231077378551733	0.952947089164152	5.59486442301971e-05	2.45679785959052e-06	8.70464626175559e-05	WT - Control	limma	0.000179929816500757	0.000231077378551733	TRUE	enriched hit	6.16275
SRO9	P25567	RNA-binding protein SRO9 OS=Saccharomyces cerevisiae (strain ATCC 204508 / S288c) GN=SRO9 PE=1 SV=2	1	1	3	3	5	6.1018	1.33760669651037	21.8590295527977	6.58616852422088	0.000185543175264775	0.000237883902070886	0.919951079946062	6.04464557867335e-05	2.64829531306681e-06	8.70464626175559e-05	WT - Control	limma	0.000185543175264775	0.000237883902070886	TRUE	enriched hit	6.1018
GGA2	P38817	ADP-ribosylation factor-binding protein GGA2 OS=Saccharomyces cerevisiae (strain ATCC 204508 / S288c) GN=GGA2 PE=1 SV=1	1	1	3	3	2	5.76612	1.91034988830314	21.3358929793424	6.56991122651067	0.000188675355244095	0.000241491727875663	0.901969964030059	6.30326566910533e-05	2.75801252691397e-06	8.70464626175559e-05	WT - Control	limma	0.000188675355244095	0.000241491727875663	TRUE	enriched hit	5.76612
IMH1	Q06704	Golgin IMH1 OS=Saccharomyces cerevisiae (strain ATCC 204508 / S288c) GN=IMH1 PE=1 SV=1	1	1	3	3	2	5.40745	1.95527671582704	19.9603120591511	6.54457180748785	0.00019367472227358	0.000247473256238463	0.873877762871569	6.72734875835079e-05	2.93730981001187e-06	8.70464626175559e-05	WT - Control	limma	0.00019367472227358	0.000247473256238463	TRUE	enriched hit	5.40745
P1707_RE|RTN1	P1707_RE|Q04947	|Reticulon-like protein 1 OS=Saccharomyces cerevisiae (strain ATCC 204508 / S288c) GN=RTN1 PE=1 SV=1	1	1	3	3	2	6.13224	1.53662803149929	22.0584706932602	6.52546421889881	0.000197541585914917	0.000251990023041046	0.852641105026608	7.06484231098869e-05	3.07945391337191e-06	8.70464626175559e-05	WT - Control	limma	0.000197541585914917	0.000251990023041046	TRUE	enriched hit	6.13224
RGI1	P40043	Respiratory growth induced protein 1 OS=Saccharomyces cerevisiae (strain ATCC 204508 / S288c) GN=RGI1 PE=1 SV=1	1	1	3	3	2	6.68889	1.67639806548567	21.4115887004057	6.51992459430345	0.000198678581469277	0.000253015173381177	0.846475638943563	7.1656437722778e-05	3.12181591365854e-06	0.000121166346498119	WT - Control	limma	0.000198678581469277	0.000253015173381177	TRUE	enriched hit	6.68889
KAR2	P16474	78 kDa glucose-regulated protein homolog OS=Saccharomyces cerevisiae (strain ATCC 204508 / S288c) GN=KAR2 PE=1 SV=1	1	1	3	3	5	6.54302	1.91729929742926	23.3165616310445	6.49520384722245	0.000203841522683774	0.000259155302708517	0.818914901927638	7.63228561369012e-05	3.31954544562582e-06	0.000147151619861371	WT - Control	limma	0.000203841522683774	0.000259155302708517	TRUE	enriched hit	6.54302
YDR115W	Q04598	54S ribosomal protein L34, mitochondrial OS=Saccharomyces cerevisiae (strain ATCC 204508 / S288c) GN=YDR115W PE=1 SV=1	1	1	3	3	2	6.70868	1.67006563905007	21.0308716080782	6.46703535226494	0.00020990630258145	0.00026641953789184	0.787416172306777	8.19900322830414e-05	3.56006730919729e-06	0.000173032037548066	WT - Control	limma	0.00020990630258145	0.00026641953789184	TRUE	enriched hit	6.70868
HCR1	Q05775	Eukaryotic translation initiation factor 3 subunit J OS=Saccharomyces cerevisiae (strain ATCC 204508 / S288c) GN=HCR1 PE=1 SV=1	1	1	3	3	6	6.90602	1.50171516395582	24.2630451234296	6.39109105928304	0.000227276009120104	0.000287984125078729	0.701990697486611	9.93161814470955e-05	4.29371306800306e-06	0.000173032037548066	WT - Control	limma	0.000227276009120104	0.000287984125078729	TRUE	enriched hit	6.90602
RAD51	P25454	DNA repair protein RAD51 OS=Saccharomyces cerevisiae (strain ATCC 204508 / S288c) GN=RAD51 PE=1 SV=1	1	1	3	3	2	6.06753	1.31216422328431	20.7715834619982	6.381599358692	0.000229556498390229	0.000290388970463639	0.69126220280496	0.000101710026444213	4.39457715534259e-06	0.000173032037548066	WT - Control	limma	0.000229556498390229	0.000290388970463639	TRUE	enriched hit	6.06753
YMR027W	Q04371	Protein-glutamate O-methyltransferase OS=Saccharomyces cerevisiae (strain ATCC 204508 / S288c) GN=YMR027W PE=1 SV=1	1	1	3	3	3	5.83826	1.54174642448614	21.5866938710739	6.37750440660444	0.00023054816305501	0.000291158162660154	0.686630098489474	0.00010275951681038	4.43875917014111e-06	0.000173032037548066	WT - Control	limma	0.00023054816305501	0.000291158162660154	TRUE	enriched hit	5.83826
RPL24B	P24000	60S ribosomal protein L24-B OS=Saccharomyces cerevisiae (strain ATCC 204508 / S288c) GN=RPL24B PE=1 SV=1	1	1	3	3	2	6.54704	1.75397915301497	24.1724430018941	6.33040905203846	0.000242300214569608	0.00030549146654208	0.63320198333623	0.000115587640057369	4.97693950247513e-06	0.000173032037548066	WT - Control	limma	0.000242300214569608	0.00030549146654208	TRUE	enriched hit	6.54704
MRPL36	P36531	54S ribosomal protein L36, mitochondrial OS=Saccharomyces cerevisiae (strain ATCC 204508 / S288c) GN=MRPL36 PE=1 SV=3	1	1	3	3	2	5.91631	1.68098672921984	20.7085581277631	6.28016755896329	0.000255572573981341	0.00032169085182726	0.575888733839343	0.000130930031681409	5.6161064220744e-06	0.000173032037548066	WT - Control	limma	0.000255572573981341	0.00032169085182726	TRUE	enriched hit	5.91631
RPT1	P33299	26S protease regulatory subunit 7 homolog OS=Saccharomyces cerevisiae (strain ATCC 204508 / S288c) GN=RPT1 PE=1 SV=1	1	1	3	3	4	5.85572	1.42908256039617	21.684969975818	6.22837202829271	0.000270102265483206	0.000339416588579062	0.516459050006954	0.000148743162070808	6.35213220184948e-06	0.000173032037548066	WT - Control	limma	0.000270102265483206	0.000339416588579062	TRUE	enriched hit	5.85572
FLC2	P39719	Flavin carrier protein 2 OS=Saccharomyces cerevisiae (strain ATCC 204508 / S288c) GN=FLC2 PE=1 SV=2	1	1	3	3	2	5.47826	-1.67004241985114	20.0763959747324	-6.21263318165596	0.000274696415207848	0.000344619139078937	0.498330987351536	0.000154592760355454	6.59242388414021e-06	0.000173032037548066	WT - Control	limma	0.000274696415207848	0.000344619139078937	FALSE	no hit	5.47826
HSP60	P19882	Heat shock protein 60, mitochondrial OS=Saccharomyces cerevisiae (strain ATCC 204508 / S288c) GN=HSP60 PE=1 SV=1	1	1	3	3	12	6.4109	1.61161750451551	23.4726268631979	6.20064574824548	0.000278253469752589	0.000348250217916469	0.484502022093522	0.000159192626464577	6.78089260626666e-06	0.000173032037548066	WT - Control	limma	0.000278253469752589	0.000348250217916469	TRUE	enriched hit	6.4109
SGV1	P23293	Serine/threonine-protein kinase BUR1 OS=Saccharomyces cerevisiae (strain ATCC 204508 / S288c) GN=SGV1 PE=1 SV=1	1	1	3	3	2	5.4337	1.3658317504236	20.2099348964859	6.19979310328942	0.000278508408794858	0.000348250217916469	0.483517673466602	0.000159524665855226	6.79448062547666e-06	0.000173032037548066	WT - Control	limma	0.000278508408794858	0.000348250217916469	TRUE	enriched hit	5.4337
GCV1	P48015	Aminomethyltransferase, mitochondrial OS=Saccharomyces cerevisiae (strain ATCC 204508 / S288c) GN=GCV1 PE=1 SV=2	1	1	3	3	2	6.43167	1.73929356973192	22.4336825092699	6.19710326207584	0.0002793143584906	0.000348683549497312	0.48041172035488	0.00016057642749856	6.83750711899974e-06	0.000173032037548066	WT - Control	limma	0.0002793143584906	0.000348683549497312	TRUE	enriched hit	6.43167
BAT2	P47176	Branched-chain-amino-acid aminotransferase, cytosolic OS=Saccharomyces cerevisiae (strain ATCC 204508 / S288c) GN=BAT2 PE=1 SV=1	1	1	3	3	2	6.06392	2.09488214313907	22.235279494421	6.19409075392606	0.000280220048497572	0.000348851912394455	0.476932055667429	0.00016176210106722	6.88598511335437e-06	0.000173032037548066	WT - Control	limma	0.000280220048497572	0.000348851912394455	TRUE	enriched hit	6.06392
RBG1	P39729	Ribosome-interacting GTPase 1 OS=Saccharomyces cerevisiae (strain ATCC 204508 / S288c) GN=RBG1 PE=1 SV=1	1	1	3	3	4	5.98171	1.45135401317804	21.7991378926053	6.19359810952729	0.000280368467141789	0.000348851912394455	0.476362902270635	0.000161956779775263	6.89394213356848e-06	0.000214923915534093	WT - Control	limma	0.000280368467141789	0.000348851912394455	TRUE	enriched hit	5.98171
SEY1	Q99287	Protein SEY1 OS=Saccharomyces cerevisiae (strain ATCC 204508 / S288c) GN=SEY1 PE=1 SV=1	1	1	3	3	5	5.85527	1.31627459309136	22.7300399278074	6.1346749213857	0.000298762818822809	0.00037113089932326	0.408058063986236	0.00018689953865092	7.91656151429253e-06	0.000214923915534093	WT - Control	limma	0.000298762818822809	0.00037113089932326	TRUE	enriched hit	5.85527
QCR2	P07257	Cytochrome b-c1 complex subunit 2, mitochondrial OS=Saccharomyces cerevisiae (strain ATCC 204508 / S288c) GN=QCR2 PE=1 SV=1	1	1	3	3	5	6.24538	1.90853034039959	21.8436322960829	6.13276025521442	0.000299382485575739	0.000371292984562069	0.405830851814334	0.000187767649747705	7.95197187927388e-06	0.000214923915534093	WT - Control	limma	0.000299382485575739	0.000371292984562069	TRUE	enriched hit	6.24538
SRL2	Q12020	Protein SRL2 OS=Saccharomyces cerevisiae (strain ATCC 204508 / S288c) GN=SRL2 PE=1 SV=1	1	1	3	3	2	5.49655	1.40853697958602	20.4337518874051	6.12356245729009	0.000302379136783546	0.000374397658758094	0.395124852532707	0.000191991030646266	8.12407144703865e-06	0.000214923915534093	WT - Control	limma	0.000302379136783546	0.000374397658758094	TRUE	enriched hit	5.49655
TUB2	P02557	Tubulin beta chain OS=Saccharomyces cerevisiae (strain ATCC 204508 / S288c) GN=TUB2 PE=1 SV=2	1	1	3	3	3	6.34867	1.31244292204397	23.1081143972552	6.11428886946899	0.000305434053178205	0.00037756424488967	0.384319276047767	0.000196339476706608	8.30096853709696e-06	0.000214923915534093	WT - Control	limma	0.000305434053178205	0.00037756424488967	TRUE	enriched hit	6.34867
CHC1	P22137	Clathrin heavy chain OS=Saccharomyces cerevisiae (strain ATCC 204508 / S288c) GN=CHC1 PE=1 SV=1	1	1	3	3	4	5.91362	2.21571844927474	22.1025187801344	6.09975101993842	0.000310291956202572	0.00038294568253293	0.367356798890713	0.00020334306177805	8.58524273032071e-06	0.000310090617452248	WT - Control	limma	0.000310291956202572	0.00038294568253293	TRUE	enriched hit	5.91362
HOM2	P13663	Aspartate-semialdehyde dehydrogenase OS=Saccharomyces cerevisiae (strain ATCC 204508 / S288c) GN=HOM2 PE=1 SV=1	1	1	3	3	3	5.99494	1.56758925347587	21.8574668238357	6.05588187771079	0.000325475817196901	0.000401032703331896	0.316000528815091	0.000225926198171189	9.50947384274824e-06	0.000310090617452248	WT - Control	limma	0.000325475817196901	0.000401032703331896	TRUE	enriched hit	5.99494
RPL28	P02406	60S ribosomal protein L28 OS=Saccharomyces cerevisiae (strain ATCC 204508 / S288c) GN=RPL28 PE=1 SV=3	1	1	3	3	6	6.79309	2.51100502603929	22.9199646453781	6.05348079768594	0.000326330235537712	0.000401433790556116	0.313182241474096	0.000227227789000528	9.56256971483264e-06	0.000351171657172322	WT - Control	limma	0.000326330235537712	0.000401433790556116	TRUE	enriched hit	6.79309
RTG2	P32608	Retrograde regulation protein 2 OS=Saccharomyces cerevisiae (strain ATCC 204508 / S288c) GN=RTG2 PE=1 SV=2	1	1	3	3	3	5.79359	1.64004462657095	21.1414347830328	5.98359479518831	0.000352316944772558	0.000432699937026491	0.230814191987083	0.000268343693528683	1.12375062698156e-05	0.000351171657172322	WT - Control	limma	0.000352316944772558	0.000432699937026491	TRUE	enriched hit	5.79359
YFR006W	P43590	Uncharacterized peptidase YFR006W OS=Saccharomyces cerevisiae (strain ATCC 204508 / S288c) GN=YFR006W PE=1 SV=1	1	1	3	3	2	5.64596	1.78458759026288	20.4499472593724	5.96265341722104	0.000360542416933402	0.000442086743865027	0.206004541461899	0.000281961711059653	1.17886477295711e-05	0.000351171657172322	WT - Control	limma	0.000360542416933402	0.000442086743865027	TRUE	enriched hit	5.64596
RET2	P43621	Coatomer subunit delta OS=Saccharomyces cerevisiae (strain ATCC 204508 / S288c) GN=RET2 PE=1 SV=3	1	1	3	3	2	5.82201	1.60789838531021	20.6560094010952	5.9498293070711	0.000365684011649786	0.000447163538000148	0.190782311285587	0.000290618043231827	1.21380542892719e-05	0.000351171657172322	WT - Control	limma	0.000365684011649786	0.000447163538000148	TRUE	enriched hit	5.82201
SOF1	P33750	Protein SOF1 OS=Saccharomyces cerevisiae (strain ATCC 204508 / S288c) GN=SOF1 PE=1 SV=1	1	1	3	3	2	5.58296	1.35512210258113	21.1996704984544	5.94939122291818	0.000365861076545576	0.000447163538000148	0.190261911868122	0.00029091810405002	1.21501531249879e-05	0.000351171657172322	WT - Control	limma	0.000365861076545576	0.000447163538000148	TRUE	enriched hit	5.58296
VMA1	P17255	V-type proton ATPase catalytic subunit A OS=Saccharomyces cerevisiae (strain ATCC 204508 / S288c) GN=VMA1 PE=1 SV=3	1	1	3	3	9	6.63322	1.99720245385419	23.8423854389934	5.94368910214156	0.00036817440765555	0.000449267484582898	0.183486001474977	0.000294850273911074	1.23086234725295e-05	0.000407273601135361	WT - Control	limma	0.00036817440765555	0.000449267484582898	TRUE	enriched hit	6.63322
PWP1	P21304	Periodic tryptophan protein 1 OS=Saccharomyces cerevisiae (strain ATCC 204508 / S288c) GN=PWP1 PE=1 SV=1	1	1	3	3	2	5.53725	1.69516847693404	21.6087220298772	5.9216306265831	0.000377276600416877	0.000459635537265505	0.15723209417938	0.000310535396776057	1.29425961493559e-05	0.000466646188525349	WT - Control	limma	0.000377276600416877	0.000459635537265505	TRUE	enriched hit	5.53725
RVS161	P25343	Reduced viability upon starvation protein 161 OS=Saccharomyces cerevisiae (strain ATCC 204508 / S288c) GN=RVS161 PE=1 SV=1	1	1	3	3	4	6.03673	1.92015574562816	21.9369044225076	5.8476027636779	0.000409685085566315	0.00049831887811672	0.0686404104084293	0.000369072203213916	1.5302308952358e-05	0.000466646188525349	WT - Control	limma	0.000409685085566315	0.00049831887811672	TRUE	enriched hit	6.03673
RPS28B|RPS28A	P0C0X0|Q3E7X9	40S ribosomal protein S28-B OS=Saccharomyces cerevisiae (strain ATCC 204508 / S288c) GN=RPS28B PE=1 SV=1|40S ribosomal protein S28-A OS=Saccharomyces cerevisiae (strain ATCC 204508 / S288c) GN=RPS28A PE=1 SV=1	1	1	3	3	4	6.67528	1.28796540135333	22.8081968607821	5.84165495003363	0.000412419231368109	0.000500841914573431	0.0614899665441087	0.000374197671124898	1.55077566365518e-05	0.000466646188525349	WT - Control	limma	0.000412419231368109	0.000500841914573431	TRUE	enriched hit	6.67528
RPC10	P40422	DNA-directed RNA polymerases I, II, and III subunit RPABC4 OS=Saccharomyces cerevisiae (strain ATCC 204508 / S288c) GN=RPC10 PE=1 SV=1	1	1	3	3	2	5.90254	3.95567905062401	20.51761851334	5.8312185182171	0.000417265485986097	0.000505917737801035	0.0489316010959095	0.000383352304440532	1.5874243157581e-05	0.000466646188525349	WT - Control	limma	0.000417265485986097	0.000505917737801035	TRUE	enriched hit	5.90254
TOR2	P32600	Serine/threonine-protein kinase TOR2 OS=Saccharomyces cerevisiae (strain ATCC 204508 / S288c) GN=TOR2 PE=1 SV=3	1	1	3	3	3	5.62532	1.71367328713504	20.6764542660286	5.80943724080233	0.000427583297544355	0.000517600833869483	0.0226736013765398	0.000403136754959288	1.66642417371976e-05	0.000466646188525349	WT - Control	limma	0.000427583297544355	0.000517600833869483	TRUE	enriched hit	5.62532
HttQx_EGFP	HttQx_EGFP	NA	1	1	3	3	2	6.02896	1.23724457312827	21.3022773025918	5.78205123898766	0.000440957074120513	0.000532291568570475	-0.0104336642509173	0.000429366213815952	1.77073321770069e-05	0.000466646188525349	WT - Control	limma	0.000440957074120513	0.000532291568570475	TRUE	enriched hit	6.02896
RAD52	P06778|P06778-2|P06778-3	DNA repair and recombination protein RAD52 OS=Saccharomyces cerevisiae (strain ATCC 204508 / S288c) GN=RAD52 PE=1 SV=2|Isoform 2 of DNA repair and recombination protein RAD52 OS=Saccharomyces cerevisiae (strain ATCC 204508 / S288c) GN=RAD52|Isoform 3 of DNA repair and recombination protein RAD52 OS=Saccharomyces cerevisiae (strain ATCC 204508 / S288c) GN=RAD52	1	1	3	3	2	5.82085	2.48191054524961	20.6319937892083	5.78171978524578	0.000441121734691474	0.000532291568570475	-0.010834995546106	0.000429693214428095	1.77203057845128e-05	0.000466646188525349	WT - Control	limma	0.000441121734691474	0.000532291568570475	TRUE	enriched hit	5.82085
RPL3	P14126	60S ribosomal protein L3 OS=Saccharomyces cerevisiae (strain ATCC 204508 / S288c) GN=RPL3 PE=1 SV=4	1	1	3	3	17	8.14665	2.54390362127312	26.3965917380663	5.76690882452766	0.000448549169977201	0.000540394952401104	-0.0287838974413734	0.000444544782898459	1.83087459722565e-05	0.000466646188525349	WT - Control	limma	0.000448549169977201	0.000540394952401104	TRUE	enriched hit	8.14665
RPS12	P48589	40S ribosomal protein S12 OS=Saccharomyces cerevisiae (strain ATCC 204508 / S288c) GN=RPS12 PE=1 SV=1	1	1	3	3	2	6.94291	1.61944817408382	21.4690970474911	5.75353798536374	0.000455372864313887	0.000547746440593091	-0.0450135878156503	0.000458362451841277	1.88548380070591e-05	0.000466646188525349	WT - Control	limma	0.000455372864313887	0.000547746440593091	TRUE	enriched hit	6.94291
GLT1	Q12680	Glutamate synthase [NADH] OS=Saccharomyces cerevisiae (strain ATCC 204508 / S288c) GN=GLT1 PE=1 SV=2	1	1	3	3	4	6.31436	2.91402233975191	20.149146053977	5.73104982779681	0.000764224657941363	0.000894343872295576	-0.410403475343476	0.000482509524525332	1.98059743782956e-05	0.000466646188525349	WT - Control	limma	0.000764224657941363	0.000894343872295576	TRUE	enriched hit	6.31436
SEC8	P32855	Exocyst complex component SEC8 OS=Saccharomyces cerevisiae (strain ATCC 204508 / S288c) GN=SEC8 PE=1 SV=1	1	1	3	3	2	5.47118	1.74536633968766	21.2590523328697	5.72406081070095	0.00047082380250557	0.000565435547629316	-0.0808807470003368	0.000490252490668031	2.01101094570335e-05	0.000505507803159762	WT - Control	limma	0.00047082380250557	0.000565435547629316	TRUE	enriched hit	5.47118
RPS17A|RPS17B	P02407|P14127	40S ribosomal protein S17-A OS=Saccharomyces cerevisiae (strain ATCC 204508 / S288c) GN=RPS17A PE=1 SV=1|40S ribosomal protein S17-B OS=Saccharomyces cerevisiae (strain ATCC 204508 / S288c) GN=RPS17B PE=1 SV=1	1	1	3	3	3	5.91371	2.02663464482812	21.3488709353249	5.69303573032726	0.000487712313652627	0.000584792489829927	-0.118761577623895	0.000526043888196215	2.15157802525281e-05	0.000505507803159762	WT - Control	limma	0.000487712313652627	0.000584792489829927	TRUE	enriched hit	5.91371
CST6	P40535	ATF/CREB activator 2 OS=Saccharomyces cerevisiae (strain ATCC 204508 / S288c) GN=CST6 PE=1 SV=1	1	1	3	3	3	6.27089	1.62048773224889	22.7298190268886	5.69040412189302	0.00048917523193835	0.000585621452746385	-0.121980861511211	0.000529189224989457	2.16389210907429e-05	0.000571295024466499	WT - Control	limma	0.00048917523193835	0.000585621452746385	TRUE	enriched hit	6.27089
CUE5	Q08412	Ubiquitin-binding protein CUE5 OS=Saccharomyces cerevisiae (strain ATCC 204508 / S288c) GN=CUE5 PE=1 SV=1	1	1	3	3	3	5.61934	1.62930114022739	21.7336472765486	5.671989350948	0.000499548254465174	0.000597097834864673	-0.144534900304922	0.000551694044853113	2.25228793720516e-05	0.000571295024466499	WT - Control	limma	0.000499548254465174	0.000597097834864673	TRUE	enriched hit	5.61934
RQC2	Q12532	Ribosome quality control complex subunit 2 OS=Saccharomyces cerevisiae (strain ATCC 204508 / S288c) GN=RQC2 PE=1 SV=1	1	1	3	3	3	5.53232	2.24735995359967	20.8058474442071	5.64038243134428	0.00051792151346292	0.000618085579745843	-0.183356701292164	0.000592411137795956	2.41149861158109e-05	0.000571295024466499	WT - Control	limma	0.00051792151346292	0.000618085579745843	TRUE	enriched hit	5.53232
HEF3	P53978	Elongation factor 3B OS=Saccharomyces cerevisiae (strain ATCC 204508 / S288c) GN=HEF3 PE=1 SV=2	1	1	3	3	2	5.78496	1.77525819108796	20.7318345552701	5.63698922454686	0.000519937800901092	0.00061951772509251	-0.187532770717519	0.000596944833376023	2.42916898343943e-05	0.000571295024466499	WT - Control	limma	0.000519937800901092	0.00061951772509251	TRUE	enriched hit	5.78496
CPA2	P03965	Carbamoyl-phosphate synthase arginine-specific large chain OS=Saccharomyces cerevisiae (strain ATCC 204508 / S288c) GN=CPA2 PE=1 SV=1	1	1	3	3	2	5.93697	2.24611711265075	21.7890167856636	5.62211852629247	0.00052887662432288	0.000629180811694461	-0.205853365253065	0.000617197213977017	2.50796478724378e-05	0.000638201432340182	WT - Control	limma	0.00052887662432288	0.000629180811694461	TRUE	enriched hit	5.93697
ADE12	P80210	Adenylosuccinate synthetase OS=Saccharomyces cerevisiae (strain ATCC 204508 / S288c) GN=ADE12 PE=1 SV=3	1	1	3	3	6	6.69806	1.5979725675832	24.3050411978645	5.60466930562723	0.00053958166367748	0.000640911553569964	-0.227390194005229	0.000641775943978073	2.60376506606686e-05	0.00136710251457271	WT - Control	limma	0.00053958166367748	0.000640911553569964	TRUE	enriched hit	6.69806
BMH1	P29311	Protein BMH1 OS=Saccharomyces cerevisiae (strain ATCC 204508 / S288c) GN=BMH1 PE=1 SV=4	1	1	3	3	2	5.89313	1.52370492563627	22.1444329651333	5.53001488264734	0.000588151788619383	0.0006975112618158	-0.320016295131656	0.00075756797911275	3.06302221576437e-05	0.00136710251457271	WT - Control	limma	0.000588151788619383	0.0006975112618158	TRUE	enriched hit	5.89313
PRS3	P38689	Ribose-phosphate pyrophosphokinase 3 OS=Saccharomyces cerevisiae (strain ATCC 204508 / S288c) GN=PRS3 PE=1 SV=1	1	1	3	3	3	6.09589	1.14932130593795	21.5721461588309	5.51469649099779	0.000598701178082864	0.000708914499477213	-0.339119498141423	0.00078360791407972	3.16586953418745e-05	0.00136710251457271	WT - Control	limma	0.000598701178082864	0.000708914499477213	TRUE	enriched hit	6.09589
CBR1	P38626	NADH-cytochrome b5 reductase 1 OS=Saccharomyces cerevisiae (strain ATCC 204508 / S288c) GN=CBR1 PE=1 SV=2	1	1	3	3	2	6.29869	1.80326950067109	21.6614293166345	5.48077418698188	0.000622810789331644	0.000736313690191149	-0.381541409626723	0.00084425730572435	3.4047977742782e-05	0.00136710251457271	WT - Control	limma	0.000622810789331644	0.000736313690191149	TRUE	enriched hit	6.29869
POR1	P04840	Mitochondrial outer membrane protein porin 1 OS=Saccharomyces cerevisiae (strain ATCC 204508 / S288c) GN=POR1 PE=1 SV=4	1	1	3	3	6	6.91363	2.15108675518733	24.1237726944317	5.47640492916307	0.000625992968615256	0.000738924826094835	-0.387017291028653	0.000852378063539216	3.43672460886937e-05	0.00143666492942766	WT - Control	limma	0.000625992968615256	0.000738924826094835	TRUE	enriched hit	6.91363
ARP7	Q12406	Actin-related protein 7 OS=Saccharomyces cerevisiae (strain ATCC 204508 / S288c) GN=ARP7 PE=1 SV=1	1	1	3	3	3	6.07565	1.04249145690247	23.1692669482578	5.40693958689554	0.000679061269762715	0.000800322210791772	-0.474441037173131	0.000991612959625243	3.9825472759235e-05	0.00143666492942766	WT - Control	limma	0.000679061269762715	0.000800322210791772	TRUE	enriched hit	6.07565
CIT1	P00890	Citrate synthase, mitochondrial OS=Saccharomyces cerevisiae (strain ATCC 204508 / S288c) GN=CIT1 PE=1 SV=2	1	1	3	3	7	7.46513	2.16748456132176	24.5750616809229	5.39644559689042	0.00068749944672474	0.000809010976843531	-0.487707742146873	0.00101439116263458	4.07143724419617e-05	0.00143666492942766	WT - Control	limma	0.00068749944672474	0.000809010976843531	TRUE	enriched hit	7.46513
UBP7	P40453	Ubiquitin carboxyl-terminal hydrolase 7 OS=Saccharomyces cerevisiae (strain ATCC 204508 / S288c) GN=UBP7 PE=1 SV=1	1	1	3	3	3	5.74179	1.15789484880315	21.489005134474	5.38332330988761	0.000698213454941281	0.000820346768266923	-0.504319319426448	0.00104355571829018	4.18508437776355e-05	0.00143666492942766	WT - Control	limma	0.000698213454941281	0.000820346768266923	TRUE	enriched hit	5.74179
NOT5	Q12514	General negative regulator of transcription subunit 5 OS=Saccharomyces cerevisiae (strain ATCC 204508 / S288c) GN=NOT5 PE=1 SV=1	1	1	3	3	4	6.12979	-2.13142381377538	22.0666583985467	-5.30793513137441	0.000763430300754095	0.000894343872295576	-0.600231230678884	0.00122668938763471	4.8945038364004e-05	0.00143666492942766	WT - Control	limma	0.000763430300754095	0.000894343872295576	FALSE	no hit	6.12979
YBT1	P32386	ATP-dependent bile acid permease OS=Saccharomyces cerevisiae (strain ATCC 204508 / S288c) GN=YBT1 PE=1 SV=2	1	1	3	3	2	5.43458	1.44465219658401	20.7399821362415	5.3065067430833	0.000764728818339695	0.000894343872295576	-0.602056354138861	0.00123042961969255	4.9089174815473e-05	0.00143666492942766	WT - Control	limma	0.000764728818339695	0.000894343872295576	TRUE	enriched hit	5.43458
HYP2	P23301	Eukaryotic translation initiation factor 5A-1 OS=Saccharomyces cerevisiae (strain ATCC 204508 / S288c) GN=HYP2 PE=1 SV=3	1	1	3	3	3	5.87211	1.27975665334889	21.1204682315361	5.3022726173409	0.000768592233610567	0.000897479238939108	-0.60746823196494	0.00124157864134755	4.95186444734139e-05	0.00143666492942766	WT - Control	limma	0.000768592233610567	0.000897479238939108	TRUE	enriched hit	5.87211
RPS5	P26783	40S ribosomal protein S5 OS=Saccharomyces cerevisiae (strain ATCC 204508 / S288c) GN=RPS5 PE=1 SV=3	1	1	3	3	5	7.20128	1.63693904631975	24.5848479732326	5.28711180128053	0.000782602301245292	0.00091243494108322	-0.626867273425211	0.00128226858706237	5.1083802145284e-05	0.00143666492942766	WT - Control	limma	0.000782602301245292	0.00091243494108322	TRUE	enriched hit	7.20128
GPD1	Q00055	Glycerol-3-phosphate dehydrogenase [NAD(+)] 1 OS=Saccharomyces cerevisiae (strain ATCC 204508 / S288c) GN=GPD1 PE=1 SV=4	1	1	3	3	2	6.62007	2.31984771236552	22.2005605054894	5.27970453484638	0.000789549026871081	0.000919122256741028	-0.636357274073279	0.00130259332250193	5.18642805310254e-05	0.00143666492942766	WT - Control	limma	0.000789549026871081	0.000919122256741028	TRUE	enriched hit	6.62007
FAA1	P30624	Long-chain-fatty-acid--CoA ligase 1 OS=Saccharomyces cerevisiae (strain ATCC 204508 / S288c) GN=FAA1 PE=1 SV=1	1	1	3	3	9	6.60049	2.16100374490583	24.0123124739848	5.23753130237081	0.000830411744095907	0.000965210587701062	-0.690539134206002	0.00142408846970166	5.6511469471551e-05	0.00143666492942766	WT - Control	limma	0.000830411744095907	0.000965210587701062	TRUE	enriched hit	6.60049
VID27	P40157	Vacuolar import and degradation protein 27 OS=Saccharomyces cerevisiae (strain ATCC 204508 / S288c) GN=VID27 PE=1 SV=1	1	1	3	3	2	5.47293	1.21712188488941	20.5461027170874	5.23568410985626	0.000832253794873243	0.000965872523407938	-0.692918168227862	0.00142964148217772	5.67231269218371e-05	0.00143666492942766	WT - Control	limma	0.000832253794873243	0.000965872523407938	TRUE	enriched hit	5.47293
ADY3	Q07732	Accumulates dyads protein 3 OS=Saccharomyces cerevisiae (strain ATCC 204508 / S288c) GN=ADY3 PE=1 SV=2	1	1	3	3	2	5.91835	2.92300321087943	20.0977914770937	5.20350492431803	0.000865072934711043	0.00100242802663463	-0.734441399644102	0.00152963733409694	6.05234681826896e-05	0.00143666492942766	WT - Control	limma	0.000865072934711043	0.00100242802663463	TRUE	enriched hit	5.91835
SUB2	Q07478	ATP-dependent RNA helicase SUB2 OS=Saccharomyces cerevisiae (strain ATCC 204508 / S288c) GN=SUB2 PE=1 SV=1	1	1	3	3	3	5.83327	1.26974338447222	22.7159391913019	5.19060607411982	0.000878624449563642	0.00101509280640675	-0.751127774991223	0.00157149873961782	6.21082019609241e-05	0.00143666492942766	WT - Control	limma	0.000878624449563642	0.00101509280640675	TRUE	enriched hit	5.83327
RPL34B|RPL34A	P40525|P87262	60S ribosomal protein L34-B OS=Saccharomyces cerevisiae (strain ATCC 204508 / S288c) GN=RPL34B PE=1 SV=1|60S ribosomal protein L34-A OS=Saccharomyces cerevisiae (strain ATCC 204508 / S288c) GN=RPL34A PE=1 SV=1	1	1	3	3	6	8.2014	3.93693655884451	26.2369786418443	5.19055631738616	0.000878677172344183	0.00101509280640675	-0.751192188524978	0.00157166224086835	6.21143844196018e-05	0.00151137674325158	WT - Control	limma	0.000878677172344183	0.00101509280640675	TRUE	enriched hit	8.2014
FAA4	P47912	Long-chain-fatty-acid--CoA ligase 4 OS=Saccharomyces cerevisiae (strain ATCC 204508 / S288c) GN=FAA4 PE=1 SV=1	1	1	3	3	3	5.87835	1.82944361527935	21.0906805222327	5.14344065820322	0.000930193186803471	0.00107297359997543	-0.812347535097871	0.00173370871574985	6.82295812270524e-05	0.00151137674325158	WT - Control	limma	0.000930193186803471	0.00107297359997543	TRUE	enriched hit	5.87835
YGL081W	P53156	Uncharacterized protein YGL081W OS=Saccharomyces cerevisiae (strain ATCC 204508 / S288c) GN=YGL081W PE=3 SV=1	1	1	3	3	2	5.62605	1.85649537637826	19.9027316712534	5.14059236922423	0.000933411887748813	0.00107505253839355	-0.816054877271777	0.00174398102888706	6.86154916938472e-05	0.00151137674325158	WT - Control	limma	0.000933411887748813	0.00107505253839355	TRUE	enriched hit	5.62605
GCN5	Q03330	Histone acetyltransferase GCN5 OS=Saccharomyces cerevisiae (strain ATCC 204508 / S288c) GN=GCN5 PE=1 SV=1	1	1	3	3	2	5.59375	1.18563028260845	20.3730724966655	5.12377189711833	0.000952670347737389	0.001095570899898	-0.837972451363587	0.00180579352230614	7.09333141055938e-05	0.00151137674325158	WT - Control	limma	0.000952670347737389	0.001095570899898	TRUE	enriched hit	5.59375
SNC2	P33328	Synaptobrevin homolog 2 OS=Saccharomyces cerevisiae (strain ATCC 204508 / S288c) GN=SNC2 PE=1 SV=2	1	1	3	3	2	6.4142	-1.99666230922811	21.2406391761013	-5.0989080866924	0.000981939770477811	0.00112752236882399	-0.870445945911014	0.00190085838799292	7.44835234252269e-05	0.00151137674325158	WT - Control	limma	0.000981939770477811	0.00112752236882399	FALSE	no hit	6.4142
ERG13	P54839	Hydroxymethylglutaryl-CoA synthase OS=Saccharomyces cerevisiae (strain ATCC 204508 / S288c) GN=ERG13 PE=1 SV=1	1	1	3	3	9	6.91677	1.55728003824731	25.0526834563752	5.09347588258671	0.000988464727634456	0.00113330019376821	-0.877552651825225	0.00192223049591123	7.52792594018977e-05	0.00151137674325158	WT - Control	limma	0.000988464727634456	0.00113330019376821	TRUE	enriched hit	6.91677
SPO22	P40511	Sporulation-specific protein 22 OS=Saccharomyces cerevisiae (strain ATCC 204508 / S288c) GN=SPO22 PE=3 SV=2	1	1	3	3	2	5.88453	1.30018952047226	21.349456062026	5.08104981474489	0.00100356966824996	0.00114888292338118	-0.893825235004552	0.00197195100701553	7.71270701276522e-05	0.00151137674325158	WT - Control	limma	0.00100356966824996	0.00114888292338118	TRUE	enriched hit	5.88453
RPS1B	P23248	40S ribosomal protein S1-B OS=Saccharomyces cerevisiae (strain ATCC 204508 / S288c) GN=RPS1B PE=1 SV=3	1	1	3	3	2	6.50204	2.17555414054638	19.6758713041613	5.07928427701183	0.00100573625673414	0.00114962924527291	-0.896139119550491	0.00197911047451194	7.73927526603004e-05	0.00151473098933596	WT - Control	limma	0.00100573625673414	0.00114962924527291	TRUE	enriched hit	6.50204
SBP1	P10080	Single-stranded nucleic acid-binding protein OS=Saccharomyces cerevisiae (strain ATCC 204508 / S288c) GN=SBP1 PE=1 SV=2	1	1	3	3	2	6.02399	1.4224755126926	21.0034776008275	5.05164594556743	0.00104032881623082	0.00118738281431458	-0.932420549581221	0.00209434225701077	8.16559551012457e-05	0.00151473098933596	WT - Control	limma	0.00104032881623082	0.00118738281431458	TRUE	enriched hit	6.02399
SMC5	Q08204	Structural maintenance of chromosomes protein 5 OS=Saccharomyces cerevisiae (strain ATCC 204508 / S288c) GN=SMC5 PE=1 SV=1	1	1	3	3	4	5.72308	1.06039822608098	21.738800590111	5.03866702315938	0.00105702102564736	0.00120401836140938	-0.949496608430562	0.00215055079819737	8.3726325549335e-05	0.00151473098933596	WT - Control	limma	0.00105702102564736	0.00120401836140938	TRUE	enriched hit	5.72308
GUT2	P32191	Glycerol-3-phosphate dehydrogenase, mitochondrial OS=Saccharomyces cerevisiae (strain ATCC 204508 / S288c) GN=GUT2 PE=1 SV=2	1	1	3	3	5	6.38104	1.50186782228274	23.683355176192	5.03785371194423	0.0010580767418446	0.00120401836140938	-0.950567478994101	0.00215411868723847	8.38575423305057e-05	0.00231625610018785	WT - Control	limma	0.0010580767418446	0.00120401836140938	TRUE	enriched hit	6.38104
CAT2	P32796|P32796-2	Carnitine O-acetyltransferase, mitochondrial OS=Saccharomyces cerevisiae (strain ATCC 204508 / S288c) GN=CAT2 PE=1 SV=2|Isoform Peroxisomal of Carnitine O-acetyltransferase, mitochondrial OS=Saccharomyces cerevisiae (strain ATCC 204508 / S288c) GN=CAT2	1	1	3	3	10	6.73949	1.74018871996752	23.5171331667844	5.01791039256989	0.00108432853302166	0.00123204394695126	-0.976856584961024	0.00224332349063583	8.71994563392741e-05	0.0025018742991745	WT - Control	limma	0.00108432853302166	0.00123204394695126	TRUE	enriched hit	6.73949
RPS27A|RPS27B	P35997|P38711	40S ribosomal protein S27-A OS=Saccharomyces cerevisiae (strain ATCC 204508 / S288c) GN=RPS27A PE=1 SV=1|40S ribosomal protein S27-B OS=Saccharomyces cerevisiae (strain ATCC 204508 / S288c) GN=RPS27B PE=1 SV=1	1	1	3	3	3	6.64401	1.45076473117117	23.3798230226932	4.94466094674848	0.00118703994471029	0.00134673141709285	-1.07391073988524	0.00260078629713512	0.000100535917687009	0.0025018742991745	WT - Control	limma	0.00118703994471029	0.00134673141709285	TRUE	enriched hit	6.64401
IDH1	P28834	Isocitrate dehydrogenase [NAD] subunit 1, mitochondrial OS=Saccharomyces cerevisiae (strain ATCC 204508 / S288c) GN=IDH1 PE=1 SV=2	1	1	3	3	4	5.76468	1.49728687146669	22.1014779177892	4.92798871957021	0.00121187535884716	0.0013714203143325	-1.09611045523197	0.00268910497268715	0.000103808305529802	0.0025018742991745	WT - Control	limma	0.00121187535884716	0.0013714203143325	TRUE	enriched hit	5.76468
CWP1	P28319	Cell wall protein CWP1 OS=Saccharomyces cerevisiae (strain ATCC 204508 / S288c) GN=CWP1 PE=1 SV=2	1	1	3	3	3	6.97067	1.65767273772736	23.5721140388076	4.92663988164771	0.00121390931779279	0.0013714203143325	-1.0979082585884	0.00269636873877754	0.000104077046059787	0.0025018742991745	WT - Control	limma	0.00121390931779279	0.0013714203143325	TRUE	enriched hit	6.97067
ILV2	P07342	Acetolactate synthase catalytic subunit, mitochondrial OS=Saccharomyces cerevisiae (strain ATCC 204508 / S288c) GN=ILV2 PE=1 SV=1	1	1	3	3	2	5.80883	1.29216988881725	20.9637922174427	4.92643278353757	0.00121422193838135	0.0013714203143325	-1.09818431354313	0.00269748559054284	0.000104118361339604	0.0025018742991745	WT - Control	limma	0.00121422193838135	0.0013714203143325	TRUE	enriched hit	5.80883
SEC4	P07560	Ras-related protein SEC4 OS=Saccharomyces cerevisiae (strain ATCC 204508 / S288c) GN=SEC4 PE=1 SV=1	1	1	3	3	2	6.01112	2.16702860450532	21.1240429563971	4.92133871932336	0.00122193934191464	0.00137808612260507	-1.10497650372105	0.00272509060819393	0.000105139091130026	0.00586643053144865	WT - Control	limma	0.00122193934191464	0.00137808612260507	TRUE	enriched hit	6.01112
RPL8A	P17076	60S ribosomal protein L8-A OS=Saccharomyces cerevisiae (strain ATCC 204508 / S288c) GN=RPL8A PE=1 SV=4	1	1	3	3	2	6.81874	1.92865351285755	21.99454361518	4.81376674953196	0.00139808674118504	0.00157440331833745	-1.24929262420553	0.00337171155348082	0.000129536065401148	0.00586643053144865	WT - Control	limma	0.00139808674118504	0.00157440331833745	TRUE	enriched hit	6.81874
AIM45	Q12480	Probable electron transfer flavoprotein subunit alpha, mitochondrial OS=Saccharomyces cerevisiae (strain ATCC 204508 / S288c) GN=AIM45 PE=1 SV=1	1	1	3	3	3	5.47869	1.31124282135378	20.5934346189669	4.73439296185358	0.00154580461930639	0.00173588037188452	-1.35686170323322	0.00393524892944019	0.000150630413746987	0.00586643053144865	WT - Control	limma	0.00154580461930639	0.00173588037188452	TRUE	enriched hit	5.47869
DMA2	P53924	E3 ubiquitin-protein ligase DMA2 OS=Saccharomyces cerevisiae (strain ATCC 204508 / S288c) GN=DMA2 PE=1 SV=1	1	1	3	3	2	6.86559	2.38712858685033	21.8444246517081	4.73426596400931	0.00154605419155986	0.00173588037188452	-1.35703454989037	0.00393621535347477	0.000150666455718906	0.00586643053144865	WT - Control	limma	0.00154605419155986	0.00173588037188452	TRUE	enriched hit	6.86559
YPT7	P32939	GTP-binding protein YPT7 OS=Saccharomyces cerevisiae (strain ATCC 204508 / S288c) GN=YPT7 PE=1 SV=1	1	1	3	3	2	5.90824	1.34299841372125	22.2974149385619	4.71643151103435	0.00158154202929307	0.0017731025114231	-1.38133095342946	0.00407409142393522	0.000155803773868065	0.00586643053144865	WT - Control	limma	0.00158154202929307	0.0017731025114231	TRUE	enriched hit	5.90824
RPS29A	P41057	40S ribosomal protein S29-A OS=Saccharomyces cerevisiae (strain ATCC 204508 / S288c) GN=RPS29A PE=1 SV=3	1	1	3	3	2	6.50737	1.29368689439273	23.2001671864787	4.68041467484935	0.00165594759699187	0.0018537820444201	-1.43053906049597	0.00436598047013281	0.000166649265837764	0.00586643053144865	WT - Control	limma	0.00165594759699187	0.0018537820444201	TRUE	enriched hit	6.50737
RAS2	P01120	Ras-like protein 2 OS=Saccharomyces cerevisiae (strain ATCC 204508 / S288c) GN=RAS2 PE=1 SV=4	1	1	3	3	4	5.80414	1.21778535705465	21.250702822829	4.67890290367139	0.00165915300501329	0.00185463494963931	-1.43260865326345	0.00437863682280115	0.000167118596230669	0.00586643053144865	WT - Control	limma	0.00165915300501329	0.00185463494963931	TRUE	enriched hit	5.80414
TPS2	P31688	Trehalose-phosphatase OS=Saccharomyces cerevisiae (strain ATCC 204508 / S288c) GN=TPS2 PE=1 SV=3	1	1	3	3	5	6.39946	1.3203134419648	23.0216751430728	4.66744978393887	0.00168365777247997	0.00187925919016514	-1.44829861344057	0.0044756063947351	0.000170711916489481	0.00586643053144865	WT - Control	limma	0.00168365777247997	0.00187925919016514	TRUE	enriched hit	6.39946
YJR005C-A	Q3E827	Uncharacterized protein YJR005C-A OS=Saccharomyces cerevisiae (strain ATCC 204508 / S288c) GN=YJR005C-A PE=4 SV=1	1	1	3	3	2	5.96664	2.18054549761149	21.564908876455	4.66082994061518	0.001698000984901	0.00189248567920684	-1.45737603265506	0.00453253765918182	0.000172819460472977	0.00681592899157905	WT - Control	limma	0.001698000984901	0.00189248567920684	TRUE	enriched hit	5.96664
GDH1	P07262	NADP-specific glutamate dehydrogenase 1 OS=Saccharomyces cerevisiae (strain ATCC 204508 / S288c) GN=GDH1 PE=1 SV=2	1	1	3	3	2	5.61133	1.09085531193362	20.1571035856669	4.63124898239435	0.00176374020245122	0.00196287216079249	-1.49801659700455	0.00479503609604071	0.000182560090283982	0.00831720457087814	WT - Control	limma	0.00176374020245122	0.00196287216079249	TRUE	enriched hit	5.61133
RGI2	P40188	Respiratory growth induced protein 2 OS=Saccharomyces cerevisiae (strain ATCC 204508 / S288c) GN=RGI2 PE=1 SV=1	1	1	3	3	6	6.86607	3.12399942896773	24.3348925638267	4.54346621501524	0.00197568602177673	0.00219552809740635	-1.61936677256238	0.00565696853263842	0.000214529764546297	0.00831720457087814	WT - Control	limma	0.00197568602177673	0.00219552809740635	TRUE	enriched hit	6.86607
TUF1	P02992	Elongation factor Tu, mitochondrial OS=Saccharomyces cerevisiae (strain ATCC 204508 / S288c) GN=TUF1 PE=1 SV=1	1	1	3	3	3	5.76481	1.06965955696654	22.4892483718531	4.53954824108056	0.00198577050939181	0.00220350850384266	-1.62480895696401	0.00569851030042323	0.000216064231496901	0.00831720457087814	WT - Control	limma	0.00198577050939181	0.00220350850384266	TRUE	enriched hit	5.76481
GND1	P38720	6-phosphogluconate dehydrogenase, decarboxylating 1 OS=Saccharomyces cerevisiae (strain ATCC 204508 / S288c) GN=GND1 PE=1 SV=1	1	1	3	3	2	5.47185	1.2547483452917	20.1892878077044	4.52912942360244	0.00201286085997219	0.00223030860250933	-1.63929179923199	0.00581032163272033	0.000220191424920153	0.00831720457087814	WT - Control	limma	0.00201286085997219	0.00223030860250933	TRUE	enriched hit	5.47185
YNL115C	P53925	Uncharacterized vacuolar membrane protein YNL115C OS=Saccharomyces cerevisiae (strain ATCC 204508 / S288c) GN=YNL115C PE=1 SV=1	1	1	3	3	2	5.88222	1.17881662912747	21.4824629197244	4.49016989967447	0.00211777735382235	0.00234313850080344	-1.69358687258685	0.00624616087888086	0.000236239111358891	0.00831720457087814	WT - Control	limma	0.00211777735382235	0.00234313850080344	TRUE	enriched hit	5.88222
SEC53	P07283	Phosphomannomutase OS=Saccharomyces cerevisiae (strain ATCC 204508 / S288c) GN=SEC53 PE=1 SV=1	1	1	3	3	3	5.96758	1.0349380354269	21.6779235883832	4.47728789278479	0.00215376364360575	0.00237948559752077	-1.71158768813705	0.00639661762776478	0.00024176419858525	0.0123649593308613	WT - Control	limma	0.00215376364360575	0.00237948559752077	TRUE	enriched hit	5.96758
SSC1	P0CS90	Heat shock protein SSC1, mitochondrial OS=Saccharomyces cerevisiae (strain ATCC 204508 / S288c) GN=SSC1 PE=1 SV=1	1	1	3	3	13	6.92873	1.75550782349297	24.5380530973893	4.43823893759474	0.00226696727776857	0.00250091302881736	-1.76629882903728	0.00687282307242021	0.000259385121742627	0.0141566872777933	WT - Control	limma	0.00226696727776857	0.00250091302881736	TRUE	enriched hit	6.92873
DIS3	Q08162	Exosome complex exonuclease DIS3 OS=Saccharomyces cerevisiae (strain ATCC 204508 / S288c) GN=DIS3 PE=1 SV=1	1	1	3	3	2	5.74604	1.18449071798718	20.7746673131635	4.37282454385304	0.00247134351311459	0.00272242340559357	-1.85843924787771	0.00774229636996826	0.000291523910038467	0.0141566872777933	WT - Control	limma	0.00247134351311459	0.00272242340559357	TRUE	enriched hit	5.74604
SRP54	P20424	Signal recognition particle subunit SRP54 OS=Saccharomyces cerevisiae (strain ATCC 204508 / S288c) GN=SRP54 PE=1 SV=2	1	1	3	3	3	5.82601	1.60388536334248	22.0940907725429	4.33856605985989	0.00258628203000263	0.0028449102330029	-1.9069375863389	0.00823590906124694	0.000309703506984919	0.0141566872777933	WT - Control	limma	0.00258628203000263	0.0028449102330029	TRUE	enriched hit	5.82601
CDS1	P38221	Phosphatidate cytidylyltransferase OS=Saccharomyces cerevisiae (strain ATCC 204508 / S288c) GN=CDS1 PE=1 SV=1	1	1	3	3	2	5.79281	2.31650187590915	20.1685620483947	4.30334752076388	0.00271050772246334	0.00297724364884179	-1.95696820354966	0.00877252914131099	0.000329413044693953	0.0141566872777933	WT - Control	limma	0.00271050772246334	0.00297724364884179	TRUE	enriched hit	5.79281
SUP45	P12385	Eukaryotic peptide chain release factor subunit 1 OS=Saccharomyces cerevisiae (strain ATCC 204508 / S288c) GN=SUP45 PE=1 SV=2	1	1	3	3	6	6.18436	1.57855057328936	23.3426741186643	4.25828986089372	0.00287894900924498	0.00315769118210541	-2.02123062654559	0.00950451172030564	0.000356207766769192	0.0141566872777933	WT - Control	limma	0.00287894900924498	0.00315769118210541	TRUE	enriched hit	6.18436
PUF6	Q04373	Pumilio homology domain family member 6 OS=Saccharomyces cerevisiae (strain ATCC 204508 / S288c) GN=PUF6 PE=1 SV=1	1	1	3	3	5	6.47871	2.32493626430654	23.2708942418085	4.22076666173103	0.00302787995936506	0.00331624947930459	-2.07496395290934	0.010155151968287	0.000379937869545834	0.0141566872777933	WT - Control	limma	0.00302787995936506	0.00331624947930459	TRUE	enriched hit	6.47871
MRPL40	P36534	54S ribosomal protein L40, mitochondrial OS=Saccharomyces cerevisiae (strain ATCC 204508 / S288c) GN=MRPL40 PE=1 SV=2	1	1	3	3	3	6.0491	1.33279084082897	21.3241620629521	4.15243207030537	0.00332095059268182	0.00363199063378314	-2.17332077053036	0.0114425706707104	0.000426652827094873	0.0141566872777933	WT - Control	limma	0.00332095059268182	0.00363199063378314	TRUE	enriched hit	6.0491
SPT6	P23615	Transcription elongation factor SPT6 OS=Saccharomyces cerevisiae (strain ATCC 204508 / S288c) GN=SPT6 PE=1 SV=1	1	1	3	3	3	5.72498	1.88235864805671	21.5766775937523	4.15004034492474	0.00333174831432847	0.00363855679219469	-2.17677492530389	0.011490144215494	0.000428373000033562	0.0141566872777933	WT - Control	limma	0.00333174831432847	0.00363855679219469	TRUE	enriched hit	5.72498
TSA1	P34760	Peroxiredoxin TSA1 OS=Saccharomyces cerevisiae (strain ATCC 204508 / S288c) GN=TSA1 PE=1 SV=3	1	1	3	3	2	6.49176	1.43598877306948	22.908279105284	4.1418109650263	0.00336919148658824	0.00367416140563287	-2.1886658658524	0.0116551777901954	0.000434336974564813	0.0141566872777933	WT - Control	limma	0.00336919148658824	0.00367416140563287	TRUE	enriched hit	6.49176
PDB1	P32473	Pyruvate dehydrogenase E1 component subunit beta, mitochondrial OS=Saccharomyces cerevisiae (strain ATCC 204508 / S288c) GN=PDB1 PE=1 SV=2	1	1	3	3	3	6.23956	0.983641217764053	21.8830153616593	4.13566947437422	0.00339743097718139	0.00369964148017314	-2.19754597190815	0.0117797073100654	0.000438833786598375	0.0199803207879385	WT - Control	limma	0.00339743097718139	0.00369964148017314	FALSE	enriched candidate	6.23956
PDR16	P53860	Phosphatidylinositol transfer protein PDR16 OS=Saccharomyces cerevisiae (strain ATCC 204508 / S288c) GN=PDR16 PE=1 SV=1	1	1	3	3	3	6.0754	1.08129039914795	22.3788825633961	4.06992322140452	0.00371627697238805	0.00404105189404374	-2.29293103868796	0.0131886022249916	0.000490032607950441	0.0199803207879385	WT - Control	limma	0.00371627697238805	0.00404105189404374	TRUE	enriched hit	6.0754
MSH2	P25847	DNA mismatch repair protein MSH2 OS=Saccharomyces cerevisiae (strain ATCC 204508 / S288c) GN=MSH2 PE=1 SV=2	1	1	3	3	8	6.13965	1.56601397280286	23.7331149410632	4.02765651678171	0.00393820986832186	0.00427263428670271	-2.35455923594629	0.0141711897454768	0.000525581037800197	0.0199803207879385	WT - Control	limma	0.00393820986832186	0.00427263428670271	TRUE	enriched hit	6.13965
RRF1	P38771	Ribosome-recycling factor, mitochondrial OS=Saccharomyces cerevisiae (strain ATCC 204508 / S288c) GN=RRF1 PE=1 SV=1	1	1	3	3	4	5.94683	2.1033030417897	22.0293036435651	4.0272327686491	0.00394050592976534	0.00427263428670271	-2.35517830084616	0.0141813593444122	0.000525948279485344	0.0199803207879385	WT - Control	limma	0.00394050592976534	0.00427263428670271	TRUE	enriched hit	5.94683
KRS1	P15180	Lysine--tRNA ligase, cytoplasmic OS=Saccharomyces cerevisiae (strain ATCC 204508 / S288c) GN=KRS1 PE=1 SV=2	1	1	3	3	3	6.1756	1.72032910367393	22.6526591615391	3.99963619367264	0.0040931875640343	0.00443185358217124	-2.39554610925912	0.014857675394095	0.000550340131827135	0.0201234511424549	WT - Control	limma	0.0040931875640343	0.00443185358217124	TRUE	enriched hit	6.1756
HIR1	P32479	Protein HIR1 OS=Saccharomyces cerevisiae (strain ATCC 204508 / S288c) GN=HIR1 PE=1 SV=3	1	1	3	3	5	6.13171	1.88636505269397	23.1662734921767	3.9490411392916	0.0043899128234834	0.00474635873650128	-2.4698158081356	0.0161717259516649	0.000597568246526859	0.0201234511424549	WT - Control	limma	0.0043899128234834	0.00474635873650128	TRUE	enriched hit	6.13171
GSY1	P23337	Glycogen [starch] synthase isoform 1 OS=Saccharomyces cerevisiae (strain ATCC 204508 / S288c) GN=GSY1 PE=1 SV=3	1	1	3	3	2	5.81332	1.71299595579598	21.4051076617603	3.91221881532761	0.00462038680956128	0.00498844038187342	-2.52407725014306	0.0171912614292915	0.000634054511868672	0.0201234511424549	WT - Control	limma	0.00462038680956128	0.00498844038187342	TRUE	enriched hit	5.81332
IMG2	P25642	54S ribosomal protein IMG2, mitochondrial OS=Saccharomyces cerevisiae (strain ATCC 204508 / S288c) GN=IMG2 PE=1 SV=2	1	1	3	3	3	5.64162	0.957556583189522	21.5555018622826	3.89651554240638	0.00472260222826131	0.00509155552734422	-2.54727056851291	0.0176429285192354	0.00065017483943413	0.0201234511424549	WT - Control	limma	0.00472260222826131	0.00509155552734422	FALSE	enriched candidate	5.64162
PET10	P36139	Protein PET10 OS=Saccharomyces cerevisiae (strain ATCC 204508 / S288c) GN=PET10 PE=1 SV=3	1	1	3	3	4	5.87229	1.79004503320218	21.7385183256505	3.86363980020602	0.00494455014832618	0.00532328164904903	-2.59592862842688	0.0186223232366589	0.000685038707598431	0.0201234511424549	WT - Control	limma	0.00494455014832618	0.00532328164904903	TRUE	enriched hit	5.87229
DMC1	P25453	Meiotic recombination protein DMC1 OS=Saccharomyces cerevisiae (strain ATCC 204508 / S288c) GN=DMC1 PE=1 SV=1	1	1	3	3	2	6.41601	1.55889875808601	22.4269754571734	3.86003034303984	0.0049695921285311	0.00534266349228768	-2.6012791510243	0.0187326970350385	0.000688959898191354	0.0290870044301299	WT - Control	limma	0.0049695921285311	0.00534266349228768	TRUE	enriched hit	6.41601
ACS2	P52910	Acetyl-coenzyme A synthetase 2 OS=Saccharomyces cerevisiae (strain ATCC 204508 / S288c) GN=ACS2 PE=1 SV=1	1	1	3	3	4	6.64322	1.23359625040718	22.8925128807399	3.81942575758808	0.0052608737763109	0.00564781215872698	-2.66158198420124	0.0200143212735575	0.000734905143117347	0.0290870044301299	WT - Control	limma	0.0052608737763109	0.00564781215872698	TRUE	enriched hit	6.64322
TGS1	Q12052	Trimethylguanosine synthase OS=Saccharomyces cerevisiae (strain ATCC 204508 / S288c) GN=TGS1 PE=1 SV=1	1	1	3	3	2	5.59684	1.91413703690084	20.3583319608837	3.76189743680877	0.00570533452792372	0.00611631201510466	-2.74736617620431	0.0219608804063336	0.000804404111851494	0.0290870044301299	WT - Control	limma	0.00570533452792372	0.00611631201510466	TRUE	enriched hit	5.59684
ATP3	P38077	ATP synthase subunit gamma, mitochondrial OS=Saccharomyces cerevisiae (strain ATCC 204508 / S288c) GN=ATP3 PE=1 SV=1	1	1	3	3	6	6.20873	1.22942141078519	22.7927234172421	3.669509968459	0.00650540985197794	0.00696418346636284	-2.88595838799983	0.025431884245438	0.000927489303011744	0.0290870044301299	WT - Control	limma	0.00650540985197794	0.00696418346636284	TRUE	enriched hit	6.20873
PIN2	Q12057	[PSI+] induction protein 2 OS=Saccharomyces cerevisiae (strain ATCC 204508 / S288c) GN=PIN2 PE=1 SV=1	1	1	3	3	2	6.05621	-2.97441712057316	20.4522213963733	-3.65984787172992	0.00835529148022232	0.00884472278031902	-2.9694538019053	0.0258209379411045	0.000941218789532566	0.0290870044301299	WT - Control	limma	0.00835529148022232	0.00884472278031902	FALSE	no hit	6.05621
RLP7	P40693	Ribosome biogenesis protein RLP7 OS=Saccharomyces cerevisiae (strain ATCC 204508 / S288c) GN=RLP7 PE=1 SV=1	1	1	3	3	2	5.78272	1.33911781243847	20.3623318829057	3.63965522593633	0.00678895892036191	0.0072574927050066	-2.93095519857179	0.0266506613988986	0.000970454588957806	0.0290870044301299	WT - Control	limma	0.00678895892036191	0.0072574927050066	TRUE	enriched hit	5.78272
YPT1	P01123	GTP-binding protein YPT1 OS=Saccharomyces cerevisiae (strain ATCC 204508 / S288c) GN=YPT1 PE=1 SV=2	1	1	3	3	5	6.5017	1.31560101175472	23.6213248751242	3.6322118134587	0.00686169028828492	0.0073249267634434	-2.94218950423122	0.0269622711798754	0.000981418662795437	0.0290870044301299	WT - Control	limma	0.00686169028828492	0.0073249267634434	TRUE	enriched hit	6.5017
SNF1	P06782	Carbon catabolite-derepressing protein kinase OS=Saccharomyces cerevisiae (strain ATCC 204508 / S288c) GN=SNF1 PE=1 SV=1	1	1	3	3	3	6.4501	0.900969394845156	22.5107064871203	3.62990061859003	0.0068844424285169	0.00733889298208473	-2.945679040288	0.0270596644219634	0.000984843716449188	0.0290870044301299	WT - Control	limma	0.0068844424285169	0.00733889298208473	FALSE	enriched candidate	6.4501
IST1	P53843	Vacuolar protein sorting-associated protein IST1 OS=Saccharomyces cerevisiae (strain ATCC 204508 / S288c) GN=IST1 PE=1 SV=1	1	1	3	3	3	5.76556	1.19772249481148	21.7864234383577	3.61108766988665	0.00707266614340148	0.00752896718491125	-2.97410568878967	0.027863795360229	0.00101309093198907	0.0290870044301299	WT - Control	limma	0.00707266614340148	0.00752896718491125	TRUE	enriched hit	5.76556
EHT1	P38295	Medium-chain fatty acid ethyl ester synthase/esterase 2 OS=Saccharomyces cerevisiae (strain ATCC 204508 / S288c) GN=EHT1 PE=1 SV=1	1	1	3	3	2	5.9868	1.73684235749497	20.9532464754072	3.54714389128367	0.00775456245348525	0.00824329538122591	-3.07101429418093	0.0307528464644946	0.0011141096366144	0.0290870044301299	WT - Control	limma	0.00775456245348525	0.00824329538122591	TRUE	enriched hit	5.9868
SSA1	P10591	Heat shock protein SSA1 OS=Saccharomyces cerevisiae (strain ATCC 204508 / S288c) GN=SSA1 PE=1 SV=4	1	1	3	3	3	6.11874	1.08025919711204	21.4932587003738	3.54173487380938	0.00781537500404863	0.00829632115814393	-3.07923184704295	0.0310086271981111	0.00112301825839176	0.0290870044301299	WT - Control	limma	0.00781537500404863	0.00829632115814393	TRUE	enriched hit	6.11874
NCE102	Q12207	Non-classical export protein 2 OS=Saccharomyces cerevisiae (strain ATCC 204508 / S288c) GN=NCE102 PE=1 SV=1	1	1	3	3	2	6.0118	0.815969567390102	19.0908983380917	3.54075745395922	0.00782641802282373	0.00829644033425029	-3.08071710218687	0.0310550415397641	0.00112463422155443	0.110962590750034	WT - Control	limma	0.00782641802282373	0.00829644033425029	FALSE	enriched candidate	6.0118
SHE10	P53075	Outer spore wall assembly protein SHE10 OS=Saccharomyces cerevisiae (strain ATCC 204508 / S288c) GN=SHE10 PE=1 SV=1	1	1	3	3	2	5.95083	2.38640591913439	22.213949502487	3.42153004204882	0.00930637744979588	0.00983780011754188	-3.26261772520749	0.0371823955193067	0.00134384423767326	0.110962590750034	WT - Control	limma	0.00930637744979588	0.00983780011754188	TRUE	enriched hit	5.95083
SPA2	P23201	Protein SPA2 OS=Saccharomyces cerevisiae (strain ATCC 204508 / S288c) GN=SPA2 PE=1 SV=1	1	1	3	3	2	5.65216	-2.8363870028276	20.6549836984835	-3.36668329299605	0.0100844885654335	0.0106455171365286	-3.34675411668439	0.0403299650647349	0.00145611072463077	0.110962590750034	WT - Control	limma	0.0100844885654335	0.0106455171365286	FALSE	no hit	5.65216
TED1	P40533	Protein TED1 OS=Saccharomyces cerevisiae (strain ATCC 204508 / S288c) GN=TED1 PE=1 SV=1	1	1	3	3	2	5.57807	2.40767347813986	20.155946159213	3.30909189098626	0.0109761784193164	0.0115707214170294	-3.43538765097944	0.0438753804800684	0.00158229237375642	0.156998366949778	WT - Control	limma	0.0109761784193164	0.0115707214170294	TRUE	enriched hit	5.57807
RPS0A	P32905	40S ribosomal protein S0-A OS=Saccharomyces cerevisiae (strain ATCC 204508 / S288c) GN=RPS0A PE=1 SV=3	1	1	3	3	4	6.76653	0.899353150896818	23.0183751590491	3.17657275008959	0.0133595824643319	0.0140636936066962	-3.64033795356893	0.0530426473338892	0.00190887490545266	0.156998366949778	WT - Control	limma	0.0133595824643319	0.0140636936066962	FALSE	enriched candidate	6.76653
RPL10	P41805	60S ribosomal protein L10 OS=Saccharomyces cerevisiae (strain ATCC 204508 / S288c) GN=RPL10 PE=1 SV=1	1	1	3	3	11	7.77554	1.74377625235298	25.9202214328217	3.02679541941963	0.0167225914138749	0.0175795663201262	-3.87336300091757	0.065276868500568	0.00234258509984095	0.156998366949778	WT - Control	limma	0.0167225914138749	0.0175795663201262	TRUE	enriched hit	7.77554
CPR1	P14832	Peptidyl-prolyl cis-trans isomerase OS=Saccharomyces cerevisiae (strain ATCC 204508 / S288c) GN=CPR1 PE=1 SV=3	1	1	3	3	2	5.66184	1.10868072490016	20.9203822574172	3.00932767769753	0.0171689497884346	0.0180238352550786	-3.90061480172008	0.0668443458581696	0.0023979778322254	0.156998366949778	WT - Control	limma	0.0171689497884346	0.0180238352550786	TRUE	enriched hit	5.66184
SAM2	P19358	S-adenosylmethionine synthase 2 OS=Saccharomyces cerevisiae (strain ATCC 204508 / S288c) GN=SAM2 PE=1 SV=3	1	1	3	3	2	5.64118	1.24314807023835	19.8736144248309	2.97220169519185	0.0181594726127093	0.0190373476699535	-3.95857751029105	0.0702788911136598	0.00251921184494549	0.156998366949778	WT - Control	limma	0.0181594726127093	0.0190373476699535	TRUE	enriched hit	5.64118
SPO14	P36126	Phospholipase D1 OS=Saccharomyces cerevisiae (strain ATCC 204508 / S288c) GN=SPO14 PE=1 SV=3	1	1	3	3	5	6.25363	0.824987161342825	22.9149544742315	2.88264400846195	0.0208018978900365	0.0217774351703969	-4.09858660713736	0.0791623396315597	0.00283190340134433	0.156998366949778	WT - Control	limma	0.0208018978900365	0.0217774351703969	FALSE	enriched candidate	6.25363
IES1	P43579	Ino eighty subunit 1 OS=Saccharomyces cerevisiae (strain ATCC 204508 / S288c) GN=IES1 PE=1 SV=1	1	1	3	3	2	5.89964	1.37944338341248	21.9004391836122	2.83402581933338	0.0224008489329391	0.0234190693389818	-4.17466992021674	0.0843549540411404	0.00301409448478165	0.156998366949778	WT - Control	limma	0.0224008489329391	0.0234190693389818	TRUE	enriched hit	5.89964
ATG8	P38182	Autophagy-related protein 8 OS=Saccharomyces cerevisiae (strain ATCC 204508 / S288c) GN=ATG8 PE=1 SV=1	1	1	3	3	2	5.65636	0.933210393106183	22.0001953264948	2.77495917482803	0.0245161957624063	0.0255953130449331	-4.26713735187555	0.0910306830278991	0.00324769127154181	0.156998366949778	WT - Control	limma	0.0245161957624063	0.0255953130449331	FALSE	enriched candidate	5.65636
TDH1	P00360	Glyceraldehyde-3-phosphate dehydrogenase 1 OS=Saccharomyces cerevisiae (strain ATCC 204508 / S288c) GN=TDH1 PE=1 SV=3	1	1	3	3	4	6.18776	1.108739415155	22.5622927519398	2.73555754833448	0.0260411462716633	0.027150041236528	-4.32882084097462	0.0957154773501026	0.00341119861549902	0.156998366949778	WT - Control	limma	0.0260411462716633	0.027150041236528	TRUE	enriched hit	6.18776
TPI1	P00942	Triosephosphate isomerase OS=Saccharomyces cerevisiae (strain ATCC 204508 / S288c) GN=TPI1 PE=1 SV=2	1	1	3	3	3	6.10107	0.723988544847991	22.3330932519542	2.71453430069456	0.0268944861665146	0.0280012551445604	-4.36172794873057	0.0982929710508751	0.00350100934383077	0.174930791115506	WT - Control	limma	0.0268944861665146	0.0280012551445604	FALSE	enriched candidate	6.10107
RPB4	P20433	DNA-directed RNA polymerase II subunit RPB4 OS=Saccharomyces cerevisiae (strain ATCC 204508 / S288c) GN=RPB4 PE=1 SV=1	1	1	3	3	2	5.75178	1.03366181655535	21.6488062691897	2.57062134742009	0.0335620391217148	0.034895325607372	-4.58671757822226	0.117456022595501	0.00416730079013698	0.174930791115506	WT - Control	limma	0.0335620391217148	0.034895325607372	TRUE	enriched hit	5.75178
FKS1	P38631	1,3-beta-glucan synthase component FKS1 OS=Saccharomyces cerevisiae (strain ATCC 204508 / S288c) GN=FKS1 PE=1 SV=2	1	1	3	3	2	5.52742	-1.0021485864719	20.3542944956726	-2.46441706169965	0.0395476423296751	0.0410235759986596	-4.75215692775634	0.133391359973559	0.00471743442317312	0.174930791115506	WT - Control	limma	0.0395476423296751	0.0410235759986596	FALSE	no hit	5.52742
TIM44	Q01852	Mitochondrial import inner membrane translocase subunit TIM44 OS=Saccharomyces cerevisiae (strain ATCC 204508 / S288c) GN=TIM44 PE=1 SV=1	1	1	3	3	8	6.15308	1.19935164064201	23.599774577292	2.46414587465886	0.0395642393030551	0.0410235759986596	-4.75257840584179	0.133434091314296	0.00471890486658233	0.174930791115506	WT - Control	limma	0.0395642393030551	0.0410235759986596	TRUE	enriched hit	6.15308
ACF2	Q12168	Endo-1,3(4)-beta-glucanase 2 OS=Saccharomyces cerevisiae (strain ATCC 204508 / S288c) GN=ACF2 PE=1 SV=1	1	1	3	3	2	5.43146	0.843107203359303	20.7354453126919	2.44066501277559	0.0410283659207452	0.0424836694868289	-4.78905034959603	0.13717432651577	0.0048475130755445	0.174930791115506	WT - Control	limma	0.0410283659207452	0.0424836694868289	FALSE	enriched candidate	5.43146
PEA2	P40091	Protein PEA2 OS=Saccharomyces cerevisiae (strain ATCC 204508 / S288c) GN=PEA2 PE=1 SV=1	1	1	3	3	4	6.35709	-1.75931374379168	22.2256893682038	-2.43682883987936	0.0412727242940051	0.0426784710342641	-4.79500467282111	0.137792996589017	0.00486876735291314	0.174930791115506	WT - Control	limma	0.0412727242940051	0.0426784710342641	FALSE	no hit	6.35709
MRPL25	P23369	54S ribosomal protein L25, mitochondrial OS=Saccharomyces cerevisiae (strain ATCC 204508 / S288c) GN=MRPL25 PE=1 SV=2	1	1	3	3	2	5.72661	0.833161210001407	21.6633129472267	2.43113574621234	0.0416380803299431	0.0429976911162269	-4.80383892752166	0.138715099230064	0.00490043613380362	0.369362917877478	WT - Control	limma	0.0416380803299431	0.0429976911162269	FALSE	enriched candidate	5.72661
GVP36	P40531	Protein GVP36 OS=Saccharomyces cerevisiae (strain ATCC 204508 / S288c) GN=GVP36 PE=1 SV=1	1	1	3	3	8	7.04193	-2.13243788605371	23.3783321205436	-2.33274848253953	0.0484932697764901	0.0500086844570054	-4.95602399819341	0.155411626068931	0.00548152652060152	0.369362917877478	WT - Control	limma	0.0484932697764901	0.0500086844570054	FALSE	no hit	7.04193
CYC1	P00044	Cytochrome c iso-1 OS=Saccharomyces cerevisiae (strain ATCC 204508 / S288c) GN=CYC1 PE=1 SV=2	1	1	3	3	2	5.67476	0.651164913340679	21.2707121349698	2.26454690548537	0.0538995976460834	0.0555085408593994	-5.06087638350523	0.167852173042368	0.00591329250418535	0.369362917877478	WT - Control	limma	0.0538995976460834	0.0555085408593994	FALSE	enriched candidate	5.67476
CRH1	P53301	Probable glycosidase CRH1 OS=Saccharomyces cerevisiae (strain ATCC 204508 / S288c) GN=CRH1 PE=1 SV=1	1	1	3	3	2	5.83838	0.705318669803816	21.0745598287173	2.22385445307818	0.0574075360074661	0.0590410837800362	-5.12313668314957	0.17562286220023	0.00618246526190066	0.999999999999991	WT - Control	limma	0.0574075360074661	0.0590410837800362	FALSE	enriched candidate	5.83838
SSA3	P09435	Heat shock protein SSA3 OS=Saccharomyces cerevisiae (strain ATCC 204508 / S288c) GN=SSA3 PE=1 SV=3	1	1	3	3	3	5.9854	1.32082069932003	21.3845129625864	2.07928245480293	0.07179879497933	0.0737419288082699	-5.34212709310024	0.205402228683861	0.00722321833083834	0.999999999999991	WT - Control	limma	0.07179879497933	0.0737419288082699	FALSE	enriched candidate	5.9854
GPM1	P00950	Phosphoglycerate mutase 1 OS=Saccharomyces cerevisiae (strain ATCC 204508 / S288c) GN=GPM1 PE=1 SV=3	1	1	3	3	6	6.93328	0.898335708674928	24.6829029905856	1.96720232333002	0.0853366298375394	0.0875277054685033	-5.50899305239286	0.230896986652561	0.0081124991018551	0.999999999999991	WT - Control	limma	0.0853366298375394	0.0875277054685033	FALSE	enriched candidate	6.93328
HSP150	P32478	Cell wall mannoprotein HSP150 OS=Saccharomyces cerevisiae (strain ATCC 204508 / S288c) GN=HSP150 PE=1 SV=2	1	1	3	3	2	6.48953	0.632269564110494	21.5231827726779	1.70038713296604	0.128134627519528	0.131247209564537	-5.89232530590615	0.300408591111901	0.0105290545014135	0.999999999999991	WT - Control	limma	0.128134627519528	0.131247209564537	FALSE	enriched candidate	6.48953
RPS19A|RPS19B	P07280|P07281	40S ribosomal protein S19-A OS=Saccharomyces cerevisiae (strain ATCC 204508 / S288c) GN=RPS19A PE=1 SV=2|40S ribosomal protein S19-B OS=Saccharomyces cerevisiae (strain ATCC 204508 / S288c) GN=RPS19B PE=1 SV=2	1	1	3	3	3	6.19741	1.00023823312219	21.7453608313491	1.68661589228915	0.130817954931215	0.133815131796216	-5.91146327422066	0.304340084280736	0.0106653802079636	0.999999999999991	WT - Control	limma	0.130817954931215	0.133815131796216	FALSE	enriched candidate	6.19741
GAP1	P19145	General amino-acid permease GAP1 OS=Saccharomyces cerevisiae (strain ATCC 204508 / S288c) GN=GAP1 PE=1 SV=2	1	1	3	3	2	5.54062	-0.96551515525087	20.8921519479227	-1.67431910598412	0.133257980594881	0.13612760063461	-5.92849089691235	0.307879388302655	0.0107880745111742	0.999999999999995	WT - Control	limma	0.133257980594881	0.13612760063461	FALSE	no hit	5.54062
ADO1	P47143	Adenosine kinase OS=Saccharomyces cerevisiae (strain ATCC 204508 / S288c) GN=ADO1 PE=1 SV=1	1	1	3	3	2	5.84009	1.10270803218347	21.7165205819829	1.3527223517948	0.213752930056768	0.218062464936945	-6.35001492007859	0.410038848634908	0.0143164874389189	0.999999999999995	WT - Control	limma	0.213752930056768	0.218062464936945	FALSE	no hit	5.84009
LSP1	Q12230	Sphingolipid long chain base-responsive protein LSP1 OS=Saccharomyces cerevisiae (strain ATCC 204508 / S288c) GN=LSP1 PE=1 SV=1	1	1	3	3	3	6.18027	0.867684398474839	22.4072005057569	1.34930147288977	0.214801418050822	0.218837954765871	-6.35421830911607	0.411223802374986	0.0143572660464611	0.999999999999995	WT - Control	limma	0.214801418050822	0.218837954765871	FALSE	no hit	6.18027
FAS1	P07149	Fatty acid synthase subunit beta OS=Saccharomyces cerevisiae (strain ATCC 204508 / S288c) GN=FAS1 PE=1 SV=2	1	1	3	3	13	6.37996	0.493864095486874	24.430022054128	1.22662778829033	0.255421578532441	0.259872624807135	-6.50039967448655	0.455044208662389	0.0158629211423391	1	WT - Control	limma	0.255421578532441	0.259872624807135	FALSE	no hit	6.37996
MBF1	O14467	Multiprotein-bridging factor 1 OS=Saccharomyces cerevisiae (strain ATCC 204508 / S288c) GN=MBF1 PE=1 SV=2	1	1	3	3	8	7.00893	0.32476727988584	25.2320458670094	1.03712480620473	0.33051579138116	0.335825282005757	-6.70699101968053	0.527633702906775	0.0183469769731596	1	WT - Control	limma	0.33051579138116	0.335825282005757	FALSE	no hit	7.00893
SIS1	P25294	Protein SIS1 OS=Saccharomyces cerevisiae (strain ATCC 204508 / S288c) GN=SIS1 PE=1 SV=1	1	1	3	3	7	7.08422	-0.316005456390183	24.0154446188271	-0.749079900209717	0.475617865731442	0.482612246109846	-6.96833331702281	0.648246690631857	0.0224468127310716	1	WT - Control	limma	0.475617865731442	0.482612246109846	FALSE	no hit	7.08422
FAS2	P19097	Fatty acid synthase subunit alpha OS=Saccharomyces cerevisiae (strain ATCC 204508 / S288c) GN=FAS2 PE=1 SV=2	1	1	3	3	12	6.60894	0.388149539860976	24.6893207578655	0.728437676850602	0.487469327317835	0.493977596040369	-6.98432527376607	0.657311637575124	0.0227535621421642	1	WT - Control	limma	0.487469327317835	0.493977596040369	FALSE	no hit	6.60894
CAR1	P00812	Arginase OS=Saccharomyces cerevisiae (strain ATCC 204508 / S288c) GN=CAR1 PE=1 SV=1	1	1	3	3	3	6.31943	0.246114739989796	22.6189200202647	0.618293985314582	0.553864137370455	0.560510507018901	-7.06294478198552	0.706508817249034	0.0244149973030246	1	WT - Control	limma	0.553864137370455	0.560510507018901	FALSE	no hit	6.31943
RPL12A|RPL12B	P0CX53|P0CX54	60S ribosomal protein L12-A OS=Saccharomyces cerevisiae (strain ATCC 204508 / S288c) GN=RPL12A PE=1 SV=1|60S ribosomal protein L12-B OS=Saccharomyces cerevisiae (strain ATCC 204508 / S288c) GN=RPL12B PE=1 SV=1	1	1	3	3	4	6.49969	0.169834941519238	23.6423308511374	0.534147041495154	0.608005595863757	0.614482353209842	-7.11511498789799	0.744952213782856	0.025709340319307	1	WT - Control	limma	0.608005595863757	0.614482353209842	FALSE	no hit	6.49969
ASG1	P40467	Activator of stress genes 1 OS=Saccharomyces cerevisiae (strain ATCC 204508 / S288c) GN=ASG1 PE=1 SV=1	1	1	3	3	3	5.9207	0.383476284795396	22.0340967407426	0.499576247745598	0.631049805393721	0.636923939220524	-7.13449803420464	0.760938696092821	0.0262465754788882	1	WT - Control	limma	0.631049805393721	0.636923939220524	FALSE	no hit	5.9207
VID30	P53076	Vacuolar import and degradation protein 30 OS=Saccharomyces cerevisiae (strain ATCC 204508 / S288c) GN=VID30 PE=1 SV=1	1	1	3	3	2	5.74816	0.293514651316251	21.8118924282701	0.395157579324048	0.703229572984188	0.708832995876493	-7.18557966973889	0.809821716165665	0.0278856487234224	1	WT - Control	limma	0.703229572984188	0.708832995876493	FALSE	no hit	5.74816
ZEO1	Q08245	Protein ZEO1 OS=Saccharomyces cerevisiae (strain ATCC 204508 / S288c) GN=ZEO1 PE=1 SV=3	1	1	3	3	2	6.13518	0.105606125396797	21.6470183127334	0.344246707915568	0.739685685138586	0.744590762626242	-7.2063307774776	0.833940335946868	0.0286923274500447	1	WT - Control	limma	0.739685685138586	0.744590762626242	FALSE	no hit	6.13518
PET123	P17558	37S ribosomal protein PET123, mitochondrial OS=Saccharomyces cerevisiae (strain ATCC 204508 / S288c) GN=PET123 PE=1 SV=1	1	1	3	3	2	6.65245	-0.103043474287521	22.9602323868643	-0.325971621529528	0.752951397478942	0.756940543955651	-7.21310386340182	0.84263753465085	0.0289828882845005	1	WT - Control	limma	0.752951397478942	0.756940543955651	FALSE	no hit	6.65245
INP52	P50942	Polyphosphatidylinositol phosphatase INP52 OS=Saccharomyces cerevisiae (strain ATCC 204508 / S288c) GN=INP52 PE=1 SV=1	1	1	3	3	4	5.74799	0.147434219474142	22.1656735908821	0.280795992444065	0.786113303773631	0.789232801010828	-7.2282996819517	0.864217190624713	0.0297030831660404	1	WT - Control	limma	0.786113303773631	0.789232801010828	FALSE	no hit	5.74799
RPL26B	P53221	60S ribosomal protein L26-B OS=Saccharomyces cerevisiae (strain ATCC 204508 / S288c) GN=RPL26B PE=1 SV=2	1	1	3	3	8	7.31145	-0.0657424369937125	25.5542911320583	-0.254482493115135	0.805651372174848	0.807779909485746	-7.23612847983272	0.876834638043491	0.0301236804749775	1	WT - Control	limma	0.805651372174848	0.807779909485746	FALSE	no hit	7.31145
SSO1	P32867	Protein SSO1 OS=Saccharomyces cerevisiae (strain ATCC 204508 / S288c) GN=SSO1 PE=1 SV=2	1	1	3	3	2	5.87225	-0.0675051557113484	21.9882658815159	-0.155983765781931	0.879975869838737	0.881136787872825	-7.2586785106981	0.924317913099217	0.0317032526453981	1	WT - Control	limma	0.879975869838737	0.881136787872825	FALSE	no hit	5.87225
ATP5	P09457	ATP synthase subunit 5, mitochondrial OS=Saccharomyces cerevisiae (strain ATCC 204508 / S288c) GN=ATP5 PE=1 SV=1	1	1	3	3	2	6.02957	-0.0794712926602266	21.8936359561382	-0.146945015473361	0.88687300205864	0.88687300205864	-7.26020987917272	0.92869138824013	0.0318484813438888	1	WT - Control	limma	0.88687300205864	0.88687300205864	FALSE	no hit	6.02957
MRPL9	P31334	54S ribosomal protein L9, mitochondrial OS=Saccharomyces cerevisiae (strain ATCC 204508 / S288c) GN=MRPL9 PE=1 SV=3	1	1	3	3	3	6.09676	3.79292180963901	21.3875544642948	20.2124033725287	4.63342459697577e-08	5.59047052887206e-06	9.32883279579476	0.967968236341767	1	1	MUT - Control	limma	4.63342459697577e-08	5.59047052887206e-06	TRUE	enriched hit	6.09676
CTA1	P15202	Peroxisomal catalase A OS=Saccharomyces cerevisiae (strain ATCC 204508 / S288c) GN=CTA1 PE=1 SV=1	1	1	3	3	4	6.61409	3.8873216323464	22.8202886328497	19.8015558363537	5.43020999713265e-08	5.59047052887206e-06	9.1868627466487	0.968618990867169	1	1	MUT - Control	limma	5.43020999713265e-08	5.59047052887206e-06	TRUE	enriched hit	6.61409
HIS3	P06633	Imidazoleglycerol-phosphate dehydratase OS=Saccharomyces cerevisiae (strain ATCC 204508 / S288c) GN=HIS3 PE=1 SV=2	1	1	3	3	2	8.20604	6.33862751633387	22.9219013464505	19.7848994173333	5.46562148797983e-08	5.59047052887206e-06	9.18102266657868	0.968645373944564	1	1	MUT - Control	limma	5.46562148797983e-08	5.59047052887206e-06	TRUE	enriched hit	8.20604
YRA1	Q12159	RNA annealing protein YRA1 OS=Saccharomyces cerevisiae (strain ATCC 204508 / S288c) GN=YRA1 PE=1 SV=2	1	1	3	3	9	7.93302	3.87754360612519	24.6481680792578	19.667214214983	5.72335099526305e-08	5.59047052887206e-06	9.13956931236105	0.968831783403723	1	1	MUT - Control	limma	5.72335099526305e-08	5.59047052887206e-06	TRUE	enriched hit	7.93302
MRPS5	P33759	37S ribosomal protein S5, mitochondrial OS=Saccharomyces cerevisiae (strain ATCC 204508 / S288c) GN=MRPS5 PE=1 SV=1	1	1	3	3	2	6.26726	4.26180096843703	20.4267778088173	19.6280547635386	5.81211961582693e-08	5.59047052887206e-06	9.12570140084337	0.968893811054756	1	1	MUT - Control	limma	5.81211961582693e-08	5.59047052887206e-06	TRUE	enriched hit	6.26726
RPS2	P25443	40S ribosomal protein S2 OS=Saccharomyces cerevisiae (strain ATCC 204508 / S288c) GN=RPS2 PE=1 SV=3	1	1	3	3	5	7.47419	4.16389453442386	23.9229478218387	19.1552909338063	7.01553754783221e-08	5.59047052887206e-06	8.9552866748679	0.969642672594185	1	1	MUT - Control	limma	7.01553754783221e-08	5.59047052887206e-06	TRUE	enriched hit	7.47419
KIN2	P13186	Serine/threonine-protein kinase KIN2 OS=Saccharomyces cerevisiae (strain ATCC 204508 / S288c) GN=KIN2 PE=1 SV=3	1	1	3	3	6	6.8015	4.77632246251748	22.5111873889024	19.0240569739991	7.39761517603153e-08	5.59047052887206e-06	8.90698212351343	0.969850552969826	1	1	MUT - Control	limma	7.39761517603153e-08	5.59047052887206e-06	TRUE	enriched hit	6.8015
YHM2	Q04013	Citrate/oxoglutarate carrier protein OS=Saccharomyces cerevisiae (strain ATCC 204508 / S288c) GN=YHM2 PE=1 SV=1	1	1	3	3	2	6.48924	3.36943733848308	21.5608840329599	18.9853107345321	7.51485659373329e-08	5.59047052887206e-06	8.89263569395894	0.969911929112967	1	1	MUT - Control	limma	7.51485659373329e-08	5.59047052887206e-06	TRUE	enriched hit	6.48924
RIM4	P38741	Meiotic activator RIM4 OS=Saccharomyces cerevisiae (strain ATCC 204508 / S288c) GN=RIM4 PE=1 SV=1	1	1	3	3	9	7.0502	3.65822827556771	23.2544644909029	18.893218530371	7.80199617173536e-08	5.59047052887206e-06	8.85838074630011	0.97005780886971	1	1	MUT - Control	limma	7.80199617173536e-08	5.59047052887206e-06	TRUE	enriched hit	7.0502
RED1	P14291	Protein RED1 OS=Saccharomyces cerevisiae (strain ATCC 204508 / S288c) GN=RED1 PE=1 SV=1	1	1	3	3	10	7.3981	4.29307825018212	24.1202550709457	18.8470598822468	7.95054472828342e-08	5.59047052887206e-06	8.84112816182058	0.970130927405212	1	1	MUT - Control	limma	7.95054472828342e-08	5.59047052887206e-06	TRUE	enriched hit	7.3981
RPS18A|RPS18B	P0CX55|P0CX56	40S ribosomal protein S18-A OS=Saccharomyces cerevisiae (strain ATCC 204508 / S288c) GN=RPS18A PE=1 SV=1|40S ribosomal protein S18-B OS=Saccharomyces cerevisiae (strain ATCC 204508 / S288c) GN=RPS18B PE=1 SV=1	1	1	3	3	4	7.17463	4.13397167200132	24.0191406588477	18.6176035880518	8.73783128186287e-08	5.59047052887206e-06	8.7545301855032	0.970494405980007	1	1	MUT - Control	limma	8.73783128186287e-08	5.59047052887206e-06	TRUE	enriched hit	7.17463
RSM23	Q01163	37S ribosomal protein S23, mitochondrial OS=Saccharomyces cerevisiae (strain ATCC 204508 / S288c) GN=RSM23 PE=1 SV=3	1	1	3	3	4	6.29498	3.69812085692886	22.6366146255862	18.5898978387654	8.83868858319693e-08	5.59047052887206e-06	8.74397893000069	0.970538294694404	1	1	MUT - Control	limma	8.83868858319693e-08	5.59047052887206e-06	TRUE	enriched hit	6.29498
NSR1	P27476	Nuclear localization sequence-binding protein OS=Saccharomyces cerevisiae (strain ATCC 204508 / S288c) GN=NSR1 PE=1 SV=1	1	1	3	3	11	7.31068	4.25401596103489	24.7843264933899	18.3426132310435	9.79923198217852e-08	5.72124390344115e-06	8.64888364153053	0.97093002250784	1	1	MUT - Control	limma	9.79923198217852e-08	5.72124390344115e-06	TRUE	enriched hit	7.31068
RPS1A	P33442	40S ribosomal protein S1-A OS=Saccharomyces cerevisiae (strain ATCC 204508 / S288c) GN=RPS1A PE=1 SV=2	1	1	3	3	2	7.07683	4.80569662946229	22.0411135478125	17.7580990480467	1.25730971414579e-07	6.8164148074047e-06	8.41732934575984	0.971855989220382	1	1	MUT - Control	limma	1.25730971414579e-07	6.8164148074047e-06	TRUE	enriched hit	7.07683
RPL14A|RPL14B	P36105|P38754	60S ribosomal protein L14-A OS=Saccharomyces cerevisiae (strain ATCC 204508 / S288c) GN=RPL14A PE=1 SV=1|60S ribosomal protein L14-B OS=Saccharomyces cerevisiae (strain ATCC 204508 / S288c) GN=RPL14B PE=1 SV=1	1	1	3	3	7	8.14976	4.07473268679877	25.429962647144	17.42180980747	1.45638865161648e-07	7.21989479596868e-06	8.27962451854568	0.972388744023503	1	1	MUT - Control	limma	1.45638865161648e-07	7.21989479596868e-06	TRUE	enriched hit	8.14976
PIL1	P53252	Sphingolipid long chain base-responsive protein PIL1 OS=Saccharomyces cerevisiae (strain ATCC 204508 / S288c) GN=PIL1 PE=1 SV=1	1	1	3	3	4	6.64226	3.16826958522519	22.5897003693569	17.2267031721702	1.58801385018464e-07	7.21989479596868e-06	8.19817319812077	0.972697840743925	1	1	MUT - Control	limma	1.58801385018464e-07	7.21989479596868e-06	TRUE	enriched hit	6.64226
NAM9	P27929	37S ribosomal protein NAM9, mitochondrial OS=Saccharomyces cerevisiae (strain ATCC 204508 / S288c) GN=NAM9 PE=1 SV=2	1	1	3	3	2	5.82461	4.06518349266003	20.3314620393891	16.9338991723292	1.81140693667848e-07	7.21989479596868e-06	8.07372776044614	0.97316172171034	1	1	MUT - Control	limma	1.81140693667848e-07	7.21989479596868e-06	TRUE	enriched hit	5.82461
RPL11A|RPL11B	P0C0W9|Q3E757	60S ribosomal protein L11-A OS=Saccharomyces cerevisiae (strain ATCC 204508 / S288c) GN=RPL11A PE=1 SV=2|60S ribosomal protein L11-B OS=Saccharomyces cerevisiae (strain ATCC 204508 / S288c) GN=RPL11B PE=1 SV=3	1	1	3	3	5	7.36735	4.13932075408986	23.232525301398	16.8968373989906	1.8421216962877e-07	7.21989479596868e-06	8.05778363000724	0.973220438263826	1	1	MUT - Control	limma	1.8421216962877e-07	7.21989479596868e-06	TRUE	enriched hit	7.36735
BFR1	P38934	Nuclear segregation protein BFR1 OS=Saccharomyces cerevisiae (strain ATCC 204508 / S288c) GN=BFR1 PE=1 SV=1	1	1	3	3	22	7.13669	3.31392193729206	25.4586671131295	16.8961829989211	1.84266926150159e-07	7.21989479596868e-06	8.05750171147336	0.97322147502385	1	1	MUT - Control	limma	1.84266926150159e-07	7.21989479596868e-06	TRUE	enriched hit	7.13669
SMC1	P32908	Structural maintenance of chromosomes protein 1 OS=Saccharomyces cerevisiae (strain ATCC 204508 / S288c) GN=SMC1 PE=1 SV=1	1	1	3	3	27	7.15628	3.00600109612478	26.166400283716	16.6687584524105	2.04453769051794e-07	7.21989479596868e-06	7.95869286435193	0.973581784373865	1	1	MUT - Control	limma	2.04453769051794e-07	7.21989479596868e-06	TRUE	enriched hit	7.15628
WTM1	Q12363	Transcriptional modulator WTM1 OS=Saccharomyces cerevisiae (strain ATCC 204508 / S288c) GN=WTM1 PE=1 SV=1	1	1	3	3	2	6.21959	3.00156764850793	21.4272421621773	16.5548541335016	2.15490288414351e-07	7.21989479596868e-06	7.90857291327741	0.973762245338252	1	1	MUT - Control	limma	2.15490288414351e-07	7.21989479596868e-06	TRUE	enriched hit	6.21959
ACH1	P32316	Acetyl-CoA hydrolase OS=Saccharomyces cerevisiae (strain ATCC 204508 / S288c) GN=ACH1 PE=1 SV=2	1	1	3	3	12	7.1744	3.38747349589739	24.3211848706285	16.5456398348391	2.16411963995992e-07	7.21989479596868e-06	7.90449978507528	0.97377684380073	1	1	MUT - Control	limma	2.16411963995992e-07	7.21989479596868e-06	TRUE	enriched hit	7.1744
SRP1	Q02821	Importin subunit alpha OS=Saccharomyces cerevisiae (strain ATCC 204508 / S288c) GN=SRP1 PE=1 SV=1	1	1	3	3	8	7.13645	3.15530844792871	23.448429695572	16.4216245804024	2.29257857987032e-07	7.21989479596868e-06	7.84940524711991	0.973973325373863	1	1	MUT - Control	limma	2.29257857987032e-07	7.21989479596868e-06	TRUE	enriched hit	7.13645
REC8	Q12188	Meiotic recombination protein REC8 OS=Saccharomyces cerevisiae (strain ATCC 204508 / S288c) GN=REC8 PE=1 SV=1	1	1	3	3	8	6.52365	3.21216512148521	23.2496370954374	16.2736957385738	2.45715189025807e-07	7.21989479596868e-06	7.78301241942571	0.974207696119042	1	1	MUT - Control	limma	2.45715189025807e-07	7.21989479596868e-06	TRUE	enriched hit	6.52365
MRPL35	Q06678	54S ribosomal protein L35, mitochondrial OS=Saccharomyces cerevisiae (strain ATCC 204508 / S288c) GN=MRPL35 PE=1 SV=1	1	1	3	3	5	6.08354	3.48135859700681	22.2265922868671	16.2389123467442	2.49775083046033e-07	7.21989479596868e-06	7.76729334989802	0.974262805435872	1	1	MUT - Control	limma	2.49775083046033e-07	7.21989479596868e-06	TRUE	enriched hit	6.08354
HTS1	P07263|P07263-2	Histidine--tRNA ligase, mitochondrial OS=Saccharomyces cerevisiae (strain ATCC 204508 / S288c) GN=HTS1 PE=1 SV=2|Isoform Cytoplasmic of Histidine--tRNA ligase, mitochondrial OS=Saccharomyces cerevisiae (strain ATCC 204508 / S288c) GN=HTS1	1	1	3	3	6	6.56405	3.25349642385265	23.2801026949356	16.1698774532397	2.58058046366104e-07	7.21989479596868e-06	7.73597299932017	0.974372181729202	1	1	MUT - Control	limma	2.58058046366104e-07	7.21989479596868e-06	TRUE	enriched hit	6.56405
CKA1	P15790	Casein kinase II subunit alpha OS=Saccharomyces cerevisiae (strain ATCC 204508 / S288c) GN=CKA1 PE=1 SV=1	1	1	3	3	8	6.59454	3.55008907370252	23.1048811424955	16.0575210142771	2.72207295092427e-07	7.21989479596868e-06	7.68464687768462	0.974550196082163	1	1	MUT - Control	limma	2.72207295092427e-07	7.21989479596868e-06	TRUE	enriched hit	6.59454
TKL1	P23254	Transketolase 1 OS=Saccharomyces cerevisiae (strain ATCC 204508 / S288c) GN=TKL1 PE=1 SV=4	1	1	3	3	10	6.63938	3.12611073461668	24.0079845267057	16.040944960328	2.74367630586631e-07	7.21989479596868e-06	7.67703758684548	0.974576458819094	1	1	MUT - Control	limma	2.74367630586631e-07	7.21989479596868e-06	TRUE	enriched hit	6.63938
MRP20	P32387	54S ribosomal protein L41, mitochondrial OS=Saccharomyces cerevisiae (strain ATCC 204508 / S288c) GN=MRP20 PE=1 SV=1	1	1	3	3	3	6.12357	3.21511727048159	21.4772089303915	15.969103871402	2.83955972746547e-07	7.21989479596868e-06	7.64394764446266	0.974690282585607	1	1	MUT - Control	limma	2.83955972746547e-07	7.21989479596868e-06	TRUE	enriched hit	6.12357
IMG1	P25626	54S ribosomal protein IMG1, mitochondrial OS=Saccharomyces cerevisiae (strain ATCC 204508 / S288c) GN=IMG1 PE=1 SV=1	1	1	3	3	2	5.60623	2.91818298119867	20.7044687351612	15.9515947151757	2.86349541466247e-07	7.21989479596868e-06	7.63585548470096	0.974718023865123	1	1	MUT - Control	limma	2.86349541466247e-07	7.21989479596868e-06	TRUE	enriched hit	5.60623
YHR097C	P38809	Uncharacterized protein YHR097C OS=Saccharomyces cerevisiae (strain ATCC 204508 / S288c) GN=YHR097C PE=1 SV=1	1	1	3	3	3	5.85733	3.52629452360899	21.58162036697	15.8430080250458	3.01709938865376e-07	7.21989479596868e-06	7.58542822433665	0.974890067887054	1	1	MUT - Control	limma	3.01709938865376e-07	7.21989479596868e-06	TRUE	enriched hit	5.85733
TEF4	P36008	Elongation factor 1-gamma 2 OS=Saccharomyces cerevisiae (strain ATCC 204508 / S288c) GN=TEF4 PE=1 SV=1	1	1	3	3	5	6.8212	2.89722749556714	24.2675638312061	15.7834148000325	3.10532005253649e-07	7.21989479596868e-06	7.55757498570432	0.974984487489199	1	1	MUT - Control	limma	3.10532005253649e-07	7.21989479596868e-06	TRUE	enriched hit	6.8212
RPL30	P14120	60S ribosomal protein L30 OS=Saccharomyces cerevisiae (strain ATCC 204508 / S288c) GN=RPL30 PE=1 SV=3	1	1	3	3	3	6.28767	4.52961073959634	24.337754718901	15.5268923017637	3.51965619550559e-07	7.21989479596868e-06	7.436213435604	0.975390926136031	1	1	MUT - Control	limma	3.51965619550559e-07	7.21989479596868e-06	TRUE	enriched hit	6.28767
RPS25B|RPS25A	P0C0T4|Q3E792	40S ribosomal protein S25-B OS=Saccharomyces cerevisiae (strain ATCC 204508 / S288c) GN=RPS25B PE=1 SV=1|40S ribosomal protein S25-A OS=Saccharomyces cerevisiae (strain ATCC 204508 / S288c) GN=RPS25A PE=1 SV=1	1	1	3	3	5	7.38782	3.30717670251525	24.7515750624305	15.5088706711141	3.55102255081795e-07	7.21989479596868e-06	7.42759682121216	0.975419480158239	1	1	MUT - Control	limma	3.55102255081795e-07	7.21989479596868e-06	TRUE	enriched hit	7.38782
DPM1	P14020	Dolichol-phosphate mannosyltransferase OS=Saccharomyces cerevisiae (strain ATCC 204508 / S288c) GN=DPM1 PE=1 SV=3	1	1	3	3	2	6.37342	2.92075879242046	21.9429059404572	15.403297292913	3.74120191612793e-07	7.21989479596868e-06	7.37687731668927	0.975586754475797	1	1	MUT - Control	limma	3.74120191612793e-07	7.21989479596868e-06	TRUE	enriched hit	6.37342
SRO9	P25567	RNA-binding protein SRO9 OS=Saccharomyces cerevisiae (strain ATCC 204508 / S288c) GN=SRO9 PE=1 SV=2	1	1	3	3	5	6.1018	3.12536607995065	21.8590295527977	15.3888192666348	3.76816376971336e-07	7.21989479596868e-06	7.36988937677152	0.97560969407347	1	1	MUT - Control	limma	3.76816376971336e-07	7.21989479596868e-06	TRUE	enriched hit	6.1018
HSP82	P02829	ATP-dependent molecular chaperone HSP82 OS=Saccharomyces cerevisiae (strain ATCC 204508 / S288c) GN=HSP82 PE=1 SV=1	1	1	3	3	2	6.17547	3.04891852717741	21.0436857157557	15.372112079494	3.79954855546228e-07	7.21989479596868e-06	7.36181574788141	0.975636165673043	1	1	MUT - Control	limma	3.79954855546228e-07	7.21989479596868e-06	TRUE	enriched hit	6.17547
REP1	P03871	Partitioning protein REP1 OS=Saccharomyces cerevisiae (strain ATCC 204508 / S288c) GN=REP1 PE=1 SV=1	1	1	3	3	2	5.7277	3.07852103305395	20.2160233304985	15.3641265384621	3.8146531982637e-07	7.21989479596868e-06	7.35795309079683	0.975648818323736	1	1	MUT - Control	limma	3.8146531982637e-07	7.21989479596868e-06	TRUE	enriched hit	5.7277
HRK1	Q08732	Serine/threonine-protein kinase HRK1 OS=Saccharomyces cerevisiae (strain ATCC 204508 / S288c) GN=HRK1 PE=1 SV=1	1	1	3	3	3	5.94696	2.93544835983972	21.5768087091184	15.3449356580239	3.85122935401473e-07	7.21989479596868e-06	7.34866053372808	0.975679225243662	1	1	MUT - Control	limma	3.85122935401473e-07	7.21989479596868e-06	TRUE	enriched hit	5.94696
MRPL17	P36528	54S ribosomal protein L17, mitochondrial OS=Saccharomyces cerevisiae (strain ATCC 204508 / S288c) GN=MRPL17 PE=1 SV=2	1	1	3	3	4	6.20612	3.03088191407387	22.2661118080717	15.3108236624704	3.91722057801699e-07	7.21989479596868e-06	7.33210864918805	0.97573327395677	1	1	MUT - Control	limma	3.91722057801699e-07	7.21989479596868e-06	TRUE	enriched hit	6.20612
NAT1	P12945	N-terminal acetyltransferase A complex subunit NAT1 OS=Saccharomyces cerevisiae (strain ATCC 204508 / S288c) GN=NAT1 PE=1 SV=2	1	1	3	3	10	6.3812	2.7680851790202	23.5684316692637	15.2441584623385	4.0498873134396e-07	7.21989479596868e-06	7.299634067058	0.975838901879798	1	1	MUT - Control	limma	4.0498873134396e-07	7.21989479596868e-06	TRUE	enriched hit	6.3812
RPS16A|RPS16B	P0CX51|P0CX52	40S ribosomal protein S16-A OS=Saccharomyces cerevisiae (strain ATCC 204508 / S288c) GN=RPS16A PE=1 SV=1|40S ribosomal protein S16-B OS=Saccharomyces cerevisiae (strain ATCC 204508 / S288c) GN=RPS16B PE=1 SV=1	1	1	3	3	7	7.90044	2.849247143177	24.7404159334091	15.1828732145341	4.1763140136853e-07	7.21989479596868e-06	7.2696308848269	0.975936005891291	1	1	MUT - Control	limma	4.1763140136853e-07	7.21989479596868e-06	TRUE	enriched hit	7.90044
REC107	P21651	Recombination protein 107 OS=Saccharomyces cerevisiae (strain ATCC 204508 / S288c) GN=REC107 PE=1 SV=2	1	1	3	3	15	9.55705	3.08636048330032	27.6004079041261	15.0696484499422	4.42172372941489e-07	7.21989479596868e-06	7.21382017042202	0.976115406916202	1	1	MUT - Control	limma	4.42172372941489e-07	7.21989479596868e-06	TRUE	enriched hit	9.55705
RSR1	P13856	Ras-related protein RSR1 OS=Saccharomyces cerevisiae (strain ATCC 204508 / S288c) GN=RSR1 PE=3 SV=1	1	1	3	3	2	5.57726	3.30116839150952	20.8071487555659	14.995252902866	4.59178169195494e-07	7.21989479596868e-06	7.17687838828923	0.976233284943862	1	1	MUT - Control	limma	4.59178169195494e-07	7.21989479596868e-06	TRUE	enriched hit	5.57726
RPS15	Q01855	40S ribosomal protein S15 OS=Saccharomyces cerevisiae (strain ATCC 204508 / S288c) GN=RPS15 PE=1 SV=1	1	1	3	3	3	6.7978	3.71653190228671	23.4610415011483	14.9740821471563	4.64150899096924e-07	7.21989479596868e-06	7.16632630266569	0.976266829612749	1	1	MUT - Control	limma	4.64150899096924e-07	7.21989479596868e-06	TRUE	enriched hit	6.7978
NSA1	P53136	Ribosome biogenesis protein NSA1 OS=Saccharomyces cerevisiae (strain ATCC 204508 / S288c) GN=NSA1 PE=1 SV=1	1	1	3	3	2	5.99642	3.50936059095284	20.7077370156941	14.9487205576951	4.70187810899925e-07	7.21989479596868e-06	7.15366221225933	0.976307014635069	1	1	MUT - Control	limma	4.70187810899925e-07	7.21989479596868e-06	TRUE	enriched hit	5.99642
IRR1	P40541	Cohesin subunit SCC3 OS=Saccharomyces cerevisiae (strain ATCC 204508 / S288c) GN=IRR1 PE=1 SV=1	1	1	3	3	11	6.66578	3.38375749847134	23.5092466187655	14.9299645185095	4.74709118143203e-07	7.21989479596868e-06	7.14428025418929	0.976336733310061	1	1	MUT - Control	limma	4.74709118143203e-07	7.21989479596868e-06	TRUE	enriched hit	6.66578
BRX1	Q08235	Ribosome biogenesis protein BRX1 OS=Saccharomyces cerevisiae (strain ATCC 204508 / S288c) GN=BRX1 PE=1 SV=2	1	1	3	3	2	6.87335	3.08869482579183	22.5376451395301	14.8649076964294	4.90774282860675e-07	7.21989479596868e-06	7.11163038025833	0.97643981516556	1	1	MUT - Control	limma	4.90774282860675e-07	7.21989479596868e-06	TRUE	enriched hit	6.87335
MRT4	P33201	Ribosome assembly factor MRT4 OS=Saccharomyces cerevisiae (strain ATCC 204508 / S288c) GN=MRT4 PE=1 SV=1	1	1	3	3	3	6.12173	2.66624392630388	22.0893506667936	14.8228472954182	5.01485456296604e-07	7.21989479596868e-06	7.09043214940491	0.976506459641457	1	1	MUT - Control	limma	5.01485456296604e-07	7.21989479596868e-06	TRUE	enriched hit	6.12173
UGP1	P32861	UTP--glucose-1-phosphate uridylyltransferase OS=Saccharomyces cerevisiae (strain ATCC 204508 / S288c) GN=UGP1 PE=1 SV=1	1	1	3	3	6	6.79478	2.71913333899282	23.9643579426986	14.8112595666161	5.0448236104091e-07	7.21989479596868e-06	7.08457958670353	0.976524820363349	1	1	MUT - Control	limma	5.0448236104091e-07	7.21989479596868e-06	TRUE	enriched hit	6.79478
MRPL22	P53881	54S ribosomal protein L22, mitochondrial OS=Saccharomyces cerevisiae (strain ATCC 204508 / S288c) GN=MRPL22 PE=1 SV=2	1	1	3	3	4	6.25294	3.44689011060898	22.4648525741791	14.8089475820185	5.05082707717717e-07	7.21989479596868e-06	7.08341124025428	0.976528483697571	1	1	MUT - Control	limma	5.05082707717717e-07	7.21989479596868e-06	TRUE	enriched hit	6.25294
RPS11A|RPS11B	P0CX47|P0CX48	40S ribosomal protein S11-A OS=Saccharomyces cerevisiae (strain ATCC 204508 / S288c) GN=RPS11A PE=1 SV=1|40S ribosomal protein S11-B OS=Saccharomyces cerevisiae (strain ATCC 204508 / S288c) GN=RPS11B PE=1 SV=1	1	1	3	3	6	7.3704	3.43431065812338	25.2035830810596	14.7719017439824	5.14812565741792e-07	7.21989479596868e-06	7.06466115078117	0.976587182809303	1	1	MUT - Control	limma	5.14812565741792e-07	7.21989479596868e-06	TRUE	enriched hit	7.3704
LPX1	Q12405	Peroxisomal membrane protein LPX1 OS=Saccharomyces cerevisiae (strain ATCC 204508 / S288c) GN=LPX1 PE=1 SV=1	1	1	3	3	3	5.89417	2.83481460583418	21.8326514061621	14.7573223910564	5.18699323934128e-07	7.21989479596868e-06	7.05726695928374	0.976610283821466	1	1	MUT - Control	limma	5.18699323934128e-07	7.21989479596868e-06	TRUE	enriched hit	5.89417
LPD1	P09624	Dihydrolipoyl dehydrogenase, mitochondrial OS=Saccharomyces cerevisiae (strain ATCC 204508 / S288c) GN=LPD1 PE=1 SV=1	1	1	3	3	9	6.77582	2.74963213601894	23.8931026371588	14.7328117767085	5.25308194595707e-07	7.21989479596868e-06	7.04481664911776	0.976649120980256	1	1	MUT - Control	limma	5.25308194595707e-07	7.21989479596868e-06	TRUE	enriched hit	6.77582
SMC3	P47037	Structural maintenance of chromosomes protein 3 OS=Saccharomyces cerevisiae (strain ATCC 204508 / S288c) GN=SMC3 PE=1 SV=1	1	1	3	3	30	7.29899	3.2977192271056	26.2630171292148	14.7297254505646	5.26147053273736e-07	7.21989479596868e-06	7.04324721376093	0.976654011279334	1	1	MUT - Control	limma	5.26147053273736e-07	7.21989479596868e-06	TRUE	enriched hit	7.29899
RFC2	P40348	Replication factor C subunit 2 OS=Saccharomyces cerevisiae (strain ATCC 204508 / S288c) GN=RFC2 PE=1 SV=1	1	1	3	3	2	5.92217	2.91230641258845	21.1137141111772	14.7058292482883	5.32693160176872e-07	7.21989479596868e-06	7.03108266606736	0.976691874960014	1	1	MUT - Control	limma	5.32693160176872e-07	7.21989479596868e-06	TRUE	enriched hit	5.92217
ADE4	P04046	Amidophosphoribosyltransferase OS=Saccharomyces cerevisiae (strain ATCC 204508 / S288c) GN=ADE4 PE=1 SV=2	1	1	3	3	2	5.69251	2.75050415531641	20.356732292433	14.652715472147	5.47573275396469e-07	7.29137045659509e-06	7.00396176796391	0.976776034255628	1	1	MUT - Control	limma	5.47573275396469e-07	7.29137045659509e-06	TRUE	enriched hit	5.69251
PRT1	P06103	Eukaryotic translation initiation factor 3 subunit B OS=Saccharomyces cerevisiae (strain ATCC 204508 / S288c) GN=PRT1 PE=1 SV=1	1	1	3	3	5	6.32802	2.75072981002062	23.1656030949124	14.5856911739491	5.67021005617627e-07	7.33506383448279e-06	6.96957375651385	0.976882235277766	1	1	MUT - Control	limma	5.67021005617627e-07	7.33506383448279e-06	TRUE	enriched hit	6.32802
PMA1	P05030	Plasma membrane ATPase 1 OS=Saccharomyces cerevisiae (strain ATCC 204508 / S288c) GN=PMA1 PE=1 SV=2	1	1	3	3	12	7.53497	2.87687563078183	24.6970891415881	14.4875193604941	5.96922374037607e-07	7.33506383448279e-06	6.91887157656095	0.977037790751788	1	1	MUT - Control	limma	5.96922374037607e-07	7.33506383448279e-06	TRUE	enriched hit	7.53497
RPP0	P05317	60S acidic ribosomal protein P0 OS=Saccharomyces cerevisiae (strain ATCC 204508 / S288c) GN=RPP0 PE=1 SV=2	1	1	3	3	11	7.98007	4.18880632097085	25.9675490997123	14.4822173738407	5.98586960674542e-07	7.33506383448279e-06	6.91612194050822	0.977046191895287	1	1	MUT - Control	limma	5.98586960674542e-07	7.33506383448279e-06	TRUE	enriched hit	7.98007
HAS1	Q03532	ATP-dependent RNA helicase HAS1 OS=Saccharomyces cerevisiae (strain ATCC 204508 / S288c) GN=HAS1 PE=1 SV=1	1	1	3	3	7	6.09171	2.6339550965194	22.938885516091	14.466259403305	6.03628587987549e-07	7.33506383448279e-06	6.90783900657596	0.977071477753331	1	1	MUT - Control	limma	6.03628587987549e-07	7.33506383448279e-06	TRUE	enriched hit	6.09171
TFC6	Q06339	Transcription factor tau 91 kDa subunit OS=Saccharomyces cerevisiae (strain ATCC 204508 / S288c) GN=TFC6 PE=1 SV=1	1	1	3	3	3	6.17854	3.85933450447139	21.8450988234188	14.4659567801747	6.03724655799988e-07	7.33506383448279e-06	6.9076818286186	0.977071957268508	1	1	MUT - Control	limma	6.03724655799988e-07	7.33506383448279e-06	TRUE	enriched hit	6.17854
SUI3	P09064	Eukaryotic translation initiation factor 2 subunit beta OS=Saccharomyces cerevisiae (strain ATCC 204508 / S288c) GN=SUI3 PE=1 SV=2	1	1	3	3	3	5.93457	4.22459583156608	21.2530954577809	14.4422490413627	6.11304316792521e-07	7.33506383448279e-06	6.895356519549	0.977109522897915	1	1	MUT - Control	limma	6.11304316792521e-07	7.33506383448279e-06	TRUE	enriched hit	5.93457
RPL1A|RPL1B	P0CX43|P0CX44	60S ribosomal protein L1-A OS=Saccharomyces cerevisiae (strain ATCC 204508 / S288c) GN=RPL1A PE=1 SV=1|60S ribosomal protein L1-B OS=Saccharomyces cerevisiae (strain ATCC 204508 / S288c) GN=RPL1B PE=1 SV=1	1	1	3	3	4	7.67413	4.94062616049784	24.1606497029163	14.4073792035033	6.22647584761864e-07	7.33506383448279e-06	6.87718553568569	0.97716477530319	1	1	MUT - Control	limma	6.22647584761864e-07	7.33506383448279e-06	TRUE	enriched hit	7.67413
CIC1	P38779	Proteasome-interacting protein CIC1 OS=Saccharomyces cerevisiae (strain ATCC 204508 / S288c) GN=CIC1 PE=1 SV=1	1	1	3	3	6	6.59766	3.28625388011271	23.0951827937404	14.3886930859096	6.28823376771396e-07	7.33506383448279e-06	6.86742706825944	0.977194384116378	1	1	MUT - Control	limma	6.28823376771396e-07	7.33506383448279e-06	TRUE	enriched hit	6.59766
YEF3	P16521	Elongation factor 3A OS=Saccharomyces cerevisiae (strain ATCC 204508 / S288c) GN=YEF3 PE=1 SV=4	1	1	3	3	5	6.67971	2.70120409860127	22.5734638006197	14.3354708147738	6.46793714852171e-07	7.33506383448279e-06	6.8395522466868	0.977278716856495	1	1	MUT - Control	limma	6.46793714852171e-07	7.33506383448279e-06	TRUE	enriched hit	6.67971
SUP35	P05453	Eukaryotic peptide chain release factor GTP-binding subunit OS=Saccharomyces cerevisiae (strain ATCC 204508 / S288c) GN=SUP35 PE=1 SV=1	1	1	3	3	5	6.44108	3.13433625503541	23.001026555847	14.3334254180363	6.47495753505068e-07	7.33506383448279e-06	6.83847859841556	0.977281957871541	1	1	MUT - Control	limma	6.47495753505068e-07	7.33506383448279e-06	TRUE	enriched hit	6.44108
ACS1	Q01574	Acetyl-coenzyme A synthetase 1 OS=Saccharomyces cerevisiae (strain ATCC 204508 / S288c) GN=ACS1 PE=1 SV=2	1	1	3	3	12	7.25762	2.68299681648945	25.2769494064763	14.2396994555317	6.8060202565355e-07	7.35609760413349e-06	6.78909046540168	0.977430470905865	1	1	MUT - Control	limma	6.8060202565355e-07	7.35609760413349e-06	TRUE	enriched hit	7.25762
AMD1	P15274	AMP deaminase OS=Saccharomyces cerevisiae (strain ATCC 204508 / S288c) GN=AMD1 PE=1 SV=2	1	1	3	3	9	6.12388	3.12000176089433	23.49606845056	14.2334662863534	6.82870240833918e-07	7.35609760413349e-06	6.78579267299094	0.977440347672655	1	1	MUT - Control	limma	6.82870240833918e-07	7.35609760413349e-06	TRUE	enriched hit	6.12388
ACO1	P19414	Aconitate hydratase, mitochondrial OS=Saccharomyces cerevisiae (strain ATCC 204508 / S288c) GN=ACO1 PE=1 SV=2	1	1	3	3	10	6.89283	3.02538136034914	24.8425921274203	14.2278317285258	6.84927930554001e-07	7.35609760413349e-06	6.78281015821165	0.977449275912944	1	1	MUT - Control	limma	6.84927930554001e-07	7.35609760413349e-06	TRUE	enriched hit	6.89283
MND1	P53102	Meiotic nuclear division protein 1 OS=Saccharomyces cerevisiae (strain ATCC 204508 / S288c) GN=MND1 PE=1 SV=2	1	1	3	3	2	6.10696	3.05883733729193	22.2874880548173	14.2191289477043	6.88119802231196e-07	7.35609760413349e-06	6.77820088338091	0.977463065912445	1	1	MUT - Control	limma	6.88119802231196e-07	7.35609760413349e-06	TRUE	enriched hit	6.10696
RSM24	Q03976	37S ribosomal protein S24, mitochondrial OS=Saccharomyces cerevisiae (strain ATCC 204508 / S288c) GN=RSM24 PE=1 SV=1	1	1	3	3	2	5.88403	4.41954079611238	21.1466779187579	14.17874613744	7.03151004260613e-07	7.37973039613843e-06	6.75677030494557	0.977527054620347	1	1	MUT - Control	limma	7.03151004260613e-07	7.37973039613843e-06	TRUE	enriched hit	5.88403
PSH1	Q12161	RING finger protein PSH1 OS=Saccharomyces cerevisiae (strain ATCC 204508 / S288c) GN=PSH1 PE=1 SV=1	1	1	3	3	3	5.95004	2.81410402863956	21.6663401171768	14.1612529329257	7.09776441262326e-07	7.37973039613843e-06	6.74746513086327	0.977554773577012	1	1	MUT - Control	limma	7.09776441262326e-07	7.37973039613843e-06	TRUE	enriched hit	5.95004
ARP4	P80428	Actin-related protein 4 OS=Saccharomyces cerevisiae (strain ATCC 204508 / S288c) GN=ARP4 PE=1 SV=1	1	1	3	3	4	6.10595	2.77344927427834	22.1125932971659	14.0669805613173	7.46710536092546e-07	7.65882833640868e-06	6.69709071144854	0.977704153865164	1	1	MUT - Control	limma	7.46710536092546e-07	7.65882833640868e-06	TRUE	enriched hit	6.10595
NUS1	Q12063	Dehydrodolichyl diphosphate synthase complex subunit NUS1 OS=Saccharomyces cerevisiae (strain ATCC 204508 / S288c) GN=NUS1 PE=1 SV=1	1	1	3	3	3	5.81798	2.54391163437506	21.1862329093528	14.0010811087467	7.73809898636866e-07	7.74771464173006e-06	6.66164729246745	0.977808576007612	1	1	MUT - Control	limma	7.73809898636866e-07	7.74771464173006e-06	TRUE	enriched hit	5.81798
ATP1	P07251	ATP synthase subunit alpha, mitochondrial OS=Saccharomyces cerevisiae (strain ATCC 204508 / S288c) GN=ATP1 PE=1 SV=5	1	1	3	3	16	7.31594	2.73102391026676	24.7881176936384	13.9870202072495	7.79733944700495e-07	7.74771464173006e-06	6.65406008958293	0.977830856506917	1	1	MUT - Control	limma	7.79733944700495e-07	7.74771464173006e-06	TRUE	enriched hit	7.31594
SSZ1	P38788	Ribosome-associated complex subunit SSZ1 OS=Saccharomyces cerevisiae (strain ATCC 204508 / S288c) GN=SSZ1 PE=1 SV=2	1	1	3	3	5	6.25138	2.51099850009483	22.6835254336423	13.9722773722634	7.86000036117543e-07	7.74771464173006e-06	6.64609556335769	0.97785421759695	1	1	MUT - Control	limma	7.86000036117543e-07	7.74771464173006e-06	TRUE	enriched hit	6.25138
HFD1	Q04458	Fatty aldehyde dehydrogenase HFD1 OS=Saccharomyces cerevisiae (strain ATCC 204508 / S288c) GN=HFD1 PE=1 SV=1	1	1	3	3	3	6.23617	2.9846074856543	21.7260250924002	13.9322028617206	8.03320354989166e-07	7.79223478759159e-06	6.6243975708321	0.977917718657905	1	1	MUT - Control	limma	8.03320354989166e-07	7.79223478759159e-06	TRUE	enriched hit	6.23617
RPS7A	P26786	40S ribosomal protein S7-A OS=Saccharomyces cerevisiae (strain ATCC 204508 / S288c) GN=RPS7A PE=1 SV=4	1	1	3	3	3	6.15425	3.69940028962558	23.5430752871212	13.9146316618547	8.11049470645238e-07	7.79223478759159e-06	6.61486135861184	0.9779455615832	1	1	MUT - Control	limma	8.11049470645238e-07	7.79223478759159e-06	TRUE	enriched hit	6.15425
KAP95	Q06142	Importin subunit beta-1 OS=Saccharomyces cerevisiae (strain ATCC 204508 / S288c) GN=KAP95 PE=1 SV=1	1	1	3	3	4	6.38918	3.41702864954595	22.7560872994813	13.8561883631559	8.37364092506574e-07	7.94449182765613e-06	6.58304423107785	0.978038169703618	1	1	MUT - Control	limma	8.37364092506574e-07	7.94449182765613e-06	TRUE	enriched hit	6.38918
RPS24A|RPS24B	P0CX31|P0CX32	40S ribosomal protein S24-A OS=Saccharomyces cerevisiae (strain ATCC 204508 / S288c) GN=RPS24A PE=1 SV=1|40S ribosomal protein S24-B OS=Saccharomyces cerevisiae (strain ATCC 204508 / S288c) GN=RPS24B PE=1 SV=1	1	1	3	3	6	7.29494	4.94577692898277	24.3578258133667	13.7552417978505	8.85104833377744e-07	8.19673036477243e-06	6.52772722864255	0.978198128374485	1	1	MUT - Control	limma	8.85104833377744e-07	8.19673036477243e-06	TRUE	enriched hit	7.29494
XDJ1	P39102	DnaJ protein homolog XDJ1 OS=Saccharomyces cerevisiae (strain ATCC 204508 / S288c) GN=XDJ1 PE=1 SV=2	1	1	3	3	5	6.11724	2.83742542149128	23.2077258282275	13.7524388767232	8.86473335181259e-07	8.19673036477243e-06	6.52618471445465	0.978202569860953	1	1	MUT - Control	limma	8.86473335181259e-07	8.19673036477243e-06	TRUE	enriched hit	6.11724
RSM18	P40033	37S ribosomal protein RSM18, mitochondrial OS=Saccharomyces cerevisiae (strain ATCC 204508 / S288c) GN=RSM18 PE=1 SV=2	1	1	3	3	2	5.84983	2.63158793473914	21.3940017780408	13.7205207139592	9.02225767231587e-07	8.19673036477243e-06	6.50859424938843	0.978253147174789	1	1	MUT - Control	limma	9.02225767231587e-07	8.19673036477243e-06	TRUE	enriched hit	5.84983
DED81	P38707	Asparagine--tRNA ligase, cytoplasmic OS=Saccharomyces cerevisiae (strain ATCC 204508 / S288c) GN=DED81 PE=1 SV=1	1	1	3	3	7	6.39461	2.44675716109975	22.5160030903532	13.6920001496031	9.16567573566557e-07	8.19673036477243e-06	6.49283703604825	0.978298340750178	1	1	MUT - Control	limma	9.16567573566557e-07	8.19673036477243e-06	TRUE	enriched hit	6.39461
YGR130C	P53278	Uncharacterized protein YGR130C OS=Saccharomyces cerevisiae (strain ATCC 204508 / S288c) GN=YGR130C PE=1 SV=1	1	1	3	3	2	6.21994	3.56010868733603	22.1813555739507	13.6892826195271	9.17947405804554e-07	8.19673036477243e-06	6.49133370303332	0.978302646941408	1	1	MUT - Control	limma	9.17947405804554e-07	8.19673036477243e-06	TRUE	enriched hit	6.21994
NOG1	Q02892	Nucleolar GTP-binding protein 1 OS=Saccharomyces cerevisiae (strain ATCC 204508 / S288c) GN=NOG1 PE=1 SV=1	1	1	3	3	5	6.41551	2.86614073466794	23.3347662631028	13.6373318311073	9.44779067937011e-07	8.24395589645556e-06	6.46252963988214	0.978384968149721	1	1	MUT - Control	limma	9.44779067937011e-07	8.24395589645556e-06	TRUE	enriched hit	6.41551
FRS1	P15624	Phenylalanine--tRNA ligase beta subunit OS=Saccharomyces cerevisiae (strain ATCC 204508 / S288c) GN=FRS1 PE=1 SV=3	1	1	3	3	4	5.91774	2.37860494090553	21.9522425754841	13.5800958111141	9.75364541179188e-07	8.24395589645556e-06	6.43065156038254	0.978475664601354	1	1	MUT - Control	limma	9.75364541179188e-07	8.24395589645556e-06	TRUE	enriched hit	5.91774
KGD2	P19262	Dihydrolipoyllysine-residue succinyltransferase component of 2-oxoglutarate dehydrogenase complex, mitochondrial OS=Saccharomyces cerevisiae (strain ATCC 204508 / S288c) GN=KGD2 PE=1 SV=2	1	1	3	3	4	6.68602	3.02718088732967	22.5215510834579	13.5791262276366	9.75892147051423e-07	8.24395589645556e-06	6.43011023995902	0.978477201010042	1	1	MUT - Control	limma	9.75892147051423e-07	8.24395589645556e-06	TRUE	enriched hit	6.68602
RPL25	P04456	60S ribosomal protein L25 OS=Saccharomyces cerevisiae (strain ATCC 204508 / S288c) GN=RPL25 PE=1 SV=4	1	1	3	3	7	7.89285	2.91567992730833	24.5448500475549	13.5399473927596	9.9748197618042e-07	8.24395589645556e-06	6.40820016101344	0.978539284129612	1	1	MUT - Control	limma	9.9748197618042e-07	8.24395589645556e-06	TRUE	enriched hit	7.89285
RNP1	P32385	Ribonucleoprotein 1 OS=Saccharomyces cerevisiae (strain ATCC 204508 / S288c) GN=RNP1 PE=3 SV=2	1	1	3	3	8	7.00532	4.05650015015056	23.4875736943184	13.5375575962258	9.98816138794014e-07	8.24395589645556e-06	6.40686140269575	0.978543071026016	1	1	MUT - Control	limma	9.98816138794014e-07	8.24395589645556e-06	TRUE	enriched hit	7.00532
MDH2	P22133	Malate dehydrogenase, cytoplasmic OS=Saccharomyces cerevisiae (strain ATCC 204508 / S288c) GN=MDH2 PE=1 SV=2	1	1	3	3	3	6.3563	3.17306883234118	22.451571099888	13.529694059174	1.00322030892697e-06	8.24395589645556e-06	6.40245439232614	0.9785555316719	1	1	MUT - Control	limma	1.00322030892697e-06	8.24395589645556e-06	TRUE	enriched hit	6.3563
RPS8A|RPS8B	P0CX39|P0CX40	40S ribosomal protein S8-A OS=Saccharomyces cerevisiae (strain ATCC 204508 / S288c) GN=RPS8A PE=1 SV=1|40S ribosomal protein S8-B OS=Saccharomyces cerevisiae (strain ATCC 204508 / S288c) GN=RPS8B PE=1 SV=1	1	1	3	3	8	7.55414	4.7768529826976	25.6971017614346	13.5237813362743	1.00654623342849e-06	8.24395589645556e-06	6.39913879253871	0.978564901040019	1	1	MUT - Control	limma	1.00654623342849e-06	8.24395589645556e-06	TRUE	enriched hit	7.55414
HRR25	P29295	Casein kinase I homolog HRR25 OS=Saccharomyces cerevisiae (strain ATCC 204508 / S288c) GN=HRR25 PE=1 SV=1	1	1	3	3	4	6.54618	2.86424897822711	23.2325960844294	13.5174365197338	1.01012898336017e-06	8.24395589645556e-06	6.39557908137166	0.978574955111938	1	1	MUT - Control	limma	1.01012898336017e-06	8.24395589645556e-06	TRUE	enriched hit	6.54618
RPL35A|RPL35B	P0CX84|P0CX85	60S ribosomal protein L35-A OS=Saccharomyces cerevisiae (strain ATCC 204508 / S288c) GN=RPL35A PE=1 SV=1|60S ribosomal protein L35-B OS=Saccharomyces cerevisiae (strain ATCC 204508 / S288c) GN=RPL35B PE=1 SV=1	1	1	3	3	4	7.89808	2.91406513956512	24.7527961618579	13.4838451743734	1.02933722153593e-06	8.31135054410391e-06	6.37670159919135	0.978628184414869	1	1	MUT - Control	limma	1.02933722153593e-06	8.31135054410391e-06	TRUE	enriched hit	7.89808
DLD1	P32891	D-lactate dehydrogenase [cytochrome] 1, mitochondrial OS=Saccharomyces cerevisiae (strain ATCC 204508 / S288c) GN=DLD1 PE=1 SV=2	1	1	3	3	4	6.24852	2.63753008194718	22.3519897091193	13.4439534317729	1.05268264723052e-06	8.41038030787332e-06	6.3542148079992	0.978691397536586	1	1	MUT - Control	limma	1.05268264723052e-06	8.41038030787332e-06	TRUE	enriched hit	6.24852
ARO4	P32449	Phospho-2-dehydro-3-deoxyheptonate aldolase, tyrosine-inhibited OS=Saccharomyces cerevisiae (strain ATCC 204508 / S288c) GN=ARO4 PE=1 SV=2	1	1	3	3	2	5.99598	2.54253471091278	21.9355032938214	13.3832976841197	1.08932696751758e-06	8.41288203035587e-06	6.31987983739663	0.978787513903856	1	1	MUT - Control	limma	1.08932696751758e-06	8.41288203035587e-06	TRUE	enriched hit	5.99598
ALD4	P46367	Potassium-activated aldehyde dehydrogenase, mitochondrial OS=Saccharomyces cerevisiae (strain ATCC 204508 / S288c) GN=ALD4 PE=1 SV=2	1	1	3	3	8	7.36024	3.19007847025391	24.2294958971244	13.3823112367679	1.0899346297481e-06	8.41288203035587e-06	6.31932000835198	0.978789077051525	1	1	MUT - Control	limma	1.0899346297481e-06	8.41288203035587e-06	TRUE	enriched hit	7.36024
MRPS17	Q03246	37S ribosomal protein S17, mitochondrial OS=Saccharomyces cerevisiae (strain ATCC 204508 / S288c) GN=MRPS17 PE=1 SV=1	1	1	3	3	3	6.04828	2.40260591600506	21.8946738709901	13.3740967760021	1.09500962557227e-06	8.41288203035587e-06	6.31465634167545	0.978802093882372	1	1	MUT - Control	limma	1.09500962557227e-06	8.41288203035587e-06	TRUE	enriched hit	6.04828
RPS13	P05756	40S ribosomal protein S13 OS=Saccharomyces cerevisiae (strain ATCC 204508 / S288c) GN=RPS13 PE=1 SV=3	1	1	3	3	4	6.93012	3.25470289078775	22.5618831561054	13.3703512780452	1.09733243874207e-06	8.41288203035587e-06	6.3125288150139	0.978808029089823	1	1	MUT - Control	limma	1.09733243874207e-06	8.41288203035587e-06	TRUE	enriched hit	6.93012
TES1	P41903	Peroxisomal acyl-coenzyme A thioester hydrolase 1 OS=Saccharomyces cerevisiae (strain ATCC 204508 / S288c) GN=TES1 PE=1 SV=1	1	1	3	3	4	6.27508	3.08687631592198	22.4906621017737	13.3021253083871	1.14062633570704e-06	8.63930871940377e-06	6.27365805394977	0.978916141831	1	1	MUT - Control	limma	1.14062633570704e-06	8.63930871940377e-06	TRUE	enriched hit	6.27508
SWC4	P53201	SWR1-complex protein 4 OS=Saccharomyces cerevisiae (strain ATCC 204508 / S288c) GN=SWC4 PE=1 SV=1	1	1	3	3	2	5.83951	3.52890687201857	20.096915458388	13.2882250768928	1.14968009739e-06	8.63930871940377e-06	6.26571132794114	0.978938168566301	1	1	MUT - Control	limma	1.14968009739e-06	8.63930871940377e-06	TRUE	enriched hit	5.83951
MLS1	P30952	Malate synthase 1, glyoxysomal OS=Saccharomyces cerevisiae (strain ATCC 204508 / S288c) GN=MLS1 PE=1 SV=1	1	1	3	3	9	7.18432	2.37311597765485	25.4652003097123	13.2404760021937	1.1814007786679e-06	8.63930871940377e-06	6.23834261027867	0.979013833344163	1	1	MUT - Control	limma	1.1814007786679e-06	8.63930871940377e-06	TRUE	enriched hit	7.18432
DED1	P06634	ATP-dependent RNA helicase DED1 OS=Saccharomyces cerevisiae (strain ATCC 204508 / S288c) GN=DED1 PE=1 SV=2	1	1	3	3	7	6.66594	3.36521098260024	23.7082294954304	13.2235773321239	1.19286125546092e-06	8.63930871940377e-06	6.22863034279879	0.979040611586186	1	1	MUT - Control	limma	1.19286125546092e-06	8.63930871940377e-06	TRUE	enriched hit	6.66594
ASC1	P38011	Guanine nucleotide-binding protein subunit beta-like protein OS=Saccharomyces cerevisiae (strain ATCC 204508 / S288c) GN=ASC1 PE=1 SV=4	1	1	3	3	3	6.77331	2.65743099792805	22.564692330756	13.2108486780396	1.20157606449425e-06	8.63930871940377e-06	6.22130561653293	0.979060781886089	1	1	MUT - Control	limma	1.20157606449425e-06	8.63930871940377e-06	TRUE	enriched hit	6.77331
POL30	P15873	Proliferating cell nuclear antigen OS=Saccharomyces cerevisiae (strain ATCC 204508 / S288c) GN=POL30 PE=1 SV=1	1	1	3	3	2	5.82849	2.88608489149565	20.8946625041967	13.2029464412082	1.20702235002458e-06	8.63930871940377e-06	6.21675431369937	0.979073304071976	1	1	MUT - Control	limma	1.20702235002458e-06	8.63930871940377e-06	TRUE	enriched hit	5.82849
HOP1	P20050	Meiosis-specific protein HOP1 OS=Saccharomyces cerevisiae (strain ATCC 204508 / S288c) GN=HOP1 PE=1 SV=2	1	1	3	3	12	8.04328	3.97445894305378	25.7927133581585	13.1775735473475	1.22469769188007e-06	8.63930871940377e-06	6.20212028640461	0.979113510962198	1	1	MUT - Control	limma	1.22469769188007e-06	8.63930871940377e-06	TRUE	enriched hit	8.04328
RSC8	P43609	Chromatin structure-remodeling complex protein RSC8 OS=Saccharomyces cerevisiae (strain ATCC 204508 / S288c) GN=RSC8 PE=1 SV=1	1	1	3	3	4	5.74777	2.79962987701532	21.5312055478733	13.175539951936	1.22612686526853e-06	8.63930871940377e-06	6.20094603953596	0.979116733480142	1	1	MUT - Control	limma	1.22612686526853e-06	8.63930871940377e-06	TRUE	enriched hit	5.74777
MIR1	P23641	Mitochondrial phosphate carrier protein OS=Saccharomyces cerevisiae (strain ATCC 204508 / S288c) GN=MIR1 PE=1 SV=1	1	1	3	3	4	6.19067	3.39561122194094	22.4525233879487	13.1710219291081	1.2293087505871e-06	8.63930871940377e-06	6.19833650459004	0.979123892923971	1	1	MUT - Control	limma	1.2293087505871e-06	8.63930871940377e-06	TRUE	enriched hit	6.19067
SSE1	P32589	Heat shock protein homolog SSE1 OS=Saccharomyces cerevisiae (strain ATCC 204508 / S288c) GN=SSE1 PE=1 SV=4	1	1	3	3	8	6.51848	2.52610060299978	24.1899505210603	13.1106206634948	1.2727493922224e-06	8.83745677567327e-06	6.16335409489082	0.979219607402071	1	1	MUT - Control	limma	1.2727493922224e-06	8.83745677567327e-06	TRUE	enriched hit	6.51848
PFK1	P16861	ATP-dependent 6-phosphofructokinase subunit alpha OS=Saccharomyces cerevisiae (strain ATCC 204508 / S288c) GN=PFK1 PE=1 SV=1	1	1	3	3	5	6.39142	2.76773197488838	22.8922548698883	13.0996934595954	1.2807908370541e-06	8.83745677567327e-06	6.15700634994289	0.979236923157634	1	1	MUT - Control	limma	1.2807908370541e-06	8.83745677567327e-06	TRUE	enriched hit	6.39142
SRP72	P38688	Signal recognition particle subunit SRP72 OS=Saccharomyces cerevisiae (strain ATCC 204508 / S288c) GN=SRP72 PE=1 SV=2	1	1	3	3	2	6.0783	2.98100037033385	20.8586736104562	13.0318337991836	1.33202431236453e-06	8.96769705678558e-06	6.11745427407479	0.979344456950637	1	1	MUT - Control	limma	1.33202431236453e-06	8.96769705678558e-06	TRUE	enriched hit	6.0783
LEU4	P06208|P06208-2	2-isopropylmalate synthase OS=Saccharomyces cerevisiae (strain ATCC 204508 / S288c) GN=LEU4 PE=1 SV=1|Isoform Cytoplasmic of 2-isopropylmalate synthase OS=Saccharomyces cerevisiae (strain ATCC 204508 / S288c) GN=LEU4	1	1	3	3	3	5.85207	2.89446479360697	22.0629908923629	13.0009864131108	1.35607089461987e-06	8.96769705678558e-06	6.09939956297147	0.979393339377067	1	1	MUT - Control	limma	1.35607089461987e-06	8.96769705678558e-06	TRUE	enriched hit	5.85207
PDS5	Q04264	Sister chromatid cohesion protein PDS5 OS=Saccharomyces cerevisiae (strain ATCC 204508 / S288c) GN=PDS5 PE=1 SV=1	1	1	3	3	9	6.26803	2.5872310190233	23.3828670374376	13.0000639432739	1.35679745344331e-06	8.96769705678558e-06	6.09885892168462	0.979394801173558	1	1	MUT - Control	limma	1.35679745344331e-06	8.96769705678558e-06	TRUE	enriched hit	6.26803
THS1	P04801	Threonine--tRNA ligase, cytoplasmic OS=Saccharomyces cerevisiae (strain ATCC 204508 / S288c) GN=THS1 PE=1 SV=2	1	1	3	3	14	7.17417	3.9630929939641	24.3992483220613	12.9962723159602	1.35978841808901e-06	8.96769705678558e-06	6.09663627965754	0.979400809595679	1	1	MUT - Control	limma	1.35978841808901e-06	8.96769705678558e-06	TRUE	enriched hit	7.17417
IPP1	P00817	Inorganic pyrophosphatase OS=Saccharomyces cerevisiae (strain ATCC 204508 / S288c) GN=IPP1 PE=1 SV=4	1	1	3	3	2	5.92746	2.42768105175296	21.0609637391116	12.9861051815583	1.36784517730369e-06	8.96769705678558e-06	6.09067280117739	0.97941692100433	1	1	MUT - Control	limma	1.36784517730369e-06	8.96769705678558e-06	TRUE	enriched hit	5.92746
HSC82	P15108	ATP-dependent molecular chaperone HSC82 OS=Saccharomyces cerevisiae (strain ATCC 204508 / S288c) GN=HSC82 PE=1 SV=4	1	1	3	3	3	6.67248	2.5218604687238	23.4554007008987	12.9826979749367	1.37055712593824e-06	8.96769705678558e-06	6.08867317078879	0.979422320255995	1	1	MUT - Control	limma	1.37055712593824e-06	8.96769705678558e-06	TRUE	enriched hit	6.67248
MGM101	P32787	Mitochondrial genome maintenance protein MGM101 OS=Saccharomyces cerevisiae (strain ATCC 204508 / S288c) GN=MGM101 PE=1 SV=1	1	1	3	3	4	6.87243	2.88879117646355	22.95406498538	12.954041416965	1.39360640671853e-06	9.04057489486638e-06	6.0718322176043	0.979467731090306	1	1	MUT - Control	limma	1.39360640671853e-06	9.04057489486638e-06	TRUE	enriched hit	6.87243
RPC82	P32349	DNA-directed RNA polymerase III subunit RPC3 OS=Saccharomyces cerevisiae (strain ATCC 204508 / S288c) GN=RPC82 PE=1 SV=2	1	1	3	3	2	5.62875	2.57776152880254	20.1691951344008	12.8970969368509	4.60803013683725e-06	1.47573623369598e-05	5.00403178923441	0.97955796879467	1	1	MUT - Control	limma	4.60803013683725e-06	1.47573623369598e-05	TRUE	enriched hit	5.62875
SPP1	Q03012	COMPASS component SPP1 OS=Saccharomyces cerevisiae (strain ATCC 204508 / S288c) GN=SPP1 PE=1 SV=1	1	1	3	3	10	8.33915	3.2370357891386	26.2962455428585	12.8860993630396	1.45001220584842e-06	9.17826321915468e-06	6.03173948966196	0.979575396252617	1	1	MUT - Control	limma	1.45001220584842e-06	9.17826321915468e-06	TRUE	enriched hit	8.33915
SSB1|SSB2	P11484|P40150	Heat shock protein SSB1 OS=Saccharomyces cerevisiae (strain ATCC 204508 / S288c) GN=SSB1 PE=1 SV=3|Heat shock protein SSB2 OS=Saccharomyces cerevisiae (strain ATCC 204508 / S288c) GN=SSB2 PE=1 SV=2	1	1	3	3	13	7.6812	2.50983703162896	24.78254787266	12.8747867094013	1.45965053415723e-06	9.17826321915468e-06	6.02504131413058	0.979593323016356	1	1	MUT - Control	limma	1.45965053415723e-06	9.17826321915468e-06	TRUE	enriched hit	7.6812
GET4	Q12125	Golgi to ER traffic protein 4 OS=Saccharomyces cerevisiae (strain ATCC 204508 / S288c) GN=GET4 PE=1 SV=1	1	1	3	3	4	6.66268	3.19739768104158	23.0721231867552	12.8693853404347	1.46427780961421e-06	9.17826321915468e-06	6.02184090630141	0.979601882379133	1	1	MUT - Control	limma	1.46427780961421e-06	9.17826321915468e-06	TRUE	enriched hit	6.66268
TMA19	P35691	Translationally-controlled tumor protein homolog OS=Saccharomyces cerevisiae (strain ATCC 204508 / S288c) GN=TMA19 PE=1 SV=1	1	1	3	3	2	5.73017	2.5420686106438	20.6237435796749	12.8621530740116	1.47049937851852e-06	9.17826321915468e-06	6.01755334950437	0.979613343105527	1	1	MUT - Control	limma	1.47049937851852e-06	9.17826321915468e-06	TRUE	enriched hit	5.73017
NOP2	P40991	25S rRNA (cytosine(2870)-C(5))-methyltransferase OS=Saccharomyces cerevisiae (strain ATCC 204508 / S288c) GN=NOP2 PE=1 SV=1	1	1	3	3	2	6.46084	2.89918627348692	21.1360479029563	12.8566029945326	1.47529395617506e-06	9.17826321915468e-06	6.01426126124116	0.97962213813039	1	1	MUT - Control	limma	1.47529395617506e-06	9.17826321915468e-06	TRUE	enriched hit	6.46084
RPL20A|RPL20B	P0CX23|P0CX24	60S ribosomal protein L20-A OS=Saccharomyces cerevisiae (strain ATCC 204508 / S288c) GN=RPL20A PE=1 SV=1|60S ribosomal protein L20-B OS=Saccharomyces cerevisiae (strain ATCC 204508 / S288c) GN=RPL20B PE=1 SV=1	1	1	3	3	7	7.16083	2.97438249071479	24.4892113079102	12.8155556851771	1.51130313798888e-06	9.31888461697356e-06	5.98986512399483	0.979687184502098	1	1	MUT - Control	limma	1.51130313798888e-06	9.31888461697356e-06	TRUE	enriched hit	7.16083
ETR1	P38071	Enoyl-[acyl-carrier protein] reductase [NADPH, B-specific], mitochondrial OS=Saccharomyces cerevisiae (strain ATCC 204508 / S288c) GN=ETR1 PE=1 SV=3	1	1	3	3	2	5.92873	2.5212142300531	21.4743278664619	12.7922241861454	1.53220981414783e-06	9.31888461697356e-06	5.97596004172548	0.979724157250243	1	1	MUT - Control	limma	1.53220981414783e-06	9.31888461697356e-06	TRUE	enriched hit	5.92873
SUI2	P20459	Eukaryotic translation initiation factor 2 subunit alpha OS=Saccharomyces cerevisiae (strain ATCC 204508 / S288c) GN=SUI2 PE=1 SV=1	1	1	3	3	2	5.89293	3.17657373641615	20.6790447926812	12.7818516455366	1.54160836584346e-06	9.31888461697356e-06	5.96976930822733	0.979740594327751	1	1	MUT - Control	limma	1.54160836584346e-06	9.31888461697356e-06	TRUE	enriched hit	5.89293
NOP13	P53883	Nucleolar protein 13 OS=Saccharomyces cerevisiae (strain ATCC 204508 / S288c) GN=NOP13 PE=1 SV=2	1	1	3	3	2	5.45305	2.39307746078407	20.3545046325678	12.7759239081088	1.54700851348968e-06	9.31888461697356e-06	5.96622893635555	0.979749987852761	1	1	MUT - Control	limma	1.54700851348968e-06	9.31888461697356e-06	TRUE	enriched hit	5.45305
STM1	P39015	Suppressor protein STM1 OS=Saccharomyces cerevisiae (strain ATCC 204508 / S288c) GN=STM1 PE=1 SV=3	1	1	3	3	9	8.05368	3.48126257459978	25.2506405244005	12.7488237862292	1.57196840268201e-06	9.32562986621698e-06	5.95002033620941	0.979792932717915	1	1	MUT - Control	limma	1.57196840268201e-06	9.32562986621698e-06	TRUE	enriched hit	8.05368
ADE2	P21264	Phosphoribosylaminoimidazole carboxylase OS=Saccharomyces cerevisiae (strain ATCC 204508 / S288c) GN=ADE2 PE=1 SV=1	1	1	3	3	2	6.1007	2.81737806575298	21.6908077190191	12.7338101777921	1.5859905661156e-06	9.32562986621698e-06	5.94102446910738	0.979816724421734	1	1	MUT - Control	limma	1.5859905661156e-06	9.32562986621698e-06	TRUE	enriched hit	6.1007
GCD11	P32481	Eukaryotic translation initiation factor 2 subunit gamma OS=Saccharomyces cerevisiae (strain ATCC 204508 / S288c) GN=GCD11 PE=1 SV=1	1	1	3	3	3	6.06804	3.03855039073289	21.7652468041929	12.7119639045786	1.60664549099412e-06	9.32562986621698e-06	5.92791388854532	0.979851343716982	1	1	MUT - Control	limma	1.60664549099412e-06	9.32562986621698e-06	TRUE	enriched hit	6.06804
PET9	P18239	ADP,ATP carrier protein 2 OS=Saccharomyces cerevisiae (strain ATCC 204508 / S288c) GN=PET9 PE=1 SV=2	1	1	3	3	3	7.19958	2.94077755291723	22.8998253284881	12.6860668525034	1.63152213915405e-06	9.32562986621698e-06	5.91234043240621	0.97989238223906	1	1	MUT - Control	limma	1.63152213915405e-06	9.32562986621698e-06	TRUE	enriched hit	7.19958
ZUO1	P32527	Zuotin OS=Saccharomyces cerevisiae (strain ATCC 204508 / S288c) GN=ZUO1 PE=1 SV=1	1	1	3	3	6	6.72192	2.34237250853273	22.8833745541674	12.6841949502332	1.63333695969088e-06	9.32562986621698e-06	5.91121340152912	0.979895348605883	1	1	MUT - Control	limma	1.63333695969088e-06	9.32562986621698e-06	TRUE	enriched hit	6.72192
CCT8	P47079	T-complex protein 1 subunit theta OS=Saccharomyces cerevisiae (strain ATCC 204508 / S288c) GN=CCT8 PE=1 SV=1	1	1	3	3	2	5.94489	2.66977157252737	21.3885017763184	12.6832761889236	1.63422853265328e-06	9.32562986621698e-06	5.91066016936068	0.979896804549016	1	1	MUT - Control	limma	1.63422853265328e-06	9.32562986621698e-06	TRUE	enriched hit	5.94489
RPS20	P38701	40S ribosomal protein S20 OS=Saccharomyces cerevisiae (strain ATCC 204508 / S288c) GN=RPS20 PE=1 SV=3	1	1	3	3	6	7.24468	2.72674261121853	24.0688625601051	12.6732749856583	1.64396917084371e-06	9.32562986621698e-06	5.90463511686482	0.979912653265163	1	1	MUT - Control	limma	1.64396917084371e-06	9.32562986621698e-06	TRUE	enriched hit	7.24468
RPS3	P05750	40S ribosomal protein S3 OS=Saccharomyces cerevisiae (strain ATCC 204508 / S288c) GN=RPS3 PE=1 SV=5	1	1	3	3	9	7.37885	3.04824955745489	25.0631109651283	12.6707668764778	1.64642213711868e-06	9.32562986621698e-06	5.90312333698968	0.979916627819209	1	1	MUT - Control	limma	1.64642213711868e-06	9.32562986621698e-06	TRUE	enriched hit	7.37885
VMA2	P16140	V-type proton ATPase subunit B OS=Saccharomyces cerevisiae (strain ATCC 204508 / S288c) GN=VMA2 PE=1 SV=2	1	1	3	3	6	6.62243	2.92891509202114	22.9143437243844	12.6186128471187	1.69837141846117e-06	9.46035395241649e-06	5.8716130877996	0.979999275453931	1	1	MUT - Control	limma	1.69837141846117e-06	9.46035395241649e-06	TRUE	enriched hit	6.62243
MRPS35	P53292	37S ribosomal protein S35, mitochondrial OS=Saccharomyces cerevisiae (strain ATCC 204508 / S288c) GN=MRPS35 PE=1 SV=1	1	1	3	3	2	5.71274	2.30832333738418	20.1749793752091	12.5842095060067	1.73364546730479e-06	9.46035395241649e-06	5.8507497434608	0.980053793981767	1	1	MUT - Control	limma	1.73364546730479e-06	9.46035395241649e-06	TRUE	enriched hit	5.71274
PDH1	Q12428	Probable 2-methylcitrate dehydratase OS=Saccharomyces cerevisiae (strain ATCC 204508 / S288c) GN=PDH1 PE=1 SV=1	1	1	3	3	8	7.23103	2.65657240558938	23.3323088969109	12.5586405461646	1.76039399486387e-06	9.46035395241649e-06	5.83520368917291	0.980094312840709	1	1	MUT - Control	limma	1.76039399486387e-06	9.46035395241649e-06	TRUE	enriched hit	7.23103
SHM2	P37291	Serine hydroxymethyltransferase, cytosolic OS=Saccharomyces cerevisiae (strain ATCC 204508 / S288c) GN=SHM2 PE=1 SV=2	1	1	3	3	10	7.21827	2.59749481570537	24.5154488277921	12.5553098684966	1.76391227571573e-06	9.46035395241649e-06	5.83317609188553	0.980099590933998	1	1	MUT - Control	limma	1.76391227571573e-06	9.46035395241649e-06	TRUE	enriched hit	7.21827
YPK2	P18961	Serine/threonine-protein kinase YPK2/YKR2 OS=Saccharomyces cerevisiae (strain ATCC 204508 / S288c) GN=YPK2 PE=1 SV=1	1	1	3	3	3	5.64063	3.37776922081304	21.4552569748215	12.5500673901833	1.76946602776859e-06	9.46035395241649e-06	5.82998347634416	0.980107898641388	1	1	MUT - Control	limma	1.76946602776859e-06	9.46035395241649e-06	TRUE	enriched hit	5.64063
ERB1	Q04660	Ribosome biogenesis protein ERB1 OS=Saccharomyces cerevisiae (strain ATCC 204508 / S288c) GN=ERB1 PE=1 SV=1	1	1	3	3	5	6.03005	3.06170917139591	22.1103289626995	12.5020819706631	1.82122200248163e-06	9.46035395241649e-06	5.80069348469855	0.980183940796553	1	1	MUT - Control	limma	1.82122200248163e-06	9.46035395241649e-06	TRUE	enriched hit	6.03005
COX2	P00410	Cytochrome c oxidase subunit 2 OS=Saccharomyces cerevisiae (strain ATCC 204508 / S288c) GN=COX2 PE=1 SV=1	1	1	3	3	2	6.52284	2.32731161535533	21.224317217807	12.4977868472262	1.82593679747727e-06	9.46035395241649e-06	5.79806583201342	0.980190747257097	1	1	MUT - Control	limma	1.82593679747727e-06	9.46035395241649e-06	TRUE	enriched hit	6.52284
NOC2	P39744	Nucleolar complex protein 2 OS=Saccharomyces cerevisiae (strain ATCC 204508 / S288c) GN=NOC2 PE=1 SV=2	1	1	3	3	2	6.1396	2.44599404468027	22.2065407804293	12.4890148089582	1.83560852892813e-06	9.46035395241649e-06	5.79269627249344	0.980204648266574	1	1	MUT - Control	limma	1.83560852892813e-06	9.46035395241649e-06	TRUE	enriched hit	6.1396
DOT5	P40553	Peroxiredoxin DOT5 OS=Saccharomyces cerevisiae (strain ATCC 204508 / S288c) GN=DOT5 PE=1 SV=1	1	1	3	3	5	6.42744	2.65091291384762	23.1184841902463	12.4824340038309	1.84290200815438e-06	9.46035395241649e-06	5.7886653349215	0.980215076842723	1	1	MUT - Control	limma	1.84290200815438e-06	9.46035395241649e-06	TRUE	enriched hit	6.42744
RPT6	Q01939	26S protease regulatory subunit 8 homolog OS=Saccharomyces cerevisiae (strain ATCC 204508 / S288c) GN=RPT6 PE=1 SV=4	1	1	3	3	4	5.99406	2.42014247012106	22.0467391807033	12.4747302233486	1.85148139970377e-06	9.46035395241649e-06	5.78394361924566	0.980227284997822	1	1	MUT - Control	limma	1.85148139970377e-06	9.46035395241649e-06	TRUE	enriched hit	5.99406
YTM1	Q12024	Ribosome biogenesis protein YTM1 OS=Saccharomyces cerevisiae (strain ATCC 204508 / S288c) GN=YTM1 PE=1 SV=1	1	1	3	3	2	6.12499	3.32430815257435	21.5567275018693	12.466245664924	1.86098218320751e-06	9.46035395241649e-06	5.77873970654749	0.980240730454466	1	1	MUT - Control	limma	1.86098218320751e-06	9.46035395241649e-06	TRUE	enriched hit	6.12499
CKA2	P19454	Casein kinase II subunit alpha' OS=Saccharomyces cerevisiae (strain ATCC 204508 / S288c) GN=CKA2 PE=1 SV=2	1	1	3	3	4	7.02722	2.26688315750012	22.4463515924117	12.4658520777412	1.86142423680663e-06	9.46035395241649e-06	5.77849821112232	0.980241354171139	1	1	MUT - Control	limma	1.86142423680663e-06	9.46035395241649e-06	TRUE	enriched hit	7.02722
FUM1	P08417	Fumarate hydratase, mitochondrial OS=Saccharomyces cerevisiae (strain ATCC 204508 / S288c) GN=FUM1 PE=1 SV=2	1	1	3	3	5	6.08979	2.47679228470932	22.1986264351104	12.4652258159171	1.86212785943466e-06	9.46035395241649e-06	5.7781139352562	0.980242346606789	1	1	MUT - Control	limma	1.86212785943466e-06	9.46035395241649e-06	TRUE	enriched hit	6.08979
SHM1	P37292	Serine hydroxymethyltransferase, mitochondrial OS=Saccharomyces cerevisiae (strain ATCC 204508 / S288c) GN=SHM1 PE=1 SV=2	1	1	3	3	2	6.2655	2.77807906682495	21.7333196567625	12.4544294122029	1.87430493644411e-06	9.46035395241649e-06	5.77148595043088	0.980259455647345	1	1	MUT - Control	limma	1.87430493644411e-06	9.46035395241649e-06	TRUE	enriched hit	6.2655
PDC1	P06169	Pyruvate decarboxylase isozyme 1 OS=Saccharomyces cerevisiae (strain ATCC 204508 / S288c) GN=PDC1 PE=1 SV=7	1	1	3	3	7	7.02218	3.24280703292238	25.0777177361156	12.4505653579408	1.87868481603431e-06	9.46035395241649e-06	5.76911227216046	0.980265579009037	1	1	MUT - Control	limma	1.87868481603431e-06	9.46035395241649e-06	TRUE	enriched hit	7.02218
CLU1	Q03690	Clustered mitochondria protein 1 OS=Saccharomyces cerevisiae (strain ATCC 204508 / S288c) GN=CLU1 PE=1 SV=1	1	1	3	3	21	7.10819	3.56163882766433	25.4513511880473	12.4283534486427	1.90408558072476e-06	9.46035395241649e-06	5.75545209826875	0.98030077821494	1	1	MUT - Control	limma	1.90408558072476e-06	9.46035395241649e-06	TRUE	enriched hit	7.10819
EGD1	Q02642	Nascent polypeptide-associated complex subunit beta-1 OS=Saccharomyces cerevisiae (strain ATCC 204508 / S288c) GN=EGD1 PE=1 SV=2	1	1	3	3	4	6.54174	3.73822635116345	22.6044658324761	12.4253568911334	1.90754172912366e-06	9.46035395241649e-06	5.75360721725293	0.980305526861651	1	1	MUT - Control	limma	1.90754172912366e-06	9.46035395241649e-06	TRUE	enriched hit	6.54174
RPL16B	P26785	60S ribosomal protein L16-B OS=Saccharomyces cerevisiae (strain ATCC 204508 / S288c) GN=RPL16B PE=1 SV=3	1	1	3	3	9	8.13237	3.51951253693142	25.1710500734787	12.4231743159506	1.9100634805231e-06	9.46035395241649e-06	5.75226317574143	0.980308985590457	1	1	MUT - Control	limma	1.9100634805231e-06	9.46035395241649e-06	TRUE	enriched hit	8.13237
NOP16	P40007	Nucleolar protein 16 OS=Saccharomyces cerevisiae (strain ATCC 204508 / S288c) GN=NOP16 PE=1 SV=1	1	1	3	3	2	6.03906	2.59169796560162	20.9601047341761	12.4166470727973	1.91762740577603e-06	9.46035395241649e-06	5.74824214271984	0.980319329320616	1	1	MUT - Control	limma	1.91762740577603e-06	9.46035395241649e-06	TRUE	enriched hit	6.03906
RPT4	P53549	26S protease subunit RPT4 OS=Saccharomyces cerevisiae (strain ATCC 204508 / S288c) GN=RPT4 PE=1 SV=4	1	1	3	3	2	6.23005	2.50759843002371	22.339992523152	12.4057221081605	1.93036279646175e-06	9.46035395241649e-06	5.74150683639569	0.98033664213276	1	1	MUT - Control	limma	1.93036279646175e-06	9.46035395241649e-06	TRUE	enriched hit	6.23005
PUF3	Q07807	mRNA-binding protein PUF3 OS=Saccharomyces cerevisiae (strain ATCC 204508 / S288c) GN=PUF3 PE=1 SV=1	1	1	3	3	2	5.71591	3.31939072321051	19.3917646562508	12.4043607892901	1.93195634074382e-06	9.46035395241649e-06	5.74066712672011	0.980338799418	1	1	MUT - Control	limma	1.93195634074382e-06	9.46035395241649e-06	TRUE	enriched hit	5.71591
IST2	P38250	Increased sodium tolerance protein 2 OS=Saccharomyces cerevisiae (strain ATCC 204508 / S288c) GN=IST2 PE=1 SV=2	1	1	3	3	3	6.08686	2.4421780774739	21.6887660841317	12.381522872952	1.95891132596627e-06	9.51165143761921e-06	5.72656505192455	0.980374990739576	1	1	MUT - Control	limma	1.95891132596627e-06	9.51165143761921e-06	TRUE	enriched hit	6.08686
RPA135	P22138	DNA-directed RNA polymerase I subunit RPA135 OS=Saccharomyces cerevisiae (strain ATCC 204508 / S288c) GN=RPA135 PE=1 SV=1	1	1	3	3	2	5.88323	2.56953558888784	21.039827221147	12.368365041916	1.97463250317867e-06	9.51165143761921e-06	5.71842754842338	0.980395842016293	1	1	MUT - Control	limma	1.97463250317867e-06	9.51165143761921e-06	TRUE	enriched hit	5.88323
MET17	P06106	Homocysteine/cysteine synthase OS=Saccharomyces cerevisiae (strain ATCC 204508 / S288c) GN=MET17 PE=1 SV=3	1	1	3	3	2	5.71746	2.67661722001953	19.6059272719476	12.3638766950621	1.98002757199451e-06	9.51165143761921e-06	5.71564958184669	0.980402954723724	1	1	MUT - Control	limma	1.98002757199451e-06	9.51165143761921e-06	TRUE	enriched hit	5.71746
PGM2	P37012	Phosphoglucomutase 2 OS=Saccharomyces cerevisiae (strain ATCC 204508 / S288c) GN=PGM2 PE=1 SV=1	1	1	3	3	8	6.31261	2.32659684985167	23.6458644158265	12.3457971035995	2.00192756888004e-06	9.51540418865128e-06	5.70444859451673	0.98043160556545	1	1	MUT - Control	limma	2.00192756888004e-06	9.51540418865128e-06	TRUE	enriched hit	6.31261
ADH3	P07246	Alcohol dehydrogenase 3, mitochondrial OS=Saccharomyces cerevisiae (strain ATCC 204508 / S288c) GN=ADH3 PE=1 SV=2	1	1	3	3	7	6.47823	2.79647625425521	23.3813470691628	12.3425559077627	2.00588230590804e-06	9.51540418865128e-06	5.70243868494651	0.980436741911444	1	1	MUT - Control	limma	2.00588230590804e-06	9.51540418865128e-06	TRUE	enriched hit	6.47823
YAF9	P53930	Protein AF-9 homolog OS=Saccharomyces cerevisiae (strain ATCC 204508 / S288c) GN=YAF9 PE=1 SV=1	1	1	3	3	2	5.95231	2.47033598959506	21.3517956454005	12.3206582290748	2.03283136919917e-06	9.58334788336752e-06	5.68884473848728	0.98047144333916	1	1	MUT - Control	limma	2.03283136919917e-06	9.58334788336752e-06	TRUE	enriched hit	5.95231
YEL020C	P39994	Putative 2-hydroxyacyl-CoA lyase OS=Saccharomyces cerevisiae (strain ATCC 204508 / S288c) GN=YEL020C PE=1 SV=1	1	1	3	3	2	6.28719	2.82336110072362	21.5306524053119	12.2798612411003	2.08412924171776e-06	9.7645314473073e-06	5.66344879274337	0.980536094752971	1	1	MUT - Control	limma	2.08412924171776e-06	9.7645314473073e-06	TRUE	enriched hit	6.28719
CDC60	P26637	Leucine--tRNA ligase, cytoplasmic OS=Saccharomyces cerevisiae (strain ATCC 204508 / S288c) GN=CDC60 PE=1 SV=1	1	1	3	3	6	6.15807	2.49776151376689	22.6907703080542	12.2669993594852	2.10060140904761e-06	9.7813280335407e-06	5.6554235341829	0.9805564771379	1	1	MUT - Control	limma	2.10060140904761e-06	9.7813280335407e-06	TRUE	enriched hit	6.15807
VPS5	Q92331	Vacuolar protein sorting-associated protein 5 OS=Saccharomyces cerevisiae (strain ATCC 204508 / S288c) GN=VPS5 PE=1 SV=1	1	1	3	3	3	5.82216	2.41803758520068	21.7701275931905	12.2332990344066	2.14445798763662e-06	9.85024960792877e-06	5.63435309387121	0.980609882525418	1	1	MUT - Control	limma	2.14445798763662e-06	9.85024960792877e-06	TRUE	enriched hit	5.82216
MRPL10	P36520	54S ribosomal protein L10, mitochondrial OS=Saccharomyces cerevisiae (strain ATCC 204508 / S288c) GN=MRPL10 PE=1 SV=2	1	1	3	3	2	6.62826	2.88910216455762	22.7289841121033	12.2317350181369	2.14651813907504e-06	9.85024960792877e-06	5.63337371382021	0.980612361046499	1	1	MUT - Control	limma	2.14651813907504e-06	9.85024960792877e-06	TRUE	enriched hit	6.62826
TAF5	P38129	Transcription initiation factor TFIID subunit 5 OS=Saccharomyces cerevisiae (strain ATCC 204508 / S288c) GN=TAF5 PE=1 SV=1	1	1	3	3	4	5.78647	2.4773115180243	21.7077352451034	12.2160121809109	2.16735229984917e-06	9.85024960792877e-06	5.62352068106972	0.980637277283323	1	1	MUT - Control	limma	2.16735229984917e-06	9.85024960792877e-06	TRUE	enriched hit	5.78647
BBC1	P47068	Myosin tail region-interacting protein MTI1 OS=Saccharomyces cerevisiae (strain ATCC 204508 / S288c) GN=BBC1 PE=1 SV=2	1	1	3	3	6	6.46664	2.9687212498066	23.2574677048962	12.2158979905294	2.16750443928727e-06	9.85024960792877e-06	5.62344907168068	0.980637458242754	1	1	MUT - Control	limma	2.16750443928727e-06	9.85024960792877e-06	TRUE	enriched hit	6.46664
ICL1	P28240	Isocitrate lyase OS=Saccharomyces cerevisiae (strain ATCC 204508 / S288c) GN=ICL1 PE=1 SV=1	1	1	3	3	12	7.21175	2.4683895401284	25.4244354931022	12.2063317964256	2.18029240333601e-06	9.85024960792877e-06	5.61744751395105	0.980652617956044	1	1	MUT - Control	limma	2.18029240333601e-06	9.85024960792877e-06	TRUE	enriched hit	7.21175
RPL9B	P51401	60S ribosomal protein L9-B OS=Saccharomyces cerevisiae (strain ATCC 204508 / S288c) GN=RPL9B PE=1 SV=1	1	1	3	3	7	7.3492	3.00875966343204	23.8830193410292	12.1905707044279	2.20154655245937e-06	9.88741913205126e-06	5.60754846194468	0.980677594846435	1	1	MUT - Control	limma	2.20154655245937e-06	9.88741913205126e-06	TRUE	enriched hit	7.3492
COR1	P07256	Cytochrome b-c1 complex subunit 1, mitochondrial OS=Saccharomyces cerevisiae (strain ATCC 204508 / S288c) GN=COR1 PE=1 SV=1	1	1	3	3	8	6.79034	2.92150304703277	24.2272991497055	12.1720576798104	2.22680898546893e-06	9.94204717629952e-06	5.59590350130606	0.980706932798906	1	1	MUT - Control	limma	2.22680898546893e-06	9.94204717629952e-06	TRUE	enriched hit	6.79034
RLI1	Q03195	Translation initiation factor RLI1 OS=Saccharomyces cerevisiae (strain ATCC 204508 / S288c) GN=RLI1 PE=1 SV=1	1	1	3	3	3	6.0558	2.54052450398523	22.2256340222266	12.1542509030821	2.25141471221885e-06	9.99312144195385e-06	5.58468489765002	0.980735151571145	1	1	MUT - Control	limma	2.25141471221885e-06	9.99312144195385e-06	TRUE	enriched hit	6.0558
VPS33	P20795	Vacuolar protein sorting-associated protein 33 OS=Saccharomyces cerevisiae (strain ATCC 204508 / S288c) GN=VPS33 PE=1 SV=1	1	1	3	3	2	5.59498	2.48924736564024	20.874994680766	12.1379865137135	2.27415576178959e-06	1.00353733906878e-05	5.5744226687638	0.980760926110879	1	1	MUT - Control	limma	2.27415576178959e-06	1.00353733906878e-05	TRUE	enriched hit	5.59498
NAT10	P53914	RNA cytidine acetyltransferase OS=Saccharomyces cerevisiae (strain ATCC 204508 / S288c) GN=NAT10 PE=1 SV=1	1	1	3	3	3	5.58768	2.27579761412781	20.83281207654	12.0626503028343	2.38290656529066e-06	1.04544860292232e-05	5.5266961240204	0.980880313342119	1	1	MUT - Control	limma	2.38290656529066e-06	1.04544860292232e-05	TRUE	enriched hit	5.58768
ALD6	P54115	Magnesium-activated aldehyde dehydrogenase, cytosolic OS=Saccharomyces cerevisiae (strain ATCC 204508 / S288c) GN=ALD6 PE=1 SV=4	1	1	3	3	6	6.29411	2.37742191619542	23.0158347799695	12.0150840486579	2.45456862122948e-06	1.06554435251427e-05	5.49639843292584	0.98095569302937	1	1	MUT - Control	limma	2.45456862122948e-06	1.06554435251427e-05	TRUE	enriched hit	6.29411
AGX1	P43567	Alanine--glyoxylate aminotransferase 1 OS=Saccharomyces cerevisiae (strain ATCC 204508 / S288c) GN=AGX1 PE=1 SV=1	1	1	3	3	2	6.22012	2.34253804080799	20.5589450760561	12.0039551079209	2.47168191368995e-06	1.06554435251427e-05	5.4892913574273	0.980973329424236	1	1	MUT - Control	limma	2.47168191368995e-06	1.06554435251427e-05	TRUE	enriched hit	6.22012
SCS2	P40075	Vesicle-associated membrane protein-associated protein SCS2 OS=Saccharomyces cerevisiae (strain ATCC 204508 / S288c) GN=SCS2 PE=1 SV=3	1	1	3	3	4	5.86934	2.2084016431158	21.8922656653661	12.0034066156959	2.47252879791867e-06	1.06554435251427e-05	5.48894090269103	0.980974198637971	1	1	MUT - Control	limma	2.47252879791867e-06	1.06554435251427e-05	TRUE	enriched hit	5.86934
KNS1	P32350	Dual specificity protein kinase KNS1 OS=Saccharomyces cerevisiae (strain ATCC 204508 / S288c) GN=KNS1 PE=1 SV=2	1	1	3	3	5	5.84177	2.36192785701972	22.1902428066882	11.9954399355471	2.4848662766143e-06	1.06554435251427e-05	5.48384873719024	0.980986823701524	1	1	MUT - Control	limma	2.4848662766143e-06	1.06554435251427e-05	TRUE	enriched hit	5.84177
RVB1	Q03940	RuvB-like protein 1 OS=Saccharomyces cerevisiae (strain ATCC 204508 / S288c) GN=RVB1 PE=1 SV=1	1	1	3	3	4	6.53464	2.22555896026053	21.5984818112863	11.9774128669832	2.51303920312074e-06	1.0715712107689e-05	5.47231287463232	0.981015391815478	1	1	MUT - Control	limma	2.51303920312074e-06	1.0715712107689e-05	TRUE	enriched hit	6.53464
RPG1	P38249	Eukaryotic translation initiation factor 3 subunit A OS=Saccharomyces cerevisiae (strain ATCC 204508 / S288c) GN=RPG1 PE=1 SV=1	1	1	3	3	9	6.4048	2.22965440770037	24.1049747967665	11.955761391479	2.54735078449878e-06	1.08013365666736e-05	5.45843330699654	0.98104970368362	1	1	MUT - Control	limma	2.54735078449878e-06	1.08013365666736e-05	TRUE	enriched hit	6.4048
DBP2	P24783	ATP-dependent RNA helicase DBP2 OS=Saccharomyces cerevisiae (strain ATCC 204508 / S288c) GN=DBP2 PE=1 SV=1	1	1	3	3	4	6.1912	2.28798630516229	22.007135696533	11.9228978795348	2.60043839836083e-06	1.09651819130882e-05	5.43731531865672	0.98110178373416	1	1	MUT - Control	limma	2.60043839836083e-06	1.09651819130882e-05	TRUE	enriched hit	6.1912
CRC1	Q12289	Mitochondrial carnitine carrier OS=Saccharomyces cerevisiae (strain ATCC 204508 / S288c) GN=CRC1 PE=1 SV=1	1	1	3	3	4	6.04716	2.19747266967043	22.5962715308176	11.9120686590745	2.61820267125982e-06	1.0979092969537e-05	5.43034298702679	0.981118945227126	1	1	MUT - Control	limma	2.61820267125982e-06	1.0979092969537e-05	TRUE	enriched hit	6.04716
PRP43	P53131	Pre-mRNA-splicing factor ATP-dependent RNA helicase PRP43 OS=Saccharomyces cerevisiae (strain ATCC 204508 / S288c) GN=PRP43 PE=1 SV=1	1	1	3	3	5	6.35077	3.04688255801327	22.3249084771984	11.8293716599761	2.75843373510913e-06	1.15035780491639e-05	5.37687693303768	0.981249998712251	1	1	MUT - Control	limma	2.75843373510913e-06	1.15035780491639e-05	TRUE	enriched hit	6.35077
PYC1	P11154	Pyruvate carboxylase 1 OS=Saccharomyces cerevisiae (strain ATCC 204508 / S288c) GN=PYC1 PE=1 SV=2	1	1	3	3	12	6.64887	2.19295353704434	24.0944708831795	11.8093131905096	2.79370312088012e-06	1.15869981898798e-05	5.36384906202431	0.981281786306429	1	1	MUT - Control	limma	2.79370312088012e-06	1.15869981898798e-05	TRUE	enriched hit	6.64887
ADE13	Q05911	Adenylosuccinate lyase OS=Saccharomyces cerevisiae (strain ATCC 204508 / S288c) GN=ADE13 PE=1 SV=1	1	1	3	3	7	6.2105	2.3468212341471	23.4415669551214	11.7930829693748	2.82261133306183e-06	1.16044815337268e-05	5.35329053193562	0.981307507118284	1	1	MUT - Control	limma	2.82261133306183e-06	1.16044815337268e-05	TRUE	enriched hit	6.2105
EFT1	P32324	Elongation factor 2 OS=Saccharomyces cerevisiae (strain ATCC 204508 / S288c) GN=EFT1 PE=1 SV=1	1	1	3	3	18	7.3045	2.38883705709966	25.5173019415315	11.7898014517602	2.82849681652102e-06	1.16044815337268e-05	5.35115388802906	0.981312707499401	1	1	MUT - Control	limma	2.82849681652102e-06	1.16044815337268e-05	TRUE	enriched hit	7.3045
ADE6	P38972	Phosphoribosylformylglycinamidine synthase OS=Saccharomyces cerevisiae (strain ATCC 204508 / S288c) GN=ADE6 PE=1 SV=2	1	1	3	3	2	5.60782	2.41752419267175	20.0562565679355	11.7718653033781	2.86090979062733e-06	1.16743576940115e-05	5.33946432228857	0.981341131803133	1	1	MUT - Control	limma	2.86090979062733e-06	1.16743576940115e-05	TRUE	enriched hit	5.60782
GUS1	P46655	Glutamate--tRNA ligase, cytoplasmic OS=Saccharomyces cerevisiae (strain ATCC 204508 / S288c) GN=GUS1 PE=1 SV=3	1	1	3	3	5	6.20945	2.52800932863084	22.2065262598129	11.7623763847113	2.87822574563656e-06	1.16813413133052e-05	5.33327250237274	0.98135616937265	1	1	MUT - Control	limma	2.87822574563656e-06	1.16813413133052e-05	TRUE	enriched hit	6.20945
BRE1	Q07457	E3 ubiquitin-protein ligase BRE1 OS=Saccharomyces cerevisiae (strain ATCC 204508 / S288c) GN=BRE1 PE=1 SV=1	1	1	3	3	12	6.25453	2.41416978382989	23.981348923911	11.7541124211773	2.89340206442869e-06	1.16813413133052e-05	5.32787572101352	0.981369265699188	1	1	MUT - Control	limma	2.89340206442869e-06	1.16813413133052e-05	TRUE	enriched hit	6.25453
RPL29	P05747	60S ribosomal protein L29 OS=Saccharomyces cerevisiae (strain ATCC 204508 / S288c) GN=RPL29 PE=1 SV=3	1	1	3	3	2	6.08376	3.50855976939258	24.2964698141817	11.7284936945993	2.94102240929593e-06	1.18107725325694e-05	5.31112001857315	0.98140986504004	1	1	MUT - Control	limma	2.94102240929593e-06	1.18107725325694e-05	TRUE	enriched hit	6.08376
ACT1	P60010	Actin OS=Saccharomyces cerevisiae (strain ATCC 204508 / S288c) GN=ACT1 PE=1 SV=1	1	1	3	3	4	7.01936	2.42100707226838	23.0245706335388	11.6887593979062	3.0166285686501e-06	1.20506372821338e-05	5.28505593592485	0.981472834161061	1	1	MUT - Control	limma	3.0166285686501e-06	1.20506372821338e-05	TRUE	enriched hit	7.01936
EBP2	P36049	rRNA-processing protein EBP2 OS=Saccharomyces cerevisiae (strain ATCC 204508 / S288c) GN=EBP2 PE=1 SV=1	1	1	3	3	5	6.07885	2.91053273470642	22.0251224411477	11.66993661403	3.05320289945823e-06	1.21328848203602e-05	5.2726764825248	0.981502663700188	1	1	MUT - Control	limma	3.05320289945823e-06	1.21328848203602e-05	TRUE	enriched hit	6.07885
ISW2	Q08773	ISWI chromatin-remodeling complex ATPase ISW2 OS=Saccharomyces cerevisiae (strain ATCC 204508 / S288c) GN=ISW2 PE=1 SV=1	1	1	3	3	4	5.74283	2.31599501496061	21.3564815200881	11.5847214357234	3.22512170005674e-06	1.27035583640289e-05	5.21636888980964	0.981637709376291	1	1	MUT - Control	limma	3.22512170005674e-06	1.27035583640289e-05	TRUE	enriched hit	5.74283
MDJ1	P35191	DnaJ homolog 1, mitochondrial OS=Saccharomyces cerevisiae (strain ATCC 204508 / S288c) GN=MDJ1 PE=1 SV=1	1	1	3	3	3	6.23831	2.23210479496432	22.5533022125613	11.5822411311186	3.23028559190722e-06	1.27035583640289e-05	5.21472349927206	0.981641640073758	1	1	MUT - Control	limma	3.23028559190722e-06	1.27035583640289e-05	TRUE	enriched hit	6.23831
TYS1	P36421	Tyrosine--tRNA ligase, cytoplasmic OS=Saccharomyces cerevisiae (strain ATCC 204508 / S288c) GN=TYS1 PE=1 SV=3	1	1	3	3	4	6.18187	2.6438497933987	21.7062404946718	11.569996863052	3.2559137971318e-06	1.27071596929575e-05	5.20659547063013	0.981661044355623	1	1	MUT - Control	limma	3.2559137971318e-06	1.27071596929575e-05	TRUE	enriched hit	6.18187
LSC2	P53312	Succinyl-CoA ligase [ADP-forming] subunit beta, mitochondrial OS=Saccharomyces cerevisiae (strain ATCC 204508 / S288c) GN=LSC2 PE=1 SV=1	1	1	3	3	5	6.10069	2.18130381423573	22.4138795521902	11.5640535035651	3.2684357886399e-06	1.27071596929575e-05	5.20264689266421	0.981670463184906	1	1	MUT - Control	limma	3.2684357886399e-06	1.27071596929575e-05	TRUE	enriched hit	6.10069
TUB1|TUB3	P09733|P09734	Tubulin alpha-1 chain OS=Saccharomyces cerevisiae (strain ATCC 204508 / S288c) GN=TUB1 PE=1 SV=2|Tubulin alpha-3 chain OS=Saccharomyces cerevisiae (strain ATCC 204508 / S288c) GN=TUB3 PE=1 SV=1	1	1	3	3	2	6.38063	2.64497528434619	21.3118324988022	11.5579142147802	3.28142727248967e-06	1.27071596929575e-05	5.19856592084268	0.981680192518805	1	1	MUT - Control	limma	3.28142727248967e-06	1.27071596929575e-05	TRUE	enriched hit	6.38063
SLA1	P32790	Actin cytoskeleton-regulatory complex protein SLA1 OS=Saccharomyces cerevisiae (strain ATCC 204508 / S288c) GN=SLA1 PE=1 SV=1	1	1	3	3	3	5.93178	2.18758962965011	20.6139754428148	11.5343089112502	3.33192072266455e-06	1.28371970989969e-05	5.1828536666483	0.981717601418046	1	1	MUT - Control	limma	3.33192072266455e-06	1.28371970989969e-05	TRUE	enriched hit	5.93178
SNF1	P06782	Carbon catabolite-derepressing protein kinase OS=Saccharomyces cerevisiae (strain ATCC 204508 / S288c) GN=SNF1 PE=1 SV=1	1	1	3	3	3	6.4501	2.85174930148373	22.5107064871203	11.4893653577417	3.43048342696373e-06	1.31020599455338e-05	5.15284530314673	0.981788826576601	1	1	MUT - Control	limma	3.43048342696373e-06	1.31020599455338e-05	TRUE	enriched hit	6.4501
RPL43A|RPL43B	P0CX25|P0CX26	60S ribosomal protein L43-A OS=Saccharomyces cerevisiae (strain ATCC 204508 / S288c) GN=RPL43A PE=1 SV=1|60S ribosomal protein L43-B OS=Saccharomyces cerevisiae (strain ATCC 204508 / S288c) GN=RPL43B PE=1 SV=1	1	1	3	3	4	7.54902	3.5110333027581	24.0305456936052	11.4868639632998	3.43606428294351e-06	1.31020599455338e-05	5.15117155830415	0.981792790713696	1	1	MUT - Control	limma	3.43606428294351e-06	1.31020599455338e-05	TRUE	enriched hit	7.54902
TFC4	P33339	Transcription factor tau 131 kDa subunit OS=Saccharomyces cerevisiae (strain ATCC 204508 / S288c) GN=TFC4 PE=1 SV=1	1	1	3	3	4	5.77074	2.64645599721877	21.4697878058539	11.479544514154	3.45245321357938e-06	1.31020599455338e-05	5.14627175493498	0.981804390366212	1	1	MUT - Control	limma	3.45245321357938e-06	1.31020599455338e-05	TRUE	enriched hit	5.77074
CWP1	P28319	Cell wall protein CWP1 OS=Saccharomyces cerevisiae (strain ATCC 204508 / S288c) GN=CWP1 PE=1 SV=2	1	1	3	3	3	6.97067	3.85681848812633	23.5721140388076	11.4625494812261	3.49084553721321e-06	1.31191897201758e-05	5.13488235716823	0.981831323620491	1	1	MUT - Control	limma	3.49084553721321e-06	1.31191897201758e-05	TRUE	enriched hit	6.97067
VMA13	P41807	V-type proton ATPase subunit H OS=Saccharomyces cerevisiae (strain ATCC 204508 / S288c) GN=VMA13 PE=1 SV=1	1	1	3	3	2	5.55877	2.13742445473778	20.6433394885439	11.4608246875348	3.49476856424332e-06	1.31191897201758e-05	5.13372548765004	0.981834057026595	1	1	MUT - Control	limma	3.49476856424332e-06	1.31191897201758e-05	TRUE	enriched hit	5.55877
BGL2	P15703	Glucan 1,3-beta-glucosidase OS=Saccharomyces cerevisiae (strain ATCC 204508 / S288c) GN=BGL2 PE=1 SV=1	1	1	3	3	2	6.49889	2.68560865737339	22.1416143249924	11.4532525627828	3.51204983626788e-06	1.31191897201758e-05	5.12864450066287	0.981846057126361	1	1	MUT - Control	limma	3.51204983626788e-06	1.31191897201758e-05	TRUE	enriched hit	6.49889
FOX2	Q02207	Peroxisomal hydratase-dehydrogenase-epimerase OS=Saccharomyces cerevisiae (strain ATCC 204508 / S288c) GN=FOX2 PE=2 SV=1	1	1	3	3	20	7.2502	3.94178118859659	25.1459420917302	11.4417296805982	3.53853162986963e-06	1.31191897201758e-05	5.12090580752078	0.981864318288189	1	1	MUT - Control	limma	3.53853162986963e-06	1.31191897201758e-05	TRUE	enriched hit	7.2502
PDA1	P16387	Pyruvate dehydrogenase E1 component subunit alpha, mitochondrial OS=Saccharomyces cerevisiae (strain ATCC 204508 / S288c) GN=PDA1 PE=1 SV=2	1	1	3	3	3	6.27457	2.76548175846494	21.907565266927	11.4303990068042	3.5647900355714e-06	1.31191897201758e-05	5.11328830398906	0.981882274852462	1	1	MUT - Control	limma	3.5647900355714e-06	1.31191897201758e-05	TRUE	enriched hit	6.27457
MRPS9	P38120	37S ribosomal protein S9, mitochondrial OS=Saccharomyces cerevisiae (strain ATCC 204508 / S288c) GN=MRPS9 PE=1 SV=1	1	1	3	3	3	6.38743	2.94765188555217	22.8402746915543	11.4297487566894	3.56630357624063e-06	1.31191897201758e-05	5.11285090924056	0.98188330535262	1	1	MUT - Control	limma	3.56630357624063e-06	1.31191897201758e-05	TRUE	enriched hit	6.38743
RPL16A	P26784	60S ribosomal protein L16-A OS=Saccharomyces cerevisiae (strain ATCC 204508 / S288c) GN=RPL16A PE=1 SV=3	1	1	3	3	6	7.52761	3.99169174540731	23.4283827386643	11.4178595508067	3.59410455324894e-06	1.31191897201758e-05	5.10484900561901	0.981902147074794	1	1	MUT - Control	limma	3.59410455324894e-06	1.31191897201758e-05	TRUE	enriched hit	7.52761
MDM38	Q08179	Mitochondrial distribution and morphology protein 38 OS=Saccharomyces cerevisiae (strain ATCC 204508 / S288c) GN=MDM38 PE=1 SV=1	1	1	3	3	2	5.76009	2.04446410880611	22.0685964009849	11.4150131310603	3.60079641401365e-06	1.31191897201758e-05	5.10293197037609	0.981906658012563	1	1	MUT - Control	limma	3.60079641401365e-06	1.31191897201758e-05	TRUE	enriched hit	5.76009
GDH2	P33327	NAD-specific glutamate dehydrogenase OS=Saccharomyces cerevisiae (strain ATCC 204508 / S288c) GN=GDH2 PE=1 SV=1	1	1	3	3	6	6.08513	2.43759530559388	22.9307913082585	11.4100362506418	3.61253050265709e-06	1.31191897201758e-05	5.09957889939822	0.981914545254717	1	1	MUT - Control	limma	3.61253050265709e-06	1.31191897201758e-05	TRUE	enriched hit	6.08513
PDI1	P17967	Protein disulfide-isomerase OS=Saccharomyces cerevisiae (strain ATCC 204508 / S288c) GN=PDI1 PE=1 SV=2	1	1	3	3	5	6.38914	2.65633027650522	22.8460901635307	11.3958790250742	3.64614421002e-06	1.31782069305009e-05	5.09003245960892	0.981936981299987	1	1	MUT - Control	limma	3.64614421002e-06	1.31782069305009e-05	TRUE	enriched hit	6.38914
TEF1	P02994	Elongation factor 1-alpha OS=Saccharomyces cerevisiae (strain ATCC 204508 / S288c) GN=TEF1 PE=1 SV=1	1	1	3	3	11	8.0807	2.19432853315519	26.596705406262	11.3713372382811	3.70524763855983e-06	1.32685549723774e-05	5.07345438926098	0.98197587459274	1	1	MUT - Control	limma	3.70524763855983e-06	1.32685549723774e-05	TRUE	enriched hit	8.0807
ARP8	Q12386	Actin-like protein ARP8 OS=Saccharomyces cerevisiae (strain ATCC 204508 / S288c) GN=ARP8 PE=1 SV=1	1	1	3	3	4	6.03831	2.41791900845156	22.334019393738	11.370984488604	3.70610494617129e-06	1.32685549723774e-05	5.07321583543276	0.98197643362311	1	1	MUT - Control	limma	3.70610494617129e-06	1.32685549723774e-05	TRUE	enriched hit	6.03831
MRPL3	P36516	54S ribosomal protein L3, mitochondrial OS=Saccharomyces cerevisiae (strain ATCC 204508 / S288c) GN=MRPL3 PE=1 SV=2	1	1	3	3	4	5.57792	2.3269436624215	21.3904596959358	11.3607631440412	3.73104323658618e-06	1.32951258993846e-05	5.06630012300591	0.981992632201735	1	1	MUT - Control	limma	3.73104323658618e-06	1.32951258993846e-05	TRUE	enriched hit	5.57792
MYO2	P19524	Myosin-2 OS=Saccharomyces cerevisiae (strain ATCC 204508 / S288c) GN=MYO2 PE=1 SV=1	1	1	3	3	5	6.09996	2.42139957159165	23.0524915345625	11.3456322314024	3.76830589154452e-06	1.33086663101024e-05	5.05605078983557	0.982016611377454	1	1	MUT - Control	limma	3.76830589154452e-06	1.33086663101024e-05	TRUE	enriched hit	6.09996
RPN2	P32565	26S proteasome regulatory subunit RPN2 OS=Saccharomyces cerevisiae (strain ATCC 204508 / S288c) GN=RPN2 PE=1 SV=4	1	1	3	3	6	6.09209	2.15832823608137	23.0494752612249	11.344983799933	3.7699120641265e-06	1.33086663101024e-05	5.05561124129677	0.982017638999384	1	1	MUT - Control	limma	3.7699120641265e-06	1.33086663101024e-05	TRUE	enriched hit	6.09209
AMS1	P22855	Alpha-mannosidase OS=Saccharomyces cerevisiae (strain ATCC 204508 / S288c) GN=AMS1 PE=1 SV=2	1	1	3	3	2	5.76688	2.24161008615908	21.4600162643138	11.3310637735981	3.80457777087293e-06	1.33160648966865e-05	5.04616908221666	0.982039699201058	1	1	MUT - Control	limma	3.80457777087293e-06	1.33160648966865e-05	TRUE	enriched hit	5.76688
RPL15A	P05748	60S ribosomal protein L15-A OS=Saccharomyces cerevisiae (strain ATCC 204508 / S288c) GN=RPL15A PE=1 SV=3	1	1	3	3	7	8.06572	4.46029543984548	25.0712877411167	11.330058003544	3.80709628798546e-06	1.33160648966865e-05	5.04548638906798	0.982041293127471	1	1	MUT - Control	limma	3.80709628798546e-06	1.33160648966865e-05	TRUE	enriched hit	8.06572
SEC63	P14906	Protein translocation protein SEC63 OS=Saccharomyces cerevisiae (strain ATCC 204508 / S288c) GN=SEC63 PE=1 SV=2	1	1	3	3	4	5.81788	2.48648136024072	21.8394262716664	11.2847101437316	3.92261475485155e-06	1.36038252386483e-05	5.01464010391863	0.982113159679906	1	1	MUT - Control	limma	3.92261475485155e-06	1.36038252386483e-05	TRUE	enriched hit	5.81788
CDC19	P00549	Pyruvate kinase 1 OS=Saccharomyces cerevisiae (strain ATCC 204508 / S288c) GN=CDC19 PE=1 SV=2	1	1	3	3	12	7.41103	2.05777351154188	24.6137057915907	11.2837069095636	3.92521439692224e-06	1.36038252386483e-05	5.01395624326368	0.982114749590781	1	1	MUT - Control	limma	3.92521439692224e-06	1.36038252386483e-05	TRUE	enriched hit	7.41103
LAT1	P12695	Dihydrolipoyllysine-residue acetyltransferase component of pyruvate dehydrogenase complex, mitochondrial OS=Saccharomyces cerevisiae (strain ATCC 204508 / S288c) GN=LAT1 PE=1 SV=1	1	1	3	3	10	6.83723	2.55149681591194	24.8696238362272	11.2692460393634	3.96290150766669e-06	1.36720102014501e-05	5.00409193045393	0.982137666974816	1	1	MUT - Control	limma	3.96290150766669e-06	1.36720102014501e-05	TRUE	enriched hit	6.83723
RSC2	Q06488	Chromatin structure-remodeling complex subunit RSC2 OS=Saccharomyces cerevisiae (strain ATCC 204508 / S288c) GN=RSC2 PE=1 SV=1	1	1	3	3	2	6.04496	2.85337361771126	20.5450379985548	11.2359514834052	4.05122266989605e-06	1.38659510275326e-05	4.98133075045128	0.982190431775589	1	1	MUT - Control	limma	4.05122266989605e-06	1.38659510275326e-05	TRUE	enriched hit	6.04496
RSP5	P39940	E3 ubiquitin-protein ligase RSP5 OS=Saccharomyces cerevisiae (strain ATCC 204508 / S288c) GN=RSP5 PE=1 SV=1	1	1	3	3	3	5.88234	2.29702212653554	21.7423330728784	11.2343025984606	4.05565366022692e-06	1.38659510275326e-05	4.98020171738471	0.982193044910096	1	1	MUT - Control	limma	4.05565366022692e-06	1.38659510275326e-05	TRUE	enriched hit	5.88234
HMO1	Q03973	High mobility group protein 1 OS=Saccharomyces cerevisiae (strain ATCC 204508 / S288c) GN=HMO1 PE=1 SV=1	1	1	3	3	4	6.89528	2.9468168702929	23.3919336645823	11.2232778554077	4.08541993463005e-06	1.38868822970963e-05	4.97264841229816	0.982210516805083	1	1	MUT - Control	limma	4.08541993463005e-06	1.38868822970963e-05	TRUE	enriched hit	6.89528
MST1	P07236	Threonine--tRNA ligase, mitochondrial OS=Saccharomyces cerevisiae (strain ATCC 204508 / S288c) GN=MST1 PE=1 SV=2	1	1	3	3	3	5.8967	2.84793905575349	21.4034788050377	11.20850969967	4.12567743933609e-06	1.38868822970963e-05	4.9625184375626	0.982233921233863	1	1	MUT - Control	limma	4.12567743933609e-06	1.38868822970963e-05	TRUE	enriched hit	5.8967
SCY1	P53009	Protein kinase-like protein SCY1 OS=Saccharomyces cerevisiae (strain ATCC 204508 / S288c) GN=SCY1 PE=1 SV=1	1	1	3	3	4	5.69462	2.35600371049902	21.6417286339581	11.2069060324403	4.13007566394709e-06	1.38868822970963e-05	4.96141760207892	0.982236462710926	1	1	MUT - Control	limma	4.13007566394709e-06	1.38868822970963e-05	TRUE	enriched hit	5.69462
LAP3	Q01532|Q01532-2	Cysteine proteinase 1, mitochondrial OS=Saccharomyces cerevisiae (strain ATCC 204508 / S288c) GN=LAP3 PE=1 SV=3|Isoform Cytoplasmic of Cysteine proteinase 1, mitochondrial OS=Saccharomyces cerevisiae (strain ATCC 204508 / S288c) GN=LAP3	1	1	3	3	3	5.99191	2.56881573836019	21.3395524947548	11.2051269970006	4.13496100018942e-06	1.38868822970963e-05	4.96019619576216	0.982239282110124	1	1	MUT - Control	limma	4.13496100018942e-06	1.38868822970963e-05	TRUE	enriched hit	5.99191
MRPL24	P36525	54S ribosomal protein L24, mitochondrial OS=Saccharomyces cerevisiae (strain ATCC 204508 / S288c) GN=MRPL24 PE=1 SV=2	1	1	3	3	5	6.52052	2.53414242159167	22.1815344948514	11.1890431440076	4.17942320110601e-06	1.391980794046e-05	4.949144683691	0.982264771664253	1	1	MUT - Control	limma	4.17942320110601e-06	1.391980794046e-05	TRUE	enriched hit	6.52052
PFK2	P16862	ATP-dependent 6-phosphofructokinase subunit beta OS=Saccharomyces cerevisiae (strain ATCC 204508 / S288c) GN=PFK2 PE=1 SV=4	1	1	3	3	8	6.32436	2.70742532924402	23.3673530057916	11.1883165932495	4.18144428250973e-06	1.391980794046e-05	4.94864507192764	0.982265923096174	1	1	MUT - Control	limma	4.18144428250973e-06	1.391980794046e-05	TRUE	enriched hit	6.32436
RVB2	Q12464	RuvB-like protein 2 OS=Saccharomyces cerevisiae (strain ATCC 204508 / S288c) GN=RVB2 PE=1 SV=1	1	1	3	3	8	6.60828	2.40207876885466	23.242137042458	11.1725126554475	4.22567889733174e-06	1.40056344239074e-05	4.93776925826104	0.982290969061516	1	1	MUT - Control	limma	4.22567889733174e-06	1.40056344239074e-05	TRUE	enriched hit	6.60828
POX1	P13711	Acyl-coenzyme A oxidase OS=Saccharomyces cerevisiae (strain ATCC 204508 / S288c) GN=POX1 PE=3 SV=2	1	1	3	3	11	6.90731	3.02847408355481	24.0313926393597	11.1594728166228	4.26257175717407e-06	1.40457149908889e-05	4.92878371719384	0.982311634516107	1	1	MUT - Control	limma	4.26257175717407e-06	1.40457149908889e-05	TRUE	enriched hit	6.90731
YER079W	P40052	Uncharacterized protein YER079W OS=Saccharomyces cerevisiae (strain ATCC 204508 / S288c) GN=YER079W PE=1 SV=1	1	1	3	3	2	5.5752	2.07687830142654	20.5041659423908	11.1551846202643	4.274782823314e-06	1.40457149908889e-05	4.92582643609061	0.982318430425331	1	1	MUT - Control	limma	4.274782823314e-06	1.40457149908889e-05	TRUE	enriched hit	5.5752
TMA7	Q3E764	Translation machinery-associated protein 7 OS=Saccharomyces cerevisiae (strain ATCC 204508 / S288c) GN=TMA7 PE=1 SV=1	1	1	3	3	2	6.3567	2.50194082781631	22.1828183970467	11.0829886365914	4.48636479575185e-06	1.46773744826537e-05	4.87586200684629	0.982432846402317	1	1	MUT - Control	limma	4.48636479575185e-06	1.46773744826537e-05	TRUE	enriched hit	6.3567
PRE7	P23724	Proteasome subunit beta type-6 OS=Saccharomyces cerevisiae (strain ATCC 204508 / S288c) GN=PRE7 PE=1 SV=1	1	1	3	3	3	5.76271	1.97464197816811	21.6600537034179	11.0751084184031	4.5101604915268e-06	1.46918961934285e-05	4.87038821327337	0.98244533497023	1	1	MUT - Control	limma	4.5101604915268e-06	1.46918961934285e-05	TRUE	enriched hit	5.76271
TRI1	Q05024	Protein TRI1 OS=Saccharomyces cerevisiae (strain ATCC 204508 / S288c) GN=TRI1 PE=1 SV=1	1	1	3	3	3	6.34533	3.09964801802976	22.089705683101	11.0567508770648	4.56614444654857e-06	1.47548894794409e-05	4.8576211562134	0.98247442801406	1	1	MUT - Control	limma	4.56614444654857e-06	1.47548894794409e-05	TRUE	enriched hit	6.34533
NOP12	Q08208	Nucleolar protein 12 OS=Saccharomyces cerevisiae (strain ATCC 204508 / S288c) GN=NOP12 PE=1 SV=1	1	1	3	3	3	6.12918	2.59971569294811	21.5844181043807	11.0560236615981	4.56837816557129e-06	1.47548894794409e-05	4.85711495620058	0.9824755805061	1	1	MUT - Control	limma	4.56837816557129e-06	1.47548894794409e-05	TRUE	enriched hit	6.12918
BDH1	P39714	(R,R)-butanediol dehydrogenase OS=Saccharomyces cerevisiae (strain ATCC 204508 / S288c) GN=BDH1 PE=1 SV=2	1	1	3	3	2	6.63961	2.12540018223982	21.8355627432607	11.0443396807418	4.60443505081726e-06	1.47573623369598e-05	4.84897730684242	0.982494097299529	1	1	MUT - Control	limma	4.60443505081726e-06	1.47573623369598e-05	TRUE	enriched hit	6.63961
TSL1	P38427	Trehalose synthase complex regulatory subunit TSL1 OS=Saccharomyces cerevisiae (strain ATCC 204508 / S288c) GN=TSL1 PE=1 SV=1	1	1	3	3	4	5.91949	2.31071782264989	21.6216879722453	10.9762794650276	4.82091200997431e-06	1.53742530065988e-05	4.80139949177697	0.982601959436366	1	1	MUT - Control	limma	4.82091200997431e-06	1.53742530065988e-05	TRUE	enriched hit	5.91949
SEG1	Q04279	Eisosome protein SEG1 OS=Saccharomyces cerevisiae (strain ATCC 204508 / S288c) GN=SEG1 PE=1 SV=1	1	1	3	3	2	6.12817	2.4262480826439	21.5819799039957	10.9585313980652	4.87922026430108e-06	1.54638762343607e-05	4.78894321106365	0.982630086705301	1	1	MUT - Control	limma	4.87922026430108e-06	1.54638762343607e-05	TRUE	enriched hit	6.12817
RPL5	P26321	60S ribosomal protein L5 OS=Saccharomyces cerevisiae (strain ATCC 204508 / S288c) GN=RPL5 PE=1 SV=4	1	1	3	3	6	7.47032	2.07663028648886	23.3757996826736	10.9553476529741	4.8897632361615e-06	1.54638762343607e-05	4.78670656433264	0.982635132330559	1	1	MUT - Control	limma	4.8897632361615e-06	1.54638762343607e-05	TRUE	enriched hit	7.47032
[truncated: 1,278 more rows]
