# Supplementary material for: Novel mechanistic insights into the role of Mer2 as the keystone of meiotic DNA break formation
Source: eLife. 2021 Dec 24;10:e72330. doi: 10.7554/eLife.72330 (PMC8848140; doi:10.7554/eLife.72330)
Supplement: Source data 2. [file elife-72330-data2.zip › fractionated_merged_results_20210825_1637_peptides.txt]

protein_group_no	protein_id	sequence	modifications	mw	precursor_mz	charge_state	ppm_error	score	fdr_at_score	delta mod	rank	msms_id	source_file	retention time	peak_intensity	s2i	p2t	is_unique	in_quantification_of_protein	in_protein_inference	in_top3	seq_start	seq_end	is_decoy	prior ion ratio	least squares	ms1 source	sig_126	sig_127L	sig_127H	sig_128L	sig_128H	sig_129L	sig_129H	sig_130L	sig_130H	sig_131L
1	P30619	ELIAK	TMT10plex N-term; TMT10plex K5;	1030.679199	516.347229	2	0.685955	3	0.211	NA	3	15053	Lara_210824_P1787_JS_VA_IP_TMT9_fr2.raw	38.664791	304729.093750	0.441141	13.363683	0	0	0.000000	0	331	335	0	0.0	0.0		1073813.375000	1424824.375000	514542.500000	1553744.750000	1433447.250000	665862.687500	1453239.125000	688315.125000	890356.125000	136382.312500
1	P30619	NPLLVDR	TMT10plex N-term;	1054.633789	528.323669	2	-0.936818	24	0.007	NA	1	15432	Lara_210824_P1787_JS_VA_IP_TMT9_fr1.raw	39.052471	648391.937500	0.921520	20.050831	1	1	1.000000	1	336	342	0	0.0	0.0		1487759.625000	1566170.750000	437446.812500	2183291.250000	1969172.000000	615844.062500	1668136.750000	849760.250000	394262.750000	NA
1	P30619	SGTSSPK	TMT10plex N-term; TMT10plex K7;	1120.649414	561.331909	2	-0.105296	6	0.150	NA	1	5217	Lara_210824_P1787_JS_VA_IP_TMT9_fr5.raw	17.949738	455377.406250	0.797076	8.448502	0	0	0.000000	0	687	693	0	0.0	0.0		833399.125000	1149873.875000	342603.093750	1033064.375000	1045995.687500	529438.187500	2548377.250000	2016765.000000	1103696.125000	272397.125000
2	P25374	LEPLLSGGGQER	TMT10plex N-term;	1483.819702	742.917725	2	0.785136	35	0.001	NA	1	19058	Lara_210824_P1787_JS_VA_IP_TMT9_fr2.raw	47.207394	1149286.000000	0.901933	10.015328	1	1	1.000000	1	319	330	0	0.0	0.0		639095.562500	1361274.250000	220166.656250	1243121.500000	1318216.125000	218524.828125	1126412.750000	709204.875000	263206.375000	93747.718750
2	P25374	SGTLAPPLVAGFGEAAR	TMT10plex N-term;	1842.020264	922.015930	2	-1.587930	19	0.019	NA	1	23297	Lara_210824_P1787_JS_VA_IP_TMT9_fr3.raw	56.292912	348094.781250	0.721564	8.296724	0	0	0.000000	0	334	350	0	0.0	0.0		360487.531250	648592.125000	211179.187500	840605.937500	640064.750000	150100.890625	819039.375000	413768.718750	155680.218750	NA
2	P25374	FGIGRFSTEEEVDYVVK	TMT10plex K17;	2203.136475	551.787720	4	-6.636901	0	0.286	NA	1	21042	Lara_210824_P1787_JS_VA_IP_TMT9_fr6.raw	50.912800	643803.625000	0.831654	13.351710	0	0	0.000000	0	448	464	0	0.0	0.0		288924.468750	560037.750000	974466.250000	524857.875000	500387.562500	558875.875000	482479.906250	516551.375000	513841.656250	NA
3	Q03048	TEIVVK	TMT10plex N-term; TMT10plex K6;	1145.742554	573.878967	2	0.722675	29	0.004	NA	1	15080	Lara_210824_P1787_JS_VA_IP_TMT9_fr2.raw	38.717552	663703.562500	0.571186	24.564028	1	1	1.000000	1	37	42	0	0.0	0.0		1102768.125000	1443936.625000	344583.250000	1307385.750000	1488472.000000	374341.250000	2566829.500000	781272.687500	285355.625000	NA
3	Q03048	ETSTDPSYDAFLEK	TMT10plex N-term; TMT10plex K14;	2060.035645	1031.024902	2	-0.146114	54	0.000	NA	1	20726	Lara_210824_P1787_JS_VA_IP_TMT9_fr3.raw	50.614735	346944.687500	1.000000	3.118044	1	0	1.000000	0	43	56	0	0.0	0.0		500658.718750	895838.375000	177185.531250	821341.312500	982949.500000	177823.296875	1609401.000000	324222.625000	163343.546875	NA
4	###CONTAMINANT###Q1RMN8	FSGSK	TMT10plex N-term; TMT10plex K5;	982.585327	492.299652	2	-0.585191	11	0.070	NA	1	10153	Lara_210824_P1787_JS_VA_IP_TMT9_fr4.raw	28.553217	56534412.000000	0.945894	116.221840	0	0	0.000000	0	82	86	0	0.0	0.0		12625929.000000	14373496.000000	24061598.000000	12781640.000000	16267528.000000	15493618.000000	14054642.000000	19863356.000000	17236800.000000	0.000000
4	###CONTAMINANT###Q1RMN8	ADGSTITR	TMT10plex N-term;	1048.571533	525.292969	2	-0.184060	33	0.001	NA	1	5905	Lara_210824_P1787_JS_VA_IP_TMT9_fr5.raw	19.380465	8090830.500000	0.564622	30.778557	1	1	1.000000	1	172	179	0	0.0	0.0		2894884.000000	3374700.250000	3202833.500000	4805695.000000	3757854.000000	2416630.250000	3717673.750000	3114097.500000	2602303.750000	NA
4	###CONTAMINANT###Q1RMN8	QSNSK	TMT10plex N-term; TMT10plex K5;	1020.596924	511.305389	2	-0.698611	17	0.026	NA	1	3873	Lara_210824_P1787_JS_VA_IP_TMT9_fr4.raw	15.024005	6993009.500000	0.965768	39.608845	0	0	0.000000	0	189	193	0	0.0	0.0		3045949.250000	3326606.000000	7350196.000000	3197584.250000	3634507.500000	3861647.750000	2971029.750000	5112992.500000	4829958.000000	0.000000
4	###CONTAMINANT###Q1RMN8	TVKPSECS	TMT10plex N-term; TMT10plex K3; Carbamidomethyl C7;	1364.737549	683.375488	2	-0.824334	1	0.268	NA	1	9045	Lara_210824_P1787_JS_VA_IP_TMT9_fr1.raw	25.870821	241855.281250	0.871220	10.123312	0	0	0.000000	0	227	234	0	0.0	0.0		549776.000000	901042.937500	1661171.500000	1130617.125000	1055616.125000	691897.625000	842417.187500	976603.250000	1248296.250000	NA
5	###REV###Q06685	EVSVSKR	TMT10plex K6;	1032.613037	517.317261	2	6.714035	1	0.268	NA	1	6564	Lara_210824_P1787_JS_VA_IP_TMT9_fr3.raw	21.003906	1237041.375000	1.000000	2.942308	0	0	0.000000	0	22	28	1	0.0	0.0		914973.812500	1222997.000000	187925.812500	2276469.500000	2498430.500000	254651.046875	1713296.875000	311784.687500	265793.437500	NA
5	###REV###Q06685	NLLDFDQR	TMT10plex N-term;	1248.666504	625.340332	2	-0.337961	26	0.005	NA	1	17843	Lara_210824_P1787_JS_VA_IP_TMT9_fr5.raw	43.829094	655433.375000	0.469584	6.647062	1	0	1.000000	1	475	482	1	0.0	0.0		1360501.000000	1948054.500000	1274142.875000	2353558.250000	1972079.625000	707994.937500	1913065.125000	893893.187500	917628.000000	NA
5	###REV###Q06685	NLLDFDQR	TMT10plex N-term;	1248.666504	625.339478	2	-1.705820	35	0.001	NA	1	17485	Lara_210824_P1787_JS_VA_IP_TMT9_fr6.raw	43.772591	632686.187500	0.686294	16.933043	1	1	1.000000	1	475	482	1	0.0	0.0		1982467.125000	1981761.625000	660875.187500	3080631.000000	2345595.000000	1058553.125000	2047191.375000	669730.187500	596213.875000	NA
5	###REV###Q06685	EMDMK	TMT10plex N-term; Oxidation M4; TMT10plex K5;	1126.576782	564.299866	2	7.441126	1	0.268	NA	2	7728	Lara_210824_P1787_JS_VA_IP_TMT9_fr4.raw	23.598106	586417.062500	1.000000	7.184922	0	0	0.000000	0	625	629	1	0.0	0.0		802595.500000	1410797.375000	2775700.250000	949644.875000	1214508.625000	689035.250000	659241.812500	845232.562500	2390307.250000	NA
5	###REV###Q06685	FLRRGGGGNK	TMT10plex N-term; TMT10plex K10;	1518.914917	760.465332	2	0.817031	1	0.268	NA	1	22115	Lara_210824_P1787_JS_VA_IP_TMT9_fr5.raw	52.864456	972088.062500	0.919203	19.147718	0	0	0.000000	0	771	780	1	0.0	0.0		1243705.250000	1099505.000000	118954.046875	2669731.000000	1237151.875000	158252.765625	2682591.250000	431002.875000	111475.523438	NA
5	###REV###Q06685	WEPEEVPK	TMT10plex N-term; TMT10plex K8;	1470.812378	736.416687	2	4.360855	1	0.268	NA	3	15054	Lara_210824_P1787_JS_VA_IP_TMT9_fr1.raw	38.315674	644801.500000	0.000000	0.000000	0	0	0.000000	0	818	825	1	0.0	0.0		1196724.125000	1097003.250000	881485.000000	1616312.125000	1673229.500000	1142032.750000	1633221.500000	1194348.750000	847912.687500	136809.296875
5	###REV###Q06685	ADMACVGIK	Carbamidomethyl C5; TMT10plex K9;	1192.614746	398.543945	3	-3.935051	0	0.286	NA	2	15117	Lara_210824_P1787_JS_VA_IP_TMT9_fr1.raw	38.438210	829466.875000	0.771577	12.605218	0	0	0.000000	0	950	958	1	0.0	0.0		471564.718750	708678.625000	1282960.750000	1375505.250000	1278062.125000	1969129.000000	919964.875000	642841.125000	993900.812500	NA
6	P32263	AADETAAAFYPSK	TMT10plex N-term; TMT10plex K13;	1798.950684	900.482666	2	0.053364	69	0.000	NA	1	17319	Lara_210824_P1787_JS_VA_IP_TMT9_fr6.raw	43.446434	353862.781250	0.930069	5.808028	1	1	1.000000	1	27	39	0	0.0	0.0		458425.750000	800499.125000	285303.281250	832539.000000	480682.750000	235104.828125	843617.312500	498374.281250	122263.796875	NA
6	P32263	YVELPEK	TMT10plex N-term; TMT10plex K7;	1334.785156	668.398743	2	-1.642212	18	0.023	NA	1	18639	Lara_210824_P1787_JS_VA_IP_TMT9_fr1.raw	45.854294	1355721.500000	0.637355	12.549217	0	0	0.000000	0	172	178	0	0.0	0.0		1108707.125000	2320364.000000	397742.250000	2391306.000000	1984264.500000	620580.875000	2023349.125000	1217837.625000	301429.625000	NA
6	P32263	LGIPLQESK	TMT10plex N-term; TMT10plex K9;	1441.890991	721.952393	2	-0.525005	35	0.001	NA	1	20774	Lara_210824_P1787_JS_VA_IP_TMT9_fr5.raw	49.805637	246124.062500	0.906392	8.434897	1	1	1.000000	1	208	216	0	0.0	0.0		788584.062500	1135220.375000	368630.343750	1157751.750000	880842.437500	198775.218750	1054108.500000	565141.500000	267485.562500	NA
6	P32263	ECAMK	TMT10plex N-term; Carbamidomethyl C2; Oxidation M4; TMT10plex K5;	1111.577148	556.793274	2	-4.621361	1	0.268	NA	1	9569	Lara_210824_P1787_JS_VA_IP_TMT9_fr5.raw	26.826107	2716489.750000	1.000000	5.862398	0	0	0.000000	0	217	221	0	0.0	0.0		1410388.125000	2815273.250000	4772034.500000	2764113.500000	2367694.250000	1465022.375000	1457485.375000	992719.687500	3060974.500000	NA
6	P32263	ECAMK	TMT10plex N-term; Carbamidomethyl C2; Oxidation M4; TMT10plex K5;	1111.577148	556.793762	2	-3.743330	2	0.233	NA	1	10165	Lara_210824_P1787_JS_VA_IP_TMT9_fr5.raw	28.011070	0.000000	0.880531	24.872526	0	0	0.000000	0	217	221	0	0.0	0.0		1634745.375000	3284125.000000	5703365.500000	3525723.250000	3811471.500000	1402372.750000	2154357.250000	950581.500000	3849949.500000	NA
6	P32263	VLEGTVK	TMT10plex N-term; TMT10plex K7;	1202.764038	602.389404	2	0.193720	17	0.026	NA	1	15797	Lara_210824_P1787_JS_VA_IP_TMT9_fr2.raw	40.155060	3893977.750000	0.704259	23.021820	0	0	0.000000	0	222	228	0	0.0	0.0		1840630.375000	2870954.500000	741197.187500	2615371.750000	3180857.750000	710059.812500	3481169.000000	1304490.625000	384087.250000	NA
6	P32263	VASQLGQK	TMT10plex N-term; TMT10plex K8;	1287.791626	644.902222	2	-1.346491	45	0.000	NA	1	12465	Lara_210824_P1787_JS_VA_IP_TMT9_fr3.raw	33.283207	861826.500000	1.000000	7.971927	1	1	1.000000	1	277	284	0	0.0	0.0		2140426.750000	2239254.500000	780443.562500	2637404.000000	2354199.750000	442448.968750	2631978.250000	1512263.500000	359208.656250	NA
7	P32913	LSQDPLIIR	TMT10plex N-term;	1282.781128	642.396606	2	-1.947331	17	0.026	NA	1	20982	Lara_210824_P1787_JS_VA_IP_TMT9_fr1.raw	50.784573	598555.687500	0.828039	14.703113	0	0	0.000000	0	204	212	0	0.0	0.0		481332.875000	791617.812500	106728.078125	2110033.500000	951781.062500	848947.250000	1005466.687500	464232.781250	423199.312500	NA
7	P32913	SLASGLK	TMT10plex N-term; TMT10plex K7;	1132.722168	567.367737	2	-1.072637	9	0.097	NA	1	15613	Lara_210824_P1787_JS_VA_IP_TMT9_fr5.raw	39.340271	1076355.750000	0.453405	22.772671	0	0	0.000000	0	235	241	0	0.0	0.0		1694500.875000	3222815.250000	651728.937500	2942637.750000	7228510.500000	790866.562500	2800599.750000	1616540.000000	135024.078125	NA
7	P32913	NLVQAQQNSK	TMT10plex N-term; TMT10plex K10;	1586.914551	794.464844	2	0.349735	44	0.000	NA	1	10586	Lara_210824_P1787_JS_VA_IP_TMT9_fr2.raw	29.645815	387295.781250	1.000000	7.452524	1	1	1.000000	1	362	371	0	0.0	0.0		744394.500000	948528.500000	117246.726562	1116232.500000	1317835.625000	139410.546875	1018645.250000	480771.000000	83230.640625	NA
7	P32913	NEQVLTLK	TMT10plex N-term; TMT10plex K8;	1401.859741	701.937805	2	0.972280	47	0.000	NA	1	17724	Lara_210824_P1787_JS_VA_IP_TMT9_fr2.raw	44.121323	768307.562500	0.637042	1.132469	1	0	1.000000	0	404	411	0	0.0	0.0		1311871.375000	1132395.000000	285323.156250	1951577.625000	1755890.875000	400586.062500	2012851.500000	555864.687500	122967.492188	NA
7	P32913	KIEYER	TMT10plex N-term; TMT10plex K1;	1294.765015	432.594879	3	-1.726954	8	0.113	NA	1	9282	Lara_210824_P1787_JS_VA_IP_TMT9_fr1.raw	26.337416	984933.812500	0.904638	41.948875	0	0	0.000000	0	445	450	0	0.0	0.0		5386359.000000	6633536.000000	672557.062500	9759459.000000	9510020.000000	1175100.875000	7964115.000000	3924153.750000	673953.312500	52502.335938
7	P32913	LTLLER	TMT10plex N-term;	972.617065	487.315216	2	-1.202940	11	0.070	NA	1	20030	Lara_210824_P1787_JS_VA_IP_TMT9_fr3.raw	49.126804	703925.687500	0.607580	18.686815	0	0	0.000000	0	453	458	0	0.0	0.0		595903.937500	516529.000000	137026.656250	931364.250000	1072277.375000	205442.875000	807621.000000	578779.375000	147475.500000	NA
7	P32913	KADENGGLSR	TMT10plex N-term; TMT10plex K1;	1503.841064	502.287689	3	0.105729	17	0.026	NA	1	6397	Lara_210824_P1787_JS_VA_IP_TMT9_fr5.raw	20.404659	702645.625000	0.931591	14.156803	0	0	0.000000	0	465	474	0	0.0	0.0		1220061.375000	2012803.625000	355086.312500	2170010.750000	2238417.750000	268066.000000	1974906.125000	1785019.000000	434111.781250	80047.335938
7	P32913	GDSWTGESNR	TMT10plex N-term;	1336.621094	669.318298	2	0.745163	25	0.005	NA	1	8711	Lara_210824_P1787_JS_VA_IP_TMT9_fr5.raw	25.169092	402500.750000	0.803807	4.472502	1	1	1.000000	1	493	502	0	0.0	0.0		803327.000000	2207209.500000	593102.500000	1820434.875000	3342678.000000	1493401.375000	1722337.250000	995551.187500	601272.062500	NA
7	P32913	SQIPINK	TMT10plex N-term; TMT10plex K7;	1256.785767	629.399536	2	-1.016084	25	0.005	NA	1	13814	Lara_210824_P1787_JS_VA_IP_TMT9_fr3.raw	36.046654	867771.875000	0.825208	8.456442	1	1	1.000000	1	504	510	0	0.0	0.0		1624472.000000	2337982.500000	425317.250000	3556261.000000	3696409.250000	639182.500000	3137280.500000	1410416.250000	343854.906250	NA
8	Q04437	SMAYLEYTLLNK	TMT10plex K12;	1673.890137	837.953003	2	0.814271	1	0.268	NA	1	19561	Lara_210824_P1787_JS_VA_IP_TMT9_fr6.raw	47.877853	2612313.750000	1.000000	11.457077	0	0	0.000000	0	25	36	0	0.0	0.0		818729.625000	1080912.250000	119247.226562	1235090.125000	1291761.125000	NA	837856.625000	143066.515625	NA	NA
8	Q04437	LPFAEDER	TMT10plex N-term;	1204.629028	603.322205	2	0.650823	25	0.005	NA	1	18673	Lara_210824_P1787_JS_VA_IP_TMT9_fr5.raw	45.485394	626387.687500	0.910076	23.184738	1	1	1.000000	1	436	443	0	0.0	0.0		881785.625000	879088.562500	180486.937500	1794873.250000	1485521.750000	332091.218750	1352738.375000	287347.093750	369620.656250	NA
8	Q04437	LDSELK	TMT10plex N-term; TMT10plex K6;	1161.701050	581.857910	2	0.174744	23	0.008	NA	1	14731	Lara_210824_P1787_JS_VA_IP_TMT9_fr6.raw	38.256332	5091386.500000	0.913185	16.746349	0	0	1.000000	0	593	598	0	0.0	0.0		5674866.500000	2428463.250000	2218535.000000	2719998.250000	2829791.750000	1937151.625000	2246612.250000	1407851.250000	1183588.000000	NA
8	Q04437	LDSELK	TMT10plex N-term; TMT10plex K6;	1161.701050	581.857605	2	-0.350348	25	0.005	NA	1	15870	Lara_210824_P1787_JS_VA_IP_TMT9_fr5.raw	39.844872	58890748.000000	0.882357	110.942894	0	0	1.000000	0	593	598	0	0.0	0.0		4551418.000000	16760078.000000	8687547.000000	10112227.000000	9144739.000000	4650839.500000	1689373.250000	12815154.000000	5222405.500000	0.000000
9	P00546	EISLLK	TMT10plex N-term; TMT10plex K6;	1159.758179	580.886414	2	0.083638	14	0.042	NA	1	21020	Lara_210824_P1787_JS_VA_IP_TMT9_fr4.raw	50.936054	400472.968750	0.521366	14.871053	0	0	0.000000	0	58	63	0	0.0	0.0		609839.000000	1517982.375000	135781.765625	1297780.375000	1776224.875000	124816.539062	1055824.375000	627648.937500	114056.335938	77397.078125
9	P00546	DQPLGADIVK	TMT10plex N-term; TMT10plex K10;	1512.891724	757.453186	2	0.053540	28	0.004	NA	1	18093	Lara_210824_P1787_JS_VA_IP_TMT9_fr4.raw	44.771801	320420.687500	0.858168	6.001701	1	1	1.000000	1	105	114	0	0.0	0.0		530255.687500	1480379.500000	351230.656250	1065068.000000	1472741.500000	422307.812500	904891.437500	539553.250000	NA	NA
9	P00546	LGDFGLAR	TMT10plex N-term;	1076.618164	539.315613	2	-1.356098	8	0.113	NA	1	20545	Lara_210824_P1787_JS_VA_IP_TMT9_fr3.raw	50.222538	742238.375000	0.537004	17.909010	0	0	0.000000	0	152	159	0	0.0	0.0		839294.875000	1656296.000000	800244.250000	1110254.375000	1332544.250000	270342.062500	1083946.250000	640469.437500	236509.953125	NA
9	P00546	LGDFGLARAFGVPLR		1587.888550	530.307861	3	8.316075	0	0.286	NA	6	17495	Lara_210824_P1787_JS_VA_IP_TMT9_fr2.raw	43.651291	466503.406250	1.000000	4.941758	0	0	0.000000	0	152	166	0	0.0	0.0		941338.500000	395532.031250	169285.562500	1486207.625000	451553.125000	329567.531250	1220813.000000	296532.187500	384527.593750	NA
9	P00546	GIDLLDK	TMT10plex N-term; TMT10plex K7;	1230.758911	616.386108	2	-1.025384	11	0.070	NA	1	21664	Lara_210824_P1787_JS_VA_IP_TMT9_fr3.raw	52.635509	649036.500000	0.618412	12.018541	0	0	0.000000	0	268	274	0	0.0	0.0		549948.875000	1383735.375000	397259.093750	781759.562500	1874195.000000	5690427.000000	1144345.750000	663950.625000	323227.718750	NA
10	P00549	LTSLNVVAGSDLR	TMT10plex N-term;	1572.903809	787.458740	2	-0.560111	72	0.000	NA	1	22024	Lara_210824_P1787_JS_VA_IP_TMT9_fr1.raw	53.405231	332672.625000	1.000000	9.557898	1	1	1.000000	0	7	19	0	0.0	0.0		436206.343750	443666.187500	404082.812500	508456.656250	484499.343750	403359.750000	350496.843750	585655.500000	346630.906250	343091.937500
10	P00549	LTSLNVVAGSDLR	TMT10plex N-term;	1572.903809	787.459839	2	0.837305	62	0.000	NA	1	22178	Lara_210824_P1787_JS_VA_IP_TMT9_fr6.raw	53.456608	365282.625000	1.000000	11.828178	1	1	1.000000	0	7	19	0	0.0	0.0		507525.312500	471677.500000	461269.468750	667718.812500	837218.812500	507285.125000	656323.062500	384668.718750	552361.812500	312384.656250
10	P00549	LTSLNVVAGSDLR	TMT10plex N-term;	1572.903809	787.458557	2	-0.792801	73	0.000	NA	1	21994	Lara_210824_P1787_JS_VA_IP_TMT9_fr3.raw	53.469254	381284.718750	1.000000	12.675989	1	1	1.000000	0	7	19	0	0.0	0.0		351164.031250	264833.812500	340016.187500	525056.687500	445139.593750	484887.875000	297637.593750	341651.500000	455936.843750	411550.437500
10	P00549	LTSLNVVAGSDLR	TMT10plex N-term;	1572.903809	787.459045	2	-0.172293	53	0.000	NA	1	22275	Lara_210824_P1787_JS_VA_IP_TMT9_fr5.raw	53.207638	359530.156250	1.000000	10.212104	1	1	1.000000	0	7	19	0	0.0	0.0		206188.171875	268362.906250	282325.968750	389560.000000	1355310.500000	274172.531250	402190.406250	223615.546875	268775.781250	282827.968750
10	P00549	LTSLNVVAGSDLR	TMT10plex N-term;	1572.903809	787.458923	2	-0.327420	52	0.000	NA	1	21701	Lara_210824_P1787_JS_VA_IP_TMT9_fr2.raw	53.477234	559723.187500	0.897239	13.029854	1	1	1.000000	0	7	19	0	0.0	0.0		240591.968750	371281.812500	270579.531250	380416.156250	530681.125000	166991.265625	327183.531250	199712.406250	241090.546875	142236.468750
10	P00549	LTSLNVVAGSDLR	TMT10plex N-term;	1572.903809	787.459473	2	0.371924	24	0.007	NA	1	22038	Lara_210824_P1787_JS_VA_IP_TMT9_fr4.raw	53.374195	597581.000000	1.000000	4.385664	1	1	1.000000	0	7	19	0	0.0	0.0		148424.812500	438877.843750	314070.093750	368195.781250	373737.687500	182289.453125	287462.562500	214786.515625	195258.406250	150396.203125
10	P00549	TSIIGTIGPK	TMT10plex K10;	1214.743774	608.374756	2	-7.218806	33	0.001	NA	1	17603	Lara_210824_P1787_JS_VA_IP_TMT9_fr1.raw	43.667271	828731.250000	0.848762	10.377431	1	1	1.000000	0	21	30	0	0.0	0.0		272771.125000	471563.125000	449929.812500	641035.062500	580924.375000	477254.187500	467354.281250	536789.687500	247587.671875	NA
10	P00549	TNNPETLVALR	TMT10plex N-term;	1455.824829	728.919067	2	-0.846256	64	0.000	NA	1	17875	Lara_210824_P1787_JS_VA_IP_TMT9_fr4.raw	44.296825	22216724.000000	1.000000	3.934004	1	0	1.000000	0	31	41	0	0.0	0.0		3316113.750000	6323511.500000	719990.812500	4509683.500000	3199294.500000	302206.812500	5419746.000000	2420660.000000	221503.062500	NA
10	P00549	TNNPETLVALR	TMT10plex N-term;	1455.824829	728.919067	2	-0.846256	50	0.000	NA	1	18119	Lara_210824_P1787_JS_VA_IP_TMT9_fr5.raw	44.369545	615996.500000	0.777841	3.947695	1	0	1.000000	0	31	41	0	0.0	0.0		1636348.000000	2238440.750000	235287.937500	1877382.000000	1666788.875000	385436.750000	2172034.500000	893538.500000	297741.875000	175895.359375
10	P00549	TNNPETLVALR		1226.661865	614.338257	2	0.066848	82	0.000	NA	1	15831	Lara_210824_P1787_JS_VA_IP_TMT9_fr4.raw	40.052982	981654.562500	0.818751	15.073843	1	0	1.000000	0	31	41	0	NA	NA	NA	NA	NA	NA	NA	NA	NA	NA	NA	NA	NA
10	P00549	AGLNIVR	TMT10plex N-term;	970.612610	486.312469	2	-2.322245	6	0.150	NA	1	14592	Lara_210824_P1787_JS_VA_IP_TMT9_fr3.raw	37.634762	237186.203125	0.844526	10.826125	1	0	1.000000	1	43	49	0	0.0	0.0		532020.500000	675740.500000	240341.000000	835183.625000	936238.187500	519578.468750	888772.125000	586157.062500	494651.937500	205580.625000
10	P00549	AGLNIVR	TMT10plex N-term;	970.612610	486.312714	2	-1.817409	37	0.001	NA	1	14548	Lara_210824_P1787_JS_VA_IP_TMT9_fr1.raw	37.328232	21690174.000000	0.786991	5.104022	1	1	1.000000	1	43	49	0	0.0	0.0		3308812.500000	6299905.500000	896215.000000	5043291.500000	4430747.500000	634052.250000	5941997.000000	2805235.750000	490080.250000	NA
10	P00549	AGLNIVR	TMT10plex N-term;	970.612610	486.313690	2	0.193692	5	0.171	NA	1	14786	Lara_210824_P1787_JS_VA_IP_TMT9_fr5.raw	37.699562	215445.890625	0.336139	1.870366	1	0	1.000000	1	43	49	0	0.0	0.0		822139.437500	1581689.750000	690914.000000	1006452.187500	1699258.000000	1097871.875000	839942.875000	910300.312500	1079793.000000	328901.437500
10	P00549	SVIDNAR	TMT10plex N-term;	1002.566101	502.290649	2	0.658311	43	0.000	NA	1	8094	Lara_210824_P1787_JS_VA_IP_TMT9_fr2.raw	24.606129	8535559.000000	0.676844	36.969761	1	1	1.000000	0	62	68	0	0.0	0.0		2456759.500000	4037947.000000	713441.625000	3155478.000000	2911238.250000	583314.125000	3525398.250000	1836715.125000	418603.468750	203160.750000
10	P00549	KSEELYPGR	TMT10plex N-term; TMT10plex K1;	1535.871338	512.964172	3	-0.403029	16	0.031	NA	1	10665	Lara_210824_P1787_JS_VA_IP_TMT9_fr6.raw	29.268639	15421900.000000	0.105859	0.000000	0	0	0.000000	0	69	77	0	0.0	0.0		6117078.500000	13022704.000000	1935036.125000	8650099.000000	7439752.500000	1787704.250000	9864051.000000	5563390.000000	1279652.625000	187172.593750
10	P00549	GPEIR	TMT10plex N-term;	799.475464	400.745026	2	0.026267	18	0.023	NA	1	7302	Lara_210824_P1787_JS_VA_IP_TMT9_fr6.raw	22.168493	4441429.000000	0.763471	107.820541	0	0	0.000000	0	87	91	0	0.0	0.0		10068485.000000	17593184.000000	2884596.750000	13601576.000000	12274488.000000	2178546.750000	16211574.000000	9862670.000000	1635837.500000	410148.062500
10	P00549	IMYVDYK	TMT10plex N-term; Oxidation M2; TMT10plex K7;	1404.772827	703.394226	2	0.741757	21	0.011	NA	1	17763	Lara_210824_P1787_JS_VA_IP_TMT9_fr6.raw	44.314373	4295062.500000	0.848345	22.619978	0	0	0.000000	0	125	131	0	0.0	0.0		4002617.750000	6851522.000000	1587863.500000	6640291.500000	5489443.500000	1147047.500000	6654491.000000	2623422.250000	1004227.625000	185663.671875
10	P00549	IMYVDYK	TMT10plex N-term; TMT10plex K7;	1388.777954	695.399780	2	5.090086	8	0.113	NA	1	21112	Lara_210824_P1787_JS_VA_IP_TMT9_fr6.raw	51.049187	292745.343750	0.784814	4.977718	0	0	0.000000	0	125	131	0	0.0	0.0		1040318.000000	1860074.250000	513341.906250	1299883.625000	1084244.000000	475785.343750	978565.375000	956400.625000	508727.937500	NA
10	P00549	IMYVDYK	TMT10plex N-term; Oxidation M2; TMT10plex K7;	1404.772827	703.394409	2	1.002297	8	0.113	NA	1	18081	Lara_210824_P1787_JS_VA_IP_TMT9_fr5.raw	44.295097	296241.750000	0.791542	5.517176	0	0	0.000000	0	125	131	0	0.0	0.0		1088222.250000	1527887.750000	742987.187500	1600073.625000	1352073.875000	583089.750000	1581408.000000	610585.187500	731798.000000	373326.437500
10	P00549	DKEDLR	TMT10plex N-term; TMT10plex K2;	1232.713013	411.910370	3	-3.038826	7	0.132	NA	2	7462	Lara_210824_P1787_JS_VA_IP_TMT9_fr3.raw	22.852247	456632.875000	0.418480	26.909121	0	0	0.000000	0	195	200	0	0.0	0.0		4730251.000000	5009783.000000	1075261.000000	5649400.500000	4442677.500000	828890.437500	6529990.000000	1947892.750000	789402.000000	312247.062500
10	P00549	TANDVLTIR		1001.550537	501.781952	2	-1.198142	18	0.023	NA	1	12796	Lara_210824_P1787_JS_VA_IP_TMT9_fr3.raw	33.933506	372469.875000	0.391835	6.675595	1	0	1.000000	1	217	225	0	NA	NA	NA	NA	NA	NA	NA	NA	NA	NA	NA	NA	NA
10	P00549	TANDVLTIR	TMT10plex N-term;	1230.713501	616.363953	2	-0.107255	33	0.001	NA	1	16319	Lara_210824_P1787_JS_VA_IP_TMT9_fr5.raw	40.733021	32455406.000000	0.824344	13.230807	1	1	1.000000	1	217	225	0	0.0	0.0		2882372.750000	3309266.250000	761159.500000	3322873.250000	3107387.500000	725505.062500	4175915.750000	2298865.750000	1510564.750000	227972.156250
10	P00549	EVLGEQGK	TMT10plex N-term; TMT10plex K8;	1316.770508	659.392883	2	0.501226	38	0.001	NA	1	12220	Lara_210824_P1787_JS_VA_IP_TMT9_fr4.raw	32.915771	24296282.000000	0.951712	29.503422	1	1	1.000000	1	226	233	0	0.0	0.0		4674826.500000	8627605.000000	1047619.375000	6144393.500000	5220471.000000	770003.250000	7212382.500000	3473154.250000	748514.500000	42918.183594
10	P00549	IENQQGVNNFDEILK	TMT10plex N-term; TMT10plex K15;	2218.199951	1110.106445	2	-0.713642	41	0.000	NA	1	23117	Lara_210824_P1787_JS_VA_IP_TMT9_fr6.raw	55.664581	372112.312500	1.000000	2.576199	1	0	1.000000	0	241	255	0	0.0	0.0		756906.812500	985718.125000	202488.312500	1008920.250000	758074.562500	336859.656250	1111090.250000	363068.312500	249056.781250	291546.500000
10	P00549	IENQQGVNNFDEILK	TMT10plex N-term; TMT10plex K15;	2218.199951	1110.106812	2	-0.382743	62	0.000	NA	1	23241	Lara_210824_P1787_JS_VA_IP_TMT9_fr5.raw	55.500420	1375224.250000	1.000000	10.175831	1	1	1.000000	0	241	255	0	0.0	0.0		1031460.625000	1773820.750000	352716.156250	1652527.750000	1257027.250000	247893.843750	1801107.875000	887402.000000	182425.312500	NA
10	P00549	VTDGVMVAR	TMT10plex N-term;	1175.653564	588.834229	2	0.303661	21	0.011	NA	1	13926	Lara_210824_P1787_JS_VA_IP_TMT9_fr4.raw	36.258270	411126.156250	0.364309	7.944258	1	0	1.000000	0	256	264	0	0.0	0.0		1552454.750000	2314898.250000	1051361.125000	2266520.250000	1675789.125000	871972.375000	1820783.000000	922459.750000	616258.312500	NA
10	P00549	VTDGVMVAR	TMT10plex N-term; Oxidation M6;	1191.648438	596.831299	2	-0.354131	41	0.000	NA	1	10912	Lara_210824_P1787_JS_VA_IP_TMT9_fr4.raw	30.035664	19879356.000000	0.944286	36.400692	1	1	1.000000	0	256	264	0	0.0	0.0		5179676.500000	9780157.000000	1053423.750000	7036893.000000	5860510.000000	485290.968750	7524205.000000	4176337.500000	671017.500000	33304.796875
10	P00549	VTDGVMVAR	TMT10plex N-term; Oxidation M6;	1191.648438	596.831970	2	0.772040	42	0.000	NA	1	10899	Lara_210824_P1787_JS_VA_IP_TMT9_fr2.raw	30.257139	5193920.000000	1.000000	6.384495	1	1	1.000000	0	256	264	0	0.0	0.0		1986492.125000	2540268.250000	923215.125000	2119360.500000	2119875.750000	443045.843750	2959023.000000	1713438.250000	477209.750000	66288.679688
10	P00549	GDLGIEIPAPEVLAVQK	TMT10plex N-term; TMT10plex K17;	2206.297852	1104.153076	2	-2.833706	77	0.000	NA	1	23980	Lara_210824_P1787_JS_VA_IP_TMT9_fr3.raw	57.695862	202359.156250	0.732343	0.879447	1	0	1.000000	0	265	281	0	0.0	0.0		484161.906250	557784.687500	236261.140625	476344.750000	618372.375000	150409.515625	225213.718750	210708.156250	223765.531250	215326.109375
10	P00549	SNLAGK	TMT10plex N-term; TMT10plex K6;	1046.648926	524.331970	2	0.397459	17	0.026	NA	1	9046	Lara_210824_P1787_JS_VA_IP_TMT9_fr2.raw	26.534813	6277532.000000	0.846098	46.474678	0	0	0.000000	0	287	292	0	0.0	0.0		6827988.000000	14294962.000000	1482442.250000	9542023.000000	7889389.500000	842148.875000	12728343.000000	5766408.500000	676927.000000	15168.872070
10	P00549	AIIVLSTSGTTPR	TMT10plex N-term;	1543.913696	772.963684	2	-0.540833	49	0.000	NA	1	20025	Lara_210824_P1787_JS_VA_IP_TMT9_fr3.raw	49.116627	253754.906250	0.991234	11.769038	1	1	1.000000	0	397	409	0	0.0	0.0		439563.906250	351823.562500	555639.187500	346437.343750	451812.343750	433075.000000	365563.031250	261122.671875	345501.125000	346829.593750
10	P00549	AIIVLSTSGTTPR	TMT10plex N-term;	1543.913696	772.963623	2	-0.619853	29	0.004	NA	1	20207	Lara_210824_P1787_JS_VA_IP_TMT9_fr1.raw	49.096146	194057.203125	0.819450	8.284471	1	1	1.000000	0	397	409	0	0.0	0.0		423627.843750	571918.187500	288080.875000	543444.187500	416728.218750	321262.750000	491705.812500	375377.593750	290181.312500	292836.343750
10	P00549	AIIVLSTSGTTPR	TMT10plex N-term;	1543.913696	772.964478	2	0.487722	32	0.002	NA	1	19939	Lara_210824_P1787_JS_VA_IP_TMT9_fr2.raw	49.190907	244231.375000	1.000000	5.978337	1	1	1.000000	0	397	409	0	0.0	0.0		557622.750000	432025.656250	355794.437500	558117.375000	439635.250000	463872.968750	571502.187500	295258.718750	256013.187500	263017.781250
10	P00549	AIIVLSTSGTTPR	TMT10plex N-term;	1543.913696	772.964539	2	0.566742	34	0.001	NA	1	20290	Lara_210824_P1787_JS_VA_IP_TMT9_fr5.raw	48.787670	281064.312500	0.893551	4.198055	1	1	1.000000	0	397	409	0	0.0	0.0		330660.062500	532558.562500	514144.625000	352382.750000	575840.687500	338773.125000	423712.593750	386127.406250	410653.500000	152890.234375
10	P00549	FSHLYR	TMT10plex N-term;	1050.581299	526.296753	2	-2.275883	4	0.188	NA	1	12339	Lara_210824_P1787_JS_VA_IP_TMT9_fr4.raw	33.150597	987460.437500	0.374464	19.699501	0	0	0.000000	0	432	437	0	0.0	0.0		1648658.125000	2513700.500000	1111648.875000	2487301.250000	2706883.000000	1056652.000000	2755062.750000	1491309.500000	1032163.937500	129803.132812
10	P00549	INFGIEK	TMT10plex N-term; TMT10plex K7;	1277.774902	639.896118	2	2.177222	33	0.001	NA	1	21152	Lara_210824_P1787_JS_VA_IP_TMT9_fr2.raw	51.944622	223983.921875	0.819304	12.434017	1	1	1.000000	0	460	466	0	0.0	0.0		797398.687500	604377.687500	734148.750000	652336.000000	705165.875000	682225.187500	738913.750000	465797.093750	559596.187500	583622.812500
10	P00549	INFGIEK	TMT10plex N-term; TMT10plex K7;	1277.774902	639.895325	2	0.936002	31	0.002	NA	1	21467	Lara_210824_P1787_JS_VA_IP_TMT9_fr6.raw	51.766079	10226412.000000	0.889709	76.411957	1	1	1.000000	0	460	466	0	0.0	0.0		4589761.000000	11575830.000000	1200923.750000	6107830.500000	7053058.000000	491536.625000	7038539.500000	4401856.500000	405281.437500	109979.117188
10	P00549	EFGILK	TMT10plex N-term; TMT10plex K6;	1163.731934	582.872864	2	-0.690021	10	0.082	NA	1	21463	Lara_210824_P1787_JS_VA_IP_TMT9_fr3.raw	52.166393	57098.011719	0.541500	5.935765	0	0	0.000000	0	469	474	0	0.0	0.0		663200.687500	535648.000000	441598.656250	416197.750000	1034653.625000	613723.875000	580666.125000	360201.437500	559174.187500	468569.968750
10	P00549	EFGILK	TMT10plex N-term; TMT10plex K6;	1163.731934	582.873230	2	-0.061011	18	0.023	NA	1	21443	Lara_210824_P1787_JS_VA_IP_TMT9_fr4.raw	51.950996	6385591.500000	0.553851	32.803436	0	0	0.000000	0	469	474	0	0.0	0.0		1458992.875000	3029465.750000	782456.562500	1651484.375000	2038624.125000	296059.406250	2353878.000000	1298886.750000	286029.718750	NA
10	P00549	EFGILK	TMT10plex N-term; TMT10plex K6;	1163.731934	582.873596	2	0.568000	8	0.113	NA	1	21642	Lara_210824_P1787_JS_VA_IP_TMT9_fr5.raw	51.763897	501767.218750	0.525726	11.820708	0	0	0.000000	0	469	474	0	0.0	0.0		609844.125000	1074350.125000	388629.062500	576648.687500	943635.062500	450813.062500	660327.875000	480771.937500	298504.625000	111286.093750
10	P00549	EFGILK	TMT10plex N-term; TMT10plex K6;	1163.731934	582.873962	2	1.197011	8	0.113	NA	1	21645	Lara_210824_P1787_JS_VA_IP_TMT9_fr6.raw	52.170055	308465.250000	0.639461	13.524376	0	0	0.000000	0	469	474	0	0.0	0.0		803157.375000	1176221.875000	498004.062500	737751.500000	1296323.125000	701928.562500	782022.812500	596825.687500	465099.968750	430278.843750
10	P00549	GDTYVSIQGFK	TMT10plex N-term; TMT10plex K11;	1671.923828	836.967712	2	-1.740510	57	0.000	NA	1	20515	Lara_210824_P1787_JS_VA_IP_TMT9_fr3.raw	50.158615	351627.781250	1.000000	4.535003	1	1	1.000000	0	476	486	0	0.0	0.0		666369.562500	1176941.000000	317713.031250	725852.625000	886681.187500	315051.500000	870223.312500	730245.562500	135990.843750	290133.875000
10	P00549	AGAGHSNTLQVSTV	TMT10plex N-term;	1569.831421	785.918335	2	-5.906366	45	0.000	NA	1	12634	Lara_210824_P1787_JS_VA_IP_TMT9_fr3.raw	33.615791	1706109.625000	1.000000	15.914919	1	1	1.000000	0	487	500	0	0.0	0.0		461811.906250	670073.500000	237984.718750	577804.937500	477768.187500	129291.679688	598664.812500	378822.125000	174941.671875	NA
10	P00549	AGAGHSNTLQVSTV	TMT10plex N-term;	1569.831421	785.923279	2	0.392399	38	0.001	NA	1	12651	Lara_210824_P1787_JS_VA_IP_TMT9_fr2.raw	33.808628	1477221.000000	0.883072	21.253941	1	1	1.000000	0	487	500	0	0.0	0.0		350589.937500	691866.000000	146906.250000	822511.500000	545151.937500	187884.828125	797179.187500	439834.062500	145728.406250	NA
11	Q08562	RQLTK	TMT10plex K5;	873.559875	437.791260	2	9.264391	5	0.171	NA	2	7954	Lara_210824_P1787_JS_VA_IP_TMT9_fr5.raw	23.659729	2332528.250000	0.757504	17.512312	0	0	0.000000	0	559	563	0	0.0	0.0		1791102.625000	2395455.500000	676595.312500	3095979.750000	2152272.250000	1233876.125000	3054268.000000	1158777.625000	654448.687500	90924.718750
11	Q08562	LDSINLK	TMT10plex K7;	1030.622559	516.318237	2	-0.587994	4	0.188	NA	1	14901	Lara_210824_P1787_JS_VA_IP_TMT9_fr6.raw	38.588730	4463414.500000	0.172074	5.394572	0	0	0.000000	0	566	572	0	0.0	0.0		1851135.000000	3526645.000000	958213.312500	2797209.000000	3496501.750000	594725.875000	1567263.125000	5023121.000000	849056.562500	3422.730469
11	Q08562	NINLQK	TMT10plex N-term; TMT10plex K6;	1186.743896	594.377991	2	-2.104076	3	0.211	NA	1	10270	Lara_210824_P1787_JS_VA_IP_TMT9_fr3.raw	28.901478	10615121.000000	0.956202	50.847794	0	0	0.000000	0	588	593	0	0.0	0.0		11758505.000000	4561225.000000	0.000000	15131104.000000	5662161.500000	153270.781250	12729731.000000	662291.875000	409166.093750	NA
11	Q08562	ASATVNK	TMT10plex K7;	918.533752	460.275055	2	1.998838	1	0.268	NA	1	15299	Lara_210824_P1787_JS_VA_IP_TMT9_fr1.raw	38.792561	220157.078125	0.282504	9.856827	0	0	0.000000	0	607	613	0	0.0	0.0		616564.062500	1190901.375000	1978869.125000	776601.062500	499940.750000	850538.125000	1968805.500000	637634.562500	987557.875000	NA
11	Q08562	DLLAK	TMT10plex N-term; TMT10plex K5;	1016.663574	509.338287	2	-1.511808	12	0.059	NA	3	16876	Lara_210824_P1787_JS_VA_IP_TMT9_fr3.raw	42.148476	972471.312500	0.590676	27.642504	0	0	0.000000	0	688	692	0	0.0	0.0		3560166.750000	2551526.000000	415302.843750	4033731.500000	3372081.750000	889932.625000	3980331.500000	1789820.125000	636678.187500	NA
11	Q08562	DLLAK	TMT10plex N-term; TMT10plex K5;	1016.663574	509.336548	2	-4.932802	8	0.113	NA	3	11544	Lara_210824_P1787_JS_VA_IP_TMT9_fr6.raw	31.207277	1214670.875000	0.668529	8.377581	0	0	0.000000	0	688	692	0	0.0	0.0		4027428.500000	4222706.500000	789761.812500	12483624.000000	7407923.500000	523143.343750	6988165.500000	2128076.750000	645303.687500	196828.515625
11	Q08562	RILYR	TMT10plex N-term;	948.607117	475.310303	2	-1.152216	4	0.188	NA	2	9431	Lara_210824_P1787_JS_VA_IP_TMT9_fr1.raw	26.630030	5399640.000000	1.000000	12.184136	0	0	0.000000	0	702	706	0	0.0	0.0		1422164.125000	3440298.750000	4573000.000000	2720229.500000	3871694.500000	3917604.500000	2326507.750000	2513558.750000	3012191.750000	NA
11	Q08562	NFFEDGR	TMT10plex N-term;	1112.545410	557.280579	2	1.116359	38	0.001	NA	1	16117	Lara_210824_P1787_JS_VA_IP_TMT9_fr5.raw	40.329147	578714.312500	0.525229	10.776080	1	1	1.000000	1	716	722	0	0.0	0.0		1193920.000000	1622321.750000	688714.562500	1845204.500000	2580410.750000	1910005.250000	2619999.000000	1146295.375000	544593.250000	NA
11	Q08562	DLISK	TMT10plex N-term; TMT10plex K5;	1032.658447	517.336914	2	0.772763	15	0.037	NA	3	14216	Lara_210824_P1787_JS_VA_IP_TMT9_fr2.raw	36.984211	1837566.375000	0.882875	58.201694	0	0	0.000000	0	784	788	0	0.0	0.0		4150712.750000	4118703.750000	931131.812500	9286350.000000	4690820.500000	661171.000000	7356926.500000	2376770.000000	444599.000000	167310.921875
11	Q08562	ILLDEGQNIK	TMT10plex N-term; TMT10plex K10;	1599.960083	800.985413	2	-2.409435	55	0.000	NA	1	21356	Lara_210824_P1787_JS_VA_IP_TMT9_fr3.raw	51.945843	615446.437500	0.347274	1.119340	1	0	1.000000	0	1105	1114	0	0.0	0.0		1917277.625000	1297968.500000	92268.320312	2732794.500000	1830941.500000	76669.515625	2507401.750000	402717.250000	77819.335938	NA
11	Q08562	QYQYDNEDRK	TMT10plex N-term; TMT10plex K10;	1815.915649	606.312378	3	-0.214217	18	0.023	NA	1	7877	Lara_210824_P1787_JS_VA_IP_TMT9_fr2.raw	24.178205	652774.000000	0.642593	15.214695	0	0	0.000000	0	1178	1187	0	0.0	0.0		1666953.250000	1336552.625000	458099.906250	2001096.250000	1541765.125000	657748.937500	1851410.375000	743000.937500	486457.937500	NA
11	Q08562	NQALAK	TMT10plex N-term; TMT10plex K6;	1101.691162	551.852234	2	-1.130988	26	0.005	NA	1	9343	Lara_210824_P1787_JS_VA_IP_TMT9_fr1.raw	26.457333	549830.312500	0.726597	15.818678	1	1	1.000000	1	1245	1250	0	0.0	0.0		2193794.750000	1206857.625000	164104.937500	2432704.250000	1532881.250000	183487.578125	2572743.000000	387911.593750	186099.937500	NA
11	Q08562	VFDESATEK	TMT10plex N-term; TMT10plex K9;	1482.797119	742.405823	2	-0.047882	44	0.000	NA	1	15529	Lara_210824_P1787_JS_VA_IP_TMT9_fr4.raw	39.449635	1105698.500000	0.874079	11.329697	1	1	1.000000	1	1455	1463	0	0.0	0.0		4791511.000000	3013337.500000	405808.937500	6133639.000000	3470235.500000	327615.156250	5806441.000000	916801.750000	329697.500000	NA
11	Q08562	ELGFLFGLNAL	TMT10plex N-term;	1421.812134	711.908691	2	-6.543762	5	0.171	NA	1	15081	Lara_210824_P1787_JS_VA_IP_TMT9_fr2.raw	38.719517	251034.640625	0.965767	10.107524	0	0	0.000000	0	1609	1619	0	0.0	0.0		554671.250000	673934.625000	863977.000000	1074631.000000	993119.562500	626868.937500	827054.312500	505357.250000	386587.562500	NA
12	###REV###Q02455	IREEVK	TMT10plex N-term; TMT10plex K6;	1230.770142	411.263489	3	-1.221187	10	0.082	NA	1	10154	Lara_210824_P1787_JS_VA_IP_TMT9_fr5.raw	27.988760	14306912.000000	0.938909	261.154510	0	0	0.000000	0	313	318	1	0.0	0.0		20678992.000000	55325480.000000	13612571.000000	43352508.000000	77511560.000000	5402848.500000	40019920.000000	56378824.000000	2497271.250000	488721.750000
12	###REV###Q02455	ELEEK	TMT10plex N-term; TMT10plex K5;	1104.643188	553.328186	2	-1.252893	5	0.171	NA	2	10432	Lara_210824_P1787_JS_VA_IP_TMT9_fr1.raw	28.829979	1718565.250000	0.637668	8.252979	0	0	0.000000	0	324	328	1	0.0	0.0		2664462.500000	2774625.500000	410799.968750	4100998.250000	3222578.500000	120194.414062	3460529.250000	1457253.000000	264748.218750	77377.710938
12	###REV###Q02455	EIEEK	TMT10plex N-term; TMT10plex K5;	1104.643188	553.328186	2	-1.252893	5	0.171	NA	1	10432	Lara_210824_P1787_JS_VA_IP_TMT9_fr1.raw	28.829979	1718565.250000	0.637668	8.252979	0	0	0.000000	0	439	443	1	0.0	0.0		2664462.500000	2774625.500000	410799.968750	4100998.250000	3222578.500000	120194.414062	3460529.250000	1457253.000000	264748.218750	77377.710938
12	###REV###Q02455	LESITK	TMT10plex N-term; TMT10plex K6;	1147.721802	574.868042	2	-0.235249	19	0.019	NA	1	17454	Lara_210824_P1787_JS_VA_IP_TMT9_fr5.raw	43.066635	345662.656250	0.651927	7.435149	1	0	1.000000	1	816	821	1	0.0	0.0		1508043.875000	919362.687500	392377.937500	1260999.375000	1305244.000000	243194.906250	1312022.250000	581510.437500	243109.843750	NA
12	###REV###Q02455	LESITK	TMT10plex N-term; TMT10plex K6;	1147.721802	574.868225	2	0.083644	30	0.003	NA	1	17320	Lara_210824_P1787_JS_VA_IP_TMT9_fr4.raw	42.995991	6072294.000000	0.586253	53.448105	1	1	1.000000	1	816	821	1	0.0	0.0		3314193.000000	4571710.500000	33947.882812	5101525.000000	4274739.500000	38839.218750	4604535.000000	1419476.250000	179076.546875	NA
12	###REV###Q02455	FSEDLK	TMT10plex N-term; TMT10plex K6;	1195.685425	598.849976	2	-0.020909	35	0.001	NA	1	16552	Lara_210824_P1787_JS_VA_IP_TMT9_fr6.raw	41.949478	1485829.000000	0.808048	6.286206	1	1	1.000000	1	928	933	1	0.0	0.0		491818.500000	623266.125000	12494207.000000	776654.812500	334208.093750	1981987.000000	624221.375000	461359.343750	309872.937500	150858.875000
12	###REV###Q02455	LAEIK	TMT10plex N-term; TMT10plex K5;	1030.679199	516.345520	2	-2.630304	9	0.097	NA	2	17519	Lara_210824_P1787_JS_VA_IP_TMT9_fr4.raw	43.385941	11338113.000000	0.908037	4.883594	0	0	0.000000	0	1025	1029	1	0.0	0.0		990124.500000	1557055.875000	639258.437500	1551102.250000	1838645.750000	650764.500000	2045553.375000	2053766.125000	572240.312500	NA
12	###REV###Q02455	FREEALIR	TMT10plex N-term;	1261.734497	631.870178	2	-6.914291	14	0.042	NA	1	22903	Lara_210824_P1787_JS_VA_IP_TMT9_fr1.raw	55.627357	363995.031250	0.653622	11.981122	0	0	0.000000	0	1183	1190	1	0.0	0.0		1456046.000000	1527575.500000	169761.953125	2490243.250000	1610983.500000	136686.750000	2011802.250000	413858.906250	126372.953125	NA
12	###REV###Q02455	FREEALIR	TMT10plex N-term;	1261.734497	631.869873	2	-7.397753	14	0.042	NA	1	22509	Lara_210824_P1787_JS_VA_IP_TMT9_fr2.raw	55.694675	339813.875000	0.977627	16.785797	0	0	0.000000	0	1183	1190	1	0.0	0.0		583644.000000	720134.750000	60173.519531	893533.062500	657450.375000	128394.742188	1063327.750000	174074.015625	NA	NA
12	###REV###Q02455	TIQSIR	TMT10plex N-term;	945.580994	473.797394	2	-0.817487	7	0.132	NA	2	9693	Lara_210824_P1787_JS_VA_IP_TMT9_fr5.raw	27.077288	2919582.500000	0.996317	8.160625	0	0	0.000000	0	1225	1230	1	0.0	0.0		2950099.750000	3951242.000000	2165277.250000	4911425.000000	3639051.500000	1243867.625000	4175445.750000	2339040.750000	920838.250000	68425.242188
12	###REV###Q02455	IELLK	TMT10plex N-term; TMT10plex K5;	1072.726196	537.370178	2	-0.323475	5	0.171	NA	4	20305	Lara_210824_P1787_JS_VA_IP_TMT9_fr5.raw	48.816261	259812.656250	0.526586	3.702350	0	0	0.000000	0	1598	1602	1	0.0	0.0		811741.500000	1133213.125000	128798.289062	2141928.000000	3344711.250000	104142.375000	1153016.375000	619143.812500	299650.437500	NA
12	###REV###Q02455	IELLK	TMT10plex N-term; TMT10plex K5;	1072.726196	537.370728	2	0.701950	10	0.082	NA	4	22531	Lara_210824_P1787_JS_VA_IP_TMT9_fr6.raw	54.303646	4015413.500000	0.610599	159.179276	0	0	0.000000	0	1598	1602	1	0.0	0.0		7919310.000000	6188553.000000	3918762.250000	21454876.000000	5009632.500000	3856524.750000	13211498.000000	1880648.500000	165674.703125	NA
12	###REV###Q02455	EDLIK	TMT10plex N-term; TMT10plex K5;	1074.669067	538.341919	2	0.231699	12	0.059	NA	3	15666	Lara_210824_P1787_JS_VA_IP_TMT9_fr4.raw	39.725544	1044711.937500	0.783814	22.313103	0	0	0.000000	0	1726	1730	1	0.0	0.0		1315162.875000	2729009.000000	1183179.000000	1807840.500000	2852884.250000	670450.500000	1334417.000000	4813025.000000	768539.562500	NA
12	###REV###Q02455	LGDIK	TMT10plex N-term; TMT10plex K5;	1002.647949	502.330994	2	-0.481724	8	0.113	NA	5	16972	Lara_210824_P1787_JS_VA_IP_TMT9_fr4.raw	42.316311	682206.812500	0.890815	17.334620	0	0	0.000000	0	1795	1799	1	0.0	0.0		1213445.375000	2571847.500000	375067.343750	1745174.375000	1651376.250000	539642.187500	2067750.250000	1084034.375000	390472.500000	NA
12	###REV###Q02455	LSSAK	TMT10plex N-term; TMT10plex K5;	962.616638	482.314728	2	-1.770175	3	0.211	NA	1	10138	Lara_210824_P1787_JS_VA_IP_TMT9_fr3.raw	28.642241	2240109.250000	0.812026	54.982811	0	0	0.000000	0	1801	1805	1	0.0	0.0		1650082.000000	2039706.750000	0.000000	41564244.000000	2430039.000000	9772.294922	9143810.000000	2565147.000000	685037.437500	226552.375000
13	P00729	YDEEFASQK	TMT10plex N-term; TMT10plex K9;	1573.802979	787.908264	2	-0.627143	35	0.001	NA	1	14242	Lara_210824_P1787_JS_VA_IP_TMT9_fr2.raw	37.035553	3708937.750000	0.806596	11.757798	1	1	1.000000	1	468	476	0	0.0	0.0		758630.625000	2030038.875000	800435.812500	1601401.625000	1002715.687500	282079.125000	1739649.875000	870046.062500	234993.562500	NA
14	P32787	SEAGNGSHMK	TMT10plex N-term; Oxidation M9; TMT10plex K10;	1490.755249	497.925598	3	-0.230756	20	0.015	NA	1	3662	Lara_210824_P1787_JS_VA_IP_TMT9_fr3.raw	14.561887	236215.390625	0.689314	25.858358	0	0	0.000000	0	54	63	0	0.0	0.0		744244.437500	605938.000000	178579.000000	1354112.125000	836318.250000	283106.781250	1197158.250000	128006.054688	203463.281250	NA
14	P32787	EYSSGINSK	TMT10plex N-term; TMT10plex K9;	1441.781860	721.897461	2	-1.012636	44	0.000	NA	1	10502	Lara_210824_P1787_JS_VA_IP_TMT9_fr5.raw	28.684532	7060815.500000	0.993136	3.818977	1	0	1.000000	0	64	72	0	0.0	0.0		15530632.000000	9690848.000000	729548.937500	20359236.000000	11457152.000000	335560.000000	17531608.000000	2921330.750000	496681.125000	NA
14	P32787	LGGTPLETR	TMT10plex N-term;	1171.676392	586.845642	2	0.303838	36	0.001	NA	1	14205	Lara_210824_P1787_JS_VA_IP_TMT9_fr6.raw	37.217602	13789390.000000	0.661310	61.299629	1	1	1.000000	1	73	81	0	0.0	0.0		5901505.000000	5693260.000000	404422.812500	7879638.500000	5240522.500000	395889.000000	7370819.500000	1276192.625000	226527.468750	NA
14	P32787	STADDSLNNSYK	TMT10plex N-term; TMT10plex K12;	1771.899414	886.954468	2	-2.821831	88	0.000	NA	1	11440	Lara_210824_P1787_JS_VA_IP_TMT9_fr3.raw	31.197411	6059233.000000	1.000000	10.313028	1	1	1.000000	1	82	93	0	0.0	0.0		5863112.500000	3602480.250000	118806.335938	7485495.000000	4767701.500000	144344.531250	6961545.500000	1189150.125000	33042.898438	NA
14	P32787	SQTIVTSK	TMT10plex N-term; TMT10plex K8;	1320.801880	661.408875	2	1.009236	46	0.000	NA	1	11174	Lara_210824_P1787_JS_VA_IP_TMT9_fr2.raw	30.843235	4790332.000000	0.882910	38.952415	1	1	1.000000	0	164	171	0	0.0	0.0		7358702.500000	3565853.000000	2026697.625000	4929548.000000	4140748.000000	857317.562500	5933841.000000	1951027.875000	771191.812500	NA
14	P32787	SNALMR	TMT10plex N-term; Oxidation M5;	935.506104	468.760468	2	0.283269	12	0.059	NA	1	5631	Lara_210824_P1787_JS_VA_IP_TMT9_fr2.raw	19.330305	474683.218750	0.838809	23.064245	0	0	0.000000	0	210	215	0	0.0	0.0		1426426.000000	859501.375000	45602.121094	1527404.750000	1399249.750000	171392.390625	1840626.125000	477250.937500	158248.593750	NA
14	P32787	FVEHVTTK	TMT10plex N-term; TMT10plex K8;	1417.833496	473.617096	3	-2.857176	9	0.097	NA	1	13266	Lara_210824_P1787_JS_VA_IP_TMT9_fr3.raw	34.851620	5885124.000000	0.653754	15.374725	0	0	0.000000	0	244	251	0	0.0	0.0		3380512.000000	4202119.000000	4139046.500000	5920206.000000	4906149.000000	3077865.250000	4837249.500000	3360120.500000	2628081.000000	NA
14	P32787	QVEYPYK	TMT10plex N-term; TMT10plex K7;	1383.780396	692.896912	2	-0.800705	37	0.001	NA	1	14350	Lara_210824_P1787_JS_VA_IP_TMT9_fr1.raw	36.940723	4958401.500000	1.000000	4.765458	1	1	1.000000	1	263	269	0	0.0	0.0		4372658.000000	3818012.000000	354930.468750	5243856.500000	4090297.750000	258753.187500	4968157.500000	1343922.375000	178932.656250	93732.007812
15	Q02875	PSSIMDSIGVQR	TMT10plex N-term;	1517.807495	759.908691	2	-3.053747	1	0.268	NA	1	21185	Lara_210824_P1787_JS_VA_IP_TMT9_fr5.raw	50.745010	366929.468750	0.752546	15.734495	0	0	0.000000	0	43	54	0	0.0	0.0		723062.750000	601591.125000	612806.062500	781643.875000	751807.437500	622253.625000	792473.062500	297956.750000	496609.968750	NA
15	Q02875	LLEEQQR	TMT10plex N-term;	1143.645020	572.829895	2	0.164387	24	0.007	NA	1	12016	Lara_210824_P1787_JS_VA_IP_TMT9_fr2.raw	32.569641	575422.812500	0.746722	8.137362	1	1	1.000000	1	425	431	0	0.0	0.0		966485.125000	1095279.500000	189472.656250	1767900.875000	837478.125000	305026.312500	1376428.625000	365402.781250	222864.046875	144467.593750
15	Q02875	ARQVK	TMT10plex K5;	829.533691	415.777649	2	8.540943	8	0.113	NA	1	6458	Lara_210824_P1787_JS_VA_IP_TMT9_fr1.raw	20.376862	56063132.000000	0.922357	72.834122	0	0	0.000000	0	726	730	0	0.0	0.0		15870522.000000	30892680.000000	825096.500000	18105478.000000	34058356.000000	634027.562500	20774946.000000	7122267.500000	831896.312500	0.000000
15	Q02875	ARQVK	TMT10plex K5;	829.533691	415.777618	2	8.466203	12	0.059	NA	1	6917	Lara_210824_P1787_JS_VA_IP_TMT9_fr1.raw	21.389036	4535825.500000	0.663433	13.538849	0	0	0.000000	0	726	730	0	0.0	0.0		2109691.750000	3437402.250000	508774.531250	2612538.750000	3558524.250000	844457.312500	2307793.250000	1167554.250000	529843.687500	NA
16	Q05471	AGGEQDLADLK	TMT10plex N-term; TMT10plex K11;	1573.871704	787.940979	2	-2.740376	52	0.000	NA	1	16751	Lara_210824_P1787_JS_VA_IP_TMT9_fr3.raw	41.907303	900455.125000	1.000000	6.579824	1	1	1.000000	1	14	24	0	0.0	0.0		1467012.875000	1500091.250000	123023.648438	1648180.000000	1003110.562500	202795.171875	2690808.250000	220046.578125	NA	NA
16	Q05471	RRNLR	TMT10plex N-term;	942.603760	472.309174	2	0.006365	3	0.211	NA	1	13525	Lara_210824_P1787_JS_VA_IP_TMT9_fr3.raw	35.371201	16470620.000000	1.000000	5.618793	0	0	0.000000	0	92	96	0	0.0	0.0		5521475.000000	7878849.500000	731453.562500	14835211.000000	14725003.000000	518786.281250	11046099.000000	1364025.250000	1123437.375000	NA
16	Q05471	TSTVVSSETTNEK	TMT10plex N-term; TMT10plex K13;	1839.983154	920.996765	2	-2.261434	14	0.042	NA	1	10321	Lara_210824_P1787_JS_VA_IP_TMT9_fr3.raw	29.001654	553935.562500	1.000000	5.511261	0	0	0.000000	0	97	109	0	0.0	0.0		925100.750000	996236.250000	169095.234375	1145629.875000	864953.437500	153049.734375	1359783.125000	140815.875000	NA	NA
16	Q05471	VEEPSEAFTIK	TMT10plex N-term; TMT10plex K11;	1706.949585	854.481323	2	-0.900437	60	0.000	NA	1	20694	Lara_210824_P1787_JS_VA_IP_TMT9_fr5.raw	49.630054	394740.093750	0.977605	15.753255	1	1	1.000000	1	191	201	0	0.0	0.0		1076517.000000	1178492.375000	NA	1207283.000000	965198.625000	153888.296875	1458872.375000	188583.718750	93745.968750	NA
16	Q05471	IIETGQNFGQDK	TMT10plex N-term; TMT10plex K12;	1806.988159	904.501343	2	-0.013835	5	0.171	NA	1	17926	Lara_210824_P1787_JS_VA_IP_TMT9_fr1.raw	44.321587	315071.093750	1.000000	1.974646	0	0	0.000000	0	901	912	0	0.0	0.0		576725.625000	633693.187500	117586.851562	882870.875000	502545.625000	66920.828125	700482.750000	161587.796875	111810.117188	NA
16	Q05471	QMPAK	TMT10plex K5;	802.457397	402.233368	2	-6.477602	2	0.233	NA	2	9276	Lara_210824_P1787_JS_VA_IP_TMT9_fr3.raw	26.953991	6832328.000000	0.823861	77.116783	0	0	0.000000	0	940	944	0	0.0	0.0		9225373.000000	12996076.000000	19438252.000000	9780125.000000	12448738.000000	12567372.000000	9237556.000000	17672806.000000	13541053.000000	485947.031250
16	Q05471	DLTSYHAEEISK	TMT10plex K12;	1620.819824	541.277466	3	-5.681076	2	0.233	NA	1	9234	Lara_210824_P1787_JS_VA_IP_TMT9_fr6.raw	26.180786	2132334.500000	0.332448	11.746282	0	0	0.000000	0	1053	1064	0	0.0	0.0		2956699.500000	3655101.500000	6041723.000000	4000545.000000	4033848.250000	4212599.500000	6107631.000000	5967830.500000	3282412.500000	0.000000
16	Q05471	LALGLNDDSSVGENTR	TMT10plex N-term;	1888.969360	945.492615	2	0.721557	49	0.000	NA	1	19075	Lara_210824_P1787_JS_VA_IP_TMT9_fr6.raw	46.912056	350608.218750	1.000000	5.794547	1	1	1.000000	0	1195	1210	0	0.0	0.0		470272.281250	540576.625000	87052.953125	513168.687500	453262.875000	178105.484375	555085.312500	210807.234375	NA	NA
16	Q05471	FNTDSR	TMT10plex N-term;	967.492615	484.752563	2	-2.093039	16	0.031	NA	1	7889	Lara_210824_P1787_JS_VA_IP_TMT9_fr3.raw	23.692163	718208.625000	0.894914	9.699774	0	0	0.000000	0	1308	1313	0	0.0	0.0		2458513.000000	2553635.250000	602248.875000	3072381.500000	2354511.500000	914319.375000	3691614.750000	1418296.375000	276177.312500	207802.984375
16	Q05471	LLAQAEDEDDVK	TMT10plex N-term; TMT10plex K12;	1802.966797	902.490051	2	-0.657805	39	0.000	NA	1	18546	Lara_210824_P1787_JS_VA_IP_TMT9_fr4.raw	45.697762	514193.156250	1.000000	12.624529	1	1	1.000000	1	1445	1456	0	0.0	0.0		932405.250000	1122154.500000	221298.421875	1311615.625000	897598.687500	117569.820312	1615097.875000	166395.000000	NA	NA
17	P19073	MQTLK	Acetyl N-term; Oxidation M1; TMT10plex K5;	906.504700	454.257843	2	-3.966885	2	0.233	NA	2	11593	Lara_210824_P1787_JS_VA_IP_TMT9_fr6.raw	31.301880	2930437.250000	0.526825	2.668188	0	0	0.000000	0	1	5	0	0.0	0.0		3470922.000000	8066743.000000	1198119.750000	4251017.500000	6999886.500000	1296629.125000	4918207.500000	2394970.250000	800270.937500	113848.640625
17	P19073	VIIEK	TMT10plex N-term; TMT10plex K5;	1058.710449	530.362793	2	0.494942	15	0.037	NA	1	18549	Lara_210824_P1787_JS_VA_IP_TMT9_fr6.raw	45.868202	3654358.000000	0.881322	117.023476	0	0	0.000000	0	124	128	0	0.0	0.0		5290029.500000	8625106.000000	1483730.625000	19422534.000000	11822804.000000	1159521.375000	8907344.000000	5466677.500000	475330.187500	NA
17	P19073	VIIEK	TMT10plex N-term; TMT10plex K5;	1058.710449	530.362488	2	-0.081231	21	0.011	NA	1	16964	Lara_210824_P1787_JS_VA_IP_TMT9_fr4.raw	42.300198	1476941.250000	0.953293	83.036369	0	0	0.000000	0	124	128	0	0.0	0.0		2618308.750000	4476849.000000	909509.562500	6044678.000000	4371611.000000	623637.062500	4345915.000000	6039979.000000	503639.562500	0.000000
17	P19073	LRPITSEQGSR	TMT10plex N-term;	1471.830933	491.617798	3	0.409694	55	0.000	NA	1	9573	Lara_210824_P1787_JS_VA_IP_TMT9_fr6.raw	26.837854	5167854.500000	0.910652	37.517422	1	1	1.000000	1	134	144	0	0.0	0.0		4343579.000000	6711070.500000	1494231.000000	8049522.000000	7751012.000000	1622229.000000	6352193.000000	2996582.750000	913755.375000	94481.593750
18	Q04177	DLASATNYVEGNAR	TMT10plex N-term;	1708.858276	855.434570	2	-2.167529	5	0.171	NA	1	16654	Lara_210824_P1787_JS_VA_IP_TMT9_fr3.raw	41.717381	213727.656250	1.000000	0.682591	0	0	0.000000	0	349	362	0	0.0	0.0		189781.828125	492039.781250	73936.953125	445971.968750	552613.187500	NA	539435.812500	107698.882812	NA	NA
18	Q04177	HVDDAIK	TMT10plex N-term; TMT10plex K7;	1254.733765	419.250610	3	-3.010997	28	0.004	NA	1	9590	Lara_210824_P1787_JS_VA_IP_TMT9_fr3.raw	27.569416	522403.031250	0.698353	10.756693	1	1	1.000000	1	371	377	0	0.0	0.0		2939569.750000	6523745.500000	1004046.687500	6526059.000000	4255160.000000	1496009.500000	4277428.000000	1727988.375000	1185238.250000	NA
18	Q04177	ELTSLEQEQAK	TMT10plex N-term; TMT10plex K11;	1732.961304	867.486023	2	-2.163349	72	0.000	NA	1	15861	Lara_210824_P1787_JS_VA_IP_TMT9_fr3.raw	40.153561	330549.312500	1.000000	7.304059	1	1	1.000000	1	382	392	0	0.0	0.0		940884.187500	1007343.812500	185536.671875	1155241.250000	1083078.375000	228227.250000	1166720.625000	332575.031250	106160.203125	NA
18	Q04177	LESSTVAR	TMT10plex N-term;	1090.618530	546.316040	2	-0.904991	2	0.233	NA	1	7912	Lara_210824_P1787_JS_VA_IP_TMT9_fr6.raw	23.557693	6776006.500000	0.727563	11.963278	0	0	0.000000	0	408	415	0	0.0	0.0		5003795.000000	5017389.000000	708669.062500	15713728.000000	5545846.000000	1630158.125000	9745912.000000	2681339.250000	994164.500000	362941.531250
18	Q04177	LESSTVAR	TMT10plex N-term;	1090.618530	546.315552	2	-1.799896	5	0.171	NA	1	8105	Lara_210824_P1787_JS_VA_IP_TMT9_fr1.raw	23.846294	4006626.500000	1.000000	3.006966	0	0	0.000000	0	408	415	0	0.0	0.0		5116694.500000	1665441.000000	355572.562500	19512632.000000	3648372.250000	150652.687500	8941665.000000	655038.437500	285535.906250	NA
18	Q04177	LLALDAR	TMT10plex N-term;	999.627930	500.821533	2	0.569212	20	0.015	NA	1	20086	Lara_210824_P1787_JS_VA_IP_TMT9_fr4.raw	48.904099	401095.406250	0.321096	13.257118	0	0	0.000000	0	540	546	0	0.0	0.0		535253.687500	684351.687500	201854.671875	592450.562500	483195.156250	238991.468750	787367.937500	254551.265625	136472.000000	NA
19	P40165	VVSSK	TMT10plex N-term; TMT10plex K5;	976.632263	489.321533	2	-3.854061	16	0.031	NA	1	8652	Lara_210824_P1787_JS_VA_IP_TMT9_fr3.raw	25.234051	4446905.000000	0.000000	0.000000	0	0	0.000000	0	6	10	0	0.0	0.0		8328047.000000	13511893.000000	3432216.250000	10739204.000000	14371323.000000	1285784.750000	8899003.000000	18142008.000000	3199543.000000	0.000000
19	P40165	QFPLR	TMT10plex N-term;	888.538452	445.275513	2	-2.192364	9	0.097	NA	3	14574	Lara_210824_P1787_JS_VA_IP_TMT9_fr1.raw	37.379162	2689406.000000	0.832516	7.126611	0	0	0.000000	0	46	50	0	0.0	0.0		2353716.750000	4302482.500000	1121529.500000	3824610.500000	5413457.500000	1027136.562500	2809763.250000	4356669.000000	581298.812500	135153.140625
19	P40165	TEFYK	TMT10plex N-term; TMT10plex K5;	1144.653442	573.334351	2	0.657841	3	0.211	NA	1	14676	Lara_210824_P1787_JS_VA_IP_TMT9_fr2.raw	37.914207	607929.687500	0.603621	21.696465	0	0	0.000000	0	99	103	0	0.0	0.0		1796754.750000	3134463.000000	742921.500000	1814972.500000	3337545.500000	405773.750000	1975491.625000	2918124.500000	285359.562500	NA
19	P40165	ENQTTHYVGGR	TMT10plex N-term;	1489.747681	497.589783	3	-0.086592	34	0.001	NA	1	5541	Lara_210824_P1787_JS_VA_IP_TMT9_fr5.raw	18.612108	814735.500000	0.649771	18.121841	1	1	1.000000	1	210	220	0	0.0	0.0		1467034.375000	1682989.625000	1421667.125000	1624903.875000	1942644.500000	726047.875000	1516275.375000	1290603.500000	847324.500000	NA
20	P40161	KIGTVVR	TMT10plex N-term; TMT10plex K1;	1229.822510	410.948120	3	-0.006505	14	0.042	NA	1	10905	Lara_210824_P1787_JS_VA_IP_TMT9_fr6.raw	29.885422	1995365.375000	0.872068	4.729932	0	0	0.000000	0	16	22	0	0.0	0.0		20336798.000000	7049704.000000	2207820.250000	45241080.000000	14106632.000000	3057386.500000	18371786.000000	2961795.500000	1768518.250000	331562.531250
20	P40161	YALNENSNDR	TMT10plex N-term;	1423.689453	712.850830	2	-1.626057	69	0.000	NA	1	9428	Lara_210824_P1787_JS_VA_IP_TMT9_fr1.raw	26.624514	10299200.000000	1.000000	18.014425	1	1	1.000000	1	37	46	0	0.0	0.0		17124502.000000	4841827.500000	0.000000	35971404.000000	9054690.000000	0.000000	13160379.000000	758141.750000	0.000000	NA
20	P40161	TDEISETNTIFK	TMT10plex N-term; TMT10plex K12;	1854.998047	928.505493	2	-0.869543	90	0.000	NA	1	20278	Lara_210824_P1787_JS_VA_IP_TMT9_fr5.raw	48.763100	1736940.000000	1.000000	10.826055	1	1	1.000000	0	64	75	0	0.0	0.0		1654482.250000	414145.468750	22930.351562	2658157.250000	777362.750000	134236.015625	1250525.125000	NA	NA	NA
20	P40161	TDEISETNTIFK	TMT10plex N-term; TMT10plex K12;	1854.998047	928.506042	2	-0.277628	71	0.000	NA	1	20105	Lara_210824_P1787_JS_VA_IP_TMT9_fr4.raw	48.942677	1074233.875000	0.919562	13.933208	1	1	1.000000	0	64	75	0	0.0	0.0		1467871.875000	318885.968750	NA	3227189.000000	728304.937500	100613.460938	1182135.125000	116068.828125	102476.234375	NA
20	P40161	LEGVSVLSPLR	TMT10plex N-term;	1397.844482	699.929443	2	-0.117323	50	0.000	NA	1	23637	Lara_210824_P1787_JS_VA_IP_TMT9_fr5.raw	56.304813	637949.062500	0.798388	12.327766	1	1	1.000000	0	76	86	0	0.0	0.0		1004272.687500	630937.500000	105262.921875	2469681.000000	1067839.250000	395723.531250	1246175.750000	226341.968750	155211.500000	NA
20	P40161	ELSIYQLNK	TMT10plex N-term; TMT10plex K9;	1564.922974	783.469299	2	0.665847	37	0.001	NA	1	21089	Lara_210824_P1787_JS_VA_IP_TMT9_fr4.raw	51.096111	505084.937500	0.876916	15.621346	1	1	1.000000	0	113	121	0	0.0	0.0		1422641.875000	508980.125000	191947.734375	2765085.000000	799826.437500	406798.218750	1248326.750000	354880.406250	217986.609375	NA
20	P40161	ENTLNQFK	TMT10plex N-term; TMT10plex K8;	1450.818604	726.415466	2	-1.501222	31	0.002	NA	1	15868	Lara_210824_P1787_JS_VA_IP_TMT9_fr1.raw	39.948948	9062292.000000	1.000000	5.925054	1	1	1.000000	1	163	170	0	0.0	0.0		14094254.000000	4506262.500000	0.000000	33904056.000000	8502483.000000	0.000000	12507121.000000	1385798.625000	302996.687500	NA
20	P40161	IDDYVK	TMT10plex N-term; TMT10plex K6;	1209.701050	605.858032	2	0.357113	29	0.004	NA	1	16360	Lara_210824_P1787_JS_VA_IP_TMT9_fr6.raw	41.566666	16754933.000000	0.892074	68.935791	1	1	1.000000	1	294	299	0	0.0	0.0		9237884.000000	3789309.750000	0.000000	19796122.000000	6060458.500000	89163.257812	7537831.500000	917949.437500	369569.281250	NA
20	P40161	SMSEELK	TMT10plex N-term; Oxidation M2; TMT10plex K7;	1296.700073	649.357971	2	1.015655	15	0.037	NA	1	9272	Lara_210824_P1787_JS_VA_IP_TMT9_fr4.raw	26.682827	5702860.500000	1.000000	4.552689	0	0	0.000000	0	307	313	0	0.0	0.0		4148903.000000	1613785.750000	417442.875000	8851595.000000	3200225.000000	489116.218750	3410679.000000	818814.750000	470642.093750	NA
20	P40161	SKGQATDGTADQPSILQEATR	TMT10plex N-term; TMT10plex K2;	2631.386963	878.135376	3	-1.012014	49	0.000	NA	1	15313	Lara_210824_P1787_JS_VA_IP_TMT9_fr5.raw	38.747593	805263.625000	1.000000	6.971916	1	1	1.000000	0	318	338	0	0.0	0.0		335077.562500	NA	NA	880425.250000	412578.656250	204014.984375	472000.937500	110381.101562	NA	NA
20	P40161	GQATDGTADQPSILQEATR	TMT10plex N-term;	2187.097168	1094.555542	2	-0.235015	123	0.000	NA	1	16011	Lara_210824_P1787_JS_VA_IP_TMT9_fr6.raw	40.875923	2571219.500000	1.000000	6.055201	1	1	1.000000	0	320	338	0	0.0	0.0		1330506.875000	440842.156250	99857.656250	2948585.500000	961147.437500	57629.273438	1144772.625000	189322.796875	88315.781250	NA
20	P40161	QMQDEK	TMT10plex N-term; Oxidation M2; TMT10plex K6;	1251.653442	626.834717	2	1.125711	3	0.211	NA	1	4536	Lara_210824_P1787_JS_VA_IP_TMT9_fr2.raw	16.924616	508886.406250	1.000000	17.158947	0	0	0.000000	0	339	344	0	0.0	0.0		1038885.812500	407039.125000	21266.949219	1801627.250000	637348.437500	96479.671875	891124.562500	NA	NA	NA
21	P40160	YLTTDDFR	TMT10plex N-term;	1258.639648	630.326843	2	-0.421090	26	0.005	NA	1	17677	Lara_210824_P1787_JS_VA_IP_TMT9_fr5.raw	43.502884	1160244.875000	0.770088	15.332251	1	1	1.000000	1	10	17	0	0.0	0.0		1797115.000000	2534294.000000	334513.812500	1902536.125000	3404836.750000	500112.187500	2885656.500000	938105.812500	579691.375000	NA
21	P40160	ESDIYK	TMT10plex N-term; TMT10plex K6;	1211.680298	606.847839	2	0.658590	31	0.002	NA	1	11780	Lara_210824_P1787_JS_VA_IP_TMT9_fr2.raw	32.104614	1047664.562500	0.880365	9.489466	1	1	1.000000	1	106	111	0	0.0	0.0		2429357.000000	3407820.250000	443857.406250	2609285.000000	3851427.250000	611145.187500	3043565.750000	1579539.000000	477434.500000	207298.750000
21	P40160	LAANK	TMT10plex N-term; TMT10plex K5;	973.632568	487.822906	2	-1.359856	10	0.082	NA	1	9883	Lara_210824_P1787_JS_VA_IP_TMT9_fr4.raw	28.024876	4869579.000000	0.760801	5.721076	0	0	0.000000	0	157	161	0	0.0	0.0		9146135.000000	12691174.000000	2558556.000000	12154783.000000	13999544.000000	2053343.625000	10897203.000000	5558013.500000	2268971.750000	45845.433594
21	P40160	VPEPFDNSR	TMT10plex N-term;	1288.661499	645.336487	2	-2.352053	3	0.211	NA	1	15728	Lara_210824_P1787_JS_VA_IP_TMT9_fr3.raw	39.886738	365853.500000	0.670433	16.135746	0	0	0.000000	0	176	184	0	0.0	0.0		1496152.625000	1657218.750000	406810.625000	2588228.000000	2061257.000000	494654.437500	1951553.625000	519564.781250	347868.687500	NA
21	P40160	VPEPFDNSR	TMT10plex N-term;	1288.661499	645.338318	2	0.489655	12	0.059	NA	1	15732	Lara_210824_P1787_JS_VA_IP_TMT9_fr4.raw	39.853989	997777.562500	0.137940	0.315239	0	0	0.000000	0	176	184	0	0.0	0.0		561184.437500	1051985.750000	391811.625000	1149610.750000	1410257.375000	696500.312500	1307715.750000	1031601.437500	364782.906250	NA
21	P40160	GLETAVESMR	TMT10plex N-term; Oxidation M9;	1336.685913	669.350037	2	-0.315706	1	0.268	NA	1	11879	Lara_210824_P1787_JS_VA_IP_TMT9_fr4.raw	32.231686	701814.312500	1.000000	7.565063	0	0	0.000000	0	339	348	0	0.0	0.0		704358.250000	686766.500000	283604.343750	1023932.250000	1016875.750000	465449.687500	936064.125000	549402.375000	349432.781250	NA
22	P40302	NNYDGDTVTFSPTGR	TMT10plex N-term;	1871.885254	936.948242	2	-1.790708	13	0.049	NA	1	14673	Lara_210824_P1787_JS_VA_IP_TMT9_fr1.raw	37.573971	486902.562500	1.000000	4.760034	0	0	0.000000	0	4	18	0	0.0	0.0		706539.375000	781968.937500	138931.062500	1036498.187500	895135.000000	143479.531250	902161.000000	565716.062500	164457.015625	NA
22	P40302	IDGNPDELIK	TMT10plex N-term; TMT10plex K10;	1570.897217	786.455322	2	-0.706603	53	0.000	NA	1	19995	Lara_210824_P1787_JS_VA_IP_TMT9_fr4.raw	48.698582	585413.000000	0.987331	16.088520	1	1	1.000000	1	182	191	0	0.0	0.0		819739.312500	1181899.250000	773195.062500	1497770.250000	1468140.000000	523538.843750	1392709.250000	937356.437500	338252.062500	NA
23	P38968	LAEFSR	TMT10plex N-term;	950.538818	476.276764	2	0.182002	7	0.132	NA	1	14484	Lara_210824_P1787_JS_VA_IP_TMT9_fr6.raw	37.772991	1427183.000000	0.763421	1.071583	0	0	0.000000	0	4	9	0	0.0	0.0		2218115.500000	5116763.500000	930484.000000	3433389.000000	4212372.500000	920384.125000	4444132.000000	2049024.500000	632144.875000	NA
23	P38968	LVQITPDGK	TMT10plex N-term; TMT10plex K9;	1427.875366	714.944702	2	-0.359975	36	0.001	NA	1	18904	Lara_210824_P1787_JS_VA_IP_TMT9_fr4.raw	46.423935	308905.625000	1.000000	4.999174	1	1	1.000000	1	392	400	0	0.0	0.0		542031.250000	1246545.250000	186562.515625	947939.375000	994210.625000	373029.343750	926007.750000	463077.093750	204919.375000	NA
24	P38616	GVLSVTSDK	TMT10plex N-term; TMT10plex K9;	1362.812500	682.411377	2	-3.109012	48	0.000	NA	1	16355	Lara_210824_P1787_JS_VA_IP_TMT9_fr3.raw	41.117649	6789089.000000	0.932186	5.963441	1	1	1.000000	1	177	185	0	0.0	0.0		2187149.750000	2695863.250000	753944.937500	5017144.000000	3597915.750000	472897.875000	3982849.500000	1623794.625000	385911.218750	NA
25	P15180	QIQELR	TMT10plex N-term;	1014.602478	508.308716	2	0.410998	28	0.004	NA	1	10762	Lara_210824_P1787_JS_VA_IP_TMT9_fr2.raw	29.989933	2479621.250000	0.722581	111.916161	1	1	1.000000	1	80	85	0	0.0	0.0		6197784.000000	7779175.500000	1105473.250000	8887682.000000	6629720.500000	5196286.500000	7686275.000000	3476579.750000	2558576.250000	419594.031250
25	P15180	KGETLPEEK	TMT10plex N-term; TMT10plex K1; TMT10plex K9;	1717.022949	573.348267	3	-0.021549	26	0.005	NA	1	11276	Lara_210824_P1787_JS_VA_IP_TMT9_fr6.raw	30.681236	4821942.000000	0.835729	3.060106	1	0	1.000000	0	115	123	0	0.0	0.0		3756166.500000	3555498.500000	678813.062500	3746103.250000	3388777.500000	467788.968750	4595754.500000	1423280.250000	314974.250000	NA
25	P15180	DHDLLK	TMT10plex N-term; TMT10plex K6;	1197.712280	400.244446	3	-0.668775	16	0.031	NA	1	12089	Lara_210824_P1787_JS_VA_IP_TMT9_fr4.raw	32.657654	798056.125000	0.581583	28.233051	0	0	0.000000	0	170	175	0	0.0	0.0		4095085.500000	3530310.750000	812124.500000	4038892.750000	3152823.500000	1140138.375000	5015943.000000	1761467.375000	515669.093750	NA
25	P15180	GDIVGVEGYVGR	TMT10plex N-term;	1448.782715	725.398987	2	0.530100	35	0.001	NA	1	18087	Lara_210824_P1787_JS_VA_IP_TMT9_fr4.raw	44.758499	593917.875000	0.389024	8.716769	1	0	1.000000	0	177	188	0	0.0	0.0		1308265.250000	1357806.000000	240318.406250	1774340.625000	1715850.000000	431265.750000	2411353.250000	989663.625000	330476.500000	119938.500000
25	P15180	SEIIR	TMT10plex N-term;	845.517334	423.765411	2	-1.258401	17	0.026	NA	1	9485	Lara_210824_P1787_JS_VA_IP_TMT9_fr2.raw	27.468710	2622495.500000	0.729739	6.484536	0	0	0.000000	0	251	255	0	0.0	0.0		5892980.000000	5453008.000000	581652.000000	5137970.500000	4833931.500000	815635.437500	6617298.500000	1267145.000000	726980.125000	179148.062500
25	P15180	QLVVGGLDR	TMT10plex N-term;	1184.708008	593.360229	2	-1.786938	54	0.000	NA	1	16593	Lara_210824_P1787_JS_VA_IP_TMT9_fr1.raw	41.484631	2585001.250000	0.836891	32.937466	1	1	1.000000	1	309	317	0	0.0	0.0		1547143.625000	1726558.625000	220093.093750	1558662.750000	2197418.500000	350104.125000	2145565.250000	686270.312500	262597.625000	NA
25	P15180	EITGSYIIK	TMT10plex N-term; TMT10plex K9;	1480.890625	741.451538	2	-1.439674	43	0.000	NA	1	19854	Lara_210824_P1787_JS_VA_IP_TMT9_fr3.raw	48.725819	524751.750000	0.568976	8.659272	1	1	1.000000	1	367	375	0	0.0	0.0		1745497.750000	1412885.750000	247023.718750	2126507.500000	1795995.375000	317158.156250	2170420.750000	618273.500000	395884.375000	NA
25	P15180	YHPDPADPAK	TMT10plex N-term; TMT10plex K10;	1567.840088	523.619690	3	-1.776329	28	0.004	NA	1	9605	Lara_210824_P1787_JS_VA_IP_TMT9_fr3.raw	27.598711	1305037.000000	0.470675	21.822670	1	0	1.000000	0	376	385	0	0.0	0.0		3947133.500000	5090540.500000	1866450.625000	4700163.500000	4483514.000000	4132424.000000	4684459.500000	2601670.500000	2577080.500000	262622.687500
25	P15180	ELELNFSR	TMT10plex N-term;	1235.671265	618.842590	2	-0.515509	7	0.132	NA	1	20129	Lara_210824_P1787_JS_VA_IP_TMT9_fr5.raw	48.446236	570670.125000	0.457652	5.407433	0	0	0.000000	0	386	393	0	0.0	0.0		941753.437500	1195651.500000	464150.687500	1131845.250000	870404.500000	186839.687500	1422706.875000	545282.125000	146382.578125	NA
25	P15180	INMIEELEK	TMT10plex N-term; TMT10plex K9;	1575.894775	526.307983	3	4.690034	1	0.268	NA	3	13882	Lara_210824_P1787_JS_VA_IP_TMT9_fr1.raw	36.013390	530937.062500	0.944899	2.584621	0	0	0.000000	0	398	406	0	0.0	0.0		891244.687500	1091865.250000	298808.875000	1361949.500000	1367235.125000	469160.437500	1260313.625000	452263.656250	261394.312500	110784.257812
25	P15180	INMIEELEK	TMT10plex N-term; Oxidation M3; TMT10plex K9;	1591.889648	796.952148	2	0.060306	16	0.031	NA	1	19984	Lara_210824_P1787_JS_VA_IP_TMT9_fr2.raw	49.291958	222555.953125	0.893914	3.783919	0	0	0.000000	0	398	406	0	0.0	0.0		510106.187500	561743.062500	88840.687500	571420.687500	413379.125000	259767.921875	756878.687500	233084.796875	85550.335938	NA
25	P15180	ILVDNK	TMT10plex K6;	929.574890	465.794159	2	-1.176882	1	0.268	NA	1	15894	Lara_210824_P1787_JS_VA_IP_TMT9_fr2.raw	40.349583	579590.125000	0.708883	6.716192	0	0	0.000000	0	430	435	0	0.0	0.0		563411.375000	1359911.500000	237310.265625	1118345.500000	1499942.125000	438955.656250	1086729.125000	398471.718750	108025.132812	NA
26	P53912	AVVIENGK	TMT10plex N-term; TMT10plex K8;	1286.796387	644.405823	2	0.561860	41	0.000	NA	1	13679	Lara_210824_P1787_JS_VA_IP_TMT9_fr2.raw	35.832153	218129.921875	0.843675	7.022501	1	1	1.000000	1	11	18	0	0.0	0.0		484582.218750	1260493.875000	201485.734375	1064632.375000	1138106.500000	236574.390625	1102606.000000	616508.000000	263076.250000	NA
26	P53912	NSGEK	TMT10plex N-term; TMT10plex K5;	991.570374	496.792358	2	-0.226913	12	0.059	NA	3	4083	Lara_210824_P1787_JS_VA_IP_TMT9_fr2.raw	15.799112	8524688.000000	0.714676	14.891829	0	0	0.000000	0	366	370	0	0.0	0.0		10086234.000000	19732228.000000	623626.375000	9376492.000000	23987142.000000	261534.156250	10256492.000000	4084238.750000	550255.687500	NA
27	P40422	EGFQIPTNLDAAAAGTSQAR	TMT10plex N-term;	2246.149414	1124.081543	2	-0.385103	26	0.005	NA	1	21797	Lara_210824_P1787_JS_VA_IP_TMT9_fr6.raw	52.534355	200334.125000	1.000000	5.692848	1	1	1.000000	1	4	23	0	0.0	0.0		333202.562500	126327.062500	NA	347824.156250	142112.625000	NA	140783.656250	NA	NA	NA
27	P40422	TATLK	TMT10plex N-term; TMT10plex K5;	990.647949	496.330048	2	-2.397421	11	0.070	NA	1	10366	Lara_210824_P1787_JS_VA_IP_TMT9_fr3.raw	29.089287	3904463.250000	0.777264	78.300835	0	0	0.000000	0	24	28	0	0.0	0.0		17698448.000000	10227679.000000	1002695.812500	19298466.000000	12373234.000000	2267290.750000	13135090.000000	4357199.500000	2375747.500000	13512.263672
27	P40422	LVQFEAR	TMT10plex N-term;	1090.633789	546.324646	2	0.885724	41	0.000	NA	1	17485	Lara_210824_P1787_JS_VA_IP_TMT9_fr2.raw	43.631454	3186657.500000	1.000000	34.781166	1	1	1.000000	1	64	70	0	0.0	0.0		5572490.500000	2449818.000000	227584.859375	6561359.000000	3394821.000000	176126.218750	3891868.000000	790800.687500	814419.000000	NA
27	P40422	LVQFEAR	TMT10plex N-term;	1090.633789	546.326416	2	4.131543	9	0.097	NA	3	14210	Lara_210824_P1787_JS_VA_IP_TMT9_fr2.raw	36.972958	397960.281250	0.694956	12.610361	1	0	1.000000	1	64	70	0	0.0	0.0		392152.125000	1418270.500000	642802.187500	866586.937500	737832.875000	548407.437500	401375.593750	520339.343750	301515.062500	NA
28	Q3E7B7	MESDAEILR	TMT10plex N-term; Oxidation M1;	1307.659424	654.837402	2	0.668370	26	0.005	NA	1	11992	Lara_210824_P1787_JS_VA_IP_TMT9_fr6.raw	32.082275	6533124.500000	0.911255	7.664597	1	1	1.000000	1	35	43	0	0.0	0.0		2446218.750000	3546927.750000	3355598.500000	3304066.750000	3854938.500000	2015430.125000	3246522.750000	3013582.250000	1826821.750000	35761.031250
28	Q3E7B7	MESDAEILR	TMT10plex N-term; Oxidation M1;	1307.659424	654.837402	2	0.668370	38	0.001	NA	1	12002	Lara_210824_P1787_JS_VA_IP_TMT9_fr6.raw	32.101631	6533124.500000	0.729959	10.645615	1	1	1.000000	1	35	43	0	0.0	0.0		2878545.500000	4245108.500000	2937571.750000	4058472.250000	4544035.000000	2142762.250000	4217303.500000	3421834.000000	2072873.375000	NA
28	Q3E7B7	MESDAEILR	TMT10plex N-term; Oxidation M1;	1307.659424	654.835999	2	-1.477449	31	0.002	NA	1	12136	Lara_210824_P1787_JS_VA_IP_TMT9_fr3.raw	32.633327	985395.812500	0.882564	16.282543	1	1	1.000000	1	35	43	0	0.0	0.0		1336023.125000	1793584.500000	499103.687500	2068539.125000	1790952.250000	508404.156250	1866584.125000	1162137.125000	568420.562500	NA
29	P16521	AAATAAMTK	TMT10plex N-term; Oxidation M7; TMT10plex K9;	1308.747681	655.380005	2	-1.710032	48	0.000	NA	1	7432	Lara_210824_P1787_JS_VA_IP_TMT9_fr3.raw	22.791935	2030174.500000	0.631708	22.250818	1	1	1.000000	1	188	196	0	0.0	0.0		1674731.875000	2189357.500000	552761.062500	2894433.250000	1941213.125000	422847.062500	2723916.000000	1237165.875000	306362.218750	NA
29	P16521	ATETVDNK	TMT10plex N-term; TMT10plex K8;	1334.744751	668.379211	2	-0.648813	40	0.000	NA	1	8328	Lara_210824_P1787_JS_VA_IP_TMT9_fr1.raw	24.415188	891274.812500	0.919745	6.193604	0	0	1.000000	0	197	204	0	0.0	0.0		1787603.875000	2651083.500000	340418.750000	2616131.750000	1945504.625000	440985.812500	2474241.500000	1364851.125000	356324.750000	NA
29	P16521	ATETVDNKDIER	TMT10plex N-term; TMT10plex K8;	1847.999390	617.005676	3	-2.291667	57	0.000	NA	1	9864	Lara_210824_P1787_JS_VA_IP_TMT9_fr1.raw	27.687674	2749292.500000	1.000000	2.889587	0	0	1.000000	0	197	208	0	0.0	0.0		2469914.250000	3192358.500000	451338.250000	4302528.000000	3894895.250000	346500.625000	3332619.750000	1798500.375000	154300.453125	79155.429688
29	P16521	ETGIK	TMT10plex N-term; TMT10plex K5;	1004.627197	503.320709	2	-0.314545	22	0.009	NA	1	9337	Lara_210824_P1787_JS_VA_IP_TMT9_fr5.raw	26.381689	6323155.500000	0.994567	26.318666	0	0	0.000000	0	259	263	0	0.0	0.0		15459585.000000	21273320.000000	2150742.250000	24456520.000000	17694654.000000	1600754.000000	21026200.000000	11500285.000000	885245.625000	0.000000
29	P16521	ETGIK	TMT10plex N-term; TMT10plex K5;	1004.627197	503.320160	2	-1.407487	15	0.037	NA	5	9962	Lara_210824_P1787_JS_VA_IP_TMT9_fr5.raw	27.611809	1793720.625000	0.829660	26.223326	0	0	0.000000	0	259	263	0	0.0	0.0		5887757.000000	9316754.000000	1527933.250000	8689092.000000	7809898.000000	1380573.375000	8996225.000000	5589924.000000	928543.000000	0.000000
29	P16521	SNFATIADPEAR	TMT10plex N-term;	1519.783325	760.898865	2	-0.106594	77	0.000	NA	1	16706	Lara_210824_P1787_JS_VA_IP_TMT9_fr4.raw	41.789288	4351058.000000	0.989930	26.229425	1	1	1.000000	1	296	307	0	0.0	0.0		1249411.750000	1849724.625000	145627.453125	2414577.750000	1628852.500000	183592.703125	2145454.750000	1128971.750000	121753.671875	NA
29	P16521	DILDEFR	TMT10plex N-term;	1135.607666	568.809937	2	-2.023586	20	0.015	NA	1	22534	Lara_210824_P1787_JS_VA_IP_TMT9_fr3.raw	54.666111	5056430.000000	1.000000	5.802048	0	0	0.000000	0	402	408	0	0.0	0.0		336849.906250	554909.312500	NA	739720.062500	822044.062500	167422.953125	819975.187500	373663.906250	NA	NA
29	P16521	GNFTEFVK	TMT10plex N-term; TMT10plex K8;	1398.791260	700.402710	2	-0.313127	29	0.004	NA	1	20556	Lara_210824_P1787_JS_VA_IP_TMT9_fr4.raw	49.886738	961050.500000	0.743026	15.303688	1	1	1.000000	0	623	630	0	0.0	0.0		3070889.000000	3736513.500000	548408.687500	4800328.000000	3381408.500000	271638.062500	4165938.250000	1664609.125000	468563.281250	NA
29	P16521	GNFTEFVK	TMT10plex N-term; TMT10plex K8;	1398.791260	700.401855	2	-1.535612	22	0.009	NA	1	20367	Lara_210824_P1787_JS_VA_IP_TMT9_fr3.raw	49.863308	1356739.500000	0.494012	8.625820	1	0	1.000000	0	623	630	0	0.0	0.0		1904155.250000	2522757.000000	544910.000000	3027398.000000	2936569.500000	563168.000000	3123135.250000	1740601.125000	660475.875000	NA
29	P16521	AYEELSNTDLEFK	TMT10plex N-term; TMT10plex K13;	2016.045654	1009.030090	2	-0.035713	79	0.000	NA	1	22072	Lara_210824_P1787_JS_VA_IP_TMT9_fr4.raw	53.438786	321510.125000	1.000000	6.363364	1	1	1.000000	0	637	649	0	0.0	0.0		959123.750000	1061921.000000	168021.953125	1572244.000000	872330.125000	158177.046875	1211828.875000	504484.750000	160980.312500	NA
29	P16521	IAVIGPNGAGK	TMT10plex N-term; TMT10plex K11;	1453.902222	727.958801	2	0.559185	61	0.000	NA	1	17578	Lara_210824_P1787_JS_VA_IP_TMT9_fr6.raw	43.954796	2154525.000000	0.979887	8.429690	0	0	1.000000	0	697	707	0	0.0	0.0		2010234.750000	2561634.750000	498418.562500	3385209.750000	2259514.250000	272605.062500	2546166.750000	1333123.250000	287275.468750	NA
29	P16521	FQTGEDR	TMT10plex N-term;	1080.540283	541.277527	2	0.202676	37	0.001	NA	1	8044	Lara_210824_P1787_JS_VA_IP_TMT9_fr2.raw	24.509560	1742583.000000	1.000000	8.581934	0	0	1.000000	0	760	766	0	0.0	0.0		1118440.750000	1542477.375000	174820.000000	2035029.000000	1661344.750000	165039.656250	1834618.875000	762740.062500	179146.000000	NA
29	P16521	FQTGEDRETMDR	TMT10plex N-term; Oxidation M10;	1728.793945	577.270264	3	-2.916484	11	0.070	NA	1	7489	Lara_210824_P1787_JS_VA_IP_TMT9_fr1.raw	22.537304	1187134.250000	0.845467	3.108152	0	0	0.000000	0	760	771	0	0.0	0.0		742202.000000	834139.187500	458739.750000	1404500.375000	1023595.437500	490331.312500	1510291.750000	649245.312500	374761.500000	NA
29	P16521	QINENDAEAMNK	TMT10plex N-term; Oxidation M10; TMT10plex K12;	1849.924561	925.967834	2	-1.845481	58	0.000	NA	1	9083	Lara_210824_P1787_JS_VA_IP_TMT9_fr1.raw	25.944607	1351455.250000	0.922679	16.106825	0	0	1.000000	0	775	786	0	0.0	0.0		769007.437500	1139985.375000	119098.781250	1478913.125000	867426.562500	104024.968750	1265523.000000	355011.031250	NA	NA
29	P16521	QINENDAEAMNK	TMT10plex N-term; Oxidation M10; TMT10plex K12;	1849.924561	925.969666	2	0.135141	41	0.000	NA	1	8914	Lara_210824_P1787_JS_VA_IP_TMT9_fr2.raw	26.279184	1216390.000000	1.000000	7.116386	0	0	1.000000	0	775	786	0	0.0	0.0		916482.937500	1042694.812500	156330.953125	1657534.000000	1001392.625000	274718.375000	1301104.125000	378604.875000	142341.875000	NA
29	P16521	GELVESHSK	TMT10plex N-term; TMT10plex K9;	1442.813477	481.944824	3	-0.577344	36	0.001	NA	1	8933	Lara_210824_P1787_JS_VA_IP_TMT9_fr4.raw	25.984602	12388006.000000	0.813701	35.386932	1	1	1.000000	1	843	851	0	0.0	0.0		3010730.000000	4692107.500000	784411.687500	5695706.000000	3781401.000000	589636.187500	5397188.500000	2088557.750000	369226.500000	NA
29	P16521	EALASGQFR	TMT10plex N-term;	1206.656006	604.335266	2	0.016575	48	0.000	NA	1	12820	Lara_210824_P1787_JS_VA_IP_TMT9_fr4.raw	34.095348	7490061.000000	0.835418	93.872177	0	0	1.000000	0	860	868	0	0.0	0.0		5020308.500000	7716686.000000	781591.500000	12468011.000000	6601979.000000	753021.187500	9363376.000000	3661023.500000	404388.343750	NA
29	P16521	GLSGGQK	TMT10plex N-term; TMT10plex K7;	1103.670410	552.842590	2	0.155844	34	0.001	NA	1	8045	Lara_210824_P1787_JS_VA_IP_TMT9_fr2.raw	24.511845	5115559.500000	1.000000	14.515100	0	0	1.000000	0	896	902	0	0.0	0.0		2375125.500000	2477526.500000	295814.406250	3935071.250000	2382555.750000	212771.187500	3902115.250000	1057132.000000	147086.687500	NA
29	P16521	DSLGALSK	TMT10plex N-term; TMT10plex K8;	1247.749023	624.881958	2	0.224404	40	0.000	NA	1	16032	Lara_210824_P1787_JS_VA_IP_TMT9_fr2.raw	40.618641	5865817.000000	0.661916	45.549576	0	0	1.000000	0	930	937	0	0.0	0.0		9385390.000000	13403103.000000	2733203.250000	17288878.000000	11158812.000000	1528405.250000	14477547.000000	8110214.000000	1556376.000000	120718.007812
29	P16521	EDEEDKFDAMGNK	TMT10plex N-term; TMT10plex K6; Oxidation M10; TMT10plex K13;	2230.103271	744.376221	3	1.632211	1	0.268	NA	1	12417	Lara_210824_P1787_JS_VA_IP_TMT9_fr2.raw	33.353092	275732.937500	1.000000	4.360130	0	0	0.000000	0	992	1004	0	0.0	0.0		1364775.500000	1385931.375000	231479.562500	2341590.250000	1511839.875000	336838.687500	1857570.375000	564404.500000	169849.312500	NA
29	P16521	LSSAELR	TMT10plex N-term;	1003.586487	502.801300	2	1.570368	37	0.001	NA	1	12730	Lara_210824_P1787_JS_VA_IP_TMT9_fr4.raw	33.916084	14501684.000000	0.917069	272.955841	0	0	1.000000	0	1014	1020	0	0.0	0.0		11962548.000000	12671271.000000	559245.375000	23403300.000000	13068501.000000	187493.234375	17782720.000000	5045574.000000	60425.152344	NA
30	Q12510	RLENIK	TMT10plex N-term; TMT10plex K6;	1229.786133	410.935059	3	-2.251611	8	0.113	NA	1	11117	Lara_210824_P1787_JS_VA_IP_TMT9_fr3.raw	30.555067	1971321.750000	0.748675	48.770859	0	0	0.000000	0	11	16	0	0.0	0.0		10394743.000000	8862281.000000	1523019.750000	18597728.000000	6932502.000000	1903591.250000	14309986.000000	2915312.500000	1757971.750000	321792.437500
30	Q12510	LENIK	TMT10plex N-term; TMT10plex K5;	1073.685059	537.848694	2	-2.027596	10	0.082	NA	2	15323	Lara_210824_P1787_JS_VA_IP_TMT9_fr3.raw	39.070644	1476965.750000	0.612092	20.790873	0	0	0.000000	0	12	16	0	0.0	0.0		4660047.000000	3508727.250000	159654.031250	8793139.000000	3051678.500000	145880.734375	6472340.500000	670536.750000	123778.320312	NA
30	Q12510	NNDLLK	TMT10plex N-term; TMT10plex K6;	1173.712280	587.863403	2	-0.035784	26	0.005	NA	1	13566	Lara_210824_P1787_JS_VA_IP_TMT9_fr6.raw	35.879189	8292131.500000	1.000000	6.241151	1	1	1.000000	1	18	23	0	0.0	0.0		11164004.000000	8397737.000000	0.000000	18556686.000000	6005692.000000	NA	13036494.000000	828255.500000	264860.250000	NA
30	Q12510	HEAGVLEK	TMT10plex N-term; TMT10plex K8;	1339.786499	670.900513	2	-0.041798	9	0.097	NA	1	10520	Lara_210824_P1787_JS_VA_IP_TMT9_fr4.raw	29.267382	865311.875000	0.402572	3.439859	0	0	0.000000	0	36	43	0	0.0	0.0		1796958.500000	1563698.125000	612473.125000	2913185.000000	1302119.125000	267886.718750	1776709.000000	563930.500000	423750.781250	NA
30	Q12510	SRAPAK	TMT10plex N-term; TMT10plex K6;	1086.691528	544.347839	2	-9.544567	8	0.113	NA	1	6943	Lara_210824_P1787_JS_VA_IP_TMT9_fr6.raw	21.456020	66943620.000000	0.709186	114.320465	0	0	0.000000	0	44	49	0	0.0	0.0		6073519.000000	3424206.250000	560798.437500	13865219.000000	2571326.750000	538697.750000	14122215.000000	1029984.937500	598688.187500	NA
30	Q12510	SASPTLPTR	TMT10plex N-term;	1157.660767	579.838196	2	0.966604	23	0.008	NA	1	9661	Lara_210824_P1787_JS_VA_IP_TMT9_fr2.raw	27.820944	1880397.750000	0.629590	29.324610	1	1	1.000000	0	62	70	0	0.0	0.0		1343892.125000	1129796.375000	196166.765625	2499043.750000	1276930.750000	178815.531250	2057645.625000	142554.906250	254886.375000	NA
30	Q12510	LRGESADDVK	TMT10plex N-term; TMT10plex K10;	1546.872070	774.445068	2	2.281378	1	0.268	NA	6	16150	Lara_210824_P1787_JS_VA_IP_TMT9_fr5.raw	40.394245	1049167.750000	0.975943	17.231489	1	0	1.000000	1	75	84	0	0.0	0.0		1232088.375000	3644818.750000	213617.468750	2508364.500000	5575769.500000	207652.859375	2452773.250000	727588.062500	252247.640625	NA
30	Q12510	LRGESADDVK	TMT10plex N-term; TMT10plex K10;	1546.872070	516.630859	3	-0.844284	26	0.005	NA	1	9752	Lara_210824_P1787_JS_VA_IP_TMT9_fr4.raw	27.750307	3687236.250000	0.858502	20.908422	1	1	1.000000	1	75	84	0	0.0	0.0		4263181.500000	3869548.250000	412694.437500	7942667.500000	3386352.500000	763225.687500	5159218.000000	944933.375000	358951.156250	NA
30	Q12510	GIPNVNDNQLLK	TMT10plex N-term; TMT10plex K12;	1782.040527	892.026245	2	-1.444412	14	0.042	NA	1	20101	Lara_210824_P1787_JS_VA_IP_TMT9_fr3.raw	49.299179	918922.875000	1.000000	6.867160	0	0	0.000000	0	85	96	0	0.0	0.0		520748.906250	279450.750000	NA	884470.250000	447554.906250	NA	494651.312500	220417.062500	NA	NA
30	Q12510	MGSPDGQDK	TMT10plex N-term; Oxidation M1; TMT10plex K9;	1407.707031	704.860901	2	0.188249	19	0.019	NA	1	5478	Lara_210824_P1787_JS_VA_IP_TMT9_fr4.raw	18.686977	742665.875000	0.918196	20.986557	0	0	0.000000	0	97	105	0	0.0	0.0		1401678.000000	796839.125000	283138.125000	2272801.000000	1168279.375000	124570.351562	1927150.375000	145344.562500	70489.992188	NA
30	Q12510	NFIDAIK	TMT10plex N-term; TMT10plex K7;	1277.774902	639.894714	2	-0.020348	6	0.150	NA	1	22061	Lara_210824_P1787_JS_VA_IP_TMT9_fr5.raw	52.729347	1249536.000000	0.907238	20.455956	0	0	0.000000	0	106	112	0	0.0	0.0		734795.437500	689644.312500	188165.218750	1299569.125000	2871226.750000	443472.250000	1357386.250000	132515.921875	2537187.250000	NA
30	Q12510	EKPVIGDVK	TMT10plex N-term; TMT10plex K2; TMT10plex K9;	1671.053955	558.024292	3	-1.730644	16	0.031	NA	1	15265	Lara_210824_P1787_JS_VA_IP_TMT9_fr3.raw	38.958195	791090.500000	0.852815	6.400373	0	0	0.000000	0	113	121	0	0.0	0.0		2526920.500000	1983594.750000	358147.687500	4420953.000000	2256387.500000	497870.312500	2928186.000000	408193.656250	486219.312500	NA
30	Q12510	PVIGDVK	TMT10plex K7;	955.590515	478.799225	2	-6.940211	4	0.188	NA	2	4794	Lara_210824_P1787_JS_VA_IP_TMT9_fr3.raw	17.169983	575469.562500	0.649133	25.722229	0	0	0.000000	0	115	121	0	0.0	0.0		924894.437500	2152913.500000	475373.781250	1840095.875000	1970697.375000	394864.875000	1491607.250000	1236655.875000	222643.156250	NA
30	Q12510	LSDLIK	TMT10plex N-term; TMT10plex K6;	1145.742554	573.878418	2	-0.221690	22	0.009	NA	2	21274	Lara_210824_P1787_JS_VA_IP_TMT9_fr5.raw	50.950165	272246.531250	0.818854	15.107282	1	1	1.000000	0	122	127	0	0.0	0.0		538063.125000	1135086.875000	NA	735338.187500	1726016.875000	63118.437500	580369.625000	283086.000000	NA	NA
30	Q12510	DEDESALLEK	TMT10plex N-term; TMT10plex K10;	1605.850342	803.932556	2	0.164399	1	0.268	NA	1	16913	Lara_210824_P1787_JS_VA_IP_TMT9_fr4.raw	42.200306	274930.593750	0.477579	3.977545	0	0	0.000000	0	128	137	0	0.0	0.0		910715.812500	678820.687500	76021.781250	1435941.375000	511410.312500	144377.406250	1070517.500000	367558.343750	NA	NA
30	Q12510	ITYER	TMT10plex N-term;	909.512268	455.761627	2	-3.904290	1	0.268	NA	1	9233	Lara_210824_P1787_JS_VA_IP_TMT9_fr3.raw	26.870558	1561821.250000	0.086229	4.877789	0	0	0.000000	0	183	187	0	0.0	0.0		6296404.000000	6532537.500000	8572780.000000	9781128.000000	10348530.000000	7751591.000000	9317736.000000	9743809.000000	6868653.000000	2161675.250000
30	Q12510	DEPLADSEEDRMEEPDITR	TMT10plex N-term; Oxidation M12;	2491.122314	831.380249	3	-1.356818	42	0.000	NA	1	12853	Lara_210824_P1787_JS_VA_IP_TMT9_fr5.raw	33.808781	1020741.687500	1.000000	2.674769	1	0	1.000000	0	218	236	0	0.0	0.0		1676408.625000	645381.250000	236891.828125	1882070.000000	688755.375000	186919.328125	1273457.625000	397380.218750	225890.218750	NA
30	Q12510	LFTKNVGR	TMT10plex N-term; TMT10plex K4;	1391.865479	696.935669	2	-6.234079	5	0.171	NA	1	16852	Lara_210824_P1787_JS_VA_IP_TMT9_fr5.raw	41.880814	2409489.750000	1.000000	3.215328	0	0	0.000000	0	239	246	0	0.0	0.0		655815.375000	799130.562500	1109733.250000	1455310.750000	869392.937500	632048.125000	1069860.500000	951401.000000	714858.125000	NA
30	Q12510	ILLTSYDGSIR	TMT10plex N-term;	1465.834351	733.923828	2	-0.829562	19	0.019	NA	1	22561	Lara_210824_P1787_JS_VA_IP_TMT9_fr6.raw	54.386993	1424657.875000	1.000000	12.863316	0	0	0.000000	0	257	267	0	0.0	0.0		508184.531250	391792.312500	125574.492188	1009375.812500	535769.312500	278559.437500	911480.875000	88975.703125	273528.937500	NA
30	Q12510	SEYNLR	TMT10plex N-term;	1009.539490	505.776245	2	-1.567051	25	0.005	NA	1	9319	Lara_210824_P1787_JS_VA_IP_TMT9_fr1.raw	26.410717	2597484.750000	0.656022	20.888256	1	1	1.000000	1	324	329	0	0.0	0.0		3541346.000000	2150411.250000	127511.757812	5690226.000000	2297946.000000	150127.765625	4690465.000000	511136.125000	302070.531250	NA
30	Q12510	IWDTR	TMT10plex N-term;	918.512634	460.262482	2	-2.386467	16	0.031	NA	1	15556	Lara_210824_P1787_JS_VA_IP_TMT9_fr1.raw	39.295837	4627648.000000	1.000000	27.878931	0	0	0.000000	0	360	364	0	0.0	0.0		9944364.000000	7740295.000000	0.000000	18425038.000000	7123330.000000	3121.815918	12517718.000000	1097757.125000	64681.527344	NA
30	Q12510	NWIAGGNSSGK	TMT10plex N-term; TMT10plex K11;	1547.846191	774.929077	2	-1.662956	53	0.000	NA	1	15253	Lara_210824_P1787_JS_VA_IP_TMT9_fr5.raw	38.630760	931774.000000	0.899661	15.953768	1	1	1.000000	0	497	507	0	0.0	0.0		2580341.750000	2261810.000000	167357.062500	4908202.000000	1957823.500000	121198.312500	3591603.500000	328190.343750	77146.414062	NA
31	Q12514	EGIEDFDDIYEK	TMT10plex N-term; TMT10plex K12;	1929.961304	965.985474	2	-2.550828	64	0.000	NA	1	22245	Lara_210824_P1787_JS_VA_IP_TMT9_fr1.raw	54.036411	411371.781250	0.903560	12.867866	1	1	1.000000	0	19	30	0	0.0	0.0		189134.093750	221726.843750	2137905.750000	159737.921875	54330.792969	1228701.500000	221931.781250	221373.781250	737943.500000	NA
31	Q12514	EKLESDLK	TMT10plex N-term; TMT10plex K2; TMT10plex K8;	1648.001587	550.340515	3	-1.106795	11	0.070	NA	1	14039	Lara_210824_P1787_JS_VA_IP_TMT9_fr6.raw	36.893650	1373408.500000	0.940585	2.452768	0	0	0.000000	0	43	50	0	0.0	0.0		897893.687500	1107394.500000	7109708.500000	1878522.750000	1659261.375000	3653407.000000	1689663.250000	1035375.062500	2391166.500000	NA
31	Q12514	LESDLKR	TMT10plex N-term; TMT10plex K6;	1317.802124	440.273376	3	-2.936708	17	0.026	NA	1	12386	Lara_210824_P1787_JS_VA_IP_TMT9_fr1.raw	32.817612	1774211.875000	0.939150	16.288790	0	0	0.000000	0	45	51	0	0.0	0.0		846898.812500	1032104.125000	12230758.000000	1298612.500000	1849272.875000	6613688.000000	1046159.937500	1120797.125000	3997221.250000	NA
31	Q12514	QSVLMTNR	TMT10plex N-term; Oxidation M5;	1192.643677	597.329712	2	0.989399	9	0.097	NA	1	8831	Lara_210824_P1787_JS_VA_IP_TMT9_fr6.raw	25.389193	2540578.750000	0.499545	48.797241	0	0	0.000000	0	76	83	0	0.0	0.0		1871269.375000	2470794.500000	7697014.500000	2147941.750000	2420127.000000	3781533.000000	2698314.000000	3403405.750000	3761286.250000	NA
31	Q12514	LIENGMER	TMT10plex N-term; Oxidation M6;	1205.627686	603.820190	2	-1.541106	28	0.004	NA	1	10338	Lara_210824_P1787_JS_VA_IP_TMT9_fr3.raw	29.034727	1473550.625000	0.682851	13.343276	1	1	1.000000	1	85	92	0	0.0	0.0		943687.187500	1546685.750000	4876915.500000	1359790.375000	1284125.125000	2138514.750000	1957946.375000	1247862.000000	1635146.250000	NA
31	Q12514	EALTNPDIIK	TMT10plex N-term; TMT10plex K10;	1570.933594	786.475037	2	1.237481	49	0.000	NA	1	19078	Lara_210824_P1787_JS_VA_IP_TMT9_fr6.raw	46.919197	436626.406250	0.509310	6.135657	1	1	1.000000	1	108	117	0	0.0	0.0		316444.656250	826473.875000	3000217.250000	678514.000000	431304.531250	1035751.937500	578632.875000	760431.375000	797757.250000	NA
31	Q12514	EGNNQTSLSSIR	TMT10plex N-term;	1533.794922	767.904053	2	-0.921896	73	0.000	NA	1	10549	Lara_210824_P1787_JS_VA_IP_TMT9_fr5.raw	28.775181	3809853.750000	0.943029	9.588765	1	1	1.000000	1	226	237	0	0.0	0.0		497358.125000	663145.437500	10953907.000000	932229.187500	382766.750000	5213009.500000	805543.625000	723477.687500	3542947.250000	NA
31	Q12514	EGNNQTSLSSIR	TMT10plex N-term;	1533.794922	767.905029	2	0.350764	68	0.000	NA	1	10391	Lara_210824_P1787_JS_VA_IP_TMT9_fr6.raw	28.459578	2533014.250000	0.732737	2.019735	1	0	1.000000	1	226	237	0	0.0	0.0		347161.687500	534350.125000	10069918.000000	530459.500000	243128.718750	4277664.500000	669640.750000	475127.156250	3425558.500000	NA
31	Q12514	DVSISDR	TMT10plex N-term;	1019.545044	510.778687	2	-2.164691	4	0.188	NA	1	5949	Lara_210824_P1787_JS_VA_IP_TMT9_fr3.raw	19.660252	3466237.250000	0.738620	4.997943	0	0	0.000000	0	254	260	0	0.0	0.0		1203473.500000	769855.562500	1447570.250000	1951044.625000	943585.000000	1175956.625000	2027626.000000	958772.125000	1636372.500000	NA
31	Q12514	DDSIK	TMT10plex N-term; TMT10plex K5;	1034.601318	518.307190	2	-1.484630	15	0.037	NA	1	9337	Lara_210824_P1787_JS_VA_IP_TMT9_fr1.raw	26.445890	804711.000000	0.917651	18.459644	0	0	0.000000	0	294	298	0	0.0	0.0		721512.812500	1027868.875000	10163135.000000	1126850.500000	1760762.125000	5525653.500000	936853.062500	816766.250000	3512632.250000	NA
31	Q12514	YWLDSK	TMT10plex N-term; TMT10plex K6;	1268.717041	635.366760	2	1.507034	14	0.042	NA	1	19934	Lara_210824_P1787_JS_VA_IP_TMT9_fr6.raw	48.658028	1289882.375000	0.807326	29.044622	0	0	0.000000	0	361	366	0	0.0	0.0		465710.875000	1122838.250000	9378239.000000	678907.812500	867796.500000	5775297.000000	756071.437500	598674.062500	2779232.500000	NA
31	Q12514	SEEESWR	TMT10plex N-term;	1150.545776	576.279541	2	-1.043852	13	0.049	NA	1	8874	Lara_210824_P1787_JS_VA_IP_TMT9_fr1.raw	25.529547	842813.125000	0.810673	22.795832	0	0	0.000000	0	527	533	0	0.0	0.0		463429.562500	669439.062500	2359993.750000	935970.250000	516392.718750	1916388.750000	726267.062500	556762.375000	1069402.125000	NA
32	P39704	TLNYLR	TMT10plex N-term;	1007.596619	504.805939	2	0.671896	23	0.008	NA	1	15189	Lara_210824_P1787_JS_VA_IP_TMT9_fr2.raw	38.942322	776312.250000	0.546089	10.385203	1	1	1.000000	1	159	164	0	0.0	0.0		861167.937500	827641.250000	227976.421875	1464245.625000	871556.187500	238999.359375	1246389.625000	499194.062500	166466.937500	NA
33	Q08179	MLNFASR	TMT10plex N-term;	1066.579590	534.292114	2	-9.323261	2	0.233	NA	1	3851	Lara_210824_P1787_JS_VA_IP_TMT9_fr1.raw	14.690170	9532368.000000	0.803747	4.111254	0	0	0.000000	0	1	7	0	0.0	0.0		5628272.500000	2381777.250000	NA	6999158.500000	2272049.750000	NA	6780941.500000	149324.500000	NA	NA
33	Q08179	LNFASR	TMT10plex N-term;	935.539124	468.776489	2	-0.762127	11	0.070	NA	2	14451	Lara_210824_P1787_JS_VA_IP_TMT9_fr4.raw	37.298870	7450825.000000	0.852280	64.842041	0	0	0.000000	0	2	7	0	0.0	0.0		4113609.000000	5456173.000000	9244844.000000	4216231.000000	5340857.000000	5668211.500000	4747675.500000	6423003.000000	5698698.000000	NA
33	Q08179	FAQGYELSR	TMT10plex N-term;	1298.682129	650.348755	2	0.602919	28	0.004	NA	1	15498	Lara_210824_P1787_JS_VA_IP_TMT9_fr6.raw	39.871098	665095.937500	0.528850	6.122163	1	1	1.000000	1	115	123	0	0.0	0.0		2393969.000000	4883459.500000	495608.718750	3282028.250000	4461309.500000	655240.375000	3411146.500000	1786400.375000	525701.500000	NA
33	Q08179	LIEIR	TMT10plex N-term;	871.569336	436.792145	2	0.426816	9	0.097	NA	4	19335	Lara_210824_P1787_JS_VA_IP_TMT9_fr2.raw	47.827847	267487.812500	0.890594	13.160847	0	0	0.000000	0	183	187	0	0.0	0.0		448207.875000	543888.625000	946255.187500	526333.187500	547103.812500	436273.093750	325074.312500	1612124.000000	431970.343750	NA
33	Q08179	LYSAK	TMT10plex N-term; TMT10plex K5;	1038.647949	520.331421	2	0.372600	16	0.031	NA	1	12514	Lara_210824_P1787_JS_VA_IP_TMT9_fr6.raw	33.184402	13389101.000000	0.915869	74.111893	0	0	0.000000	0	225	229	0	0.0	0.0		30543860.000000	18020798.000000	0.000000	55719936.000000	20028366.000000	170698.953125	37519988.000000	2244639.500000	54387.000000	NA
33	Q08179	LYSAK	TMT10plex N-term; TMT10plex K5;	1038.647949	520.331787	2	1.077362	1	0.268	NA	1	12624	Lara_210824_P1787_JS_VA_IP_TMT9_fr5.raw	33.340504	519861.343750	0.703656	8.224579	0	0	0.000000	0	225	229	0	0.0	0.0		1759280.875000	2272223.500000	2638254.500000	2613731.750000	1972052.000000	2603760.750000	3371012.750000	2889041.500000	3609604.250000	NA
33	Q08179	PFGNDNMLR	Oxidation M7;	1078.486572	540.253845	2	6.088161	5	0.171	NA	1	10261	Lara_210824_P1787_JS_VA_IP_TMT9_fr3.raw	28.884024	689838.125000	0.000000	0.000000	0	0	0.000000	0	273	281	0	NA	NA	NA	NA	NA	NA	NA	NA	NA	NA	NA	NA	NA
33	Q08179	LDVSESK	TMT10plex N-term; TMT10plex K7;	1234.717407	618.366272	2	0.436537	39	0.000	NA	1	13724	Lara_210824_P1787_JS_VA_IP_TMT9_fr5.raw	35.618355	498068.687500	0.656320	13.072615	1	1	1.000000	1	412	418	0	0.0	0.0		2605879.250000	5358717.000000	1726950.250000	4747153.000000	4126705.000000	1354124.625000	4075067.500000	1926899.500000	880137.187500	68693.335938
33	Q08179	EQEELIK	TMT10plex K7;	1116.622925	559.320984	2	4.035382	2	0.233	NA	1	6154	Lara_210824_P1787_JS_VA_IP_TMT9_fr1.raw	19.758720	286933.375000	0.000000	0.000000	0	0	0.000000	0	520	526	0	0.0	0.0		459010.125000	327978.718750	131295.500000	1199049.250000	731013.125000	220627.937500	1034368.562500	115917.695312	NA	NA
34	Q00764	TYTFK	TMT10plex N-term; TMT10plex K5;	1116.658447	559.336060	2	-0.828364	3	0.211	NA	1	15385	Lara_210824_P1787_JS_VA_IP_TMT9_fr5.raw	38.890125	988378.562500	0.648119	29.468681	0	0	0.000000	0	57	61	0	0.0	0.0		2126733.500000	2142127.250000	767491.187500	3035299.250000	2039682.750000	458781.687500	3075717.250000	1339382.375000	534193.750000	157580.234375
34	Q00764	DLLEK	TMT10plex N-term; TMT10plex K5;	1074.669067	538.339783	2	-3.743478	9	0.097	NA	4	16100	Lara_210824_P1787_JS_VA_IP_TMT9_fr6.raw	41.050121	847688.125000	0.641717	23.564245	1	0	1.000000	0	81	85	0	0.0	0.0		857649.875000	879421.875000	696622.687500	1532079.000000	1465817.750000	948972.437500	1190040.750000	11067869.000000	415296.718750	0.000000
34	Q00764	DLLEK	TMT10plex N-term; TMT10plex K5;	1074.669067	538.342224	2	0.799316	25	0.005	NA	4	16690	Lara_210824_P1787_JS_VA_IP_TMT9_fr6.raw	42.218643	2921436.750000	0.921554	27.624510	1	0	1.000000	0	81	85	0	0.0	0.0		5327267.000000	8825290.000000	1773496.750000	7549763.500000	7083281.000000	1206823.875000	7895799.500000	4511978.500000	610930.500000	28584.714844
34	Q00764	QLQNVK	TMT10plex N-term; TMT10plex K6;	1186.743896	594.379761	2	0.866236	26	0.005	NA	1	10929	Lara_210824_P1787_JS_VA_IP_TMT9_fr2.raw	30.316811	1705816.500000	1.000000	5.012667	1	1	1.000000	1	174	179	0	0.0	0.0		3498601.000000	5467413.000000	1273141.250000	4439439.000000	4678172.000000	710069.437500	5534392.000000	2545948.250000	588834.000000	145661.984375
34	Q00764	ILPVR	TMT10plex N-term;	825.563904	413.789032	2	-0.474827	16	0.031	NA	2	16930	Lara_210824_P1787_JS_VA_IP_TMT9_fr4.raw	42.233757	1832955.250000	0.681906	34.716766	0	0	0.000000	0	196	200	0	0.0	0.0		1823632.875000	2700201.750000	377771.437500	2360816.000000	1949936.500000	422497.875000	2808031.750000	1101693.375000	480558.656250	NA
34	Q00764	KESVQK	TMT10plex N-term; TMT10plex K1; TMT10plex K6;	1404.890869	469.303925	3	-0.666956	3	0.211	NA	3	6848	Lara_210824_P1787_JS_VA_IP_TMT9_fr5.raw	21.416231	665604.125000	0.859924	17.896255	0	0	0.000000	0	268	273	0	0.0	0.0		494146.125000	2649920.000000	522862.281250	4754781.000000	985438.562500	3488702.500000	878081.875000	3307779.000000	170628.171875	66991.140625
34	Q00764	IQQLK	TMT10plex N-term; TMT10plex K5;	1086.716675	544.365601	2	-0.009202	14	0.042	NA	1	14739	Lara_210824_P1787_JS_VA_IP_TMT9_fr5.raw	37.608425	2445810.750000	0.879078	23.641727	0	0	0.000000	0	275	279	0	0.0	0.0		4123069.500000	6576845.000000	1615355.125000	5602457.500000	6003041.500000	2065413.125000	6956669.500000	5596991.500000	1695928.000000	151804.718750
34	Q00764	IIVGVDR	TMT10plex N-term;	999.627991	500.821564	2	0.601224	45	0.000	NA	1	16376	Lara_210824_P1787_JS_VA_IP_TMT9_fr2.raw	41.341843	1629872.000000	0.892508	15.775335	1	1	1.000000	1	287	293	0	0.0	0.0		634695.625000	1020532.750000	207337.703125	971707.187500	860588.125000	240032.609375	1057370.000000	477718.125000	97725.726562	NA
34	Q00764	GVPQK	TMT10plex N-term; TMT10plex K5;	985.632629	493.824463	2	1.785655	6	0.150	NA	1	8559	Lara_210824_P1787_JS_VA_IP_TMT9_fr2.raw	25.558432	453745.437500	0.483417	5.947190	0	0	0.000000	0	299	303	0	0.0	0.0		1144218.875000	2094999.875000	644159.375000	1817424.375000	1793930.500000	594254.125000	2247307.500000	1377436.125000	365323.468750	NA
34	Q00764	GVPQK	TMT10plex N-term; TMT10plex K5;	985.632629	493.823090	2	-1.000373	3	0.211	NA	1	8755	Lara_210824_P1787_JS_VA_IP_TMT9_fr1.raw	25.291599	396323.218750	0.573393	12.372188	0	0	0.000000	0	299	303	0	0.0	0.0		1179455.875000	1952029.875000	508681.562500	1659049.625000	1492023.500000	497574.000000	2354541.250000	1021447.187500	389107.218750	NA
34	Q00764	GDVEEYQYLR	TMT10plex N-term;	1499.745850	750.880127	2	-0.128688	25	0.005	NA	1	15649	Lara_210824_P1787_JS_VA_IP_TMT9_fr6.raw	40.166428	4092635.500000	1.000000	4.372383	1	1	1.000000	1	332	341	0	0.0	0.0		1726018.625000	2938960.000000	815219.937500	2793914.250000	2464345.250000	904297.687500	3735193.750000	1368072.500000	582785.437500	104911.156250
34	Q00764	GDVEEYQYLR	TMT10plex N-term;	1499.745850	750.880127	2	-0.128688	37	0.001	NA	1	15656	Lara_210824_P1787_JS_VA_IP_TMT9_fr6.raw	40.181019	4092635.500000	1.000000	0.231544	1	0	1.000000	1	332	341	0	0.0	0.0		1848932.875000	3111567.000000	828776.687500	3456015.000000	3205493.750000	1124470.625000	4485217.000000	1596858.875000	679567.687500	93168.710938
34	Q00764	SVVNELVGR	TMT10plex N-term;	1200.702881	601.359436	2	1.160154	16	0.031	NA	1	16483	Lara_210824_P1787_JS_VA_IP_TMT9_fr6.raw	41.814594	820006.437500	0.475519	2.022984	0	0	0.000000	0	342	350	0	0.0	0.0		720580.937500	1572672.750000	505146.937500	1461957.250000	1876289.875000	324349.250000	1547439.500000	659972.750000	223117.250000	NA
35	P53261	GEVSSAK	TMT10plex N-term; TMT10plex K7;	1134.665039	568.339722	2	-0.116334	7	0.132	NA	1	6927	Lara_210824_P1787_JS_VA_IP_TMT9_fr4.raw	21.970388	296162.468750	0.926380	18.123014	0	0	0.000000	0	97	103	0	0.0	0.0		922338.750000	1684652.250000	212663.531250	987610.875000	2030969.750000	251834.890625	1362135.500000	340640.250000	124709.281250	NA
35	P53261	GEVSSAK	TMT10plex N-term; TMT10plex K7;	1134.665039	568.337830	2	-3.451239	8	0.113	NA	1	6985	Lara_210824_P1787_JS_VA_IP_TMT9_fr3.raw	21.906546	918558.625000	1.000000	3.272775	0	0	0.000000	0	97	103	0	0.0	0.0		819664.312500	1680233.250000	192105.859375	1978113.000000	1684043.875000	244027.000000	1267068.375000	420895.500000	254827.000000	NA
35	P53261	IINDAQK	TMT10plex N-term; TMT10plex K7;	1258.765015	630.390076	2	0.428992	36	0.001	NA	1	13402	Lara_210824_P1787_JS_VA_IP_TMT9_fr2.raw	35.292458	16252022.000000	0.872592	25.785809	1	1	1.000000	1	155	161	0	0.0	0.0		2018570.750000	4489955.000000	725381.125000	3230098.750000	4104624.250000	613848.187500	3307487.750000	780110.437500	510983.406250	192817.109375
35	P53261	QEDSLLK	TMT10plex N-term; TMT10plex K7;	1289.759644	645.886353	2	-1.155254	26	0.005	NA	1	15238	Lara_210824_P1787_JS_VA_IP_TMT9_fr3.raw	38.905182	1802399.000000	0.571090	20.264278	1	1	1.000000	1	268	274	0	0.0	0.0		2084777.875000	4813456.000000	379483.906250	3827382.000000	5293569.000000	244599.515625	3082605.250000	942956.000000	177111.343750	NA
35	P53261	VTHQIVDRPVLK	TMT10plex K12;	1632.987793	545.338623	3	3.807744	3	0.211	NA	2	13434	Lara_210824_P1787_JS_VA_IP_TMT9_fr3.raw	35.177292	3398431.750000	0.802289	3.813972	0	0	0.000000	0	407	418	0	0.0	0.0		1880951.750000	3264632.500000	1124158.750000	2906073.500000	3436306.500000	905801.437500	2889177.750000	1684189.500000	572194.375000	NA
35	P53261	GELVPANK	TMT10plex N-term; TMT10plex K8;	1284.780762	643.396118	2	-2.359936	22	0.009	NA	1	13647	Lara_210824_P1787_JS_VA_IP_TMT9_fr1.raw	35.523438	910543.000000	1.000000	7.273576	1	1	1.000000	1	439	446	0	0.0	0.0		1056562.875000	2093233.875000	188046.734375	1542168.625000	2111452.500000	210544.500000	1661479.000000	494542.687500	210323.875000	NA
35	P53261	ELELEAQGIK	TMT10plex N-term; TMT10plex K10;	1586.928467	794.471069	2	-0.564613	52	0.000	NA	1	19733	Lara_210824_P1787_JS_VA_IP_TMT9_fr4.raw	48.144566	657054.687500	1.000000	12.287923	1	1	1.000000	0	515	524	0	0.0	0.0		689196.812500	1592621.250000	184171.078125	1250871.875000	1702888.375000	245802.968750	1260491.750000	420765.375000	150617.109375	NA
35	P53261	YSETSEADKDVNK	TMT10plex N-term; TMT10plex K9; TMT10plex K13;	2172.151855	725.057861	3	-0.046037	40	0.000	NA	1	10722	Lara_210824_P1787_JS_VA_IP_TMT9_fr4.raw	29.663525	918363.812500	0.970180	18.363808	1	1	1.000000	0	525	537	0	0.0	0.0		3414761.500000	7151186.000000	1060991.000000	4493829.500000	7762080.000000	731415.937500	4527643.500000	1645873.375000	563589.187500	NA
35	P53261	YSETSEADKDVNK	TMT10plex N-term; TMT10plex K9; TMT10plex K13;	2172.151855	725.056335	3	-2.153625	38	0.001	NA	1	10614	Lara_210824_P1787_JS_VA_IP_TMT9_fr3.raw	29.573513	729229.250000	1.000000	9.553961	1	1	1.000000	0	525	537	0	0.0	0.0		2046838.250000	5026227.000000	245079.750000	3426415.750000	4417761.000000	336611.187500	2710968.250000	912614.750000	213777.609375	NA
36	P08524	TVEQLGQEEYEK	TMT10plex N-term; TMT10plex K12;	1910.003784	956.005859	2	-3.496852	76	0.000	NA	1	15613	Lara_210824_P1787_JS_VA_IP_TMT9_fr2.raw	39.786007	938083.375000	0.828605	9.912373	1	1	1.000000	1	70	81	0	0.0	0.0		837489.500000	1337478.125000	198471.375000	902993.625000	919564.500000	144674.812500	1230552.000000	525094.687500	NA	NA
36	P08524	ALELASAEQR	TMT10plex N-term;	1315.729858	658.871521	2	-1.016926	4	0.188	NA	1	12789	Lara_210824_P1787_JS_VA_IP_TMT9_fr1.raw	33.607716	104028936.000000	0.611062	27.520205	1	0	1.000000	1	271	280	0	0.0	0.0		1098812.500000	1167468.250000	1916385.750000	1471540.000000	1159267.500000	1126284.375000	1393776.125000	1121139.375000	971588.687500	NA
36	P08524	ALELASAEQR	TMT10plex N-term;	1315.729858	658.871216	2	-1.480547	38	0.001	NA	1	14733	Lara_210824_P1787_JS_VA_IP_TMT9_fr3.raw	37.910622	1399813.375000	0.716300	10.575077	1	1	1.000000	1	271	280	0	0.0	0.0		1235910.500000	1018226.937500	379790.843750	1794341.250000	1209329.125000	381490.031250	2366280.750000	967070.125000	361939.625000	NA
37	P34706	CIRDVVREELK	Carbamidomethyl C1; TMT10plex K11;	1644.918457	823.463013	2	-4.208111	0	0.286	NA	1	15503	Lara_210824_P1787_JS_VA_IP_TMT9_fr3.raw	39.423744	276520.156250	1.000000	4.384107	0	0	0.000000	0	173	183	0	0.0	0.0		206047.500000	301085.812500	381674.500000	281653.812500	591035.812500	313224.187500	308374.625000	208819.859375	396298.531250	NA
37	P34706	DDKQEMEMLAK	TMT10plex K3; TMT10plex K11;	1794.926147	898.476379	2	6.735096	4	0.188	NA	1	15778	Lara_210824_P1787_JS_VA_IP_TMT9_fr3.raw	39.986511	399072.125000	0.925242	9.192307	0	0	0.000000	0	611	621	0	0.0	0.0		911472.625000	1006018.312500	144054.218750	1666905.125000	1041046.500000	122522.171875	1142568.000000	NA	NA	NA
37	P34706	TELWEKMK	TMT10plex K6; Oxidation M7; TMT10plex K8;	1537.857910	769.941223	2	6.452482	1	0.268	NA	1	14685	Lara_210824_P1787_JS_VA_IP_TMT9_fr3.raw	37.816963	193842.375000	1.000000	0.398799	0	0	0.000000	0	853	860	0	0.0	0.0		248754.359375	671323.500000	237043.578125	612012.937500	1158944.375000	183404.171875	701823.812500	432828.875000	161635.875000	NA
37	P34706	SGKTTRGR	TMT10plex K3;	1090.640991	546.324280	2	-6.402657	3	0.211	NA	1	15866	Lara_210824_P1787_JS_VA_IP_TMT9_fr5.raw	39.835602	755984.187500	0.820214	19.899357	0	0	0.000000	0	1323	1330	0	0.0	0.0		507905.375000	576324.312500	520445.531250	755762.812500	1252629.000000	851567.250000	1006350.625000	411649.875000	659714.812500	138265.859375
37	P34706	ILFSDR	TMT10plex N-term;	978.570129	490.291901	2	-0.882921	36	0.001	NA	1	19080	Lara_210824_P1787_JS_VA_IP_TMT9_fr4.raw	46.794964	1686009.000000	1.000000	5.943439	1	1	1.000000	1	1840	1845	0	0.0	0.0		1197882.875000	2595481.000000	233129.328125	2090410.500000	2633750.500000	158928.750000	1904317.875000	1378404.625000	264190.625000	NA
37	P34706	GFDDDFIK	TMT10plex K8;	1184.591675	395.872986	3	4.617625	0	0.286	NA	2	15491	Lara_210824_P1787_JS_VA_IP_TMT9_fr5.raw	39.098003	997713.687500	0.813570	45.283401	0	0	0.000000	0	1864	1871	0	0.0	0.0		1742608.125000	1477651.000000	3575952.000000	3591077.750000	2901266.000000	2302993.250000	2859805.000000	1824333.750000	2566118.750000	NA
37	P34706	DFFIEYLK	TMT10plex K8;	1302.706299	652.356140	2	-6.555583	0	0.286	NA	1	20294	Lara_210824_P1787_JS_VA_IP_TMT9_fr5.raw	48.795490	265361.812500	0.786876	5.308904	0	0	0.000000	0	2019	2026	0	0.0	0.0		831174.187500	709445.687500	717699.500000	1098984.625000	827947.750000	549537.562500	815098.312500	568794.250000	779901.187500	NA
37	P34706	LMEAMIEK	TMT10plex N-term; TMT10plex K8;	1421.802734	711.905273	2	-4.751714	4	0.188	NA	1	18736	Lara_210824_P1787_JS_VA_IP_TMT9_fr3.raw	46.346420	877062.437500	0.107573	0.324360	0	0	0.000000	0	2046	2053	0	0.0	0.0		1292034.000000	1909882.875000	267638.125000	3016688.250000	1752468.125000	300082.843750	2130443.250000	442348.093750	214582.125000	NA
38	P43535	ASIGSQVR	TMT10plex N-term;	1045.608276	523.810791	2	-1.206953	11	0.070	NA	1	8582	Lara_210824_P1787_JS_VA_IP_TMT9_fr3.raw	25.085068	3408277.750000	0.898200	23.745226	0	0	0.000000	0	2	9	0	0.0	0.0		10489226.000000	2219095.500000	3502715.750000	2095041.500000	2196565.750000	2888912.750000	3184599.250000	4518151.500000	1850428.875000	NA
38	P43535	METRVDLK	Oxidation M1; TMT10plex K8;	1235.674683	618.842163	2	-3.947641	4	0.188	NA	2	15579	Lara_210824_P1787_JS_VA_IP_TMT9_fr1.raw	39.342472	2594150.750000	1.000000	5.549057	0	0	0.000000	0	133	140	0	0.0	0.0		943028.312500	905970.375000	1173342.000000	598356.250000	984108.187500	802253.437500	484062.406250	2783500.500000	1564072.500000	NA
38	P43535	ALSRRELNVPK	TMT10plex K11;	1510.914673	756.457214	2	-9.753033	4	0.188	NA	1	21573	Lara_210824_P1787_JS_VA_IP_TMT9_fr5.raw	51.597309	3424551.750000	1.000000	11.782667	0	0	0.000000	0	244	254	0	0.0	0.0		1179035.625000	832880.687500	188329.046875	1451714.625000	1057589.750000	272074.781250	1381532.250000	426475.937500	212852.968750	NA
38	P43535	ALSRRELNVPK	TMT10plex K11;	1510.914673	756.457642	2	-9.186488	3	0.211	NA	1	21415	Lara_210824_P1787_JS_VA_IP_TMT9_fr4.raw	51.865395	571453.125000	0.782538	16.910078	0	0	0.000000	0	244	254	0	0.0	0.0		1631007.750000	1624074.125000	81417.546875	2862212.250000	1612690.125000	525264.187500	2194843.000000	654225.187500	283074.875000	NA
38	P43535	ELNVPK	TMT10plex N-term; TMT10plex K6;	1156.722168	579.367004	2	-2.317756	15	0.037	NA	1	15110	Lara_210824_P1787_JS_VA_IP_TMT9_fr1.raw	38.424362	539915.687500	1.000000	6.890094	0	0	0.000000	0	249	254	0	0.0	0.0		1254779.250000	1928138.500000	607915.312500	2147041.000000	1510607.750000	484273.500000	1541038.000000	1096241.750000	406319.000000	NA
38	P43535	QEFEEDSLEVK	TMT10plex N-term; TMT10plex K11;	1809.940186	905.975403	2	-2.172447	65	0.000	NA	1	18330	Lara_210824_P1787_JS_VA_IP_TMT9_fr5.raw	44.790607	424774.218750	1.000000	3.458102	1	0	1.000000	1	305	315	0	0.0	0.0		624783.437500	939591.500000	206183.468750	1218354.500000	1074944.500000	166887.218750	927416.812500	372670.218750	83888.289062	NA
38	P43535	LVDMESDK	Oxidation M4; TMT10plex K8;	1180.584839	591.301270	2	2.667322	4	0.188	NA	4	7175	Lara_210824_P1787_JS_VA_IP_TMT9_fr2.raw	22.620304	5681993.000000	0.884676	21.730719	0	0	0.000000	0	335	342	0	0.0	0.0		1209462.375000	1611426.625000	3646552.750000	1643814.375000	1841881.125000	1387405.125000	1471440.125000	1681809.125000	2278283.750000	NA
38	P43535	LSLAR	TMT10plex N-term;	787.511841	394.763153	2	-0.129522	19	0.019	NA	2	13305	Lara_210824_P1787_JS_VA_IP_TMT9_fr2.raw	35.097214	2297946.000000	0.926941	6.624375	0	0	0.000000	0	376	380	0	0.0	0.0		2644566.500000	4389100.000000	963009.500000	4353338.500000	3316072.000000	1157046.625000	4036956.500000	2559381.250000	2857296.750000	NA
38	P43535	YNAAK	TMT10plex N-term; TMT10plex K5;	1023.611877	512.812256	2	-1.843472	5	0.171	NA	6	11215	Lara_210824_P1787_JS_VA_IP_TMT9_fr4.raw	30.629408	8770358.000000	0.777971	60.370281	0	0	0.000000	0	487	491	0	0.0	0.0		13418221.000000	19898412.000000	27399930.000000	14372967.000000	14627927.000000	15888667.000000	13573246.000000	26311556.000000	17103660.000000	705014.375000
38	P43535	IMMEQLR	TMT10plex N-term;	1148.624878	575.318298	2	-2.440309	2	0.233	NA	3	11488	Lara_210824_P1787_JS_VA_IP_TMT9_fr2.raw	31.468472	411437.843750	0.613457	9.491139	0	0	0.000000	0	577	583	0	0.0	0.0		712175.625000	989184.500000	946611.312500	1080837.875000	1397453.875000	981894.687500	1168908.000000	833823.000000	753637.562500	NA
38	P43535	GFVSR	TMT10plex N-term;	793.464905	397.739990	2	0.621326	3	0.211	NA	2	8999	Lara_210824_P1787_JS_VA_IP_TMT9_fr6.raw	25.717777	432122.187500	0.244946	1.745538	0	0	0.000000	0	587	591	0	0.0	0.0		859004.312500	1300607.625000	577560.000000	1540263.625000	1409193.750000	731380.812500	1563834.250000	774674.500000	349915.000000	NA
39	Q99216	NSWTK	TMT10plex K5;	863.470398	432.742004	2	-1.090947	5	0.171	NA	4	7344	Lara_210824_P1787_JS_VA_IP_TMT9_fr2.raw	22.990940	16390415.000000	1.000000	7.245365	0	0	0.000000	0	111	115	0	0.0	0.0		11322854.000000	18628154.000000	0.000000	11144855.000000	17892150.000000	214492.359375	13006611.000000	2459878.750000	114010.742188	NA
39	Q99216	NSWTK	TMT10plex N-term; TMT10plex K5;	1092.633301	547.322815	2	-2.061991	7	0.132	NA	1	9153	Lara_210824_P1787_JS_VA_IP_TMT9_fr3.raw	26.694733	5588617.000000	1.000000	3.914409	0	0	0.000000	0	111	115	0	0.0	0.0		2402232.250000	6975309.500000	327636.531250	3200739.500000	8542758.000000	396711.281250	3263117.500000	986875.125000	571488.375000	NA
39	Q99216	NSWTK	TMT10plex N-term; TMT10plex K5;	1092.633301	547.323059	2	-1.615364	6	0.150	NA	1	9398	Lara_210824_P1787_JS_VA_IP_TMT9_fr4.raw	26.948725	8081259.500000	1.000000	10.775796	0	0	0.000000	0	111	115	0	0.0	0.0		5220584.000000	14591942.000000	643538.812500	5410683.000000	16391230.000000	492144.843750	7237301.000000	1575444.625000	530843.750000	NA
39	Q99216	FTTDPGALQK	TMT10plex N-term; TMT10plex K10;	1534.876099	768.443054	2	-2.959848	7	0.132	NA	1	17442	Lara_210824_P1787_JS_VA_IP_TMT9_fr3.raw	43.258335	623527.312500	0.075391	0.003538	0	0	0.000000	0	145	154	0	0.0	0.0		571462.562500	845158.687500	533293.750000	1114567.125000	907543.000000	1279049.250000	853887.250000	608576.250000	436739.656250	NA
39	Q99216	IVLADSK	TMT10plex N-term; TMT10plex K7;	1202.764038	602.389038	2	-0.402406	25	0.005	NA	1	17688	Lara_210824_P1787_JS_VA_IP_TMT9_fr5.raw	43.524292	316764.500000	0.822917	5.442050	1	1	1.000000	1	224	230	0	0.0	0.0		982838.687500	1726898.000000	473211.812500	1612106.125000	1350163.500000	1199888.750000	1295390.000000	954968.750000	401980.125000	112244.343750
40	Q04600	EPHIK	TMT10plex K5;	851.506775	426.760590	2	-0.172635	2	0.233	NA	1	10798	Lara_210824_P1787_JS_VA_IP_TMT9_fr4.raw	29.812973	1231023.500000	0.701507	20.042847	0	0	0.000000	0	5	9	0	0.0	0.0		2963186.250000	4706211.000000	1411981.250000	7560866.000000	6238666.000000	1347874.375000	6689749.000000	999301.562500	1060523.375000	NA
40	Q04600	QTNFNGQK	TMT10plex N-term; TMT10plex K8;	1393.771973	697.897522	2	6.123670	33	0.001	NA	1	9082	Lara_210824_P1787_JS_VA_IP_TMT9_fr6.raw	25.881622	565294.250000	0.746118	6.942408	1	1	1.000000	1	44	51	0	0.0	0.0		967857.437500	1665636.250000	529008.437500	2078661.625000	1630388.125000	327668.718750	1596182.875000	750878.875000	400241.312500	NA
40	Q04600	QIESSEQIK	TMT10plex N-term; TMT10plex K9;	1518.865845	760.438965	2	-1.654524	20	0.015	NA	1	12078	Lara_210824_P1787_JS_VA_IP_TMT9_fr3.raw	32.517258	799035.437500	0.946091	25.140076	0	0	0.000000	0	200	208	0	0.0	0.0		2648726.750000	2656351.000000	409653.593750	4620354.000000	3323512.000000	851529.562500	4337677.500000	962870.062500	353128.937500	NA
40	Q04600	TSGMMYSLTLYK	Oxidation M4; Oxidation M5; TMT10plex K12;	1654.814941	552.614502	3	4.089279	1	0.268	NA	1	17617	Lara_210824_P1787_JS_VA_IP_TMT9_fr1.raw	43.694813	802516.250000	0.943668	6.347948	0	0	0.000000	0	354	365	0	0.0	0.0		1060612.875000	1264259.000000	182013.468750	2056506.375000	1192544.125000	459065.281250	1768623.375000	386806.281250	105548.648438	NA
40	Q04600	TSGMMYSLTLYK	Oxidation M4; Oxidation M5; TMT10plex K12;	1654.814941	552.615479	3	5.860474	1	0.268	NA	1	17575	Lara_210824_P1787_JS_VA_IP_TMT9_fr2.raw	43.824097	894160.625000	0.864078	7.271896	0	0	0.000000	0	354	365	0	0.0	0.0		1015749.062500	866643.812500	339182.281250	1825089.750000	828898.250000	371419.250000	1553096.500000	325641.125000	229621.500000	NA
40	Q04600	NLADTK	TMT10plex N-term; TMT10plex K6;	1118.670166	560.342102	2	-0.404945	23	0.008	NA	1	10302	Lara_210824_P1787_JS_VA_IP_TMT9_fr6.raw	28.285728	2055920.875000	0.854117	8.602345	1	1	1.000000	1	402	407	0	0.0	0.0		3683044.750000	4267114.000000	1478784.625000	7729805.000000	5173649.500000	1082097.750000	5971009.500000	2082144.250000	956255.250000	NA
40	Q04600	SDDTLLFK	TMT10plex N-term; TMT10plex K8;	1395.801514	698.908752	2	1.019486	12	0.059	NA	1	21491	Lara_210824_P1787_JS_VA_IP_TMT9_fr6.raw	51.817005	532018.375000	0.395647	9.534568	1	0	1.000000	1	458	465	0	0.0	0.0		1213251.250000	1509671.000000	153378.125000	2602660.500000	1426276.250000	59145.296875	2344491.000000	500765.031250	129177.671875	NA
40	Q04600	SDDTLLFK	TMT10plex N-term; TMT10plex K8;	1395.801514	698.907288	2	-1.078234	42	0.000	NA	1	21416	Lara_210824_P1787_JS_VA_IP_TMT9_fr1.raw	51.850159	398968.093750	0.659165	19.406487	1	1	1.000000	1	458	465	0	0.0	0.0		1462580.625000	1785334.500000	96423.500000	2687547.500000	1824108.000000	140406.953125	2726349.750000	414800.593750	NA	NA
40	Q04600	KVITR	TMT10plex K1;	844.569702	423.291504	2	-1.493068	13	0.049	NA	1	16839	Lara_210824_P1787_JS_VA_IP_TMT9_fr1.raw	41.989681	2061679.250000	0.959963	4.505732	0	0	0.000000	0	486	490	0	0.0	0.0		787476.000000	573256.312500	581647.687500	1090602.625000	742737.937500	480092.593750	1798103.875000	263890.968750	177997.859375	NA
41	Q12359	TSSASSPQDLEK	TMT10plex N-term; TMT10plex K12;	1706.909180	854.463013	2	1.317586	7	0.132	NA	1	10843	Lara_210824_P1787_JS_VA_IP_TMT9_fr2.raw	30.149193	249884.671875	0.228190	0.000000	0	0	0.000000	0	2	13	0	0.0	0.0		308640.500000	673017.875000	361192.437500	240411.156250	752791.750000	216498.312500	619965.500000	376597.125000	113855.109375	NA
41	Q12359	DLLNALDR	TMT10plex N-term;	1157.660767	579.836792	2	-1.446020	53	0.000	NA	1	21499	Lara_210824_P1787_JS_VA_IP_TMT9_fr1.raw	52.058537	1513701.875000	0.530232	24.167416	1	1	1.000000	1	61	68	0	0.0	0.0		523044.312500	1735440.250000	530884.625000	795624.875000	996083.687500	304962.593750	1194847.750000	674887.500000	149570.828125	NA
41	Q12359	AHTMPNAP	TMT10plex N-term; Oxidation M4;	1082.538208	542.277039	2	1.260002	30	0.003	NA	1	4717	Lara_210824_P1787_JS_VA_IP_TMT9_fr2.raw	17.360443	389217.281250	1.000000	3.905454	1	0	1.000000	0	268	275	0	0.0	0.0		231427.625000	200326.250000	173973.609375	231820.531250	486248.906250	257270.578125	2072594.500000	218320.375000	100624.687500	NA
42	P22768	EDFVK	TMT10plex N-term; TMT10plex K5;	1094.637695	548.325378	2	-1.417821	16	0.031	NA	1	14483	Lara_210824_P1787_JS_VA_IP_TMT9_fr4.raw	37.361801	7481102.500000	0.841526	86.253098	0	0	0.000000	0	65	69	0	0.0	0.0		10101388.000000	10781882.000000	4911398.500000	6895594.500000	6788518.500000	2485671.000000	17608476.000000	5025923.500000	1968898.625000	2305.147949
42	P22768	DLLDYAAQK	TMT10plex N-term; TMT10plex K9;	1493.849487	747.932678	2	0.860863	48	0.000	NA	1	20960	Lara_210824_P1787_JS_VA_IP_TMT9_fr2.raw	51.501904	755006.625000	0.661002	14.594260	1	1	1.000000	0	158	166	0	0.0	0.0		1643466.750000	1274631.250000	480804.687500	1529543.375000	900159.875000	149633.390625	2809367.250000	511463.843750	131325.765625	NA
42	P22768	DLLDYAAQK	TMT10plex N-term; TMT10plex K9;	1493.849487	747.931030	2	-1.345517	47	0.000	NA	1	21158	Lara_210824_P1787_JS_VA_IP_TMT9_fr3.raw	51.521099	244980.156250	0.675077	12.270081	1	1	1.000000	0	158	166	0	0.0	0.0		1545144.500000	1180868.250000	476231.031250	1042211.000000	975949.812500	103877.992188	2645808.500000	323001.031250	197626.500000	NA
42	P22768	GIPVAQTK	TMT10plex N-term; TMT10plex K8;	1270.801514	636.408203	2	0.303745	46	0.000	NA	1	13598	Lara_210824_P1787_JS_VA_IP_TMT9_fr4.raw	35.617340	3270054.250000	1.000000	5.712586	1	1	1.000000	1	167	174	0	0.0	0.0		3639515.500000	3459308.250000	1056159.500000	2463295.500000	2861528.000000	1450935.875000	6346345.500000	1068295.000000	972777.312500	NA
42	P22768	LTYTDNK	TMT10plex N-term; TMT10plex K7;	1311.744019	656.879883	2	0.923198	25	0.005	NA	1	13120	Lara_210824_P1787_JS_VA_IP_TMT9_fr2.raw	34.729675	2493768.250000	0.813901	50.306042	1	1	1.000000	1	234	240	0	0.0	0.0		4904188.500000	4094672.250000	1505872.000000	3412883.500000	2774623.250000	771210.812500	8869625.000000	1763574.000000	451461.343750	NA
42	P22768	IDIVEDR	TMT10plex N-term;	1087.607666	544.810059	2	-1.888549	16	0.031	NA	1	16348	Lara_210824_P1787_JS_VA_IP_TMT9_fr1.raw	40.986084	5023135.000000	0.031731	0.314551	0	0	0.000000	0	269	275	0	0.0	0.0		2710399.000000	2246507.250000	820624.250000	3357387.250000	2729000.750000	1950571.125000	5209331.000000	1931432.000000	1668274.500000	69430.117188
42	P22768	DSFVTPNYSR	TMT10plex N-term;	1413.709106	707.862000	2	0.219989	28	0.004	NA	1	14224	Lara_210824_P1787_JS_VA_IP_TMT9_fr4.raw	36.843700	3890617.750000	0.922221	13.132015	1	1	1.000000	1	314	323	0	0.0	0.0		1036165.687500	1321927.750000	633538.937500	989147.687500	1091203.000000	498651.812500	1843774.375000	563375.812500	375245.343750	NA
42	P22768	YGESK	TMT10plex N-term; TMT10plex K5;	1040.590820	521.302368	2	-0.582362	10	0.082	NA	1	7684	Lara_210824_P1787_JS_VA_IP_TMT9_fr5.raw	23.117590	4180461.250000	0.576249	40.203842	0	0	0.000000	0	407	411	0	0.0	0.0		10417521.000000	13468884.000000	652111.812500	12434384.000000	114801088.000000	2748579.500000	16412596.000000	4587170.500000	1009463.125000	NA
42	P22768	TKGEELTL	TMT10plex N-term; TMT10plex K2;	1347.801514	674.907532	2	-0.743433	21	0.011	NA	1	18088	Lara_210824_P1787_JS_VA_IP_TMT9_fr5.raw	44.308842	1802616.375000	0.910180	10.605448	0	0	0.000000	0	413	420	0	0.0	0.0		2086466.750000	2142866.250000	427183.093750	1683858.375000	1545612.875000	402576.437500	3554900.750000	2328574.250000	230614.437500	NA
43	P11433	FASGTSLSDLK	TMT10plex K11;	1353.734253	677.879272	2	7.172013	7	0.132	NA	1	16284	Lara_210824_P1787_JS_VA_IP_TMT9_fr1.raw	40.836460	1312291.875000	0.502042	6.481978	0	0	0.000000	0	7	17	0	0.0	0.0		1083025.375000	1036919.437500	813172.500000	2347670.500000	1273674.125000	466085.843750	2820243.000000	273905.718750	214616.171875	NA
43	P11433	FASGTSLSDLK	TMT10plex K11;	1353.734253	677.880066	2	8.345064	2	0.233	NA	1	14719	Lara_210824_P1787_JS_VA_IP_TMT9_fr2.raw	38.002205	1755263.500000	1.000000	7.382159	0	0	0.000000	0	7	17	0	0.0	0.0		554762.875000	966270.250000	258455.546875	1243741.000000	724486.062500	255351.750000	1550827.250000	456446.625000	351168.093750	NA
43	P11433	LPVIASDDLK	TMT10plex N-term; TMT10plex K10;	1527.927734	764.970947	2	-0.286663	48	0.000	NA	1	22878	Lara_210824_P1787_JS_VA_IP_TMT9_fr4.raw	55.502880	233694.656250	0.807558	8.490335	1	1	1.000000	1	184	193	0	0.0	0.0		386757.250000	1185765.250000	232176.750000	1195037.750000	779856.125000	101090.679688	718920.187500	633776.437500	99035.664062	NA
43	P11433	ELLAESSDDNNTK	TMT10plex N-term; TMT10plex K13;	1892.973267	947.494690	2	0.824629	39	0.000	NA	1	14646	Lara_210824_P1787_JS_VA_IP_TMT9_fr2.raw	37.853626	304651.906250	0.960152	12.135282	1	1	1.000000	1	423	435	0	0.0	0.0		441408.906250	987583.937500	179761.890625	982842.125000	1124438.500000	120406.039062	732489.312500	460102.531250	NA	NA
43	P11433	VSDVLPK	TMT10plex N-term; TMT10plex K7;	1214.764038	608.388184	2	-1.816814	4	0.188	NA	1	15557	Lara_210824_P1787_JS_VA_IP_TMT9_fr1.raw	39.297951	1522654.625000	0.850948	9.240677	0	0	0.000000	0	728	734	0	0.0	0.0		928949.375000	1357880.875000	1078474.875000	1354327.375000	1007706.437500	1091400.875000	918524.625000	6398714.500000	1423157.000000	NA
43	P11433	RTTSSSFESEIK	TMT10plex K12;	1599.830688	800.925720	2	3.875410	0	0.286	NA	1	5009	Lara_210824_P1787_JS_VA_IP_TMT9_fr2.raw	17.978918	603281.812500	1.000000	10.005350	0	0	0.000000	0	736	747	0	0.0	0.0		227395.156250	1010188.562500	165319.109375	567837.562500	895502.750000	166997.781250	736963.187500	265914.750000	132739.671875	NA
44	P00163|P03873|P03879|Q9ZZW7	DVHNGYILR	TMT10plex N-term;	1314.724731	439.248596	3	-0.575025	38	0.001	NA	1	11832	Lara_210824_P1787_JS_VA_IP_TMT9_fr4.raw	32.140099	5163596.500000	1.000000	7.568210	1	1	1.000000	1	71	79	0	0.0	0.0		899838.500000	1751932.375000	803718.062500	1250469.125000	1961261.500000	919303.500000	1158832.625000	855053.062500	608399.125000	NA
44	P00163|P03873|P03879|Q9ZZW7	GLYYGSYR	TMT10plex N-term;	1206.623535	604.319824	2	1.243138	22	0.009	NA	1	14476	Lara_210824_P1787_JS_VA_IP_TMT9_fr2.raw	37.512115	758635.562500	0.869449	29.858046	0	0	0.000000	0	100	107	0	0.0	0.0		1146494.625000	2808870.000000	737961.187500	2390051.500000	4511445.500000	1349329.500000	1816696.000000	1523597.625000	883852.687500	NA
44	P00163|P03873|P03879|Q9ZZW7	LIIQR	TMT10plex N-term;	870.585388	436.299896	2	-0.135541	11	0.070	NA	3	15130	Lara_210824_P1787_JS_VA_IP_TMT9_fr4.raw	38.651237	721561.500000	0.742482	14.767235	0	0	0.000000	0	236	240	0	0.0	0.0		1254769.250000	2159712.250000	435042.562500	1976713.000000	2199477.750000	1312233.750000	2209273.500000	1707393.875000	434992.062500	NA
45	P38088-2	SVEDIKK	Acetyl N-term; TMT10plex K6; TMT10plex K7;	1317.790894	659.902710	2	-0.053878	23	0.008	23.0	1	14329	Lara_210824_P1787_JS_VA_IP_TMT9_fr4.raw	37.054981	4582536.500000	1.000000	3.003406	1	0	1.000000	0	2	8	0	0.0	0.0		5066979.500000	7325812.000000	1320379.875000	8252145.000000	6300307.500000	549577.312500	8678983.000000	4076970.000000	402086.437500	NA
45	P38088-2	AAVPFNR	TMT10plex N-term;	1002.581360	502.297760	2	-0.376029	29	0.004	NA	1	12163	Lara_210824_P1787_JS_VA_IP_TMT9_fr6.raw	32.413250	3139699.000000	0.937501	4.488039	1	1	1.000000	1	11	17	0	0.0	0.0		3871306.000000	5492732.000000	2290585.250000	6282072.000000	5528958.000000	1738926.125000	6144529.000000	3302146.500000	1187414.625000	NA
45	P38088-2	EQLESVLR	TMT10plex N-term;	1201.686890	601.853333	2	4.322257	58	0.000	NA	1	17518	Lara_210824_P1787_JS_VA_IP_TMT9_fr4.raw	43.383980	4207971.000000	0.724311	13.507977	1	1	1.000000	1	18	25	0	0.0	0.0		2016235.500000	2564823.500000	556520.437500	3056002.750000	2398777.500000	372630.375000	2979094.000000	1498227.625000	430666.968750	NA
45	P38088-2	EQLESVLR	TMT10plex N-term;	1201.686890	601.849304	2	-2.383316	41	0.000	NA	1	17430	Lara_210824_P1787_JS_VA_IP_TMT9_fr3.raw	43.234760	4966307.000000	0.604624	0.705033	1	0	1.000000	1	18	25	0	0.0	0.0		5145968.000000	8423929.000000	1832511.250000	8105612.500000	6461455.500000	1683247.250000	6657711.500000	5188370.500000	1480089.875000	152301.046875
45	P38088-2	GLVEDANAAAK	TMT10plex N-term; TMT10plex K11;	1515.866211	758.940430	2	0.054094	89	0.000	NA	1	14368	Lara_210824_P1787_JS_VA_IP_TMT9_fr5.raw	36.884830	725300.187500	0.955177	15.485744	1	1	1.000000	0	130	140	0	0.0	0.0		1857387.125000	2100097.750000	512849.468750	2137695.000000	2172616.250000	352564.687500	2590079.250000	965034.125000	204326.562500	NA
45	P38088-2	GLVEDANAAAK	TMT10plex N-term; TMT10plex K11;	1515.866211	758.938538	2	-2.442168	94	0.000	NA	1	14278	Lara_210824_P1787_JS_VA_IP_TMT9_fr4.raw	36.949551	1532672.375000	1.000000	3.908264	1	0	1.000000	0	130	140	0	0.0	0.0		2592511.000000	3886094.750000	635136.437500	4627531.000000	3267441.750000	430956.500000	4067009.500000	1992776.625000	172336.343750	51841.218750
45	P38088-2	GLVEDANAAAK	TMT10plex K11;	1286.703247	429.910217	3	4.297805	1	0.268	NA	1	6718	Lara_210824_P1787_JS_VA_IP_TMT9_fr3.raw	21.323431	3283243.250000	0.990116	8.493530	1	0	1.000000	0	130	140	0	0.0	0.0		4146413.000000	6267155.500000	636187.125000	4164026.250000	5687614.000000	703120.750000	5697566.500000	1280372.000000	757757.937500	NA
45	P38088-2	LDDDVVK	TMT10plex N-term; TMT10plex K7;	1260.733154	631.375366	2	2.423986	34	0.001	NA	1	15791	Lara_210824_P1787_JS_VA_IP_TMT9_fr2.raw	40.143604	299900.625000	0.629286	13.353940	1	1	1.000000	0	160	166	0	0.0	0.0		1522970.500000	1918464.750000	502227.125000	2443136.000000	1547048.875000	518511.718750	2016969.625000	1295483.250000	414493.968750	NA
45	P38088-2	LDDDVVK	TMT10plex N-term; TMT10plex K7;	1260.733154	631.370483	2	-5.322300	20	0.015	NA	1	15897	Lara_210824_P1787_JS_VA_IP_TMT9_fr3.raw	40.224400	586133.875000	0.427811	16.140574	1	0	1.000000	0	160	166	0	0.0	0.0		2407728.500000	2790134.500000	910022.687500	3204163.000000	3013353.750000	686589.562500	3780465.750000	2322020.750000	629647.125000	85835.000000
45	P38088-2	EYEEILAK	TMT10plex N-term; TMT10plex K8;	1451.827759	726.921692	2	0.781084	44	0.000	NA	1	19834	Lara_210824_P1787_JS_VA_IP_TMT9_fr4.raw	48.367489	574286.250000	0.474876	8.987134	1	0	1.000000	0	167	174	0	0.0	0.0		1524542.500000	1902704.875000	718003.562500	2261830.000000	1631987.500000	288315.937500	1999283.250000	1205793.750000	429862.687500	285623.250000
45	P38088-2	YDIGNPVTGETLESPR	TMT10plex N-term;	1976.005371	989.009216	2	-0.754553	30	0.003	NA	1	18994	Lara_210824_P1787_JS_VA_IP_TMT9_fr3.raw	46.880482	499758.250000	0.816888	18.525265	1	1	1.000000	0	190	205	0	0.0	0.0		1559580.125000	2536516.500000	188519.140625	2328910.250000	2533375.750000	168099.937500	2560093.250000	933222.125000	183686.218750	NA
45	P38088-2	LLEFNNSK	TMT10plex N-term; TMT10plex K8;	1421.828369	711.921387	2	-0.113938	35	0.001	NA	1	21090	Lara_210824_P1787_JS_VA_IP_TMT9_fr5.raw	50.537960	430170.812500	0.897992	21.855167	1	1	1.000000	0	240	247	0	0.0	0.0		1880358.875000	1997282.125000	403549.687500	2655724.000000	1970431.250000	255501.203125	2716084.250000	1378263.375000	165709.953125	NA
45	P38088-2	TPFASASIGK	TMT10plex N-term; TMT10plex K10;	1435.843994	718.929260	2	-0.060592	67	0.000	NA	1	17867	Lara_210824_P1787_JS_VA_IP_TMT9_fr6.raw	44.529243	1398152.500000	0.525451	2.470657	1	0	1.000000	0	248	257	0	0.0	0.0		2072555.500000	2850416.250000	827147.750000	2774882.000000	2201402.000000	554144.625000	2692656.500000	1495261.375000	334572.625000	NA
45	P38088-2	AGLLR	TMT10plex N-term;	757.501282	379.756866	2	-2.794715	18	0.023	NA	2	12343	Lara_210824_P1787_JS_VA_IP_TMT9_fr1.raw	32.730854	6216321.000000	1.000000	6.764418	0	0	0.000000	0	267	271	0	0.0	0.0		4530964.500000	4512285.500000	1741571.000000	6504301.000000	4352289.500000	1406892.375000	5837724.500000	3157444.750000	979895.812500	NA
45	P38088-2	AGLLR	TMT10plex N-term;	757.501282	379.757751	2	-0.458085	2	0.211	NA	2	10787	Lara_210824_P1787_JS_VA_IP_TMT9_fr1.raw	29.523695	352460.875000	0.656838	13.907535	0	0	0.000000	0	267	271	0	0.0	0.0		1446520.500000	2591502.250000	646288.187500	2425862.500000	3652021.250000	711599.125000	2549664.000000	1988607.000000	1003923.625000	NA
45	P38088-2	FNEIK	TMT10plex N-term; TMT10plex K5;	1107.669434	554.841492	2	-0.849531	19	0.019	NA	1	16183	Lara_210824_P1787_JS_VA_IP_TMT9_fr3.raw	40.781933	1969940.375000	0.921101	76.670479	0	0	0.000000	0	294	298	0	0.0	0.0		5931475.500000	6331597.000000	1339874.500000	10009239.000000	5984490.000000	621770.562500	8761250.000000	4772585.000000	236255.421875	NA
45	P38088-2	DVQEAGSTEPIVK	TMT10plex N-term; TMT10plex K13;	1830.014038	916.012634	2	-1.815287	41	0.000	NA	1	14536	Lara_210824_P1787_JS_VA_IP_TMT9_fr1.raw	37.305744	3013122.500000	1.000000	3.203799	1	0	1.000000	0	308	320	0	0.0	0.0		1754729.250000	2071319.250000	716102.062500	3479408.750000	2113080.250000	610145.187500	3250824.000000	1224901.625000	252833.500000	NA
45	P38088-2	IGVDESK	TMT10plex N-term; TMT10plex K7;	1204.706909	603.360535	2	-0.312109	40	0.000	NA	1	12608	Lara_210824_P1787_JS_VA_IP_TMT9_fr5.raw	33.309254	3085882.250000	1.000000	6.490329	1	1	1.000000	1	350	356	0	0.0	0.0		2584870.250000	3639987.000000	956996.312500	3806724.250000	4481558.500000	633754.812500	4194484.500000	1869679.000000	573348.562500	NA
45	P38088-2	SAYDLTVHSK	TMT10plex N-term; TMT10plex K10;	1577.881958	526.968323	3	0.788399	16	0.031	NA	1	13230	Lara_210824_P1787_JS_VA_IP_TMT9_fr2.raw	34.948154	200544.250000	0.557381	4.206229	0	0	0.000000	0	395	404	0	0.0	0.0		725713.250000	932712.500000	401376.093750	1843896.750000	1004228.375000	535649.875000	1399942.125000	652254.125000	195484.609375	101605.960938
45	P38088-2	LDNPIEVTK	TMT10plex N-term; TMT10plex K9;	1485.880859	743.946838	2	-1.147467	61	0.000	NA	1	19258	Lara_210824_P1787_JS_VA_IP_TMT9_fr1.raw	47.147659	723835.250000	1.000000	5.303121	1	1	1.000000	0	416	424	0	0.0	0.0		1047526.000000	1382664.875000	281752.062500	1951461.500000	1168407.625000	357162.062500	2166347.250000	887376.937500	199593.468750	NA
45	P38088-2	WEIDLTK	TMT10plex N-term; TMT10plex K7;	1361.796021	681.903748	2	-2.270531	6	0.150	NA	2	14877	Lara_210824_P1787_JS_VA_IP_TMT9_fr6.raw	38.541569	1805970.500000	0.934879	21.992100	0	0	0.000000	0	425	431	0	0.0	0.0		8774910.000000	3853820.500000	200903.390625	10711785.000000	3891210.250000	NA	8951379.000000	595582.562500	176917.140625	NA
45	P38088-2	WEIDLTK	TMT10plex N-term; TMT10plex K7;	1361.796021	681.903625	2	-2.451175	1	0.268	NA	2	16487	Lara_210824_P1787_JS_VA_IP_TMT9_fr6.raw	41.822575	6749542.500000	1.000000	5.457661	0	0	0.000000	0	425	431	0	0.0	0.0		4147227.500000	1959018.250000	356053.875000	5530248.500000	2507368.750000	189911.703125	5323600.500000	467237.843750	224604.656250	NA
45	P38088-2	DLVPVTTEVAK	TMT10plex N-term; TMT10plex K11;	1628.975464	815.497986	2	3.647078	66	0.000	NA	1	20106	Lara_210824_P1787_JS_VA_IP_TMT9_fr1.raw	48.895699	1365354.375000	0.777131	4.022688	1	1	1.000000	0	558	568	0	0.0	0.0		2050863.375000	2095301.500000	419000.187500	3871323.000000	1894700.125000	305369.531250	3634243.500000	1121774.750000	87935.601562	NA
45	P38088-2	IDDSGVSIGK	TMT10plex N-term; TMT10plex K10;	1447.828857	724.921936	2	0.350870	23	0.008	NA	1	16364	Lara_210824_P1787_JS_VA_IP_TMT9_fr6.raw	41.574917	2272531.500000	0.955004	20.277580	1	1	1.000000	0	579	588	0	0.0	0.0		1785323.250000	2537186.250000	1053614.375000	3996659.000000	2591384.250000	848079.687500	3488264.750000	1772079.250000	732288.437500	NA
45	P38088-2	ERDSTKQVR	TMT10plex N-term; TMT10plex K6;	1575.909790	526.306824	3	-7.101929	3	0.211	NA	1	10083	Lara_210824_P1787_JS_VA_IP_TMT9_fr6.raw	27.856092	3307803.750000	0.858612	58.592907	0	0	0.000000	0	618	626	0	0.0	0.0		2399349.750000	4591555.000000	6930216.500000	3924457.500000	4512438.000000	4316600.000000	3209722.000000	5352140.500000	3417192.250000	NA
45	P38088-2	GSVENVIK	TMT10plex N-term; TMT10plex K8;	1302.791260	652.403137	2	0.331596	36	0.001	NA	1	14842	Lara_210824_P1787_JS_VA_IP_TMT9_fr6.raw	38.472675	2590550.750000	0.892445	11.641618	1	1	1.000000	0	627	634	0	0.0	0.0		2740116.250000	3173779.750000	1451441.625000	4804132.000000	3153677.500000	899148.625000	3966492.000000	2138856.500000	698719.625000	NA
46	P89105	TNAMK	TMT10plex N-term; Oxidation M4; TMT10plex K5;	1037.594482	519.801025	2	-6.746374	0	0.286	NA	1	11382	Lara_210824_P1787_JS_VA_IP_TMT9_fr5.raw	30.811640	0.000000	0.909237	2.203861	0	0	0.000000	0	2	6	0	0.0	0.0		1616959.750000	1603613.875000	455856.000000	2399716.000000	1552279.375000	330662.062500	2329112.750000	892673.062500	271636.218750	NA
46	P89105	ESFTNSTNDK	TMT10plex N-term; TMT10plex K10;	1599.814575	800.913391	2	-1.485172	45	0.000	NA	1	10687	Lara_210824_P1787_JS_VA_IP_TMT9_fr3.raw	29.716911	533142.687500	0.942564	3.764495	1	0	1.000000	0	265	274	0	0.0	0.0		1071270.125000	1496362.000000	104509.898438	1789179.625000	1935427.375000	74474.437500	1718602.875000	865833.000000	NA	NA
46	P89105	MSPMIAK	Oxidation M1; TMT10plex K7;	1021.550293	511.781219	2	-2.356223	10	0.082	NA	2	15795	Lara_210824_P1787_JS_VA_IP_TMT9_fr3.raw	40.022610	323781.406250	0.815397	12.229398	0	0	0.000000	0	328	334	0	0.0	0.0		433054.656250	707877.250000	266005.156250	1157517.500000	704885.125000	209623.343750	762993.812500	355348.593750	NA	NA
46	P89105	MSPMIAK	Oxidation M4; TMT10plex K7;	1021.550293	511.781219	2	-2.356223	10	0.082	NA	1	15795	Lara_210824_P1787_JS_VA_IP_TMT9_fr3.raw	40.022610	323781.406250	0.815397	12.229398	0	0	0.000000	0	328	334	0	0.0	0.0		433054.656250	707877.250000	266005.156250	1157517.500000	704885.125000	209623.343750	762993.812500	355348.593750	NA	NA
46	P89105	SFIMFQESLK	TMT10plex K10;	1457.779175	729.898010	2	1.614785	0	0.286	NA	2	8639	Lara_210824_P1787_JS_VA_IP_TMT9_fr6.raw	25.008375	531167.562500	0.696237	9.537917	0	0	0.000000	0	357	366	0	0.0	0.0		582250.875000	987086.812500	787394.000000	541208.625000	816252.437500	618448.687500	687622.562500	520243.093750	620345.125000	NA
46	P89105	LGLGQTQIK	TMT10plex N-term; TMT10plex K9;	1414.891357	708.453186	2	0.337835	17	0.026	NA	1	18231	Lara_210824_P1787_JS_VA_IP_TMT9_fr6.raw	45.242615	297358.250000	1.000000	7.425197	0	0	0.000000	0	376	384	0	0.0	0.0		864609.312500	1155063.375000	151393.593750	1329106.500000	1472757.750000	601198.875000	1268482.375000	859478.437500	512198.906250	NA
46	P89105	TSLDYLSK	TMT10plex N-term; TMT10plex K8;	1383.801514	692.906677	2	-1.959818	21	0.011	NA	1	18395	Lara_210824_P1787_JS_VA_IP_TMT9_fr3.raw	45.645641	323076.281250	0.743255	2.645812	0	0	0.000000	0	480	487	0	0.0	0.0		913198.625000	1211235.875000	491278.718750	1443153.125000	1401455.500000	399999.781250	1223755.375000	948296.000000	314437.437500	NA
46	P89105	FRTVQQIK	TMT10plex K8;	1247.755249	624.881958	2	-4.753336	15	0.037	NA	1	15853	Lara_210824_P1787_JS_VA_IP_TMT9_fr2.raw	40.265957	5865817.000000	0.849676	9.045647	0	0	0.000000	0	840	847	0	0.0	0.0		946851.562500	2166918.750000	329987.562500	1266492.250000	2063797.000000	352354.562500	1479400.875000	462097.281250	245799.921875	NA
46	P89105	DSLEGLK	TMT10plex N-term; TMT10plex K7;	1218.722534	610.367188	2	-2.223640	26	0.005	NA	1	16445	Lara_210824_P1787_JS_VA_IP_TMT9_fr5.raw	40.995102	805729.062500	0.866694	6.500182	1	1	1.000000	1	848	854	0	0.0	0.0		1990645.375000	2739211.000000	459866.031250	3255219.250000	3163108.000000	568886.375000	2771846.000000	2170832.000000	893356.250000	152794.921875
46	P89105	LIQER	TMT10plex N-term;	886.543884	444.279144	2	-0.166940	15	0.037	NA	2	10837	Lara_210824_P1787_JS_VA_IP_TMT9_fr4.raw	29.889748	902637.375000	0.542768	16.149130	0	0	0.000000	0	956	960	0	0.0	0.0		2515391.250000	3458643.000000	1950344.625000	7699235.500000	3575262.250000	1721197.875000	3281112.750000	3961134.000000	2293040.500000	66906.085938
46	P89105	KPSHNK	TMT10plex K1; TMT10plex K6;	1167.713013	390.243744	3	-3.051263	7	0.132	NA	1	7241	Lara_210824_P1787_JS_VA_IP_TMT9_fr3.raw	22.405401	282716.656250	1.000000	6.236985	0	0	0.000000	0	1027	1032	0	0.0	0.0		2335237.750000	2058331.625000	2920181.250000	2364338.750000	4268396.500000	3886781.750000	4020942.500000	5101949.000000	3679036.250000	12894.417969
47	P50094	LVGLVTSR	TMT10plex N-term;	1072.680786	537.347961	2	0.587314	18	0.023	NA	1	19578	Lara_210824_P1787_JS_VA_IP_TMT9_fr6.raw	47.911674	770700.562500	0.965343	15.190059	0	0	0.000000	0	162	169	0	0.0	0.0		411735.468750	834865.937500	228751.781250	942191.750000	1394883.750000	389502.906250	779957.375000	393561.875000	296557.812500	NA
47	P50094	NPVTGIK	TMT10plex N-term; TMT10plex K7;	1185.748657	593.881714	2	0.145899	35	0.001	NA	1	14008	Lara_210824_P1787_JS_VA_IP_TMT9_fr4.raw	36.418667	1138628.500000	0.894979	13.861496	1	1	1.000000	1	188	194	0	0.0	0.0		1090022.750000	2201324.250000	322997.281250	2013094.875000	1809845.625000	250274.656250	2106673.000000	1111852.000000	176967.609375	NA
47	P50094	GITLK	TMT10plex N-term; TMT10plex K5;	988.668640	495.340424	2	-2.386037	6	0.150	NA	4	10804	Lara_210824_P1787_JS_VA_IP_TMT9_fr3.raw	29.946003	21915492.000000	0.742070	22.277374	0	0	0.000000	0	195	199	0	0.0	0.0		5029581.500000	14190748.000000	295929.593750	11401226.000000	10054910.000000	975295.937500	8365267.500000	4391068.000000	861362.812500	75672.507812
47	P50094	GITLK	TMT10plex N-term; TMT10plex K5;	988.668640	495.341888	2	0.575521	16	0.031	NA	2	15748	Lara_210824_P1787_JS_VA_IP_TMT9_fr6.raw	40.358265	3744642.500000	0.972910	44.085823	0	0	0.000000	0	195	199	0	0.0	0.0		7060111.500000	10683058.000000	1355303.875000	10795020.000000	8959422.000000	537205.812500	10398613.000000	6137470.000000	662839.875000	110724.390625
47	P50094	EGNEILK	TMT10plex N-term; TMT10plex K7;	1259.749023	630.880859	2	-1.510618	27	0.005	NA	1	13999	Lara_210824_P1787_JS_VA_IP_TMT9_fr3.raw	36.421028	1715712.125000	0.980151	3.674923	1	0	1.000000	0	200	206	0	0.0	0.0		2503052.250000	3740453.500000	798819.500000	4016999.500000	4032417.750000	389215.218750	4315151.500000	2082926.000000	493808.125000	NA
47	P50094	ADLMK	TMT10plex N-term; Oxidation M4; TMT10plex K5;	1050.614868	526.318176	2	6.568534	8	0.113	NA	1	9073	Lara_210824_P1787_JS_VA_IP_TMT9_fr4.raw	26.257044	15967227.000000	0.821596	14.143257	0	0	0.000000	0	229	233	0	0.0	0.0		9022954.000000	12620596.000000	21766994.000000	10391889.000000	10716941.000000	13629560.000000	10796529.000000	21719064.000000	14821112.000000	129226.460938
47	P50094	NQNYPLASK	TMT10plex N-term; TMT10plex K9;	1491.845093	746.929871	2	0.065020	59	0.000	NA	1	13140	Lara_210824_P1787_JS_VA_IP_TMT9_fr2.raw	34.771046	1102607.750000	0.960523	15.521991	1	1	1.000000	1	234	242	0	0.0	0.0		1115408.625000	2026195.875000	573378.687500	1788231.500000	1777817.625000	297174.218750	2232092.750000	1325837.875000	190152.593750	NA
47	P50094	EQAANLIAAGADGLR	TMT10plex N-term;	1697.926270	849.970886	2	0.541837	64	0.000	NA	1	20439	Lara_210824_P1787_JS_VA_IP_TMT9_fr6.raw	49.700077	998827.750000	0.792324	12.998773	1	1	1.000000	1	313	327	0	0.0	0.0		329171.531250	678800.250000	186110.734375	536663.500000	502615.781250	108726.742188	454713.718750	799624.375000	102260.164062	NA
48	P36139	YPALSK	TMT10plex N-term; TMT10plex K6;	1135.700684	568.857056	2	-0.975609	25	0.005	NA	1	15462	Lara_210824_P1787_JS_VA_IP_TMT9_fr5.raw	39.041386	601135.687500	0.847071	18.208948	1	1	1.000000	1	26	31	0	0.0	0.0		1515295.375000	1463180.000000	675949.687500	1965182.250000	1829704.875000	584208.312500	2371224.250000	1056108.750000	171884.890625	NA
48	P36139	QVVAAGK	TMT10plex N-term; TMT10plex K7;	1129.722534	565.868896	2	0.665650	27	0.005	NA	1	9635	Lara_210824_P1787_JS_VA_IP_TMT9_fr2.raw	27.770035	779822.687500	0.636421	18.502039	1	1	1.000000	1	72	78	0	0.0	0.0		1439874.375000	1421957.875000	587507.750000	1926813.000000	1614176.875000	757125.250000	1746555.125000	930005.687500	150376.734375	NA
48	P36139	EGAFK	TMT10plex N-term; TMT10plex K5;	1008.600952	505.307404	2	-0.704937	7	0.132	NA	2	10488	Lara_210824_P1787_JS_VA_IP_TMT9_fr5.raw	28.654980	19066750.000000	1.000000	3.662667	0	0	0.000000	0	79	83	0	0.0	0.0		8784784.000000	21986248.000000	1412181.125000	10924641.000000	11789346.000000	1323609.375000	10935682.000000	8371854.000000	1225789.125000	25039.232422
48	P36139	EIGSSGEENK	TMT10plex N-term; TMT10plex K10;	1506.793091	754.402710	2	-1.495229	7	0.132	NA	1	9065	Lara_210824_P1787_JS_VA_IP_TMT9_fr6.raw	25.847977	209876.609375	1.000000	4.251034	0	0	0.000000	0	149	158	0	0.0	0.0		681651.250000	718513.687500	567367.625000	943873.125000	893440.062500	699382.250000	1412852.750000	705684.125000	211283.718750	NA
48	P36139	GMSQEIQSK	TMT10plex N-term; Oxidation M2; TMT10plex K9;	1480.796143	741.405090	2	-0.326851	25	0.005	NA	1	7680	Lara_210824_P1787_JS_VA_IP_TMT9_fr5.raw	23.110176	882891.937500	0.950017	6.214187	1	1	1.000000	1	177	185	0	0.0	0.0		1320083.250000	1150162.250000	872758.750000	1640522.250000	1693362.375000	931890.062500	1804917.250000	919619.875000	248219.203125	NA
48	P36139	LQSVYIDPTK	TMT10plex N-term; TMT10plex K10;	1620.949219	811.482788	2	1.095037	20	0.011	NA	1	20194	Lara_210824_P1787_JS_VA_IP_TMT9_fr4.raw	49.121239	256132.890625	1.000000	4.089434	0	0	0.000000	0	213	222	0	0.0	0.0		421582.687500	379102.687500	254485.250000	461704.687500	393353.625000	358164.062500	336845.781250	276218.718750	173003.187500	NA
48	P36139	EDQTNSKPAAVSTN	TMT10plex N-term; TMT10plex K7;	1919.000122	960.505066	2	-2.390829	28	0.004	NA	1	8338	Lara_210824_P1787_JS_VA_IP_TMT9_fr1.raw	24.434393	570712.812500	1.000000	5.065467	1	1	1.000000	0	270	283	0	0.0	0.0		618425.687500	421015.156250	292146.500000	1059680.750000	848924.187500	625795.000000	1025141.000000	368180.968750	NA	NA
49	P17106	GYNEEQNYSEAR	TMT10plex N-term;	1687.764038	844.887024	2	-2.691134	24	0.007	NA	1	7780	Lara_210824_P1787_JS_VA_IP_TMT9_fr2.raw	23.982119	2789906.750000	1.000000	10.544059	1	1	1.000000	1	24	35	0	0.0	0.0		410659.937500	467868.125000	NA	668913.125000	356849.843750	NA	606833.375000	NA	NA	NA
49	P17106	DISMQPGR	TMT10plex N-term; Oxidation M4;	1147.585815	574.800354	2	0.270132	5	0.171	NA	1	6075	Lara_210824_P1787_JS_VA_IP_TMT9_fr2.raw	20.281675	1168556.625000	0.713928	14.303989	0	0	0.000000	0	198	205	0	0.0	0.0		468106.218750	442190.593750	194215.796875	611538.750000	329469.718750	140954.921875	637469.625000	118251.054688	NA	NA
49	P17106	LKETDEANIEK	TMT10plex N-term; TMT10plex K2; TMT10plex K11;	1976.139771	659.719421	3	-1.710911	46	0.000	NA	1	13891	Lara_210824_P1787_JS_VA_IP_TMT9_fr1.raw	36.035618	2298426.500000	0.997866	10.400776	1	1	1.000000	1	270	280	0	0.0	0.0		4553829.500000	5002148.500000	1518162.125000	10444133.000000	4770273.000000	881662.687500	7230722.500000	768617.187500	373168.531250	NA
49	P17106	LLSEQNASQLASANEK	TMT10plex N-term; TMT10plex K16;	2160.179199	1081.094849	2	-1.854939	104	0.000	NA	1	18461	Lara_210824_P1787_JS_VA_IP_TMT9_fr1.raw	45.485687	757002.500000	0.541673	5.725949	1	1	1.000000	0	286	301	0	0.0	0.0		1975352.750000	1514619.625000	613742.250000	3922732.750000	1631385.000000	440725.437500	2889599.000000	77567.765625	217818.484375	NA
49	P17106	LLSEQNASQLASANEK	TMT10plex N-term; TMT10plex K16;	2160.179199	1081.094849	2	-1.854939	81	0.000	NA	1	18451	Lara_210824_P1787_JS_VA_IP_TMT9_fr1.raw	45.461830	757002.500000	1.000000	2.939833	1	0	1.000000	0	286	301	0	0.0	0.0		1321589.500000	1245409.500000	447540.562500	2801933.000000	1123501.375000	297585.500000	1863873.875000	208132.125000	200267.109375	NA
49	P17106	LQEELGNAYK	TMT10plex N-term; TMT10plex K10;	1621.908081	811.961182	2	-0.165854	27	0.005	NA	1	17952	Lara_210824_P1787_JS_VA_IP_TMT9_fr6.raw	44.700127	3295939.500000	0.955684	9.887589	1	1	1.000000	1	302	311	0	0.0	0.0		1364417.875000	1329163.250000	430175.312500	2636585.750000	1179930.750000	474158.718750	1922231.750000	259616.890625	269002.593750	NA
49	P17106	EIEYMK	TMT10plex N-term; Oxidation M5; TMT10plex K6;	1285.699341	643.856445	2	-0.780120	21	0.011	NA	1	12953	Lara_210824_P1787_JS_VA_IP_TMT9_fr5.raw	34.022816	3467285.750000	0.961613	18.367765	0	0	0.000000	0	312	317	0	0.0	0.0		6540808.500000	6596566.000000	1879185.500000	13217294.000000	5390916.500000	913216.625000	9341392.000000	932084.312500	292626.937500	NA
49	P17106	EIEYMK	TMT10plex N-term; Oxidation M5; TMT10plex K6;	1285.699341	643.856201	2	-1.159680	9	0.097	NA	1	12866	Lara_210824_P1787_JS_VA_IP_TMT9_fr4.raw	34.186775	547752.250000	0.580605	14.525431	0	0	0.000000	0	312	317	0	0.0	0.0		2584001.250000	2497381.250000	1092336.000000	4980218.000000	2618913.500000	817751.500000	4395386.500000	887030.375000	641443.750000	NA
49	P17106	EGIEYEDMHTHK	TMT10plex N-term; Oxidation M8; TMT10plex K12;	1961.955811	491.495544	4	-1.418992	34	0.001	NA	1	8732	Lara_210824_P1787_JS_VA_IP_TMT9_fr1.raw	25.245129	1006394.125000	0.727185	29.312183	1	1	1.000000	0	323	334	0	0.0	0.0		1287982.000000	1463439.250000	467126.468750	2327386.750000	1560005.000000	320171.593750	1926187.625000	390729.968750	289945.250000	NA
50	P39954	MSAPAQNYK	Acetyl N-term; TMT10plex K9;	1279.643311	640.824158	2	-7.472394	0	0.286	0.0	1	8502	Lara_210824_P1787_JS_VA_IP_TMT9_fr1.raw	24.757402	1920402.500000	1.000000	8.861483	0	0	0.000000	0	1	9	0	0.0	0.0		516004.875000	853728.750000	662313.562500	699014.812500	762731.687500	530382.500000	678957.062500	573486.687500	433696.250000	NA
50	P39954	VPAINVNDSVTK	TMT10plex N-term; TMT10plex K12;	1714.003052	858.007507	2	-1.528585	72	0.000	NA	1	18563	Lara_210824_P1787_JS_VA_IP_TMT9_fr3.raw	45.981480	375588.906250	0.905627	10.954637	1	1	1.000000	1	178	189	0	0.0	0.0		694633.500000	771406.687500	150672.765625	892896.062500	743702.750000	167859.484375	930146.250000	587701.000000	127777.390625	NA
50	P39954	ESLVDGIKR	TMT10plex N-term; TMT10plex K8;	1473.892090	492.304657	3	0.056992	21	0.011	NA	1	15171	Lara_210824_P1787_JS_VA_IP_TMT9_fr2.raw	38.903507	263965.156250	0.908017	12.607546	0	0	0.000000	0	200	208	0	0.0	0.0		743467.312500	786101.062500	343513.968750	1009284.187500	959567.687500	460774.468750	1023472.375000	429142.343750	172885.578125	131529.156250
50	P39954	YLLSSGR	TMT10plex N-term;	1023.591553	512.802917	2	-0.279408	27	0.005	NA	1	14792	Lara_210824_P1787_JS_VA_IP_TMT9_fr4.raw	37.987137	2713448.750000	0.688055	12.110261	1	1	1.000000	1	331	337	0	0.0	0.0		2509463.500000	1992188.125000	493334.093750	2283862.000000	2331485.000000	146684.625000	2802200.250000	698985.187500	303265.656250	NA
50	P39954	HIEFQK	TMT10plex N-term; TMT10plex K6;	1258.743896	420.587463	3	-2.686011	13	0.049	NA	1	13608	Lara_210824_P1787_JS_VA_IP_TMT9_fr3.raw	35.598461	4558026.000000	0.068786	0.418812	0	0	0.000000	0	387	392	0	0.0	0.0		5059459.000000	7732622.000000	1172992.250000	7735428.000000	6278161.500000	1034874.562500	7941939.500000	3579641.000000	777543.125000	141684.859375
50	P39954	ADHYR	TMT10plex N-term;	889.460876	445.737549	2	-0.389000	6	0.150	NA	1	3687	Lara_210824_P1787_JS_VA_IP_TMT9_fr5.raw	14.526003	220846.375000	0.533826	27.137270	0	0	0.000000	0	444	448	0	0.0	0.0		819589.375000	1145111.625000	333679.031250	1186178.000000	747676.875000	158747.343750	1245162.250000	744918.375000	96486.679688	95274.359375
51	P39956	SGVVK	TMT10plex N-term; TMT10plex K5;	946.621704	474.317139	2	-2.105382	9	0.097	NA	1	13866	Lara_210824_P1787_JS_VA_IP_TMT9_fr3.raw	36.148861	1182847.875000	0.805980	30.757967	0	0	0.000000	0	41	45	0	0.0	0.0		2931740.500000	5788932.500000	773381.125000	4926556.500000	6057732.500000	858155.937500	4066911.250000	2637604.500000	632734.625000	NA
51	P39956	NDDLDKEQGSSPLNSK	TMT10plex N-term; TMT10plex K6; TMT10plex K16;	2433.295654	812.105896	3	0.122057	70	0.000	NA	1	13488	Lara_210824_P1787_JS_VA_IP_TMT9_fr4.raw	35.400749	609496.562500	1.000000	12.403502	1	1	1.000000	1	679	694	0	0.0	0.0		2066089.125000	1595613.875000	66569.851562	3174298.750000	1911591.375000	317981.531250	2978741.000000	264144.718750	223160.390625	NA
51	P39956	FAPEEIVLSGK	TMT10plex N-term; TMT10plex K11;	1646.964844	824.487305	2	-2.933882	62	0.000	NA	1	23533	Lara_210824_P1787_JS_VA_IP_TMT9_fr3.raw	56.758183	636574.687500	0.928479	13.399007	1	1	1.000000	1	695	705	0	0.0	0.0		1364560.125000	1304137.875000	133254.703125	3099258.000000	1449191.000000	NA	2400476.000000	284441.187500	90416.195312	NA
52	P02293	KPASK	TMT10plex N-term; TMT10plex K1; TMT10plex K5;	1216.811157	406.610840	3	-0.394474	7	0.132	NA	1	14971	Lara_210824_P1787_JS_VA_IP_TMT9_fr6.raw	38.724171	3756888.250000	0.974303	6.295657	0	0	0.000000	0	8	12	0	0.0	0.0		12864062.000000	6115252.500000	227155.234375	18706374.000000	6467656.000000	1078175.750000	14578172.000000	367151.250000	399385.937500	NA
52	P02293	KPASK	TMT10plex N-term; TMT10plex K1; TMT10plex K5;	1216.811157	406.610840	3	-0.394474	7	0.132	NA	1	22868	Lara_210824_P1787_JS_VA_IP_TMT9_fr6.raw	55.175587	1902723.750000	0.786956	26.058609	0	0	0.000000	0	8	12	0	0.0	0.0		11336496.000000	5920263.000000	166593.265625	17141472.000000	9192871.000000	1264232.000000	14119362.000000	284080.031250	653825.875000	NA
52	P02293	KPASK	TMT10plex N-term; TMT10plex K1; TMT10plex K5;	1216.811157	406.610840	3	-0.394474	6	0.150	NA	1	10934	Lara_210824_P1787_JS_VA_IP_TMT9_fr6.raw	29.948105	5706733.500000	0.893880	1.598183	0	0	0.000000	0	8	12	0	0.0	0.0		16594309.000000	9323974.000000	574326.500000	24153296.000000	8670019.000000	3169512.500000	19732556.000000	1598168.250000	1760489.500000	178957.062500
52	P02293	KPASK	TMT10plex N-term; TMT10plex K1; TMT10plex K5;	1216.811157	406.610291	3	-1.748011	7	0.132	NA	1	14269	Lara_210824_P1787_JS_VA_IP_TMT9_fr6.raw	37.342415	2907295.750000	1.000000	4.033947	0	0	0.000000	0	8	12	0	0.0	0.0		12500542.000000	7182644.500000	442988.968750	18883492.000000	7630217.000000	1518358.125000	15374905.000000	486905.000000	738357.000000	NA
52	P02293	KPASK	TMT10plex N-term; TMT10plex K1; TMT10plex K5;	1216.811157	406.610687	3	-0.771689	6	0.150	NA	1	8026	Lara_210824_P1787_JS_VA_IP_TMT9_fr6.raw	23.777763	7231078.500000	0.666177	34.342545	0	0	0.000000	0	8	12	0	0.0	0.0		22476602.000000	12930183.000000	493771.687500	35404908.000000	13193151.000000	2029873.500000	28433230.000000	1377029.750000	3993860.750000	218771.312500
52	P02293	KPASK	TMT10plex N-term; TMT10plex K1; TMT10plex K5;	1216.811157	406.611359	3	0.885100	7	0.132	NA	1	7521	Lara_210824_P1787_JS_VA_IP_TMT9_fr6.raw	22.643812	7258859.500000	0.191381	1.070708	0	0	0.000000	0	8	12	0	0.0	0.0		22248924.000000	11825893.000000	1637361.750000	33951868.000000	11744755.000000	3437922.750000	27574558.000000	1714160.875000	1807133.875000	NA
52	P02293	KPASK	TMT10plex N-term; TMT10plex K1; TMT10plex K5;	1216.811157	406.611115	3	0.283528	7	0.132	NA	1	22481	Lara_210824_P1787_JS_VA_IP_TMT9_fr6.raw	54.170776	1834547.250000	0.719307	58.934574	0	0	0.000000	0	8	12	0	0.0	0.0		9214608.000000	5618433.000000	0.000000	14761472.000000	5763821.000000	991817.750000	12142511.000000	280757.875000	1231231.000000	NA
52	P02293	KPASK	TMT10plex N-term; TMT10plex K1; TMT10plex K5;	1216.811157	406.611267	3	0.658278	4	0.188	NA	1	20301	Lara_210824_P1787_JS_VA_IP_TMT9_fr6.raw	49.429848	1606647.625000	0.757480	40.271458	0	0	0.000000	0	8	12	0	0.0	0.0		10585446.000000	5809561.000000	214551.625000	15628925.000000	6578094.000000	689013.125000	12835895.000000	237420.234375	650928.750000	NA
52	P02293	KPASK	TMT10plex N-term; TMT10plex K1; TMT10plex K5;	1216.811157	406.611237	3	0.584314	7	0.132	NA	1	9052	Lara_210824_P1787_JS_VA_IP_TMT9_fr6.raw	25.822348	2890769.250000	0.879991	91.672134	0	0	0.000000	0	8	12	0	0.0	0.0		15470009.000000	9124825.000000	319535.437500	24509818.000000	9030223.000000	1262202.375000	19183366.000000	659600.875000	541274.187500	NA
52	P02293	KPASK	TMT10plex N-term; TMT10plex K1; TMT10plex K5;	1216.811157	406.611206	3	0.507885	6	0.150	NA	1	19827	Lara_210824_P1787_JS_VA_IP_TMT9_fr6.raw	48.421680	0.000000	0.788717	81.220444	0	0	0.000000	0	8	12	0	0.0	0.0		8854381.000000	4805104.000000	243587.031250	14297793.000000	4533800.500000	1244620.125000	12218272.000000	233142.562500	358982.843750	NA
52	P02293	KPASK	TMT10plex N-term; TMT10plex K1; TMT10plex K5;	1216.811157	406.611206	3	0.507885	7	0.132	NA	1	23905	Lara_210824_P1787_JS_VA_IP_TMT9_fr6.raw	57.216705	1606120.500000	0.711899	41.301403	0	0	0.000000	0	8	12	0	0.0	0.0		10293597.000000	5533587.000000	195399.453125	15763857.000000	5259347.500000	358772.281250	12273074.000000	234548.875000	440941.125000	NA
52	P02293	KPASK	TMT10plex N-term; TMT10plex K1; TMT10plex K5;	1216.811157	406.611115	3	0.283528	7	0.132	NA	1	6986	Lara_210824_P1787_JS_VA_IP_TMT9_fr6.raw	21.539865	8430172.000000	0.919252	610.731079	0	0	0.000000	0	8	12	0	0.0	0.0		55731196.000000	30917876.000000	436153.406250	82798480.000000	28710994.000000	1901657.750000	65401420.000000	1330857.500000	1141751.250000	NA
52	P02293	KPASK	TMT10plex N-term; TMT10plex K1; TMT10plex K5;	1216.811157	406.611084	3	0.207099	8	0.113	NA	1	19325	Lara_210824_P1787_JS_VA_IP_TMT9_fr6.raw	47.405464	0.000000	0.813047	73.067978	0	0	0.000000	0	8	12	0	0.0	0.0		11472384.000000	6391926.500000	266561.937500	18478250.000000	6973730.500000	1306563.375000	14597969.000000	303888.937500	664270.062500	NA
52	P02293	KPASK	TMT10plex N-term; TMT10plex K1; TMT10plex K5;	1216.811157	406.611053	3	0.130669	7	0.132	NA	1	17605	Lara_210824_P1787_JS_VA_IP_TMT9_fr6.raw	44.007030	0.000000	0.850449	62.222584	0	0	0.000000	0	8	12	0	0.0	0.0		10819064.000000	5625752.500000	27213.750000	15852722.000000	5501960.000000	955053.375000	12469102.000000	416590.031250	578982.625000	NA
52	P02293	KPASK	TMT10plex N-term; TMT10plex K1; TMT10plex K5;	1216.811157	406.610321	3	-1.674048	6	0.150	NA	1	12905	Lara_210824_P1787_JS_VA_IP_TMT9_fr6.raw	34.323910	3893790.250000	0.525978	1.447603	0	0	0.000000	0	8	12	0	0.0	0.0		14343033.000000	7158575.000000	609536.062500	20901192.000000	7131743.500000	1166423.875000	16965440.000000	483788.531250	298703.156250	NA
52	P02293	KPASK	TMT10plex N-term; TMT10plex K1; TMT10plex K5;	1216.811157	406.610901	3	-0.244081	8	0.113	NA	1	15436	Lara_210824_P1787_JS_VA_IP_TMT9_fr6.raw	39.748863	2350474.250000	0.764688	9.321908	0	0	0.000000	0	8	12	0	0.0	0.0		13261557.000000	7864421.000000	585556.937500	20487642.000000	7053535.500000	1083850.500000	14711262.000000	405616.156250	588745.125000	NA
52	P02293	KPASK	TMT10plex N-term; TMT10plex K1; TMT10plex K5;	1216.811157	406.610962	3	-0.093688	7	0.132	NA	1	7514	Lara_210824_P1787_JS_VA_IP_TMT9_fr6.raw	22.620888	8352357.500000	0.494968	2.424356	0	0	0.000000	0	8	12	0	0.0	0.0		23960456.000000	13705754.000000	1040834.062500	36580652.000000	12472587.000000	3480638.000000	29449736.000000	2197446.500000	2139044.250000	112207.867188
52	P02293	KPASK	TMT10plex N-term; TMT10plex K1; TMT10plex K5;	1216.811157	406.610718	3	-0.695260	6	0.150	NA	1	16415	Lara_210824_P1787_JS_VA_IP_TMT9_fr6.raw	41.677071	2741012.000000	1.000000	10.084188	0	0	0.000000	0	8	12	0	0.0	0.0		10068071.000000	5411884.500000	405331.500000	14564945.000000	5495813.500000	828661.625000	11054049.000000	351008.843750	377798.343750	NA
52	P02293	KPASK	TMT10plex N-term; TMT10plex K1; TMT10plex K5;	1216.811157	406.611023	3	0.056706	6	0.150	NA	1	17083	Lara_210824_P1787_JS_VA_IP_TMT9_fr6.raw	42.986393	2173040.500000	0.800922	9.365781	0	0	0.000000	0	8	12	0	0.0	0.0		13658307.000000	7031657.000000	305338.375000	18716242.000000	7252106.000000	1148367.000000	15092140.000000	585415.250000	1023656.437500	NA
52	P02293	KPASK	TMT10plex N-term; TMT10plex K1; TMT10plex K5;	1216.811157	406.610474	3	-1.296832	3	0.211	NA	1	10232	Lara_210824_P1787_JS_VA_IP_TMT9_fr6.raw	28.149023	6486748.000000	0.549719	17.090689	0	0	0.000000	0	8	12	0	0.0	0.0		16223388.000000	10269272.000000	893959.250000	26675336.000000	10095849.000000	3879222.000000	20358512.000000	1407723.750000	1285034.500000	89760.570312
52	P02293	KPASK	TMT10plex K1; TMT10plex K5;	987.648254	494.830750	2	-1.307146	10	0.082	NA	1	3925	Lara_210824_P1787_JS_VA_IP_TMT9_fr4.raw	15.133493	499343.187500	1.000000	3.661889	0	0	0.000000	0	8	12	0	0.0	0.0		1551984.375000	971964.937500	NA	2812725.250000	864124.562500	20300.833984	2011893.750000	123978.210938	81166.585938	NA
52	P02293	KPASK	TMT10plex K1; TMT10plex K5;	987.648254	494.831451	2	0.112388	16	0.031	NA	1	3842	Lara_210824_P1787_JS_VA_IP_TMT9_fr6.raw	14.889575	2835419.750000	0.850565	29.436886	0	0	0.000000	0	8	12	0	0.0	0.0		1964376.625000	963826.062500	19298.861328	5168206.500000	1393334.500000	NA	5114824.500000	251282.265625	NA	NA
52	P02293	KPASK	TMT10plex N-term; TMT10plex K1; TMT10plex K5;	1216.811157	406.610779	3	-0.544867	8	0.113	NA	1	8528	Lara_210824_P1787_JS_VA_IP_TMT9_fr6.raw	24.781570	4808124.000000	0.782717	43.712982	0	0	0.000000	0	8	12	0	0.0	0.0		18633164.000000	10302940.000000	634470.000000	27132106.000000	9754823.000000	1240718.000000	22247942.000000	1262752.500000	968483.562500	244347.671875
52	P02293	APAEK	TMT10plex N-term; TMT10plex K5;	972.600952	487.307220	2	-1.093974	26	0.005	NA	1	7169	Lara_210824_P1787_JS_VA_IP_TMT9_fr4.raw	22.481304	18257398.000000	1.000000	8.324265	0	0	1.000000	0	13	17	0	0.0	0.0		14748421.000000	8047597.000000	200020.078125	23933822.000000	7857250.500000	238436.828125	18364226.000000	1011210.375000	399830.218750	87940.984375
52	P02293	APAEK	TMT10plex N-term; TMT10plex K5;	972.600952	487.312592	2	9.952694	23	0.008	NA	1	6957	Lara_210824_P1787_JS_VA_IP_TMT9_fr1.raw	21.469143	91773432.000000	0.911163	266.130890	0	0	1.000000	0	13	17	0	0.0	0.0		31948010.000000	15067922.000000	0.000000	52078980.000000	16177530.000000	NA	42943536.000000	1009853.000000	0.000000	NA
52	P02293	APAEK	TMT10plex N-term; TMT10plex K5;	972.600952	487.307190	2	-1.155664	14	0.042	NA	1	7646	Lara_210824_P1787_JS_VA_IP_TMT9_fr5.raw	23.040646	3351961.000000	0.631125	8.168975	0	0	1.000000	0	13	17	0	0.0	0.0		4115419.250000	10151287.000000	1389445.125000	25778444.000000	6878183.000000	1338236.875000	14555786.000000	1824207.125000	1146914.000000	154160.687500
52	P02293	APAEK	TMT10plex N-term; TMT10plex K5;	972.600952	487.307892	2	0.287888	18	0.023	NA	1	6609	Lara_210824_P1787_JS_VA_IP_TMT9_fr4.raw	21.282701	3229384192.000000	0.926678	23.395960	0	0	1.000000	0	13	17	0	0.0	0.0		6913244.500000	3521673.000000	39093.066406	9851322.000000	3439723.250000	211614.968750	8330603.000000	565478.437500	220617.812500	NA
52	P02293	APAEK	TMT10plex N-term; TMT10plex K5;	972.600952	487.307770	2	0.037014	5	0.171	NA	1	7675	Lara_210824_P1787_JS_VA_IP_TMT9_fr4.raw	23.494753	2296727.750000	0.713484	45.082428	0	0	1.000000	0	13	17	0	0.0	0.0		6598355.500000	3579452.000000	0.000000	9915132.000000	3541612.250000	535351.375000	7372830.000000	545959.937500	306215.187500	NA
52	P02293	APAEK	TMT10plex N-term; TMT10plex K5;	972.600952	487.307648	2	-0.213860	22	0.009	NA	1	6851	Lara_210824_P1787_JS_VA_IP_TMT9_fr5.raw	21.423452	125781176.000000	0.933492	207.422836	0	0	1.000000	0	13	17	0	0.0	0.0		16441583.000000	7449868.500000	0.000000	22143580.000000	7365088.500000	180735.421875	18849860.000000	483136.343750	79966.117188	NA
52	P02293	APAEK	TMT10plex N-term; TMT10plex K5;	972.600952	487.307739	2	-0.026732	17	0.026	NA	1	8195	Lara_210824_P1787_JS_VA_IP_TMT9_fr4.raw	24.528315	1058509.125000	0.874020	11.279094	0	0	1.000000	0	13	17	0	0.0	0.0		3885737.750000	2122456.750000	286994.968750	6585483.500000	2567835.250000	338731.437500	4648137.000000	508605.875000	551018.062500	NA
52	P02293	APAEK	TMT10plex N-term; TMT10plex K5;	972.600952	487.305847	2	-3.917331	7	0.132	NA	1	6855	Lara_210824_P1787_JS_VA_IP_TMT9_fr3.raw	21.627613	5266394.000000	0.241190	0.530853	0	0	1.000000	0	13	17	0	0.0	0.0		21625768.000000	11086190.000000	0.000000	39758784.000000	11131049.000000	NA	33547508.000000	608921.562500	0.000000	NA
52	P02293	APAEK	TMT10plex N-term; TMT10plex K5;	972.600952	487.307861	2	0.224141	17	0.026	NA	1	6916	Lara_210824_P1787_JS_VA_IP_TMT9_fr6.raw	21.402088	20688650.000000	0.780408	87.367722	0	0	1.000000	0	13	17	0	0.0	0.0		8402682.000000	4355813.000000	554670.875000	12199221.000000	4330423.500000	601655.687500	9149803.000000	1051390.000000	950744.562500	NA
52	P02293	KPAAK	TMT10plex N-term; TMT10plex K1; TMT10plex K5;	1200.816284	401.279785	3	1.060112	7	0.132	NA	1	6965	Lara_210824_P1787_JS_VA_IP_TMT9_fr6.raw	21.499022	79067200.000000	0.883987	127.213409	0	0	0.000000	0	18	22	0	0.0	0.0		17560434.000000	10453147.000000	212508.515625	27378704.000000	8255158.000000	833252.437500	19488996.000000	878269.625000	874999.750000	126948.984375
52	P02293	KPAAK	TMT10plex K1; TMT10plex K5;	971.653320	486.834106	2	0.349919	11	0.070	NA	1	4186	Lara_210824_P1787_JS_VA_IP_TMT9_fr6.raw	15.622984	1503492.625000	0.801839	101.065773	0	0	0.000000	0	18	22	0	0.0	0.0		5518232.000000	2368226.000000	0.000000	13333631.000000	3635923.500000	58670.781250	13350767.000000	365538.718750	115014.445312	NA
52	P02293	KTSTSTDGK	TMT10plex N-term; TMT10plex K1; TMT10plex K9;	1610.944824	537.988342	3	-0.990723	6	0.150	NA	1	6583	Lara_210824_P1787_JS_VA_IP_TMT9_fr4.raw	21.232607	1415138.250000	0.794004	4.546753	1	0	1.000000	1	23	31	0	0.0	0.0		798794.187500	2576961.250000	466758.062500	8370898.500000	1758108.125000	875267.875000	4872074.000000	748388.937500	149987.843750	NA
52	P02293	KTSTSTDGK	TMT10plex N-term; TMT10plex K1; TMT10plex K9;	1610.944824	537.988403	3	-0.877125	27	0.005	NA	1	6161	Lara_210824_P1787_JS_VA_IP_TMT9_fr5.raw	19.921110	20899476.000000	0.897285	301.568115	1	1	1.000000	1	23	31	0	0.0	0.0		19064232.000000	8883307.000000	155769.046875	25545474.000000	8354127.500000	478734.406250	22235102.000000	508972.812500	460870.375000	NA
52	P02293	KTSTSTDGK	TMT10plex N-term; TMT10plex K1; TMT10plex K9;	1610.944824	537.987305	3	-2.921888	14	0.042	NA	1	6643	Lara_210824_P1787_JS_VA_IP_TMT9_fr3.raw	21.166000	2587474.500000	0.997070	26.665674	1	0	1.000000	1	23	31	0	0.0	0.0		8691883.000000	6311309.000000	175570.781250	16009735.000000	5546378.500000	268001.875000	11793786.000000	454662.937500	112211.179688	NA
52	P02293	KTSTSTDGK	TMT10plex N-term; TMT10plex K1; TMT10plex K9;	1610.944824	537.987671	3	-2.240300	17	0.026	NA	1	7161	Lara_210824_P1787_JS_VA_IP_TMT9_fr3.raw	22.249557	1322064.125000	0.790597	12.259340	1	0	1.000000	1	23	31	0	0.0	0.0		3338569.250000	2235317.500000	357349.406250	4624516.500000	2126204.250000	350952.375000	5406432.000000	570857.187500	341937.968750	NA
52	P02293	KTSTSTDGK	TMT10plex N-term; TMT10plex K1; TMT10plex K9;	1610.944824	537.988281	3	-1.104321	25	0.005	NA	1	6174	Lara_210824_P1787_JS_VA_IP_TMT9_fr3.raw	20.161062	14769664.000000	0.946439	870.156311	1	1	1.000000	1	23	31	0	0.0	0.0		24780938.000000	10379312.000000	0.000000	30759390.000000	11307366.000000	471109.187500	26273932.000000	400807.625000	220427.234375	NA
52	P02293	KTSTSTDGK	TMT10plex N-term; TMT10plex K1; TMT10plex K9;	1610.944824	537.988892	3	0.033521	25	0.005	NA	1	5840	Lara_210824_P1787_JS_VA_IP_TMT9_fr4.raw	19.468533	1644756.500000	0.878052	32.665348	1	1	1.000000	1	23	31	0	0.0	0.0		2571414.000000	1218342.500000	256536.390625	3608872.000000	1502305.250000	246255.968750	3487092.250000	330457.843750	140850.937500	151986.984375
52	P02293	KTSTSTDGK	TMT10plex N-term; TMT10plex K1; TMT10plex K9;	1610.944824	537.987244	3	-3.035486	23	0.008	NA	1	5742	Lara_210824_P1787_JS_VA_IP_TMT9_fr3.raw	19.158346	61937432.000000	0.772803	57.244411	1	1	1.000000	1	23	31	0	0.0	0.0		10220503.000000	4871314.500000	800050.937500	14731073.000000	5416710.500000	756807.000000	12016452.000000	669104.437500	734842.812500	145890.343750
52	P02293	KTSTSTDGK	TMT10plex K1; TMT10plex K9;	1381.781860	461.601105	3	-0.269941	34	0.001	NA	1	4026	Lara_210824_P1787_JS_VA_IP_TMT9_fr5.raw	15.331893	1321216.875000	0.960202	67.512009	1	1	1.000000	1	23	31	0	0.0	0.0		2238620.000000	936686.125000	223526.171875	3072397.000000	1278154.125000	177022.093750	2972128.250000	215810.328125	232521.953125	NA
52	P02293	KTSTSTDGK	TMT10plex K1; TMT10plex K9;	1381.781860	461.601471	3	0.524685	22	0.009	NA	1	3832	Lara_210824_P1787_JS_VA_IP_TMT9_fr2.raw	15.191643	479303.281250	0.778979	36.118584	1	1	1.000000	1	23	31	0	0.0	0.0		1042029.312500	569637.687500	70922.664062	1453469.250000	607541.687500	143436.156250	1820572.000000	209788.046875	136903.875000	NA
52	P02293	KTSTSTDGK	TMT10plex N-term; TMT10plex K1; TMT10plex K9;	1610.944824	537.988708	3	-0.309135	31	0.002	NA	1	6164	Lara_210824_P1787_JS_VA_IP_TMT9_fr6.raw	19.842085	15550355.000000	1.000000	8.327267	1	1	1.000000	1	23	31	0	0.0	0.0		6243262.500000	2691725.000000	362657.593750	7975192.000000	3020519.500000	355835.437500	7785724.000000	535482.562500	358753.718750	NA
52	P02293	KTSTSTDGK	TMT10plex K1; TMT10plex K9;	1381.781860	461.600739	3	-1.064568	31	0.002	NA	1	3793	Lara_210824_P1787_JS_VA_IP_TMT9_fr3.raw	14.924635	9203287.000000	0.925142	46.068287	1	1	1.000000	1	23	31	0	0.0	0.0		846810.687500	411021.000000	132498.359375	1786609.125000	748452.937500	167516.546875	2025771.125000	217873.578125	123466.148438	NA
52	P02293	TSTSTDGKK	TMT10plex N-term; TMT10plex K8; TMT10plex K9;	1610.944824	537.988831	3	-0.080077	10	0.082	NA	1	5657	Lara_210824_P1787_JS_VA_IP_TMT9_fr2.raw	19.380859	1976046.250000	0.951086	21.838177	0	0	0.000000	0	24	32	0	0.0	0.0		2922267.000000	1627349.500000	183440.375000	3896867.250000	1476709.125000	358122.343750	3436683.250000	196574.968750	356364.968750	106294.976562
52	P02293	TSTSTDGK	TMT10plex K8;	1024.523926	513.269287	2	0.048803	46	0.000	NA	1	3577	Lara_210824_P1787_JS_VA_IP_TMT9_fr6.raw	14.249605	1654973.125000	0.877100	55.414955	1	1	1.000000	1	24	31	0	0.0	0.0		723430.937500	437292.031250	63216.609375	1034155.937500	264208.656250	NA	927764.500000	NA	NA	NA
52	P02293	TSTSTDGK	TMT10plex N-term; TMT10plex K8;	1253.686890	418.901917	3	-2.378584	15	0.037	NA	1	3965	Lara_210824_P1787_JS_VA_IP_TMT9_fr3.raw	15.326468	1027089.687500	0.823590	57.298317	1	0	1.000000	1	24	31	0	0.0	0.0		2207911.750000	1802564.875000	409387.343750	3860733.250000	1813996.875000	380872.062500	4078710.750000	376916.937500	208634.796875	NA
52	P02293	TSTSTDGK	TMT10plex N-term; TMT10plex K8;	1253.686890	627.849548	2	-1.883245	20	0.015	NA	1	5054	Lara_210824_P1787_JS_VA_IP_TMT9_fr3.raw	17.726845	20345312.000000	0.883159	19.004601	1	0	1.000000	1	24	31	0	0.0	0.0		1195794.250000	864102.000000	NA	1961624.875000	670673.375000	88982.562500	1945486.375000	119742.578125	NA	NA
52	P02293	TSTSTDGK	TMT10plex N-term; TMT10plex K8;	1253.686890	627.849670	2	-1.688619	18	0.023	NA	1	6095	Lara_210824_P1787_JS_VA_IP_TMT9_fr3.raw	20.004999	426808.281250	0.605976	5.465527	1	0	1.000000	1	24	31	0	0.0	0.0		2221292.500000	1360702.375000	118651.687500	3346403.500000	1659286.875000	96532.593750	2544540.250000	158444.546875	138609.609375	NA
52	P02293	TSTSTDGK	TMT10plex N-term; TMT10plex K8;	1253.686890	627.849731	2	-1.591306	40	0.000	NA	1	5525	Lara_210824_P1787_JS_VA_IP_TMT9_fr3.raw	18.734690	1219712640.000000	0.938718	1107.885376	1	1	1.000000	1	24	31	0	0.0	0.0		20858472.000000	9030343.000000	0.000000	27696652.000000	8846875.000000	NA	24430812.000000	320109.031250	0.000000	NA
52	P02293	TSTSTDGK	TMT10plex K8;	1024.523926	513.269043	2	-0.427516	49	0.000	NA	1	3638	Lara_210824_P1787_JS_VA_IP_TMT9_fr1.raw	14.139338	505857.312500	1.000000	33.901421	1	1	1.000000	1	24	31	0	0.0	0.0		519657.656250	283613.062500	NA	588105.500000	328131.000000	49991.269531	626998.062500	570676.375000	78386.445312	NA
52	P02293	TSTSTDGK	TMT10plex N-term; TMT10plex K8;	1253.686890	627.850586	2	-0.227329	22	0.009	NA	1	5554	Lara_210824_P1787_JS_VA_IP_TMT9_fr5.raw	18.636765	3558798.000000	1.000000	17.572189	1	1	1.000000	1	24	31	0	0.0	0.0		1861530.125000	835138.250000	69665.898438	2451285.750000	796542.625000	NA	2221442.500000	168233.203125	NA	NA
52	P02293	TSTSTDGK	TMT10plex N-term; TMT10plex K8;	1253.686890	627.850830	2	0.161922	24	0.007	NA	1	5132	Lara_210824_P1787_JS_VA_IP_TMT9_fr4.raw	17.948011	311992.562500	0.879308	23.819195	1	1	1.000000	1	24	31	0	0.0	0.0		1129728.500000	555887.937500	72737.687500	1410255.375000	538642.312500	88512.359375	1440820.000000	NA	85589.875000	NA
52	P02293	TSTSTDGK	TMT10plex N-term; TMT10plex K8;	1253.686890	627.850769	2	0.064609	26	0.005	NA	1	5270	Lara_210824_P1787_JS_VA_IP_TMT9_fr2.raw	18.560457	7327515.000000	0.923274	29.885857	1	1	1.000000	1	24	31	0	0.0	0.0		1943511.500000	1180764.250000	94088.320312	3311218.500000	1008935.312500	34193.800781	2109626.000000	169444.859375	NA	NA
52	P02293	TSTSTDGK	TMT10plex N-term; TMT10plex K8;	1253.686890	627.851135	2	0.648487	28	0.004	NA	1	5601	Lara_210824_P1787_JS_VA_IP_TMT9_fr6.raw	18.552525	2414353.250000	0.783651	10.216521	1	1	1.000000	1	24	31	0	0.0	0.0		2170957.250000	1186702.625000	127257.648438	3116991.750000	1119925.875000	61178.707031	2479509.500000	NA	140168.546875	NA
52	P02293	KETYSSYIYK	TMT10plex N-term; TMT10plex K1; TMT10plex K10;	1968.117676	657.047302	3	1.243828	26	0.005	NA	1	16159	Lara_210824_P1787_JS_VA_IP_TMT9_fr6.raw	41.164833	52807948.000000	0.900111	9.740476	0	0	1.000000	0	38	47	0	0.0	0.0		2990512.500000	2353264.750000	512409.656250	5975253.500000	2203721.750000	550088.625000	5531673.500000	656317.125000	524328.875000	105906.726562
52	P02293	KETYSSYIYK	TMT10plex K1; TMT10plex K10;	1738.954712	580.659180	3	0.583684	16	0.031	NA	1	14705	Lara_210824_P1787_JS_VA_IP_TMT9_fr2.raw	37.975334	268577.562500	0.785872	9.464725	0	0	1.000000	0	38	47	0	0.0	0.0		606158.062500	557058.437500	289070.468750	1265011.625000	749082.062500	238363.093750	1022716.812500	334682.562500	211364.515625	NA
52	P02293	ETYSSYIYK	TMT10plex N-term; TMT10plex K9;	1610.859741	806.436523	2	-0.774121	51	0.000	NA	1	17794	Lara_210824_P1787_JS_VA_IP_TMT9_fr5.raw	43.732491	2381260.000000	0.937554	77.618965	0	0	1.000000	0	39	47	0	0.0	0.0		9997388.000000	4932198.500000	27015.851562	17838418.000000	4680537.000000	94356.867188	12401771.000000	654268.187500	135635.562500	NA
52	P02293	ETYSSYIYK	TMT10plex N-term; TMT10plex K9;	1610.859741	806.437256	2	0.135952	53	0.000	NA	1	17482	Lara_210824_P1787_JS_VA_IP_TMT9_fr6.raw	43.766697	3000522.000000	0.938916	16.851238	0	0	1.000000	0	39	47	0	0.0	0.0		3008535.000000	1528898.375000	143118.312500	5493280.500000	2024897.500000	277870.843750	4161822.750000	500420.656250	285411.718750	NA
52	P02293	ETYSSYIYK	TMT10plex N-term; TMT10plex K9;	1610.859741	806.435608	2	-1.910160	15	0.037	NA	1	18154	Lara_210824_P1787_JS_VA_IP_TMT9_fr1.raw	44.788746	278182.375000	0.000000	0.000000	0	0	1.000000	0	39	47	0	0.0	0.0		760116.187500	555979.875000	202608.156250	1276536.750000	605453.250000	235495.281250	1115459.500000	252610.578125	179067.468750	NA
52	P02293	ETYSSYIYK	TMT10plex N-term; TMT10plex K9;	1610.859741	806.435913	2	-1.531480	8	0.113	NA	1	16482	Lara_210824_P1787_JS_VA_IP_TMT9_fr1.raw	41.253120	676143.875000	1.000000	9.177865	0	0	1.000000	0	39	47	0	0.0	0.0		1392302.875000	750266.312500	145180.421875	2074085.750000	649002.312500	328234.375000	1757476.625000	101497.156250	134064.921875	NA
52	P02293	ETYSSYIYK	TMT10plex N-term; TMT10plex K9;	1610.859741	806.436279	2	-1.077065	31	0.002	NA	1	17551	Lara_210824_P1787_JS_VA_IP_TMT9_fr1.raw	43.565937	235718368.000000	1.000000	6.384743	0	0	1.000000	0	39	47	0	0.0	0.0		3332387.500000	1692935.375000	384224.656250	6196746.500000	1738044.375000	616755.250000	4853143.000000	378772.093750	97702.679688	NA
52	P02293	ETYSSYIYK	TMT10plex N-term; TMT10plex K9;	1610.859741	806.437622	2	0.590368	27	0.005	NA	1	18037	Lara_210824_P1787_JS_VA_IP_TMT9_fr2.raw	44.805813	494688.625000	0.626532	9.467281	0	0	1.000000	0	39	47	0	0.0	0.0		1206529.250000	718066.062500	428830.906250	2332164.750000	677911.437500	269196.500000	1702552.250000	360945.218750	288356.343750	NA
52	P02293	ETYSSYIYK	TMT10plex N-term; TMT10plex K9;	1610.859741	806.437744	2	0.741840	53	0.000	NA	1	17504	Lara_210824_P1787_JS_VA_IP_TMT9_fr2.raw	43.668926	233704320.000000	0.997736	27.045523	0	0	1.000000	0	39	47	0	0.0	0.0		6211100.500000	2551973.750000	43646.699219	8762651.000000	3023473.250000	48477.589844	6853132.500000	451104.125000	187691.234375	NA
52	P02293	ETYSSYIYK	TMT10plex K9;	1381.696777	691.854370	2	-1.896219	42	0.000	NA	1	15465	Lara_210824_P1787_JS_VA_IP_TMT9_fr3.raw	39.348995	3227247.750000	0.853484	25.598425	0	0	1.000000	0	39	47	0	0.0	0.0		2505060.250000	713868.312500	113037.953125	3458292.500000	1376990.125000	177580.218750	5172070.000000	335684.968750	189426.390625	NA
52	P02293	QTHPDTGISQK	TMT10plex N-term; TMT10plex K11;	1668.920044	557.314026	3	0.095870	12	0.059	NA	1	18134	Lara_210824_P1787_JS_VA_IP_TMT9_fr4.raw	44.857563	428975.500000	0.522136	8.546207	0	0	1.000000	0	51	61	0	0.0	0.0		642783.875000	599478.500000	326416.968750	1530791.750000	1020235.000000	898267.187500	2860311.000000	211395.578125	280389.500000	NA
52	P02293	QTHPDTGISQK	TMT10plex N-term; TMT10plex K11;	1668.920044	557.314026	3	0.095870	16	0.031	NA	1	21330	Lara_210824_P1787_JS_VA_IP_TMT9_fr4.raw	51.638824	219686.593750	0.737152	16.170904	0	0	1.000000	0	51	61	0	0.0	0.0		770409.375000	365872.843750	428966.156250	1140952.125000	784172.000000	1088048.625000	1428394.875000	198336.953125	381421.093750	NA
52	P02293	QTHPDTGISQK	TMT10plex N-term; TMT10plex K11;	1668.920044	557.314087	3	0.205522	35	0.001	NA	1	7017	Lara_210824_P1787_JS_VA_IP_TMT9_fr4.raw	22.158949	4421724160.000000	0.578857	6.945617	0	0	1.000000	0	51	61	0	0.0	0.0		677922.062500	608944.000000	154996.718750	1893005.125000	788545.375000	141056.031250	1410859.250000	312161.031250	227658.218750	NA
52	P02293	QTHPDTGISQK	TMT10plex K11;	1439.757202	480.925995	3	-0.693867	14	0.042	NA	1	5612	Lara_210824_P1787_JS_VA_IP_TMT9_fr5.raw	18.760593	29456010.000000	0.745094	72.203056	0	0	1.000000	0	51	61	0	0.0	0.0		3403452.500000	1898643.375000	494021.562500	6611480.000000	2213861.000000	320314.718750	4587613.000000	423353.281250	356243.312500	149986.750000
52	P02293	QTHPDTGISQK	TMT10plex K11;	1439.757202	480.926208	3	-0.250042	16	0.031	NA	1	5551	Lara_210824_P1787_JS_VA_IP_TMT9_fr4.raw	18.852474	1729336.500000	0.814654	92.430237	0	0	1.000000	0	51	61	0	0.0	0.0		2019334.250000	1186126.875000	834273.375000	4437261.500000	2062501.000000	496130.875000	3476940.500000	416796.656250	205765.343750	NA
52	P02293	QTHPDTGISQK	TMT10plex N-term; TMT10plex K11;	1668.920044	557.315857	3	3.387220	26	0.005	NA	1	16580	Lara_210824_P1787_JS_VA_IP_TMT9_fr4.raw	41.539680	974440.250000	0.732148	5.524655	0	0	1.000000	0	51	61	0	0.0	0.0		518957.281250	495494.187500	195893.265625	1098477.625000	611212.062500	209648.500000	766830.000000	199588.406250	210982.859375	NA
52	P02293	QTHPDTGISQK	TMT10plex N-term; TMT10plex K11;	1668.920044	557.314209	3	0.424826	53	0.000	NA	1	7389	Lara_210824_P1787_JS_VA_IP_TMT9_fr6.raw	22.338001	37035808.000000	1.000000	53.710938	0	0	1.000000	0	51	61	0	0.0	0.0		3182420.250000	2099310.000000	338109.343750	6441363.500000	1850561.125000	532107.500000	4742575.000000	416705.500000	284511.375000	NA
52	P02293	QTHPDTGISQK	TMT10plex N-term; TMT10plex K11;	1668.920044	418.237549	4	0.600388	26	0.005	NA	1	5398	Lara_210824_P1787_JS_VA_IP_TMT9_fr6.raw	18.149689	3882552.500000	0.937824	44.272964	0	0	1.000000	0	51	61	0	0.0	0.0		3286736.000000	1697173.250000	205283.453125	5809726.000000	1732182.000000	469800.281250	6569073.000000	413017.531250	209312.890625	NA
52	P02293	QTHPDTGISQK	TMT10plex N-term; TMT10plex K11;	1668.920044	557.312439	3	-2.756873	24	0.007	NA	1	23267	Lara_210824_P1787_JS_VA_IP_TMT9_fr4.raw	56.348804	223815.812500	0.701182	3.429400	0	0	1.000000	0	51	61	0	0.0	0.0		349739.875000	392471.156250	185735.515625	761094.125000	706641.500000	580310.375000	1151340.500000	324428.156250	343364.156250	NA
52	P02293	QTHPDTGISQK	TMT10plex N-term; TMT10plex K11;	1668.920044	557.313599	3	-0.671692	53	0.000	NA	1	8011	Lara_210824_P1787_JS_VA_IP_TMT9_fr4.raw	24.164974	5272006.000000	0.932778	48.937267	0	0	1.000000	0	51	61	0	0.0	0.0		2320477.750000	1437685.250000	167891.093750	5372159.000000	1541735.750000	402739.906250	3795161.000000	128490.726562	173529.937500	NA
52	P02293	QTHPDTGISQK	TMT10plex N-term; TMT10plex K11;	1668.920044	557.313904	3	-0.123433	50	0.000	NA	1	8527	Lara_210824_P1787_JS_VA_IP_TMT9_fr4.raw	25.176159	1698653.500000	0.845679	8.049083	0	0	1.000000	0	51	61	0	0.0	0.0		1673230.625000	913425.625000	227033.109375	3539023.250000	1114917.125000	426128.781250	4549640.000000	331121.000000	2195754.000000	99351.468750
52	P02293	QTHPDTGISQK	TMT10plex N-term; TMT10plex K11;	1668.920044	557.313293	3	-1.221748	18	0.023	NA	1	22544	Lara_210824_P1787_JS_VA_IP_TMT9_fr4.raw	54.685776	200424.828125	0.815523	6.001203	0	0	1.000000	0	51	61	0	0.0	0.0		245780.781250	146117.843750	92502.523438	443499.625000	417723.437500	676225.625000	1039021.687500	95684.601562	368142.906250	NA
52	P02293	QTHPDTGISQK	TMT10plex N-term; TMT10plex K11;	1668.920044	557.313965	3	-0.013781	20	0.015	NA	1	22044	Lara_210824_P1787_JS_VA_IP_TMT9_fr4.raw	53.385513	310227.218750	0.445618	3.326577	0	0	1.000000	0	51	61	0	0.0	0.0		335591.281250	206696.937500	NA	469475.062500	813465.687500	4206663.500000	3091305.750000	NA	204806.640625	NA
52	P02293	QTHPDTGISQK	TMT10plex N-term; TMT10plex K11;	1668.920044	557.313232	3	-1.331400	26	0.005	NA	1	20338	Lara_210824_P1787_JS_VA_IP_TMT9_fr4.raw	49.443214	263700.625000	0.858788	9.497369	0	0	1.000000	0	51	61	0	0.0	0.0		321614.625000	157609.687500	217780.875000	802783.687500	369000.468750	452737.375000	519101.718750	314650.406250	154252.812500	NA
52	P02293	QTHPDTGISQK	TMT10plex N-term; TMT10plex K11;	1668.920044	557.313171	3	-1.441052	18	0.023	NA	1	20838	Lara_210824_P1787_JS_VA_IP_TMT9_fr4.raw	50.548298	176104.140625	0.940268	8.220038	0	0	1.000000	0	51	61	0	0.0	0.0		405799.062500	357749.343750	179388.171875	629692.375000	488679.312500	771311.500000	993361.375000	NA	129377.765625	NA
52	P02293	QTHPDTGISQK	TMT10plex N-term; TMT10plex K11;	1668.920044	557.312927	3	-1.879659	26	0.005	NA	1	19607	Lara_210824_P1787_JS_VA_IP_TMT9_fr4.raw	47.878250	295427.000000	1.000000	8.197575	0	0	1.000000	0	51	61	0	0.0	0.0		201948.234375	372203.562500	NA	810421.000000	505285.125000	973969.937500	1129050.625000	410869.375000	595471.125000	NA
52	P02293	QTHPDTGISQK	TMT10plex N-term; TMT10plex K11;	1668.920044	557.312927	3	-1.879659	25	0.005	NA	1	18681	Lara_210824_P1787_JS_VA_IP_TMT9_fr4.raw	45.978603	310281.281250	0.839939	5.328054	0	0	1.000000	0	51	61	0	0.0	0.0		453803.968750	431809.187500	131494.500000	876286.125000	464409.656250	372947.812500	754930.750000	147539.359375	153427.000000	NA
52	P02293	QTHPDTGISQK	TMT10plex N-term; TMT10plex K11;	1668.920044	418.237183	4	-0.276826	23	0.008	NA	1	5410	Lara_210824_P1787_JS_VA_IP_TMT9_fr5.raw	18.336212	1425772.500000	1.000000	6.648653	0	0	1.000000	0	51	61	0	0.0	0.0		1909200.625000	940050.500000	342562.125000	3229420.500000	1256502.000000	238193.875000	3195898.000000	245125.546875	297676.125000	NA
52	P02293	QTHPDTGISQK	TMT10plex N-term; TMT10plex K11;	1668.920044	557.313660	3	-0.562040	28	0.004	NA	1	7978	Lara_210824_P1787_JS_VA_IP_TMT9_fr5.raw	23.706812	531464.937500	0.775530	11.686405	0	0	1.000000	0	51	61	0	0.0	0.0		560996.375000	1242357.250000	263331.312500	2746822.250000	948418.187500	392153.718750	1823546.125000	217278.609375	100802.296875	NA
52	P02293	QTHPDTGISQK	TMT10plex N-term; TMT10plex K11;	1668.920044	557.313721	3	-0.452388	53	0.000	NA	1	7308	Lara_210824_P1787_JS_VA_IP_TMT9_fr5.raw	22.356150	48366292.000000	1.000000	11.282291	0	0	1.000000	0	51	61	0	0.0	0.0		1723797.875000	2519385.250000	194915.609375	4099599.000000	1354846.250000	283100.531250	3194565.250000	275133.343750	275872.875000	NA
52	P02293	QTHPDTGISQK	TMT10plex N-term; TMT10plex K11;	1668.920044	557.313171	3	-1.441052	49	0.000	NA	1	7193	Lara_210824_P1787_JS_VA_IP_TMT9_fr3.raw	22.311199	567774080.000000	0.927119	123.664635	0	0	1.000000	0	51	61	0	0.0	0.0		11488865.000000	6556731.500000	196664.000000	24151834.000000	5986308.000000	874873.562500	14531275.000000	372419.468750	729975.750000	NA
52	P02293	QTHPDTGISQK	TMT10plex K11;	1439.757202	480.924988	3	-2.792137	10	0.082	NA	1	5481	Lara_210824_P1787_JS_VA_IP_TMT9_fr3.raw	18.647753	1597895.750000	0.674023	7.843496	0	0	1.000000	0	51	61	0	0.0	0.0		1256309.125000	944970.812500	375134.250000	3760757.000000	1793186.875000	274599.187500	3414875.250000	331716.593750	281845.875000	NA
52	P02293	QTHPDTGISQK	TMT10plex N-term; TMT10plex K11;	1668.920044	557.313904	3	-0.123433	64	0.000	NA	1	7134	Lara_210824_P1787_JS_VA_IP_TMT9_fr2.raw	22.540623	5829343.000000	0.931948	103.351601	0	0	1.000000	0	51	61	0	0.0	0.0		4104223.500000	2291918.250000	0.000000	8888734.000000	2300291.250000	226943.609375	6345112.500000	202008.843750	122845.187500	NA
52	P02293	QTHPDTGISQK	TMT10plex N-term; TMT10plex K11;	1668.920044	557.313721	3	-0.452388	55	0.000	NA	1	7506	Lara_210824_P1787_JS_VA_IP_TMT9_fr4.raw	23.161535	11361857.000000	0.935681	172.005859	0	0	1.000000	0	51	61	0	0.0	0.0		7688483.000000	4508283.500000	0.000000	16406334.000000	4622100.000000	219963.781250	11047708.000000	494893.437500	204566.015625	NA
52	P02293	QTHPDTGISQK	TMT10plex N-term; TMT10plex K11;	1668.920044	557.312866	3	-1.989310	57	0.000	NA	1	7357	Lara_210824_P1787_JS_VA_IP_TMT9_fr1.raw	22.261232	10105333.000000	0.939706	132.188141	0	0	1.000000	0	51	61	0	0.0	0.0		6288310.000000	3772156.500000	0.000000	13443312.000000	3421774.250000	315965.250000	9259304.000000	320249.812500	130985.687500	NA
52	P02293	IATEASK	TMT10plex N-term; TMT10plex K7;	1176.711914	589.362366	2	-1.512690	10	0.082	NA	1	10641	Lara_210824_P1787_JS_VA_IP_TMT9_fr1.raw	29.235189	8551629.000000	0.997524	842.018494	0	0	1.000000	0	77	83	0	0.0	0.0		107311408.000000	43656384.000000	34866528.000000	134660384.000000	40096820.000000	40965280.000000	153447376.000000	7973325.000000	30065556.000000	909286.437500
52	P02293	IATEASK	TMT10plex N-term; TMT10plex K7;	1176.711914	589.363647	2	0.664564	30	0.003	NA	1	10401	Lara_210824_P1787_JS_VA_IP_TMT9_fr6.raw	28.478662	8530255872.000000	0.954575	2304.609619	0	0	1.000000	0	77	83	0	0.0	0.0		86403680.000000	41016464.000000	0.000000	112237424.000000	29797750.000000	NA	99281472.000000	1194580.125000	0.000000	NA
52	P02293	IATEASK	TMT10plex K7;	947.549011	474.781769	2	-0.042214	59	0.000	NA	1	5341	Lara_210824_P1787_JS_VA_IP_TMT9_fr5.raw	18.195606	2739774.500000	0.309938	32.498745	0	0	1.000000	0	77	83	0	0.0	0.0		1519726.875000	988970.062500	362900.250000	2522685.500000	1414043.250000	212080.375000	2655049.500000	629362.937500	371107.875000	NA
52	P02293	IATEASK	TMT10plex N-term; TMT10plex K7;	1176.711914	589.362366	2	-1.512690	21	0.011	NA	1	10631	Lara_210824_P1787_JS_VA_IP_TMT9_fr1.raw	29.216547	8551629.000000	0.997797	2143.182129	0	0	1.000000	0	77	83	0	0.0	0.0		25968632.000000	9893773.000000	5676824.000000	35513316.000000	9552244.000000	6376663.500000	37717388.000000	1224339.125000	5372749.000000	85961.882812
52	P02293	IATEASK	TMT10plex N-term; TMT10plex K7;	1176.711914	589.363586	2	0.560885	4	0.188	NA	1	21266	Lara_210824_P1787_JS_VA_IP_TMT9_fr6.raw	51.354374	412476.156250	0.706404	12.911929	0	0	1.000000	0	77	83	0	0.0	0.0		1443234.750000	895971.125000	395664.500000	1928108.375000	847613.500000	425326.562500	1565374.500000	753385.250000	172823.484375	NA
52	P02293	IATEASK	TMT10plex N-term; TMT10plex K7;	1176.711914	589.364197	2	1.599372	9	0.097	NA	1	20752	Lara_210824_P1787_JS_VA_IP_TMT9_fr6.raw	50.331505	322344.343750	0.599990	15.620570	0	0	1.000000	0	77	83	0	0.0	0.0		1345127.375000	763095.375000	436469.281250	1608153.750000	824252.750000	465628.687500	1603425.250000	606934.750000	653550.187500	NA
52	P02293	IATEASK	TMT10plex N-term; TMT10plex K7;	1176.711914	589.362366	2	-1.512690	28	0.004	NA	1	10869	Lara_210824_P1787_JS_VA_IP_TMT9_fr1.raw	29.684372	8551629.000000	0.906015	77.169518	0	0	1.000000	0	77	83	0	0.0	0.0		20727784.000000	8007769.000000	505886.093750	21614758.000000	7611471.000000	455966.937500	21756176.000000	1892232.250000	593896.687500	NA
52	P02293	IATEASK	TMT10plex N-term; TMT10plex K7;	1176.711914	589.362976	2	-0.475902	28	0.004	NA	1	10596	Lara_210824_P1787_JS_VA_IP_TMT9_fr2.raw	29.665081	43974840.000000	0.760944	1041.009277	0	0	1.000000	0	77	83	0	0.0	0.0		22215668.000000	9417314.000000	0.000000	35300744.000000	8998202.000000	NA	31014106.000000	343005.843750	0.000000	NA
52	P02293	IATEASK	TMT10plex N-term; TMT10plex K7;	1176.711914	589.362244	2	-1.720047	36	0.001	NA	1	11374	Lara_210824_P1787_JS_VA_IP_TMT9_fr1.raw	30.712664	6387378.000000	0.893632	2.133598	0	0	1.000000	0	77	83	0	0.0	0.0		2308834.750000	4738454.000000	294964.968750	14377301.000000	3116260.250000	259877.218750	9118328.000000	599550.562500	286090.031250	NA
52	P02293	IATEASK	TMT10plex N-term; TMT10plex K7;	1176.711914	589.364014	2	1.288336	6	0.150	NA	1	20242	Lara_210824_P1787_JS_VA_IP_TMT9_fr6.raw	49.314903	395462.250000	0.648688	13.966336	0	0	1.000000	0	77	83	0	0.0	0.0		1089547.875000	730409.000000	467982.968750	1518461.000000	882032.437500	536021.187500	1564967.000000	556844.562500	429285.656250	NA
52	P02293	IATEASK	TMT10plex N-term; TMT10plex K7;	1176.711914	589.363892	2	1.080978	7	0.132	NA	1	19028	Lara_210824_P1787_JS_VA_IP_TMT9_fr6.raw	46.817650	335083.406250	0.526470	7.840884	0	0	1.000000	0	77	83	0	0.0	0.0		1281272.125000	1017959.250000	956464.375000	1993105.500000	1362146.875000	596843.812500	2383005.500000	829323.000000	679956.312500	NA
52	P02293	IATEASK	TMT10plex N-term; TMT10plex K7;	1176.711914	589.364075	2	1.392015	8	0.113	NA	1	24689	Lara_210824_P1787_JS_VA_IP_TMT9_fr6.raw	59.398026	224959.781250	0.529483	18.850529	0	0	1.000000	0	77	83	0	0.0	0.0		1449799.500000	823666.562500	777994.125000	1711935.375000	917452.437500	564088.375000	1500496.750000	771328.000000	509574.312500	NA
52	P02293	IATEASK	TMT10plex N-term; TMT10plex K7;	1176.711914	589.361755	2	-2.551177	29	0.004	NA	1	10538	Lara_210824_P1787_JS_VA_IP_TMT9_fr3.raw	29.424809	63734996.000000	0.917396	594.596130	0	0	1.000000	0	77	83	0	0.0	0.0		25045492.000000	11310849.000000	0.000000	32886852.000000	9191044.000000	NA	29220460.000000	406171.312500	0.000000	NA
52	P02293	IATEASK	TMT10plex N-term; TMT10plex K7;	1176.711914	589.362305	2	-1.616369	28	0.004	NA	1	10741	Lara_210824_P1787_JS_VA_IP_TMT9_fr6.raw	29.483559	20288696.000000	0.974613	12.270923	0	0	1.000000	0	77	83	0	0.0	0.0		21504180.000000	12035532.000000	5444860.000000	29686052.000000	10532660.000000	2504478.250000	25870194.000000	6005376.000000	3530627.250000	NA
52	P02293	IATEASK	TMT10plex N-term; TMT10plex K7;	1176.711914	589.363098	2	-0.268545	30	0.003	NA	1	10568	Lara_210824_P1787_JS_VA_IP_TMT9_fr4.raw	29.361227	27993306.000000	0.896873	44.885132	0	0	1.000000	0	77	83	0	0.0	0.0		25373152.000000	12722705.000000	0.000000	38129132.000000	14444134.000000	336720.281250	31690674.000000	2408555.000000	515321.812500	NA
52	P02293	IATEASK	TMT10plex N-term; TMT10plex K7;	1176.711914	589.363159	2	-0.164866	3	0.211	NA	1	21723	Lara_210824_P1787_JS_VA_IP_TMT9_fr6.raw	52.358040	319805.656250	0.715863	14.877504	0	0	1.000000	0	77	83	0	0.0	0.0		1162544.750000	715201.687500	427267.093750	1357485.000000	733565.937500	550493.062500	1447284.000000	416130.500000	461827.593750	NA
52	P02293	IATEASK	TMT10plex N-term; TMT10plex K7;	1176.711914	589.363281	2	0.042491	6	0.150	NA	1	22658	Lara_210824_P1787_JS_VA_IP_TMT9_fr6.raw	54.649601	349189.031250	0.588908	14.046735	0	0	1.000000	0	77	83	0	0.0	0.0		1225383.875000	825276.187500	483572.062500	1614485.125000	755314.375000	440286.281250	1558508.625000	700642.375000	290241.156250	NA
52	P02293	IATEASK	TMT10plex N-term; TMT10plex K7;	1176.711914	589.363281	2	0.042491	23	0.008	NA	1	11802	Lara_210824_P1787_JS_VA_IP_TMT9_fr6.raw	31.710651	1711762.500000	0.474382	18.658773	0	0	1.000000	0	77	83	0	0.0	0.0		4858772.500000	3046812.000000	2726265.500000	7468934.500000	3566920.000000	1962715.375000	7719071.500000	2281518.750000	1880376.000000	68254.812500
52	P02293	IATEASK	TMT10plex N-term; TMT10plex K7;	1176.711914	589.363159	2	-0.164866	1	0.268	NA	1	19580	Lara_210824_P1787_JS_VA_IP_TMT9_fr6.raw	47.915600	0.000000	0.531516	5.659752	0	0	1.000000	0	77	83	0	0.0	0.0		860412.312500	734838.750000	354894.187500	1130231.250000	900800.625000	326397.156250	2062012.125000	662818.125000	417843.937500	NA
52	P02293	IATEASK	TMT10plex N-term; TMT10plex K7;	1176.711914	589.363037	2	-0.372224	19	0.019	NA	1	11274	Lara_210824_P1787_JS_VA_IP_TMT9_fr6.raw	30.676886	3895985.750000	1.000000	5.123395	0	0	1.000000	0	77	83	0	0.0	0.0		7819047.000000	4805191.500000	2977096.000000	11327678.000000	3873537.000000	1808972.875000	10620332.000000	3134487.250000	1790611.625000	50817.921875
52	P02293	IATEASK	TMT10plex N-term; TMT10plex K7;	1176.711914	589.364380	2	1.910408	14	0.042	NA	1	23365	Lara_210824_P1787_JS_VA_IP_TMT9_fr6.raw	56.155899	301754.906250	0.542041	7.512275	0	0	1.000000	0	77	83	0	0.0	0.0		1468336.875000	753963.875000	708630.937500	2052278.250000	1399861.500000	640030.062500	2331493.250000	774477.562500	520284.656250	NA
52	P02293	IATEASK	TMT10plex N-term; TMT10plex K7;	1176.711914	589.366272	2	5.126148	3	0.211	NA	1	15371	Lara_210824_P1787_JS_VA_IP_TMT9_fr6.raw	39.621731	993199.875000	0.800512	6.949898	0	0	1.000000	0	77	83	0	0.0	0.0		1616895.625000	1061601.250000	682924.500000	1788294.000000	2737203.750000	705925.062500	2330176.000000	796640.000000	1617741.875000	94007.250000
52	P02293	IATEASKLAAYNK	TMT10plex K7; TMT10plex K13;	1837.071411	613.363586	3	-1.367394	23	0.008	NA	1	17224	Lara_210824_P1787_JS_VA_IP_TMT9_fr4.raw	42.810131	281375.937500	0.655036	4.182226	0	0	1.000000	0	77	89	0	0.0	0.0		676579.937500	603533.687500	380261.437500	1122286.125000	807874.312500	459554.250000	972950.750000	508180.875000	359253.218750	NA
52	P02293	IATEASK	TMT10plex N-term; TMT10plex K7;	1176.711914	589.363098	2	-0.268545	21	0.011	NA	1	14223	Lara_210824_P1787_JS_VA_IP_TMT9_fr6.raw	37.252430	958164.062500	1.000000	0.192442	0	0	1.000000	0	77	83	0	0.0	0.0		1907194.125000	1805398.875000	834295.187500	2725991.750000	1662132.125000	1020780.687500	3731217.000000	984286.125000	842252.875000	NA
52	P02293	IATEASK	TMT10plex N-term; TMT10plex K7;	1176.711914	589.363098	2	-0.268545	22	0.009	NA	1	11031	Lara_210824_P1787_JS_VA_IP_TMT9_fr6.raw	30.171967	6657724.500000	0.363805	6.353186	0	0	1.000000	0	77	83	0	0.0	0.0		6641737.500000	4253798.000000	4659839.500000	9650669.000000	4530452.000000	3075049.250000	9696200.000000	3501764.500000	3162054.750000	216655.859375
52	P02293	LAAYNK	TMT10plex N-term; TMT10plex K6;	1136.695923	569.355103	2	-0.223455	10	0.082	NA	1	20915	Lara_210824_P1787_JS_VA_IP_TMT9_fr5.raw	50.129398	344863.875000	0.792944	17.909407	0	0	1.000000	0	84	89	0	0.0	0.0		1320677.000000	2954916.000000	18123.863281	1861126.875000	1527403.375000	267222.562500	1842712.625000	NA	125820.445312	NA
52	P02293	LAAYNK	TMT10plex N-term; TMT10plex K6;	1136.695923	569.354980	2	-0.439871	15	0.037	NA	1	21365	Lara_210824_P1787_JS_VA_IP_TMT9_fr5.raw	51.144325	352604.281250	0.799606	16.204798	0	0	1.000000	0	84	89	0	0.0	0.0		3142335.500000	4123716.750000	191411.250000	1705001.500000	1422601.875000	436317.000000	2338800.750000	151699.156250	225147.265625	NA
52	P02293	LAAYNK	TMT10plex N-term; TMT10plex K6;	1136.695923	569.355469	2	0.420517	5	0.171	NA	1	13419	Lara_210824_P1787_JS_VA_IP_TMT9_fr4.raw	35.266674	1265937.250000	0.534719	35.453907	0	0	1.000000	0	84	89	0	0.0	0.0		2887441.250000	3126024.250000	484212.500000	9794738.000000	2763252.500000	885956.250000	9303333.000000	1038349.875000	517773.625000	83226.867188
52	P02293	LAAYNK	TMT10plex N-term; TMT10plex K6;	1136.695923	569.354858	2	-0.654529	18	0.023	NA	1	13735	Lara_210824_P1787_JS_VA_IP_TMT9_fr5.raw	35.639744	0.000000	0.837949	331.180756	0	0	1.000000	0	84	89	0	0.0	0.0		19179364.000000	11372976.000000	0.000000	27927972.000000	8549937.000000	81142.164062	23852152.000000	805830.312500	264643.031250	NA
52	P02293	LAAYNK	TMT10plex N-term; TMT10plex K6;	1136.695923	569.355103	2	-0.223455	10	0.082	NA	1	13343	Lara_210824_P1787_JS_VA_IP_TMT9_fr5.raw	34.813496	4152617984.000000	0.997413	2193.653564	0	0	1.000000	0	84	89	0	0.0	0.0		53109652.000000	26093924.000000	12007205.000000	81434584.000000	20415798.000000	17433572.000000	73941712.000000	2145817.500000	12259142.000000	146234.843750
52	P02293	LAAYNK	TMT10plex N-term; TMT10plex K6;	1136.695923	569.354736	2	-0.869186	12	0.059	NA	1	18806	Lara_210824_P1787_JS_VA_IP_TMT9_fr5.raw	45.748940	462314.218750	0.803311	6.294329	0	0	1.000000	0	84	89	0	0.0	0.0		1571923.125000	3729201.000000	122772.117188	2212366.750000	2510480.250000	593468.187500	2450109.000000	329574.625000	122944.687500	NA
52	P02293	LAAYNK	TMT10plex N-term; TMT10plex K6;	1136.695923	569.354431	2	-1.405829	11	0.070	NA	1	17545	Lara_210824_P1787_JS_VA_IP_TMT9_fr5.raw	43.242889	550137.687500	1.000000	3.010946	0	0	1.000000	0	84	89	0	0.0	0.0		1422391.250000	1879443.875000	186367.140625	2121573.500000	4161583.250000	355319.000000	2038838.875000	181631.453125	373310.468750	NA
52	P02293	LAAYNK	TMT10plex N-term; TMT10plex K6;	1136.695923	569.354004	2	-2.157129	8	0.113	NA	1	19953	Lara_210824_P1787_JS_VA_IP_TMT9_fr5.raw	48.094524	310115.843750	0.093801	0.000000	0	0	1.000000	0	84	89	0	0.0	0.0		1466019.625000	4122036.250000	313130.312500	1733664.875000	4514019.000000	365625.281250	1698627.375000	218351.468750	90562.703125	NA
52	P02293	LAAYNK	TMT10plex N-term; TMT10plex K6;	1136.695923	569.354004	2	-2.157129	13	0.049	NA	1	16498	Lara_210824_P1787_JS_VA_IP_TMT9_fr5.raw	41.099941	587483.750000	0.559004	5.390454	0	0	1.000000	0	84	89	0	0.0	0.0		1769331.125000	6440300.500000	574080.687500	2251362.250000	1742202.625000	998922.062500	2767101.750000	755602.687500	1407618.375000	NA
52	P02293	LAAYNK	TMT10plex N-term; TMT10plex K6;	1136.695923	569.353088	2	-3.768818	8	0.113	NA	1	18293	Lara_210824_P1787_JS_VA_IP_TMT9_fr5.raw	44.718639	480459.093750	0.481070	9.484077	0	0	1.000000	0	84	89	0	0.0	0.0		1658972.375000	4107967.750000	182397.500000	2693052.500000	4424720.500000	1119638.500000	4007656.500000	336183.593750	394851.500000	NA
52	P02293	LAAYNK	TMT10plex N-term; TMT10plex K6;	1136.695923	569.355103	2	-0.223455	16	0.031	NA	1	13261	Lara_210824_P1787_JS_VA_IP_TMT9_fr5.raw	34.630135	4152617984.000000	1.000000	10.172767	0	0	1.000000	0	84	89	0	0.0	0.0		29909946.000000	15659464.000000	0.000000	40226040.000000	12371051.000000	NA	33910880.000000	1315820.000000	0.000000	NA
52	P02293	LAAYNK	TMT10plex K6;	907.532959	454.773407	2	-0.784545	37	0.001	NA	1	7659	Lara_210824_P1787_JS_VA_IP_TMT9_fr4.raw	23.463602	9444212.000000	0.865188	105.896111	0	0	1.000000	0	84	89	0	0.0	0.0		8840684.000000	4097208.000000	255132.484375	12729141.000000	4913381.000000	531893.500000	17233250.000000	1412843.500000	59204.175781	77120.820312
52	P02293	LAAYNKK	TMT10plex K6; TMT10plex K7;	1264.790894	422.603363	3	-2.057257	27	0.005	NA	1	7822	Lara_210824_P1787_JS_VA_IP_TMT9_fr3.raw	23.562634	2188393.750000	0.858061	71.467316	0	0	1.000000	0	84	90	0	0.0	0.0		11038179.000000	4716979.500000	493394.562500	19295118.000000	8346045.000000	880357.312500	25990240.000000	1057160.750000	697722.062500	NA
52	P02293	LAAYNK	TMT10plex N-term; TMT10plex K6;	1136.695923	569.355652	2	0.742503	17	0.026	NA	1	14251	Lara_210824_P1787_JS_VA_IP_TMT9_fr5.raw	36.652489	2269443.250000	0.885620	22.822092	0	0	1.000000	0	84	89	0	0.0	0.0		6925815.500000	4999725.000000	568975.500000	9879750.000000	3538133.750000	777212.937500	8182086.000000	827344.562500	538301.375000	NA
52	P02293	LAAYNK	TMT10plex N-term; TMT10plex K6;	1136.695923	569.355408	2	0.313188	8	0.113	NA	1	23297	Lara_210824_P1787_JS_VA_IP_TMT9_fr5.raw	55.615181	2630007.750000	1.000000	17.632553	0	0	1.000000	0	84	89	0	0.0	0.0		1232343.000000	2066174.875000	53867.890625	2179785.500000	12295739.000000	526298.937500	2787596.500000	NA	8405199.000000	NA
52	P02293	LAAYNK	TMT10plex N-term; TMT10plex K6;	1136.695923	569.355286	2	0.098531	9	0.097	NA	1	19363	Lara_210824_P1787_JS_VA_IP_TMT9_fr5.raw	46.875111	310371.843750	0.887265	10.242118	0	0	1.000000	0	84	89	0	0.0	0.0		1181362.500000	2367737.500000	94926.898438	1803697.250000	1599334.625000	392568.125000	1498864.875000	NA	324515.812500	NA
52	P02293	LAAYNK	TMT10plex N-term; TMT10plex K6;	1136.695923	569.355286	2	0.098531	18	0.023	NA	1	20453	Lara_210824_P1787_JS_VA_IP_TMT9_fr5.raw	49.127827	312290.625000	1.000000	4.733241	0	0	1.000000	0	84	89	0	0.0	0.0		1042427.437500	2744104.250000	154593.609375	1546064.500000	806679.812500	184573.171875	1717986.375000	92512.070312	109698.515625	NA
52	P02293	LAAYNK	TMT10plex N-term; TMT10plex K6;	1136.695923	569.355225	2	-0.008797	15	0.037	NA	1	15442	Lara_210824_P1787_JS_VA_IP_TMT9_fr5.raw	39.002190	1104224.125000	0.644439	27.451004	0	0	1.000000	0	84	89	0	0.0	0.0		3009760.500000	3154487.250000	1284331.875000	3618569.000000	2418393.250000	498876.625000	3806384.500000	1053231.625000	338307.406250	NA
52	P02293	LAAYNK	TMT10plex K6;	907.532959	454.773590	2	-0.381253	41	0.000	NA	1	7853	Lara_210824_P1787_JS_VA_IP_TMT9_fr5.raw	23.459536	3202944.000000	0.921947	89.698181	0	0	1.000000	0	84	89	0	0.0	0.0		3025653.750000	2125045.250000	405067.906250	4893542.000000	2508752.250000	407536.156250	6607932.500000	594614.125000	260618.687500	NA
52	P02293	LAAYNK	TMT10plex N-term; TMT10plex K6;	1136.695923	569.355164	2	-0.116126	3	0.211	NA	1	16972	Lara_210824_P1787_JS_VA_IP_TMT9_fr5.raw	42.121399	1310548.875000	0.852001	16.361713	0	0	1.000000	0	84	89	0	0.0	0.0		2414599.500000	3016988.750000	532261.187500	3053028.500000	3168792.250000	524974.125000	3002074.000000	729092.437500	589978.812500	167265.062500
52	P02293	LAAYNK	TMT10plex N-term; TMT10plex K6;	1136.695923	569.354919	2	-0.547200	19	0.019	NA	1	12783	Lara_210824_P1787_JS_VA_IP_TMT9_fr6.raw	34.008148	489145280.000000	1.000000	6.752238	0	0	1.000000	0	84	89	0	0.0	0.0		40641884.000000	18713524.000000	0.000000	53797044.000000	14627619.000000	NA	47501976.000000	1188350.000000	0.000000	NA
52	P02293	LAAYNK	TMT10plex N-term; TMT10plex K6;	1136.695923	569.355957	2	1.279146	13	0.049	NA	1	13297	Lara_210824_P1787_JS_VA_IP_TMT9_fr6.raw	35.315155	2050972.000000	1.000000	3.161636	0	0	1.000000	0	84	89	0	0.0	0.0		4176150.000000	2609456.500000	415493.843750	6557763.500000	2141574.250000	909381.250000	5787223.500000	704857.250000	526322.000000	NA
52	P02293	KSTISAR	TMT10plex K1;	990.602478	496.308624	2	0.235210	31	0.002	NA	1	3967	Lara_210824_P1787_JS_VA_IP_TMT9_fr6.raw	15.144581	2203616.000000	0.906918	49.084045	0	0	1.000000	0	90	96	0	0.0	0.0		3257858.500000	1760778.625000	0.000000	5562554.500000	1666875.125000	NA	5253533.500000	199125.875000	48325.535156	NA
52	P02293	KSTISAR	TMT10plex K1;	990.602478	496.307831	2	-1.365835	19	0.019	NA	1	4099	Lara_210824_P1787_JS_VA_IP_TMT9_fr1.raw	15.303695	776634.312500	0.922038	59.238525	0	0	1.000000	0	90	96	0	0.0	0.0		1458538.250000	654018.750000	28598.550781	2935988.250000	884166.312500	NA	3236629.750000	173880.328125	52427.941406	NA
52	P02293	KSTISAR	TMT10plex N-term; TMT10plex K1;	1219.765381	407.595398	3	-0.844425	20	0.015	NA	1	6496	Lara_210824_P1787_JS_VA_IP_TMT9_fr4.raw	21.010075	375437088.000000	1.000000	7.204648	0	0	1.000000	0	90	96	0	0.0	0.0		18747460.000000	9447435.000000	463537.218750	30357648.000000	10023081.000000	552025.937500	26975512.000000	483878.031250	753137.437500	NA
52	P02293	KSTISAR	TMT10plex N-term; TMT10plex K1;	1219.765381	407.594940	3	-1.970871	20	0.015	NA	1	6545	Lara_210824_P1787_JS_VA_IP_TMT9_fr3.raw	20.965248	197774384.000000	0.885737	84.861351	0	0	1.000000	0	90	96	0	0.0	0.0		21547804.000000	11851755.000000	353831.406250	34897760.000000	10653819.000000	1193921.250000	27854728.000000	818974.937500	605175.000000	NA
52	P02293	KSTISAR	TMT10plex N-term; TMT10plex K1;	1219.765381	407.595123	3	-1.520784	17	0.026	NA	1	6691	Lara_210824_P1787_JS_VA_IP_TMT9_fr5.raw	21.082460	5020763.500000	1.000000	6.340406	0	0	1.000000	0	90	96	0	0.0	0.0		9747152.000000	4912690.000000	493879.937500	16094112.000000	5190725.500000	799938.562500	13795961.000000	557089.250000	723600.750000	NA
52	P02293	STISAR	TMT10plex N-term;	862.507507	432.257202	2	-8.875285	7	0.132	NA	1	7496	Lara_210824_P1787_JS_VA_IP_TMT9_fr1.raw	22.552237	617292.812500	0.594931	3.838121	0	0	1.000000	0	91	96	0	0.0	0.0		2470591.250000	2109596.750000	541231.812500	3834471.000000	2001524.500000	869739.250000	3189263.750000	895668.187500	2217377.750000	82718.804688
52	P02293	STISAR	TMT10plex N-term;	862.507507	432.260468	2	-1.302018	24	0.007	NA	1	5534	Lara_210824_P1787_JS_VA_IP_TMT9_fr5.raw	18.598326	9648250.000000	0.934045	43.492439	0	0	1.000000	0	91	96	0	0.0	0.0		5387131.000000	4216199.500000	1188556.125000	8856430.000000	4015069.750000	1104184.000000	7743023.000000	1173180.000000	993697.750000	NA
52	P02293	STISAR	TMT10plex N-term;	862.507507	432.260406	2	-1.445784	23	0.008	NA	1	6846	Lara_210824_P1787_JS_VA_IP_TMT9_fr1.raw	21.247221	851990.437500	0.907772	5.998356	0	0	1.000000	0	91	96	0	0.0	0.0		3013216.750000	1813167.250000	270596.125000	5026939.000000	2327841.000000	550736.375000	5215335.000000	718525.750000	357186.593750	NA
52	P02293	STISAR	TMT10plex N-term;	862.507507	432.260193	2	-1.939693	27	0.005	NA	1	5739	Lara_210824_P1787_JS_VA_IP_TMT9_fr1.raw	18.892765	3073571584.000000	0.926699	539.393188	0	0	1.000000	0	91	96	0	0.0	0.0		23097420.000000	11641348.000000	0.000000	35672120.000000	11128990.000000	827021.937500	29791706.000000	1999655.000000	482428.843750	53565.175781
52	P02293	STISAR	TMT10plex N-term;	862.507507	432.259857	2	-2.718817	5	0.171	NA	1	8358	Lara_210824_P1787_JS_VA_IP_TMT9_fr1.raw	24.472542	316995.125000	1.000000	0.707297	0	0	1.000000	0	91	96	0	0.0	0.0		990729.062500	1059089.625000	645860.000000	2025655.125000	1708411.875000	768393.187500	1774454.250000	638997.125000	978839.937500	NA
52	P02293	STISAR	TMT10plex N-term;	862.507507	432.259949	2	-2.505485	28	0.004	NA	1	6222	Lara_210824_P1787_JS_VA_IP_TMT9_fr1.raw	19.896070	3243352.750000	0.930606	28.937668	0	0	1.000000	0	91	96	0	0.0	0.0		5248304.000000	2698184.000000	30435.400391	9013816.000000	2913705.250000	429291.843750	7044670.000000	426547.250000	466499.093750	NA
52	P02293	STISAR	TMT10plex N-term;	862.507507	432.260193	2	-1.939693	28	0.004	NA	1	5413	Lara_210824_P1787_JS_VA_IP_TMT9_fr3.raw	18.494295	508030.343750	0.854732	21.797529	0	0	1.000000	0	91	96	0	0.0	0.0		4761796.500000	2624796.750000	582922.000000	6053378.500000	3067451.000000	602157.750000	5571812.000000	1138850.500000	695950.687500	NA
52	P02293	STISAR	TMT10plex N-term;	862.507507	432.261475	2	1.033034	16	0.031	NA	1	5520	Lara_210824_P1787_JS_VA_IP_TMT9_fr2.raw	19.100195	77565552.000000	0.641853	8.327409	0	0	1.000000	0	91	96	0	0.0	0.0		2692292.500000	1194837.250000	618324.062500	2617073.250000	1318436.750000	790515.312500	2547765.000000	935530.750000	415909.375000	NA
52	P02293	STISAR	TMT10plex N-term;	862.507507	432.261292	2	0.608690	16	0.031	NA	1	6021	Lara_210824_P1787_JS_VA_IP_TMT9_fr2.raw	20.151089	839982.250000	0.795786	28.190424	0	0	1.000000	0	91	96	0	0.0	0.0		769121.937500	2817014.750000	902458.625000	7618220.000000	1665803.875000	990826.500000	4075297.750000	922845.875000	559146.437500	NA
52	P02293	STISAR	TMT10plex N-term;	862.507507	432.261169	2	0.323475	24	0.007	NA	1	5056	Lara_210824_P1787_JS_VA_IP_TMT9_fr2.raw	18.083450	2149384.000000	0.874686	73.353630	0	0	1.000000	0	91	96	0	0.0	0.0		2672668.000000	3771737.250000	311245.375000	4291255.500000	4222768.500000	405252.437500	4154789.000000	835373.125000	225673.156250	NA
52	P02293	STISAR	TMT10plex N-term;	862.507507	432.260864	2	-0.383765	21	0.011	NA	1	5607	Lara_210824_P1787_JS_VA_IP_TMT9_fr6.raw	18.563713	9201600.000000	0.526711	145.495560	0	0	1.000000	0	91	96	0	0.0	0.0		20697542.000000	16309798.000000	7443724.000000	33370414.000000	16443158.000000	5416742.000000	34197160.000000	8599587.000000	6566725.000000	386873.562500
52	P02293	EIQTAVR	TMT10plex N-term;	1044.613037	523.312683	2	-2.128061	38	0.001	NA	1	9866	Lara_210824_P1787_JS_VA_IP_TMT9_fr1.raw	27.691034	131260560.000000	1.000000	21.759665	0	0	1.000000	0	97	103	0	0.0	0.0		11644401.000000	4707878.000000	0.000000	17905368.000000	5026224.500000	21141180.000000	15189666.000000	0.000000	105134.742188	NA
52	P02293	EIQTAVR	TMT10plex N-term;	1044.613037	523.312988	2	-1.544112	6	0.150	NA	1	21620	Lara_210824_P1787_JS_VA_IP_TMT9_fr1.raw	52.366920	205859.718750	0.228838	4.286204	0	0	1.000000	0	97	103	0	0.0	0.0		402129.718750	378234.718750	165558.906250	688884.875000	295857.218750	100195.000000	534395.875000	129727.875000	85120.625000	NA
52	P02293	EIQTAVR	TMT10plex N-term;	1044.613037	523.313232	2	-1.076954	23	0.008	NA	1	11519	Lara_210824_P1787_JS_VA_IP_TMT9_fr1.raw	31.043987	654767.187500	0.346170	1.331117	0	0	1.000000	0	97	103	0	0.0	0.0		1428250.000000	1370308.125000	509166.625000	2439112.500000	1440963.500000	559334.125000	2344728.000000	605537.437500	502575.968750	NA
52	P02293	EIQTAVR	TMT10plex N-term;	1044.613037	523.313843	2	0.092857	37	0.001	NA	1	9602	Lara_210824_P1787_JS_VA_IP_TMT9_fr6.raw	26.894550	20853696.000000	0.942236	124.620186	0	0	1.000000	0	97	103	0	0.0	0.0		18197432.000000	8561833.000000	0.000000	28178354.000000	9502600.000000	12354552.000000	24626020.000000	431272.125000	428055.031250	96597.289062
52	P02293	EIQTAVR	TMT10plex N-term;	1044.613037	523.310913	2	-5.516875	0	0.286	NA	1	19943	Lara_210824_P1787_JS_VA_IP_TMT9_fr1.raw	48.581585	366569.062500	1.000000	8.207605	0	0	1.000000	0	97	103	0	0.0	0.0		520106.437500	539240.937500	187681.375000	863654.312500	791332.812500	180698.265625	609313.625000	179786.890625	199273.359375	NA
52	P02293	EIQTAVR	TMT10plex N-term;	1044.613037	523.313354	2	-0.843374	37	0.001	NA	1	9460	Lara_210824_P1787_JS_VA_IP_TMT9_fr1.raw	26.685942	8379620352.000000	0.966076	23.296972	0	0	1.000000	0	97	103	0	0.0	0.0		30688206.000000	13660669.000000	0.000000	45231244.000000	12461786.000000	2047115.250000	39276712.000000	646844.625000	0.000000	NA
52	P02293	EIQTAVR	TMT10plex N-term;	1044.613037	523.314148	2	0.676806	29	0.004	NA	1	10269	Lara_210824_P1787_JS_VA_IP_TMT9_fr6.raw	28.221104	1979332.750000	0.571547	10.524884	0	0	1.000000	0	97	103	0	0.0	0.0		7626867.500000	5161027.000000	1020854.562500	9471291.000000	4128451.250000	1964948.750000	9206241.000000	989532.437500	1359101.125000	152300.062500
52	P02293	EIQTAVR	TMT10plex N-term;	1044.613037	523.313904	2	0.209647	3	0.211	NA	1	24480	Lara_210824_P1787_JS_VA_IP_TMT9_fr1.raw	59.533798	332814.218750	0.668197	13.444198	0	0	1.000000	0	97	103	0	0.0	0.0		625786.875000	257791.781250	NA	902509.500000	206670.625000	NA	601470.187500	110629.359375	NA	NA
52	P02293	EIQTAVR	TMT10plex N-term;	1044.613037	523.313171	2	-1.193743	39	0.000	NA	1	10462	Lara_210824_P1787_JS_VA_IP_TMT9_fr1.raw	28.889536	2913524.000000	0.735880	10.377050	0	0	1.000000	0	97	103	0	0.0	0.0		4270474.500000	2203860.750000	1233170.625000	6672670.500000	2585850.250000	1143694.625000	5177784.500000	858289.500000	451579.343750	NA
52	P02293	EIQTAVR	TMT10plex N-term;	1044.613037	523.312988	2	-1.544112	8	0.113	NA	1	15780	Lara_210824_P1787_JS_VA_IP_TMT9_fr1.raw	39.735485	330620.812500	0.684388	1.539000	0	0	1.000000	0	97	103	0	0.0	0.0		1281026.000000	822275.187500	578959.625000	1564605.875000	1049561.625000	560387.312500	1698111.250000	524165.656250	502337.343750	NA
52	P02293	EIQTAVR	TMT10plex N-term;	1044.613037	523.313416	2	-0.724670	37	0.001	NA	1	9567	Lara_210824_P1787_JS_VA_IP_TMT9_fr5.raw	26.821707	23382340.000000	0.923044	35.439121	0	0	1.000000	0	97	103	0	0.0	0.0		16967214.000000	7714846.500000	0.000000	25574684.000000	8520485.000000	31372732.000000	25822690.000000	647522.375000	913402.562500	NA
52	P02293	EIQTAVR	TMT10plex N-term;	1044.613037	523.313293	2	-0.960164	27	0.005	NA	1	9497	Lara_210824_P1787_JS_VA_IP_TMT9_fr4.raw	27.205061	22973358.000000	0.596158	24.505543	0	0	1.000000	0	97	103	0	0.0	0.0		9214377.000000	4606474.000000	0.000000	13448585.000000	5971331.500000	208579104.000000	27679148.000000	0.000000	2189765.500000	NA
52	P02293	EIQTAVR	TMT10plex N-term;	1044.613037	523.313171	2	-1.193743	18	0.023	NA	1	9166	Lara_210824_P1787_JS_VA_IP_TMT9_fr3.raw	26.727551	0.000000	1.000000	4.489262	0	0	1.000000	0	97	103	0	0.0	0.0		3543869.750000	2390815.500000	999754.250000	5337804.000000	2727473.500000	5674454.500000	6118409.000000	1186831.125000	1067750.500000	NA
52	P02293	EIQTAVR	TMT10plex N-term;	1044.613037	523.312378	2	-2.712009	36	0.001	NA	1	11038	Lara_210824_P1787_JS_VA_IP_TMT9_fr1.raw	30.011724	1931603.375000	0.906721	16.065605	0	0	1.000000	0	97	103	0	0.0	0.0		2310576.000000	1581389.000000	997549.125000	3238343.500000	1776560.000000	1584604.375000	3018146.250000	452893.718750	248135.453125	NA
52	P02293	EIQTAVR	TMT10plex N-term;	1044.613037	523.314270	2	0.910385	27	0.005	NA	1	10262	Lara_210824_P1787_JS_VA_IP_TMT9_fr2.raw	28.996843	4323425.000000	0.711875	47.063976	0	0	1.000000	0	97	103	0	0.0	0.0		1622647.250000	5914053.000000	0.000000	19896116.000000	3566311.000000	2143907.250000	9396501.000000	795069.562500	373292.843750	NA
52	P02293	EIQTAVR	TMT10plex N-term;	1044.613037	523.312683	2	-2.128061	11	0.070	NA	1	14994	Lara_210824_P1787_JS_VA_IP_TMT9_fr1.raw	38.199139	522052.281250	0.608001	3.511836	0	0	1.000000	0	97	103	0	0.0	0.0		1073524.125000	1100340.625000	191151.937500	2275687.250000	1205983.625000	484336.656250	1751522.375000	811876.812500	201323.500000	NA
52	P02293	EIQTAVR	TMT10plex N-term;	1044.613037	523.313416	2	-0.724670	34	0.001	NA	1	9364	Lara_210824_P1787_JS_VA_IP_TMT9_fr2.raw	27.182625	493802912.000000	1.000000	8.492148	0	0	1.000000	0	97	103	0	0.0	0.0		11994843.000000	5185600.500000	0.000000	17116990.000000	5009834.500000	12194470.000000	15984744.000000	261841.343750	161198.578125	NA
52	P02293	LILPGELAK	TMT10plex K9;	1181.758667	591.887329	2	1.256602	62	0.000	NA	1	20848	Lara_210824_P1787_JS_VA_IP_TMT9_fr2.raw	51.248871	3696236.000000	0.631855	60.147877	0	0	1.000000	0	104	112	0	0.0	0.0		1450609.875000	715322.312500	585652.312500	3156907.750000	902437.187500	267436.250000	2280846.750000	186626.000000	377030.968750	NA
52	P02293	LILPGELAK	TMT10plex K9;	1181.758667	591.886841	2	0.430714	65	0.000	NA	1	21130	Lara_210824_P1787_JS_VA_IP_TMT9_fr4.raw	51.187519	313367.812500	0.853228	12.263830	0	0	1.000000	0	104	112	0	0.0	0.0		384790.625000	159501.796875	124037.718750	621289.562500	344029.781250	NA	928530.750000	NA	234726.921875	NA
52	P02293	LILPGELAK	TMT10plex K9;	1181.758667	591.886597	2	0.017770	71	0.000	NA	1	21286	Lara_210824_P1787_JS_VA_IP_TMT9_fr5.raw	50.980442	900150.500000	0.884195	57.655468	0	0	1.000000	0	104	112	0	0.0	0.0		661441.375000	368796.343750	119500.679688	1877883.875000	756171.062500	222678.046875	1984885.625000	169621.046875	80386.476562	NA
52	P02293	HAVSEGTR	TMT10plex N-term;	1084.582764	543.299316	2	1.171879	52	0.000	NA	1	3426	Lara_210824_P1787_JS_VA_IP_TMT9_fr6.raw	13.888656	7527580.500000	0.972791	199.720978	0	0	1.000000	0	113	120	0	0.0	0.0		4611828.500000	2236234.000000	NA	5457894.500000	1790547.125000	NA	5303026.500000	250879.687500	NA	NA
52	P02293	HAVSEGTR	TMT10plex N-term;	1084.582764	543.298767	2	0.159508	39	0.000	NA	1	3410	Lara_210824_P1787_JS_VA_IP_TMT9_fr3.raw	13.867452	2443876.000000	0.618277	145.853714	0	0	1.000000	0	113	120	0	0.0	0.0		2067954.500000	691505.937500	0.000000	5381908.500000	833618.937500	NA	3168661.750000	NA	NA	NA
52	P02293	HAVSEGTR	TMT10plex N-term;	1084.582764	543.299316	2	1.171879	38	0.001	NA	1	3358	Lara_210824_P1787_JS_VA_IP_TMT9_fr2.raw	13.818299	1958093.750000	0.914856	34.988953	0	0	1.000000	0	113	120	0	0.0	0.0		714347.312500	442743.687500	NA	1372960.875000	400737.625000	NA	1079352.375000	NA	NA	NA
52	P02293	HAVSEGTR	TMT10plex N-term;	1084.582764	543.298218	2	-0.852863	23	0.008	NA	1	3403	Lara_210824_P1787_JS_VA_IP_TMT9_fr1.raw	13.552008	55219960.000000	0.741763	14.944859	0	0	1.000000	0	113	120	0	0.0	0.0		413004.000000	346015.000000	NA	1271869.125000	355319.281250	NA	1368479.000000	140794.625000	NA	NA
52	P02293	HAVSEGTR	TMT10plex N-term;	1084.582764	543.298767	2	0.159508	23	0.008	NA	1	3315	Lara_210824_P1787_JS_VA_IP_TMT9_fr4.raw	13.604813	3048719.250000	0.903635	51.099922	0	0	1.000000	0	113	120	0	0.0	0.0		528312.687500	300415.500000	NA	1487101.375000	212790.734375	NA	897771.562500	NA	NA	NA
52	P02293	HAVSEGTR	TMT10plex N-term;	1084.582764	543.299377	2	1.284365	47	0.000	NA	1	3421	Lara_210824_P1787_JS_VA_IP_TMT9_fr5.raw	13.858397	22988796.000000	0.934524	98.977280	0	0	1.000000	0	113	120	0	0.0	0.0		2205175.500000	918772.875000	NA	2841708.250000	788469.812500	122471.453125	2770310.250000	NA	NA	NA
52	P02293	HAVSEGTR	TMT10plex N-term;	1084.582764	543.298218	2	-0.852863	16	0.031	NA	1	3699	Lara_210824_P1787_JS_VA_IP_TMT9_fr4.raw	14.609863	251063.984375	0.909391	29.733654	0	0	1.000000	0	113	120	0	0.0	0.0		553226.312500	352047.062500	NA	972465.500000	232552.953125	70942.320312	885223.000000	226835.953125	116185.562500	NA
52	P02293	AVTKYSSSTQA	TMT10plex K4;	1370.724487	686.369690	2	0.281603	33	0.001	NA	1	6502	Lara_210824_P1787_JS_VA_IP_TMT9_fr2.raw	21.205780	610425.750000	0.916699	23.395428	0	0	1.000000	0	121	131	0	0.0	0.0		962207.062500	660037.875000	115824.257812	549628.187500	396836.843750	354819.343750	643069.500000	132839.343750	NA	NA
52	P02293	YSSSTQA	TMT10plex N-term;	971.476257	486.745026	2	-0.795696	22	0.009	NA	1	6426	Lara_210824_P1787_JS_VA_IP_TMT9_fr5.raw	20.460489	2280882.750000	0.663671	40.481892	0	0	1.000000	0	125	131	0	0.0	0.0		1460141.375000	1027870.875000	470944.843750	1926615.375000	901080.625000	419177.656250	1511902.375000	525902.875000	372122.812500	149967.531250
52	P02293	YSSSTQA	TMT10plex N-term;	971.476257	486.745422	2	0.019558	22	0.009	NA	1	6368	Lara_210824_P1787_JS_VA_IP_TMT9_fr6.raw	20.266928	5716854.000000	0.663218	63.748722	0	0	1.000000	0	125	131	0	0.0	0.0		2761756.250000	2108427.000000	372819.500000	3457863.000000	1872663.000000	274816.031250	6592988.500000	1069050.250000	178988.906250	124348.812500
52	P02293	YSSSTQA	TMT10plex N-term;	971.476257	486.745514	2	0.208960	21	0.011	NA	1	6138	Lara_210824_P1787_JS_VA_IP_TMT9_fr2.raw	20.414680	218894.171875	0.331605	11.888997	0	0	1.000000	0	125	131	0	0.0	0.0		770108.687500	628932.437500	517214.781250	1158762.625000	858816.062500	369576.750000	780638.937500	381532.062500	380056.093750	252686.578125
53	P02294	SSAAEK	TMT10plex N-term; TMT10plex K6;	1049.612305	525.813110	2	-0.548774	22	0.009	NA	1	5263	Lara_210824_P1787_JS_VA_IP_TMT9_fr4.raw	18.235521	515699.187500	0.672249	20.876081	0	0	0.000000	0	2	7	0	0.0	0.0		1779015.375000	780133.625000	70870.500000	2054449.125000	1162609.375000	79539.500000	1985351.250000	NA	91783.039062	NA
53	P02294	KPASK	TMT10plex K1; TMT10plex K5;	987.648254	494.830750	2	-1.307146	10	0.082	NA	1	3925	Lara_210824_P1787_JS_VA_IP_TMT9_fr4.raw	15.133493	499343.187500	1.000000	3.661889	0	0	0.000000	0	8	12	0	0.0	0.0		1551984.375000	971964.937500	NA	2812725.250000	864124.562500	20300.833984	2011893.750000	123978.210938	81166.585938	NA
53	P02294	KPASK	TMT10plex N-term; TMT10plex K1; TMT10plex K5;	1216.811157	406.611359	3	0.885100	7	0.132	NA	1	7521	Lara_210824_P1787_JS_VA_IP_TMT9_fr6.raw	22.643812	7258859.500000	0.191381	1.070708	0	0	0.000000	0	8	12	0	0.0	0.0		22248924.000000	11825893.000000	1637361.750000	33951868.000000	11744755.000000	3437922.750000	27574558.000000	1714160.875000	1807133.875000	NA
53	P02294	KPASK	TMT10plex N-term; TMT10plex K1; TMT10plex K5;	1216.811157	406.611115	3	0.283528	7	0.132	NA	1	22481	Lara_210824_P1787_JS_VA_IP_TMT9_fr6.raw	54.170776	1834547.250000	0.719307	58.934574	0	0	0.000000	0	8	12	0	0.0	0.0		9214608.000000	5618433.000000	0.000000	14761472.000000	5763821.000000	991817.750000	12142511.000000	280757.875000	1231231.000000	NA
53	P02294	KPASK	TMT10plex N-term; TMT10plex K1; TMT10plex K5;	1216.811157	406.611115	3	0.283528	7	0.132	NA	1	6986	Lara_210824_P1787_JS_VA_IP_TMT9_fr6.raw	21.539865	8430172.000000	0.919252	610.731079	0	0	0.000000	0	8	12	0	0.0	0.0		55731196.000000	30917876.000000	436153.406250	82798480.000000	28710994.000000	1901657.750000	65401420.000000	1330857.500000	1141751.250000	NA
53	P02294	KPASK	TMT10plex N-term; TMT10plex K1; TMT10plex K5;	1216.811157	406.611206	3	0.507885	7	0.132	NA	1	23905	Lara_210824_P1787_JS_VA_IP_TMT9_fr6.raw	57.216705	1606120.500000	0.711899	41.301403	0	0	0.000000	0	8	12	0	0.0	0.0		10293597.000000	5533587.000000	195399.453125	15763857.000000	5259347.500000	358772.281250	12273074.000000	234548.875000	440941.125000	NA
53	P02294	KPASK	TMT10plex N-term; TMT10plex K1; TMT10plex K5;	1216.811157	406.611206	3	0.507885	6	0.150	NA	1	19827	Lara_210824_P1787_JS_VA_IP_TMT9_fr6.raw	48.421680	0.000000	0.788717	81.220444	0	0	0.000000	0	8	12	0	0.0	0.0		8854381.000000	4805104.000000	243587.031250	14297793.000000	4533800.500000	1244620.125000	12218272.000000	233142.562500	358982.843750	NA
53	P02294	KPASK	TMT10plex N-term; TMT10plex K1; TMT10plex K5;	1216.811157	406.611084	3	0.207099	8	0.113	NA	1	19325	Lara_210824_P1787_JS_VA_IP_TMT9_fr6.raw	47.405464	0.000000	0.813047	73.067978	0	0	0.000000	0	8	12	0	0.0	0.0		11472384.000000	6391926.500000	266561.937500	18478250.000000	6973730.500000	1306563.375000	14597969.000000	303888.937500	664270.062500	NA
53	P02294	KPASK	TMT10plex N-term; TMT10plex K1; TMT10plex K5;	1216.811157	406.611237	3	0.584314	7	0.132	NA	1	9052	Lara_210824_P1787_JS_VA_IP_TMT9_fr6.raw	25.822348	2890769.250000	0.879991	91.672134	0	0	0.000000	0	8	12	0	0.0	0.0		15470009.000000	9124825.000000	319535.437500	24509818.000000	9030223.000000	1262202.375000	19183366.000000	659600.875000	541274.187500	NA
53	P02294	KPASK	TMT10plex N-term; TMT10plex K1; TMT10plex K5;	1216.811157	406.611267	3	0.658278	4	0.188	NA	1	20301	Lara_210824_P1787_JS_VA_IP_TMT9_fr6.raw	49.429848	1606647.625000	0.757480	40.271458	0	0	0.000000	0	8	12	0	0.0	0.0		10585446.000000	5809561.000000	214551.625000	15628925.000000	6578094.000000	689013.125000	12835895.000000	237420.234375	650928.750000	NA
53	P02294	KPASK	TMT10plex N-term; TMT10plex K1; TMT10plex K5;	1216.811157	406.611053	3	0.130669	7	0.132	NA	1	17605	Lara_210824_P1787_JS_VA_IP_TMT9_fr6.raw	44.007030	0.000000	0.850449	62.222584	0	0	0.000000	0	8	12	0	0.0	0.0		10819064.000000	5625752.500000	27213.750000	15852722.000000	5501960.000000	955053.375000	12469102.000000	416590.031250	578982.625000	NA
53	P02294	KPASK	TMT10plex N-term; TMT10plex K1; TMT10plex K5;	1216.811157	406.611023	3	0.056706	6	0.150	NA	1	17083	Lara_210824_P1787_JS_VA_IP_TMT9_fr6.raw	42.986393	2173040.500000	0.800922	9.365781	0	0	0.000000	0	8	12	0	0.0	0.0		13658307.000000	7031657.000000	305338.375000	18716242.000000	7252106.000000	1148367.000000	15092140.000000	585415.250000	1023656.437500	NA
53	P02294	KPASK	TMT10plex N-term; TMT10plex K1; TMT10plex K5;	1216.811157	406.610962	3	-0.093688	7	0.132	NA	1	7514	Lara_210824_P1787_JS_VA_IP_TMT9_fr6.raw	22.620888	8352357.500000	0.494968	2.424356	0	0	0.000000	0	8	12	0	0.0	0.0		23960456.000000	13705754.000000	1040834.062500	36580652.000000	12472587.000000	3480638.000000	29449736.000000	2197446.500000	2139044.250000	112207.867188
53	P02294	KPASK	TMT10plex N-term; TMT10plex K1; TMT10plex K5;	1216.811157	406.610687	3	-0.771689	6	0.150	NA	1	8026	Lara_210824_P1787_JS_VA_IP_TMT9_fr6.raw	23.777763	7231078.500000	0.666177	34.342545	0	0	0.000000	0	8	12	0	0.0	0.0		22476602.000000	12930183.000000	493771.687500	35404908.000000	13193151.000000	2029873.500000	28433230.000000	1377029.750000	3993860.750000	218771.312500
53	P02294	KPASK	TMT10plex N-term; TMT10plex K1; TMT10plex K5;	1216.811157	406.610718	3	-0.695260	6	0.150	NA	1	16415	Lara_210824_P1787_JS_VA_IP_TMT9_fr6.raw	41.677071	2741012.000000	1.000000	10.084188	0	0	0.000000	0	8	12	0	0.0	0.0		10068071.000000	5411884.500000	405331.500000	14564945.000000	5495813.500000	828661.625000	11054049.000000	351008.843750	377798.343750	NA
53	P02294	KPASK	TMT10plex N-term; TMT10plex K1; TMT10plex K5;	1216.811157	406.610779	3	-0.544867	8	0.113	NA	1	8528	Lara_210824_P1787_JS_VA_IP_TMT9_fr6.raw	24.781570	4808124.000000	0.782717	43.712982	0	0	0.000000	0	8	12	0	0.0	0.0		18633164.000000	10302940.000000	634470.000000	27132106.000000	9754823.000000	1240718.000000	22247942.000000	1262752.500000	968483.562500	244347.671875
53	P02294	KPASK	TMT10plex N-term; TMT10plex K1; TMT10plex K5;	1216.811157	406.610291	3	-1.748011	7	0.132	NA	1	14269	Lara_210824_P1787_JS_VA_IP_TMT9_fr6.raw	37.342415	2907295.750000	1.000000	4.033947	0	0	0.000000	0	8	12	0	0.0	0.0		12500542.000000	7182644.500000	442988.968750	18883492.000000	7630217.000000	1518358.125000	15374905.000000	486905.000000	738357.000000	NA
53	P02294	KPASK	TMT10plex N-term; TMT10plex K1; TMT10plex K5;	1216.811157	406.610840	3	-0.394474	7	0.132	NA	1	22868	Lara_210824_P1787_JS_VA_IP_TMT9_fr6.raw	55.175587	1902723.750000	0.786956	26.058609	0	0	0.000000	0	8	12	0	0.0	0.0		11336496.000000	5920263.000000	166593.265625	17141472.000000	9192871.000000	1264232.000000	14119362.000000	284080.031250	653825.875000	NA
53	P02294	KPASK	TMT10plex N-term; TMT10plex K1; TMT10plex K5;	1216.811157	406.610840	3	-0.394474	7	0.132	NA	1	14971	Lara_210824_P1787_JS_VA_IP_TMT9_fr6.raw	38.724171	3756888.250000	0.974303	6.295657	0	0	0.000000	0	8	12	0	0.0	0.0		12864062.000000	6115252.500000	227155.234375	18706374.000000	6467656.000000	1078175.750000	14578172.000000	367151.250000	399385.937500	NA
53	P02294	KPASK	TMT10plex N-term; TMT10plex K1; TMT10plex K5;	1216.811157	406.610840	3	-0.394474	6	0.150	NA	1	10934	Lara_210824_P1787_JS_VA_IP_TMT9_fr6.raw	29.948105	5706733.500000	0.893880	1.598183	0	0	0.000000	0	8	12	0	0.0	0.0		16594309.000000	9323974.000000	574326.500000	24153296.000000	8670019.000000	3169512.500000	19732556.000000	1598168.250000	1760489.500000	178957.062500
53	P02294	KPASK	TMT10plex N-term; TMT10plex K1; TMT10plex K5;	1216.811157	406.610901	3	-0.244081	8	0.113	NA	1	15436	Lara_210824_P1787_JS_VA_IP_TMT9_fr6.raw	39.748863	2350474.250000	0.764688	9.321908	0	0	0.000000	0	8	12	0	0.0	0.0		13261557.000000	7864421.000000	585556.937500	20487642.000000	7053535.500000	1083850.500000	14711262.000000	405616.156250	588745.125000	NA
53	P02294	KPASK	TMT10plex N-term; TMT10plex K1; TMT10plex K5;	1216.811157	406.610474	3	-1.296832	3	0.211	NA	1	10232	Lara_210824_P1787_JS_VA_IP_TMT9_fr6.raw	28.149023	6486748.000000	0.549719	17.090689	0	0	0.000000	0	8	12	0	0.0	0.0		16223388.000000	10269272.000000	893959.250000	26675336.000000	10095849.000000	3879222.000000	20358512.000000	1407723.750000	1285034.500000	89760.570312
53	P02294	KPASK	TMT10plex N-term; TMT10plex K1; TMT10plex K5;	1216.811157	406.610321	3	-1.674048	6	0.150	NA	1	12905	Lara_210824_P1787_JS_VA_IP_TMT9_fr6.raw	34.323910	3893790.250000	0.525978	1.447603	0	0	0.000000	0	8	12	0	0.0	0.0		14343033.000000	7158575.000000	609536.062500	20901192.000000	7131743.500000	1166423.875000	16965440.000000	483788.531250	298703.156250	NA
53	P02294	KPASK	TMT10plex K1; TMT10plex K5;	987.648254	494.831451	2	0.112388	16	0.031	NA	1	3842	Lara_210824_P1787_JS_VA_IP_TMT9_fr6.raw	14.889575	2835419.750000	0.850565	29.436886	0	0	0.000000	0	8	12	0	0.0	0.0		1964376.625000	963826.062500	19298.861328	5168206.500000	1393334.500000	NA	5114824.500000	251282.265625	NA	NA
53	P02294	APAEK	TMT10plex N-term; TMT10plex K5;	972.600952	487.307892	2	0.287888	18	0.023	NA	1	6609	Lara_210824_P1787_JS_VA_IP_TMT9_fr4.raw	21.282701	3229384192.000000	0.926678	23.395960	0	0	1.000000	0	13	17	0	0.0	0.0		6913244.500000	3521673.000000	39093.066406	9851322.000000	3439723.250000	211614.968750	8330603.000000	565478.437500	220617.812500	NA
53	P02294	APAEK	TMT10plex N-term; TMT10plex K5;	972.600952	487.307770	2	0.037014	5	0.171	NA	1	7675	Lara_210824_P1787_JS_VA_IP_TMT9_fr4.raw	23.494753	2296727.750000	0.713484	45.082428	0	0	1.000000	0	13	17	0	0.0	0.0		6598355.500000	3579452.000000	0.000000	9915132.000000	3541612.250000	535351.375000	7372830.000000	545959.937500	306215.187500	NA
53	P02294	APAEK	TMT10plex N-term; TMT10plex K5;	972.600952	487.312592	2	9.952694	23	0.008	NA	1	6957	Lara_210824_P1787_JS_VA_IP_TMT9_fr1.raw	21.469143	91773432.000000	0.911163	266.130890	0	0	1.000000	0	13	17	0	0.0	0.0		31948010.000000	15067922.000000	0.000000	52078980.000000	16177530.000000	NA	42943536.000000	1009853.000000	0.000000	NA
53	P02294	APAEK	TMT10plex N-term; TMT10plex K5;	972.600952	487.307739	2	-0.026732	17	0.026	NA	1	8195	Lara_210824_P1787_JS_VA_IP_TMT9_fr4.raw	24.528315	1058509.125000	0.874020	11.279094	0	0	1.000000	0	13	17	0	0.0	0.0		3885737.750000	2122456.750000	286994.968750	6585483.500000	2567835.250000	338731.437500	4648137.000000	508605.875000	551018.062500	NA
53	P02294	APAEK	TMT10plex N-term; TMT10plex K5;	972.600952	487.307220	2	-1.093974	26	0.005	NA	1	7169	Lara_210824_P1787_JS_VA_IP_TMT9_fr4.raw	22.481304	18257398.000000	1.000000	8.324265	0	0	1.000000	0	13	17	0	0.0	0.0		14748421.000000	8047597.000000	200020.078125	23933822.000000	7857250.500000	238436.828125	18364226.000000	1011210.375000	399830.218750	87940.984375
53	P02294	APAEK	TMT10plex N-term; TMT10plex K5;	972.600952	487.307648	2	-0.213860	22	0.009	NA	1	6851	Lara_210824_P1787_JS_VA_IP_TMT9_fr5.raw	21.423452	125781176.000000	0.933492	207.422836	0	0	1.000000	0	13	17	0	0.0	0.0		16441583.000000	7449868.500000	0.000000	22143580.000000	7365088.500000	180735.421875	18849860.000000	483136.343750	79966.117188	NA
53	P02294	APAEK	TMT10plex N-term; TMT10plex K5;	972.600952	487.307190	2	-1.155664	14	0.042	NA	1	7646	Lara_210824_P1787_JS_VA_IP_TMT9_fr5.raw	23.040646	3351961.000000	0.631125	8.168975	0	0	1.000000	0	13	17	0	0.0	0.0		4115419.250000	10151287.000000	1389445.125000	25778444.000000	6878183.000000	1338236.875000	14555786.000000	1824207.125000	1146914.000000	154160.687500
53	P02294	APAEK	TMT10plex N-term; TMT10plex K5;	972.600952	487.305847	2	-3.917331	7	0.132	NA	1	6855	Lara_210824_P1787_JS_VA_IP_TMT9_fr3.raw	21.627613	5266394.000000	0.241190	0.530853	0	0	1.000000	0	13	17	0	0.0	0.0		21625768.000000	11086190.000000	0.000000	39758784.000000	11131049.000000	NA	33547508.000000	608921.562500	0.000000	NA
53	P02294	APAEK	TMT10plex N-term; TMT10plex K5;	972.600952	487.307861	2	0.224141	17	0.026	NA	1	6916	Lara_210824_P1787_JS_VA_IP_TMT9_fr6.raw	21.402088	20688650.000000	0.780408	87.367722	0	0	1.000000	0	13	17	0	0.0	0.0		8402682.000000	4355813.000000	554670.875000	12199221.000000	4330423.500000	601655.687500	9149803.000000	1051390.000000	950744.562500	NA
53	P02294	KPAAK	TMT10plex N-term; TMT10plex K1; TMT10plex K5;	1200.816284	401.279785	3	1.060112	7	0.132	NA	1	6965	Lara_210824_P1787_JS_VA_IP_TMT9_fr6.raw	21.499022	79067200.000000	0.883987	127.213409	0	0	0.000000	0	18	22	0	0.0	0.0		17560434.000000	10453147.000000	212508.515625	27378704.000000	8255158.000000	833252.437500	19488996.000000	878269.625000	874999.750000	126948.984375
53	P02294	KPAAK	TMT10plex K1; TMT10plex K5;	971.653320	486.834106	2	0.349919	11	0.070	NA	1	4186	Lara_210824_P1787_JS_VA_IP_TMT9_fr6.raw	15.622984	1503492.625000	0.801839	101.065773	0	0	0.000000	0	18	22	0	0.0	0.0		5518232.000000	2368226.000000	0.000000	13333631.000000	3635923.500000	58670.781250	13350767.000000	365538.718750	115014.445312	NA
53	P02294	KTSTSVDGK	TMT10plex N-term; TMT10plex K1; TMT10plex K9;	1608.965576	537.328308	3	-1.512773	28	0.004	NA	1	7999	Lara_210824_P1787_JS_VA_IP_TMT9_fr3.raw	23.905491	1576396800.000000	0.923563	549.153320	1	1	1.000000	1	23	31	0	0.0	0.0		30540394.000000	14207765.000000	0.000000	54410676.000000	15758657.000000	878789.312500	40063524.000000	882709.312500	164273.453125	NA
53	P02294	KTSTSVDGK	TMT10plex N-term; TMT10plex K1; TMT10plex K9;	1608.965576	537.328308	3	-1.512773	0	0.286	NA	1	7984	Lara_210824_P1787_JS_VA_IP_TMT9_fr3.raw	23.876795	1576396800.000000	0.262437	13.302320	1	0	1.000000	1	23	31	0	0.0	0.0		4982562.500000	2280272.750000	507724.156250	6694770.000000	3116846.250000	10969553.000000	6318792.500000	361894.250000	612556.562500	84567.156250
53	P02294	KTSTSVDGK	TMT10plex N-term; TMT10plex K1; TMT10plex K9;	1608.965576	537.327881	3	-2.308937	29	0.004	NA	1	7486	Lara_210824_P1787_JS_VA_IP_TMT9_fr3.raw	22.898767	37558404.000000	0.924469	71.413826	1	1	1.000000	1	23	31	0	0.0	0.0		11394311.000000	5859783.500000	0.000000	20972734.000000	6519786.500000	665827.187500	16347650.000000	303972.250000	147242.406250	NA
53	P02294	KTSTSVDGK	TMT10plex N-term; TMT10plex K1; TMT10plex K9;	1608.965576	537.328430	3	-1.285298	7	0.132	NA	1	8685	Lara_210824_P1787_JS_VA_IP_TMT9_fr4.raw	25.496429	621772.500000	0.791344	2.440971	1	0	1.000000	1	23	31	0	0.0	0.0		750576.187500	1471497.250000	413108.500000	4877276.500000	984705.000000	257095.343750	2472330.750000	442315.343750	237428.437500	NA
53	P02294	KTSTSVDGK	TMT10plex K1; TMT10plex K9;	1379.802612	460.941284	3	-0.415277	22	0.009	NA	1	5550	Lara_210824_P1787_JS_VA_IP_TMT9_fr2.raw	19.157894	786061.312500	0.776105	12.056359	1	1	1.000000	1	23	31	0	0.0	0.0		2024573.250000	1386061.250000	321552.937500	3395342.750000	2007671.500000	405581.125000	3858342.000000	566832.187500	482212.843750	NA
53	P02294	KTSTSVDGK	TMT10plex N-term; TMT10plex K1; TMT10plex K9;	1608.965576	537.328430	3	-1.285298	20	0.015	NA	1	8206	Lara_210824_P1787_JS_VA_IP_TMT9_fr5.raw	24.177389	11570834.000000	0.838094	60.725300	1	0	1.000000	1	23	31	0	0.0	0.0		5665228.000000	3319485.500000	482264.093750	9784929.000000	3668647.500000	660563.500000	6935075.500000	482387.093750	548065.375000	115769.257812
53	P02294	KTSTSVDGK	TMT10plex K1; TMT10plex K9;	1379.802612	460.940704	3	-1.676327	27	0.005	NA	1	5614	Lara_210824_P1787_JS_VA_IP_TMT9_fr3.raw	18.909218	2060105.125000	0.822722	41.076515	1	1	1.000000	1	23	31	0	0.0	0.0		4665018.000000	2995985.750000	1069416.375000	12165870.000000	4802497.500000	1090183.125000	10176951.000000	1259053.375000	865532.062500	NA
53	P02294	KTSTSVDGK	TMT10plex N-term; TMT10plex K1; TMT10plex K9;	1608.965576	537.328735	3	-0.716610	7	0.132	NA	1	7485	Lara_210824_P1787_JS_VA_IP_TMT9_fr4.raw	23.121454	1523703.250000	0.713625	16.727839	1	0	1.000000	1	23	31	0	0.0	0.0		1811324.250000	1162625.875000	133961.125000	4364909.500000	1690580.625000	809997.250000	3993414.250000	167867.562500	153524.984375	NA
53	P02294	KTSTSVDGK	TMT10plex N-term; TMT10plex K1; TMT10plex K9;	1608.965576	537.330017	3	1.673746	27	0.005	NA	1	8042	Lara_210824_P1787_JS_VA_IP_TMT9_fr4.raw	24.225906	68615224.000000	0.792227	246.381546	1	1	1.000000	1	23	31	0	0.0	0.0		18106904.000000	8438145.000000	94133.070312	29023408.000000	8989765.000000	1177803.125000	23342778.000000	514907.812500	542140.937500	168756.296875
53	P02294	KTSTSVDGK	TMT10plex N-term; TMT10plex K1; TMT10plex K9;	1608.965576	537.328979	3	-0.261659	21	0.011	NA	1	8245	Lara_210824_P1787_JS_VA_IP_TMT9_fr6.raw	24.210779	13693493.000000	0.767886	16.117672	1	0	1.000000	1	23	31	0	0.0	0.0		11897494.000000	6302385.500000	100226.750000	22119698.000000	6447874.000000	858277.750000	16079164.000000	903625.312500	451716.156250	NA
53	P02294	TSTSVDGK	TMT10plex N-term; TMT10plex K8;	1251.707642	626.859619	2	-2.361574	39	0.000	NA	1	7866	Lara_210824_P1787_JS_VA_IP_TMT9_fr3.raw	23.647917	82803736.000000	0.967546	52.302181	1	1	1.000000	1	24	31	0	0.0	0.0		7088059.000000	4469822.000000	27951.376953	14812111.000000	3542109.500000	0.000000	8424926.000000	388508.968750	86479.757812	NA
53	P02294	TSTSVDGK	TMT10plex N-term; TMT10plex K8;	1251.707642	418.242645	3	-1.226325	18	0.023	NA	1	5669	Lara_210824_P1787_JS_VA_IP_TMT9_fr4.raw	19.108252	741258.500000	0.571273	23.009439	1	0	1.000000	1	24	31	0	0.0	0.0		1751771.750000	1457507.375000	463164.656250	4185885.000000	2120107.500000	383395.718750	2760496.750000	517925.781250	617524.187500	NA
53	P02294	TSTSVDGK	TMT10plex N-term; TMT10plex K8;	1251.707642	626.860535	2	-0.897973	19	0.019	NA	1	7068	Lara_210824_P1787_JS_VA_IP_TMT9_fr4.raw	22.261408	18393732.000000	0.881789	5.407798	1	0	1.000000	1	24	31	0	0.0	0.0		988041.625000	639145.500000	188092.562500	1301381.750000	689397.687500	221411.156250	1151196.125000	242393.781250	111565.265625	NA
53	P02294	TSTSVDGK	TMT10plex N-term; TMT10plex K8;	1251.707642	626.860718	2	-0.605573	24	0.007	NA	1	8331	Lara_210824_P1787_JS_VA_IP_TMT9_fr4.raw	24.793327	1244109.000000	0.580665	28.490927	1	1	1.000000	1	24	31	0	0.0	0.0		4662090.000000	2791010.000000	230476.046875	7330703.000000	2435409.250000	NA	5814331.000000	591396.625000	309000.062500	NA
53	P02294	TSTSVDGK	TMT10plex N-term; TMT10plex K8;	1251.707642	626.861389	2	0.466563	33	0.001	NA	1	7820	Lara_210824_P1787_JS_VA_IP_TMT9_fr4.raw	23.777401	1337263744.000000	0.954850	10.189407	1	1	1.000000	1	24	31	0	0.0	0.0		6279666.500000	2998688.250000	0.000000	11165964.000000	3019162.250000	0.000000	7055286.000000	300315.062500	91038.671875	NA
53	P02294	TSTSVDGKK	TMT10plex N-term; TMT10plex K8; TMT10plex K9;	1608.965576	537.329651	3	0.991320	12	0.059	NA	1	7908	Lara_210824_P1787_JS_VA_IP_TMT9_fr2.raw	24.240150	1980990.250000	0.657920	40.546013	0	0	0.000000	0	24	32	0	0.0	0.0		5472979.500000	2046974.500000	187876.187500	7544884.000000	3082718.500000	430066.125000	5192754.500000	333748.843750	170011.125000	NA
53	P02294	TSTSVDGKK	TMT10plex N-term; TMT10plex K8; TMT10plex K9;	1608.965576	537.328308	3	-1.512773	12	0.059	NA	1	7434	Lara_210824_P1787_JS_VA_IP_TMT9_fr2.raw	23.230433	1419806.875000	0.474320	2.361783	0	0	0.000000	0	24	32	0	0.0	0.0		1978547.750000	1350921.000000	181439.140625	3767088.000000	2223018.000000	500470.250000	3259201.250000	345081.031250	488750.968750	NA
53	P02294	TSTSVDGK	TMT10plex N-term; TMT10plex K8;	1251.707642	626.859680	2	-2.264107	29	0.004	NA	1	7132	Lara_210824_P1787_JS_VA_IP_TMT9_fr3.raw	22.193047	20962044.000000	0.718933	216.429642	1	1	1.000000	1	24	31	0	0.0	0.0		13434589.000000	7981007.500000	743250.062500	25264662.000000	8595473.000000	309392.250000	16995910.000000	1370110.000000	462819.500000	NA
53	P02294	TSTSVDGK	TMT10plex N-term; TMT10plex K8;	1251.707642	626.860840	2	-0.410639	38	0.001	NA	1	8024	Lara_210824_P1787_JS_VA_IP_TMT9_fr5.raw	23.799614	8416590.000000	0.885260	52.841137	1	1	1.000000	1	24	31	0	0.0	0.0		3769694.000000	1925096.125000	65190.343750	6717788.500000	2260345.250000	24788.306641	4905700.000000	204804.484375	206790.859375	NA
53	P02294	TSTSVDGK	TMT10plex N-term; TMT10plex K8;	1251.707642	626.861572	2	0.758963	32	0.002	NA	1	7801	Lara_210824_P1787_JS_VA_IP_TMT9_fr2.raw	24.027699	1953133.000000	0.637184	29.450415	1	1	1.000000	1	24	31	0	0.0	0.0		3958636.750000	1917538.250000	12054.033203	6574116.500000	1968415.500000	2295.239258	5563522.000000	142332.734375	NA	NA
53	P02294	TSTSVDGK	TMT10plex K8;	1022.544678	512.279419	2	-0.412696	38	0.001	NA	1	4945	Lara_210824_P1787_JS_VA_IP_TMT9_fr2.raw	17.840635	3926321.500000	1.000000	10.650047	1	1	1.000000	1	24	31	0	0.0	0.0		656130.625000	300478.718750	107277.203125	813073.312500	381884.875000	100371.335938	498274.187500	121595.429688	NA	NA
53	P02294	TSTSVDGK	TMT10plex K8;	1022.544678	512.276550	2	-6.024187	24	0.007	NA	1	5172	Lara_210824_P1787_JS_VA_IP_TMT9_fr4.raw	18.029654	44622.820312	0.000000	0.000000	1	0	1.000000	1	24	31	0	0.0	0.0		827094.437500	452461.156250	222925.781250	1144528.125000	624682.250000	120952.265625	1110570.625000	145844.390625	112699.851562	NA
53	P02294	TSTSVDGK	TMT10plex N-term; TMT10plex K8;	1251.707642	626.861389	2	0.466563	48	0.000	NA	1	8062	Lara_210824_P1787_JS_VA_IP_TMT9_fr6.raw	23.846846	5323320.500000	0.962194	32.742176	1	1	1.000000	1	24	31	0	0.0	0.0		5485719.000000	3067282.250000	87642.820312	10026219.000000	3130218.000000	145363.187500	6620790.000000	326012.500000	67886.093750	NA
53	P02294	TSTSVDGK	TMT10plex K8;	1022.544678	512.278137	2	-2.920166	24	0.007	NA	1	5148	Lara_210824_P1787_JS_VA_IP_TMT9_fr3.raw	17.924488	271688.843750	0.631922	4.158116	1	1	1.000000	1	24	31	0	0.0	0.0		1157187.500000	1298772.375000	192190.875000	1890707.500000	1487967.000000	169851.046875	1631266.625000	365332.875000	202094.203125	NA
53	P02294	TSTSVDGK	TMT10plex N-term; TMT10plex K8;	1251.707642	626.860352	2	-1.190374	23	0.008	NA	1	7978	Lara_210824_P1787_JS_VA_IP_TMT9_fr1.raw	23.498568	3719839.250000	0.681905	36.784000	1	1	1.000000	1	24	31	0	0.0	0.0		3974284.750000	1806828.000000	227470.734375	6087730.000000	2317142.750000	226952.453125	4685527.500000	634944.375000	228024.140625	NA
53	P02294	KETYSSYIYK	TMT10plex K1; TMT10plex K10;	1738.954712	580.659180	3	0.583684	16	0.031	NA	1	14705	Lara_210824_P1787_JS_VA_IP_TMT9_fr2.raw	37.975334	268577.562500	0.785872	9.464725	0	0	1.000000	0	38	47	0	0.0	0.0		606158.062500	557058.437500	289070.468750	1265011.625000	749082.062500	238363.093750	1022716.812500	334682.562500	211364.515625	NA
53	P02294	KETYSSYIYK	TMT10plex N-term; TMT10plex K1; TMT10plex K10;	1968.117676	657.047302	3	1.243828	26	0.005	NA	1	16159	Lara_210824_P1787_JS_VA_IP_TMT9_fr6.raw	41.164833	52807948.000000	0.900111	9.740476	0	0	1.000000	0	38	47	0	0.0	0.0		2990512.500000	2353264.750000	512409.656250	5975253.500000	2203721.750000	550088.625000	5531673.500000	656317.125000	524328.875000	105906.726562
53	P02294	ETYSSYIYK	TMT10plex N-term; TMT10plex K9;	1610.859741	806.437622	2	0.590368	27	0.005	NA	1	18037	Lara_210824_P1787_JS_VA_IP_TMT9_fr2.raw	44.805813	494688.625000	0.626532	9.467281	0	0	1.000000	0	39	47	0	0.0	0.0		1206529.250000	718066.062500	428830.906250	2332164.750000	677911.437500	269196.500000	1702552.250000	360945.218750	288356.343750	NA
53	P02294	ETYSSYIYK	TMT10plex N-term; TMT10plex K9;	1610.859741	806.437744	2	0.741840	53	0.000	NA	1	17504	Lara_210824_P1787_JS_VA_IP_TMT9_fr2.raw	43.668926	233704320.000000	0.997736	27.045523	0	0	1.000000	0	39	47	0	0.0	0.0		6211100.500000	2551973.750000	43646.699219	8762651.000000	3023473.250000	48477.589844	6853132.500000	451104.125000	187691.234375	NA
53	P02294	ETYSSYIYK	TMT10plex N-term; TMT10plex K9;	1610.859741	806.436523	2	-0.774121	51	0.000	NA	1	17794	Lara_210824_P1787_JS_VA_IP_TMT9_fr5.raw	43.732491	2381260.000000	0.937554	77.618965	0	0	1.000000	0	39	47	0	0.0	0.0		9997388.000000	4932198.500000	27015.851562	17838418.000000	4680537.000000	94356.867188	12401771.000000	654268.187500	135635.562500	NA
53	P02294	ETYSSYIYK	TMT10plex K9;	1381.696777	691.854370	2	-1.896219	42	0.000	NA	1	15465	Lara_210824_P1787_JS_VA_IP_TMT9_fr3.raw	39.348995	3227247.750000	0.853484	25.598425	0	0	1.000000	0	39	47	0	0.0	0.0		2505060.250000	713868.312500	113037.953125	3458292.500000	1376990.125000	177580.218750	5172070.000000	335684.968750	189426.390625	NA
53	P02294	ETYSSYIYK	TMT10plex N-term; TMT10plex K9;	1610.859741	806.436279	2	-1.077065	31	0.002	NA	1	17551	Lara_210824_P1787_JS_VA_IP_TMT9_fr1.raw	43.565937	235718368.000000	1.000000	6.384743	0	0	1.000000	0	39	47	0	0.0	0.0		3332387.500000	1692935.375000	384224.656250	6196746.500000	1738044.375000	616755.250000	4853143.000000	378772.093750	97702.679688	NA
53	P02294	ETYSSYIYK	TMT10plex N-term; TMT10plex K9;	1610.859741	806.435913	2	-1.531480	8	0.113	NA	1	16482	Lara_210824_P1787_JS_VA_IP_TMT9_fr1.raw	41.253120	676143.875000	1.000000	9.177865	0	0	1.000000	0	39	47	0	0.0	0.0		1392302.875000	750266.312500	145180.421875	2074085.750000	649002.312500	328234.375000	1757476.625000	101497.156250	134064.921875	NA
53	P02294	ETYSSYIYK	TMT10plex N-term; TMT10plex K9;	1610.859741	806.435608	2	-1.910160	15	0.037	NA	1	18154	Lara_210824_P1787_JS_VA_IP_TMT9_fr1.raw	44.788746	278182.375000	0.000000	0.000000	0	0	1.000000	0	39	47	0	0.0	0.0		760116.187500	555979.875000	202608.156250	1276536.750000	605453.250000	235495.281250	1115459.500000	252610.578125	179067.468750	NA
53	P02294	ETYSSYIYK	TMT10plex N-term; TMT10plex K9;	1610.859741	806.437256	2	0.135952	53	0.000	NA	1	17482	Lara_210824_P1787_JS_VA_IP_TMT9_fr6.raw	43.766697	3000522.000000	0.938916	16.851238	0	0	1.000000	0	39	47	0	0.0	0.0		3008535.000000	1528898.375000	143118.312500	5493280.500000	2024897.500000	277870.843750	4161822.750000	500420.656250	285411.718750	NA
53	P02294	QTHPDTGISQK	TMT10plex N-term; TMT10plex K11;	1668.920044	557.312866	3	-1.989310	57	0.000	NA	1	7357	Lara_210824_P1787_JS_VA_IP_TMT9_fr1.raw	22.261232	10105333.000000	0.939706	132.188141	0	0	1.000000	0	51	61	0	0.0	0.0		6288310.000000	3772156.500000	0.000000	13443312.000000	3421774.250000	315965.250000	9259304.000000	320249.812500	130985.687500	NA
53	P02294	QTHPDTGISQK	TMT10plex K11;	1439.757202	480.926208	3	-0.250042	16	0.031	NA	1	5551	Lara_210824_P1787_JS_VA_IP_TMT9_fr4.raw	18.852474	1729336.500000	0.814654	92.430237	0	0	1.000000	0	51	61	0	0.0	0.0		2019334.250000	1186126.875000	834273.375000	4437261.500000	2062501.000000	496130.875000	3476940.500000	416796.656250	205765.343750	NA
53	P02294	QTHPDTGISQK	TMT10plex N-term; TMT10plex K11;	1668.920044	557.313171	3	-1.441052	49	0.000	NA	1	7193	Lara_210824_P1787_JS_VA_IP_TMT9_fr3.raw	22.311199	567774080.000000	0.927119	123.664635	0	0	1.000000	0	51	61	0	0.0	0.0		11488865.000000	6556731.500000	196664.000000	24151834.000000	5986308.000000	874873.562500	14531275.000000	372419.468750	729975.750000	NA
53	P02294	QTHPDTGISQK	TMT10plex N-term; TMT10plex K11;	1668.920044	557.313904	3	-0.123433	64	0.000	NA	1	7134	Lara_210824_P1787_JS_VA_IP_TMT9_fr2.raw	22.540623	5829343.000000	0.931948	103.351601	0	0	1.000000	0	51	61	0	0.0	0.0		4104223.500000	2291918.250000	0.000000	8888734.000000	2300291.250000	226943.609375	6345112.500000	202008.843750	122845.187500	NA
53	P02294	QTHPDTGISQK	TMT10plex N-term; TMT10plex K11;	1668.920044	557.313721	3	-0.452388	53	0.000	NA	1	7308	Lara_210824_P1787_JS_VA_IP_TMT9_fr5.raw	22.356150	48366292.000000	1.000000	11.282291	0	0	1.000000	0	51	61	0	0.0	0.0		1723797.875000	2519385.250000	194915.609375	4099599.000000	1354846.250000	283100.531250	3194565.250000	275133.343750	275872.875000	NA
53	P02294	QTHPDTGISQK	TMT10plex K11;	1439.757202	480.925995	3	-0.693867	14	0.042	NA	1	5612	Lara_210824_P1787_JS_VA_IP_TMT9_fr5.raw	18.760593	29456010.000000	0.745094	72.203056	0	0	1.000000	0	51	61	0	0.0	0.0		3403452.500000	1898643.375000	494021.562500	6611480.000000	2213861.000000	320314.718750	4587613.000000	423353.281250	356243.312500	149986.750000
53	P02294	QTHPDTGISQK	TMT10plex N-term; TMT10plex K11;	1668.920044	418.237183	4	-0.276826	23	0.008	NA	1	5410	Lara_210824_P1787_JS_VA_IP_TMT9_fr5.raw	18.336212	1425772.500000	1.000000	6.648653	0	0	1.000000	0	51	61	0	0.0	0.0		1909200.625000	940050.500000	342562.125000	3229420.500000	1256502.000000	238193.875000	3195898.000000	245125.546875	297676.125000	NA
53	P02294	QTHPDTGISQK	TMT10plex K11;	1439.757202	480.924988	3	-2.792137	10	0.082	NA	1	5481	Lara_210824_P1787_JS_VA_IP_TMT9_fr3.raw	18.647753	1597895.750000	0.674023	7.843496	0	0	1.000000	0	51	61	0	0.0	0.0		1256309.125000	944970.812500	375134.250000	3760757.000000	1793186.875000	274599.187500	3414875.250000	331716.593750	281845.875000	NA
53	P02294	QTHPDTGISQK	TMT10plex N-term; TMT10plex K11;	1668.920044	557.313660	3	-0.562040	28	0.004	NA	1	7978	Lara_210824_P1787_JS_VA_IP_TMT9_fr5.raw	23.706812	531464.937500	0.775530	11.686405	0	0	1.000000	0	51	61	0	0.0	0.0		560996.375000	1242357.250000	263331.312500	2746822.250000	948418.187500	392153.718750	1823546.125000	217278.609375	100802.296875	NA
53	P02294	QTHPDTGISQK	TMT10plex N-term; TMT10plex K11;	1668.920044	418.237549	4	0.600388	26	0.005	NA	1	5398	Lara_210824_P1787_JS_VA_IP_TMT9_fr6.raw	18.149689	3882552.500000	0.937824	44.272964	0	0	1.000000	0	51	61	0	0.0	0.0		3286736.000000	1697173.250000	205283.453125	5809726.000000	1732182.000000	469800.281250	6569073.000000	413017.531250	209312.890625	NA
53	P02294	QTHPDTGISQK	TMT10plex N-term; TMT10plex K11;	1668.920044	557.314209	3	0.424826	53	0.000	NA	1	7389	Lara_210824_P1787_JS_VA_IP_TMT9_fr6.raw	22.338001	37035808.000000	1.000000	53.710938	0	0	1.000000	0	51	61	0	0.0	0.0		3182420.250000	2099310.000000	338109.343750	6441363.500000	1850561.125000	532107.500000	4742575.000000	416705.500000	284511.375000	NA
53	P02294	QTHPDTGISQK	TMT10plex N-term; TMT10plex K11;	1668.920044	557.312439	3	-2.756873	24	0.007	NA	1	23267	Lara_210824_P1787_JS_VA_IP_TMT9_fr4.raw	56.348804	223815.812500	0.701182	3.429400	0	0	1.000000	0	51	61	0	0.0	0.0		349739.875000	392471.156250	185735.515625	761094.125000	706641.500000	580310.375000	1151340.500000	324428.156250	343364.156250	NA
53	P02294	QTHPDTGISQK	TMT10plex N-term; TMT10plex K11;	1668.920044	557.312927	3	-1.879659	25	0.005	NA	1	18681	Lara_210824_P1787_JS_VA_IP_TMT9_fr4.raw	45.978603	310281.281250	0.839939	5.328054	0	0	1.000000	0	51	61	0	0.0	0.0		453803.968750	431809.187500	131494.500000	876286.125000	464409.656250	372947.812500	754930.750000	147539.359375	153427.000000	NA
53	P02294	QTHPDTGISQK	TMT10plex N-term; TMT10plex K11;	1668.920044	557.312927	3	-1.879659	26	0.005	NA	1	19607	Lara_210824_P1787_JS_VA_IP_TMT9_fr4.raw	47.878250	295427.000000	1.000000	8.197575	0	0	1.000000	0	51	61	0	0.0	0.0		201948.234375	372203.562500	NA	810421.000000	505285.125000	973969.937500	1129050.625000	410869.375000	595471.125000	NA
53	P02294	QTHPDTGISQK	TMT10plex N-term; TMT10plex K11;	1668.920044	557.313171	3	-1.441052	18	0.023	NA	1	20838	Lara_210824_P1787_JS_VA_IP_TMT9_fr4.raw	50.548298	176104.140625	0.940268	8.220038	0	0	1.000000	0	51	61	0	0.0	0.0		405799.062500	357749.343750	179388.171875	629692.375000	488679.312500	771311.500000	993361.375000	NA	129377.765625	NA
53	P02294	QTHPDTGISQK	TMT10plex N-term; TMT10plex K11;	1668.920044	557.313232	3	-1.331400	26	0.005	NA	1	20338	Lara_210824_P1787_JS_VA_IP_TMT9_fr4.raw	49.443214	263700.625000	0.858788	9.497369	0	0	1.000000	0	51	61	0	0.0	0.0		321614.625000	157609.687500	217780.875000	802783.687500	369000.468750	452737.375000	519101.718750	314650.406250	154252.812500	NA
53	P02294	QTHPDTGISQK	TMT10plex N-term; TMT10plex K11;	1668.920044	557.313293	3	-1.221748	18	0.023	NA	1	22544	Lara_210824_P1787_JS_VA_IP_TMT9_fr4.raw	54.685776	200424.828125	0.815523	6.001203	0	0	1.000000	0	51	61	0	0.0	0.0		245780.781250	146117.843750	92502.523438	443499.625000	417723.437500	676225.625000	1039021.687500	95684.601562	368142.906250	NA
53	P02294	QTHPDTGISQK	TMT10plex N-term; TMT10plex K11;	1668.920044	557.313599	3	-0.671692	53	0.000	NA	1	8011	Lara_210824_P1787_JS_VA_IP_TMT9_fr4.raw	24.164974	5272006.000000	0.932778	48.937267	0	0	1.000000	0	51	61	0	0.0	0.0		2320477.750000	1437685.250000	167891.093750	5372159.000000	1541735.750000	402739.906250	3795161.000000	128490.726562	173529.937500	NA
53	P02294	QTHPDTGISQK	TMT10plex N-term; TMT10plex K11;	1668.920044	557.313904	3	-0.123433	50	0.000	NA	1	8527	Lara_210824_P1787_JS_VA_IP_TMT9_fr4.raw	25.176159	1698653.500000	0.845679	8.049083	0	0	1.000000	0	51	61	0	0.0	0.0		1673230.625000	913425.625000	227033.109375	3539023.250000	1114917.125000	426128.781250	4549640.000000	331121.000000	2195754.000000	99351.468750
53	P02294	QTHPDTGISQK	TMT10plex N-term; TMT10plex K11;	1668.920044	557.313721	3	-0.452388	55	0.000	NA	1	7506	Lara_210824_P1787_JS_VA_IP_TMT9_fr4.raw	23.161535	11361857.000000	0.935681	172.005859	0	0	1.000000	0	51	61	0	0.0	0.0		7688483.000000	4508283.500000	0.000000	16406334.000000	4622100.000000	219963.781250	11047708.000000	494893.437500	204566.015625	NA
53	P02294	QTHPDTGISQK	TMT10plex N-term; TMT10plex K11;	1668.920044	557.313965	3	-0.013781	20	0.015	NA	1	22044	Lara_210824_P1787_JS_VA_IP_TMT9_fr4.raw	53.385513	310227.218750	0.445618	3.326577	0	0	1.000000	0	51	61	0	0.0	0.0		335591.281250	206696.937500	NA	469475.062500	813465.687500	4206663.500000	3091305.750000	NA	204806.640625	NA
53	P02294	QTHPDTGISQK	TMT10plex N-term; TMT10plex K11;	1668.920044	557.314026	3	0.095870	16	0.031	NA	1	21330	Lara_210824_P1787_JS_VA_IP_TMT9_fr4.raw	51.638824	219686.593750	0.737152	16.170904	0	0	1.000000	0	51	61	0	0.0	0.0		770409.375000	365872.843750	428966.156250	1140952.125000	784172.000000	1088048.625000	1428394.875000	198336.953125	381421.093750	NA
53	P02294	QTHPDTGISQK	TMT10plex N-term; TMT10plex K11;	1668.920044	557.314026	3	0.095870	12	0.059	NA	1	18134	Lara_210824_P1787_JS_VA_IP_TMT9_fr4.raw	44.857563	428975.500000	0.522136	8.546207	0	0	1.000000	0	51	61	0	0.0	0.0		642783.875000	599478.500000	326416.968750	1530791.750000	1020235.000000	898267.187500	2860311.000000	211395.578125	280389.500000	NA
53	P02294	QTHPDTGISQK	TMT10plex N-term; TMT10plex K11;	1668.920044	557.314087	3	0.205522	35	0.001	NA	1	7017	Lara_210824_P1787_JS_VA_IP_TMT9_fr4.raw	22.158949	4421724160.000000	0.578857	6.945617	0	0	1.000000	0	51	61	0	0.0	0.0		677922.062500	608944.000000	154996.718750	1893005.125000	788545.375000	141056.031250	1410859.250000	312161.031250	227658.218750	NA
53	P02294	QTHPDTGISQK	TMT10plex N-term; TMT10plex K11;	1668.920044	557.315857	3	3.387220	26	0.005	NA	1	16580	Lara_210824_P1787_JS_VA_IP_TMT9_fr4.raw	41.539680	974440.250000	0.732148	5.524655	0	0	1.000000	0	51	61	0	0.0	0.0		518957.281250	495494.187500	195893.265625	1098477.625000	611212.062500	209648.500000	766830.000000	199588.406250	210982.859375	NA
53	P02294	IATEASK	TMT10plex N-term; TMT10plex K7;	1176.711914	589.366272	2	5.126148	3	0.211	NA	1	15371	Lara_210824_P1787_JS_VA_IP_TMT9_fr6.raw	39.621731	993199.875000	0.800512	6.949898	0	0	1.000000	0	77	83	0	0.0	0.0		1616895.625000	1061601.250000	682924.500000	1788294.000000	2737203.750000	705925.062500	2330176.000000	796640.000000	1617741.875000	94007.250000
53	P02294	IATEASK	TMT10plex N-term; TMT10plex K7;	1176.711914	589.364197	2	1.599372	9	0.097	NA	1	20752	Lara_210824_P1787_JS_VA_IP_TMT9_fr6.raw	50.331505	322344.343750	0.599990	15.620570	0	0	1.000000	0	77	83	0	0.0	0.0		1345127.375000	763095.375000	436469.281250	1608153.750000	824252.750000	465628.687500	1603425.250000	606934.750000	653550.187500	NA
53	P02294	IATEASK	TMT10plex N-term; TMT10plex K7;	1176.711914	589.364075	2	1.392015	8	0.113	NA	1	24689	Lara_210824_P1787_JS_VA_IP_TMT9_fr6.raw	59.398026	224959.781250	0.529483	18.850529	0	0	1.000000	0	77	83	0	0.0	0.0		1449799.500000	823666.562500	777994.125000	1711935.375000	917452.437500	564088.375000	1500496.750000	771328.000000	509574.312500	NA
53	P02294	IATEASK	TMT10plex N-term; TMT10plex K7;	1176.711914	589.363037	2	-0.372224	19	0.019	NA	1	11274	Lara_210824_P1787_JS_VA_IP_TMT9_fr6.raw	30.676886	3895985.750000	1.000000	5.123395	0	0	1.000000	0	77	83	0	0.0	0.0		7819047.000000	4805191.500000	2977096.000000	11327678.000000	3873537.000000	1808972.875000	10620332.000000	3134487.250000	1790611.625000	50817.921875
53	P02294	IATEASK	TMT10plex N-term; TMT10plex K7;	1176.711914	589.362305	2	-1.616369	28	0.004	NA	1	10741	Lara_210824_P1787_JS_VA_IP_TMT9_fr6.raw	29.483559	20288696.000000	0.974613	12.270923	0	0	1.000000	0	77	83	0	0.0	0.0		21504180.000000	12035532.000000	5444860.000000	29686052.000000	10532660.000000	2504478.250000	25870194.000000	6005376.000000	3530627.250000	NA
53	P02294	IATEASK	TMT10plex N-term; TMT10plex K7;	1176.711914	589.361755	2	-2.551177	29	0.004	NA	1	10538	Lara_210824_P1787_JS_VA_IP_TMT9_fr3.raw	29.424809	63734996.000000	0.917396	594.596130	0	0	1.000000	0	77	83	0	0.0	0.0		25045492.000000	11310849.000000	0.000000	32886852.000000	9191044.000000	NA	29220460.000000	406171.312500	0.000000	NA
53	P02294	IATEASK	TMT10plex N-term; TMT10plex K7;	1176.711914	589.363098	2	-0.268545	21	0.011	NA	1	14223	Lara_210824_P1787_JS_VA_IP_TMT9_fr6.raw	37.252430	958164.062500	1.000000	0.192442	0	0	1.000000	0	77	83	0	0.0	0.0		1907194.125000	1805398.875000	834295.187500	2725991.750000	1662132.125000	1020780.687500	3731217.000000	984286.125000	842252.875000	NA
53	P02294	IATEASK	TMT10plex N-term; TMT10plex K7;	1176.711914	589.363098	2	-0.268545	22	0.009	NA	1	11031	Lara_210824_P1787_JS_VA_IP_TMT9_fr6.raw	30.171967	6657724.500000	0.363805	6.353186	0	0	1.000000	0	77	83	0	0.0	0.0		6641737.500000	4253798.000000	4659839.500000	9650669.000000	4530452.000000	3075049.250000	9696200.000000	3501764.500000	3162054.750000	216655.859375
53	P02294	IATEASK	TMT10plex N-term; TMT10plex K7;	1176.711914	589.364014	2	1.288336	6	0.150	NA	1	20242	Lara_210824_P1787_JS_VA_IP_TMT9_fr6.raw	49.314903	395462.250000	0.648688	13.966336	0	0	1.000000	0	77	83	0	0.0	0.0		1089547.875000	730409.000000	467982.968750	1518461.000000	882032.437500	536021.187500	1564967.000000	556844.562500	429285.656250	NA
53	P02294	IATEASK	TMT10plex N-term; TMT10plex K7;	1176.711914	589.363892	2	1.080978	7	0.132	NA	1	19028	Lara_210824_P1787_JS_VA_IP_TMT9_fr6.raw	46.817650	335083.406250	0.526470	7.840884	0	0	1.000000	0	77	83	0	0.0	0.0		1281272.125000	1017959.250000	956464.375000	1993105.500000	1362146.875000	596843.812500	2383005.500000	829323.000000	679956.312500	NA
53	P02294	IATEASK	TMT10plex N-term; TMT10plex K7;	1176.711914	589.363647	2	0.664564	30	0.003	NA	1	10401	Lara_210824_P1787_JS_VA_IP_TMT9_fr6.raw	28.478662	8530255872.000000	0.954575	2304.609619	0	0	1.000000	0	77	83	0	0.0	0.0		86403680.000000	41016464.000000	0.000000	112237424.000000	29797750.000000	NA	99281472.000000	1194580.125000	0.000000	NA
53	P02294	IATEASK	TMT10plex N-term; TMT10plex K7;	1176.711914	589.363586	2	0.560885	4	0.188	NA	1	21266	Lara_210824_P1787_JS_VA_IP_TMT9_fr6.raw	51.354374	412476.156250	0.706404	12.911929	0	0	1.000000	0	77	83	0	0.0	0.0		1443234.750000	895971.125000	395664.500000	1928108.375000	847613.500000	425326.562500	1565374.500000	753385.250000	172823.484375	NA
53	P02294	IATEASK	TMT10plex N-term; TMT10plex K7;	1176.711914	589.363281	2	0.042491	23	0.008	NA	1	11802	Lara_210824_P1787_JS_VA_IP_TMT9_fr6.raw	31.710651	1711762.500000	0.474382	18.658773	0	0	1.000000	0	77	83	0	0.0	0.0		4858772.500000	3046812.000000	2726265.500000	7468934.500000	3566920.000000	1962715.375000	7719071.500000	2281518.750000	1880376.000000	68254.812500
53	P02294	IATEASK	TMT10plex N-term; TMT10plex K7;	1176.711914	589.363281	2	0.042491	6	0.150	NA	1	22658	Lara_210824_P1787_JS_VA_IP_TMT9_fr6.raw	54.649601	349189.031250	0.588908	14.046735	0	0	1.000000	0	77	83	0	0.0	0.0		1225383.875000	825276.187500	483572.062500	1614485.125000	755314.375000	440286.281250	1558508.625000	700642.375000	290241.156250	NA
53	P02294	IATEASK	TMT10plex N-term; TMT10plex K7;	1176.711914	589.363159	2	-0.164866	3	0.211	NA	1	21723	Lara_210824_P1787_JS_VA_IP_TMT9_fr6.raw	52.358040	319805.656250	0.715863	14.877504	0	0	1.000000	0	77	83	0	0.0	0.0		1162544.750000	715201.687500	427267.093750	1357485.000000	733565.937500	550493.062500	1447284.000000	416130.500000	461827.593750	NA
53	P02294	IATEASK	TMT10plex N-term; TMT10plex K7;	1176.711914	589.363159	2	-0.164866	1	0.268	NA	1	19580	Lara_210824_P1787_JS_VA_IP_TMT9_fr6.raw	47.915600	0.000000	0.531516	5.659752	0	0	1.000000	0	77	83	0	0.0	0.0		860412.312500	734838.750000	354894.187500	1130231.250000	900800.625000	326397.156250	2062012.125000	662818.125000	417843.937500	NA
53	P02294	IATEASK	TMT10plex N-term; TMT10plex K7;	1176.711914	589.363098	2	-0.268545	30	0.003	NA	1	10568	Lara_210824_P1787_JS_VA_IP_TMT9_fr4.raw	29.361227	27993306.000000	0.896873	44.885132	0	0	1.000000	0	77	83	0	0.0	0.0		25373152.000000	12722705.000000	0.000000	38129132.000000	14444134.000000	336720.281250	31690674.000000	2408555.000000	515321.812500	NA
53	P02294	IATEASK	TMT10plex N-term; TMT10plex K7;	1176.711914	589.362976	2	-0.475902	28	0.004	NA	1	10596	Lara_210824_P1787_JS_VA_IP_TMT9_fr2.raw	29.665081	43974840.000000	0.760944	1041.009277	0	0	1.000000	0	77	83	0	0.0	0.0		22215668.000000	9417314.000000	0.000000	35300744.000000	8998202.000000	NA	31014106.000000	343005.843750	0.000000	NA
53	P02294	IATEASK	TMT10plex K7;	947.549011	474.781769	2	-0.042214	59	0.000	NA	1	5341	Lara_210824_P1787_JS_VA_IP_TMT9_fr5.raw	18.195606	2739774.500000	0.309938	32.498745	0	0	1.000000	0	77	83	0	0.0	0.0		1519726.875000	988970.062500	362900.250000	2522685.500000	1414043.250000	212080.375000	2655049.500000	629362.937500	371107.875000	NA
53	P02294	IATEASK	TMT10plex N-term; TMT10plex K7;	1176.711914	589.364380	2	1.910408	14	0.042	NA	1	23365	Lara_210824_P1787_JS_VA_IP_TMT9_fr6.raw	56.155899	301754.906250	0.542041	7.512275	0	0	1.000000	0	77	83	0	0.0	0.0		1468336.875000	753963.875000	708630.937500	2052278.250000	1399861.500000	640030.062500	2331493.250000	774477.562500	520284.656250	NA
53	P02294	IATEASK	TMT10plex N-term; TMT10plex K7;	1176.711914	589.362244	2	-1.720047	36	0.001	NA	1	11374	Lara_210824_P1787_JS_VA_IP_TMT9_fr1.raw	30.712664	6387378.000000	0.893632	2.133598	0	0	1.000000	0	77	83	0	0.0	0.0		2308834.750000	4738454.000000	294964.968750	14377301.000000	3116260.250000	259877.218750	9118328.000000	599550.562500	286090.031250	NA
53	P02294	IATEASK	TMT10plex N-term; TMT10plex K7;	1176.711914	589.362366	2	-1.512690	28	0.004	NA	1	10869	Lara_210824_P1787_JS_VA_IP_TMT9_fr1.raw	29.684372	8551629.000000	0.906015	77.169518	0	0	1.000000	0	77	83	0	0.0	0.0		20727784.000000	8007769.000000	505886.093750	21614758.000000	7611471.000000	455966.937500	21756176.000000	1892232.250000	593896.687500	NA
53	P02294	IATEASK	TMT10plex N-term; TMT10plex K7;	1176.711914	589.362366	2	-1.512690	21	0.011	NA	1	10631	Lara_210824_P1787_JS_VA_IP_TMT9_fr1.raw	29.216547	8551629.000000	0.997797	2143.182129	0	0	1.000000	0	77	83	0	0.0	0.0		25968632.000000	9893773.000000	5676824.000000	35513316.000000	9552244.000000	6376663.500000	37717388.000000	1224339.125000	5372749.000000	85961.882812
53	P02294	IATEASK	TMT10plex N-term; TMT10plex K7;	1176.711914	589.362366	2	-1.512690	10	0.082	NA	1	10641	Lara_210824_P1787_JS_VA_IP_TMT9_fr1.raw	29.235189	8551629.000000	0.997524	842.018494	0	0	1.000000	0	77	83	0	0.0	0.0		107311408.000000	43656384.000000	34866528.000000	134660384.000000	40096820.000000	40965280.000000	153447376.000000	7973325.000000	30065556.000000	909286.437500
53	P02294	IATEASKLAAYNK	TMT10plex K7; TMT10plex K13;	1837.071411	613.363586	3	-1.367394	23	0.008	NA	1	17224	Lara_210824_P1787_JS_VA_IP_TMT9_fr4.raw	42.810131	281375.937500	0.655036	4.182226	0	0	1.000000	0	77	89	0	0.0	0.0		676579.937500	603533.687500	380261.437500	1122286.125000	807874.312500	459554.250000	972950.750000	508180.875000	359253.218750	NA
53	P02294	LAAYNK	TMT10plex N-term; TMT10plex K6;	1136.695923	569.355957	2	1.279146	13	0.049	NA	1	13297	Lara_210824_P1787_JS_VA_IP_TMT9_fr6.raw	35.315155	2050972.000000	1.000000	3.161636	0	0	1.000000	0	84	89	0	0.0	0.0		4176150.000000	2609456.500000	415493.843750	6557763.500000	2141574.250000	909381.250000	5787223.500000	704857.250000	526322.000000	NA
53	P02294	LAAYNK	TMT10plex K6;	907.532959	454.773407	2	-0.784545	37	0.001	NA	1	7659	Lara_210824_P1787_JS_VA_IP_TMT9_fr4.raw	23.463602	9444212.000000	0.865188	105.896111	0	0	1.000000	0	84	89	0	0.0	0.0		8840684.000000	4097208.000000	255132.484375	12729141.000000	4913381.000000	531893.500000	17233250.000000	1412843.500000	59204.175781	77120.820312
53	P02294	LAAYNK	TMT10plex N-term; TMT10plex K6;	1136.695923	569.354919	2	-0.547200	19	0.019	NA	1	12783	Lara_210824_P1787_JS_VA_IP_TMT9_fr6.raw	34.008148	489145280.000000	1.000000	6.752238	0	0	1.000000	0	84	89	0	0.0	0.0		40641884.000000	18713524.000000	0.000000	53797044.000000	14627619.000000	NA	47501976.000000	1188350.000000	0.000000	NA
53	P02294	LAAYNK	TMT10plex N-term; TMT10plex K6;	1136.695923	569.355652	2	0.742503	17	0.026	NA	1	14251	Lara_210824_P1787_JS_VA_IP_TMT9_fr5.raw	36.652489	2269443.250000	0.885620	22.822092	0	0	1.000000	0	84	89	0	0.0	0.0		6925815.500000	4999725.000000	568975.500000	9879750.000000	3538133.750000	777212.937500	8182086.000000	827344.562500	538301.375000	NA
53	P02294	LAAYNKK	TMT10plex K6; TMT10plex K7;	1264.790894	422.603363	3	-2.057257	27	0.005	NA	1	7822	Lara_210824_P1787_JS_VA_IP_TMT9_fr3.raw	23.562634	2188393.750000	0.858061	71.467316	0	0	1.000000	0	84	90	0	0.0	0.0		11038179.000000	4716979.500000	493394.562500	19295118.000000	8346045.000000	880357.312500	25990240.000000	1057160.750000	697722.062500	NA
53	P02294	LAAYNK	TMT10plex N-term; TMT10plex K6;	1136.695923	569.355408	2	0.313188	8	0.113	NA	1	23297	Lara_210824_P1787_JS_VA_IP_TMT9_fr5.raw	55.615181	2630007.750000	1.000000	17.632553	0	0	1.000000	0	84	89	0	0.0	0.0		1232343.000000	2066174.875000	53867.890625	2179785.500000	12295739.000000	526298.937500	2787596.500000	NA	8405199.000000	NA
53	P02294	LAAYNK	TMT10plex N-term; TMT10plex K6;	1136.695923	569.355286	2	0.098531	9	0.097	NA	1	19363	Lara_210824_P1787_JS_VA_IP_TMT9_fr5.raw	46.875111	310371.843750	0.887265	10.242118	0	0	1.000000	0	84	89	0	0.0	0.0		1181362.500000	2367737.500000	94926.898438	1803697.250000	1599334.625000	392568.125000	1498864.875000	NA	324515.812500	NA
53	P02294	LAAYNK	TMT10plex N-term; TMT10plex K6;	1136.695923	569.355286	2	0.098531	18	0.023	NA	1	20453	Lara_210824_P1787_JS_VA_IP_TMT9_fr5.raw	49.127827	312290.625000	1.000000	4.733241	0	0	1.000000	0	84	89	0	0.0	0.0		1042427.437500	2744104.250000	154593.609375	1546064.500000	806679.812500	184573.171875	1717986.375000	92512.070312	109698.515625	NA
53	P02294	LAAYNK	TMT10plex N-term; TMT10plex K6;	1136.695923	569.355225	2	-0.008797	15	0.037	NA	1	15442	Lara_210824_P1787_JS_VA_IP_TMT9_fr5.raw	39.002190	1104224.125000	0.644439	27.451004	0	0	1.000000	0	84	89	0	0.0	0.0		3009760.500000	3154487.250000	1284331.875000	3618569.000000	2418393.250000	498876.625000	3806384.500000	1053231.625000	338307.406250	NA
53	P02294	LAAYNK	TMT10plex N-term; TMT10plex K6;	1136.695923	569.355164	2	-0.116126	3	0.211	NA	1	16972	Lara_210824_P1787_JS_VA_IP_TMT9_fr5.raw	42.121399	1310548.875000	0.852001	16.361713	0	0	1.000000	0	84	89	0	0.0	0.0		2414599.500000	3016988.750000	532261.187500	3053028.500000	3168792.250000	524974.125000	3002074.000000	729092.437500	589978.812500	167265.062500
53	P02294	LAAYNK	TMT10plex K6;	907.532959	454.773590	2	-0.381253	41	0.000	NA	1	7853	Lara_210824_P1787_JS_VA_IP_TMT9_fr5.raw	23.459536	3202944.000000	0.921947	89.698181	0	0	1.000000	0	84	89	0	0.0	0.0		3025653.750000	2125045.250000	405067.906250	4893542.000000	2508752.250000	407536.156250	6607932.500000	594614.125000	260618.687500	NA
53	P02294	LAAYNK	TMT10plex N-term; TMT10plex K6;	1136.695923	569.355103	2	-0.223455	16	0.031	NA	1	13261	Lara_210824_P1787_JS_VA_IP_TMT9_fr5.raw	34.630135	4152617984.000000	1.000000	10.172767	0	0	1.000000	0	84	89	0	0.0	0.0		29909946.000000	15659464.000000	0.000000	40226040.000000	12371051.000000	NA	33910880.000000	1315820.000000	0.000000	NA
53	P02294	LAAYNK	TMT10plex N-term; TMT10plex K6;	1136.695923	569.355103	2	-0.223455	10	0.082	NA	1	13343	Lara_210824_P1787_JS_VA_IP_TMT9_fr5.raw	34.813496	4152617984.000000	0.997413	2193.653564	0	0	1.000000	0	84	89	0	0.0	0.0		53109652.000000	26093924.000000	12007205.000000	81434584.000000	20415798.000000	17433572.000000	73941712.000000	2145817.500000	12259142.000000	146234.843750
53	P02294	LAAYNK	TMT10plex N-term; TMT10plex K6;	1136.695923	569.355103	2	-0.223455	10	0.082	NA	1	20915	Lara_210824_P1787_JS_VA_IP_TMT9_fr5.raw	50.129398	344863.875000	0.792944	17.909407	0	0	1.000000	0	84	89	0	0.0	0.0		1320677.000000	2954916.000000	18123.863281	1861126.875000	1527403.375000	267222.562500	1842712.625000	NA	125820.445312	NA
53	P02294	LAAYNK	TMT10plex N-term; TMT10plex K6;	1136.695923	569.354980	2	-0.439871	15	0.037	NA	1	21365	Lara_210824_P1787_JS_VA_IP_TMT9_fr5.raw	51.144325	352604.281250	0.799606	16.204798	0	0	1.000000	0	84	89	0	0.0	0.0		3142335.500000	4123716.750000	191411.250000	1705001.500000	1422601.875000	436317.000000	2338800.750000	151699.156250	225147.265625	NA
53	P02294	LAAYNK	TMT10plex N-term; TMT10plex K6;	1136.695923	569.354858	2	-0.654529	18	0.023	NA	1	13735	Lara_210824_P1787_JS_VA_IP_TMT9_fr5.raw	35.639744	0.000000	0.837949	331.180756	0	0	1.000000	0	84	89	0	0.0	0.0		19179364.000000	11372976.000000	0.000000	27927972.000000	8549937.000000	81142.164062	23852152.000000	805830.312500	264643.031250	NA
53	P02294	LAAYNK	TMT10plex N-term; TMT10plex K6;	1136.695923	569.354736	2	-0.869186	12	0.059	NA	1	18806	Lara_210824_P1787_JS_VA_IP_TMT9_fr5.raw	45.748940	462314.218750	0.803311	6.294329	0	0	1.000000	0	84	89	0	0.0	0.0		1571923.125000	3729201.000000	122772.117188	2212366.750000	2510480.250000	593468.187500	2450109.000000	329574.625000	122944.687500	NA
53	P02294	LAAYNK	TMT10plex N-term; TMT10plex K6;	1136.695923	569.354431	2	-1.405829	11	0.070	NA	1	17545	Lara_210824_P1787_JS_VA_IP_TMT9_fr5.raw	43.242889	550137.687500	1.000000	3.010946	0	0	1.000000	0	84	89	0	0.0	0.0		1422391.250000	1879443.875000	186367.140625	2121573.500000	4161583.250000	355319.000000	2038838.875000	181631.453125	373310.468750	NA
53	P02294	LAAYNK	TMT10plex N-term; TMT10plex K6;	1136.695923	569.355469	2	0.420517	5	0.171	NA	1	13419	Lara_210824_P1787_JS_VA_IP_TMT9_fr4.raw	35.266674	1265937.250000	0.534719	35.453907	0	0	1.000000	0	84	89	0	0.0	0.0		2887441.250000	3126024.250000	484212.500000	9794738.000000	2763252.500000	885956.250000	9303333.000000	1038349.875000	517773.625000	83226.867188
53	P02294	LAAYNK	TMT10plex N-term; TMT10plex K6;	1136.695923	569.354004	2	-2.157129	8	0.113	NA	1	19953	Lara_210824_P1787_JS_VA_IP_TMT9_fr5.raw	48.094524	310115.843750	0.093801	0.000000	0	0	1.000000	0	84	89	0	0.0	0.0		1466019.625000	4122036.250000	313130.312500	1733664.875000	4514019.000000	365625.281250	1698627.375000	218351.468750	90562.703125	NA
53	P02294	LAAYNK	TMT10plex N-term; TMT10plex K6;	1136.695923	569.353088	2	-3.768818	8	0.113	NA	1	18293	Lara_210824_P1787_JS_VA_IP_TMT9_fr5.raw	44.718639	480459.093750	0.481070	9.484077	0	0	1.000000	0	84	89	0	0.0	0.0		1658972.375000	4107967.750000	182397.500000	2693052.500000	4424720.500000	1119638.500000	4007656.500000	336183.593750	394851.500000	NA
53	P02294	LAAYNK	TMT10plex N-term; TMT10plex K6;	1136.695923	569.354004	2	-2.157129	13	0.049	NA	1	16498	Lara_210824_P1787_JS_VA_IP_TMT9_fr5.raw	41.099941	587483.750000	0.559004	5.390454	0	0	1.000000	0	84	89	0	0.0	0.0		1769331.125000	6440300.500000	574080.687500	2251362.250000	1742202.625000	998922.062500	2767101.750000	755602.687500	1407618.375000	NA
53	P02294	KSTISAR	TMT10plex K1;	990.602478	496.307831	2	-1.365835	19	0.019	NA	1	4099	Lara_210824_P1787_JS_VA_IP_TMT9_fr1.raw	15.303695	776634.312500	0.922038	59.238525	0	0	1.000000	0	90	96	0	0.0	0.0		1458538.250000	654018.750000	28598.550781	2935988.250000	884166.312500	NA	3236629.750000	173880.328125	52427.941406	NA
53	P02294	KSTISAR	TMT10plex N-term; TMT10plex K1;	1219.765381	407.595398	3	-0.844425	20	0.015	NA	1	6496	Lara_210824_P1787_JS_VA_IP_TMT9_fr4.raw	21.010075	375437088.000000	1.000000	7.204648	0	0	1.000000	0	90	96	0	0.0	0.0		18747460.000000	9447435.000000	463537.218750	30357648.000000	10023081.000000	552025.937500	26975512.000000	483878.031250	753137.437500	NA
53	P02294	KSTISAR	TMT10plex N-term; TMT10plex K1;	1219.765381	407.595123	3	-1.520784	17	0.026	NA	1	6691	Lara_210824_P1787_JS_VA_IP_TMT9_fr5.raw	21.082460	5020763.500000	1.000000	6.340406	0	0	1.000000	0	90	96	0	0.0	0.0		9747152.000000	4912690.000000	493879.937500	16094112.000000	5190725.500000	799938.562500	13795961.000000	557089.250000	723600.750000	NA
53	P02294	KSTISAR	TMT10plex N-term; TMT10plex K1;	1219.765381	407.594940	3	-1.970871	20	0.015	NA	1	6545	Lara_210824_P1787_JS_VA_IP_TMT9_fr3.raw	20.965248	197774384.000000	0.885737	84.861351	0	0	1.000000	0	90	96	0	0.0	0.0		21547804.000000	11851755.000000	353831.406250	34897760.000000	10653819.000000	1193921.250000	27854728.000000	818974.937500	605175.000000	NA
53	P02294	KSTISAR	TMT10plex K1;	990.602478	496.308624	2	0.235210	31	0.002	NA	1	3967	Lara_210824_P1787_JS_VA_IP_TMT9_fr6.raw	15.144581	2203616.000000	0.906918	49.084045	0	0	1.000000	0	90	96	0	0.0	0.0		3257858.500000	1760778.625000	0.000000	5562554.500000	1666875.125000	NA	5253533.500000	199125.875000	48325.535156	NA
53	P02294	STISAR	TMT10plex N-term;	862.507507	432.260193	2	-1.939693	28	0.004	NA	1	5413	Lara_210824_P1787_JS_VA_IP_TMT9_fr3.raw	18.494295	508030.343750	0.854732	21.797529	0	0	1.000000	0	91	96	0	0.0	0.0		4761796.500000	2624796.750000	582922.000000	6053378.500000	3067451.000000	602157.750000	5571812.000000	1138850.500000	695950.687500	NA
53	P02294	STISAR	TMT10plex N-term;	862.507507	432.259857	2	-2.718817	5	0.171	NA	1	8358	Lara_210824_P1787_JS_VA_IP_TMT9_fr1.raw	24.472542	316995.125000	1.000000	0.707297	0	0	1.000000	0	91	96	0	0.0	0.0		990729.062500	1059089.625000	645860.000000	2025655.125000	1708411.875000	768393.187500	1774454.250000	638997.125000	978839.937500	NA
53	P02294	STISAR	TMT10plex N-term;	862.507507	432.261169	2	0.323475	24	0.007	NA	1	5056	Lara_210824_P1787_JS_VA_IP_TMT9_fr2.raw	18.083450	2149384.000000	0.874686	73.353630	0	0	1.000000	0	91	96	0	0.0	0.0		2672668.000000	3771737.250000	311245.375000	4291255.500000	4222768.500000	405252.437500	4154789.000000	835373.125000	225673.156250	NA
53	P02294	STISAR	TMT10plex N-term;	862.507507	432.261292	2	0.608690	16	0.031	NA	1	6021	Lara_210824_P1787_JS_VA_IP_TMT9_fr2.raw	20.151089	839982.250000	0.795786	28.190424	0	0	1.000000	0	91	96	0	0.0	0.0		769121.937500	2817014.750000	902458.625000	7618220.000000	1665803.875000	990826.500000	4075297.750000	922845.875000	559146.437500	NA
53	P02294	STISAR	TMT10plex N-term;	862.507507	432.261475	2	1.033034	16	0.031	NA	1	5520	Lara_210824_P1787_JS_VA_IP_TMT9_fr2.raw	19.100195	77565552.000000	0.641853	8.327409	0	0	1.000000	0	91	96	0	0.0	0.0		2692292.500000	1194837.250000	618324.062500	2617073.250000	1318436.750000	790515.312500	2547765.000000	935530.750000	415909.375000	NA
53	P02294	STISAR	TMT10plex N-term;	862.507507	432.260406	2	-1.445784	23	0.008	NA	1	6846	Lara_210824_P1787_JS_VA_IP_TMT9_fr1.raw	21.247221	851990.437500	0.907772	5.998356	0	0	1.000000	0	91	96	0	0.0	0.0		3013216.750000	1813167.250000	270596.125000	5026939.000000	2327841.000000	550736.375000	5215335.000000	718525.750000	357186.593750	NA
53	P02294	STISAR	TMT10plex N-term;	862.507507	432.260193	2	-1.939693	27	0.005	NA	1	5739	Lara_210824_P1787_JS_VA_IP_TMT9_fr1.raw	18.892765	3073571584.000000	0.926699	539.393188	0	0	1.000000	0	91	96	0	0.0	0.0		23097420.000000	11641348.000000	0.000000	35672120.000000	11128990.000000	827021.937500	29791706.000000	1999655.000000	482428.843750	53565.175781
53	P02294	STISAR	TMT10plex N-term;	862.507507	432.259949	2	-2.505485	28	0.004	NA	1	6222	Lara_210824_P1787_JS_VA_IP_TMT9_fr1.raw	19.896070	3243352.750000	0.930606	28.937668	0	0	1.000000	0	91	96	0	0.0	0.0		5248304.000000	2698184.000000	30435.400391	9013816.000000	2913705.250000	429291.843750	7044670.000000	426547.250000	466499.093750	NA
53	P02294	STISAR	TMT10plex N-term;	862.507507	432.257202	2	-8.875285	7	0.132	NA	1	7496	Lara_210824_P1787_JS_VA_IP_TMT9_fr1.raw	22.552237	617292.812500	0.594931	3.838121	0	0	1.000000	0	91	96	0	0.0	0.0		2470591.250000	2109596.750000	541231.812500	3834471.000000	2001524.500000	869739.250000	3189263.750000	895668.187500	2217377.750000	82718.804688
53	P02294	STISAR	TMT10plex N-term;	862.507507	432.260468	2	-1.302018	24	0.007	NA	1	5534	Lara_210824_P1787_JS_VA_IP_TMT9_fr5.raw	18.598326	9648250.000000	0.934045	43.492439	0	0	1.000000	0	91	96	0	0.0	0.0		5387131.000000	4216199.500000	1188556.125000	8856430.000000	4015069.750000	1104184.000000	7743023.000000	1173180.000000	993697.750000	NA
53	P02294	STISAR	TMT10plex N-term;	862.507507	432.260864	2	-0.383765	21	0.011	NA	1	5607	Lara_210824_P1787_JS_VA_IP_TMT9_fr6.raw	18.563713	9201600.000000	0.526711	145.495560	0	0	1.000000	0	91	96	0	0.0	0.0		20697542.000000	16309798.000000	7443724.000000	33370414.000000	16443158.000000	5416742.000000	34197160.000000	8599587.000000	6566725.000000	386873.562500
53	P02294	EIQTAVR	TMT10plex N-term;	1044.613037	523.312988	2	-1.544112	8	0.113	NA	1	15780	Lara_210824_P1787_JS_VA_IP_TMT9_fr1.raw	39.735485	330620.812500	0.684388	1.539000	0	0	1.000000	0	97	103	0	0.0	0.0		1281026.000000	822275.187500	578959.625000	1564605.875000	1049561.625000	560387.312500	1698111.250000	524165.656250	502337.343750	NA
53	P02294	EIQTAVR	TMT10plex N-term;	1044.613037	523.313904	2	0.209647	3	0.211	NA	1	24480	Lara_210824_P1787_JS_VA_IP_TMT9_fr1.raw	59.533798	332814.218750	0.668197	13.444198	0	0	1.000000	0	97	103	0	0.0	0.0		625786.875000	257791.781250	NA	902509.500000	206670.625000	NA	601470.187500	110629.359375	NA	NA
53	P02294	EIQTAVR	TMT10plex N-term;	1044.613037	523.313354	2	-0.843374	37	0.001	NA	1	9460	Lara_210824_P1787_JS_VA_IP_TMT9_fr1.raw	26.685942	8379620352.000000	0.966076	23.296972	0	0	1.000000	0	97	103	0	0.0	0.0		30688206.000000	13660669.000000	0.000000	45231244.000000	12461786.000000	2047115.250000	39276712.000000	646844.625000	0.000000	NA
53	P02294	EIQTAVR	TMT10plex N-term;	1044.613037	523.313171	2	-1.193743	39	0.000	NA	1	10462	Lara_210824_P1787_JS_VA_IP_TMT9_fr1.raw	28.889536	2913524.000000	0.735880	10.377050	0	0	1.000000	0	97	103	0	0.0	0.0		4270474.500000	2203860.750000	1233170.625000	6672670.500000	2585850.250000	1143694.625000	5177784.500000	858289.500000	451579.343750	NA
53	P02294	EIQTAVR	TMT10plex N-term;	1044.613037	523.310913	2	-5.516875	0	0.286	NA	1	19943	Lara_210824_P1787_JS_VA_IP_TMT9_fr1.raw	48.581585	366569.062500	1.000000	8.207605	0	0	1.000000	0	97	103	0	0.0	0.0		520106.437500	539240.937500	187681.375000	863654.312500	791332.812500	180698.265625	609313.625000	179786.890625	199273.359375	NA
53	P02294	EIQTAVR	TMT10plex N-term;	1044.613037	523.312378	2	-2.712009	36	0.001	NA	1	11038	Lara_210824_P1787_JS_VA_IP_TMT9_fr1.raw	30.011724	1931603.375000	0.906721	16.065605	0	0	1.000000	0	97	103	0	0.0	0.0		2310576.000000	1581389.000000	997549.125000	3238343.500000	1776560.000000	1584604.375000	3018146.250000	452893.718750	248135.453125	NA
53	P02294	EIQTAVR	TMT10plex N-term;	1044.613037	523.312683	2	-2.128061	11	0.070	NA	1	14994	Lara_210824_P1787_JS_VA_IP_TMT9_fr1.raw	38.199139	522052.281250	0.608001	3.511836	0	0	1.000000	0	97	103	0	0.0	0.0		1073524.125000	1100340.625000	191151.937500	2275687.250000	1205983.625000	484336.656250	1751522.375000	811876.812500	201323.500000	NA
53	P02294	EIQTAVR	TMT10plex N-term;	1044.613037	523.312683	2	-2.128061	38	0.001	NA	1	9866	Lara_210824_P1787_JS_VA_IP_TMT9_fr1.raw	27.691034	131260560.000000	1.000000	21.759665	0	0	1.000000	0	97	103	0	0.0	0.0		11644401.000000	4707878.000000	0.000000	17905368.000000	5026224.500000	21141180.000000	15189666.000000	0.000000	105134.742188	NA
53	P02294	EIQTAVR	TMT10plex N-term;	1044.613037	523.312988	2	-1.544112	6	0.150	NA	1	21620	Lara_210824_P1787_JS_VA_IP_TMT9_fr1.raw	52.366920	205859.718750	0.228838	4.286204	0	0	1.000000	0	97	103	0	0.0	0.0		402129.718750	378234.718750	165558.906250	688884.875000	295857.218750	100195.000000	534395.875000	129727.875000	85120.625000	NA
53	P02294	EIQTAVR	TMT10plex N-term;	1044.613037	523.313232	2	-1.076954	23	0.008	NA	1	11519	Lara_210824_P1787_JS_VA_IP_TMT9_fr1.raw	31.043987	654767.187500	0.346170	1.331117	0	0	1.000000	0	97	103	0	0.0	0.0		1428250.000000	1370308.125000	509166.625000	2439112.500000	1440963.500000	559334.125000	2344728.000000	605537.437500	502575.968750	NA
53	P02294	EIQTAVR	TMT10plex N-term;	1044.613037	523.313416	2	-0.724670	37	0.001	NA	1	9567	Lara_210824_P1787_JS_VA_IP_TMT9_fr5.raw	26.821707	23382340.000000	0.923044	35.439121	0	0	1.000000	0	97	103	0	0.0	0.0		16967214.000000	7714846.500000	0.000000	25574684.000000	8520485.000000	31372732.000000	25822690.000000	647522.375000	913402.562500	NA
53	P02294	EIQTAVR	TMT10plex N-term;	1044.613037	523.313416	2	-0.724670	34	0.001	NA	1	9364	Lara_210824_P1787_JS_VA_IP_TMT9_fr2.raw	27.182625	493802912.000000	1.000000	8.492148	0	0	1.000000	0	97	103	0	0.0	0.0		11994843.000000	5185600.500000	0.000000	17116990.000000	5009834.500000	12194470.000000	15984744.000000	261841.343750	161198.578125	NA
53	P02294	EIQTAVR	TMT10plex N-term;	1044.613037	523.314270	2	0.910385	27	0.005	NA	1	10262	Lara_210824_P1787_JS_VA_IP_TMT9_fr2.raw	28.996843	4323425.000000	0.711875	47.063976	0	0	1.000000	0	97	103	0	0.0	0.0		1622647.250000	5914053.000000	0.000000	19896116.000000	3566311.000000	2143907.250000	9396501.000000	795069.562500	373292.843750	NA
53	P02294	EIQTAVR	TMT10plex N-term;	1044.613037	523.313843	2	0.092857	37	0.001	NA	1	9602	Lara_210824_P1787_JS_VA_IP_TMT9_fr6.raw	26.894550	20853696.000000	0.942236	124.620186	0	0	1.000000	0	97	103	0	0.0	0.0		18197432.000000	8561833.000000	0.000000	28178354.000000	9502600.000000	12354552.000000	24626020.000000	431272.125000	428055.031250	96597.289062
53	P02294	EIQTAVR	TMT10plex N-term;	1044.613037	523.314148	2	0.676806	29	0.004	NA	1	10269	Lara_210824_P1787_JS_VA_IP_TMT9_fr6.raw	28.221104	1979332.750000	0.571547	10.524884	0	0	1.000000	0	97	103	0	0.0	0.0		7626867.500000	5161027.000000	1020854.562500	9471291.000000	4128451.250000	1964948.750000	9206241.000000	989532.437500	1359101.125000	152300.062500
53	P02294	EIQTAVR	TMT10plex N-term;	1044.613037	523.313293	2	-0.960164	27	0.005	NA	1	9497	Lara_210824_P1787_JS_VA_IP_TMT9_fr4.raw	27.205061	22973358.000000	0.596158	24.505543	0	0	1.000000	0	97	103	0	0.0	0.0		9214377.000000	4606474.000000	0.000000	13448585.000000	5971331.500000	208579104.000000	27679148.000000	0.000000	2189765.500000	NA
53	P02294	EIQTAVR	TMT10plex N-term;	1044.613037	523.313171	2	-1.193743	18	0.023	NA	1	9166	Lara_210824_P1787_JS_VA_IP_TMT9_fr3.raw	26.727551	0.000000	1.000000	4.489262	0	0	1.000000	0	97	103	0	0.0	0.0		3543869.750000	2390815.500000	999754.250000	5337804.000000	2727473.500000	5674454.500000	6118409.000000	1186831.125000	1067750.500000	NA
53	P02294	LILPGELAK	TMT10plex K9;	1181.758667	591.886597	2	0.017770	71	0.000	NA	1	21286	Lara_210824_P1787_JS_VA_IP_TMT9_fr5.raw	50.980442	900150.500000	0.884195	57.655468	0	0	1.000000	0	104	112	0	0.0	0.0		661441.375000	368796.343750	119500.679688	1877883.875000	756171.062500	222678.046875	1984885.625000	169621.046875	80386.476562	NA
53	P02294	LILPGELAK	TMT10plex K9;	1181.758667	591.886841	2	0.430714	65	0.000	NA	1	21130	Lara_210824_P1787_JS_VA_IP_TMT9_fr4.raw	51.187519	313367.812500	0.853228	12.263830	0	0	1.000000	0	104	112	0	0.0	0.0		384790.625000	159501.796875	124037.718750	621289.562500	344029.781250	NA	928530.750000	NA	234726.921875	NA
53	P02294	LILPGELAK	TMT10plex K9;	1181.758667	591.887329	2	1.256602	62	0.000	NA	1	20848	Lara_210824_P1787_JS_VA_IP_TMT9_fr2.raw	51.248871	3696236.000000	0.631855	60.147877	0	0	1.000000	0	104	112	0	0.0	0.0		1450609.875000	715322.312500	585652.312500	3156907.750000	902437.187500	267436.250000	2280846.750000	186626.000000	377030.968750	NA
53	P02294	HAVSEGTR	TMT10plex N-term;	1084.582764	543.299316	2	1.171879	52	0.000	NA	1	3426	Lara_210824_P1787_JS_VA_IP_TMT9_fr6.raw	13.888656	7527580.500000	0.972791	199.720978	0	0	1.000000	0	113	120	0	0.0	0.0		4611828.500000	2236234.000000	NA	5457894.500000	1790547.125000	NA	5303026.500000	250879.687500	NA	NA
53	P02294	HAVSEGTR	TMT10plex N-term;	1084.582764	543.298218	2	-0.852863	23	0.008	NA	1	3403	Lara_210824_P1787_JS_VA_IP_TMT9_fr1.raw	13.552008	55219960.000000	0.741763	14.944859	0	0	1.000000	0	113	120	0	0.0	0.0		413004.000000	346015.000000	NA	1271869.125000	355319.281250	NA	1368479.000000	140794.625000	NA	NA
53	P02294	HAVSEGTR	TMT10plex N-term;	1084.582764	543.299316	2	1.171879	38	0.001	NA	1	3358	Lara_210824_P1787_JS_VA_IP_TMT9_fr2.raw	13.818299	1958093.750000	0.914856	34.988953	0	0	1.000000	0	113	120	0	0.0	0.0		714347.312500	442743.687500	NA	1372960.875000	400737.625000	NA	1079352.375000	NA	NA	NA
53	P02294	HAVSEGTR	TMT10plex N-term;	1084.582764	543.299377	2	1.284365	47	0.000	NA	1	3421	Lara_210824_P1787_JS_VA_IP_TMT9_fr5.raw	13.858397	22988796.000000	0.934524	98.977280	0	0	1.000000	0	113	120	0	0.0	0.0		2205175.500000	918772.875000	NA	2841708.250000	788469.812500	122471.453125	2770310.250000	NA	NA	NA
53	P02294	HAVSEGTR	TMT10plex N-term;	1084.582764	543.298767	2	0.159508	23	0.008	NA	1	3315	Lara_210824_P1787_JS_VA_IP_TMT9_fr4.raw	13.604813	3048719.250000	0.903635	51.099922	0	0	1.000000	0	113	120	0	0.0	0.0		528312.687500	300415.500000	NA	1487101.375000	212790.734375	NA	897771.562500	NA	NA	NA
53	P02294	HAVSEGTR	TMT10plex N-term;	1084.582764	543.298218	2	-0.852863	16	0.031	NA	1	3699	Lara_210824_P1787_JS_VA_IP_TMT9_fr4.raw	14.609863	251063.984375	0.909391	29.733654	0	0	1.000000	0	113	120	0	0.0	0.0		553226.312500	352047.062500	NA	972465.500000	232552.953125	70942.320312	885223.000000	226835.953125	116185.562500	NA
53	P02294	HAVSEGTR	TMT10plex N-term;	1084.582764	543.298767	2	0.159508	39	0.000	NA	1	3410	Lara_210824_P1787_JS_VA_IP_TMT9_fr3.raw	13.867452	2443876.000000	0.618277	145.853714	0	0	1.000000	0	113	120	0	0.0	0.0		2067954.500000	691505.937500	0.000000	5381908.500000	833618.937500	NA	3168661.750000	NA	NA	NA
53	P02294	AVTKYSSSTQA	TMT10plex K4;	1370.724487	686.369690	2	0.281603	33	0.001	NA	1	6502	Lara_210824_P1787_JS_VA_IP_TMT9_fr2.raw	21.205780	610425.750000	0.916699	23.395428	0	0	1.000000	0	121	131	0	0.0	0.0		962207.062500	660037.875000	115824.257812	549628.187500	396836.843750	354819.343750	643069.500000	132839.343750	NA	NA
53	P02294	YSSSTQA	TMT10plex N-term;	971.476257	486.745514	2	0.208960	21	0.011	NA	1	6138	Lara_210824_P1787_JS_VA_IP_TMT9_fr2.raw	20.414680	218894.171875	0.331605	11.888997	0	0	1.000000	0	125	131	0	0.0	0.0		770108.687500	628932.437500	517214.781250	1158762.625000	858816.062500	369576.750000	780638.937500	381532.062500	380056.093750	252686.578125
53	P02294	YSSSTQA	TMT10plex N-term;	971.476257	486.745026	2	-0.795696	22	0.009	NA	1	6426	Lara_210824_P1787_JS_VA_IP_TMT9_fr5.raw	20.460489	2280882.750000	0.663671	40.481892	0	0	1.000000	0	125	131	0	0.0	0.0		1460141.375000	1027870.875000	470944.843750	1926615.375000	901080.625000	419177.656250	1511902.375000	525902.875000	372122.812500	149967.531250
53	P02294	YSSSTQA	TMT10plex N-term;	971.476257	486.745422	2	0.019558	22	0.009	NA	1	6368	Lara_210824_P1787_JS_VA_IP_TMT9_fr6.raw	20.266928	5716854.000000	0.663218	63.748722	0	0	1.000000	0	125	131	0	0.0	0.0		2761756.250000	2108427.000000	372819.500000	3457863.000000	1872663.000000	274816.031250	6592988.500000	1069050.250000	178988.906250	124348.812500
54	P07806|P07806-2	NAAATTGASQK	TMT10plex N-term; TMT10plex K11;	1476.830200	739.422058	2	-0.420495	19	0.019	NA	1	6211	Lara_210824_P1787_JS_VA_IP_TMT9_fr5.raw	20.022802	1367237.000000	1.000000	4.176110	0	0	0.000000	0	55	65	0	0.0	0.0		1423460.750000	1126532.250000	277255.500000	1396944.375000	968648.250000	180528.281250	1732332.750000	275281.093750	224256.562500	NA
54	P07806|P07806-2	EVEPIPEFIDK	TMT10plex N-term; TMT10plex K11;	1772.996582	887.505493	2	-0.083475	27	0.005	NA	1	23326	Lara_210824_P1787_JS_VA_IP_TMT9_fr4.raw	56.483971	722000.125000	0.879832	14.651221	1	1	1.000000	0	72	82	0	0.0	0.0		1488477.375000	1374026.500000	241900.453125	1679041.625000	1194410.000000	158950.015625	1563642.750000	198653.750000	115091.500000	NA
54	P07806|P07806-2	EEYHSR	TMT10plex N-term;	1048.514038	525.268555	2	8.125785	10	0.082	NA	1	8340	Lara_210824_P1787_JS_VA_IP_TMT9_fr6.raw	24.407209	9465036.000000	1.000000	10.063060	0	0	0.000000	0	221	226	0	0.0	0.0		1794936.000000	2990911.000000	6409778.000000	3367306.500000	4742850.500000	4473098.500000	2833277.500000	2518778.500000	2722953.000000	NA
54	P07806|P07806-2	SVEEAFVR	TMT10plex N-term;	1164.634155	583.322205	2	-3.703309	18	0.023	NA	1	15653	Lara_210824_P1787_JS_VA_IP_TMT9_fr3.raw	39.737469	1678382.500000	0.804662	8.661040	0	0	0.000000	0	254	261	0	0.0	0.0		1121839.000000	1448230.250000	560291.812500	1279847.250000	1063144.125000	349984.031250	2089483.125000	504678.343750	197286.671875	NA
54	P07806|P07806-2	LHDEGVIYR	TMT10plex N-term;	1329.724365	444.247559	3	-2.655437	37	0.001	NA	1	12095	Lara_210824_P1787_JS_VA_IP_TMT9_fr3.raw	32.551197	1798543.750000	0.714568	57.265526	1	1	1.000000	1	262	270	0	0.0	0.0		2118949.500000	2617617.750000	951595.125000	2390133.000000	2294244.000000	864507.812500	2541980.500000	956247.062500	717328.125000	NA
54	P07806|P07806-2	EAVDMEFGTGAVK	TMT10plex K13;	1581.791138	528.269409	3	-3.005454	3	0.211	NA	1	4791	Lara_210824_P1787_JS_VA_IP_TMT9_fr4.raw	17.152651	12250296.000000	0.000000	0.000000	0	0	0.000000	0	378	390	0	0.0	0.0		400176.781250	739327.562500	182971.484375	638181.437500	716571.687500	159188.375000	706820.062500	510042.562500	NA	NA
54	P07806|P07806-2	DGQITITPK	TMT10plex N-term; TMT10plex K9;	1429.854614	715.933777	2	-1.138577	47	0.000	NA	1	15322	Lara_210824_P1787_JS_VA_IP_TMT9_fr1.raw	38.837883	1730641.000000	1.000000	4.687806	1	1	1.000000	1	495	503	0	0.0	0.0		3510252.000000	3237601.000000	370600.593750	3986944.250000	2949530.500000	312445.281250	4958797.000000	901549.187500	190084.281250	NA
54	P07806|P07806-2	YPNSK	TMT10plex N-term; TMT10plex K5;	1065.622437	533.818665	2	0.335015	15	0.037	NA	1	8179	Lara_210824_P1787_JS_VA_IP_TMT9_fr2.raw	24.792696	673224.375000	0.495154	48.015903	0	0	0.000000	0	568	572	0	0.0	0.0		1655952.875000	1683008.500000	395125.343750	1851185.250000	1611935.500000	435063.062500	2676048.750000	629073.937500	425026.187500	NA
54	P07806|P07806-2	LLQGNLDPR	TMT10plex N-term;	1253.729492	627.871765	2	-0.386048	22	0.009	NA	1	17705	Lara_210824_P1787_JS_VA_IP_TMT9_fr2.raw	44.083374	760255.437500	0.849078	4.658623	1	1	1.000000	0	684	692	0	0.0	0.0		780085.437500	845410.562500	524163.218750	1238007.625000	2153797.500000	488070.906250	1147084.500000	510277.500000	629346.250000	162089.703125
54	P07806|P07806-2	VEGYR	TMT10plex N-term;	851.470398	426.741638	2	-1.966011	11	0.070	NA	1	7793	Lara_210824_P1787_JS_VA_IP_TMT9_fr1.raw	23.136316	18285630.000000	0.684968	7.236539	0	0	0.000000	0	738	742	0	0.0	0.0		1596493.250000	1749932.875000	414636.187500	2077245.125000	1586807.000000	402050.156250	2085561.875000	632775.500000	297431.406250	NA
54	P07806|P07806-2	IYQATK	TMT10plex N-term; TMT10plex K6;	1180.722168	591.368408	2	0.107561	23	0.008	NA	1	12604	Lara_210824_P1787_JS_VA_IP_TMT9_fr4.raw	33.669842	796133.687500	1.000000	3.432172	1	0	1.000000	0	748	753	0	0.0	0.0		2455081.250000	2898701.000000	418999.875000	2894084.000000	2610607.750000	619040.062500	3514736.750000	892764.812500	612500.625000	134146.140625
54	P07806|P07806-2	LTETSK	TMT10plex N-term; TMT10plex K6;	1135.685425	568.849487	2	-0.883167	19	0.019	NA	1	10661	Lara_210824_P1787_JS_VA_IP_TMT9_fr1.raw	29.274611	2046821.750000	0.952762	3.470664	0	0	0.000000	0	786	791	0	0.0	0.0		4967113.500000	3045746.750000	466027.343750	3816676.500000	2680443.000000	521397.375000	5034651.000000	944608.125000	275553.656250	94519.656250
54	P07806|P07806-2	AASIVK	TMT10plex N-term; TMT10plex K6;	1045.690063	523.851685	2	-1.234591	19	0.019	NA	1	12710	Lara_210824_P1787_JS_VA_IP_TMT9_fr3.raw	33.765118	1387034.000000	0.713665	34.260590	0	0	0.000000	0	877	882	0	0.0	0.0		4721720.000000	4662289.000000	2484165.500000	4792060.500000	3871971.250000	2398263.500000	5468642.500000	3202756.500000	1694657.250000	NA
54	P07806|P07806-2	DSIVSLIK	TMT10plex N-term; TMT10plex K8;	1331.843018	666.929199	2	0.644971	52	0.000	NA	1	23581	Lara_210824_P1787_JS_VA_IP_TMT9_fr6.raw	56.578785	756751.750000	0.661553	11.310785	1	1	1.000000	0	944	951	0	0.0	0.0		1422897.625000	1239902.500000	194778.906250	1719508.500000	1237149.750000	209009.453125	2094556.000000	441094.906250	137685.046875	NA
54	P07806|P07806-2	AIDEVTVVR	TMT10plex N-term;	1229.718262	615.866638	2	0.388707	56	0.000	NA	1	16037	Lara_210824_P1787_JS_VA_IP_TMT9_fr2.raw	40.627975	1148806.250000	1.000000	4.797028	1	1	1.000000	1	952	960	0	0.0	0.0		988929.125000	1242271.625000	220520.421875	1586493.250000	1242257.875000	199022.515625	1786341.250000	415418.937500	157785.406250	NA
54	P07806|P07806-2	NGIEQTINSK	TMT10plex N-term; TMT10plex K10;	1560.887695	781.451904	2	1.000072	40	0.000	NA	1	14001	Lara_210824_P1787_JS_VA_IP_TMT9_fr6.raw	36.819607	695378.125000	1.000000	4.569226	1	1	1.000000	0	1009	1018	0	0.0	0.0		2379620.000000	2678675.500000	1842217.125000	2882246.250000	2206729.000000	1133959.750000	3160562.750000	2083292.875000	1421694.875000	NA
55	P29469	IDAQLNER	TMT10plex N-term;	1186.650879	594.333008	2	0.505625	5	0.171	NA	1	12046	Lara_210824_P1787_JS_VA_IP_TMT9_fr2.raw	32.629784	239785.984375	0.906431	9.444209	0	0	0.000000	0	112	119	0	0.0	0.0		523751.718750	385951.781250	236519.421875	1035612.375000	689407.250000	176876.812500	816251.937500	448933.906250	236460.187500	NA
55	P29469	ESNLSSLVR	TMT10plex N-term;	1232.692749	617.353821	2	0.288799	26	0.005	NA	1	16172	Lara_210824_P1787_JS_VA_IP_TMT9_fr4.raw	40.735752	633836.312500	0.566081	11.276778	1	1	1.000000	1	311	319	0	0.0	0.0		1267883.500000	1201933.125000	430875.250000	3126744.750000	2107276.250000	787032.000000	2664202.750000	897208.062500	569625.812500	NA
55	P29469	ISFCTNCK	TMT10plex N-term; Carbamidomethyl C4; Carbamidomethyl C7; TMT10plex K8;	1486.767822	744.395569	2	5.904755	1	0.268	NA	1	16556	Lara_210824_P1787_JS_VA_IP_TMT9_fr2.raw	41.696316	0.000000	1.000000	11.548131	0	0	0.000000	0	361	368	0	0.0	0.0		755476.562500	1333157.500000	157391.875000	1537769.750000	1127942.000000	335499.562500	1442338.625000	325601.687500	172896.421875	NA
55	P29469	GIIDK	TMT10plex N-term; TMT10plex K5;	1002.647949	502.330139	2	-2.187208	20	0.015	NA	1	14006	Lara_210824_P1787_JS_VA_IP_TMT9_fr3.raw	36.434711	1546355.375000	0.941886	5.367223	0	0	0.000000	0	492	496	0	0.0	0.0		2902706.500000	2987205.000000	2128787.250000	4508008.500000	2533863.500000	1930754.375000	3862933.000000	1724843.000000	410380.187500	NA
55	P29469	VYADLR	TMT10plex N-term;	964.554443	483.282928	2	-3.270940	13	0.049	NA	2	13815	Lara_210824_P1787_JS_VA_IP_TMT9_fr5.raw	35.797222	874777.062500	0.415833	18.438673	0	0	0.000000	0	789	794	0	0.0	0.0		2736844.000000	2774147.000000	1739652.750000	3520150.000000	8047214.500000	1327024.125000	2685338.750000	1843645.500000	1454266.125000	1087428.000000
56	Q04458	IDEIVEISR	TMT10plex N-term;	1301.739380	651.879517	2	3.943186	54	0.000	NA	1	21769	Lara_210824_P1787_JS_VA_IP_TMT9_fr4.raw	52.768169	1203411.375000	0.576325	44.070648	1	1	1.000000	1	17	25	0	0.0	0.0		1811807.625000	1784499.875000	320744.718750	3391962.250000	1817955.875000	177050.000000	2388915.750000	966447.500000	206386.843750	NA
56	Q04458	IDEIVEISR	TMT10plex N-term;	1301.739380	651.875610	2	-2.059552	19	0.019	NA	1	18872	Lara_210824_P1787_JS_VA_IP_TMT9_fr1.raw	46.361103	3117706.000000	0.486290	19.167467	1	0	1.000000	1	17	25	0	0.0	0.0		1937936.500000	1458279.500000	229843.453125	2498176.250000	1164308.000000	239896.703125	2320129.000000	1021684.812500	165093.093750	NA
56	Q04458	DLEFR	TMT10plex N-term;	907.496643	454.755493	2	-0.197246	18	0.023	NA	1	14740	Lara_210824_P1787_JS_VA_IP_TMT9_fr2.raw	38.044334	3742462.000000	1.000000	27.547937	0	0	0.000000	0	45	49	0	0.0	0.0		2666872.250000	4238330.000000	588606.312500	5831143.000000	3836608.500000	526953.062500	3861438.000000	1803709.250000	94145.304688	NA
56	Q04458	IESVLNETTK	TMT10plex N-term; TMT10plex K10;	1590.923462	796.474976	2	7.532732	10	0.082	NA	1	20348	Lara_210824_P1787_JS_VA_IP_TMT9_fr2.raw	50.105042	677737.937500	1.000000	6.757096	0	0	0.000000	0	80	89	0	0.0	0.0		494944.343750	710714.250000	362556.062500	675181.000000	2368914.250000	214544.734375	784650.375000	596784.375000	357043.093750	NA
56	Q04458	TIVEK	TMT10plex N-term; TMT10plex K5;	1046.674072	524.344604	2	0.499678	14	0.042	NA	1	12228	Lara_210824_P1787_JS_VA_IP_TMT9_fr2.raw	32.984615	2168674.750000	0.807380	42.852379	0	0	0.000000	0	122	126	0	0.0	0.0		5329528.500000	8564623.000000	1807236.000000	10659793.000000	7551141.000000	1329227.875000	8340789.000000	3528706.000000	827301.500000	199137.234375
56	Q04458	VGSIVAEK	TMT10plex N-term; TMT10plex K8;	1259.785522	630.898926	2	-1.728072	37	0.001	NA	1	16608	Lara_210824_P1787_JS_VA_IP_TMT9_fr3.raw	41.625931	2664965.250000	0.864407	17.743952	1	1	1.000000	1	218	225	0	0.0	0.0		3289502.000000	4742306.500000	509891.281250	6218069.500000	3872450.250000	422415.250000	4344874.500000	2215323.250000	438331.312500	NA
56	Q04458	ASNIK	TMT10plex N-term; TMT10plex K5;	989.627502	495.824463	2	6.944027	4	0.188	NA	3	7864	Lara_210824_P1787_JS_VA_IP_TMT9_fr1.raw	23.275557	395024.656250	0.724926	3.401364	0	0	0.000000	0	251	255	0	0.0	0.0		1176839.500000	1186419.500000	357205.343750	1647105.250000	1409657.000000	396421.281250	1749826.750000	914848.312500	223607.875000	NA
56	Q04458	SIYPK	TMT10plex N-term; TMT10plex K5;	1064.663574	533.338501	2	-1.041644	22	0.009	NA	1	13448	Lara_210824_P1787_JS_VA_IP_TMT9_fr5.raw	35.067669	1410269.125000	1.000000	3.874141	0	0	0.000000	0	284	288	0	0.0	0.0		2899180.750000	4946480.000000	773527.875000	5703471.500000	4081641.500000	737145.000000	4506603.500000	2090241.000000	491729.437500	NA
56	Q04458	AVASINSTNGSK	TMT10plex N-term; TMT10plex K12;	1605.909180	803.963623	2	2.198132	102	0.000	NA	1	10837	Lara_210824_P1787_JS_VA_IP_TMT9_fr2.raw	30.137413	1593639.875000	1.000000	8.242936	1	1	1.000000	1	322	333	0	0.0	0.0		1025961.437500	1556612.875000	200553.343750	2102702.250000	1276720.625000	157135.875000	1380181.750000	622057.500000	102476.789062	NA
56	Q04458	IVPSK	TMT10plex N-term; TMT10plex K5;	1000.668640	501.341095	2	-1.016320	9	0.097	NA	1	14020	Lara_210824_P1787_JS_VA_IP_TMT9_fr5.raw	36.200035	2864686.250000	0.938801	30.108980	0	0	0.000000	0	334	338	0	0.0	0.0		3027681.500000	10874849.000000	974339.187500	5970973.000000	9328125.000000	873178.125000	4533416.000000	3015270.250000	459723.093750	NA
57	Q08548	MYNPVDAVLTK	Oxidation M1; TMT10plex K11;	1494.795532	748.405701	2	0.901796	14	0.042	NA	2	16415	Lara_210824_P1787_JS_VA_IP_TMT9_fr4.raw	41.213398	289754.125000	0.905590	6.594967	0	0	0.000000	0	1	11	0	0.0	0.0		1117366.375000	1107919.000000	538808.812500	2505391.000000	1214188.125000	512317.156250	2050809.625000	599173.312500	333269.187500	NA
57	Q08548	DLTEHQK	TMT10plex N-term; TMT10plex K7;	1327.750122	443.589417	3	-2.809264	18	0.023	NA	1	7481	Lara_210824_P1787_JS_VA_IP_TMT9_fr3.raw	22.889317	549523.500000	0.881748	15.315393	0	0	0.000000	0	157	163	0	0.0	0.0		1909059.750000	2487511.000000	414710.437500	3995871.500000	2107484.750000	545140.000000	2688007.250000	864978.375000	331701.812500	NA
57	Q08548	DLPESK	TMT10plex N-term; TMT10plex K6;	1145.669800	573.840332	2	-3.192019	26	0.005	NA	1	11173	Lara_210824_P1787_JS_VA_IP_TMT9_fr3.raw	30.665209	658698.437500	0.896569	3.021578	1	0	1.000000	0	208	213	0	0.0	0.0		1322218.375000	1701980.500000	332651.187500	2982901.500000	2236796.250000	455057.343750	2158999.500000	808376.500000	426758.250000	NA
57	Q08548	KPMRR	TMT10plex K1;	915.563904	458.792358	2	6.837317	5	0.171	NA	1	14992	Lara_210824_P1787_JS_VA_IP_TMT9_fr5.raw	38.117989	1086372.125000	0.533990	20.254169	0	0	0.000000	0	214	218	0	0.0	0.0		1048636.125000	727715.875000	625780.625000	2081397.750000	1344941.750000	772364.812500	1778215.250000	247528.125000	313777.531250	NA
57	Q08548	EDGVTPLPSK	TMT10plex N-term; TMT10plex K10;	1499.860107	750.936401	2	-1.238115	32	0.002	NA	1	14989	Lara_210824_P1787_JS_VA_IP_TMT9_fr4.raw	38.372555	623146.875000	0.890481	3.319488	1	0	1.000000	0	416	425	0	0.0	0.0		1610885.000000	1935746.000000	501677.500000	3213065.500000	1840042.125000	399426.187500	1993609.750000	837357.000000	307105.468750	NA
57	Q08548	EIFIR	TMT10plex N-term;	905.553711	453.784332	2	0.426259	19	0.019	NA	1	17940	Lara_210824_P1787_JS_VA_IP_TMT9_fr2.raw	44.593307	5927112.000000	0.789285	137.328766	0	0	0.000000	0	496	500	0	0.0	0.0		3749597.500000	7309207.000000	780436.125000	4610526.000000	3921561.500000	363276.687500	6482223.000000	8144176.000000	161560.015625	NA
57	Q08548	EIFIR	TMT10plex N-term;	905.553711	453.783325	2	-1.797795	21	0.011	NA	1	17289	Lara_210824_P1787_JS_VA_IP_TMT9_fr1.raw	42.996471	2823850.250000	0.525431	1.324323	0	0	0.000000	0	496	500	0	0.0	0.0		2357013.500000	2870606.250000	36856.210938	4855761.500000	2667300.750000	314693.156250	3265858.750000	920378.437500	378098.031250	NA
57	Q08548	NGLEIEEENLSK	TMT10plex N-term; TMT10plex K12;	1831.993286	917.004456	2	0.602622	39	0.000	NA	1	18194	Lara_210824_P1787_JS_VA_IP_TMT9_fr2.raw	45.124046	299038.968750	0.829741	6.910003	1	1	1.000000	1	570	581	0	0.0	0.0		509252.562500	703702.062500	NA	1030917.437500	485516.593750	55186.183594	628650.062500	166432.859375	NA	NA
58	P24482	QPTERDEYK	TMT10plex N-term; TMT10plex K9;	1622.866943	812.435181	2	-6.869941	1	0.268	NA	2	17463	Lara_210824_P1787_JS_VA_IP_TMT9_fr1.raw	43.363140	25008952.000000	1.000000	4.630659	0	0	0.000000	0	145	153	0	0.0	0.0		5400613.000000	3906770.000000	0.000000	11735002.000000	4042514.000000	0.000000	7445663.500000	236044.218750	92846.468750	NA
58	P24482	QPTERDEYK	TMT10plex K9;	1393.703979	697.856018	2	-4.693249	0	0.286	NA	2	17256	Lara_210824_P1787_JS_VA_IP_TMT9_fr5.raw	42.678032	314001.343750	0.952111	11.149395	0	0	0.000000	0	145	153	0	0.0	0.0		1005005.687500	479818.593750	171575.734375	1663046.000000	615237.750000	256456.593750	1282724.750000	338594.531250	261654.421875	NA
58	P24482	VINASQQQR	TMT10plex N-term;	1271.714844	636.864746	2	0.051898	28	0.004	NA	1	7632	Lara_210824_P1787_JS_VA_IP_TMT9_fr4.raw	23.411270	368210.875000	0.770155	11.967342	1	1	1.000000	1	172	180	0	0.0	0.0		653934.062500	734392.187500	274890.656250	1138157.500000	935301.812500	177121.281250	879427.125000	446201.750000	247796.500000	NA
59	###CONTAMINANT###Q8N1N4|###CONTAMINANT###Q8N1N4-2	FLEQQNK	TMT10plex N-term; TMT10plex K7;	1363.786499	682.900269	2	-0.398889	26	0.005	NA	1	15523	Lara_210824_P1787_JS_VA_IP_TMT9_fr4.raw	39.438374	1037938.562500	0.898072	18.150385	0	0	1.000000	0	21	27	0	0.0	0.0		2295651.000000	3950307.000000	2155440.250000	2326972.250000	2264008.000000	1659904.500000	1051449.125000	12907234.000000	1346359.125000	0.000000
59	###CONTAMINANT###Q8N1N4|###CONTAMINANT###Q8N1N4-2	FLEQQNK	TMT10plex N-term; TMT10plex K7;	1363.786499	682.899292	2	-1.831665	27	0.005	NA	1	15633	Lara_210824_P1787_JS_VA_IP_TMT9_fr5.raw	39.379635	737625.062500	1.000000	8.104144	0	0	1.000000	0	21	27	0	0.0	0.0		1367541.375000	1722223.375000	1489061.250000	1397292.000000	1329134.500000	1782509.250000	1368661.875000	4638150.500000	1058664.750000	NA
59	###CONTAMINANT###Q8N1N4|###CONTAMINANT###Q8N1N4-2	FLEQQNK	TMT10plex N-term; TMT10plex K7;	1363.786499	682.900452	2	-0.130519	22	0.009	NA	1	15379	Lara_210824_P1787_JS_VA_IP_TMT9_fr2.raw	39.311832	567341.500000	0.907634	3.494704	0	0	1.000000	0	21	27	0	0.0	0.0		970173.750000	977496.812500	837068.437500	991296.062500	1016284.000000	882253.812500	674371.812500	2546066.000000	714714.250000	NA
59	###CONTAMINANT###Q8N1N4|###CONTAMINANT###Q8N1N4-2	FLEQQNK	TMT10plex N-term; TMT10plex K7;	1363.786499	682.904114	2	5.239823	13	0.049	NA	1	15450	Lara_210824_P1787_JS_VA_IP_TMT9_fr1.raw	39.088177	924820.687500	0.780401	16.726051	0	0	1.000000	0	21	27	0	0.0	0.0		1245753.875000	1844352.875000	2415763.500000	1647061.500000	2145760.250000	1930149.375000	1819479.125000	2230354.250000	1398376.250000	NA
59	###CONTAMINANT###Q8N1N4|###CONTAMINANT###Q8N1N4-2	FLEQQNK	TMT10plex N-term; TMT10plex K7;	1363.786499	682.899292	2	-1.831665	24	0.007	NA	1	15537	Lara_210824_P1787_JS_VA_IP_TMT9_fr3.raw	39.490009	63558516.000000	0.905448	44.643387	0	0	1.000000	0	21	27	0	0.0	0.0		5288817.500000	8103906.000000	5258172.500000	4793197.000000	4593122.500000	4994107.000000	2039409.250000	38048476.000000	3586937.750000	0.000000
59	###CONTAMINANT###Q8N1N4|###CONTAMINANT###Q8N1N4-2	VLETK	TMT10plex N-term; TMT10plex K5;	1046.674072	524.344604	2	0.499678	17	0.026	NA	2	13376	Lara_210824_P1787_JS_VA_IP_TMT9_fr2.raw	35.241730	34169312.000000	0.826369	20.854042	0	0	0.000000	0	28	32	0	0.0	0.0		1473264.625000	730635.312500	599756.687500	739412.125000	511873.781250	605647.812500	460512.406250	8160716.500000	383583.500000	0.000000
59	###CONTAMINANT###Q8N1N4|###CONTAMINANT###Q8N1N4-2	VLETK	TMT10plex N-term; TMT10plex K5;	1046.674072	524.343506	2	-1.598396	17	0.026	NA	2	12370	Lara_210824_P1787_JS_VA_IP_TMT9_fr1.raw	32.786018	43743332.000000	1.000000	10.103317	0	0	0.000000	0	28	32	0	0.0	0.0		1444619.500000	2526301.250000	609901.625000	3099709.500000	2349057.250000	683872.062500	2916986.000000	1136009.375000	892351.562500	NA
59	###CONTAMINANT###Q8N1N4|###CONTAMINANT###Q8N1N4-2	QLEQLQGER	TMT10plex N-term;	1328.725098	665.370605	2	1.174058	49	0.000	NA	1	11352	Lara_210824_P1787_JS_VA_IP_TMT9_fr2.raw	31.196432	1831260.625000	1.000000	3.461140	1	0	1.000000	0	62	70	0	0.0	0.0		1448288.875000	2767296.750000	1622416.125000	1555831.125000	1695436.500000	1813625.000000	918465.812500	3557255.750000	1601261.500000	NA
59	###CONTAMINANT###Q8N1N4|###CONTAMINANT###Q8N1N4-2	GALDAELK	TMT10plex N-term; TMT10plex K8;	1273.764771	637.889465	2	-0.272421	44	0.000	NA	1	16915	Lara_210824_P1787_JS_VA_IP_TMT9_fr5.raw	42.008362	2420503.500000	0.731075	10.262650	1	1	1.000000	1	71	78	0	0.0	0.0		2617476.000000	3969870.750000	3429361.000000	2794181.500000	2572644.250000	1312567.375000	1049938.500000	6512662.500000	2085504.250000	NA
59	###CONTAMINANT###Q8N1N4|###CONTAMINANT###Q8N1N4-2	DVDGVFLSK	TMT10plex N-term; TMT10plex K9;	1436.828125	719.421997	2	0.938178	48	0.000	NA	1	20812	Lara_210824_P1787_JS_VA_IP_TMT9_fr2.raw	51.156101	256898.390625	0.959741	12.376348	1	1	1.000000	1	111	119	0	0.0	0.0		802396.750000	1296893.000000	993865.875000	1085903.500000	877966.562500	825864.437500	672317.187500	2362284.000000	615466.625000	NA
59	###CONTAMINANT###Q8N1N4|###CONTAMINANT###Q8N1N4-2	LEALR	TMT10plex N-term;	829.522400	415.768524	2	0.097647	10	0.082	NA	3	13597	Lara_210824_P1787_JS_VA_IP_TMT9_fr6.raw	35.951801	2152256.750000	1.000000	3.409378	0	0	0.000000	0	126	130	0	0.0	0.0		2817548.750000	3469507.250000	2371214.750000	8647823.000000	3022852.000000	1267491.250000	4717244.500000	5063215.500000	1682609.000000	7375.660156
59	###CONTAMINANT###Q8N1N4|###CONTAMINANT###Q8N1N4-2	YEEIAR	TMT10plex N-term;	1008.544250	505.276001	2	-6.758256	6	0.150	NA	1	7783	Lara_210824_P1787_JS_VA_IP_TMT9_fr4.raw	23.705763	10532144.000000	0.827843	16.426744	0	0	0.000000	0	179	184	0	0.0	0.0		881967.125000	932272.562500	335034.156250	784031.312500	1244858.625000	723428.687500	1140439.125000	1992242.250000	413542.625000	NA
59	###CONTAMINANT###Q8N1N4|###CONTAMINANT###Q8N1N4-2	AEAEALYQTK	TMT10plex N-term; TMT10plex K10;	1580.881592	791.447937	2	-0.132205	61	0.000	NA	1	15493	Lara_210824_P1787_JS_VA_IP_TMT9_fr4.raw	39.379299	1857458.500000	0.935693	8.651357	0	0	1.000000	0	188	197	0	0.0	0.0		3699313.500000	2146856.750000	1305957.375000	1969842.375000	1490456.750000	694098.812500	1279130.000000	2871242.000000	864204.125000	NA
59	###CONTAMINANT###Q8N1N4|###CONTAMINANT###Q8N1N4-2	LQSQTENLK	TMT10plex N-term; TMT10plex K9;	1517.881836	759.945984	2	-2.942258	44	0.000	NA	1	13311	Lara_210824_P1787_JS_VA_IP_TMT9_fr1.raw	34.863350	846765.187500	0.254631	0.334761	1	0	1.000000	0	229	237	0	0.0	0.0		1412153.875000	2387346.500000	1747153.250000	1972174.625000	1235902.250000	900689.437500	665657.375000	3049004.000000	1077025.500000	NA
59	###CONTAMINANT###Q8N1N4|###CONTAMINANT###Q8N1N4-2	QNASLQAAITDAEQR	TMT10plex N-term;	1843.959106	922.985962	2	-0.915964	61	0.000	NA	1	18084	Lara_210824_P1787_JS_VA_IP_TMT9_fr1.raw	44.651222	704507.312500	1.000000	5.307160	1	1	1.000000	1	239	253	0	0.0	0.0		303225.281250	533222.687500	479043.281250	389029.468750	434744.718750	167952.875000	174544.687500	818689.062500	330218.000000	NA
59	###CONTAMINANT###Q8N1N4|###CONTAMINANT###Q8N1N4-2	VDELEAALR	TMT10plex N-term;	1243.697510	622.856323	2	0.494493	20	0.015	NA	1	21874	Lara_210824_P1787_JS_VA_IP_TMT9_fr4.raw	53.038467	1413616.750000	1.000000	22.279760	0	0	0.000000	0	265	273	0	0.0	0.0		675439.000000	1436124.250000	471540.218750	899868.000000	1787430.875000	413640.750000	715775.937500	1117287.625000	366103.406250	NA
60	P53723	VGFNINDSK	TMT10plex N-term; TMT10plex K9;	1450.818604	726.416870	2	0.423899	53	0.000	NA	1	17887	Lara_210824_P1787_JS_VA_IP_TMT9_fr4.raw	44.323330	3570774.500000	1.000000	1.604625	1	0	1.000000	0	93	101	0	0.0	0.0		3630836.750000	3790343.000000	238704.578125	7720282.500000	3413964.500000	568425.312500	5419402.000000	1259440.250000	326435.531250	NA
60	P53723	EFMNQAR	TMT10plex N-term; Oxidation M3;	1139.559570	570.786743	2	-0.598477	9	0.097	NA	1	6634	Lara_210824_P1787_JS_VA_IP_TMT9_fr4.raw	21.332394	471097.156250	0.671445	4.171380	0	0	0.000000	0	201	207	0	0.0	0.0		533899.687500	437984.281250	163600.703125	904748.000000	625708.187500	214095.296875	783403.312500	138056.703125	NA	NA
60	P53723	QQELNK	TMT10plex N-term; TMT10plex K6;	1216.718140	609.366150	2	-0.296700	26	0.005	NA	1	8468	Lara_210824_P1787_JS_VA_IP_TMT9_fr4.raw	25.061132	1933368.125000	0.738145	18.153044	1	1	1.000000	1	341	346	0	0.0	0.0		2234841.250000	2244514.250000	1138438.750000	3294222.750000	2156534.750000	909105.000000	3408208.750000	1538987.375000	716731.500000	NA
60	P53723	ETELELAK	TMT10plex N-term; TMT10plex K8;	1389.812012	695.912476	2	-1.192248	46	0.000	NA	1	17182	Lara_210824_P1787_JS_VA_IP_TMT9_fr3.raw	42.748325	4911357.500000	0.849937	12.735945	1	1	1.000000	1	353	360	0	0.0	0.0		6492268.500000	5814216.000000	359965.156250	8771509.000000	5956085.000000	2348976.750000	7292637.500000	1659657.125000	321679.031250	72333.625000
60	P53723	ETELELAK	TMT10plex N-term; TMT10plex K8;	1389.812012	695.914429	2	1.618204	22	0.009	NA	1	17145	Lara_210824_P1787_JS_VA_IP_TMT9_fr2.raw	42.937023	440494.031250	1.000000	5.783600	1	1	1.000000	1	353	360	0	0.0	0.0		996826.125000	1178721.500000	195852.515625	1658771.625000	1354384.250000	119317.578125	1239857.000000	471704.750000	122339.171875	NA
61	P32939	YVNDK	TMT10plex N-term; TMT10plex K5;	1095.633057	548.823608	2	-0.303021	12	0.059	NA	1	9468	Lara_210824_P1787_JS_VA_IP_TMT9_fr6.raw	26.632116	1549174.375000	0.801708	7.930506	0	0	0.000000	0	28	32	0	0.0	0.0		3260003.000000	4086528.000000	1282113.000000	4466947.000000	4060579.500000	690256.812500	3589558.750000	3096974.500000	491212.937500	56201.785156
61	P32939	IVSEK	TMT10plex N-term; TMT10plex K5;	1032.658447	517.336487	2	-0.054229	14	0.042	NA	1	11866	Lara_210824_P1787_JS_VA_IP_TMT9_fr2.raw	32.272537	2450660.500000	0.728622	11.037083	0	0	0.000000	0	136	140	0	0.0	0.0		2950171.000000	4340329.500000	1483405.875000	6309602.500000	4395316.000000	1007787.562500	4605102.000000	2295390.250000	511614.812500	NA
61	P32939	SAQELAK	TMT10plex N-term; TMT10plex K7;	1203.722900	602.868225	2	-0.795034	29	0.004	NA	1	10560	Lara_210824_P1787_JS_VA_IP_TMT9_fr5.raw	28.796680	2862009.500000	0.671141	15.788268	1	1	1.000000	1	141	147	0	0.0	0.0		5287664.000000	7633038.500000	4052132.750000	10164969.000000	6855678.500000	2383435.000000	7062471.500000	5140783.000000	1832624.000000	102478.539062
61	P32939	NAINVDTAFEEIAR	TMT10plex N-term;	1790.936523	896.474976	2	-0.635980	34	0.001	NA	1	23369	Lara_210824_P1787_JS_VA_IP_TMT9_fr4.raw	56.572044	228990.703125	1.000000	7.232010	1	1	1.000000	1	161	174	0	0.0	0.0		169898.562500	421031.500000	77883.937500	442459.750000	357256.593750	189299.203125	347185.375000	152977.156250	NA	NA
62	###REV###Q12019	ALPTK	TMT10plex N-term; TMT10plex K5;	986.653015	494.333862	2	0.174327	3	0.211	NA	1	11780	Lara_210824_P1787_JS_VA_IP_TMT9_fr4.raw	32.039249	4547915.500000	0.324660	7.550895	0	0	0.000000	0	1573	1577	1	0.0	0.0		10949184.000000	21663184.000000	839874.250000	15629471.000000	19771050.000000	875235.062500	15750615.000000	4213272.000000	4114618.250000	NA
62	###REV###Q12019	LEEIR	TMT10plex N-term;	887.527893	444.771088	2	-0.303089	16	0.031	NA	3	13843	Lara_210824_P1787_JS_VA_IP_TMT9_fr2.raw	36.152485	519665.437500	0.844166	9.974570	0	0	1.000000	0	1659	1663	1	0.0	0.0		1832653.000000	1762195.000000	2113171.500000	2366842.000000	1964043.250000	909529.312500	2112727.500000	2594736.500000	722485.750000	NA
62	###REV###Q12019	LEEIR	TMT10plex N-term;	887.527893	444.771362	2	0.314356	25	0.005	NA	3	12918	Lara_210824_P1787_JS_VA_IP_TMT9_fr2.raw	34.333832	316836.437500	0.528409	37.855408	0	0	1.000000	0	1659	1663	1	0.0	0.0		3224920.000000	3327777.250000	120325.656250	4547604.000000	3383322.500000	794462.500000	5238900.000000	909929.437500	78894.914062	NA
62	###REV###Q12019	EISTDEMDGK	TMT10plex N-term; TMT10plex K10;	1581.796143	791.911499	2	7.758901	6	0.150	NA	1	8674	Lara_210824_P1787_JS_VA_IP_TMT9_fr5.raw	25.096687	833596.000000	0.705357	6.259915	0	0	0.000000	0	1798	1807	1	0.0	0.0		1147622.125000	440112.375000	0.000000	6512911.500000	1193409.125000	64333.023438	3010757.250000	NA	NA	NA
62	###REV###Q12019	LNNSK	TMT10plex N-term; TMT10plex K5;	1032.633301	517.323181	2	-1.458407	7	0.132	NA	3	8334	Lara_210824_P1787_JS_VA_IP_TMT9_fr3.raw	24.580296	1646545.375000	0.879317	4.019548	0	0	0.000000	0	2119	2123	1	0.0	0.0		2611580.250000	5057193.500000	757758.187500	2900713.000000	5232864.500000	658486.687500	3469633.250000	3516594.750000	595384.875000	NA
62	###REV###Q12019	ENILK	TMT10plex N-term; TMT10plex K5;	1073.685059	537.848755	2	-1.913969	12	0.059	NA	5	14800	Lara_210824_P1787_JS_VA_IP_TMT9_fr1.raw	37.820660	1221546.500000	1.000000	6.441839	0	0	0.000000	0	2427	2431	1	0.0	0.0		1241939.125000	2564587.000000	619989.687500	1484456.000000	2531731.250000	251997.765625	1831264.375000	1560793.375000	149064.359375	NA
62	###REV###Q12019	LTAFSNK	TMT10plex N-term; TMT10plex K7;	1237.743652	619.879150	2	0.113917	3	0.211	NA	1	13450	Lara_210824_P1787_JS_VA_IP_TMT9_fr4.raw	35.327316	617131.437500	0.878331	13.183868	0	0	0.000000	0	3640	3646	1	0.0	0.0		942651.750000	3135838.250000	418932.031250	1323371.500000	2762293.250000	389671.312500	1767178.000000	567006.875000	455499.531250	NA
62	###REV###Q12019	SASREISLQR	TMT10plex N-term;	1374.778198	688.390442	2	-8.620299	7	0.132	NA	1	13629	Lara_210824_P1787_JS_VA_IP_TMT9_fr6.raw	36.012768	1179836.750000	1.000000	3.627042	0	0	0.000000	0	3652	3661	1	0.0	0.0		1551050.125000	1935198.250000	2737802.250000	1855121.000000	2133374.000000	1709302.250000	2135478.250000	2580479.250000	1896007.750000	NA
62	###REV###Q12019	LIAESK	TMT10plex N-term; TMT10plex K6;	1117.711182	559.862793	2	-0.172674	23	0.008	NA	1	15891	Lara_210824_P1787_JS_VA_IP_TMT9_fr4.raw	40.173279	1783409.750000	0.879169	64.809494	1	1	1.000000	1	3907	3912	1	0.0	0.0		3037791.750000	9460699.000000	302274.031250	4556305.500000	9239511.000000	107638.054688	4145882.000000	2990601.250000	318046.843750	NA
62	###REV###Q12019	ESLLISR	TMT10plex N-term;	1045.633423	523.823853	2	-0.257260	15	0.037	NA	1	15430	Lara_210824_P1787_JS_VA_IP_TMT9_fr5.raw	38.977985	6804431.000000	0.615941	158.382843	1	0	1.000000	1	4053	4059	1	0.0	0.0		5423003.000000	5508385.000000	9020326.000000	4646649.500000	6557803.000000	5861997.000000	4100868.750000	35109312.000000	6047787.000000	0.000000
62	###REV###Q12019	ESLLISR	TMT10plex N-term;	1045.633423	523.823792	2	-0.373936	23	0.008	NA	1	15311	Lara_210824_P1787_JS_VA_IP_TMT9_fr4.raw	39.005638	776658.500000	0.724582	6.627365	1	1	1.000000	1	4053	4059	1	0.0	0.0		676263.625000	701594.812500	719549.187500	771782.437500	656691.812500	305775.968750	725356.000000	725739.750000	437933.687500	NA
62	###REV###Q12019	DLLLK	TMT10plex N-term; TMT10plex K5;	1058.710449	530.362427	2	-0.196465	16	0.031	NA	6	20574	Lara_210824_P1787_JS_VA_IP_TMT9_fr4.raw	49.930225	954574.250000	0.802473	9.206779	0	0	1.000000	0	4127	4131	1	0.0	0.0		928369.000000	1548666.125000	522960.781250	1624425.750000	1246897.750000	469518.187500	1639450.250000	862283.375000	205411.171875	NA
62	###REV###Q12019	DLLLK	TMT10plex N-term; TMT10plex K5;	1058.710449	530.361328	2	-2.272576	4	0.188	NA	6	19895	Lara_210824_P1787_JS_VA_IP_TMT9_fr4.raw	48.488842	6479253.500000	0.504675	39.508011	0	0	1.000000	0	4127	4131	1	0.0	0.0		3966369.000000	5453157.500000	865457.250000	5270265.500000	4493826.500000	818472.562500	3907349.000000	2171057.750000	979509.750000	89401.500000
62	###REV###Q12019	DLLLK	TMT10plex N-term; TMT10plex K5;	1058.710449	530.360352	2	-4.116328	24	0.007	NA	6	18656	Lara_210824_P1787_JS_VA_IP_TMT9_fr3.raw	46.168411	4534157.000000	0.864384	52.803555	0	0	1.000000	0	4127	4131	1	0.0	0.0		4510556.000000	7120786.500000	303620.968750	6915280.000000	4759550.000000	377011.593750	6435723.000000	2416959.500000	60068.687500	NA
62	###REV###Q12019	YAENWLK	TMT10plex N-term; TMT10plex K7;	1380.780762	691.399963	2	3.384317	11	0.070	NA	1	10532	Lara_210824_P1787_JS_VA_IP_TMT9_fr4.raw	29.290773	60340244.000000	0.995894	41.570606	0	0	0.000000	0	4163	4169	1	0.0	0.0		3874594.750000	5026945.000000	8704929.000000	3943632.250000	3764865.500000	5324132.500000	4170286.250000	7356152.000000	4910966.500000	0.000000
62	###REV###Q12019	QINLK	TMT10plex N-term; TMT10plex K5;	1072.701050	537.357483	2	-0.550013	14	0.042	NA	1	15351	Lara_210824_P1787_JS_VA_IP_TMT9_fr5.raw	38.822937	7405526.000000	0.952631	181.613327	0	0	0.000000	0	4294	4298	1	0.0	0.0		5621964.500000	7190526.500000	23364014.000000	5359306.000000	7364207.500000	14698752.000000	5543270.500000	16421836.000000	15149603.000000	0.000000
62	###REV###Q12019	EKLLVAR	TMT10plex K2;	1056.685791	529.350586	2	0.784528	0	0.286	NA	1	20119	Lara_210824_P1787_JS_VA_IP_TMT9_fr6.raw	49.057140	1878297.875000	0.391961	25.967354	0	0	0.000000	0	4299	4305	1	0.0	0.0		902205.687500	2513362.000000	186294.781250	1002733.750000	1308492.500000	390916.531250	1477478.375000	1008384.062500	1209147.750000	NA
62	###REV###Q12019	GSGAK	TMT10plex N-term; TMT10plex K5;	876.543457	439.278625	2	-0.865901	12	0.059	NA	1	4065	Lara_210824_P1787_JS_VA_IP_TMT9_fr5.raw	15.420488	59012524.000000	0.883472	373.995514	0	0	0.000000	0	4591	4595	1	0.0	0.0		12680638.000000	39915372.000000	0.000000	13538608.000000	37764272.000000	233109.859375	15901921.000000	3685986.250000	431318.781250	NA
63	P06843	SFLSK	TMT10plex N-term; TMT10plex K5;	1038.647949	520.331360	2	0.239735	3	0.211	NA	2	16765	Lara_210824_P1787_JS_VA_IP_TMT9_fr6.raw	42.364517	12705326.000000	1.000000	12.426686	0	0	0.000000	0	2	6	0	0.0	0.0		6632042.000000	1384865.625000	15073611.000000	1657521.875000	1633113.000000	1017097.687500	1420990.000000	1197354.875000	931622.250000	NA
63	P06843	LSQIR	TMT10plex N-term;	844.533325	423.275146	2	2.859568	6	0.150	NA	2	12085	Lara_210824_P1787_JS_VA_IP_TMT9_fr4.raw	32.650303	85056.789062	0.628581	7.988903	0	0	0.000000	0	7	11	0	0.0	0.0		2437117.250000	4658747.000000	614697.625000	4680506.500000	4987415.000000	1803870.375000	3913368.500000	2776845.000000	548098.812500	142247.812500
63	P06843	NGALAK	TMT10plex N-term; TMT10plex K6;	1030.654053	516.334045	2	-0.499683	6	0.150	NA	1	9019	Lara_210824_P1787_JS_VA_IP_TMT9_fr1.raw	25.819836	374000.406250	0.593945	12.328261	0	0	0.000000	0	62	67	0	0.0	0.0		1279750.625000	1912397.000000	540956.062500	2067037.250000	1637928.375000	477700.593750	1937046.375000	1343603.125000	384235.437500	65691.257812
63	P06843	SSEPVTK	TMT10plex N-term; TMT10plex K7;	1204.706909	603.359802	2	-1.529003	29	0.004	NA	1	7985	Lara_210824_P1787_JS_VA_IP_TMT9_fr3.raw	23.878759	435586.000000	0.822116	15.924172	1	1	1.000000	1	146	152	0	0.0	0.0		1040771.500000	1669087.625000	395907.000000	1839007.750000	1551011.125000	390927.437500	1323361.250000	575409.000000	255665.359375	NA
63	P06843	EKLESR	TMT10plex K2;	989.570801	495.796204	2	7.114195	5	0.171	NA	2	9489	Lara_210824_P1787_JS_VA_IP_TMT9_fr2.raw	27.476637	2311264.500000	0.799078	4.760287	0	0	0.000000	0	215	220	0	0.0	0.0		512753.968750	459261.000000	307411.156250	703482.437500	783334.937500	307129.843750	654323.750000	319428.406250	129550.960938	NA
64	P06844	MADDRTRNMTK	TMT10plex K11;	1566.780884	784.402100	2	5.574487	2	0.233	NA	1	12674	Lara_210824_P1787_JS_VA_IP_TMT9_fr3.raw	33.694046	41830640.000000	0.962686	154.647171	0	0	0.000000	0	180	190	0	0.0	0.0		17593100.000000	18726104.000000	0.000000	37128680.000000	16962750.000000	NA	30260646.000000	4516909.500000	0.000000	13424.005859
64	P06844	EQVLQTQK	TMT10plex N-term; TMT10plex K8;	1430.849854	716.432068	2	-0.199182	27	0.005	NA	1	11878	Lara_210824_P1787_JS_VA_IP_TMT9_fr6.raw	31.860212	1273963.250000	0.514960	13.711656	1	1	1.000000	1	256	263	0	0.0	0.0		5468454.000000	4468388.500000	1348873.375000	7160417.000000	5386568.000000	1039086.312500	6306693.500000	2473344.750000	1003602.000000	NA
65	P38809	NYNNPFLNEDDTRR	TMT10plex N-term;	1995.960083	666.327576	3	0.386280	13	0.049	NA	1	15815	Lara_210824_P1787_JS_VA_IP_TMT9_fr4.raw	40.022068	308453.125000	0.828609	12.498657	0	0	0.000000	0	40	53	0	0.0	0.0		968541.937500	1928916.000000	294736.843750	1831738.375000	1831384.125000	956523.687500	2153362.250000	1293380.875000	526259.000000	NA
65	P38809	LPSYEEAAGTPK	TMT10plex N-term; TMT10plex K12;	1719.944824	860.978455	2	-1.460512	67	0.000	NA	1	16540	Lara_210824_P1787_JS_VA_IP_TMT9_fr1.raw	41.371452	648369.687500	0.883590	16.943275	1	1	1.000000	1	67	78	0	0.0	0.0		738111.062500	2110164.500000	174628.031250	1098931.000000	1808035.750000	194697.968750	919241.250000	722980.750000	181465.953125	NA
65	P38809	QQAPYPK	TMT10plex N-term; TMT10plex K7;	1288.754517	645.384521	2	-0.008535	26	0.005	NA	1	9756	Lara_210824_P1787_JS_VA_IP_TMT9_fr6.raw	27.196964	1817827.875000	1.000000	14.335171	1	1	1.000000	1	79	85	0	0.0	0.0		2721499.500000	7243690.000000	337300.437500	2908718.250000	5650107.500000	366532.375000	2747015.750000	2489688.250000	169105.515625	NA
65	P38809	RSSGSNSHQHNHHHHR		1913.860229	957.929871	2	-7.874138	0	0.286	NA	1	17397	Lara_210824_P1787_JS_VA_IP_TMT9_fr5.raw	42.955246	207407.687500	0.900787	3.399095	0	0	0.000000	0	89	104	0	NA	NA	NA	NA	NA	NA	NA	NA	NA	NA	NA	NA	NA
65	P38809	NVDTIDK	TMT10plex N-term; TMT10plex K7;	1261.728394	631.871338	2	-0.189423	30	0.003	NA	1	12078	Lara_210824_P1787_JS_VA_IP_TMT9_fr4.raw	32.635990	4762507.500000	0.921836	23.617971	0	0	1.000000	0	129	135	0	0.0	0.0		3459457.500000	7993003.000000	290744.125000	5080972.500000	7064006.500000	476738.218750	5145179.000000	3103627.000000	308071.312500	NA
65	P38809	STLDEVFGR	TMT10plex N-term;	1251.666260	626.839722	2	-1.056192	8	0.113	NA	1	14400	Lara_210824_P1787_JS_VA_IP_TMT9_fr3.raw	37.261917	912052.250000	0.352395	2.983780	0	0	0.000000	0	188	196	0	0.0	0.0		1338349.875000	8956062.000000	179638.312500	2754521.750000	7880633.000000	175782.218750	1985297.125000	2583432.750000	167562.687500	173370.906250
65	P38809	ETVDDDSETLNQLQDR	TMT10plex N-term;	2105.991455	1054.000122	2	-2.794408	37	0.001	NA	1	14671	Lara_210824_P1787_JS_VA_IP_TMT9_fr1.raw	37.569542	399374.093750	1.000000	3.968176	1	0	1.000000	0	197	212	0	0.0	0.0		354444.156250	1164315.625000	213528.859375	491807.531250	927369.875000	61364.394531	677016.812500	632069.562500	97657.695312	NA
65	P38809	NITQFDSK	TMT10plex N-term; TMT10plex K8;	1409.791992	705.904114	2	1.172513	40	0.000	NA	1	15752	Lara_210824_P1787_JS_VA_IP_TMT9_fr2.raw	40.066303	316679.843750	0.878742	14.179724	1	1	1.000000	1	235	242	0	0.0	0.0		1360459.000000	2834624.000000	305616.218750	1208773.500000	1927637.000000	337970.250000	1561132.375000	1199506.125000	255163.781250	NA
66	P40327	YEPPVQSK	TMT10plex N-term; TMT10plex K8;	1404.801880	703.408508	2	0.437784	37	0.001	NA	1	12053	Lara_210824_P1787_JS_VA_IP_TMT9_fr6.raw	32.199970	2390085.250000	1.000000	11.220614	1	1	1.000000	1	23	30	0	0.0	0.0		5318432.000000	6987709.000000	4819028.000000	3370717.000000	4757655.000000	777644.937500	4139214.250000	1734185.875000	496306.468750	NA
66	P40327	TLLAK	TMT10plex N-term; TMT10plex K5;	1002.684326	502.349854	2	0.857698	11	0.070	NA	1	15946	Lara_210824_P1787_JS_VA_IP_TMT9_fr6.raw	40.748726	475030.531250	1.000000	5.078577	0	0	0.000000	0	230	234	0	0.0	0.0		2917584.750000	5100337.500000	1970242.375000	4921949.500000	3271946.250000	2634132.000000	3413527.750000	4554169.500000	548707.750000	58214.625000
66	P40327	TLLAK	TMT10plex N-term; TMT10plex K5;	1002.684326	502.348816	2	-1.212745	21	0.011	NA	1	16432	Lara_210824_P1787_JS_VA_IP_TMT9_fr5.raw	40.968861	735348.437500	0.809690	9.146186	0	0	0.000000	0	230	234	0	0.0	0.0		2122124.500000	1710997.375000	1389167.875000	2557273.000000	1313444.875000	2091135.875000	1041033.000000	1980343.250000	414839.156250	NA
66	P40327	TLLAK	TMT10plex N-term; TMT10plex K5;	1002.684326	502.348999	2	-0.847724	15	0.037	NA	1	14474	Lara_210824_P1787_JS_VA_IP_TMT9_fr5.raw	37.092365	7799247.500000	0.881462	38.188583	0	0	0.000000	0	230	234	0	0.0	0.0		8242899.000000	4075359.250000	0.000000	23467032.000000	6127154.500000	374265.375000	21589420.000000	2492393.750000	387613.218750	69124.445312
66	P40327	TLLAK	TMT10plex N-term; TMT10plex K5;	1002.684326	502.348877	2	-1.091071	13	0.049	NA	1	16259	Lara_210824_P1787_JS_VA_IP_TMT9_fr3.raw	40.931080	911160.250000	0.683723	3.975555	0	0	0.000000	0	230	234	0	0.0	0.0		1575176.750000	2927942.750000	1057744.750000	3423127.750000	1631433.750000	1576335.625000	1822455.000000	2612476.000000	401457.375000	NA
66	P40327	TLLAK	TMT10plex N-term; TMT10plex K5;	1002.684326	502.349152	2	-0.542544	12	0.059	NA	1	16326	Lara_210824_P1787_JS_VA_IP_TMT9_fr4.raw	41.038471	431793.906250	0.691179	7.033073	0	0	0.000000	0	230	234	0	0.0	0.0		1548094.250000	2043102.875000	2088015.875000	2320820.000000	1835437.125000	2266599.000000	1363556.625000	2545460.000000	1475896.500000	72587.906250
66	P40327	AVANQTSATFLR	TMT10plex N-term;	1506.835693	754.424866	2	-0.361021	56	0.000	NA	1	15567	Lara_210824_P1787_JS_VA_IP_TMT9_fr6.raw	40.006794	458511.531250	1.000000	10.264033	1	1	1.000000	1	235	246	0	0.0	0.0		1553210.500000	3318859.500000	1189903.625000	2386462.750000	2528116.750000	929316.312500	2605329.500000	1755237.000000	704224.500000	NA
66	P40327	IVGSELIQK	TMT10plex N-term; TMT10plex K9;	1443.906616	722.960938	2	0.468867	48	0.000	NA	1	21032	Lara_210824_P1787_JS_VA_IP_TMT9_fr5.raw	50.404144	371122.343750	0.747832	17.894302	1	1	1.000000	0	247	255	0	0.0	0.0		1190994.750000	2503447.000000	258345.968750	1710007.250000	1808377.625000	282115.906250	1973575.250000	733948.000000	229486.656250	NA
66	P40327	YLGDGPR	TMT10plex N-term;	1005.544617	503.777863	2	-3.438932	36	0.001	NA	1	10524	Lara_210824_P1787_JS_VA_IP_TMT9_fr3.raw	29.397732	2808648.750000	0.632945	18.798439	1	1	1.000000	1	256	262	0	0.0	0.0		2516210.000000	5074196.500000	1115580.750000	3919192.750000	3132714.000000	422488.937500	3878990.000000	1881468.875000	805844.625000	70014.484375
67	P40850	SNTESVLLQR	TMT10plex N-term;	1374.766968	688.389526	2	-1.795213	58	0.000	NA	1	13830	Lara_210824_P1787_JS_VA_IP_TMT9_fr3.raw	36.077660	1573680.375000	0.960474	33.036213	1	1	1.000000	1	121	130	0	0.0	0.0		3079819.000000	3297010.000000	454437.250000	4917120.500000	3129657.500000	939463.687500	4984369.000000	1581505.000000	848882.437500	NA
67	P40850	ENIQNYQR	TMT10plex N-term;	1292.667603	647.338562	2	-3.867970	32	0.002	NA	1	8075	Lara_210824_P1787_JS_VA_IP_TMT9_fr6.raw	23.872049	792087.000000	1.000000	12.109584	1	1	1.000000	1	310	317	0	0.0	0.0		1028650.250000	969056.937500	309480.562500	1632021.000000	1036512.812500	193624.312500	1342782.250000	516406.968750	310202.031250	NA
67	P40850	GISALR	TMT10plex N-term;	844.533325	423.273926	2	-0.029602	14	0.042	NA	1	11946	Lara_210824_P1787_JS_VA_IP_TMT9_fr6.raw	31.992409	5276000.500000	0.545526	9.613555	0	0	0.000000	0	318	323	0	0.0	0.0		5765326.000000	7608214.500000	3057306.500000	8829989.000000	6441797.000000	2476272.500000	8973370.000000	4313986.000000	2551265.000000	348463.031250
67	P40850	LTYEK	TMT10plex N-term; TMT10plex K5;	1110.669067	556.341248	2	-0.984092	9	0.097	NA	1	13745	Lara_210824_P1787_JS_VA_IP_TMT9_fr3.raw	35.912270	2421922.750000	1.000000	11.203838	0	0	0.000000	0	384	388	0	0.0	0.0		2885536.250000	3812605.750000	722437.812500	5557262.000000	4002951.000000	572443.187500	5083140.500000	1935038.625000	524525.750000	NA
67	P40850	SVEIFK	TMT10plex N-term; TMT10plex K6;	1179.726929	590.870422	2	-0.513678	26	0.005	NA	1	19593	Lara_210824_P1787_JS_VA_IP_TMT9_fr4.raw	47.849232	605449.500000	0.988880	5.073158	1	1	1.000000	0	459	464	0	0.0	0.0		633798.875000	985212.687500	225622.250000	1634896.750000	954179.500000	90128.679688	1163462.250000	340776.875000	125523.734375	NA
67	P40850	EINLLTQPINR	TMT10plex N-term;	1538.898315	770.456238	2	-0.244331	34	0.001	NA	1	21098	Lara_210824_P1787_JS_VA_IP_TMT9_fr2.raw	51.807068	221299.968750	1.000000	7.387372	1	1	1.000000	0	467	477	0	0.0	0.0		402194.250000	488905.375000	109741.273438	843097.875000	607670.437500	186532.218750	682286.437500	328580.125000	232736.937500	NA
67	P40850	CDVLK	Carbamidomethyl C1; TMT10plex K5;	862.478516	432.246490	2	-0.119423	3	0.211	NA	2	5353	Lara_210824_P1787_JS_VA_IP_TMT9_fr6.raw	18.062679	5930913.000000	0.826652	32.613014	0	0	0.000000	0	625	629	0	0.0	0.0		11311506.000000	6270346.500000	1405786.375000	7548404.500000	4830214.500000	1380312.750000	10765605.000000	2892643.750000	1175720.250000	96096.742188
67	P40850	YLHNGNAK	TMT10plex N-term; TMT10plex K8;	1373.782104	458.933075	3	-3.426308	18	0.023	NA	1	7790	Lara_210824_P1787_JS_VA_IP_TMT9_fr3.raw	23.500647	485914.781250	0.661938	19.728800	0	0	0.000000	0	755	762	0	0.0	0.0		2326209.750000	2892722.500000	610737.937500	4246789.500000	2951009.000000	678199.000000	4684715.500000	1134951.250000	635866.812500	103148.828125
67	P40850	STPNLDEQFVESHR	TMT10plex N-term;	1886.932495	629.983154	3	-2.600517	57	0.000	NA	1	14805	Lara_210824_P1787_JS_VA_IP_TMT9_fr1.raw	37.830257	907036.750000	0.889850	7.045014	1	1	1.000000	1	778	791	0	0.0	0.0		533007.375000	482773.000000	265011.125000	839355.562500	409114.968750	213007.484375	722445.437500	272621.343750	222994.453125	NA
68	Q12164	SLVQR	TMT10plex N-term;	830.517700	416.265656	2	-1.113763	19	0.019	NA	1	7945	Lara_210824_P1787_JS_VA_IP_TMT9_fr5.raw	23.641911	1486356.000000	1.000000	8.908814	0	0	0.000000	0	20	24	0	0.0	0.0		2026751.750000	3144548.500000	989456.562500	3055276.750000	3053229.250000	922687.625000	3256925.250000	1982397.375000	944803.625000	NA
68	Q12164	NEPLQTQDAAATK	TMT10plex N-term; TMT10plex K13;	1844.004517	923.009827	2	0.317244	43	0.000	NA	1	11250	Lara_210824_P1787_JS_VA_IP_TMT9_fr2.raw	30.993021	782751.187500	1.000000	19.786739	1	1	1.000000	1	82	94	0	0.0	0.0		1248223.875000	1320701.875000	396839.062500	1579546.750000	1312649.625000	455695.250000	1544465.750000	803888.062500	209960.187500	NA
68	Q12164	LSGAPQVTK	TMT10plex N-term; TMT10plex K9;	1357.833496	679.923950	2	-0.108997	44	0.000	NA	1	14251	Lara_210824_P1787_JS_VA_IP_TMT9_fr4.raw	36.896580	2980332.000000	0.769143	13.299694	1	1	1.000000	1	268	276	0	0.0	0.0		2810058.500000	3125187.500000	509392.031250	4319445.000000	2716301.250000	713677.500000	4594868.500000	1987926.750000	268243.125000	NA
69	Q12161	LLHQNDGTK	TMT10plex N-term; TMT10plex K9;	1482.855957	742.434082	2	-1.622545	53	0.000	NA	1	10110	Lara_210824_P1787_JS_VA_IP_TMT9_fr3.raw	28.586994	245834.671875	1.000000	5.048854	1	1	1.000000	1	9	17	0	0.0	0.0		901103.937500	1346564.375000	311668.562500	1447961.000000	1334272.500000	237482.031250	1206954.125000	454145.281250	187332.921875	NA
69	Q12161	DAILYK	TMT10plex N-term; TMT10plex K6;	1179.726929	590.871094	2	0.638283	30	0.003	NA	1	17356	Lara_210824_P1787_JS_VA_IP_TMT9_fr2.raw	43.375202	820607.937500	0.668543	25.001751	1	1	1.000000	1	18	23	0	0.0	0.0		2463241.750000	3205791.500000	106564.015625	3269438.750000	2663437.500000	138378.546875	2807337.000000	888883.937500	175038.968750	NA
69	Q12161	DAILYK	TMT10plex N-term; TMT10plex K6;	1179.726929	590.876282	2	9.433539	25	0.005	NA	1	17429	Lara_210824_P1787_JS_VA_IP_TMT9_fr3.raw	43.232788	24749170.000000	0.644117	2.134264	1	0	1.000000	1	18	23	0	0.0	0.0		6356384.500000	8444868.000000	2165605.500000	9251408.000000	7975033.500000	1722380.625000	7711656.000000	6923378.500000	1616537.625000	1028286.687500
69	Q12161	DTLFDK	TMT10plex N-term; TMT10plex K6;	1195.685425	598.848694	2	-2.177830	24	0.007	NA	1	18358	Lara_210824_P1787_JS_VA_IP_TMT9_fr1.raw	45.236252	3510161.500000	1.000000	6.278027	1	1	1.000000	1	125	130	0	0.0	0.0		3239150.000000	3827836.750000	575507.187500	5079909.000000	3696771.000000	493645.593750	3928214.500000	1115946.500000	349484.281250	NA
70	Q12168	VFDTTTNPPR	TMT10plex N-term;	1375.729858	688.871399	2	-1.194275	27	0.005	NA	1	14165	Lara_210824_P1787_JS_VA_IP_TMT9_fr5.raw	36.483288	464774.843750	0.628058	2.865494	1	0	1.000000	0	158	167	0	0.0	0.0		669289.125000	2418551.500000	320353.218750	1248101.625000	1348083.375000	227281.359375	1034954.312500	762508.750000	229674.593750	NA
70	Q12168	EFVSSNDIK	TMT10plex N-term; TMT10plex K9;	1495.828735	748.922302	2	0.839668	33	0.001	NA	1	16388	Lara_210824_P1787_JS_VA_IP_TMT9_fr5.raw	40.882706	265037.593750	0.723341	7.485201	1	1	1.000000	1	184	192	0	0.0	0.0		964219.625000	4618415.000000	600141.812500	933019.312500	1926537.875000	613021.187500	1020447.437500	1318909.500000	630003.312500	NA
70	Q12168	EIASSLDSTVK	TMT10plex N-term; TMT10plex K11;	1606.918335	804.466614	2	0.212207	41	0.000	NA	1	17401	Lara_210824_P1787_JS_VA_IP_TMT9_fr6.raw	43.607647	275172.500000	1.000000	5.451487	1	1	1.000000	1	374	384	0	0.0	0.0		605087.812500	2855121.000000	123488.476562	817173.812500	1037988.875000	328931.562500	773475.750000	862732.750000	297917.906250	NA
71	P12754	QATPTTTAAANGEK	TMT10plex N-term; TMT10plex K14;	1817.988892	909.998413	2	-3.631485	20	0.015	NA	1	8150	Lara_210824_P1787_JS_VA_IP_TMT9_fr3.raw	24.215996	244110.515625	1.000000	5.338430	0	0	0.000000	0	19	32	0	0.0	0.0		535082.312500	305039.781250	NA	605859.312500	639225.687500	NA	662091.000000	NA	NA	NA
71	P12754	QEISLIDPSTPDK	TMT10plex N-term; TMT10plex K13;	1900.055908	951.035278	2	0.058419	33	0.001	NA	1	20145	Lara_210824_P1787_JS_VA_IP_TMT9_fr5.raw	48.477688	257602.015625	1.000000	4.065675	1	1	1.000000	1	349	361	0	0.0	0.0		630762.750000	1152785.875000	343659.312500	1046456.187500	898062.375000	124334.039062	861361.562500	375576.218750	105779.375000	106858.343750
71	P12754	GNKIGGK	TMT10plex K3; TMT10plex K7;	1130.717773	566.365479	2	-1.169169	11	0.070	NA	2	11045	Lara_210824_P1787_JS_VA_IP_TMT9_fr4.raw	30.296040	3482177.250000	0.982804	4.815706	0	0	0.000000	0	573	579	0	0.0	0.0		2418322.750000	1641656.250000	1018348.687500	2596721.500000	2072263.500000	1439349.750000	3497563.000000	823497.625000	586663.625000	NA
72	Q03430	ARFQK	TMT10plex K5;	877.533691	439.777832	2	8.490843	2	0.233	NA	1	10807	Lara_210824_P1787_JS_VA_IP_TMT9_fr1.raw	29.562868	3744930.250000	0.838230	42.119507	0	0	0.000000	0	166	170	0	0.0	0.0		4817412.500000	1842321.250000	0.000000	6859309.000000	2086257.250000	241977.078125	6532737.500000	320462.218750	135010.750000	NA
72	Q03430	SPNLGILK	TMT10plex N-term; TMT10plex K8;	1298.832764	650.424805	2	1.778520	19	0.019	NA	1	20307	Lara_210824_P1787_JS_VA_IP_TMT9_fr6.raw	49.442173	731352.437500	0.847832	9.617917	0	0	0.000000	0	243	250	0	0.0	0.0		625428.937500	2421736.000000	391037.406250	783451.187500	4394356.500000	445394.625000	1019881.187500	595942.937500	236394.562500	109894.382812
72	Q03430	SKDTVSK	TMT10plex N-term; TMT10plex K2; TMT10plex K7;	1450.896362	484.638306	3	-2.266185	7	0.132	NA	1	7754	Lara_210824_P1787_JS_VA_IP_TMT9_fr3.raw	23.430037	1111104.250000	0.841443	4.827594	0	0	0.000000	0	315	321	0	0.0	0.0		1930963.000000	7189653.000000	310424.656250	2499549.500000	6236961.500000	486544.000000	2810922.000000	1619547.500000	178740.578125	NA
72	Q03430	LVQNSQVVR	TMT10plex N-term;	1270.755981	636.385803	2	0.808180	63	0.000	NA	1	11791	Lara_210824_P1787_JS_VA_IP_TMT9_fr6.raw	31.688948	2426785.250000	0.675577	44.173199	1	1	1.000000	1	322	330	0	0.0	0.0		2722531.750000	9707000.000000	1126345.000000	3189267.000000	7747702.500000	1537093.000000	3896206.000000	3535024.250000	858748.437500	139493.609375
73	Q03433	SEGDGNSISR	TMT10plex N-term;	1249.610107	417.547729	3	8.979601	8	0.113	NA	3	6698	Lara_210824_P1787_JS_VA_IP_TMT9_fr2.raw	21.672691	2223100.750000	0.745098	5.156895	0	0	0.000000	0	65	74	0	0.0	0.0		721587.187500	965396.000000	406576.000000	917117.750000	1797313.000000	1823203.000000	1437123.625000	1086179.000000	600506.187500	NA
73	Q03433	YTQQEILQSDR	TMT10plex N-term;	1608.831055	805.422913	2	0.155392	42	0.000	NA	1	13126	Lara_210824_P1787_JS_VA_IP_TMT9_fr2.raw	34.742023	463064.531250	1.000000	11.561606	1	1	1.000000	1	90	100	0	0.0	0.0		532164.500000	563183.312500	207038.437500	821661.125000	646065.937500	114635.851562	1044940.937500	142699.953125	NA	NA
73	Q03433	YTQQEILQSDRR		1535.769165	768.898560	2	8.707038	3	0.211	NA	1	15455	Lara_210824_P1787_JS_VA_IP_TMT9_fr3.raw	39.329830	7199928.000000	1.000000	3.886503	0	0	0.000000	0	90	101	0	NA	NA	NA	NA	NA	NA	NA	NA	NA	NA	NA	NA	NA
74	P10664	RQAYAVSEK	TMT10plex N-term; TMT10plex K9;	1508.871582	503.965057	3	1.126670	8	0.113	NA	1	8536	Lara_210824_P1787_JS_VA_IP_TMT9_fr6.raw	24.797745	400062.375000	0.318259	1.139490	0	0	0.000000	0	47	55	0	0.0	0.0		1122225.375000	2239212.250000	875126.750000	1589750.000000	2952587.000000	831140.625000	1612411.875000	880817.187500	732015.187500	NA
74	P10664	RQAYAVSEK	TMT10plex N-term; TMT10plex K9;	1508.871582	503.964508	3	0.035126	13	0.049	NA	1	8516	Lara_210824_P1787_JS_VA_IP_TMT9_fr5.raw	24.782177	2958334.750000	0.653257	6.352498	0	0	0.000000	0	47	55	0	0.0	0.0		2865484.500000	4791406.000000	1827877.750000	4747200.500000	6902492.000000	1809475.875000	4113613.250000	1769470.000000	1900818.250000	NA
74	P10664	QAYAVSEK	TMT10plex N-term; TMT10plex K8;	1352.770508	677.389526	2	-4.463433	35	0.001	NA	1	10639	Lara_210824_P1787_JS_VA_IP_TMT9_fr3.raw	29.622492	1039307.812500	0.962508	9.546034	1	1	1.000000	1	48	55	0	0.0	0.0		2547134.250000	4495726.500000	1423223.875000	2258844.250000	4747505.500000	797226.687500	2731814.500000	1274080.000000	576055.312500	NA
74	P10664	QAYAVSEK	TMT10plex N-term; TMT10plex K8;	1352.770508	677.392639	2	0.138974	50	0.000	NA	1	10665	Lara_210824_P1787_JS_VA_IP_TMT9_fr2.raw	29.800295	1059084.125000	1.000000	5.634168	1	1	1.000000	1	48	55	0	0.0	0.0		2197161.250000	3685950.000000	567998.937500	2454148.000000	4032606.750000	750236.312500	2793913.500000	941913.187500	429283.437500	NA
74	P10664	QAYAVSEK	TMT10plex N-term; TMT10plex K8;	1352.770508	677.392456	2	-0.131582	46	0.000	NA	1	10669	Lara_210824_P1787_JS_VA_IP_TMT9_fr6.raw	29.275991	19997894.000000	0.000000	0.000000	1	0	1.000000	1	48	55	0	0.0	0.0		12564576.000000	22121868.000000	261787.156250	12920660.000000	25633998.000000	309941.781250	14845139.000000	3281200.500000	125206.234375	NA
74	P10664	QAYAVSEK	TMT10plex K8;	1123.607666	562.811157	2	0.139728	36	0.001	NA	1	8113	Lara_210824_P1787_JS_VA_IP_TMT9_fr5.raw	23.989346	1124246.875000	0.807563	30.744007	1	1	1.000000	1	48	55	0	0.0	0.0		681180.500000	863506.687500	155940.765625	790118.750000	1162550.750000	101267.187500	1004593.750000	208034.312500	NA	NA
74	P10664	QAYAVSEK	TMT10plex N-term; TMT10plex K8;	1352.770508	677.391663	2	-1.303991	47	0.000	NA	1	10656	Lara_210824_P1787_JS_VA_IP_TMT9_fr5.raw	28.975046	239513600.000000	0.946020	12.402451	1	1	1.000000	1	48	55	0	0.0	0.0		19456900.000000	38633812.000000	780658.187500	21260320.000000	40980376.000000	NA	22578178.000000	5451964.500000	498040.875000	NA
74	P10664	QAYAVSEK	TMT10plex N-term; TMT10plex K8;	1352.770508	677.391846	2	-1.033435	43	0.000	NA	1	10769	Lara_210824_P1787_JS_VA_IP_TMT9_fr1.raw	29.488234	2172696.250000	0.620895	35.155800	1	1	1.000000	1	48	55	0	0.0	0.0		3468424.500000	6547711.000000	1072257.875000	3806796.000000	6817115.000000	772227.500000	4585679.500000	1457285.000000	750921.000000	NA
74	P10664	AGHQTSAESWGTGR	TMT10plex N-term;	1672.812012	558.611938	3	1.162115	22	0.009	NA	1	7046	Lara_210824_P1787_JS_VA_IP_TMT9_fr2.raw	22.364767	271878.281250	1.000000	1.408545	1	0	1.000000	0	56	69	0	0.0	0.0		137872.187500	352745.843750	464632.125000	392294.312500	279981.312500	173167.203125	312506.250000	295947.250000	NA	NA
74	P10664	AGHQTSAESWGTGR	TMT10plex N-term;	1672.812012	558.611267	3	-0.041248	53	0.000	NA	1	7314	Lara_210824_P1787_JS_VA_IP_TMT9_fr1.raw	22.177380	2447477.250000	1.000000	11.776592	1	1	1.000000	0	56	69	0	0.0	0.0		351350.281250	625770.250000	131352.625000	714663.250000	544056.375000	231371.968750	798725.312500	130999.000000	NA	NA
74	P10664	VGGGGTGR	TMT10plex N-term;	888.498047	445.255127	2	-2.639285	26	0.005	NA	1	4212	Lara_210824_P1787_JS_VA_IP_TMT9_fr6.raw	15.681588	631239.500000	0.618365	34.338978	1	1	1.000000	1	77	84	0	0.0	0.0		2626355.000000	3533229.500000	617923.750000	3676829.750000	3682283.250000	581569.000000	3214399.000000	746530.062500	423768.093750	161023.843750
74	P10664	VGGGGTGR	TMT10plex N-term;	888.498047	445.256165	2	-0.302758	23	0.008	NA	1	4177	Lara_210824_P1787_JS_VA_IP_TMT9_fr1.raw	15.495260	38417944.000000	0.604536	464.519928	1	1	1.000000	1	77	84	0	0.0	0.0		13898157.000000	26827142.000000	0.000000	15912478.000000	28322296.000000	111363.531250	17966220.000000	3235566.250000	0.000000	NA
74	P10664	MFAPTK	TMT10plex N-term; Oxidation M1; TMT10plex K6;	1167.672729	584.843689	2	0.056523	5	0.171	NA	1	12768	Lara_210824_P1787_JS_VA_IP_TMT9_fr4.raw	33.990570	13977545.000000	0.681156	17.671585	0	0	0.000000	0	99	104	0	0.0	0.0		1596448.250000	2370606.500000	3057920.750000	2437790.500000	2745300.000000	2126761.500000	2230141.500000	2453615.000000	2012493.000000	NA
74	P10664	VNHNEK	TMT10plex N-term; TMT10plex K6;	1197.687134	599.850342	2	-0.849137	21	0.011	NA	1	4394	Lara_210824_P1787_JS_VA_IP_TMT9_fr4.raw	16.264854	26597872.000000	0.907909	36.039856	0	0	0.000000	0	113	118	0	0.0	0.0		719363.375000	1464171.250000	133828.062500	793682.687500	1118102.625000	NA	1034311.062500	350116.875000	NA	NA
74	P10664	VNHNEK	TMT10plex N-term; TMT10plex K6;	1197.687134	400.235809	3	-1.294161	18	0.023	NA	1	4446	Lara_210824_P1787_JS_VA_IP_TMT9_fr5.raw	16.270103	10193170.000000	0.951615	23.595642	0	0	0.000000	0	113	118	0	0.0	0.0		4411252.000000	7062338.000000	360912.437500	3816598.250000	7948111.500000	337327.937500	5685859.000000	1113189.125000	274949.062500	NA
74	P10664	VNHNEK	TMT10plex N-term; TMT10plex K6;	1197.687134	400.236359	3	0.083494	10	0.082	NA	1	4503	Lara_210824_P1787_JS_VA_IP_TMT9_fr6.raw	16.287766	2289683.250000	0.528725	1.937070	0	0	0.000000	0	113	118	0	0.0	0.0		3651137.750000	5944403.500000	963511.750000	4079450.250000	6688127.000000	1015705.375000	4826682.000000	1311626.250000	1088115.500000	NA
74	P10664	TKEAVAALK	TMT10plex N-term; TMT10plex K2; TMT10plex K9;	1617.043335	540.021606	3	-0.222629	15	0.037	NA	1	14512	Lara_210824_P1787_JS_VA_IP_TMT9_fr6.raw	37.830589	491183.343750	0.000000	0.000000	0	0	0.000000	0	162	170	0	0.0	0.0		1876283.125000	2349247.750000	402582.375000	2062583.875000	3765108.750000	421146.218750	2309443.000000	679114.562500	317375.625000	NA
74	P10664	EAVAALK	TMT10plex N-term; TMT10plex K7;	1158.737793	580.376038	2	-0.219204	28	0.004	NA	1	14942	Lara_210824_P1787_JS_VA_IP_TMT9_fr4.raw	38.279819	2669332.250000	0.742568	23.240961	1	1	1.000000	0	164	170	0	0.0	0.0		2245600.250000	3547309.500000	660327.937500	2754854.250000	3949732.250000	794873.312500	2743842.750000	1087363.125000	553412.562500	121903.539062
74	P10664	EAVAALK	TMT10plex N-term; TMT10plex K7;	1158.737793	580.375183	2	-1.694948	35	0.001	NA	1	14857	Lara_210824_P1787_JS_VA_IP_TMT9_fr3.raw	38.154911	5593512.000000	0.987766	21.039965	1	1	1.000000	0	164	170	0	0.0	0.0		2154103.250000	2906030.500000	272253.406250	1997472.500000	3225423.250000	471581.125000	2378080.500000	885551.250000	486876.187500	NA
74	P10664	EAVAALK	TMT10plex N-term; TMT10plex K7;	1158.737793	580.376160	2	-0.008630	31	0.002	NA	1	14845	Lara_210824_P1787_JS_VA_IP_TMT9_fr1.raw	37.907761	3686283.500000	0.990710	23.544054	1	1	1.000000	0	164	170	0	0.0	0.0		1819181.500000	3576716.500000	294035.937500	2443437.000000	3549064.250000	244813.312500	2446244.250000	928652.687500	310221.531250	NA
74	P10664	EAVAALK	TMT10plex N-term; TMT10plex K7;	1158.737793	580.376770	2	1.044240	35	0.001	NA	1	14747	Lara_210824_P1787_JS_VA_IP_TMT9_fr2.raw	38.058365	313840608.000000	0.978715	19.192938	1	1	1.000000	0	164	170	0	0.0	0.0		2716963.250000	4378092.000000	282687.437500	3071555.750000	4341658.000000	219261.484375	3504082.500000	715365.875000	182852.421875	NA
74	P10664	AVGAHSDLLK	TMT10plex N-term; TMT10plex K10;	1467.881470	734.947815	2	-0.287489	37	0.001	NA	1	13867	Lara_210824_P1787_JS_VA_IP_TMT9_fr2.raw	36.203457	12216237.000000	0.382534	3.063224	1	0	1.000000	0	171	180	0	0.0	0.0		8485942.000000	16256342.000000	1235493.125000	11948837.000000	18168646.000000	1295476.750000	13399391.000000	2271168.750000	1254373.875000	212192.234375
74	P10664	AVGAHSDLLK	TMT10plex K10;	1238.718628	413.914032	3	1.373193	19	0.019	NA	1	10721	Lara_210824_P1787_JS_VA_IP_TMT9_fr2.raw	29.909685	379841.468750	0.363866	9.499565	1	0	1.000000	0	171	180	0	0.0	0.0		708303.937500	1105629.000000	578076.312500	1498852.625000	1817296.625000	951508.625000	1779015.250000	602846.250000	407510.437500	NA
74	P10664	AVGAHSDLLK	TMT10plex N-term; TMT10plex K10;	1467.881470	490.298828	3	-4.662502	31	0.002	NA	1	13815	Lara_210824_P1787_JS_VA_IP_TMT9_fr3.raw	36.048782	2680021.500000	0.680040	22.755589	1	1	1.000000	0	171	180	0	0.0	0.0		1814168.625000	3342655.500000	611111.500000	2502392.000000	4142651.000000	614551.437500	2399057.250000	856265.187500	634733.000000	NA
74	P10664	AVGAHSDLLK	TMT10plex N-term; TMT10plex K10;	1467.881470	490.300720	3	-0.795705	40	0.000	NA	1	13924	Lara_210824_P1787_JS_VA_IP_TMT9_fr4.raw	36.254341	867226.250000	0.792987	11.682485	1	1	1.000000	0	171	180	0	0.0	0.0		1570957.750000	2972815.250000	463716.968750	1991574.500000	3290833.250000	588905.125000	2154762.250000	874025.625000	329793.781250	NA
74	P10664	AVGAHSDLLK	TMT10plex N-term; TMT10plex K10;	1467.881470	490.300171	3	-1.917730	45	0.000	NA	1	13831	Lara_210824_P1787_JS_VA_IP_TMT9_fr1.raw	35.906250	6130633.000000	0.715230	10.611472	1	1	1.000000	0	171	180	0	0.0	0.0		6898908.000000	11602200.000000	1830431.875000	9324836.000000	9334839.000000	1689020.125000	8812339.000000	4984984.000000	1754751.500000	NA
74	P10664	AVGAHSDLLK	TMT10plex N-term; TMT10plex K10;	1467.881470	490.300842	3	-0.546366	55	0.000	NA	1	13802	Lara_210824_P1787_JS_VA_IP_TMT9_fr2.raw	36.071079	93320528.000000	0.740430	35.114426	1	1	1.000000	0	171	180	0	0.0	0.0		5351886.500000	9579318.000000	1415395.000000	6056816.500000	9624981.000000	779011.937500	7024150.500000	2107543.750000	1068137.000000	NA
74	P10664	RGPLVVYAEDNGIVK	TMT10plex N-term; TMT10plex K15;	2087.214355	696.744812	3	-0.888265	73	0.000	NA	1	20021	Lara_210824_P1787_JS_VA_IP_TMT9_fr3.raw	49.107098	793431.812500	0.987840	23.673481	1	1	1.000000	0	203	217	0	0.0	0.0		1028896.000000	1990313.375000	127921.726562	1353734.500000	2493342.000000	205788.015625	1426775.000000	348331.937500	312823.718750	NA
74	P10664	GPLVVYAEDNGIVK	TMT10plex N-term; TMT10plex K14;	1931.113403	966.563232	2	-0.748791	37	0.001	NA	1	22186	Lara_210824_P1787_JS_VA_IP_TMT9_fr3.raw	53.887775	231861.390625	0.110767	0.358838	1	0	1.000000	0	204	217	0	0.0	0.0		354791.218750	615455.125000	198211.468750	449649.343750	634776.750000	NA	499886.218750	130774.148438	116548.765625	NA
74	P10664	GPLVVYAEDNGIVK	TMT10plex N-term; TMT10plex K14;	1931.113403	966.563049	2	-0.938319	57	0.000	NA	1	23285	Lara_210824_P1787_JS_VA_IP_TMT9_fr3.raw	56.268955	5120384.000000	1.000000	37.687653	1	1	1.000000	0	204	217	0	0.0	0.0		4201063.500000	7992723.000000	253573.078125	6279689.500000	7135153.500000	224879.546875	5247804.000000	1101704.250000	398417.312500	NA
74	P10664	GPLVVYAEDNGIVK	TMT10plex N-term; TMT10plex K14;	1931.113403	966.563171	2	-0.811967	64	0.000	NA	1	23271	Lara_210824_P1787_JS_VA_IP_TMT9_fr4.raw	56.356636	279760.968750	0.935541	4.576497	1	1	1.000000	0	204	217	0	0.0	0.0		610121.375000	1046003.437500	117746.523438	750616.500000	1063482.625000	252592.796875	670073.937500	229889.828125	NA	NA
74	P10664	GPLVVYAEDNGIVK	TMT10plex K14;	1701.950439	851.980591	2	-2.229207	67	0.000	NA	1	20108	Lara_210824_P1787_JS_VA_IP_TMT9_fr3.raw	49.318439	298931.125000	1.000000	8.847550	1	1	1.000000	0	204	217	0	0.0	0.0		587233.812500	315050.906250	NA	255788.109375	356467.531250	NA	294353.062500	124667.914062	NA	NA
74	P10664	LDQVWGSETVASSK	TMT10plex N-term; TMT10plex K14;	1964.062012	983.037415	2	-0.905776	71	0.000	NA	1	20901	Lara_210824_P1787_JS_VA_IP_TMT9_fr3.raw	50.957695	741304.750000	1.000000	3.550939	1	0	1.000000	0	258	271	0	0.0	0.0		657597.562500	1334077.500000	152193.937500	678757.875000	1306761.875000	82144.523438	762365.187500	126074.789062	NA	NA
74	P10664	IINSSEIQSAIR	TMT10plex N-term;	1558.888184	780.452271	2	1.197648	23	0.008	NA	1	20551	Lara_210824_P1787_JS_VA_IP_TMT9_fr2.raw	50.571579	207863.328125	0.886787	5.728687	1	0	1.000000	0	289	300	0	0.0	0.0		235547.890625	533177.687500	68836.375000	778618.625000	754975.187500	195226.406250	641395.312500	191153.281250	131417.796875	102386.976562
74	P10664	IINSSEIQSAIR	TMT10plex N-term;	1558.888184	780.449890	2	-1.857093	29	0.004	NA	1	20780	Lara_210824_P1787_JS_VA_IP_TMT9_fr1.raw	50.325691	7948213.000000	1.000000	17.577259	1	1	1.000000	0	289	300	0	0.0	0.0		770842.687500	1439959.250000	155804.093750	1028614.125000	1267301.125000	178068.515625	1074251.500000	443776.062500	180947.140625	NA
74	P10664	PAGQATQK	TMT10plex N-term; TMT10plex K8;	1257.744629	629.879578	2	-0.056450	48	0.000	NA	1	6584	Lara_210824_P1787_JS_VA_IP_TMT9_fr6.raw	20.705082	8106819.000000	1.000000	3.903787	1	0	1.000000	0	301	308	0	0.0	0.0		4325672.500000	14241140.000000	235131.640625	2373334.000000	7489638.500000	158802.031250	5439043.500000	1626419.000000	214055.781250	NA
74	P10664	RTHVLK	TMT10plex N-term; TMT10plex K6;	1210.791626	404.603882	3	-1.442858	4	0.188	NA	1	6207	Lara_210824_P1787_JS_VA_IP_TMT9_fr3.raw	20.229273	573186.187500	0.451754	60.237785	0	0	0.000000	0	309	314	0	0.0	0.0		2988530.750000	5138482.500000	1709083.875000	4133986.750000	7068529.500000	927919.187500	4576818.500000	1347356.375000	911708.187500	113234.968750
74	P10664	THVLK	TMT10plex N-term; TMT10plex K5;	1054.690430	528.352295	2	-0.400117	10	0.082	NA	1	8655	Lara_210824_P1787_JS_VA_IP_TMT9_fr4.raw	25.436745	14500403.000000	0.685990	125.028740	0	0	0.000000	0	310	314	0	0.0	0.0		12440654.000000	27806592.000000	989416.500000	13538098.000000	26727760.000000	1049627.250000	15443000.000000	3992763.750000	901029.437500	NA
74	P10664	THVLK	TMT10plex K5;	825.527527	413.771118	2	0.190181	20	0.015	NA	2	5202	Lara_210824_P1787_JS_VA_IP_TMT9_fr2.raw	18.401321	5941711.000000	0.602291	41.640331	0	0	0.000000	0	310	314	0	0.0	0.0		1637261.500000	2547627.000000	523615.031250	1860721.125000	2872609.000000	421802.281250	1751085.000000	671035.250000	306090.437500	NA
74	P10664	QVLLR	TMT10plex N-term;	856.569702	429.291046	2	-2.541533	24	0.007	NA	2	12891	Lara_210824_P1787_JS_VA_IP_TMT9_fr3.raw	34.119343	2408190.500000	1.000000	30.569929	0	0	1.000000	0	322	326	0	0.0	0.0		4730361.500000	9507719.000000	804841.562500	5292370.000000	10700427.000000	929039.500000	7088561.000000	1542072.375000	1118359.125000	127808.085938
74	P10664	QVLLR	TMT10plex N-term;	856.569702	429.291504	2	-1.472151	18	0.023	NA	2	12211	Lara_210824_P1787_JS_VA_IP_TMT9_fr1.raw	32.472679	10477684.000000	0.940774	111.548103	0	0	1.000000	0	322	326	0	0.0	0.0		13106999.000000	19557252.000000	1236408.625000	28275832.000000	19919144.000000	786464.125000	22950746.000000	6924083.500000	958316.125000	NA
74	P10664	QVLLR	TMT10plex N-term;	856.569702	429.291199	2	-2.184294	18	0.023	NA	2	12863	Lara_210824_P1787_JS_VA_IP_TMT9_fr1.raw	33.754364	433119328.000000	0.975367	19.271013	0	0	1.000000	0	322	326	0	0.0	0.0		2114395.000000	4509687.500000	237634.734375	2712262.500000	4626466.500000	536431.500000	3015069.750000	558761.625000	297094.125000	NA
74	P10664	QVLLR	TMT10plex N-term;	856.569702	429.291992	2	-0.332722	18	0.023	NA	2	12149	Lara_210824_P1787_JS_VA_IP_TMT9_fr6.raw	32.387375	39007948.000000	0.993197	86.304771	0	0	1.000000	0	322	326	0	0.0	0.0		24632352.000000	46108044.000000	1865022.500000	53650132.000000	35319396.000000	796000.437500	45651368.000000	15340873.000000	473530.375000	0.000000
74	P10664	QVLLR	TMT10plex N-term;	856.569702	429.292175	2	0.094563	18	0.023	NA	2	12840	Lara_210824_P1787_JS_VA_IP_TMT9_fr2.raw	34.179607	7843310.000000	0.900666	42.724224	0	0	1.000000	0	322	326	0	0.0	0.0		4260397.500000	7608079.500000	327466.125000	4540243.000000	8313999.000000	679198.187500	5251614.000000	1639183.375000	547304.250000	NA
74	P10664	LNPYAK	TMT10plex N-term; TMT10plex K6;	1162.711548	582.363220	2	0.279519	20	0.015	NA	1	14196	Lara_210824_P1787_JS_VA_IP_TMT9_fr6.raw	37.200462	31602766.000000	0.806815	24.404667	0	0	0.000000	0	327	332	0	0.0	0.0		3202876.750000	5888860.000000	611326.437500	3776736.250000	6282689.000000	478639.937500	3589734.250000	1204915.625000	496019.937500	95020.429688
74	P10664	VFAAEK	TMT10plex N-term; TMT10plex K6;	1121.685059	561.849243	2	-0.975318	33	0.001	NA	1	15316	Lara_210824_P1787_JS_VA_IP_TMT9_fr6.raw	39.512890	811627.437500	0.044390	0.271979	1	0	1.000000	1	333	338	0	0.0	0.0		1114731.000000	2226471.000000	527268.250000	1396112.000000	1927826.625000	440459.718750	1419018.250000	779288.625000	429330.531250	NA
74	P10664	VFAAEK	TMT10plex N-term; TMT10plex K6;	1121.685059	561.850281	2	0.875469	31	0.002	NA	1	15633	Lara_210824_P1787_JS_VA_IP_TMT9_fr4.raw	39.657784	285319520.000000	0.917902	77.870865	1	1	1.000000	1	333	338	0	0.0	0.0		6631165.500000	10126092.000000	13649.075195	8241055.000000	9840520.000000	173124.625000	7048389.000000	1923376.125000	436105.875000	NA
74	P10664	VFAAEK	TMT10plex N-term; TMT10plex K6;	1121.685059	561.849854	2	0.114114	17	0.026	NA	1	15808	Lara_210824_P1787_JS_VA_IP_TMT9_fr5.raw	39.722084	4728109.500000	0.796164	12.741506	1	0	1.000000	1	333	338	0	0.0	0.0		1293183.000000	2076530.375000	556040.062500	1845919.625000	2248805.500000	956345.562500	1870095.375000	2059616.375000	487403.000000	NA
74	P10664	TGTKPAAVFTETLK	TMT10plex N-term; TMT10plex K4; TMT10plex K14;	2150.291992	717.771423	3	0.230201	35	0.001	NA	1	20248	Lara_210824_P1787_JS_VA_IP_TMT9_fr6.raw	49.326397	956890.500000	0.942889	10.326162	1	1	1.000000	0	347	360	0	0.0	0.0		1383757.125000	3105390.500000	391098.031250	2054301.375000	2864600.750000	150168.062500	1796074.625000	657446.812500	291700.281250	NA
74	P10664	TGTKPAAVFTETLK	TMT10plex K4; TMT10plex K14;	1921.129028	641.383667	3	0.083284	29	0.004	NA	1	18641	Lara_210824_P1787_JS_VA_IP_TMT9_fr3.raw	46.139988	890695.687500	0.970875	8.722444	1	1	1.000000	0	347	360	0	0.0	0.0		650153.437500	1160207.625000	249563.218750	911416.562500	1543591.500000	331048.218750	756451.312500	430006.343750	279402.843750	NA
75	Q03435	LEELK	TMT10plex N-term; TMT10plex K5;	1088.684692	545.348206	2	-2.587526	21	0.011	NA	4	17091	Lara_210824_P1787_JS_VA_IP_TMT9_fr1.raw	42.492725	7179481.500000	1.000000	6.168851	0	0	0.000000	0	10	14	0	0.0	0.0		3354964.250000	8151752.500000	669267.437500	6823758.000000	7388130.000000	2297407.750000	6002429.000000	4210622.500000	748463.500000	91617.234375
75	Q03435	QNGSLDVTR	TMT10plex N-term;	1217.656738	609.836060	2	0.706275	33	0.001	NA	1	8514	Lara_210824_P1787_JS_VA_IP_TMT9_fr6.raw	24.754694	1273046.875000	0.900962	8.459345	1	1	1.000000	1	114	122	0	0.0	0.0		1048366.000000	986208.187500	269816.875000	2012220.875000	1534813.000000	262890.125000	1442044.625000	357762.312500	185190.187500	NA
76	Q07532	YFTGDSAK	TMT10plex N-term; TMT10plex K8;	1345.728394	673.872192	2	1.091602	25	0.005	NA	1	14235	Lara_210824_P1787_JS_VA_IP_TMT9_fr2.raw	37.021999	249859.593750	1.000000	6.902766	1	1	1.000000	1	137	144	0	0.0	0.0		1012875.437500	1129770.625000	293367.281250	1556577.375000	1272137.250000	363110.187500	1393606.875000	503968.687500	214547.515625	NA
77	P10591	VDIIANDQGNR	TMT10plex N-term;	1442.768066	722.391052	2	-0.335466	87	0.000	NA	1	14600	Lara_210824_P1787_JS_VA_IP_TMT9_fr4.raw	37.611359	19572312.000000	1.000000	7.193349	0	0	1.000000	0	24	34	0	0.0	0.0		2998775.250000	4575597.500000	1331569.750000	5771961.000000	3868226.500000	1149198.250000	4849734.000000	2943033.750000	291172.593750	NA
77	P10591	TTPSFVAFTDTER	TMT10plex N-term;	1699.862061	850.938721	2	0.505923	31	0.002	NA	1	20805	Lara_210824_P1787_JS_VA_IP_TMT9_fr6.raw	50.441799	9057238.000000	0.807196	21.101959	1	1	1.000000	1	35	47	0	0.0	0.0		466257.718750	721556.750000	162381.437500	510439.062500	730419.375000	406365.156250	740450.437500	201120.468750	91400.078125	NA
77	P10591	TTPSFVAFTDTER		1470.699097	736.356934	2	0.148909	77	0.000	NA	1	18725	Lara_210824_P1787_JS_VA_IP_TMT9_fr6.raw	46.212936	618952.875000	0.935764	8.904953	1	0	1.000000	1	35	47	0	NA	NA	NA	NA	NA	NA	NA	NA	NA	NA	NA	NA	NA
77	P10591	LIGDAAK	TMT10plex N-term; TMT10plex K7;	1144.722168	573.367676	2	-1.167969	22	0.009	NA	1	15798	Lara_210824_P1787_JS_VA_IP_TMT9_fr3.raw	40.028542	87310152.000000	0.885376	22.940918	0	0	1.000000	0	48	54	0	0.0	0.0		1814833.625000	2271904.250000	342466.562500	3052834.500000	2069647.125000	677254.062500	2528504.500000	1126928.625000	336721.750000	NA
77	P10591	LIGDAAK	TMT10plex N-term; TMT10plex K7;	1144.722168	573.370789	2	4.270905	33	0.001	NA	1	15879	Lara_210824_P1787_JS_VA_IP_TMT9_fr5.raw	39.862911	629077.375000	0.916809	22.024265	0	0	1.000000	0	48	54	0	0.0	0.0		2645016.000000	5508841.000000	864322.437500	3026379.250000	3516051.000000	1799534.875000	4095915.750000	1774729.875000	1434878.750000	540906.687500
77	P10591	LIGDAAK	TMT10plex N-term; TMT10plex K7;	1144.722168	573.367371	2	-1.700849	5	0.171	NA	1	15639	Lara_210824_P1787_JS_VA_IP_TMT9_fr1.raw	39.459553	912364.187500	0.580753	4.535934	0	0	1.000000	0	48	54	0	0.0	0.0		1139437.750000	1215704.500000	337642.906250	1113248.500000	1818819.750000	1188422.375000	1420313.500000	777071.750000	1299632.500000	511283.750000
77	P10591	NQAAMNPSNTVFDAK	TMT10plex N-term; Oxidation M5; TMT10plex K15;	2081.061768	1041.537354	2	-0.752501	41	0.000	NA	1	15189	Lara_210824_P1787_JS_VA_IP_TMT9_fr5.raw	38.504303	628289.437500	1.000000	6.600457	1	1	1.000000	1	55	69	0	0.0	0.0		841134.375000	805582.000000	1005146.375000	1417007.625000	980536.625000	601768.000000	970915.812500	918261.250000	422239.687500	NA
77	P10591	NQAAMNPSNTVFDAK	TMT10plex N-term; Oxidation M5; TMT10plex K15;	2081.061768	1041.538452	2	0.302730	38	0.001	NA	1	14806	Lara_210824_P1787_JS_VA_IP_TMT9_fr6.raw	38.402214	533089.437500	1.000000	5.200340	1	1	1.000000	1	55	69	0	0.0	0.0		484025.375000	527766.812500	405354.000000	792835.937500	698601.562500	380005.250000	580197.000000	394310.500000	142396.218750	102442.562500
77	P10591	NQAAMNPSNTVFDAK	TMT10plex N-term; Oxidation M5; TMT10plex K15;	2081.061768	1041.536011	2	-2.043188	39	0.000	NA	1	15040	Lara_210824_P1787_JS_VA_IP_TMT9_fr1.raw	38.288471	1805367.375000	1.000000	3.126016	1	0	1.000000	1	55	69	0	0.0	0.0		1053668.000000	1708480.125000	427895.687500	2107245.500000	1746510.750000	523595.625000	1929379.375000	1026800.937500	269040.468750	NA
77	P10591	NFNDPEVQADMK	TMT10plex N-term; TMT10plex K12;	1864.939453	622.651855	3	-3.081602	0	0.286	NA	1	10924	Lara_210824_P1787_JS_VA_IP_TMT9_fr3.raw	30.177818	1891292.000000	0.933571	11.552520	0	0	0.000000	0	75	86	0	0.0	0.0		1156858.875000	1383002.500000	586452.500000	1727745.875000	1829236.375000	740357.687500	1529558.375000	925467.250000	502617.968750	NA
77	P10591	PQIQVEFK	TMT10plex N-term; TMT10plex K8;	1445.864746	723.941833	2	2.989214	18	0.023	NA	1	20444	Lara_210824_P1787_JS_VA_IP_TMT9_fr5.raw	49.110241	154798.015625	0.000000	0.000000	0	0	0.000000	0	99	106	0	0.0	0.0		735599.937500	1101327.875000	517919.625000	846823.062500	1057789.125000	496399.906250	809614.250000	616159.750000	580016.250000	295050.093750
77	P10591	ETAESYLGAK	TMT10plex N-term; TMT10plex K10;	1525.839355	763.927002	2	0.073402	69	0.000	NA	1	15690	Lara_210824_P1787_JS_VA_IP_TMT9_fr4.raw	39.772270	12340800.000000	0.788431	10.114159	0	0	1.000000	0	127	136	0	0.0	0.0		2659713.000000	3639372.250000	1079432.625000	3925197.250000	2951155.250000	1006210.250000	4134435.500000	2077049.750000	87771.843750	NA
77	P10591	ETAESYLGAK	TMT10plex N-term; TMT10plex K10;	1525.839355	763.927063	2	0.153358	65	0.000	NA	1	15842	Lara_210824_P1787_JS_VA_IP_TMT9_fr5.raw	39.788635	2087528.000000	0.907820	24.703238	0	0	1.000000	0	127	136	0	0.0	0.0		4490040.000000	7106476.500000	1883108.500000	7245913.500000	6475176.000000	1291341.500000	6952195.000000	3536593.750000	679227.125000	148822.921875
77	P10591	VNDAVVTVPAYFNDSQR	TMT10plex N-term;	2123.084961	1062.549683	2	-0.105036	49	0.000	NA	1	21931	Lara_210824_P1787_JS_VA_IP_TMT9_fr6.raw	52.856228	1144332.000000	1.000000	17.056887	0	0	1.000000	0	137	153	0	0.0	0.0		526107.062500	593375.562500	338654.500000	993832.375000	732819.125000	288154.343750	624053.812500	437383.343750	123378.562500	NA
77	P10591	VNDAVVTVPAYFNDSQR	TMT10plex N-term;	2123.084961	1062.547852	2	-1.829884	39	0.000	NA	1	21815	Lara_210824_P1787_JS_VA_IP_TMT9_fr1.raw	52.838982	441056.656250	1.000000	12.278206	0	0	1.000000	0	137	153	0	0.0	0.0		362644.093750	628788.562500	162365.468750	655646.375000	311691.406250	229728.656250	574573.312500	265840.062500	NA	NA
77	P10591	DAGTIAGLNVLR	TMT10plex N-term;	1427.829956	714.921570	2	-0.925881	58	0.000	NA	1	21402	Lara_210824_P1787_JS_VA_IP_TMT9_fr3.raw	52.038818	282960.000000	1.000000	3.259477	0	0	1.000000	0	158	169	0	0.0	0.0		627765.937500	580422.562500	201421.781250	518390.312500	752919.375000	353805.593750	798844.937500	462360.500000	251979.062500	93691.718750
77	P10591	DAGTIAGLNVLR	TMT10plex N-term;	1427.829956	714.922180	2	-0.071437	18	0.023	NA	1	21663	Lara_210824_P1787_JS_VA_IP_TMT9_fr5.raw	51.825371	210231.156250	0.466433	7.298525	0	0	1.000000	0	158	169	0	0.0	0.0		444074.875000	462902.437500	336273.781250	863742.437500	580316.187500	283482.156250	1547728.250000	415891.750000	411240.437500	228198.296875
77	P10591	DAGTIAGLNVLR	TMT10plex N-term;	1427.829956	714.921814	2	-0.584103	75	0.000	NA	1	21483	Lara_210824_P1787_JS_VA_IP_TMT9_fr1.raw	52.018406	334446.375000	0.650833	14.821146	0	0	1.000000	0	158	169	0	0.0	0.0		811684.500000	878027.312500	393031.781250	1140322.625000	870373.187500	370457.531250	930323.250000	359246.500000	460660.093750	143491.578125
77	P10591	DAGTIAGLNVLR	TMT10plex N-term;	1427.829956	714.923096	2	1.211629	76	0.000	NA	1	21172	Lara_210824_P1787_JS_VA_IP_TMT9_fr2.raw	51.997444	4005539.250000	0.839516	7.454741	0	0	1.000000	0	158	169	0	0.0	0.0		529369.937500	748187.062500	567813.875000	1110426.625000	936231.937500	375110.250000	701240.687500	682025.625000	186419.312500	NA
77	P10591	ATAGDTHLGGEDFDNR	TMT10plex N-term;	1903.886353	952.949768	2	-0.710652	94	0.000	NA	1	10861	Lara_210824_P1787_JS_VA_IP_TMT9_fr4.raw	29.936934	3547597.750000	0.847252	13.052029	0	0	1.000000	0	218	233	0	0.0	0.0		1497506.375000	2723167.500000	420582.843750	2642185.000000	2556567.000000	451681.718750	2709025.500000	1318039.375000	200512.343750	NA
77	P10591	DLSTNQR	TMT10plex N-term;	1061.566772	531.789917	2	-1.446918	40	0.000	NA	1	5982	Lara_210824_P1787_JS_VA_IP_TMT9_fr6.raw	19.369986	7903350.000000	1.000000	2.948668	0	0	1.000000	0	249	255	0	0.0	0.0		4149650.500000	6077610.000000	1326842.000000	7553328.000000	4962053.500000	1140338.000000	6409674.000000	3215297.000000	259249.625000	NA
77	P10591	STLDPVEK	TMT10plex N-term; TMT10plex K8;	1345.785889	673.899475	2	-1.096014	35	0.001	NA	1	14550	Lara_210824_P1787_JS_VA_IP_TMT9_fr4.raw	37.501480	48691604.000000	1.000000	0.751562	0	0	1.000000	0	309	316	0	0.0	0.0		3107945.500000	3403034.000000	887731.625000	4490883.500000	3457229.000000	747139.437500	4304988.500000	2123170.250000	1081892.000000	NA
77	P10591	SQVDEIVLVGGSTR	TMT10plex N-term;	1687.930786	844.973511	2	1.006558	2	0.233	NA	1	19247	Lara_210824_P1787_JS_VA_IP_TMT9_fr2.raw	47.614929	236706.812500	1.000000	7.694684	0	0	0.000000	0	326	339	0	0.0	0.0		240710.171875	413215.000000	171604.515625	209949.781250	673189.250000	413430.781250	512761.937500	250491.890625	224843.593750	111990.320312
77	P10591	LVTDYFNGK	TMT10plex N-term; TMT10plex K9;	1513.854614	757.934631	2	0.052845	43	0.000	NA	1	22201	Lara_210824_P1787_JS_VA_IP_TMT9_fr6.raw	53.513485	1474897.250000	0.754239	9.682754	0	0	1.000000	0	346	354	0	0.0	0.0		1022089.812500	1395524.250000	346035.687500	2017195.625000	1317887.750000	459662.625000	1455980.000000	943052.812500	158460.296875	NA
77	P10591	LVTDYFNGKEPNR	TMT10plex N-term; TMT10plex K9;	2010.093994	671.039124	3	0.763646	22	0.009	NA	1	19383	Lara_210824_P1787_JS_VA_IP_TMT9_fr6.raw	47.522984	522690.125000	0.994644	7.347464	0	0	1.000000	0	346	358	0	0.0	0.0		799040.125000	1056346.625000	485226.312500	1655837.000000	1732313.500000	328874.093750	1284869.500000	963609.375000	338942.187500	119983.796875
77	P10591	NSTIPTK	TMT10plex N-term; TMT10plex K7;	1217.738525	609.875977	2	-0.922201	32	0.002	NA	1	10705	Lara_210824_P1787_JS_VA_IP_TMT9_fr1.raw	29.362473	14288921.000000	1.000000	9.718499	0	0	1.000000	0	414	420	0	0.0	0.0		1305304.250000	1801445.375000	687044.687500	2355125.500000	1302688.625000	630386.687500	1873582.375000	1324122.125000	208638.265625	NA
77	P10591	NSTIPTK	TMT10plex N-term; TMT10plex K7;	1217.738525	609.878479	2	3.187055	10	0.082	NA	1	10681	Lara_210824_P1787_JS_VA_IP_TMT9_fr4.raw	29.582731	329086.718750	0.939525	5.627879	0	0	1.000000	0	414	420	0	0.0	0.0		1019505.187500	1405430.000000	1313555.875000	2014795.875000	1484483.375000	654095.000000	1422315.000000	891533.375000	1042748.500000	299655.093750
77	P10591	TKDNNLLGK	TMT10plex N-term; TMT10plex K2; TMT10plex K9;	1689.039307	564.020081	3	-0.545872	14	0.042	NA	1	13889	Lara_210824_P1787_JS_VA_IP_TMT9_fr6.raw	36.589699	4999462.500000	0.474163	1.093714	0	0	0.000000	0	447	455	0	0.0	0.0		1707083.125000	2424789.000000	967707.687500	3256358.750000	3049185.750000	1451297.875000	3236008.250000	1703408.500000	519426.281250	NA
77	P10591	DNNLLGK	TMT10plex N-term; TMT10plex K7;	1230.733765	616.374695	2	0.871838	12	0.059	NA	1	15150	Lara_210824_P1787_JS_VA_IP_TMT9_fr2.raw	38.861500	455657.531250	0.893234	14.109739	0	0	1.000000	0	449	455	0	0.0	0.0		774971.250000	955597.750000	507053.281250	1252424.875000	1116831.375000	922859.812500	1170771.750000	970615.875000	525659.750000	123671.601562
77	P10591	DNNLLGK	TMT10plex N-term; TMT10plex K7;	1230.733765	616.379150	2	8.111422	12	0.059	NA	1	15241	Lara_210824_P1787_JS_VA_IP_TMT9_fr3.raw	38.911072	213416.000000	0.799017	7.497764	0	0	1.000000	0	449	455	0	0.0	0.0		1178865.500000	1372522.625000	903926.625000	1304163.000000	1513277.125000	1548534.250000	1661497.375000	1052169.125000	771037.500000	286569.875000
77	P10591	DNNLLGK	TMT10plex N-term; TMT10plex K7;	1230.733765	616.373474	2	-1.112345	32	0.002	NA	1	15182	Lara_210824_P1787_JS_VA_IP_TMT9_fr1.raw	38.564808	15635691.000000	0.922392	33.595703	0	0	1.000000	0	449	455	0	0.0	0.0		2067523.375000	2845711.750000	1065906.875000	3333490.500000	2235780.500000	1105267.250000	3363090.500000	2106662.500000	840679.875000	NA
77	P10591	FELSGIPPAPR	TMT10plex N-term;	1411.802612	706.907837	2	-1.066721	22	0.009	NA	1	22038	Lara_210824_P1787_JS_VA_IP_TMT9_fr3.raw	53.567280	222137.500000	0.645722	8.671819	0	0	1.000000	0	456	466	0	0.0	0.0		353420.562500	685089.562500	281319.906250	755702.187500	566681.687500	238708.750000	656503.437500	470955.531250	111544.835938	NA
77	P10591	FELSGIPPAPR	TMT10plex N-term;	1411.802612	706.907898	2	-0.980307	32	0.002	NA	1	21632	Lara_210824_P1787_JS_VA_IP_TMT9_fr3.raw	52.560665	330574.625000	0.725815	13.889793	0	0	1.000000	0	456	466	0	0.0	0.0		544586.250000	583208.375000	333071.687500	865073.687500	860625.187500	280982.531250	664014.000000	479308.375000	261297.281250	NA
77	P10591	ITITNDK	TMT10plex N-term; TMT10plex K7;	1261.764771	631.888306	2	-2.124009	39	0.000	NA	1	14954	Lara_210824_P1787_JS_VA_IP_TMT9_fr3.raw	38.346630	22333838.000000	0.988859	4.405039	0	0	1.000000	0	498	504	0	0.0	0.0		3600655.750000	4275759.000000	1418572.625000	5035178.500000	3432375.250000	1228709.750000	4027804.500000	4503240.000000	288873.218750	NA
77	P10591	LSKEDIEK	TMT10plex N-term; TMT10plex K3; TMT10plex K8;	1648.001587	550.340576	3	-0.995752	10	0.082	NA	1	14838	Lara_210824_P1787_JS_VA_IP_TMT9_fr3.raw	38.117836	2242758.250000	0.658565	29.645817	0	0	0.000000	0	507	514	0	0.0	0.0		2784441.500000	3221905.500000	1420932.375000	4748469.500000	4023764.000000	1317153.250000	3737814.250000	2325614.000000	349935.062500	69094.101562
77	P10591	MVAEAEK	TMT10plex N-term; Oxidation M1; TMT10plex K7;	1250.694580	626.354919	2	0.552493	5	0.171	NA	1	8305	Lara_210824_P1787_JS_VA_IP_TMT9_fr2.raw	25.042105	517573.625000	0.756115	13.562654	0	0	0.000000	0	515	521	0	0.0	0.0		561338.937500	757036.812500	315811.093750	943354.000000	814385.062500	195070.234375	861067.125000	662732.875000	278369.468750	NA
77	P10591	MVAEAEK	TMT10plex N-term; Oxidation M1; TMT10plex K7;	1250.694580	626.353882	2	-1.105786	19	0.019	NA	1	8515	Lara_210824_P1787_JS_VA_IP_TMT9_fr5.raw	24.779892	8454523.000000	1.000000	6.979760	0	0	0.000000	0	515	521	0	0.0	0.0		2286805.000000	3873689.750000	1612742.875000	5044014.500000	4106988.000000	1649922.125000	3755887.000000	2611809.250000	693415.000000	62992.597656
77	P10591	FKEEDEKESQR	TMT10plex N-term; TMT10plex K2; TMT10plex K7;	2111.146729	528.794006	4	0.105156	39	0.000	NA	1	9248	Lara_210824_P1787_JS_VA_IP_TMT9_fr6.raw	26.207197	7942841.500000	0.927009	57.526428	0	0	1.000000	0	522	532	0	0.0	0.0		10569655.000000	16410893.000000	5494647.500000	21203962.000000	16409086.000000	6594472.500000	17502848.000000	11222004.000000	948691.437500	273010.125000
77	P10591	EEFDDKLK	TMT10plex N-term; TMT10plex K6; TMT10plex K8;	1709.980835	571.000916	3	0.058480	15	0.037	NA	1	16234	Lara_210824_P1787_JS_VA_IP_TMT9_fr4.raw	40.856907	1821933.000000	0.827535	23.630356	0	0	0.000000	0	585	592	0	0.0	0.0		2814648.500000	4874879.000000	1483405.625000	7654090.000000	5107065.500000	2145304.500000	4787433.500000	2511433.000000	812176.125000	NA
77	P10591	ELQDIANPIMSK	TMT10plex N-term; Oxidation M10; TMT10plex K12;	1832.011963	917.012146	2	-1.180123	33	0.001	NA	1	19862	Lara_210824_P1787_JS_VA_IP_TMT9_fr3.raw	48.741829	1582393.125000	1.000000	12.878325	1	1	1.000000	1	593	604	0	0.0	0.0		802371.625000	1083289.000000	483395.031250	1844541.750000	1303905.750000	535164.062500	1415736.750000	819265.062500	219427.453125	NA
77	P10591	ELQDIANPIMSK	TMT10plex N-term; Oxidation M10; TMT10plex K12;	1832.011963	917.012268	2	-1.046936	56	0.000	NA	1	20034	Lara_210824_P1787_JS_VA_IP_TMT9_fr1.raw	48.758762	470363.500000	1.000000	7.874595	1	1	1.000000	1	593	604	0	0.0	0.0		423857.468750	505670.812500	305424.875000	817130.937500	450662.656250	432102.625000	723622.000000	430518.375000	138689.859375	NA
78	P10592	VDIIANDQGNR	TMT10plex N-term;	1442.768066	722.391052	2	-0.335466	87	0.000	NA	1	14600	Lara_210824_P1787_JS_VA_IP_TMT9_fr4.raw	37.611359	19572312.000000	1.000000	7.193349	0	0	1.000000	0	24	34	0	0.0	0.0		2998775.250000	4575597.500000	1331569.750000	5771961.000000	3868226.500000	1149198.250000	4849734.000000	2943033.750000	291172.593750	NA
78	P10592	TTPSFVGFTDTER	TMT10plex N-term;	1685.846436	843.930481	2	0.011863	8	0.113	NA	1	19704	Lara_210824_P1787_JS_VA_IP_TMT9_fr6.raw	48.169674	3680636.750000	1.000000	9.763968	0	0	0.000000	0	35	47	0	0.0	0.0		149083.296875	427686.906250	118907.789062	577080.812500	194778.718750	92267.187500	292419.062500	337026.593750	NA	NA
78	P10592	LIGDAAK	TMT10plex N-term; TMT10plex K7;	1144.722168	573.370789	2	4.270905	33	0.001	NA	1	15879	Lara_210824_P1787_JS_VA_IP_TMT9_fr5.raw	39.862911	629077.375000	0.916809	22.024265	0	0	1.000000	0	48	54	0	0.0	0.0		2645016.000000	5508841.000000	864322.437500	3026379.250000	3516051.000000	1799534.875000	4095915.750000	1774729.875000	1434878.750000	540906.687500
78	P10592	LIGDAAK	TMT10plex N-term; TMT10plex K7;	1144.722168	573.367676	2	-1.167969	22	0.009	NA	1	15798	Lara_210824_P1787_JS_VA_IP_TMT9_fr3.raw	40.028542	87310152.000000	0.885376	22.940918	0	0	1.000000	0	48	54	0	0.0	0.0		1814833.625000	2271904.250000	342466.562500	3052834.500000	2069647.125000	677254.062500	2528504.500000	1126928.625000	336721.750000	NA
78	P10592	LIGDAAK	TMT10plex N-term; TMT10plex K7;	1144.722168	573.367371	2	-1.700849	5	0.171	NA	1	15639	Lara_210824_P1787_JS_VA_IP_TMT9_fr1.raw	39.459553	912364.187500	0.580753	4.535934	0	0	1.000000	0	48	54	0	0.0	0.0		1139437.750000	1215704.500000	337642.906250	1113248.500000	1818819.750000	1188422.375000	1420313.500000	777071.750000	1299632.500000	511283.750000
78	P10592	NQAAMNPANTVFDAK	TMT10plex N-term; Oxidation M5; TMT10plex K15;	2065.066895	1033.538574	2	-2.037222	51	0.000	NA	1	16984	Lara_210824_P1787_JS_VA_IP_TMT9_fr1.raw	42.282719	472866.281250	1.000000	2.680475	1	0	1.000000	0	55	69	0	0.0	0.0		671562.375000	712378.875000	226793.906250	887989.750000	605766.312500	210836.546875	560331.625000	652634.250000	114373.609375	NA
78	P10592	NQAAMNPANTVFDAK	TMT10plex N-term; Oxidation M5; TMT10plex K15;	2065.066895	1033.540161	2	-0.500226	18	0.023	NA	1	16958	Lara_210824_P1787_JS_VA_IP_TMT9_fr6.raw	42.742348	265432.656250	0.797068	5.381501	1	0	1.000000	0	55	69	0	0.0	0.0		313321.125000	560688.437500	224533.984375	502708.250000	495460.656250	856298.250000	858352.125000	906327.562500	153414.328125	NA
78	P10592	NFNDPEVQGDMK	TMT10plex N-term; Oxidation M11; TMT10plex K12;	1866.918701	934.466614	2	-0.046065	43	0.000	NA	1	12910	Lara_210824_P1787_JS_VA_IP_TMT9_fr2.raw	34.318169	1224491.625000	0.942929	14.703367	1	1	1.000000	1	75	86	0	0.0	0.0		794015.437500	871372.312500	419428.125000	1424604.875000	888483.562500	352195.031250	1579392.375000	681685.750000	184898.468750	NA
78	P10592	NFNDPEVQGDMK	TMT10plex N-term; Oxidation M11; TMT10plex K12;	1866.918701	934.464417	2	-2.399676	31	0.002	NA	1	12907	Lara_210824_P1787_JS_VA_IP_TMT9_fr3.raw	34.151222	8114320.500000	1.000000	9.285059	1	1	1.000000	1	75	86	0	0.0	0.0		1474315.375000	1736733.750000	633004.875000	2681598.250000	1941491.750000	709362.625000	2489576.000000	1581856.375000	295825.906250	NA
78	P10592	PQIQVEFK	TMT10plex N-term; TMT10plex K8;	1445.864746	723.941833	2	2.989214	18	0.023	NA	1	20444	Lara_210824_P1787_JS_VA_IP_TMT9_fr5.raw	49.110241	154798.015625	0.000000	0.000000	0	0	0.000000	0	99	106	0	0.0	0.0		735599.937500	1101327.875000	517919.625000	846823.062500	1057789.125000	496399.906250	809614.250000	616159.750000	580016.250000	295050.093750
78	P10592	ETAESYLGAK	TMT10plex N-term; TMT10plex K10;	1525.839355	763.927063	2	0.153358	65	0.000	NA	1	15842	Lara_210824_P1787_JS_VA_IP_TMT9_fr5.raw	39.788635	2087528.000000	0.907820	24.703238	0	0	1.000000	0	127	136	0	0.0	0.0		4490040.000000	7106476.500000	1883108.500000	7245913.500000	6475176.000000	1291341.500000	6952195.000000	3536593.750000	679227.125000	148822.921875
78	P10592	ETAESYLGAK	TMT10plex N-term; TMT10plex K10;	1525.839355	763.927002	2	0.073402	69	0.000	NA	1	15690	Lara_210824_P1787_JS_VA_IP_TMT9_fr4.raw	39.772270	12340800.000000	0.788431	10.114159	0	0	1.000000	0	127	136	0	0.0	0.0		2659713.000000	3639372.250000	1079432.625000	3925197.250000	2951155.250000	1006210.250000	4134435.500000	2077049.750000	87771.843750	NA
78	P10592	VNDAVVTVPAYFNDSQR	TMT10plex N-term;	2123.084961	1062.549683	2	-0.105036	49	0.000	NA	1	21931	Lara_210824_P1787_JS_VA_IP_TMT9_fr6.raw	52.856228	1144332.000000	1.000000	17.056887	0	0	1.000000	0	137	153	0	0.0	0.0		526107.062500	593375.562500	338654.500000	993832.375000	732819.125000	288154.343750	624053.812500	437383.343750	123378.562500	NA
78	P10592	VNDAVVTVPAYFNDSQR	TMT10plex N-term;	2123.084961	1062.547852	2	-1.829884	39	0.000	NA	1	21815	Lara_210824_P1787_JS_VA_IP_TMT9_fr1.raw	52.838982	441056.656250	1.000000	12.278206	0	0	1.000000	0	137	153	0	0.0	0.0		362644.093750	628788.562500	162365.468750	655646.375000	311691.406250	229728.656250	574573.312500	265840.062500	NA	NA
78	P10592	DAGTIAGLNVLR	TMT10plex N-term;	1427.829956	714.921570	2	-0.925881	58	0.000	NA	1	21402	Lara_210824_P1787_JS_VA_IP_TMT9_fr3.raw	52.038818	282960.000000	1.000000	3.259477	0	0	1.000000	0	158	169	0	0.0	0.0		627765.937500	580422.562500	201421.781250	518390.312500	752919.375000	353805.593750	798844.937500	462360.500000	251979.062500	93691.718750
78	P10592	DAGTIAGLNVLR	TMT10plex N-term;	1427.829956	714.923096	2	1.211629	76	0.000	NA	1	21172	Lara_210824_P1787_JS_VA_IP_TMT9_fr2.raw	51.997444	4005539.250000	0.839516	7.454741	0	0	1.000000	0	158	169	0	0.0	0.0		529369.937500	748187.062500	567813.875000	1110426.625000	936231.937500	375110.250000	701240.687500	682025.625000	186419.312500	NA
78	P10592	DAGTIAGLNVLR	TMT10plex N-term;	1427.829956	714.921814	2	-0.584103	75	0.000	NA	1	21483	Lara_210824_P1787_JS_VA_IP_TMT9_fr1.raw	52.018406	334446.375000	0.650833	14.821146	0	0	1.000000	0	158	169	0	0.0	0.0		811684.500000	878027.312500	393031.781250	1140322.625000	870373.187500	370457.531250	930323.250000	359246.500000	460660.093750	143491.578125
78	P10592	DAGTIAGLNVLR	TMT10plex N-term;	1427.829956	714.922180	2	-0.071437	18	0.023	NA	1	21663	Lara_210824_P1787_JS_VA_IP_TMT9_fr5.raw	51.825371	210231.156250	0.466433	7.298525	0	0	1.000000	0	158	169	0	0.0	0.0		444074.875000	462902.437500	336273.781250	863742.437500	580316.187500	283482.156250	1547728.250000	415891.750000	411240.437500	228198.296875
78	P10592	ATAGDTHLGGEDFDNR	TMT10plex N-term;	1903.886353	952.949768	2	-0.710652	94	0.000	NA	1	10861	Lara_210824_P1787_JS_VA_IP_TMT9_fr4.raw	29.936934	3547597.750000	0.847252	13.052029	0	0	1.000000	0	218	233	0	0.0	0.0		1497506.375000	2723167.500000	420582.843750	2642185.000000	2556567.000000	451681.718750	2709025.500000	1318039.375000	200512.343750	NA
78	P10592	DLSTNQR	TMT10plex N-term;	1061.566772	531.789917	2	-1.446918	40	0.000	NA	1	5982	Lara_210824_P1787_JS_VA_IP_TMT9_fr6.raw	19.369986	7903350.000000	1.000000	2.948668	0	0	1.000000	0	249	255	0	0.0	0.0		4149650.500000	6077610.000000	1326842.000000	7553328.000000	4962053.500000	1140338.000000	6409674.000000	3215297.000000	259249.625000	NA
78	P10592	STLDPVEK	TMT10plex N-term; TMT10plex K8;	1345.785889	673.899475	2	-1.096014	35	0.001	NA	1	14550	Lara_210824_P1787_JS_VA_IP_TMT9_fr4.raw	37.501480	48691604.000000	1.000000	0.751562	0	0	1.000000	0	309	316	0	0.0	0.0		3107945.500000	3403034.000000	887731.625000	4490883.500000	3457229.000000	747139.437500	4304988.500000	2123170.250000	1081892.000000	NA
78	P10592	SQVDEIVLVGGSTR	TMT10plex N-term;	1687.930786	844.973511	2	1.006558	2	0.233	NA	1	19247	Lara_210824_P1787_JS_VA_IP_TMT9_fr2.raw	47.614929	236706.812500	1.000000	7.694684	0	0	0.000000	0	326	339	0	0.0	0.0		240710.171875	413215.000000	171604.515625	209949.781250	673189.250000	413430.781250	512761.937500	250491.890625	224843.593750	111990.320312
78	P10592	LVTDYFNGKEPNR	TMT10plex N-term; TMT10plex K9;	2010.093994	671.039124	3	0.763646	22	0.009	NA	1	19383	Lara_210824_P1787_JS_VA_IP_TMT9_fr6.raw	47.522984	522690.125000	0.994644	7.347464	0	0	1.000000	0	346	358	0	0.0	0.0		799040.125000	1056346.625000	485226.312500	1655837.000000	1732313.500000	328874.093750	1284869.500000	963609.375000	338942.187500	119983.796875
78	P10592	LVTDYFNGK	TMT10plex N-term; TMT10plex K9;	1513.854614	757.934631	2	0.052845	43	0.000	NA	1	22201	Lara_210824_P1787_JS_VA_IP_TMT9_fr6.raw	53.513485	1474897.250000	0.754239	9.682754	0	0	1.000000	0	346	354	0	0.0	0.0		1022089.812500	1395524.250000	346035.687500	2017195.625000	1317887.750000	459662.625000	1455980.000000	943052.812500	158460.296875	NA
78	P10592	NSTIPTK	TMT10plex N-term; TMT10plex K7;	1217.738525	609.875977	2	-0.922201	32	0.002	NA	1	10705	Lara_210824_P1787_JS_VA_IP_TMT9_fr1.raw	29.362473	14288921.000000	1.000000	9.718499	0	0	1.000000	0	414	420	0	0.0	0.0		1305304.250000	1801445.375000	687044.687500	2355125.500000	1302688.625000	630386.687500	1873582.375000	1324122.125000	208638.265625	NA
78	P10592	NSTIPTK	TMT10plex N-term; TMT10plex K7;	1217.738525	609.878479	2	3.187055	10	0.082	NA	1	10681	Lara_210824_P1787_JS_VA_IP_TMT9_fr4.raw	29.582731	329086.718750	0.939525	5.627879	0	0	1.000000	0	414	420	0	0.0	0.0		1019505.187500	1405430.000000	1313555.875000	2014795.875000	1484483.375000	654095.000000	1422315.000000	891533.375000	1042748.500000	299655.093750
78	P10592	TKDNNLLGK	TMT10plex N-term; TMT10plex K2; TMT10plex K9;	1689.039307	564.020081	3	-0.545872	14	0.042	NA	1	13889	Lara_210824_P1787_JS_VA_IP_TMT9_fr6.raw	36.589699	4999462.500000	0.474163	1.093714	0	0	0.000000	0	447	455	0	0.0	0.0		1707083.125000	2424789.000000	967707.687500	3256358.750000	3049185.750000	1451297.875000	3236008.250000	1703408.500000	519426.281250	NA
78	P10592	DNNLLGK	TMT10plex N-term; TMT10plex K7;	1230.733765	616.379150	2	8.111422	12	0.059	NA	1	15241	Lara_210824_P1787_JS_VA_IP_TMT9_fr3.raw	38.911072	213416.000000	0.799017	7.497764	0	0	1.000000	0	449	455	0	0.0	0.0		1178865.500000	1372522.625000	903926.625000	1304163.000000	1513277.125000	1548534.250000	1661497.375000	1052169.125000	771037.500000	286569.875000
78	P10592	DNNLLGK	TMT10plex N-term; TMT10plex K7;	1230.733765	616.373474	2	-1.112345	32	0.002	NA	1	15182	Lara_210824_P1787_JS_VA_IP_TMT9_fr1.raw	38.564808	15635691.000000	0.922392	33.595703	0	0	1.000000	0	449	455	0	0.0	0.0		2067523.375000	2845711.750000	1065906.875000	3333490.500000	2235780.500000	1105267.250000	3363090.500000	2106662.500000	840679.875000	NA
78	P10592	DNNLLGK	TMT10plex N-term; TMT10plex K7;	1230.733765	616.374695	2	0.871838	12	0.059	NA	1	15150	Lara_210824_P1787_JS_VA_IP_TMT9_fr2.raw	38.861500	455657.531250	0.893234	14.109739	0	0	1.000000	0	449	455	0	0.0	0.0		774971.250000	955597.750000	507053.281250	1252424.875000	1116831.375000	922859.812500	1170771.750000	970615.875000	525659.750000	123671.601562
78	P10592	FELSGIPPAPR	TMT10plex N-term;	1411.802612	706.907898	2	-0.980307	32	0.002	NA	1	21632	Lara_210824_P1787_JS_VA_IP_TMT9_fr3.raw	52.560665	330574.625000	0.725815	13.889793	0	0	1.000000	0	456	466	0	0.0	0.0		544586.250000	583208.375000	333071.687500	865073.687500	860625.187500	280982.531250	664014.000000	479308.375000	261297.281250	NA
78	P10592	FELSGIPPAPR	TMT10plex N-term;	1411.802612	706.907837	2	-1.066721	22	0.009	NA	1	22038	Lara_210824_P1787_JS_VA_IP_TMT9_fr3.raw	53.567280	222137.500000	0.645722	8.671819	0	0	1.000000	0	456	466	0	0.0	0.0		353420.562500	685089.562500	281319.906250	755702.187500	566681.687500	238708.750000	656503.437500	470955.531250	111544.835938	NA
78	P10592	ITITNDK	TMT10plex N-term; TMT10plex K7;	1261.764771	631.888306	2	-2.124009	39	0.000	NA	1	14954	Lara_210824_P1787_JS_VA_IP_TMT9_fr3.raw	38.346630	22333838.000000	0.988859	4.405039	0	0	1.000000	0	498	504	0	0.0	0.0		3600655.750000	4275759.000000	1418572.625000	5035178.500000	3432375.250000	1228709.750000	4027804.500000	4503240.000000	288873.218750	NA
78	P10592	LSKEDIEK	TMT10plex N-term; TMT10plex K3; TMT10plex K8;	1648.001587	550.340576	3	-0.995752	10	0.082	NA	1	14838	Lara_210824_P1787_JS_VA_IP_TMT9_fr3.raw	38.117836	2242758.250000	0.658565	29.645817	0	0	0.000000	0	507	514	0	0.0	0.0		2784441.500000	3221905.500000	1420932.375000	4748469.500000	4023764.000000	1317153.250000	3737814.250000	2325614.000000	349935.062500	69094.101562
78	P10592	MVAEAEK	TMT10plex N-term; Oxidation M1; TMT10plex K7;	1250.694580	626.353882	2	-1.105786	19	0.019	NA	1	8515	Lara_210824_P1787_JS_VA_IP_TMT9_fr5.raw	24.779892	8454523.000000	1.000000	6.979760	0	0	0.000000	0	515	521	0	0.0	0.0		2286805.000000	3873689.750000	1612742.875000	5044014.500000	4106988.000000	1649922.125000	3755887.000000	2611809.250000	693415.000000	62992.597656
78	P10592	MVAEAEK	TMT10plex N-term; Oxidation M1; TMT10plex K7;	1250.694580	626.354919	2	0.552493	5	0.171	NA	1	8305	Lara_210824_P1787_JS_VA_IP_TMT9_fr2.raw	25.042105	517573.625000	0.756115	13.562654	0	0	0.000000	0	515	521	0	0.0	0.0		561338.937500	757036.812500	315811.093750	943354.000000	814385.062500	195070.234375	861067.125000	662732.875000	278369.468750	NA
78	P10592	FKEEDEKESQR	TMT10plex N-term; TMT10plex K2; TMT10plex K7;	2111.146729	528.794006	4	0.105156	39	0.000	NA	1	9248	Lara_210824_P1787_JS_VA_IP_TMT9_fr6.raw	26.207197	7942841.500000	0.927009	57.526428	0	0	1.000000	0	522	532	0	0.0	0.0		10569655.000000	16410893.000000	5494647.500000	21203962.000000	16409086.000000	6594472.500000	17502848.000000	11222004.000000	948691.437500	273010.125000
78	P10592	ELQEVANPIMSK	TMT10plex N-term; Oxidation M10; TMT10plex K12;	1832.011963	917.013550	2	0.352618	49	0.000	NA	1	17985	Lara_210824_P1787_JS_VA_IP_TMT9_fr6.raw	44.764614	285637.781250	1.000000	1.091569	1	0	1.000000	0	593	604	0	0.0	0.0		374047.718750	372042.531250	231021.328125	687965.875000	522841.375000	159674.937500	727562.937500	374949.437500	121024.062500	NA
79	Q06625	SLLLR	TMT10plex N-term;	829.558777	415.786377	2	-0.729303	19	0.019	NA	6	16210	Lara_210824_P1787_JS_VA_IP_TMT9_fr4.raw	40.810440	100698.828125	0.821306	17.208582	0	0	0.000000	0	4	8	0	0.0	0.0		2369623.000000	2078644.625000	376475.906250	4325248.500000	2714945.000000	636158.687500	3880680.500000	1390728.625000	503085.281250	NA
79	Q06625	DISSDFVK	TMT10plex N-term; TMT10plex K8;	1367.770264	684.892578	2	0.271244	32	0.002	NA	1	18269	Lara_210824_P1787_JS_VA_IP_TMT9_fr6.raw	45.316391	414859.000000	0.800818	11.011508	1	1	1.000000	1	337	344	0	0.0	0.0		1878129.000000	3486367.000000	1237192.375000	2705009.000000	2476230.500000	603906.125000	2610716.500000	1439859.875000	672019.562500	NA
79	Q06625	INVPK	TMT10plex N-term; TMT10plex K5;	1027.679565	514.847412	2	0.702554	9	0.097	NA	2	15034	Lara_210824_P1787_JS_VA_IP_TMT9_fr5.raw	38.200783	303640.812500	0.526121	13.889035	0	0	0.000000	0	369	373	0	0.0	0.0		1295895.750000	2816506.500000	494670.718750	2048251.125000	2307815.000000	364751.937500	2457324.500000	947210.625000	300659.781250	NA
79	Q06625	GWYLIARMK	TMT10plex N-term; Oxidation M8; TMT10plex K9;	1610.937256	537.989136	3	5.186422	1	0.268	NA	1	22589	Lara_210824_P1787_JS_VA_IP_TMT9_fr3.raw	54.806736	152781.453125	0.687579	1.629812	0	0	0.000000	0	780	788	0	0.0	0.0		565510.125000	734936.875000	127004.039062	1125283.625000	580804.437500	214895.406250	931879.562500	95813.226562	119276.406250	NA
79	Q06625	GWYLIAR	TMT10plex N-term;	1106.643921	554.330078	2	1.507260	2	0.233	NA	2	16702	Lara_210824_P1787_JS_VA_IP_TMT9_fr4.raw	41.781406	105821.859375	0.785653	11.061255	0	0	0.000000	0	780	786	0	0.0	0.0		322625.156250	321141.375000	350082.500000	320821.375000	666595.312500	439500.937500	454995.625000	418577.468750	340486.875000	NA
79	Q06625	ISTIK	TMT10plex N-term; TMT10plex K5;	1018.679199	510.346344	2	-1.058233	10	0.082	NA	1	14942	Lara_210824_P1787_JS_VA_IP_TMT9_fr6.raw	38.668694	2078994.000000	0.616709	11.541139	0	0	0.000000	0	854	858	0	0.0	0.0		4844740.000000	7120099.000000	516217.125000	9593696.000000	7591277.000000	541547.937500	7200998.500000	2122393.000000	472796.843750	NA
79	Q06625	AIQLMSR	TMT10plex N-term;	1046.610962	524.312256	2	-0.913424	1	0.268	NA	1	7084	Lara_210824_P1787_JS_VA_IP_TMT9_fr3.raw	22.099861	1596209.875000	0.737239	21.561419	0	0	0.000000	0	1025	1031	0	0.0	0.0		1689021.875000	1430198.875000	2350379.750000	1958261.375000	1961190.000000	1906066.625000	1708058.875000	2095764.000000	1823850.375000	NA
79	Q06625	AITIADEVLR	TMT10plex N-term;	1328.786621	665.401367	2	1.163467	65	0.000	NA	1	23342	Lara_210824_P1787_JS_VA_IP_TMT9_fr6.raw	56.110874	345236.593750	0.905643	13.269148	1	1	1.000000	1	1388	1397	0	0.0	0.0		995079.875000	1582861.000000	386402.375000	1210232.000000	1306193.125000	476065.187500	1517568.375000	832320.625000	278520.562500	NA
80	P38234	TNADFSYK	TMT10plex N-term; TMT10plex K8;	1402.749878	702.380432	2	-2.498663	49	0.000	NA	1	14103	Lara_210824_P1787_JS_VA_IP_TMT9_fr1.raw	36.452843	1109400.500000	1.000000	4.553775	1	1	1.000000	1	61	68	0	0.0	0.0		2162049.500000	2801240.250000	1215821.750000	2696893.000000	2574231.250000	557608.062500	3387141.000000	1381120.750000	358047.968750	NA
81	P38235	EFILPEQTPR	TMT10plex N-term;	1457.808105	729.911804	2	0.652349	29	0.004	NA	1	20226	Lara_210824_P1787_JS_VA_IP_TMT9_fr5.raw	48.640617	213887.484375	0.675280	8.232092	1	1	1.000000	1	292	301	0	0.0	0.0		623394.937500	872223.125000	220792.156250	756090.937500	853877.937500	166928.093750	1334684.750000	255449.828125	258334.203125	115206.390625
82	P38230	EASGTVVAK	TMT10plex N-term; TMT10plex K9;	1318.786255	660.400208	2	-0.261604	49	0.000	NA	1	10306	Lara_210824_P1787_JS_VA_IP_TMT9_fr4.raw	28.851357	7809768.500000	0.788874	26.141325	1	1	1.000000	1	70	78	0	0.0	0.0		6863218.500000	6131908.000000	2319898.750000	10880907.000000	7020755.500000	1092104.250000	10368692.000000	4033455.000000	653639.250000	NA
82	P38230	ISSQGPVMK	TMT10plex N-term; Oxidation M8; TMT10plex K9;	1419.816162	710.916199	2	1.207199	0	0.286	NA	1	11751	Lara_210824_P1787_JS_VA_IP_TMT9_fr4.raw	31.966534	1637820.500000	0.000000	0.000000	0	0	0.000000	0	105	113	0	0.0	0.0		1341488.000000	1467613.500000	526076.312500	2372789.750000	2156448.500000	512242.500000	2397199.500000	1040263.125000	503669.687500	NA
82	P38230	GTSDEELK	TMT10plex N-term; TMT10plex K8;	1335.728760	668.871399	2	-0.373579	30	0.003	NA	1	10232	Lara_210824_P1787_JS_VA_IP_TMT9_fr5.raw	28.143089	762790.000000	0.898126	27.751497	1	1	1.000000	0	117	124	0	0.0	0.0		2529529.250000	2667387.750000	602574.625000	5281086.000000	3181985.000000	534655.062500	4583239.500000	1988995.250000	421830.937500	NA
82	P38230	GAHTIAVASTDEK	TMT10plex N-term; TMT10plex K13;	1756.972534	586.664368	3	-0.698930	41	0.000	NA	1	10436	Lara_210824_P1787_JS_VA_IP_TMT9_fr4.raw	29.102785	1274626.125000	0.614579	4.972106	1	1	1.000000	1	173	185	0	0.0	0.0		2133632.250000	2193088.750000	714943.375000	3858714.500000	1952624.375000	493144.093750	3259543.000000	1370529.375000	802907.000000	203085.359375
82	P38230	EDILR	TMT10plex N-term;	873.512268	437.762543	2	-1.967918	22	0.009	NA	2	12623	Lara_210824_P1787_JS_VA_IP_TMT9_fr1.raw	33.282906	1571841.625000	0.625938	20.033281	0	0	0.000000	0	203	207	0	0.0	0.0		3330627.000000	3060262.000000	972784.375000	6145241.000000	3559542.250000	940292.937500	5337894.500000	2077036.750000	618896.937500	145722.671875
82	P38230	GVDASFDSVGK	TMT10plex N-term; TMT10plex K11;	1538.834595	770.424011	2	-0.760965	72	0.000	NA	1	16777	Lara_210824_P1787_JS_VA_IP_TMT9_fr5.raw	41.705753	5135730.000000	1.000000	2.657281	1	0	1.000000	0	217	227	0	0.0	0.0		5389807.000000	5815338.000000	1986566.500000	11085972.000000	6258816.500000	1207112.250000	9895943.000000	3716018.250000	738798.875000	NA
82	P38230	NITLVR	TMT10plex N-term;	943.601746	472.807281	2	-1.839759	27	0.005	NA	1	14868	Lara_210824_P1787_JS_VA_IP_TMT9_fr1.raw	37.952682	2117297.000000	0.952851	45.152065	1	1	1.000000	1	265	270	0	0.0	0.0		2757932.500000	4854013.000000	1493717.875000	6125911.500000	3569595.750000	740788.812500	6090557.000000	2037811.625000	386801.593750	NA
82	P38230	TYPLR	TMT10plex N-term;	877.522400	439.767517	2	-2.219887	23	0.008	NA	1	10727	Lara_210824_P1787_JS_VA_IP_TMT9_fr5.raw	29.146200	14171300.000000	1.000000	3.123305	1	0	1.000000	0	306	310	0	0.0	0.0		17922944.000000	14835372.000000	5776738.000000	30379428.000000	17229094.000000	3195653.500000	27037294.000000	11482805.000000	2981978.250000	44865.312500
82	P38230	TAAADIESR	TMT10plex N-term;	1161.619263	581.816284	2	-1.046815	41	0.000	NA	1	8165	Lara_210824_P1787_JS_VA_IP_TMT9_fr4.raw	24.469488	942519.000000	0.834191	12.435191	1	1	1.000000	0	314	322	0	0.0	0.0		1024072.875000	936299.000000	737590.125000	2164678.000000	1590272.875000	886318.937500	1949304.250000	1056041.500000	586611.687500	NA
83	P39720	DAIISR	TMT10plex N-term;	902.538818	452.276337	2	-0.754538	29	0.004	NA	1	9821	Lara_210824_P1787_JS_VA_IP_TMT9_fr2.raw	28.136963	1081606.375000	0.858958	8.366894	1	1	1.000000	1	109	114	0	0.0	0.0		1900220.625000	2340801.250000	660387.062500	4528791.500000	2724718.250000	964513.375000	2813661.500000	1283542.125000	287982.125000	NA
83	P39720	LLTER	TMT10plex N-term;	859.533020	430.773468	2	-0.705034	23	0.008	NA	3	12124	Lara_210824_P1787_JS_VA_IP_TMT9_fr5.raw	32.311810	6851555.500000	0.985735	104.671021	1	0	1.000000	0	129	133	0	0.0	0.0		6728357.500000	4817505.000000	1605929.375000	8174107.500000	3724987.250000	464540.968750	6757345.500000	63239376.000000	NA	0.000000
83	P39720	VNEFTDR	TMT10plex N-term;	1108.571533	555.292419	2	-1.166366	26	0.005	NA	1	12105	Lara_210824_P1787_JS_VA_IP_TMT9_fr1.raw	32.254681	1188581.750000	1.000000	3.104164	1	0	1.000000	0	277	283	0	0.0	0.0		843414.750000	1320852.875000	588846.812500	2227129.750000	1507799.000000	371069.156250	1533633.000000	795949.000000	472985.718750	NA
83	P39720	ILQNTNSNR	TMT10plex N-term;	1287.709839	644.863037	2	1.354342	41	0.000	NA	1	10137	Lara_210824_P1787_JS_VA_IP_TMT9_fr6.raw	27.962246	1859978.250000	1.000000	5.580442	1	1	1.000000	1	284	292	0	0.0	0.0		2401246.000000	3396993.750000	943733.125000	5881661.500000	4083299.250000	662175.125000	3593892.500000	1244428.125000	703178.250000	253311.781250
83	P39720	FSTLQR	TMT10plex N-term;	979.565369	490.790558	2	1.219929	29	0.004	NA	1	12856	Lara_210824_P1787_JS_VA_IP_TMT9_fr2.raw	34.212360	1351767.500000	0.713106	43.709274	1	1	1.000000	1	802	807	0	0.0	0.0		3031642.750000	4229173.000000	1213539.750000	6576791.500000	4243601.000000	821720.812500	4311958.500000	1740763.125000	1021505.312500	NA
84	P39729	AIEDEMARTQK	TMT10plex K11;	1519.786743	760.901978	2	1.781171	1	0.268	NA	1	14704	Lara_210824_P1787_JS_VA_IP_TMT9_fr6.raw	38.203701	0.000000	0.365478	3.462849	0	0	0.000000	0	10	20	0	0.0	0.0		1493895.500000	1521699.250000	1080494.125000	2979680.000000	2753274.000000	876880.125000	2243998.000000	1012589.375000	751267.312500	NA
84	P39729	QIIEK	TMT10plex N-term; TMT10plex K5;	1087.700684	544.856018	2	-2.927276	10	0.082	NA	1	14259	Lara_210824_P1787_JS_VA_IP_TMT9_fr3.raw	36.930706	6446764.000000	0.000000	0.000000	0	0	0.000000	0	160	164	0	0.0	0.0		1899991.875000	887990.937500	281078.281250	2777485.500000	821203.625000	333642.156250	2450999.000000	6968276.000000	232958.234375	19205.218750
84	P39729	ELEGVGIR	TMT10plex N-term;	1100.639282	551.326782	2	-0.218055	40	0.000	NA	1	15349	Lara_210824_P1787_JS_VA_IP_TMT9_fr2.raw	39.252731	3211922.500000	1.000000	11.349380	1	1	1.000000	1	165	172	0	0.0	0.0		1223726.375000	1671523.375000	867028.187500	2246714.500000	2030283.375000	583819.937500	1819151.875000	753223.562500	603984.000000	NA
84	P39729	TPPDILIK	TMT10plex N-term; TMT10plex K8;	1353.863770	677.939087	2	-0.075340	39	0.000	NA	1	21340	Lara_210824_P1787_JS_VA_IP_TMT9_fr4.raw	51.667587	216780.046875	0.862955	12.797928	1	1	1.000000	0	176	183	0	0.0	0.0		659443.500000	1076605.000000	224771.062500	978419.312500	1115419.125000	161331.640625	805839.500000	352548.437500	NA	NA
84	P39729	INSAEIAFR	TMT10plex N-term;	1248.702881	625.357300	2	-2.280767	24	0.007	NA	1	18602	Lara_210824_P1787_JS_VA_IP_TMT9_fr1.raw	45.773582	417284.250000	0.840752	5.313385	1	1	1.000000	1	215	223	0	0.0	0.0		615287.812500	930234.562500	377399.750000	1025255.000000	1255005.000000	358625.656250	1061847.375000	582359.375000	227074.406250	NA
84	P39729	INSAEIAFR	TMT10plex N-term;	1248.702881	625.358765	2	0.065668	10	0.082	NA	1	18510	Lara_210824_P1787_JS_VA_IP_TMT9_fr6.raw	45.792084	1040587.437500	0.671224	8.969624	1	0	1.000000	1	215	223	0	0.0	0.0		615028.062500	1128153.125000	767246.000000	1259083.875000	994503.250000	324476.312500	1484352.250000	546553.437500	282092.843750	NA
84	P39729	NALVYGSSVK	TMT10plex N-term; TMT10plex K10;	1494.881226	748.447144	2	-0.955929	61	0.000	NA	1	16241	Lara_210824_P1787_JS_VA_IP_TMT9_fr5.raw	40.574482	657577.125000	1.000000	6.785941	1	1	1.000000	1	337	346	0	0.0	0.0		1626780.750000	2408449.250000	446228.093750	2244490.750000	2704318.000000	1704822.625000	2664711.000000	840211.937500	315255.718750	NA
85	P32895	VTALADSLK	TMT10plex N-term; TMT10plex K9;	1374.848755	688.431213	2	-0.674256	35	0.001	NA	1	21689	Lara_210824_P1787_JS_VA_IP_TMT9_fr5.raw	51.886227	302400.187500	0.654487	8.759434	1	1	1.000000	1	178	186	0	0.0	0.0		844018.312500	1419503.500000	243853.968750	1111115.750000	4200845.000000	322926.781250	1717688.375000	797138.312500	275646.875000	NA
85	P32895	DLQQLK	TMT10plex N-term; TMT10plex K6;	1201.743652	601.879822	2	1.235705	29	0.004	NA	1	15319	Lara_210824_P1787_JS_VA_IP_TMT9_fr2.raw	39.194366	1734054.750000	1.000000	6.255576	1	1	1.000000	1	208	213	0	0.0	0.0		755475.062500	1590838.750000	299507.375000	945714.562500	1726813.500000	218362.500000	1007335.375000	792820.000000	275696.500000	NA
85	P32895	QGDHPNEEENIILSNGIQTAR	TMT10plex N-term;	2563.282959	855.434998	3	0.098702	48	0.000	NA	1	16342	Lara_210824_P1787_JS_VA_IP_TMT9_fr6.raw	41.531010	389481.687500	1.000000	8.789441	1	1	1.000000	1	229	249	0	0.0	0.0		168890.718750	279644.250000	NA	156166.187500	313321.937500	NA	158500.343750	402473.906250	116851.109375	NA
85	P32895	EQLITLVGNVR	TMT10plex N-term;	1469.876831	735.945068	2	-0.869461	66	0.000	NA	1	23360	Lara_210824_P1787_JS_VA_IP_TMT9_fr5.raw	55.748787	235991.593750	0.859239	6.727131	1	1	1.000000	0	307	317	0	0.0	0.0		430049.875000	940368.937500	164309.484375	687509.875000	1559283.500000	163138.593750	821751.812500	487477.562500	108400.445312	NA
85	P32895	IAGSK	TMT10plex N-term; TMT10plex K5;	932.606079	467.309479	2	-1.761730	3	0.211	NA	1	8321	Lara_210824_P1787_JS_VA_IP_TMT9_fr3.raw	24.554737	253779.375000	0.850002	9.695013	0	0	0.000000	0	389	393	0	0.0	0.0		8802998.000000	9823109.000000	19072354.000000	14533799.000000	7680333.000000	6236311.500000	11345593.000000	7660782.000000	3427646.000000	56994.816406
86	P32896	LVAVNR	TMT10plex N-term;	899.575500	450.795074	2	0.072256	12	0.059	NA	1	11816	Lara_210824_P1787_JS_VA_IP_TMT9_fr2.raw	32.174591	540056.000000	0.832638	4.400698	0	0	0.000000	0	282	287	0	0.0	0.0		1093853.000000	1975256.125000	249764.000000	2040707.500000	2033248.875000	1282819.000000	1828238.000000	903982.500000	237285.109375	NA
86	P32896	IINLR	TMT10plex N-term;	856.569702	429.293640	2	3.532696	18	0.023	NA	2	18008	Lara_210824_P1787_JS_VA_IP_TMT9_fr2.raw	44.744961	0.000000	0.274519	29.117451	0	0	0.000000	0	301	305	0	0.0	0.0		2185907.000000	3072243.500000	228920.875000	3424073.500000	2246608.500000	265345.281250	2541620.750000	621718.375000	231053.656250	116440.304688
86	P32896	LVYTSSNSK	TMT10plex N-term; TMT10plex K9;	1455.833862	728.922668	2	-2.125243	43	0.000	NA	1	14186	Lara_210824_P1787_JS_VA_IP_TMT9_fr5.raw	36.524334	538298.250000	0.559247	2.161210	1	0	1.000000	1	311	319	0	0.0	0.0		1173278.625000	1883230.875000	427360.093750	1842021.750000	1697446.125000	251960.250000	1588472.000000	938162.062500	192175.515625	NA
87	Q04660	EELELISK	TMT10plex N-term; TMT10plex K8;	1417.843384	709.928528	2	-0.598797	38	0.001	NA	1	21034	Lara_210824_P1787_JS_VA_IP_TMT9_fr5.raw	50.408604	586891.625000	0.814332	18.147076	1	1	1.000000	0	219	226	0	0.0	0.0		1029105.562500	2325719.500000	237786.765625	1565976.625000	2426843.000000	268970.562500	1660018.375000	598452.000000	184751.937500	NA
87	Q04660	FVPSK	TMT10plex N-term; TMT10plex K5;	1034.652954	518.334595	2	1.568642	4	0.188	NA	1	14962	Lara_210824_P1787_JS_VA_IP_TMT9_fr6.raw	38.707424	79249296.000000	0.659004	14.854153	0	0	0.000000	0	266	270	0	0.0	0.0		6783715.000000	10512183.000000	4702446.000000	10986530.000000	8816561.000000	4214113.500000	8858033.000000	6570930.000000	2866504.750000	212042.406250
87	Q04660	EAWENTEYSER	TMT10plex N-term;	1641.747314	821.879333	2	-1.958889	44	0.000	NA	1	12624	Lara_210824_P1787_JS_VA_IP_TMT9_fr3.raw	33.596092	670672.250000	1.000000	5.749856	1	1	1.000000	1	352	362	0	0.0	0.0		621805.875000	1492205.750000	165821.265625	880436.875000	1633618.125000	113021.437500	876851.937500	480773.843750	166553.671875	NA
87	Q04660	KVPGYGESIR	TMT10plex N-term; TMT10plex K1;	1562.918579	521.977722	3	-4.652833	29	0.004	NA	1	12352	Lara_210824_P1787_JS_VA_IP_TMT9_fr3.raw	33.059723	1332294.000000	0.853032	8.292786	1	1	1.000000	1	376	385	0	0.0	0.0		1928733.875000	4319344.500000	453974.000000	3556549.250000	4514218.500000	723878.375000	2995290.000000	1382637.250000	275033.875000	NA
87	Q04660	DLRPFPIR	TMT10plex N-term;	1241.744751	414.921234	3	-2.291936	30	0.003	NA	1	17369	Lara_210824_P1787_JS_VA_IP_TMT9_fr3.raw	43.114853	1377301.250000	0.915044	26.847502	1	1	1.000000	1	421	428	0	0.0	0.0		1637386.750000	4319874.000000	315441.125000	2041949.625000	4173786.000000	751899.625000	2339456.750000	1586229.000000	144063.031250	NA
87	Q04660	KSNLEVNENGDGDEDGENESAK	TMT10plex N-term; TMT10plex K1; TMT10plex K22;	3036.472900	1013.162659	3	-2.188394	63	0.000	NA	1	11000	Lara_210824_P1787_JS_VA_IP_TMT9_fr3.raw	30.326723	200507.781250	1.000000	0.000000	1	0	1.000000	0	544	565	0	0.0	0.0		210043.000000	336022.093750	66698.234375	322653.687500	503379.468750	NA	274802.937500	108894.062500	NA	NA
87	Q04660	LLPGAR	TMT10plex N-term;	854.554077	428.284271	2	-0.084254	3	0.211	NA	1	12584	Lara_210824_P1787_JS_VA_IP_TMT9_fr2.raw	33.679333	579041.937500	0.642318	5.737513	0	0	0.000000	0	676	681	0	0.0	0.0		466338.500000	577614.187500	453529.062500	498464.156250	799404.812500	543401.625000	504463.593750	5234149.500000	293112.968750	NA
87	Q04660	GDNLIASSFDK	TMT10plex N-term; TMT10plex K11;	1623.887329	812.946350	2	-5.682045	27	0.005	NA	1	20885	Lara_210824_P1787_JS_VA_IP_TMT9_fr1.raw	50.562431	323480.875000	0.828191	12.036140	1	1	1.000000	0	692	702	0	0.0	0.0		535954.562500	1628431.375000	198691.734375	686662.875000	1479849.000000	86896.273438	865151.250000	375331.437500	NA	NA
88	P02829	EIFLR	TMT10plex N-term;	905.553711	453.783325	2	-1.797795	21	0.011	NA	2	17289	Lara_210824_P1787_JS_VA_IP_TMT9_fr1.raw	42.996471	2823850.250000	0.525431	1.324323	0	0	0.000000	0	28	32	0	0.0	0.0		2357013.500000	2870606.250000	36856.210938	4855761.500000	2667300.750000	314693.156250	3265858.750000	920378.437500	378098.031250	NA
88	P02829	EIFLR	TMT10plex N-term;	905.553711	453.784332	2	0.426259	19	0.019	NA	2	17940	Lara_210824_P1787_JS_VA_IP_TMT9_fr2.raw	44.593307	5927112.000000	0.789285	137.328766	0	0	0.000000	0	28	32	0	0.0	0.0		3749597.500000	7309207.000000	780436.125000	4610526.000000	3921561.500000	363276.687500	6482223.000000	8144176.000000	161560.015625	NA
88	P02829	ELISNASDALDK	TMT10plex N-term; TMT10plex K12;	1732.961304	867.487976	2	0.090596	99	0.000	NA	1	19753	Lara_210824_P1787_JS_VA_IP_TMT9_fr6.raw	48.268219	3599145.250000	0.996715	24.499937	0	0	1.000000	0	33	44	0	0.0	0.0		1122052.000000	1662125.125000	297622.750000	1412619.250000	1192239.625000	266108.062500	1783085.250000	1531151.250000	330051.031250	NA
88	P02829	QLETEPDLFIR	TMT10plex N-term;	1588.866333	795.440308	2	-0.178744	56	0.000	NA	1	22346	Lara_210824_P1787_JS_VA_IP_TMT9_fr4.raw	54.107567	648928.812500	0.843616	6.582173	0	0	1.000000	0	55	65	0	0.0	0.0		321509.750000	554516.250000	151883.500000	446284.062500	602221.000000	276803.531250	738746.500000	307564.750000	143497.140625	NA
88	P02829	QLETEPDLFIR	TMT10plex N-term;	1588.866333	795.438965	2	-1.869257	53	0.000	NA	1	22279	Lara_210824_P1787_JS_VA_IP_TMT9_fr3.raw	54.086044	4763542.000000	1.000000	3.984272	0	0	1.000000	0	55	65	0	0.0	0.0		431806.312500	940473.875000	195347.156250	803647.625000	756170.312500	123135.695312	932730.687500	441804.875000	NA	NA
88	P02829	VLEIR	TMT10plex N-term;	857.553711	429.783264	2	-2.040689	16	0.031	NA	1	16402	Lara_210824_P1787_JS_VA_IP_TMT9_fr1.raw	41.094357	1034431.812500	0.668859	7.009702	0	0	0.000000	0	74	78	0	0.0	0.0		1503829.375000	1942163.500000	214995.468750	1877978.750000	1915011.375000	954880.000000	2341009.500000	1427704.750000	370364.593750	122271.070312
88	P02829	VLEIR	TMT10plex N-term;	857.553711	429.784271	2	0.307852	14	0.042	NA	3	16280	Lara_210824_P1787_JS_VA_IP_TMT9_fr6.raw	41.399464	7498936.000000	0.763229	8.028913	0	0	0.000000	0	74	78	0	0.0	0.0		1079081.500000	2356084.250000	380937.062500	1712395.875000	1552283.500000	518748.031250	2650286.250000	1269338.375000	155850.281250	NA
88	P02829	DSGIGMTK	TMT10plex N-term; Oxidation M6; TMT10plex K8;	1281.700439	641.857971	2	0.741983	31	0.002	NA	1	8944	Lara_210824_P1787_JS_VA_IP_TMT9_fr6.raw	25.609564	2758982.000000	1.000000	13.595451	0	0	1.000000	0	79	86	0	0.0	0.0		1620424.500000	2759895.750000	540292.875000	2358923.750000	2088617.750000	262644.062500	2990892.750000	1500755.875000	130816.203125	NA
88	P02829	AELINNLGTIAK	TMT10plex K12;	1484.876465	743.441101	2	-5.956724	1	0.268	NA	1	21719	Lara_210824_P1787_JS_VA_IP_TMT9_fr2.raw	53.526886	469411.031250	1.000000	24.639391	0	0	0.000000	0	87	98	0	0.0	0.0		355752.593750	214687.578125	142035.812500	674174.250000	603239.437500	192901.906250	428561.312500	217568.906250	NA	NA
88	P02829	DDQLEYLEEK	TMT10plex N-term; TMT10plex K10;	1738.903076	870.458313	2	-0.567599	65	0.000	NA	1	19606	Lara_210824_P1787_JS_VA_IP_TMT9_fr5.raw	47.360275	1041595.125000	1.000000	13.600268	0	0	1.000000	0	179	188	0	0.0	0.0		1238579.875000	1958021.875000	228815.046875	1692351.375000	1247323.375000	204103.687500	1807487.000000	963273.187500	184229.046875	NA
88	P02829	EEVQEIEELNK	TMT10plex N-term; TMT10plex K11;	1816.982422	909.497742	2	-0.786469	71	0.000	NA	1	19897	Lara_210824_P1787_JS_VA_IP_TMT9_fr5.raw	47.981220	1197888.625000	0.785306	13.073700	1	1	1.000000	1	262	272	0	0.0	0.0		733479.375000	1467943.250000	219250.500000	1025080.000000	1034193.187500	210134.531250	1329467.250000	650251.500000	189697.359375	NA
88	P02829	EEVQEIEELNK	TMT10plex N-term; TMT10plex K11;	1816.982422	909.497437	2	-1.122190	21	0.011	NA	1	19104	Lara_210824_P1787_JS_VA_IP_TMT9_fr5.raw	46.350327	376255.281250	1.000000	8.933868	1	0	1.000000	1	262	272	0	0.0	0.0		805861.062500	1503591.750000	192351.046875	1891793.125000	765252.875000	180063.140625	1451871.125000	719335.062500	156975.640625	NA
88	P02829	NPSDITQEEYNAFYK	TMT10plex N-term; TMT10plex K15;	2276.136719	1139.074585	2	-0.889226	29	0.004	NA	1	21067	Lara_210824_P1787_JS_VA_IP_TMT9_fr5.raw	50.485821	311712.375000	1.000000	13.629704	0	0	1.000000	0	280	294	0	0.0	0.0		576619.312500	690150.500000	108825.328125	662169.187500	565755.125000	NA	1051056.125000	445252.718750	81474.265625	NA
88	P02829	GVVDSEDLPLNLSR	TMT10plex N-term;	1741.941284	871.978149	2	0.247425	46	0.000	NA	2	21017	Lara_210824_P1787_JS_VA_IP_TMT9_fr4.raw	50.929829	318580.968750	0.985482	13.510372	0	0	1.000000	0	367	380	0	0.0	0.0		NA	NA	NA	NA	147663.453125	NA	NA	118515.687500	2095128.375000	NA
88	P02829	GVVDSEDLPLNLSR		1512.778320	757.397522	2	1.395446	33	0.001	NA	2	19194	Lara_210824_P1787_JS_VA_IP_TMT9_fr6.raw	47.147423	310023.875000	0.926386	6.798022	0	0	1.000000	0	367	380	0	NA	NA	NA	NA	NA	NA	NA	NA	NA	NA	NA	NA	NA
88	P02829	GVVDSEDLPLNLSR	TMT10plex N-term;	1741.941284	871.977417	2	-0.593017	38	0.001	NA	2	21781	Lara_210824_P1787_JS_VA_IP_TMT9_fr5.raw	52.115025	375506.906250	1.000000	11.655417	0	0	1.000000	0	367	380	0	0.0	0.0		348123.843750	397600.187500	133848.890625	290190.281250	316502.750000	NA	484588.593750	NA	NA	NA
88	P02829	GVVDSEDLPLNLSR	TMT10plex N-term;	1741.941284	871.977966	2	0.037315	49	0.000	NA	2	21543	Lara_210824_P1787_JS_VA_IP_TMT9_fr4.raw	52.171749	1573449.500000	0.858993	16.922491	0	0	1.000000	0	367	380	0	0.0	0.0		497176.312500	595264.937500	217154.109375	652252.375000	217613.328125	NA	736699.187500	327200.906250	NA	NA
[truncated: 14,164 more rows]
