# Supplementary material for: Novel mechanistic insights into the role of Mer2 as the keystone of meiotic DNA break formation
Source: eLife. 2021 Dec 24;10:e72330. doi: 10.7554/eLife.72330 (PMC8848140; doi:10.7554/eLife.72330)
Supplement: Source data 2. [file elife-72330-data2.zip › fractionated_merged_results_20210825_1637_proteins.txt]

protein_group_no	protein_id	description	gene_name	mw	top3	protein_fdr	max_score	total_score	ssm	upm	fqssm	qssm	qupm	reference_label	signal_sum_126	signal_sum_127L	signal_sum_127H	signal_sum_128L	signal_sum_128H	signal_sum_129L	signal_sum_129H	signal_sum_130L	signal_sum_130H	signal_sum_131L	rel_fc_126	rel_fc_127L	rel_fc_127H	rel_fc_128L	rel_fc_128H	rel_fc_129L	rel_fc_129H	rel_fc_130L	rel_fc_130H	rel_fc_131L	delta_conf_126	delta_conf_127L	delta_conf_127H	delta_conf_128L	delta_conf_128H	delta_conf_129L	delta_conf_129H	delta_conf_130L	delta_conf_130H	delta_conf_131L
1	P30619	Protein transport protein SEC1 OS=Saccharomyces cerevisiae (strain ATCC 204508 / S288c) GN=SEC1 PE=1 SV=1	SEC1	96775.9	5.81184	0.00865801	24	24	1	1	0	1	1	126	1.48776e+06	1.56617e+06	437447.0	2.18329e+06	1.96917e+06	615844.0	1.66814e+06	849760.0	394263.0	0.0	1.0	1.0527	0.294031	1.4675	1.32358	0.413941	1.12124	0.571168	0.265004	0.0	0.0	0.0	0.0	0.0	0.0	0.0	0.0	0.0	0.0	0.0
2	P25374	Cysteine desulfurase, mitochondrial OS=Saccharomyces cerevisiae (strain ATCC 204508 / S288c) GN=NFS1 PE=1 SV=2	NFS1	61420.6	6.06043	0.000909091	35	35	1	1	0	1	1	126	639096.0	1.36127e+06	220167.0	1.24312e+06	1.31822e+06	218525.0	1.12641e+06	709205.0	263206.0	93747.7	1.0	2.13	0.344497	1.94513	2.06263	0.341928	1.76251	1.1097	0.411842	0.146688	0.0	0.0	0.0	0.0	0.0	0.0	0.0	0.0	0.0	0.0
3	Q03048	Cofilin OS=Saccharomyces cerevisiae (strain ATCC 204508 / S288c) GN=COF1 PE=1 SV=1	COF1	18468.7	5.82197	0.0	54	83	2	2	1	1	1	126	1.10277e+06	1.44394e+06	344583.0	1.30739e+06	1.48847e+06	374341.0	2.56683e+06	781273.0	285356.0	0.0	1.0	1.30937	0.312471	1.18555	1.34976	0.339456	2.32762	0.708465	0.258763	0.0	0.0	0.0	0.0	0.0	0.0	0.0	0.0	0.0	0.0	0.0
4	###CONTAMINANT###Q1RMN8	Immunoglobulin light chain, lambda gene cluster OS=Bos taurus GN=IGL@ PE=2 SV=1	IGL@	27154.8	6.90799	0.00171674	33	33	1	1	0	1	1	126	2.89488e+06	3.3747e+06	3.20283e+06	4.8057e+06	3.75785e+06	2.41663e+06	3.71767e+06	3.1141e+06	2.6023e+06	0.0	1.0	1.16575	1.10638	1.66006	1.2981	0.834793	1.28422	1.07572	0.898932	0.0	0.0	0.0	0.0	0.0	0.0	0.0	0.0	0.0	0.0	0.0
5	###REV###Q06685	Reverse sequence, was Inositol hexakisphosphate and diphosphoinositol-pentakisphosphate kinase OS=Saccharomyces cerevisiae (strain ATCC 204508 / S288c) GN=VIP1 PE=1 SV=1	###VIP1###	156196.0	5.80119	0.000909091	35	35	2	1	1	1	1	126	1.98247e+06	1.98176e+06	660875.0	3.08063e+06	2.3456e+06	1.05855e+06	2.04719e+06	669730.0	596214.0	0.0	1.0	0.999644	0.33336	1.55394	1.18317	0.533957	1.03265	0.337827	0.300743	0.0	0.0	0.0	0.0	0.0	0.0	0.0	0.0	0.0	0.0	0.0
6	P32263	Pyrroline-5-carboxylate reductase OS=Saccharomyces cerevisiae (strain ATCC 204508 / S288c) GN=PRO3 PE=1 SV=1	PRO3	35553.1	5.62514	0.0	69	149	3	3	0	3	3	126	3.38744e+06	4.17497e+06	1.43438e+06	4.6277e+06	3.71573e+06	876329.0	4.5297e+06	2.57578e+06	748958.0	0.0	1.0	1.23249	0.42344	1.36613	1.09691	0.2587	1.33721	0.760392	0.221099	0.0	0.0	0.0	0.0	0.0	0.0	0.0	0.0	0.0	0.0	0.0
7	P32913	Vacuolar protein sorting-associated protein 17 OS=Saccharomyces cerevisiae (strain ATCC 204508 / S288c) GN=VPS17 PE=1 SV=2	VPS17	72388.5	5.7104	0.0	47	140	4	4	1	3	3	126	3.17219e+06	5.49372e+06	1.13567e+06	6.49293e+06	8.35692e+06	2.27199e+06	5.87826e+06	2.88674e+06	1.02836e+06	0.0	1.0	1.73184	0.358007	2.04683	2.63443	0.716222	1.85306	0.910013	0.324179	0.0	0.0	0.0	0.0	0.0	0.0	0.0	0.0	0.0	0.0	0.0
8	Q04437	ATP-dependent DNA helicase II subunit 2 OS=Saccharomyces cerevisiae (strain ATCC 204508 / S288c) GN=YKU80 PE=1 SV=1	YKU80	83281.7	5.79684	0.00659341	25	51	3	1	2	1	1	126	881786.0	879089.0	180487.0	1.79487e+06	1.48552e+06	332091.0	1.35274e+06	287347.0	369621.0	0.0	1.0	0.996941	0.204683	2.0355	1.68467	0.376612	1.53409	0.32587	0.419173	0.0	0.0	0.0	0.0	0.0	0.0	0.0	0.0	0.0	0.0	0.0
9	P00546	Cyclin-dependent kinase 1 OS=Saccharomyces cerevisiae (strain ATCC 204508 / S288c) GN=CDC28 PE=1 SV=1	CDC28	39309.6	5.50572	0.003885	28	28	1	1	0	1	1	126	530256.0	1.48038e+06	351231.0	1.06507e+06	1.47274e+06	422308.0	904891.0	539553.0	0.0	0.0	1.0	2.79182	0.66238	2.00859	2.77742	0.796423	1.70652	1.01753	0.0	0.0	0.0	0.0	0.0	0.0	0.0	0.0	0.0	0.0	0.0	0.0
10	P00549	Pyruvate kinase 1 OS=Saccharomyces cerevisiae (strain ATCC 204508 / S288c) GN=CDC19 PE=1 SV=2	CDC19	63388.5	7.41103	0.0	82	703	32	14	7	23	12	126	3.23007e+07	5.57066e+07	1.26214e+07	4.2642e+07	4.10666e+07	9.74832e+06	4.78247e+07	2.74125e+07	9.52995e+06	4.25544e+06	1.0	1.71178	0.393349	1.31931	1.26814	0.304441	1.47833	0.84919	0.295807	0.132642	0.0	0.568838	0.245837	0.168353	0.276393	0.263184	0.182311	0.125023	0.25253	0.164886
11	Q08562	ATP-dependent helicase ULS1 OS=Saccharomyces cerevisiae (strain ATCC 204508 / S288c) GN=ULS1 PE=1 SV=1	ULS1	219003.0	5.84878	0.0	55	163	4	4	1	3	3	126	8.17923e+06	5.84252e+06	1.25863e+06	1.04115e+07	7.58353e+06	2.42111e+06	1.09992e+07	2.45101e+06	1.06039e+06	0.0	1.0	0.714312	0.153881	1.27293	0.927169	0.296007	1.34477	0.299663	0.129644	0.0	0.0	0.0	0.0	0.0	0.0	0.0	0.0	0.0	0.0	0.0
12	###REV###Q02455	Reverse sequence, was Protein MLP1 OS=Saccharomyces cerevisiae (strain ATCC 204508 / S288c) GN=MLP1 PE=1 SV=2	###MLP1###	271030.0	6.47766	0.000909091	35	65	3	2	1	2	2	126	3.80601e+06	5.19498e+06	1.25282e+07	5.87818e+06	4.60895e+06	2.02083e+06	5.22876e+06	1.88084e+06	488950.0	150859.0	1.0	1.36494	3.29168	1.54445	1.21097	0.530956	1.37382	0.494175	0.128468	0.039637	0.0	0.0	0.0	0.0	0.0	0.0	0.0	0.0	0.0	0.0
13	P00729	Carboxypeptidase Y OS=Saccharomyces cerevisiae (strain ATCC 204508 / S288c) GN=PRC1 PE=1 SV=1	PRC1	67094.1	6.56925	0.000909091	35	35	1	1	0	1	1	126	758631.0	2.03004e+06	800436.0	1.6014e+06	1.00272e+06	282079.0	1.73965e+06	870046.0	234994.0	0.0	1.0	2.67593	1.05511	2.11091	1.32174	0.371827	2.29314	1.14686	0.30976	0.0	0.0	0.0	0.0	0.0	0.0	0.0	0.0	0.0	0.0	0.0
14	P32787	Mitochondrial genome maintenance protein MGM101 OS=Saccharomyces cerevisiae (strain ATCC 204508 / S288c) GN=MGM101 PE=1 SV=1	MGM101	37345.5	6.87243	0.0	88	250	5	5	1	4	4	126	2.3496e+07	1.66796e+07	2.90486e+06	2.55385e+07	1.82393e+07	1.6563e+06	2.52344e+07	5.76029e+06	1.20969e+06	93732.0	1.0	0.709892	0.123632	1.08693	0.776272	0.0704931	1.07399	0.245161	0.0514852	0.00398928	0.0	0.383587	0.199385	0.511028	0.283861	0.0707921	0.340315	0.0713111	0.0769274	0.0147846
15	Q02875	SMY2 homolog 2 OS=Saccharomyces cerevisiae (strain ATCC 204508 / S288c) GN=SYH1 PE=1 SV=1	SYH1	113261.0	5.75999	0.00865801	24	24	1	1	0	1	1	126	966485.0	1.09528e+06	189473.0	1.7679e+06	837478.0	305026.0	1.37643e+06	365403.0	222864.0	144468.0	1.0	1.13326	0.196043	1.82921	0.866519	0.315604	1.42416	0.378074	0.230592	0.149477	0.0	0.0	0.0	0.0	0.0	0.0	0.0	0.0	0.0	0.0
16	Q05471	Helicase SWR1 OS=Saccharomyces cerevisiae (strain ATCC 204508 / S288c) GN=SWR1 PE=1 SV=1	SWR1	206616.0	5.75397	0.0	60	200	4	4	0	4	4	126	3.94621e+06	4.34131e+06	431375.0	4.68025e+06	3.31917e+06	652359.0	6.31986e+06	785833.0	93746.0	0.0	1.0	1.10012	0.109314	1.18601	0.841104	0.165313	1.6015	0.199136	0.023756	0.0	0.0	0.148664	0.151108	0.219765	0.237456	0.145906	0.492538	0.175102	0.052731	0.0
17	P19073	Cell division control protein 42 OS=Saccharomyces cerevisiae (strain ATCC 204508 / S288c) GN=CDC42 PE=1 SV=2	CDC42	24687.3	6.71331	0.0	55	55	1	1	0	1	1	126	4.34358e+06	6.71107e+06	1.49423e+06	8.04952e+06	7.75101e+06	1.62223e+06	6.35219e+06	2.99658e+06	913755.0	94481.6	1.0	1.54506	0.344009	1.8532	1.78448	0.373477	1.46243	0.689888	0.210369	0.021752	0.0	0.0	0.0	0.0	0.0	0.0	0.0	0.0	0.0	0.0
18	Q04177	U3 small nucleolar RNA-associated protein 5 OS=Saccharomyces cerevisiae (strain ATCC 204508 / S288c) GN=UTP5 PE=1 SV=1	UTP5	81752.0	5.61862	0.0	72	100	2	2	0	2	2	126	3.88045e+06	7.53109e+06	1.18958e+06	7.6813e+06	5.33824e+06	1.72424e+06	5.44415e+06	2.06056e+06	1.2914e+06	0.0	1.0	1.94078	0.306558	1.97948	1.37567	0.444339	1.40297	0.531011	0.332796	0.0	0.0	0.0	0.0	0.0	0.0	0.0	0.0	0.0	0.0	0.0
19	P40165	NAD(P)H-hydrate epimerase OS=Saccharomyces cerevisiae (strain ATCC 204508 / S288c) GN=YNL200C PE=1 SV=1	YNL200C	32142.5	5.91102	0.00176678	34	34	1	1	0	1	1	126	1.46703e+06	1.68299e+06	1.42167e+06	1.6249e+06	1.94264e+06	726048.0	1.51628e+06	1.2906e+06	847325.0	0.0	1.0	1.14721	0.969076	1.10761	1.3242	0.494909	1.03357	0.879736	0.577576	0.0	0.0	0.0	0.0	0.0	0.0	0.0	0.0	0.0	0.0	0.0
20	P40161	Histone chaperone RTT106 OS=Saccharomyces cerevisiae (strain ATCC 204508 / S288c) GN=RTT106 PE=1 SV=1	RTT106	60926.9	7.06473	0.0	123	477	9	8	0	9	8	126	4.76715e+07	1.54512e+07	419999.0	1.04621e+08	2.83647e+07	1.38818e+06	3.97493e+07	4.05889e+06	1.23656e+06	0.0	1.0	0.323332	0.00892035	2.18713	0.596946	0.0297148	0.835062	0.0860504	0.0266566	0.0	0.0	0.57397	0.0421854	0.303697	0.138591	0.117354	0.126573	0.171298	0.0997875	0.0
21	P40160	Serine/threonine-protein kinase RIO2 OS=Saccharomyces cerevisiae (strain ATCC 204508 / S288c) GN=RIO2 PE=1 SV=1	RIO2	56482.9	6.04239	0.00165563	31	56	2	2	0	2	2	126	4.22647e+06	5.94211e+06	778371.0	4.51182e+06	7.25626e+06	1.11126e+06	5.92922e+06	2.51764e+06	1.05713e+06	207299.0	1.0	1.40593	0.184166	1.06751	1.71686	0.262928	1.40288	0.595685	0.25012	0.0490477	0.0	0.0	0.0	0.0	0.0	0.0	0.0	0.0	0.0	0.0
22	P40302	Proteasome subunit alpha type-6 OS=Saccharomyces cerevisiae (strain ATCC 204508 / S288c) GN=PRE5 PE=1 SV=1	PRE5	28967.5	5.76746	0.0	53	53	1	1	0	1	1	126	819739.0	1.1819e+06	773195.0	1.49777e+06	1.46814e+06	523539.0	1.39271e+06	937356.0	338252.0	0.0	1.0	1.4418	0.943221	1.82713	1.79098	0.638665	1.69897	1.14348	0.412634	0.0	0.0	0.0	0.0	0.0	0.0	0.0	0.0	0.0	0.0	0.0
23	P38968	Protein transport protein SEC31 OS=Saccharomyces cerevisiae (strain ATCC 204508 / S288c) GN=SEC31 PE=1 SV=3	SEC31	157822.0	5.48983	0.0	36	36	1	1	0	1	1	126	542031.0	1.24655e+06	186563.0	947939.0	994211.0	373029.0	926008.0	463077.0	204919.0	0.0	1.0	2.29977	0.344191	1.74886	1.83423	0.688206	1.7084	0.854337	0.378058	0.0	0.0	0.0	0.0	0.0	0.0	0.0	0.0	0.0	0.0	0.0
24	P38616	Protein YGP1 OS=Saccharomyces cerevisiae (strain ATCC 204508 / S288c) GN=YGP1 PE=1 SV=2	YGP1	41315.0	6.83181	0.0	48	48	1	1	0	1	1	126	2.18715e+06	2.69586e+06	753945.0	5.01714e+06	3.59792e+06	472898.0	3.98285e+06	1.62379e+06	385911.0	0.0	1.0	1.23259	0.344716	2.29392	1.64502	0.216217	1.82102	0.742425	0.176445	0.0	0.0	0.0	0.0	0.0	0.0	0.0	0.0	0.0	0.0	0.0
25	P15180	Lysine--tRNA ligase, cytoplasmic OS=Saccharomyces cerevisiae (strain ATCC 204508 / S288c) GN=KRS1 PE=1 SV=2	KRS1	79428.2	6.1756	0.0	54	215	6	6	3	3	3	126	9.49043e+06	1.09186e+07	1.57259e+06	1.25729e+07	1.06231e+07	5.86355e+06	1.20023e+07	4.78112e+06	3.21706e+06	419594.0	1.0	1.15049	0.165703	1.32479	1.11935	0.617838	1.26467	0.503784	0.338979	0.0442124	0.0	0.0	0.0	0.0	0.0	0.0	0.0	0.0	0.0	0.0
26	P53912	Uncharacterized protein YNL134C OS=Saccharomyces cerevisiae (strain ATCC 204508 / S288c) GN=YNL134C PE=1 SV=1	YNL134C	49158.2	5.33872	0.0	41	41	1	1	0	1	1	126	484582.0	1.26049e+06	201486.0	1.06463e+06	1.13811e+06	236574.0	1.10261e+06	616508.0	263076.0	0.0	1.0	2.6012	0.415793	2.19701	2.34863	0.488203	2.27537	1.27225	0.542893	0.0	0.0	0.0	0.0	0.0	0.0	0.0	0.0	0.0	0.0	0.0
27	P40422	DNA-directed RNA polymerases I, II, and III subunit RPABC4 OS=Saccharomyces cerevisiae (strain ATCC 204508 / S288c) GN=RPC10 PE=1 SV=1	RPC10	9084.9	5.90254	0.0	41	67	3	2	1	2	2	126	5.90569e+06	2.57615e+06	227585.0	6.90918e+06	3.53693e+06	176126.0	4.03265e+06	790801.0	814419.0	0.0	1.0	0.436214	0.0385365	1.16992	0.598902	0.0298231	0.682841	0.133905	0.137904	0.0	0.0	0.0	0.0	0.0	0.0	0.0	0.0	0.0	0.0	0.0
28	Q3E7B7	SERF-like protein YDL085C-A OS=Saccharomyces cerevisiae (strain ATCC 204508 / S288c) GN=YDL085C-A PE=1 SV=1	YDL085C-A	11152.6	6.81512	0.0	38	38	3	1	0	3	1	126	6.66079e+06	9.58562e+06	6.79227e+06	9.43108e+06	1.01899e+07	4.6666e+06	9.33041e+06	7.59755e+06	4.46812e+06	35761.0	1.0	1.43911	1.01974	1.41591	1.52984	0.700607	1.4008	1.14064	0.670809	0.00536889	0.0	0.0	0.0	0.0	0.0	0.0	0.0	0.0	0.0	0.0
29	P16521	Elongation factor 3A OS=Saccharomyces cerevisiae (strain ATCC 204508 / S288c) GN=YEF3 PE=1 SV=4	YEF3	135977.0	6.67971	0.0	79	678	16	5	11	5	5	126	9.96489e+06	1.35296e+07	2.19923e+06	1.73773e+07	1.16052e+07	1.62589e+06	1.56443e+07	6.62379e+06	1.42689e+06	0.0	1.0	1.35773	0.220698	1.74512	1.16461	0.165431	1.56995	0.664713	0.143191	0.0	0.0	0.300551	0.122332	0.270882	0.185545	0.108596	0.362182	0.223204	0.0470228	0.0
30	Q12510	DNA damage-binding protein CMR1 OS=Saccharomyces cerevisiae (strain ATCC 204508 / S288c) GN=CMR1 PE=1 SV=1	CMR1	69888.8	6.63331	0.0	53	218	8	7	2	6	6	126	2.34308e+07	1.89444e+07	903730.0	4.03322e+07	1.66508e+07	1.27649e+06	2.91158e+07	3.03816e+06	1.25791e+06	0.0	1.0	0.810004	0.041993	1.72133	0.719546	0.0555214	1.2449	0.130691	0.0560847	0.0	0.0	0.280579	0.0866519	0.217922	0.543112	0.136935	0.205107	0.13268	0.141307	0.0
31	Q12514	General negative regulator of transcription subunit 5 OS=Saccharomyces cerevisiae (strain ATCC 204508 / S288c) GN=NOT5 PE=1 SV=1	NOT5	79676.3	6.12979	0.0	73	213	5	4	1	4	4	126	1.94662e+06	3.25803e+06	2.09689e+07	3.13027e+06	2.15253e+06	9.61598e+06	3.56406e+06	2.95315e+06	6.71379e+06	0.0	1.0	1.67368	10.772	1.60805	1.10577	4.93982	1.83089	1.51706	3.44894	0.0	0.0	0.883267	14.2279	0.669406	0.724598	6.86452	0.610368	0.780024	4.44966	0.0
32	P39704	Protein ERP2 OS=Saccharomyces cerevisiae (strain ATCC 204508 / S288c) GN=ERP2 PE=1 SV=1	ERP2	27370.9	5.89004	0.00859599	23	23	1	1	0	1	1	126	861168.0	827641.0	227976.0	1.46425e+06	871556.0	238999.0	1.24639e+06	499194.0	166467.0	0.0	1.0	0.961068	0.264729	1.7003	1.01206	0.277529	1.44732	0.579671	0.193304	0.0	0.0	0.0	0.0	0.0	0.0	0.0	0.0	0.0	0.0	0.0
33	Q08179	Mitochondrial distribution and morphology protein 38 OS=Saccharomyces cerevisiae (strain ATCC 204508 / S288c) GN=MDM38 PE=1 SV=1	MDM38	80031.5	5.76009	0.0	39	66	2	2	0	2	2	126	4.99985e+06	1.02422e+07	2.22256e+06	8.02918e+06	8.58801e+06	2.00937e+06	7.48621e+06	3.7133e+06	1.40584e+06	68693.3	1.0	2.0485	0.444525	1.60589	1.71766	0.401885	1.49729	0.742683	0.281176	0.0137391	0.0	0.0	0.0	0.0	0.0	0.0	0.0	0.0	0.0	0.0
34	Q00764	Alpha,alpha-trehalose-phosphate synthase [UDP-forming] 56 kDa subunit OS=Saccharomyces cerevisiae (strain ATCC 204508 / S288c) GN=TPS1 PE=1 SV=2	TPS1	63673.8	6.35203	0.0	45	133	6	4	3	3	3	126	5.85932e+06	9.42691e+06	2.2957e+06	8.20506e+06	8.00311e+06	1.8544e+06	1.0327e+07	4.39174e+06	1.26935e+06	250573.0	1.0	1.60888	0.391803	1.40034	1.36588	0.316487	1.76249	0.749531	0.216637	0.0427649	0.0	0.0	0.0	0.0	0.0	0.0	0.0	0.0	0.0	0.0
35	P53261	Pescadillo homolog OS=Saccharomyces cerevisiae (strain ATCC 204508 / S288c) GN=NOP7 PE=1 SV=1	NOP7	87249.2	6.47535	0.0	52	175	6	5	0	6	5	126	1.13107e+07	2.51667e+07	2.78315e+06	1.77708e+07	2.53924e+07	2.38282e+06	1.65507e+07	5.19686e+06	1.8264e+06	192817.0	1.0	2.22503	0.243797	1.5745	2.24499	0.21067	1.46638	0.460225	0.16144	0.016949	0.0	0.244164	0.153173	0.345444	0.301626	0.112528	0.255442	0.0742336	0.098132	0.0625105
36	P08524	Farnesyl pyrophosphate synthase OS=Saccharomyces cerevisiae (strain ATCC 204508 / S288c) GN=ERG20 PE=1 SV=2	ERG20	48820.5	6.05916	0.0	76	114	3	2	1	2	2	126	2.0734e+06	2.35571e+06	578262.0	2.69734e+06	2.12889e+06	526165.0	3.59683e+06	1.49216e+06	361940.0	0.0	1.0	1.13616	0.278896	1.30092	1.02676	0.253769	1.73475	0.71967	0.174563	0.0	0.0	0.0	0.0	0.0	0.0	0.0	0.0	0.0	0.0	0.0
37	P34706	Zinc finger protein sdc-3 OS=Caenorhabditis elegans OX=6239 GN=sdc-3 PE=1 SV=2	sdc-3	288394.0	6.22686	0.0	36	36	1	1	0	1	1	126	1.19788e+06	2.59548e+06	233129.0	2.09041e+06	2.63375e+06	158929.0	1.90432e+06	1.3784e+06	264191.0	0.0	1.0	2.16672	0.194618	1.74509	2.19867	0.132675	1.58974	1.1507	0.220548	0.0	0.0	0.0	0.0	0.0	0.0	0.0	0.0	0.0	0.0	0.0
38	P43535	Protein GCN20 OS=Saccharomyces cerevisiae (strain ATCC 204508 / S288c) GN=GCN20 PE=1 SV=1	GCN20	99009.6	5.62816	0.0	65	65	1	1	1	0	0	126	0.0	0.0	0.0	0.0	0.0	0.0	0.0	0.0	0.0	0.0	NA	NA	NA	NA	NA	NA	NA	NA	NA	NA	0.0	0.0	0.0	0.0	0.0	0.0	0.0	0.0	0.0	0.0
39	Q99216	Pre-rRNA-processing protein PNO1 OS=Saccharomyces cerevisiae (strain ATCC 204508 / S288c) GN=PNO1 PE=1 SV=1	PNO1	36042.1	5.50074	0.00659341	25	25	1	1	0	1	1	126	982839.0	1.7269e+06	473212.0	1.61211e+06	1.35016e+06	1.19989e+06	1.29539e+06	954969.0	401980.0	112244.0	1.0	1.75705	0.481475	1.64026	1.37374	1.22084	1.31801	0.971643	0.408999	0.114204	0.0	0.0	0.0	0.0	0.0	0.0	0.0	0.0	0.0	0.0
40	Q04600	Translation machinery-associated protein 64 OS=Saccharomyces cerevisiae (strain ATCC 204508 / S288c) GN=TMA64 PE=1 SV=1	TMA64	80105.9	5.88874	0.0	42	98	4	3	1	3	3	126	6.11348e+06	7.71809e+06	2.10422e+06	1.2496e+07	8.62815e+06	1.55017e+06	1.02935e+07	3.24782e+06	1.3565e+06	0.0	1.0	1.26247	0.344193	2.04401	1.41133	0.253566	1.68374	0.531256	0.221886	0.0	0.0	0.0	0.0	0.0	0.0	0.0	0.0	0.0	0.0	0.0
41	Q12359	Ammonia transport outward protein 3 OS=Saccharomyces cerevisiae (strain ATCC 204508 / S288c) GN=ATO3 PE=1 SV=1	ATO3	31667.7	6.18004	0.0	53	82	2	2	1	1	1	126	523044.0	1.73544e+06	530885.0	795625.0	996084.0	304963.0	1.19485e+06	674888.0	149571.0	0.0	1.0	3.31796	1.01499	1.52114	1.9044	0.583053	2.28441	1.29031	0.285962	0.0	0.0	0.0	0.0	0.0	0.0	0.0	0.0	0.0	0.0	0.0
42	P22768	Argininosuccinate synthase OS=Saccharomyces cerevisiae (strain ATCC 204508 / S288c) GN=ARG1 PE=1 SV=3	ARG1	54973.5	6.50048	0.0	48	148	5	4	0	5	4	126	1.27685e+07	1.13314e+07	4.15261e+06	9.43708e+06	8.60346e+06	2.97431e+06	2.25149e+07	4.22971e+06	2.12844e+06	0.0	1.0	0.887452	0.323093	0.739092	0.673805	0.231138	1.76256	0.331262	0.166695	0.0	0.0	0.22115	0.116519	0.197427	0.269721	0.254942	0.0770556	0.127648	0.172615	0.0
43	P11433	Cell division control protein 24 OS=Saccharomyces cerevisiae (strain ATCC 204508 / S288c) GN=CDC24 PE=1 SV=2	CDC24	111486.0	5.42623	0.0	48	87	2	2	0	2	2	126	828166.0	2.17335e+06	411939.0	2.17788e+06	1.90429e+06	221497.0	1.45141e+06	1.09388e+06	99035.7	0.0	1.0	2.62429	0.497411	2.62976	2.29941	0.267454	1.75256	1.32084	0.119584	0.0	0.0	0.0	0.0	0.0	0.0	0.0	0.0	0.0	0.0	0.0
44	P00163|P03873|P03879|Q9ZZW7	Cytochrome b OS=Saccharomyces cerevisiae (strain ATCC 204508 / S288c) GN=COB PE=1 SV=3|Cytochrome b mRNA maturase bI2 OS=Saccharomyces cerevisiae (strain ATCC 204508 / S288c) GN=BI2 PE=1 SV=2|Intron-encoded RNA maturase bI4 OS=Saccharomyces cerevisiae (strain ATCC 204508 / S288c) GN=BI4 PE=1 SV=2|Cytochrome b mRNA maturase bI3 OS=Saccharomyces cerevisiae (strain ATCC 204508 / S288c) GN=BI3 PE=1 S…	COB|BI2|BI4|BI3	45459.0|57483.6|86731.9|72014.9	6.71295	0.0	38	38	1	1	0	1	1	126	899839.0	1.75193e+06	803718.0	1.25047e+06	1.96126e+06	919304.0	1.15883e+06	855053.0	608399.0	0.0	1.0	1.94694	0.89318	1.38966	2.17957	1.02163	1.28782	0.950229	0.67612	0.0	0.0	0.0	0.0	0.0	0.0	0.0	0.0	0.0	0.0	0.0
45	P38088-2	Isoform Cytoplasmic of Glycine--tRNA ligase 1, mitochondrial OS=Saccharomyces cerevisiae (strain ATCC 204508 / S288c) GN=GRS1	GRS1	89383.6	6.53678	0.0	94	681	19	15	8	11	11	126	2.29165e+07	2.94388e+07	8.61706e+06	3.73338e+07	2.94409e+07	6.44975e+06	3.64567e+07	1.71621e+07	4.87818e+06	0.0	1.0	1.28402	0.37263	1.62759	1.28501	0.278474	1.58874	0.750116	0.212881	0.0	0.0	0.203191	0.203486	0.30622	0.305799	0.156288	0.209353	0.155607	0.121283	0.0
46	P89105	RNA polymerase-associated protein CTR9 OS=Saccharomyces cerevisiae (strain ATCC 204508 / S288c) GN=CTR9 PE=1 SV=3	CTR9	150926.0	5.90619	0.0	45	71	2	2	1	1	1	126	1.99065e+06	2.73921e+06	459866.0	3.25522e+06	3.16311e+06	568886.0	2.77185e+06	2.17083e+06	893356.0	152795.0	1.0	1.37604	0.231014	1.63526	1.58899	0.28578	1.39244	1.09052	0.448777	0.0767565	0.0	0.0	0.0	0.0	0.0	0.0	0.0	0.0	0.0	0.0
47	P50094	Inosine-5'-monophosphate dehydrogenase 4 OS=Saccharomyces cerevisiae (strain ATCC 204508 / S288c) GN=IMD4 PE=1 SV=1	IMD4	66037.4	6.03276	0.0	64	185	4	4	1	3	3	126	2.5346e+06	4.90632e+06	1.08249e+06	4.33799e+06	4.09028e+06	656176.0	4.79348e+06	3.23731e+06	469380.0	0.0	1.0	1.93574	0.427083	1.71151	1.61378	0.258887	1.89122	1.27725	0.185189	0.0	0.0	0.0	0.0	0.0	0.0	0.0	0.0	0.0	0.0	0.0
48	P36139	Protein PET10 OS=Saccharomyces cerevisiae (strain ATCC 204508 / S288c) GN=PET10 PE=1 SV=3	PET10	36956.3	5.87229	0.003885	28	105	4	4	0	4	4	126	4.89368e+06	4.45632e+06	2.42836e+06	6.5922e+06	5.98617e+06	2.89902e+06	6.94784e+06	3.27392e+06	570481.0	0.0	1.0	0.910627	0.496224	1.34708	1.22325	0.592401	1.41976	0.669009	0.116939	0.0	0.0	0.16747	0.183715	0.258028	0.158893	0.349654	0.323076	0.0661048	0.167302	0.0
49	P17106	Centromere-binding protein 1 OS=Saccharomyces cerevisiae (strain ATCC 204508 / S288c) GN=CBF1 PE=1 SV=2	CBF1	46066.8	6.44167	0.0	104	236	6	5	1	5	5	126	9.59224e+06	9.77724e+06	3.02921e+06	1.99998e+07	9.49844e+06	2.11672e+06	1.45756e+07	1.49653e+06	1.14993e+06	0.0	1.0	1.02051	0.317329	2.08423	0.990221	0.22067	1.5182	0.156015	0.119882	0.0	0.0	0.259689	0.308168	0.422716	0.262168	0.323574	0.13664	0.218936	0.188553	0.0
50	P39954	Adenosylhomocysteinase OS=Saccharomyces cerevisiae (strain ATCC 204508 / S288c) GN=SAH1 PE=1 SV=1	SAH1	56366.9	6.00412	0.0	72	100	2	2	0	2	2	126	3.2041e+06	2.76359e+06	644007.0	3.17676e+06	3.07519e+06	314544.0	3.73235e+06	1.28669e+06	431043.0	0.0	1.0	0.862519	0.200995	0.991468	0.959767	0.0981693	1.16487	0.401575	0.134529	0.0	0.0	0.0	0.0	0.0	0.0	0.0	0.0	0.0	0.0	0.0
51	P39956	DNA damage-responsive transcriptional repressor RPH1 OS=Saccharomyces cerevisiae (strain ATCC 204508 / S288c) GN=RPH1 PE=1 SV=1	RPH1	107683.0	5.79441	0.0	70	132	2	2	0	2	2	126	3.43065e+06	2.89975e+06	199825.0	6.27356e+06	3.36078e+06	317982.0	5.37922e+06	548586.0	313577.0	0.0	1.0	0.845249	0.0582469	1.82868	0.979635	0.0926884	1.56799	0.159907	0.0914044	0.0	0.0	0.0	0.0	0.0	0.0	0.0	0.0	0.0	0.0	0.0
52	P02293	Histone H2B.1 OS=Saccharomyces cerevisiae (strain ATCC 204508 / S288c) GN=HTB1 PE=1 SV=2	HTB1	18826.9	6.85399	0.0	71	677	159	2	144	15	2	126	9.62151e+07	4.34711e+07	2.42893e+06	1.28541e+08	4.51384e+07	3.03059e+06	1.12854e+08	4.31676e+06	2.71278e+06	297877.0	1.0	0.452866	0.025538	1.3392	0.469702	0.031426	1.17689	0.0455918	0.0279415	0.00295418	0.0	0.0515021	0.0368754	0.129279	0.0730486	0.0542412	0.148755	0.0801957	0.0450675	0.0124998
53	P02294	Histone H2B.2 OS=Saccharomyces cerevisiae (strain ATCC 204508 / S288c) GN=HTB2 PE=1 SV=2	HTB2	18582.7	7.46246	0.0	71	671	161	2	146	15	2	126	1.17197e+08	6.14443e+07	3.17861e+06	2.10651e+08	6.72165e+07	5.1972e+06	1.55985e+08	7.97283e+06	3.85554e+06	168756.0	1.0	0.525835	0.0268283	1.79682	0.573288	0.043947	1.32529	0.0688839	0.0331744	0.00139256	0.0	0.0932424	0.0530349	0.210395	0.132042	0.0479886	0.181069	0.0714637	0.0568802	0.00582518
54	P07806|P07806-2	Valine--tRNA ligase, mitochondrial OS=Saccharomyces cerevisiae (strain ATCC 204508 / S288c) GN=VAS1 PE=1 SV=2|Isoform Cytoplasmic of Valine--tRNA ligase, mitochondrial OS=Saccharomyces cerevisiae (strain ATCC 204508 / S288c) GN=VAS1	VAS1	152328.0|145428.0	6.18446	0.0	56	305	8	8	1	7	7	126	1.26892e+07	1.32355e+07	4.34578e+06	1.54824e+07	1.32781e+07	3.36597e+06	1.7253e+07	5.50653e+06	3.36902e+06	162090.0	1.0	1.0443	0.340261	1.22012	1.04075	0.265262	1.36143	0.428374	0.263503	0.0124128	0.0	0.223694	0.416825	0.207598	0.563252	0.282248	0.251362	0.38832	0.37063	0.0306957
55	P29469	DNA replication licensing factor MCM2 OS=Saccharomyces cerevisiae (strain ATCC 204508 / S288c) GN=MCM2 PE=1 SV=2	MCM2	107940.0	5.80198	0.00523169	26	26	1	1	0	1	1	126	1.26788e+06	1.20193e+06	430875.0	3.12674e+06	2.10728e+06	787032.0	2.6642e+06	897208.0	569626.0	0.0	1.0	0.947984	0.339838	2.46611	1.66204	0.620745	2.1013	0.707642	0.449273	0.0	0.0	0.0	0.0	0.0	0.0	0.0	0.0	0.0	0.0	0.0
56	Q04458	Fatty aldehyde dehydrogenase HFD1 OS=Saccharomyces cerevisiae (strain ATCC 204508 / S288c) GN=HFD1 PE=1 SV=1	HFD1	69048.3	6.23617	0.0	102	194	4	3	1	3	3	126	6.12727e+06	8.08342e+06	1.03119e+06	1.17127e+07	6.96713e+06	756601.0	8.11397e+06	3.80383e+06	747195.0	0.0	1.0	1.31925	0.168295	1.91157	1.13707	0.123481	1.32424	0.620803	0.121946	0.0	0.0	0.0	0.0	0.0	0.0	0.0	0.0	0.0	0.0	0.0
57	Q08548	Lysophospholipid acyltransferase OS=Saccharomyces cerevisiae (strain ATCC 204508 / S288c) GN=ALE1 PE=1 SV=1	ALE1	85069.1	5.47573	0.0	39	96	3	3	2	1	1	126	509253.0	703702.0	0.0	1.03092e+06	485517.0	55186.2	628650.0	166433.0	0.0	0.0	1.0	1.38183	0.0	2.02437	0.953391	0.108367	1.23446	0.326818	0.0	0.0	0.0	0.0	0.0	0.0	0.0	0.0	0.0	0.0	0.0	0.0
58	P24482	DNA polymerase epsilon subunit B OS=Saccharomyces cerevisiae (strain ATCC 204508 / S288c) GN=DPB2 PE=1 SV=3	DPB2	87971.5	5.5661	0.003885	28	28	1	1	0	1	1	126	653934.0	734392.0	274891.0	1.13816e+06	935302.0	177121.0	879427.0	446202.0	247797.0	0.0	1.0	1.12304	0.420364	1.74048	1.43027	0.270855	1.34483	0.682334	0.378932	0.0	0.0	0.0	0.0	0.0	0.0	0.0	0.0	0.0	0.0	0.0
59	###CONTAMINANT###Q8N1N4|###CONTAMINANT###Q8N1N4-2	Keratin, type II cytoskeletal 78 OS=Homo sapiens GN=KRT78 PE=1 SV=2|Isoform 2 of Keratin, type II cytoskeletal 78 OS=Homo sapiens GN=KRT78	KRT78	63816.2|51517.9	5.88052	0.0	61	334	11	5	8	3	3	126	3.7231e+06	5.79999e+06	4.90227e+06	4.26911e+06	3.88536e+06	2.30638e+06	1.8968e+06	9.69364e+06	3.03119e+06	0.0	1.0	1.55784	1.31672	1.14666	1.04358	0.61948	0.509468	2.60365	0.814158	0.0	0.0	0.0	0.0	0.0	0.0	0.0	0.0	0.0	0.0	0.0
60	P53723	UPF0674 endoplasmic reticulum membrane protein YNR021W OS=Saccharomyces cerevisiae (strain ATCC 204508 / S288c) GN=YNR021W PE=1 SV=3	YNR021W	55255.2	5.96513	0.0	53	126	4	3	1	3	2	126	9.72394e+06	9.23745e+06	1.69426e+06	1.37245e+07	9.467e+06	3.3774e+06	1.19407e+07	3.67035e+06	1.16075e+06	72333.6	1.0	0.94997	0.174236	1.41141	0.973577	0.347328	1.22797	0.377455	0.11937	0.00743872	0.0	0.0	0.0	0.0	0.0	0.0	0.0	0.0	0.0	0.0
61	P32939	GTP-binding protein YPT7 OS=Saccharomyces cerevisiae (strain ATCC 204508 / S288c) GN=YPT7 PE=1 SV=1	YPT7	26693.9	5.90824	0.00176678	34	63	2	2	0	2	2	126	5.45756e+06	8.05407e+06	4.13002e+06	1.06074e+07	7.21294e+06	2.57273e+06	7.40966e+06	5.29376e+06	1.83262e+06	102479.0	1.0	1.47576	0.756751	1.94362	1.32164	0.471407	1.35769	0.969986	0.335795	0.0187773	0.0	0.0	0.0	0.0	0.0	0.0	0.0	0.0	0.0	0.0
62	###REV###Q12019	Reverse sequence, was Midasin OS=Saccharomyces cerevisiae (strain ATCC 204508 / S288c) GN=MDN1 PE=1 SV=1	###MDN1###	645744.0	6.07074	0.00659341	25	95	8	2	6	2	2	126	3.71406e+06	1.01623e+07	1.02182e+06	5.32809e+06	9.8962e+06	413414.0	4.87124e+06	3.71634e+06	755981.0	0.0	1.0	2.73617	0.275123	1.43457	2.66453	0.111311	1.31157	1.00062	0.203546	0.0	0.0	0.0	0.0	0.0	0.0	0.0	0.0	0.0	0.0	0.0
63	P06843	Protein SPT2 OS=Saccharomyces cerevisiae (strain ATCC 204508 / S288c) GN=SPT2 PE=1 SV=1	SPT2	49985.9	5.63907	0.00394011	29	29	1	1	0	1	1	126	1.04077e+06	1.66909e+06	395907.0	1.83901e+06	1.55101e+06	390927.0	1.32336e+06	575409.0	255665.0	0.0	1.0	1.6037	0.380398	1.76697	1.49025	0.375613	1.27152	0.552868	0.24565	0.0	0.0	0.0	0.0	0.0	0.0	0.0	0.0	0.0	0.0	0.0
64	P06844	Protein SPT3 OS=Saccharomyces cerevisiae (strain ATCC 204508 / S288c) GN=SPT3 PE=1 SV=1	SPT3	46223.0	6.10516	0.00533537	27	27	1	1	0	1	1	126	5.46845e+06	4.46839e+06	1.34887e+06	7.16042e+06	5.38657e+06	1.03909e+06	6.30669e+06	2.47334e+06	1.0036e+06	0.0	1.0	0.817121	0.246664	1.3094	0.985026	0.190015	1.15329	0.452293	0.183526	0.0	0.0	0.0	0.0	0.0	0.0	0.0	0.0	0.0	0.0	0.0
65	P38809	Uncharacterized protein YHR097C OS=Saccharomyces cerevisiae (strain ATCC 204508 / S288c) GN=YHR097C PE=1 SV=1	YHR097C	48487.1	5.85733	0.0	67	201	5	4	2	3	3	126	4.82007e+06	1.21885e+07	817545.0	5.21642e+06	9.38578e+06	899201.0	5.22739e+06	4.41218e+06	605735.0	0.0	1.0	2.52869	0.169613	1.08223	1.94723	0.186553	1.0845	0.915376	0.125669	0.0	0.0	0.0	0.0	0.0	0.0	0.0	0.0	0.0	0.0	0.0
66	P40327	26S protease regulatory subunit 4 homolog OS=Saccharomyces cerevisiae (strain ATCC 204508 / S288c) GN=RPT2 PE=1 SV=3	RPT2	59108.7	6.16275	0.0	56	177	4	4	0	4	4	126	1.05788e+07	1.78842e+07	7.38286e+06	1.13864e+07	1.22269e+07	2.41157e+06	1.25971e+07	6.10484e+06	2.23586e+06	70014.5	1.0	1.69056	0.697889	1.07633	1.15578	0.227961	1.19078	0.57708	0.211352	0.00661835	0.0	0.734805	0.503844	0.835662	0.637938	0.294881	0.810534	0.616843	0.288828	0.023077
67	P40850	Protein MKT1 OS=Saccharomyces cerevisiae (strain ATCC 204508 / S288c) GN=MKT1 PE=1 SV=2	MKT1	106866.0	6.01777	0.0	58	207	5	5	0	5	5	126	5.67747e+06	6.22296e+06	1.36429e+06	9.86649e+06	6.13714e+06	1.62276e+06	8.89535e+06	3.03989e+06	1.74034e+06	0.0	1.0	1.08882	0.242386	1.73783	1.08096	0.285824	1.56678	0.533007	0.306534	0.0	0.0	0.362223	0.229939	0.635207	0.40843	0.159589	0.324807	0.132596	0.178352	0.0
68	Q12164	Pore membrane protein of 33 kDa OS=Saccharomyces cerevisiae (strain ATCC 204508 / S288c) GN=POM33 PE=1 SV=1	POM33	36404.3	6.18394	0.0	44	87	2	2	0	2	2	126	4.05828e+06	4.44589e+06	906231.0	5.89899e+06	4.02895e+06	1.16937e+06	6.13933e+06	2.79181e+06	478203.0	0.0	1.0	1.09551	0.223304	1.45357	0.992772	0.288145	1.51279	0.68793	0.117834	0.0	0.0	0.0	0.0	0.0	0.0	0.0	0.0	0.0	0.0	0.0
69	Q12161	RING finger protein PSH1 OS=Saccharomyces cerevisiae (strain ATCC 204508 / S288c) GN=PSH1 PE=1 SV=1	PSH1	52020.6	5.95004	0.0	53	107	4	3	1	3	3	126	6.6035e+06	8.38019e+06	993740.0	9.79731e+06	7.69448e+06	869506.0	7.94251e+06	2.45898e+06	711856.0	0.0	1.0	1.26905	0.150487	1.48365	1.16521	0.131674	1.20277	0.372375	0.1078	0.0	0.0	0.0	0.0	0.0	0.0	0.0	0.0	0.0	0.0	0.0
70	Q12168	Endo-1,3(4)-beta-glucanase 2 OS=Saccharomyces cerevisiae (strain ATCC 204508 / S288c) GN=ACF2 PE=1 SV=1	ACF2	96365.8	5.43146	0.0	41	101	3	3	1	2	2	126	1.56931e+06	7.47354e+06	723630.0	1.75019e+06	2.96453e+06	941953.0	1.79392e+06	2.18164e+06	927921.0	0.0	1.0	4.76231	0.461114	1.11526	1.88907	0.600235	1.14313	1.39019	0.591293	0.0	0.0	0.0	0.0	0.0	0.0	0.0	0.0	0.0	0.0	0.0
71	P12754	Translation initiation factor eIF-2B subunit delta OS=Saccharomyces cerevisiae (strain ATCC 204508 / S288c) GN=GCD2 PE=1 SV=1	GCD2	85473.8	5.41095	0.00171674	33	33	1	1	0	1	1	126	630763.0	1.15279e+06	343659.0	1.04646e+06	898062.0	124334.0	861362.0	375576.0	105779.0	106858.0	1.0	1.82761	0.544831	1.65903	1.42377	0.197117	1.36559	0.595432	0.167701	0.169411	0.0	0.0	0.0	0.0	0.0	0.0	0.0	0.0	0.0	0.0
72	Q03430	37S ribosomal protein RSM28, mitochondrial OS=Saccharomyces cerevisiae (strain ATCC 204508 / S288c) GN=RSM28 PE=1 SV=2	RSM28	50241.7	6.38503	0.0	63	63	1	1	0	1	1	126	2.72253e+06	9.707e+06	1.12635e+06	3.18927e+06	7.7477e+06	1.53709e+06	3.89621e+06	3.53502e+06	858748.0	139494.0	1.0	3.56543	0.413712	1.17143	2.84577	0.564582	1.4311	1.29843	0.315423	0.0512367	0.0	0.0	0.0	0.0	0.0	0.0	0.0	0.0	0.0	0.0
73	Q03433	Vacuolar protein sorting-associated protein 71 OS=Saccharomyces cerevisiae (strain ATCC 204508 / S288c) GN=VPS71 PE=1 SV=1	VPS71	38129.6	5.66564	0.0	42	42	1	1	0	1	1	126	532165.0	563183.0	207038.0	821661.0	646066.0	114636.0	1.04494e+06	142700.0	0.0	0.0	1.0	1.05829	0.38905	1.544	1.21403	0.215414	1.96357	0.26815	0.0	0.0	0.0	0.0	0.0	0.0	0.0	0.0	0.0	0.0	0.0	0.0
74	P10664	60S ribosomal protein L4-A OS=Saccharomyces cerevisiae (strain ATCC 204508 / S288c) GN=RPL4A PE=1 SV=4	RPL4A	46458.4	8.14041	0.0	73	598	39	12	15	24	10	126	8.56617e+07	1.54294e+08	1.18887e+07	1.01892e+08	1.58312e+08	1.02629e+07	1.0545e+08	3.11453e+07	9.89824e+06	282927.0	1.0	1.79534	0.142752	1.19048	1.84298	0.121662	1.23138	0.362616	0.118075	0.00315408	0.0	0.228504	0.166034	0.143906	0.336298	0.146726	0.10209	0.171026	0.157372	0.00724838
75	Q03435	Non-histone protein 10 OS=Saccharomyces cerevisiae (strain ATCC 204508 / S288c) GN=NHP10 PE=1 SV=1	NHP10	29456.2	6.10484	0.00171674	33	33	1	1	0	1	1	126	1.04837e+06	986208.0	269817.0	2.01222e+06	1.53481e+06	262890.0	1.44204e+06	357762.0	185190.0	0.0	1.0	0.94071	0.257369	1.91939	1.464	0.250762	1.37552	0.341257	0.176647	0.0	0.0	0.0	0.0	0.0	0.0	0.0	0.0	0.0	0.0	0.0
76	Q07532	RNA polymerase II nuclear localization protein IWR1 OS=Saccharomyces cerevisiae (strain ATCC 204508 / S288c) GN=IWR1 PE=1 SV=2	IWR1	46803.1	5.3977	0.00659341	25	25	1	1	0	1	1	126	1.01288e+06	1.12977e+06	293367.0	1.55658e+06	1.27214e+06	363110.0	1.39361e+06	503969.0	214548.0	0.0	1.0	1.11541	0.289638	1.53679	1.25597	0.358494	1.37589	0.497562	0.21182	0.0	0.0	0.0	0.0	0.0	0.0	0.0	0.0	0.0	0.0	0.0
77	P10591	Heat shock protein SSA1 OS=Saccharomyces cerevisiae (strain ATCC 204508 / S288c) GN=SSA1 PE=1 SV=4	SSA1	81931.3	6.11874	0.0	94	897	33	3	27	5	3	126	3.01765e+06	3.64387e+06	2.3617e+06	5.38196e+06	4.16413e+06	2.35541e+06	4.43092e+06	2.76348e+06	1.01415e+06	102443.0	1.0	1.20752	0.771104	1.78349	1.37993	0.780544	1.46834	0.915772	0.336074	0.0337133	0.0	0.373299	0.519115	0.706219	0.396406	0.214527	0.49079	0.378701	0.197616	0.120986
78	P10592	Heat shock protein SSA2 OS=Saccharomyces cerevisiae (strain ATCC 204508 / S288c) GN=SSA2 PE=1 SV=3	SSA2	81515.0	6.90925	0.0	94	866	31	3	29	2	1	126	2.26833e+06	2.60811e+06	1.05243e+06	4.1062e+06	2.82998e+06	1.06156e+06	4.06897e+06	2.26354e+06	480724.0	0.0	1.0	1.14979	0.463968	1.81023	1.2476	0.467991	1.79382	0.997889	0.211929	0.0	0.0	0.0	0.0	0.0	0.0	0.0	0.0	0.0	0.0	0.0
79	Q06625	Glycogen debranching enzyme OS=Saccharomyces cerevisiae (strain ATCC 204508 / S288c) GN=GDB1 PE=1 SV=1	GDB1	195710.0	5.57801	0.0	65	97	2	2	0	2	2	126	2.87321e+06	5.06923e+06	1.62359e+06	3.91524e+06	3.78242e+06	1.07997e+06	4.12829e+06	2.27218e+06	950540.0	0.0	1.0	1.76431	0.565081	1.36267	1.31645	0.375876	1.43682	0.790816	0.330829	0.0	0.0	0.0	0.0	0.0	0.0	0.0	0.0	0.0	0.0	0.0
80	P38234	Protein RFS1 OS=Saccharomyces cerevisiae (strain ATCC 204508 / S288c) GN=RFS1 PE=1 SV=1	RFS1	26973.3	6.04509	0.0	49	49	1	1	0	1	1	126	2.16205e+06	2.80124e+06	1.21582e+06	2.69689e+06	2.57423e+06	557608.0	3.38714e+06	1.38112e+06	358048.0	0.0	1.0	1.29564	0.562347	1.24738	1.19064	0.257907	1.56663	0.638802	0.165606	0.0	0.0	0.0	0.0	0.0	0.0	0.0	0.0	0.0	0.0	0.0
81	P38235	Uncharacterized protein YBR053C OS=Saccharomyces cerevisiae (strain ATCC 204508 / S288c) GN=YBR053C PE=1 SV=1	YBR053C	46741.5	5.33019	0.00394011	29	29	1	1	0	1	1	126	623395.0	872223.0	220792.0	756091.0	853878.0	166928.0	1.33468e+06	255450.0	258334.0	115206.0	1.0	1.39915	0.354177	1.21286	1.36972	0.267773	2.14099	0.409772	0.414399	0.184805	0.0	0.0	0.0	0.0	0.0	0.0	0.0	0.0	0.0	0.0
82	P38230	Probable quinone oxidoreductase OS=Saccharomyces cerevisiae (strain ATCC 204508 / S288c) GN=ZTA1 PE=1 SV=1	ZTA1	44901.1	6.44127	0.0	72	284	7	7	2	5	5	126	1.53084e+07	1.67827e+07	5.86872e+06	2.83113e+07	1.73152e+07	3.74701e+06	2.62513e+07	1.04868e+07	2.85179e+06	203085.0	1.0	1.09631	0.383367	1.85143	1.13109	0.244769	1.71483	0.692163	0.186289	0.0132663	0.0	0.599691	0.230514	0.511397	0.320756	0.293637	0.518309	0.226633	0.255418	0.0515123
83	P39720	Oleate-activated transcription factor 1 OS=Saccharomyces cerevisiae (strain ATCC 204508 / S288c) GN=OAF1 PE=1 SV=3	OAF1	134966.0	6.14483	0.0	41	148	5	5	2	3	3	126	7.33311e+06	9.96697e+06	2.81766e+06	1.69872e+07	1.10516e+07	2.44841e+06	1.07195e+07	4.26873e+06	2.01267e+06	253312.0	1.0	1.35917	0.384238	2.31651	1.50708	0.333884	1.4618	0.582118	0.274463	0.0345436	0.0	0.0	0.0	0.0	0.0	0.0	0.0	0.0	0.0	0.0
84	P39729	Ribosome-interacting GTPase 1 OS=Saccharomyces cerevisiae (strain ATCC 204508 / S288c) GN=RBG1 PE=1 SV=1	RBG1	47549.4	5.98171	0.0	61	163	5	4	1	4	4	126	4.12524e+06	6.08681e+06	1.91543e+06	6.49488e+06	7.10503e+06	2.8086e+06	6.35155e+06	2.52834e+06	1.14631e+06	0.0	1.0	1.47551	0.464319	1.57443	1.71788	0.680833	1.53968	0.612896	0.277878	0.0	0.0	0.173215	0.383185	0.372613	0.227004	0.618869	0.320597	0.292823	0.431227	0.0
85	P32895	Ribose-phosphate pyrophosphokinase 1 OS=Saccharomyces cerevisiae (strain ATCC 204508 / S288c) GN=PRS1 PE=1 SV=1	PRS1	52744.8	5.77004	0.0	66	177	4	4	0	4	4	126	2.19843e+06	4.23036e+06	707671.0	2.90051e+06	7.80026e+06	704428.0	3.70528e+06	2.47991e+06	776595.0	0.0	1.0	1.92426	0.321898	1.31935	3.5481	0.320423	1.68542	1.12803	0.353249	0.0	0.0	0.457601	0.210693	0.317578	2.57393	0.207348	0.731947	0.612885	0.196209	0.0
86	P32896	Protein PDC2 OS=Saccharomyces cerevisiae (strain ATCC 204508 / S288c) GN=PDC2 PE=1 SV=2	PDC2	118200.0	5.73102	0.0	43	43	1	1	1	0	0	126	0.0	0.0	0.0	0.0	0.0	0.0	0.0	0.0	0.0	0.0	NA	NA	NA	NA	NA	NA	NA	NA	NA	NA	0.0	0.0	0.0	0.0	0.0	0.0	0.0	0.0	0.0	0.0
87	Q04660	Ribosome biogenesis protein ERB1 OS=Saccharomyces cerevisiae (strain ATCC 204508 / S288c) GN=ERB1 PE=1 SV=1	ERB1	107745.0	6.03005	0.0	63	231	6	6	1	5	5	126	5.75299e+06	1.40856e+07	1.37171e+06	8.73158e+06	1.42283e+07	1.94467e+06	8.73677e+06	4.42342e+06	770403.0	0.0	1.0	2.44839	0.238435	1.50964	2.4732	0.337531	1.51865	0.768892	0.133913	0.0	0.0	0.436525	0.0809216	0.483847	0.257807	0.214443	0.146544	0.244946	0.235901	0.0
88	P02829	ATP-dependent molecular chaperone HSP82 OS=Saccharomyces cerevisiae (strain ATCC 204508 / S288c) GN=HSP82 PE=1 SV=1	HSP82	99001.5	6.17547	0.0	99	705	25	2	19	2	2	126	3.03741e+06	6.19381e+06	611346.0	4.59444e+06	4.05121e+06	548920.0	5.3261e+06	3.04125e+06	541364.0	0.0	1.0	2.03917	0.201272	1.51262	1.33377	0.18072	1.7535	1.00126	0.178232	0.0	0.0	0.0	0.0	0.0	0.0	0.0	0.0	0.0	0.0	0.0
89	Q12377	26S proteasome regulatory subunit RPN6 OS=Saccharomyces cerevisiae (strain ATCC 204508 / S288c) GN=RPN6 PE=1 SV=3	RPN6	59938.6	5.75174	0.0	37	65	2	2	0	2	2	126	2.49966e+06	3.53398e+06	1.1697e+06	3.6884e+06	3.26425e+06	935147.0	4.0893e+06	1.8479e+06	642806.0	0.0	1.0	1.41378	0.467943	1.47556	1.30588	0.374109	1.63594	0.739261	0.257157	0.0	0.0	0.0	0.0	0.0	0.0	0.0	0.0	0.0	0.0	0.0
90	Q12080	Ribosome biogenesis protein NOP53 OS=Saccharomyces cerevisiae (strain ATCC 204508 / S288c) GN=NOP53 PE=1 SV=1	NOP53	70913.9	5.68816	0.00533537	27	27	1	1	0	1	1	126	840217.0	1.55119e+06	302272.0	775545.0	1.68211e+06	379960.0	1.15363e+06	660962.0	909436.0	0.0	1.0	1.84617	0.359754	0.92303	2.00199	0.452216	1.37302	0.786656	1.08238	0.0	0.0	0.0	0.0	0.0	0.0	0.0	0.0	0.0	0.0	0.0
91	P11412	Glucose-6-phosphate 1-dehydrogenase OS=Saccharomyces cerevisiae (strain ATCC 204508 / S288c) GN=ZWF1 PE=1 SV=4	ZWF1	67396.5	6.47803	0.00523169	26	26	1	1	0	1	1	126	2.4904e+06	3.85546e+06	927619.0	4.08232e+06	3.12954e+06	967463.0	3.10329e+06	1.3712e+06	674792.0	527513.0	1.0	1.54813	0.372478	1.63922	1.25664	0.388476	1.2461	0.550594	0.270957	0.211819	0.0	0.0	0.0	0.0	0.0	0.0	0.0	0.0	0.0	0.0
92	Q00955	Acetyl-CoA carboxylase OS=Saccharomyces cerevisiae (strain ATCC 204508 / S288c) GN=ACC1 PE=1 SV=2	ACC1	282276.0	6.06967	0.0	40	191	6	6	1	5	5	126	9.29746e+06	1.37438e+07	3.09446e+06	1.80554e+07	9.92863e+06	1.86785e+06	1.50593e+07	5.57815e+06	1.68588e+06	0.0	1.0	1.47823	0.332829	1.94428	1.06789	0.200899	1.61972	0.599965	0.181327	0.0	0.0	0.424643	0.412411	0.48278	0.298222	0.12389	0.458421	0.483463	0.20428	0.0
93	P50875	Transcription factor SPT20 OS=Saccharomyces cerevisiae (strain ATCC 204508 / S288c) GN=SPT20 PE=1 SV=1	SPT20	76806.1	6.10677	0.00394011	29	29	1	1	0	1	1	126	2.93975e+06	2.36928e+06	697010.0	3.00318e+06	3.29894e+06	618515.0	3.44697e+06	1.4385e+06	403559.0	134928.0	1.0	0.805946	0.237098	1.02157	1.12218	0.210397	1.17254	0.489327	0.137277	0.0458977	0.0	0.0	0.0	0.0	0.0	0.0	0.0	0.0	0.0	0.0
94	HttQx_EGFP		HttQx_EGFP	36735.6	6.02896	0.0	36	68	4	2	2	2	2	126	6.37131e+06	6.72072e+06	4.53728e+06	4.00055e+06	2.20378e+06	1.08403e+06	2.84564e+06	1.17344e+06	834084.0	0.0	1.0	1.05484	0.712142	0.6279	0.345891	0.170143	0.446634	0.184176	0.130913	0.0	0.0	0.0	0.0	0.0	0.0	0.0	0.0	0.0	0.0	0.0
95	P05030	Plasma membrane ATPase 1 OS=Saccharomyces cerevisiae (strain ATCC 204508 / S288c) GN=PMA1 PE=1 SV=2	PMA1	111069.0	7.53497	0.0	103	649	19	13	6	13	12	126	3.78297e+07	7.4427e+07	1.06697e+07	6.86441e+07	5.70378e+07	7.05329e+06	5.88839e+07	2.94714e+07	5.65993e+06	0.0	1.0	1.96251	0.287311	1.81447	1.50777	0.191399	1.55576	0.778188	0.153412	0.0	0.0	0.438804	0.287317	0.202714	0.14674	0.322072	0.147731	0.0988823	0.3485	0.0
96	P40467	Activator of stress genes 1 OS=Saccharomyces cerevisiae (strain ATCC 204508 / S288c) GN=ASG1 PE=1 SV=1	ASG1	121601.0	5.9207	0.0	73	190	4	4	1	3	3	126	3.81751e+06	4.6169e+06	1.20179e+07	7.15924e+06	4.45604e+06	6.24331e+06	5.18213e+06	3.6071e+06	630173.0	51674.8	1.0	1.2094	3.1481	1.87537	1.16726	1.63544	1.35746	0.944882	0.165074	0.0135363	0.0	0.0	0.0	0.0	0.0	0.0	0.0	0.0	0.0	0.0
97	P40469	DNA repair/transcription protein MET18/MMS19 OS=Saccharomyces cerevisiae (strain ATCC 204508 / S288c) GN=MET18 PE=1 SV=1	MET18	138028.0	6.13023	0.00176678	34	34	3	1	1	2	1	126	3.79246e+06	2.71238e+06	83678.2	6.40888e+06	2.27171e+06	106799.0	4.72741e+06	1.42739e+06	171125.0	0.0	1.0	0.715205	0.0220644	1.6899	0.599009	0.0281609	1.24653	0.376377	0.0451225	0.0	0.0	0.0	0.0	0.0	0.0	0.0	0.0	0.0	0.0	0.0
98	###CONTAMINANT###P48668	Keratin, type II cytoskeletal 6C OS=Homo sapiens GN=KRT6C PE=1 SV=3	KRT6C	67148.3	NA	0.0	125	1165	49	0	44	0	0	126	0.0	0.0	0.0	0.0	0.0	0.0	0.0	0.0	0.0	0.0	NA	NA	NA	NA	NA	NA	NA	NA	NA	NA	0.0	0.0	0.0	0.0	0.0	0.0	0.0	0.0	0.0	0.0
99	P38009	Bifunctional purine biosynthesis protein ADE17 OS=Saccharomyces cerevisiae (strain ATCC 204508 / S288c) GN=ADE17 PE=1 SV=2	ADE17	74502.2	6.30496	0.0	64	362	11	7	6	5	5	126	1.046e+07	1.88563e+07	2.51335e+06	1.43713e+07	1.45755e+07	3.32907e+06	1.78505e+07	7.76774e+06	1.85494e+06	0.0	1.0	1.8072	0.240282	1.37674	1.39446	0.318267	1.70655	0.744717	0.177336	0.0	0.0	0.433097	0.0921343	0.306829	0.389652	0.437611	0.293981	0.291593	0.197885	0.0
100	P21147	Acyl-CoA desaturase 1 OS=Saccharomyces cerevisiae (strain ATCC 204508 / S288c) GN=OLE1 PE=1 SV=2	OLE1	67302.0	6.2089	0.00171674	33	106	4	4	0	4	4	126	3.52981e+06	5.00095e+06	1.37691e+06	1.04063e+07	4.77212e+06	1.30255e+06	5.3758e+06	2.02535e+06	933390.0	0.0	1.0	1.41678	0.390081	2.94812	1.35195	0.369014	1.52297	0.573786	0.264431	0.0	0.0	0.426899	0.126661	1.53407	0.4132	0.342523	0.537511	0.176522	0.295516	0.0
101	P28319	Cell wall protein CWP1 OS=Saccharomyces cerevisiae (strain ATCC 204508 / S288c) GN=CWP1 PE=1 SV=2	CWP1	27461.9	6.97067	0.0	107	268	7	4	3	4	3	126	1.04546e+07	1.17062e+08	3.97543e+06	1.18142e+07	3.23851e+07	3.84207e+06	1.45602e+07	2.52271e+07	2.7782e+06	395856.0	1.0	11.1972	0.380258	1.13005	3.0977	0.367502	1.39271	2.41302	0.26574	0.0378645	0.0	3.17296	0.362791	0.262957	0.699208	0.227165	0.28644	0.387572	0.323115	0.144823
102	P25808	ATP-dependent rRNA helicase SPB4 OS=Saccharomyces cerevisiae (strain ATCC 204508 / S288c) GN=SPB4 PE=1 SV=1	SPB4	83241.2	5.49925	0.0	59	97	2	2	0	2	2	126	1.73693e+06	2.37203e+06	515925.0	2.67259e+06	2.2576e+06	260464.0	2.34954e+06	1.4538e+06	330841.0	0.0	1.0	1.36564	0.297033	1.53869	1.29977	0.149956	1.3527	0.836996	0.190475	0.0	0.0	0.0	0.0	0.0	0.0	0.0	0.0	0.0	0.0	0.0
103	Q04471	Putative peptidase YMR114C OS=Saccharomyces cerevisiae (strain ATCC 204508 / S288c) GN=YMR114C PE=1 SV=1	YMR114C	52498.2	5.81031	0.0	66	66	1	1	1	0	0	126	0.0	0.0	0.0	0.0	0.0	0.0	0.0	0.0	0.0	0.0	NA	NA	NA	NA	NA	NA	NA	NA	NA	NA	0.0	0.0	0.0	0.0	0.0	0.0	0.0	0.0	0.0	0.0
104	P47117	Actin-related protein 3 OS=Saccharomyces cerevisiae (strain ATCC 204508 / S288c) GN=ARP3 PE=1 SV=1	ARP3	55066.8	5.71143	0.0	69	69	1	1	1	0	0	126	0.0	0.0	0.0	0.0	0.0	0.0	0.0	0.0	0.0	0.0	NA	NA	NA	NA	NA	NA	NA	NA	NA	NA	0.0	0.0	0.0	0.0	0.0	0.0	0.0	0.0	0.0	0.0
105	P47116	Serine/threonine-protein kinase PTK2/STK2 OS=Saccharomyces cerevisiae (strain ATCC 204508 / S288c) GN=PTK2 PE=1 SV=1	PTK2	108529.0	5.79793	0.00659341	25	25	1	1	0	1	1	126	757483.0	1.28256e+06	426692.0	1.8017e+06	2.44808e+06	982990.0	1.47741e+06	897062.0	396880.0	0.0	1.0	1.69318	0.563303	2.37854	3.23186	1.29771	1.95043	1.18427	0.523946	0.0	0.0	0.0	0.0	0.0	0.0	0.0	0.0	0.0	0.0	0.0
106	P53960	Putative alanyl-tRNA editing protein alaX OS=Saccharomyces cerevisiae (strain ATCC 204508 / S288c) GN=YNL040W PE=1 SV=1	YNL040W	59924.3	5.80673	0.0	39	77	2	2	0	2	2	126	2.39685e+06	2.57066e+06	875538.0	5.24987e+06	3.11657e+06	1.54803e+06	4.0677e+06	1.36586e+06	762637.0	0.0	1.0	1.07251	0.365286	2.19032	1.30028	0.64586	1.6971	0.569855	0.318182	0.0	0.0	0.0	0.0	0.0	0.0	0.0	0.0	0.0	0.0	0.0
107	P53968	Transcriptional regulator CRZ1 OS=Saccharomyces cerevisiae (strain ATCC 204508 / S288c) GN=CRZ1 PE=1 SV=1	CRZ1	86737.0	6.65709	0.00176678	34	84	3	3	1	2	2	126	1.07847e+07	9.24899e+06	1.13927e+06	1.66748e+07	9.3611e+06	1.15875e+06	1.44728e+07	2.02859e+06	1.47309e+06	0.0	1.0	0.857599	0.105637	1.54615	0.867995	0.107443	1.34197	0.188098	0.13659	0.0	0.0	0.0	0.0	0.0	0.0	0.0	0.0	0.0	0.0	0.0
108	P43616	Cys-Gly metallodipeptidase DUG1 OS=Saccharomyces cerevisiae (strain ATCC 204508 / S288c) GN=DUG1 PE=1 SV=1	DUG1	62289.5	5.45243	0.0	50	82	2	2	0	2	2	126	609819.0	929585.0	262094.0	1.18088e+06	800979.0	227216.0	1.25326e+06	418302.0	0.0	0.0	1.0	1.52436	0.42979	1.93645	1.31347	0.372596	2.05513	0.685945	0.0	0.0	0.0	0.0	0.0	0.0	0.0	0.0	0.0	0.0	0.0	0.0
109	P46990	60S ribosomal protein L17-B OS=Saccharomyces cerevisiae (strain ATCC 204508 / S288c) GN=RPL17B PE=1 SV=2	RPL17B	24434.8	5.8252	0.0	60	398	36	1	31	5	1	126	3.43395e+06	5.34033e+06	1.5659e+06	5.46345e+06	6.34848e+06	1.92e+06	5.36429e+06	2.44767e+06	2.19225e+06	0.0	1.0	1.55516	0.456005	1.59101	1.844	0.559121	1.56213	0.712784	0.632791	0.0	0.0	0.425983	0.270887	0.942125	0.383277	0.544508	0.38533	0.359233	0.704946	0.0
110	P43619	Nicotinate-nucleotide pyrophosphorylase [carboxylating] OS=Saccharomyces cerevisiae (strain ATCC 204508 / S288c) GN=BNA6 PE=1 SV=1	BNA6	37669.8	6.1844	0.0	37	37	1	1	1	0	0	126	0.0	0.0	0.0	0.0	0.0	0.0	0.0	0.0	0.0	0.0	NA	NA	NA	NA	NA	NA	NA	NA	NA	NA	0.0	0.0	0.0	0.0	0.0	0.0	0.0	0.0	0.0	0.0
111	P32377	Diphosphomevalonate decarboxylase OS=Saccharomyces cerevisiae (strain ATCC 204508 / S288c) GN=MVD1 PE=1 SV=2	MVD1	50102.2	5.8448	0.0	75	137	4	3	1	3	3	126	3.78889e+06	6.19725e+06	1.1676e+06	4.36428e+06	5.01561e+06	1.32068e+06	5.48009e+06	2.84964e+06	988492.0	0.0	1.0	1.63564	0.308163	1.15186	1.32377	0.348565	1.44636	0.752104	0.260892	0.0	0.0	0.0	0.0	0.0	0.0	0.0	0.0	0.0	0.0	0.0
112	P32379	Proteasome subunit alpha type-5 OS=Saccharomyces cerevisiae (strain ATCC 204508 / S288c) GN=PUP2 PE=1 SV=2	PUP2	32207.8	5.84491	0.0	51	180	4	4	1	3	3	126	4.28166e+06	6.3452e+06	1.20326e+06	6.37539e+06	4.61623e+06	1.49149e+06	6.3911e+06	2.79749e+06	817213.0	0.0	1.0	1.48195	0.281026	1.489	1.07814	0.348344	1.49267	0.653366	0.190864	0.0	0.0	0.0	0.0	0.0	0.0	0.0	0.0	0.0	0.0	0.0
113	P07991	Ornithine aminotransferase OS=Saccharomyces cerevisiae (strain ATCC 204508 / S288c) GN=CAR2 PE=1 SV=2	CAR2	52700.4	6.75354	0.0	62	62	2	1	1	1	1	126	1.97322e+06	4.12843e+06	797928.0	4.04392e+06	3.88493e+06	593038.0	3.97979e+06	1.72839e+06	717846.0	0.0	1.0	2.09223	0.404379	2.0494	1.96883	0.300544	2.0169	0.875924	0.363794	0.0	0.0	0.0	0.0	0.0	0.0	0.0	0.0	0.0	0.0	0.0
114	P38828	Protein LSM12 OS=Saccharomyces cerevisiae (strain ATCC 204508 / S288c) GN=LSM12 PE=1 SV=1	LSM12	26628.2	5.93313	0.0	61	185	4	4	0	4	4	126	8.3165e+06	8.04748e+06	2.32209e+06	1.36439e+07	8.64682e+06	1.75919e+06	1.11018e+07	3.03015e+06	1.84029e+06	0.0	1.0	0.967653	0.279215	1.64059	1.03972	0.21153	1.33491	0.364354	0.221282	0.0	0.0	0.159146	0.323197	0.365561	0.129479	0.261423	0.495354	0.330112	0.318731	0.0
115	P38826	Origin recognition complex subunit 6 OS=Saccharomyces cerevisiae (strain ATCC 204508 / S288c) GN=ORC6 PE=1 SV=2	ORC6	60057.3	5.50695	0.0	37	37	1	1	0	1	1	126	854636.0	901093.0	203981.0	1.39338e+06	820439.0	120648.0	1.01472e+06	269336.0	133989.0	0.0	1.0	1.05436	0.238676	1.63038	0.959987	0.141169	1.18731	0.315147	0.156779	0.0	0.0	0.0	0.0	0.0	0.0	0.0	0.0	0.0	0.0	0.0
116	P38823	E3 ubiquitin-protein ligase DMA1 OS=Saccharomyces cerevisiae (strain ATCC 204508 / S288c) GN=DMA1 PE=1 SV=1	DMA1	51451.6	6.00849	0.0	47	94	3	1	2	1	1	126	709168.0	3.99965e+06	85804.5	5.11955e+06	3.71448e+06	91860.6	1.0816e+06	418828.0	266213.0	0.0	1.0	5.63992	0.120993	7.21909	5.23779	0.129533	1.52517	0.59059	0.375387	0.0	0.0	0.0	0.0	0.0	0.0	0.0	0.0	0.0	0.0	0.0
117	P33775	Dolichyl-phosphate-mannose--protein mannosyltransferase 1 OS=Saccharomyces cerevisiae (strain ATCC 204508 / S288c) GN=PMT1 PE=1 SV=1	PMT1	103212.0	5.72754	0.0	72	161	5	4	1	4	4	126	3.1267e+06	4.24952e+06	1.02266e+06	7.27451e+06	5.51026e+06	875402.0	5.31042e+06	2.24393e+06	979322.0	78026.4	1.0	1.35911	0.327074	2.32658	1.76233	0.279977	1.69841	0.717669	0.313213	0.0249549	0.0	0.467066	0.305644	0.471101	1.62648	0.565204	0.462865	0.456345	0.760311	0.10208
118	P40693	Ribosome biogenesis protein RLP7 OS=Saccharomyces cerevisiae (strain ATCC 204508 / S288c) GN=RLP7 PE=1 SV=1	RLP7	44213.2	5.78272	0.0	37	64	2	2	0	2	2	126	1.46435e+06	2.97623e+06	737501.0	2.16228e+06	2.78797e+06	1.06689e+06	2.79345e+06	494523.0	514438.0	0.0	1.0	2.03245	0.503637	1.47661	1.90389	0.728577	1.90763	0.337708	0.351307	0.0	0.0	0.0	0.0	0.0	0.0	0.0	0.0	0.0	0.0	0.0
119	P38920	DNA mismatch repair protein MLH1 OS=Saccharomyces cerevisiae (strain ATCC 204508 / S288c) GN=MLH1 PE=1 SV=2	MLH1	102417.0	5.40663	0.0	43	68	3	2	1	2	2	126	1.3477e+06	1.91572e+06	281877.0	2.39451e+06	1.65874e+06	331679.0	1.85466e+06	556253.0	0.0	0.0	1.0	1.42148	0.209155	1.77674	1.2308	0.246108	1.37617	0.412744	0.0	0.0	0.0	0.0	0.0	0.0	0.0	0.0	0.0	0.0	0.0	0.0
120	P21965	Protein kinase MCK1 OS=Saccharomyces cerevisiae (strain ATCC 204508 / S288c) GN=MCK1 PE=1 SV=1	MCK1	49408.7	6.20975	0.0	44	146	4	4	2	2	2	126	2.85914e+06	4.39975e+06	1.09167e+06	5.77629e+06	6.34623e+06	692309.0	5.07199e+06	2.97537e+06	675565.0	0.0	1.0	1.53884	0.381817	2.02029	2.21963	0.242139	1.77396	1.04065	0.236283	0.0	0.0	0.0	0.0	0.0	0.0	0.0	0.0	0.0	0.0	0.0
121	Q06390	Methylated RNA-binding protein 1 OS=Saccharomyces cerevisiae (strain ATCC 204508 / S288c) GN=PHO92 PE=1 SV=1	PHO92	41816.3	5.91722	0.0	42	42	1	1	0	1	1	126	757672.0	1.40803e+06	314578.0	2.93393e+06	1.87085e+06	170313.0	1.53172e+06	660233.0	168524.0	0.0	1.0	1.85836	0.415191	3.8723	2.46921	0.224785	2.02162	0.871396	0.222423	0.0	0.0	0.0	0.0	0.0	0.0	0.0	0.0	0.0	0.0	0.0
122	P15274	AMP deaminase OS=Saccharomyces cerevisiae (strain ATCC 204508 / S288c) GN=AMD1 PE=1 SV=2	AMD1	106075.0	6.12388	0.0	61	453	13	11	2	11	9	126	1.23883e+07	2.96873e+07	4.26153e+06	2.06099e+07	3.55996e+07	3.18683e+06	1.8008e+07	2.07518e+07	3.31622e+06	97795.6	1.0	2.39761	0.342992	1.66486	2.87612	0.258814	1.45502	1.67096	0.269232	0.00750508	0.0	0.518495	0.211608	0.305706	0.370295	0.0990752	0.222484	0.288817	0.139841	0.0293579
123	P53318	Ubiquinone biosynthesis monooxygenase COQ6, mitochondrial OS=Saccharomyces cerevisiae (strain ATCC 204508 / S288c) GN=COQ6 PE=1 SV=1	COQ6	59852.0	5.37123	0.0	41	41	1	1	1	0	0	126	0.0	0.0	0.0	0.0	0.0	0.0	0.0	0.0	0.0	0.0	NA	NA	NA	NA	NA	NA	NA	NA	NA	NA	0.0	0.0	0.0	0.0	0.0	0.0	0.0	0.0	0.0	0.0
124	P37291	Serine hydroxymethyltransferase, cytosolic OS=Saccharomyces cerevisiae (strain ATCC 204508 / S288c) GN=SHM2 PE=1 SV=2	SHM2	59574.7	7.21827	0.0	54	400	15	11	4	11	10	126	4.08485e+07	4.72721e+07	9.97277e+06	5.31032e+07	4.92134e+07	6.65981e+06	6.14724e+07	2.44413e+07	5.21077e+06	135116.0	1.0	1.15966	0.247442	1.30375	1.20606	0.166364	1.50904	0.599993	0.132018	0.00314053	0.0	0.187834	0.218678	0.210694	0.296534	0.149891	0.26485	0.147767	0.147236	0.0122765
125	P37292	Serine hydroxymethyltransferase, mitochondrial OS=Saccharomyces cerevisiae (strain ATCC 204508 / S288c) GN=SHM1 PE=1 SV=2	SHM1	61901.3	6.2655	0.0	40	67	2	2	0	2	2	126	6.13751e+06	7.66693e+06	1.48339e+06	1.03895e+07	7.35334e+06	844240.0	9.28483e+06	3.11019e+06	585403.0	107667.0	1.0	1.24919	0.241692	1.69279	1.1981	0.137554	1.5128	0.506752	0.0953812	0.0175424	0.0	0.0	0.0	0.0	0.0	0.0	0.0	0.0	0.0	0.0
126	P39521	Pre-rRNA-processing protein FHL1 OS=Saccharomyces cerevisiae (strain ATCC 204508 / S288c) GN=FHL1 PE=1 SV=1	FHL1	122345.0	7.03779	0.0	44	72	2	2	0	2	2	126	2.4909e+06	2.46031e+06	287134.0	3.78652e+06	2.35738e+06	523065.0	3.18214e+06	780140.0	544688.0	0.0	1.0	0.98772	0.115273	1.52014	0.946397	0.209991	1.27751	0.313197	0.218671	0.0	0.0	0.0	0.0	0.0	0.0	0.0	0.0	0.0	0.0	0.0
127	P39525	3-oxoacyl-[acyl-carrier-protein] synthase homolog OS=Saccharomyces cerevisiae (strain ATCC 204508 / S288c) GN=CEM1 PE=1 SV=1	CEM1	53595.4	5.80929	0.00533537	27	27	1	1	0	1	1	126	799560.0	826411.0	432364.0	1.57776e+06	1.30516e+06	491822.0	1.33337e+06	629872.0	397238.0	0.0	1.0	1.03358	0.540752	1.97329	1.63234	0.615115	1.66763	0.787773	0.496821	0.0	0.0	0.0	0.0	0.0	0.0	0.0	0.0	0.0	0.0	0.0
128	P39524	Probable phospholipid-transporting ATPase DRS2 OS=Saccharomyces cerevisiae (strain ATCC 204508 / S288c) GN=DRS2 PE=1 SV=2	DRS2	172284.0	5.88498	0.0	40	63	2	2	2	0	0	126	0.0	0.0	0.0	0.0	0.0	0.0	0.0	0.0	0.0	0.0	NA	NA	NA	NA	NA	NA	NA	NA	NA	NA	0.0	0.0	0.0	0.0	0.0	0.0	0.0	0.0	0.0	0.0
129	P06208|P06208-2	2-isopropylmalate synthase OS=Saccharomyces cerevisiae (strain ATCC 204508 / S288c) GN=LEU4 PE=1 SV=1|Isoform Cytoplasmic of 2-isopropylmalate synthase OS=Saccharomyces cerevisiae (strain ATCC 204508 / S288c) GN=LEU4	LEU4	77358.6|73427.3	5.85207	0.0	54	124	3	3	0	3	3	126	8.06147e+06	1.13423e+07	1.7494e+06	9.79903e+06	8.39711e+06	1.10707e+06	1.28079e+07	4.4447e+06	717440.0	0.0	1.0	1.40697	0.217007	1.21554	1.04163	0.137328	1.58877	0.551351	0.0889962	0.0	0.0	0.0	0.0	0.0	0.0	0.0	0.0	0.0	0.0	0.0
130	P38219	Obg-like ATPase 1 OS=Saccharomyces cerevisiae (strain ATCC 204508 / S288c) GN=OLA1 PE=1 SV=1	OLA1	53196.5	6.29566	0.00171674	33	55	2	2	0	2	2	126	4.47687e+06	4.28757e+06	1.47592e+06	7.81874e+06	4.52711e+06	1.25249e+06	6.15514e+06	2.05276e+06	756293.0	102124.0	1.0	0.957714	0.329677	1.74647	1.01122	0.279769	1.37488	0.458525	0.168933	0.0228114	0.0	0.0	0.0	0.0	0.0	0.0	0.0	0.0	0.0	0.0
131	P32561	Histone deacetylase RPD3 OS=Saccharomyces cerevisiae (strain ATCC 204508 / S288c) GN=RPD3 PE=1 SV=1	RPD3	54713.4	6.03921	0.00533537	27	27	1	1	0	1	1	126	1.3136e+06	2.03385e+06	402630.0	1.55414e+06	1.60354e+06	372307.0	1.72782e+06	932434.0	279735.0	0.0	1.0	1.54831	0.306509	1.18311	1.22072	0.283425	1.31533	0.709832	0.212953	0.0	0.0	0.0	0.0	0.0	0.0	0.0	0.0	0.0	0.0	0.0
132	P32562	Cell cycle serine/threonine-protein kinase CDC5/MSD2 OS=Saccharomyces cerevisiae (strain ATCC 204508 / S288c) GN=CDC5 PE=1 SV=1	CDC5	95930.4	5.96385	0.0	60	60	2	1	1	1	1	126	630813.0	4.52656e+06	288706.0	6.78101e+06	5.87432e+06	255867.0	964116.0	761828.0	234467.0	0.0	1.0	7.17576	0.457673	10.7496	9.3123	0.405615	1.52837	1.20769	0.37169	0.0	0.0	0.0	0.0	0.0	0.0	0.0	0.0	0.0	0.0	0.0
133	P32563	V-type proton ATPase subunit a, vacuolar isoform OS=Saccharomyces cerevisiae (strain ATCC 204508 / S288c) GN=VPH1 PE=1 SV=3	VPH1	106179.0	5.99558	0.00168634	32	32	1	1	0	1	1	126	1.87255e+06	3.5031e+06	818189.0	3.39055e+06	2.51729e+06	536329.0	3.27213e+06	1.93584e+06	416703.0	0.0	1.0	1.87076	0.436937	1.81065	1.34431	0.286416	1.74742	1.0338	0.222532	0.0	0.0	0.0	0.0	0.0	0.0	0.0	0.0	0.0	0.0	0.0
134	P32565	26S proteasome regulatory subunit RPN2 OS=Saccharomyces cerevisiae (strain ATCC 204508 / S288c) GN=RPN2 PE=1 SV=4	RPN2	121810.0	6.09209	0.0	69	241	6	6	0	6	6	126	1.34209e+07	1.7433e+07	3.2363e+06	2.03165e+07	1.51834e+07	2.93944e+06	1.9962e+07	6.95793e+06	2.93685e+06	0.0	1.0	1.30601	0.241702	1.52095	1.13473	0.219019	1.49291	0.517487	0.214406	0.0	0.0	0.575583	0.148925	0.706618	0.544793	0.177612	0.703905	0.141784	0.207665	0.0
135	P53881	54S ribosomal protein L22, mitochondrial OS=Saccharomyces cerevisiae (strain ATCC 204508 / S288c) GN=MRPL22 PE=1 SV=2	MRPL22	41921.7	6.25294	0.0	61	203	5	5	1	4	4	126	8.82793e+06	1.93171e+07	1.46199e+06	1.37352e+07	1.95883e+07	1.2409e+06	1.31899e+07	5.5351e+06	1.20135e+06	42516.5	1.0	2.18818	0.16561	1.55588	2.2189	0.140565	1.49411	0.627163	0.136086	0.00481614	0.0	1.39988	0.635131	0.601163	1.12221	0.323694	0.562631	0.760902	0.454022	0.0745533
136	P53885	Signal transduction protein MDG1 OS=Saccharomyces cerevisiae (strain ATCC 204508 / S288c) GN=MDG1 PE=1 SV=1	MDG1	51711.8	6.34562	0.0	74	178	4	3	1	3	3	126	4.1248e+06	6.60208e+06	854177.0	7.06341e+06	5.50519e+06	831987.0	6.39397e+06	1.26595e+06	606577.0	0.0	1.0	1.60058	0.207084	1.71243	1.33466	0.201704	1.55013	0.306912	0.147056	0.0	0.0	0.0	0.0	0.0	0.0	0.0	0.0	0.0	0.0	0.0
137	P43579	Ino eighty subunit 1 OS=Saccharomyces cerevisiae (strain ATCC 204508 / S288c) GN=IES1 PE=1 SV=1	IES1	94057.0	5.89964	0.0	46	71	2	2	0	2	2	126	3.52198e+06	5.8562e+06	930974.0	8.90997e+06	7.82921e+06	2.56739e+06	7.49965e+06	2.02004e+06	4.14357e+06	0.0	1.0	1.66276	0.264333	2.52982	2.22296	0.728962	2.12938	0.573552	1.17649	0.0	0.0	0.0	0.0	0.0	0.0	0.0	0.0	0.0	0.0	0.0
138	P21771	37S ribosomal protein S28, mitochondrial OS=Saccharomyces cerevisiae (strain ATCC 204508 / S288c) GN=MRPS28 PE=1 SV=1	MRPS28	39796.4	6.52391	0.0	52	97	3	3	0	3	3	126	1.30278e+07	1.67708e+07	1.39417e+06	2.94025e+07	1.63309e+07	3.45885e+06	1.97798e+07	4.77374e+06	1.24914e+06	448179.0	1.0	1.2873	0.107015	2.25691	1.25354	0.265497	1.51827	0.366427	0.0958823	0.0344017	0.0	0.0	0.0	0.0	0.0	0.0	0.0	0.0	0.0	0.0
139	P43572	Enhancer of polycomb-like protein 1 OS=Saccharomyces cerevisiae (strain ATCC 204508 / S288c) GN=EPL1 PE=1 SV=1	EPL1	114151.0	5.78083	0.0	59	215	6	5	1	5	5	126	6.92219e+06	5.48091e+06	1.95137e+06	9.54297e+06	6.93505e+06	1.30095e+06	7.12557e+06	3.82704e+06	1.25104e+06	0.0	1.0	0.786148	0.27683	1.37861	1.00383	0.181558	1.02938	0.549122	0.180728	0.0	0.0	0.330436	0.570688	0.23249	0.205888	0.286278	0.132156	0.375543	0.194572	0.0
140	P53086	Kinesin-like protein KIP3 OS=Saccharomyces cerevisiae (strain ATCC 204508 / S288c) GN=KIP3 PE=1 SV=1	KIP3	102661.0	5.52082	0.0	43	43	1	1	0	1	1	126	972741.0	1.26679e+06	378867.0	1.69815e+06	1.60557e+06	203709.0	1.48258e+06	556609.0	215733.0	0.0	1.0	1.30229	0.389483	1.74573	1.65056	0.209418	1.52412	0.572206	0.221779	0.0	0.0	0.0	0.0	0.0	0.0	0.0	0.0	0.0	0.0	0.0
141	Q12311	NuA3 HAT complex component NTO1 OS=Saccharomyces cerevisiae (strain ATCC 204508 / S288c) GN=NTO1 PE=1 SV=1	NTO1	102295.0	6.97609	0.0	96	553	15	11	3	12	10	126	6.50645e+07	3.03387e+07	2.77582e+06	7.52764e+07	3.3157e+07	8.57089e+06	7.63933e+07	6.38354e+06	4.08549e+06	195341.0	1.0	0.466266	0.0395112	1.15297	0.50908	0.126638	1.17495	0.0974399	0.0625886	0.0028095	0.0	0.110563	0.138401	0.210625	0.263579	0.347337	0.27608	0.217278	0.136873	0.0138732
142	P53550	m7GpppN-mRNA hydrolase OS=Saccharomyces cerevisiae (strain ATCC 204508 / S288c) GN=DCP2 PE=1 SV=1	DCP2	126703.0	6.90529	0.00168634	32	32	1	1	0	1	1	126	1.52089e+06	4.2084e+06	1.44671e+06	4.77125e+06	3.86107e+06	1.04018e+06	3.06752e+06	2.09862e+06	590421.0	50894.1	1.0	2.76706	0.951228	3.13714	2.53869	0.683925	2.01692	1.37986	0.388207	0.0334634	0.0	0.0	0.0	0.0	0.0	0.0	0.0	0.0	0.0	0.0
143	P53551	Histone H1 OS=Saccharomyces cerevisiae (strain ATCC 204508 / S288c) GN=HHO1 PE=1 SV=1	HHO1	41134.9	7.28543	0.0	81	332	13	8	4	9	6	126	5.60027e+07	5.90771e+07	2.40972e+06	1.01175e+08	5.46208e+07	2.73062e+06	8.34899e+07	8.03355e+06	2.84818e+06	146435.0	1.0	1.05497	0.0444449	1.80972	0.975233	0.0474983	1.49269	0.146091	0.0510323	0.00242311	0.0	0.104842	0.0736276	0.231815	0.125359	0.139355	0.122577	0.289904	0.134791	0.0135556
144	P53221	60S ribosomal protein L26-B OS=Saccharomyces cerevisiae (strain ATCC 204508 / S288c) GN=RPL26B PE=1 SV=2	RPL26B	18351.0	7.31145	0.0	56	396	20	10	10	10	8	126	3.80956e+07	5.99673e+07	4.42536e+07	5.41502e+07	5.6643e+07	4.59798e+07	5.21145e+07	5.13231e+07	4.48901e+07	655651.0	1.0	1.56512	1.16035	1.42367	1.49091	1.18975	1.37545	1.35117	1.18264	0.0168266	0.0	0.487891	0.320814	0.139558	0.570229	0.784159	0.596401	0.391345	0.438186	0.0595737
145	P53228	Transaldolase NQM1 OS=Saccharomyces cerevisiae (strain ATCC 204508 / S288c) GN=NQM1 PE=1 SV=1	NQM1	45365.0	5.4128	0.00171674	33	59	3	1	2	1	1	126	607913.0	1.05133e+06	329202.0	1.06819e+06	1.31122e+06	615541.0	1.72687e+06	835756.0	490146.0	0.0	1.0	1.72941	0.541527	1.75715	2.15692	1.01255	2.84065	1.3748	0.806277	0.0	0.0	0.0	0.0	0.0	0.0	0.0	0.0	0.0	0.0	0.0
146	Q05518	Protein PAL1 OS=Saccharomyces cerevisiae (strain ATCC 204508 / S288c) GN=PAL1 PE=1 SV=1	PAL1	62525.4	5.18326	0.0	93	124	3	1	3	0	0	126	0.0	0.0	0.0	0.0	0.0	0.0	0.0	0.0	0.0	0.0	NA	NA	NA	NA	NA	NA	NA	NA	NA	NA	0.0	0.0	0.0	0.0	0.0	0.0	0.0	0.0	0.0	0.0
147	P25270	rRNA methyltransferase 1, mitochondrial OS=Saccharomyces cerevisiae (strain ATCC 204508 / S288c) GN=MRM1 PE=1 SV=2	MRM1	55294.4	5.71654	0.0	54	126	3	3	0	3	3	126	5.5092e+06	1.14692e+07	1.50238e+06	8.06894e+06	9.94265e+06	984877.0	8.45766e+06	3.26484e+06	1.38499e+06	85196.9	1.0	2.08183	0.272704	1.46463	1.80474	0.17877	1.53519	0.592617	0.251396	0.0154645	0.0	0.0	0.0	0.0	0.0	0.0	0.0	0.0	0.0	0.0
148	P0CX51|P0CX52	40S ribosomal protein S16-A OS=Saccharomyces cerevisiae (strain ATCC 204508 / S288c) GN=RPS16A PE=1 SV=1|40S ribosomal protein S16-B OS=Saccharomyces cerevisiae (strain ATCC 204508 / S288c) GN=RPS16B PE=1 SV=1	RPS16A|RPS16B	19733.5|19733.5	7.90044	0.0	70	332	19	8	2	16	7	126	3.82417e+07	6.45139e+07	8.56245e+06	6.39244e+07	7.15904e+07	8.01938e+06	5.64467e+07	3.17174e+07	7.6927e+06	389364.0	1.0	1.68631	0.225001	1.67359	1.875	0.212996	1.47812	0.827784	0.198794	0.00977037	0.0	0.380118	0.135504	0.374258	0.366458	0.240126	0.297686	0.134386	0.319228	0.0312272
149	Q06090	54S ribosomal protein L51, mitochondrial OS=Saccharomyces cerevisiae (strain ATCC 204508 / S288c) GN=MRPL51 PE=1 SV=1	MRPL51	19034.5	5.35689	0.0	40	40	1	1	0	1	1	126	470331.0	914248.0	185514.0	668581.0	1.44409e+06	97000.8	632300.0	502880.0	135055.0	0.0	1.0	1.94384	0.394434	1.42151	3.07037	0.206239	1.34437	1.0692	0.287148	0.0	0.0	0.0	0.0	0.0	0.0	0.0	0.0	0.0	0.0	0.0
150	P34241	Nucleolar pre-ribosomal-associated protein 1 OS=Saccharomyces cerevisiae (strain ATCC 204508 / S288c) GN=URB1 PE=1 SV=2	URB1	235868.0	5.66678	0.00160901	30	30	1	1	0	1	1	126	966320.0	2.04755e+06	779822.0	1.3051e+06	2.21533e+06	732575.0	1.7932e+06	959531.0	409201.0	104814.0	1.0	2.11891	0.807002	1.35058	2.29254	0.758108	1.8557	0.992975	0.423463	0.108467	0.0	0.0	0.0	0.0	0.0	0.0	0.0	0.0	0.0	0.0
151	P34248	Probable intramembrane protease YKL100C OS=Saccharomyces cerevisiae (strain ATCC 204508 / S288c) GN=YKL100C PE=1 SV=1	YKL100C	77392.3	6.05314	0.0	38	38	1	1	0	1	1	126	859607.0	807996.0	198755.0	1.30477e+06	742867.0	281368.0	1.3584e+06	244334.0	119064.0	0.0	1.0	0.93996	0.231216	1.51787	0.864193	0.327322	1.58025	0.284239	0.138509	0.0	0.0	0.0	0.0	0.0	0.0	0.0	0.0	0.0	0.0	0.0
152	P40485	Phosphatidylinositol 4,5-bisphosphate-binding protein SLM1 OS=Saccharomyces cerevisiae (strain ATCC 204508 / S288c) GN=SLM1 PE=1 SV=1	SLM1	87915.4	6.27367	0.0	51	167	4	4	0	4	4	126	8.28454e+06	1.28057e+07	3.01637e+06	1.95971e+07	2.21522e+07	1.15123e+06	1.28278e+07	1.01252e+07	1.0397e+06	0.0	1.0	1.54573	0.364096	2.3655	2.67392	0.138961	1.5484	1.22218	0.125498	0.0	0.0	0.429985	0.148164	0.477077	0.104829	0.227604	0.340743	0.360515	0.234513	0.0
153	P40482	Protein transport protein SEC24 OS=Saccharomyces cerevisiae (strain ATCC 204508 / S288c) GN=SEC24 PE=1 SV=1	SEC24	112159.0	5.72604	0.0	65	194	6	4	3	3	3	126	3.60056e+06	5.83604e+06	830439.0	7.64891e+06	3.68567e+06	498742.0	5.5533e+06	1.57392e+06	505059.0	104569.0	1.0	1.62087	0.230642	2.12436	1.02364	0.138518	1.54234	0.437132	0.140272	0.0290424	0.0	0.0	0.0	0.0	0.0	0.0	0.0	0.0	0.0	0.0
154	P80428	Actin-related protein 4 OS=Saccharomyces cerevisiae (strain ATCC 204508 / S288c) GN=ARP4 PE=1 SV=1	ARP4	63676.0	6.10595	0.0	45	184	6	6	2	4	4	126	7.82102e+06	8.68315e+06	1.26738e+06	1.65199e+07	9.88702e+06	1.14378e+06	1.15019e+07	4.18791e+06	1.04702e+06	172114.0	1.0	1.11023	0.162048	2.11224	1.26416	0.146244	1.47063	0.535468	0.133872	0.0220066	0.0	0.276603	0.262009	0.279996	0.391794	0.266877	0.141581	0.147917	0.188105	0.074468
155	P29311	Protein BMH1 OS=Saccharomyces cerevisiae (strain ATCC 204508 / S288c) GN=BMH1 PE=1 SV=4	BMH1	34082.6	5.89313	0.0	61	349	16	2	8	3	2	126	4.59257e+06	7.3447e+06	2.37167e+06	8.23175e+06	7.03011e+06	2.48156e+06	8.11657e+06	6.52606e+06	1.6254e+06	0.0	1.0	1.59926	0.516414	1.79241	1.53076	0.540341	1.76733	1.421	0.353919	0.0	0.0	0.0	0.0	0.0	0.0	0.0	0.0	0.0	0.0	0.0
156	P09201	Fructose-1,6-bisphosphatase OS=Saccharomyces cerevisiae (strain ATCC 204508 / S288c) GN=FBP1 PE=1 SV=2	FBP1	42648.5	6.21667	0.0	72	306	8	7	2	6	6	126	8.63335e+06	2.28272e+07	2.92424e+06	1.76988e+07	1.68125e+07	3.52292e+06	1.81777e+07	7.20101e+06	1.7778e+06	208065.0	1.0	2.63706	0.343383	2.05005	1.94739	0.41074	2.08753	0.825913	0.20974	0.0231977	0.0	0.701723	0.350185	0.395107	0.235774	0.402657	1.30178	0.537326	0.520663	0.121332
157	P35191	DnaJ homolog 1, mitochondrial OS=Saccharomyces cerevisiae (strain ATCC 204508 / S288c) GN=MDJ1 PE=1 SV=1	MDJ1	67096.0	6.23831	0.0	46	112	5	3	1	4	3	126	7.0136e+06	1.21606e+07	2.907e+06	1.08037e+07	1.24518e+07	2.4976e+06	1.09665e+07	7.15057e+06	1.94047e+06	0.0	1.0	1.73386	0.41448	1.5404	1.77538	0.356108	1.56361	1.01953	0.276673	0.0	0.0	0.311476	0.271128	0.33969	0.298439	0.142829	0.622927	0.26234	0.283253	0.0
158	P35192	Metal-binding activator 1 OS=Saccharomyces cerevisiae (strain ATCC 204508 / S288c) GN=MAC1 PE=1 SV=2	MAC1	54215.7	5.40995	0.0	45	45	1	1	0	1	1	126	508154.0	538600.0	363412.0	1.98458e+06	902864.0	290435.0	1.22557e+06	241258.0	280426.0	0.0	1.0	1.05991	0.715161	3.90547	1.77675	0.571549	2.41181	0.474774	0.551852	0.0	0.0	0.0	0.0	0.0	0.0	0.0	0.0	0.0	0.0	0.0
159	P47130	Cop9 signalosome complex subunit 12 OS=Saccharomyces cerevisiae (strain ATCC 204508 / S288c) GN=CSN12 PE=1 SV=1	CSN12	57297.4	5.90241	0.00659341	25	25	1	1	0	1	1	126	1.39471e+06	1.66868e+06	790185.0	1.90486e+06	1.92621e+06	303724.0	1.36394e+06	1.86308e+06	561149.0	0.0	1.0	1.19643	0.566559	1.36577	1.38108	0.217769	0.977936	1.33582	0.402341	0.0	0.0	0.0	0.0	0.0	0.0	0.0	0.0	0.0	0.0	0.0
160	P09064	Eukaryotic translation initiation factor 2 subunit beta OS=Saccharomyces cerevisiae (strain ATCC 204508 / S288c) GN=SUI3 PE=1 SV=2	SUI3	41006.2	5.93457	0.0	74	194	4	3	1	3	3	126	6.90571e+06	8.85609e+06	656715.0	1.17427e+07	7.99439e+06	258995.0	1.01557e+07	2.11272e+06	181614.0	0.0	1.0	1.28243	0.0950973	1.70044	1.15765	0.0375045	1.47062	0.305938	0.0262991	0.0	0.0	0.0	0.0	0.0	0.0	0.0	0.0	0.0	0.0	0.0
161	P43639	Casein kinase II subunit beta OS=Saccharomyces cerevisiae (strain ATCC 204508 / S288c) GN=CKB1 PE=1 SV=1	CKB1	36194.7	6.32414	0.0	66	98	2	2	1	1	1	126	1.92908e+06	4.48471e+06	224561.0	2.8865e+06	4.65669e+06	179523.0	2.52632e+06	2.19742e+06	118887.0	0.0	1.0	2.32479	0.116408	1.49631	2.41394	0.0930612	1.30959	1.1391	0.0616289	0.0	0.0	0.0	0.0	0.0	0.0	0.0	0.0	0.0	0.0	0.0
162	P23337	Glycogen [starch] synthase isoform 1 OS=Saccharomyces cerevisiae (strain ATCC 204508 / S288c) GN=GSY1 PE=1 SV=3	GSY1	90254.6	5.81332	0.00168634	32	58	4	2	2	2	2	126	3.13606e+06	5.36558e+06	2.10468e+06	4.16871e+06	3.7322e+06	1.12721e+06	5.11203e+06	5.22159e+06	592462.0	0.0	1.0	1.71093	0.671122	1.32928	1.19009	0.359435	1.63008	1.66501	0.188919	0.0	0.0	0.0	0.0	0.0	0.0	0.0	0.0	0.0	0.0	0.0
163	P30822	Exportin-1 OS=Saccharomyces cerevisiae (strain ATCC 204508 / S288c) GN=CRM1 PE=1 SV=1	CRM1	141209.0	5.60476	0.0	47	152	4	4	1	3	3	126	2.87809e+06	4.56637e+06	1.18013e+06	3.58469e+06	4.33552e+06	1.03252e+06	4.32727e+06	2.90475e+06	799022.0	95825.8	1.0	1.5866	0.410039	1.24551	1.50639	0.358752	1.50352	1.00926	0.277623	0.033295	0.0	0.0	0.0	0.0	0.0	0.0	0.0	0.0	0.0	0.0
164	P32356	Neutral trehalase OS=Saccharomyces cerevisiae (strain ATCC 204508 / S288c) GN=NTH1 PE=1 SV=3	NTH1	97625.4	5.576	0.0	42	83	2	2	0	2	2	126	2.42138e+06	2.49759e+06	938100.0	3.29078e+06	2.1298e+06	835226.0	4.01617e+06	1.62309e+06	409791.0	148416.0	1.0	1.03147	0.387424	1.35905	0.879584	0.344938	1.65863	0.670318	0.169239	0.061294	0.0	0.0	0.0	0.0	0.0	0.0	0.0	0.0	0.0	0.0
165	P32352	C-8 sterol isomerase OS=Saccharomyces cerevisiae (strain ATCC 204508 / S288c) GN=ERG2 PE=1 SV=1	ERG2	27285.1	6.32214	0.00523169	26	26	1	1	0	1	1	126	3.82138e+06	4.86398e+06	1.06759e+06	5.19873e+06	4.15391e+06	991110.0	4.89952e+06	2.10082e+06	1.05017e+06	0.0	1.0	1.27283	0.279372	1.36043	1.08702	0.259359	1.28213	0.549754	0.274814	0.0	0.0	0.0	0.0	0.0	0.0	0.0	0.0	0.0	0.0	0.0
166	P32350	Dual specificity protein kinase KNS1 OS=Saccharomyces cerevisiae (strain ATCC 204508 / S288c) GN=KNS1 PE=1 SV=2	KNS1	96391.3	5.84177	0.0	61	202	5	5	0	5	5	126	6.48227e+06	8.97588e+06	1.96251e+06	1.11286e+07	1.04027e+07	1.96767e+06	9.45672e+06	4.72008e+06	1.13374e+06	0.0	1.0	1.38316	0.300275	1.71677	1.60478	0.303547	1.45886	0.728152	0.174899	0.0	0.0	0.188859	0.225255	0.093223	0.327607	0.33268	0.221048	0.15414	0.157502	0.0
167	Q02983	RNA polymerase I-specific transcription initiation factor RRN5 OS=Saccharomyces cerevisiae (strain ATCC 204508 / S288c) GN=RRN5 PE=1 SV=1	RRN5	45646.7	6.22381	0.0	62	129	3	3	1	2	2	126	3.65233e+06	5.20969e+06	913349.0	5.54004e+06	5.36903e+06	654079.0	4.87269e+06	1.3992e+06	587830.0	0.0	1.0	1.4264	0.250073	1.51685	1.47003	0.179085	1.33413	0.383099	0.160946	0.0	0.0	0.0	0.0	0.0	0.0	0.0	0.0	0.0	0.0	0.0
168	P38840	Aromatic amino acid aminotransferase 2 OS=Saccharomyces cerevisiae (strain ATCC 204508 / S288c) GN=ARO9 PE=1 SV=3	ARO9	66166.8	6.60485	0.0	46	168	5	5	0	5	5	126	6.47189e+06	1.20771e+07	3.19157e+06	1.12233e+07	1.03133e+07	2.42346e+06	1.18529e+07	6.29177e+06	1.6831e+06	178730.0	1.0	1.86608	0.494429	1.73416	1.59356	0.37446	1.83144	0.972169	0.261314	0.0275928	0.0	0.447558	0.176605	0.451988	0.517381	0.29155	0.79253	0.491236	0.113063	0.0623427
169	P38845	Cruciform DNA-recognizing protein 1 OS=Saccharomyces cerevisiae (strain ATCC 204508 / S288c) GN=CRP1 PE=1 SV=1	CRP1	65635.9	6.32746	0.0	60	213	6	5	1	5	4	126	8.36828e+06	1.20271e+07	1.50469e+06	1.63646e+07	1.00784e+07	800870.0	1.23077e+07	2.00907e+06	1.05716e+06	0.0	1.0	1.43723	0.184714	1.95555	1.20436	0.098807	1.46959	0.241417	0.127159	0.0	0.0	0.979921	0.293964	0.466116	1.10439	0.278959	0.156244	0.232699	0.128212	0.0
170	P33750	Protein SOF1 OS=Saccharomyces cerevisiae (strain ATCC 204508 / S288c) GN=SOF1 PE=1 SV=1	SOF1	67466.1	5.58296	0.0	37	64	2	2	0	2	2	126	2.15183e+06	3.73041e+06	1.16891e+06	5.36509e+06	3.82253e+06	2.03571e+06	4.3896e+06	1.68205e+06	942708.0	0.0	1.0	1.73359	0.543217	2.49326	1.77641	0.946034	2.03993	0.781683	0.438095	0.0	0.0	0.0	0.0	0.0	0.0	0.0	0.0	0.0	0.0	0.0
171	P38904	Protein SPP41 OS=Saccharomyces cerevisiae (strain ATCC 204508 / S288c) GN=SPP41 PE=1 SV=2	SPP41	203608.0	6.20451	0.0	103	237	5	4	1	4	4	126	7.81097e+06	9.68567e+06	1.64324e+06	1.48128e+07	1.01322e+07	1.75802e+06	1.30558e+07	1.87249e+06	1.41135e+06	0.0	1.0	1.24001	0.210376	1.8964	1.29718	0.225071	1.67147	0.239725	0.180689	0.0	0.0	0.363127	0.47128	0.332427	0.277649	0.21375	0.425666	0.174645	0.365952	0.0
172	P38902	DNA-directed RNA polymerase II subunit RPB11 OS=Saccharomyces cerevisiae (strain ATCC 204508 / S288c) GN=RPB11 PE=1 SV=1	RPB11	16184.9	6.25071	0.0	54	109	3	3	0	3	3	126	6.88424e+06	3.31129e+06	974146.0	7.90073e+06	4.47606e+06	1.16522e+06	5.82579e+06	1.81723e+06	1.15528e+06	0.0	1.0	0.480995	0.141504	1.14765	0.650189	0.169258	0.84625	0.263969	0.167815	0.0	0.0	0.0	0.0	0.0	0.0	0.0	0.0	0.0	0.0	0.0
173	P38903	Serine/threonine-protein phosphatase 2A 56 kDa regulatory subunit delta isoform OS=Saccharomyces cerevisiae (strain ATCC 204508 / S288c) GN=RTS1 PE=1 SV=2	RTS1	98112.8	6.18327	0.0	57	161	5	4	2	3	3	126	5.18459e+06	8.76455e+06	1.00325e+06	6.89447e+06	9.7157e+06	647517.0	6.60913e+06	2.38714e+06	1.12638e+06	0.0	1.0	1.6905	0.193505	1.3298	1.87396	0.124893	1.27476	0.460429	0.217255	0.0	0.0	0.0	0.0	0.0	0.0	0.0	0.0	0.0	0.0	0.0
174	Q12123	Inactive diphosphatase DCS2 OS=Saccharomyces cerevisiae (strain ATCC 204508 / S288c) GN=DCS2 PE=1 SV=3	DCS2	46471.9	5.71005	0.0	40	40	1	1	0	1	1	126	1.44352e+06	2.20704e+06	702869.0	1.92061e+06	1.80147e+06	635012.0	2.1766e+06	1.57073e+06	321374.0	77408.1	1.0	1.52893	0.486913	1.3305	1.24797	0.439905	1.50784	1.08812	0.222632	0.0536245	0.0	0.0	0.0	0.0	0.0	0.0	0.0	0.0	0.0	0.0
175	Q12125	Golgi to ER traffic protein 4 OS=Saccharomyces cerevisiae (strain ATCC 204508 / S288c) GN=GET4 PE=1 SV=1	GET4	41871.2	6.66268	0.0	75	292	8	6	2	6	4	126	1.24962e+07	2.53333e+07	2.36799e+06	2.71683e+07	3.19827e+07	2.25729e+06	1.98708e+07	6.45461e+06	1.71045e+06	94545.7	1.0	2.02727	0.189496	2.17412	2.55938	0.183407	1.59015	0.519072	0.136877	0.00747207	0.0	0.43899	0.322207	0.328867	0.367942	0.23633	0.233153	0.241186	0.318371	0.0410346
176	P47015	Altered inheritance of mitochondria protein 23, mitochondrial OS=Saccharomyces cerevisiae (strain ATCC 204508 / S288c) GN=AIM23 PE=1 SV=1	AIM23	53638.0	5.52015	0.0	56	56	1	1	0	1	1	126	1.04922e+06	1.03423e+06	221362.0	1.92751e+06	1.11589e+06	136819.0	1.78052e+06	606548.0	121101.0	0.0	1.0	0.985713	0.210978	1.83709	1.06355	0.130401	1.697	0.578095	0.11542	0.0	0.0	0.0	0.0	0.0	0.0	0.0	0.0	0.0	0.0	0.0
177	Q06405	ATP synthase subunit f, mitochondrial OS=Saccharomyces cerevisiae (strain ATCC 204508 / S288c) GN=ATP17 PE=1 SV=1	ATP17	13596.6	5.96805	0.003885	28	28	1	1	0	1	1	126	833068.0	1.85102e+06	587320.0	884036.0	2.03679e+06	2.73382e+06	916873.0	3.70304e+06	810046.0	0.0	1.0	2.22193	0.705009	1.06118	2.44493	3.28163	1.1006	4.44506	0.972365	0.0	0.0	0.0	0.0	0.0	0.0	0.0	0.0	0.0	0.0	0.0
178	P06782	Carbon catabolite-derepressing protein kinase OS=Saccharomyces cerevisiae (strain ATCC 204508 / S288c) GN=SNF1 PE=1 SV=1	SNF1	83228.0	6.4501	0.0	51	120	4	4	1	3	3	126	4.1353e+06	2.38218e+07	2.85805e+06	5.95683e+06	2.8213e+07	2.53581e+06	5.64658e+06	6.56654e+06	2.18437e+06	124147.0	1.0	5.76058	0.691135	1.44048	6.82248	0.61321	1.36546	1.58792	0.528224	0.0300212	0.0	0.0	0.0	0.0	0.0	0.0	0.0	0.0	0.0	0.0
179	P06780	GTP-binding protein RHO1 OS=Saccharomyces cerevisiae (strain ATCC 204508 / S288c) GN=RHO1 PE=1 SV=3	RHO1	27203.6	6.82249	0.0	51	87	3	2	2	1	1	126	5.12337e+06	4.51585e+06	1.55926e+06	6.70755e+06	4.47916e+06	711758.0	5.7959e+06	4.15701e+06	589544.0	0.0	1.0	0.881422	0.304343	1.30921	0.87426	0.138924	1.13127	0.811382	0.11507	0.0	0.0	0.0	0.0	0.0	0.0	0.0	0.0	0.0	0.0	0.0
180	P06786	DNA topoisomerase 2 OS=Saccharomyces cerevisiae (strain ATCC 204508 / S288c) GN=TOP2 PE=1 SV=2	TOP2	201062.0	6.94653	0.0	60	633	20	16	3	17	16	126	5.7534e+07	7.17029e+07	6.9596e+06	9.61865e+07	6.22347e+07	8.96314e+06	7.07632e+07	2.01921e+07	8.6239e+06	460306.0	1.0	1.25091	0.121172	1.67876	1.08875	0.152836	1.23134	0.353124	0.14512	0.00769636	0.0	0.257027	0.162803	0.229676	0.272948	0.261122	0.122751	0.143325	0.299569	0.0165669
181	P0C0X0|Q3E7X9	40S ribosomal protein S28-B OS=Saccharomyces cerevisiae (strain ATCC 204508 / S288c) GN=RPS28B PE=1 SV=1|40S ribosomal protein S28-A OS=Saccharomyces cerevisiae (strain ATCC 204508 / S288c) GN=RPS28A PE=1 SV=1	RPS28B|RPS28A	8476.83|8503.84	6.67528	0.0	43	127	8	4	3	5	4	126	8.47264e+06	1.09372e+07	4.23358e+06	1.16429e+07	1.09995e+07	4.12787e+06	1.17229e+07	7.59173e+06	3.36817e+06	116764.0	1.0	1.2886	0.500751	1.37418	1.30215	0.4872	1.38362	0.896028	0.397534	0.0137402	0.0	0.22618	0.194212	0.211523	0.20831	0.264827	0.32387	0.307022	0.123626	0.0369455
182	Q06665	DNA repair protein RAD34 OS=Saccharomyces cerevisiae (strain ATCC 204508 / S288c) GN=RAD34 PE=1 SV=1	RAD34	100666.0	6.05671	0.0	41	41	1	1	0	1	1	126	859051.0	1.02305e+06	216148.0	1.73094e+06	1.08833e+06	280316.0	1.39369e+06	454529.0	101591.0	0.0	1.0	1.19091	0.251612	2.01495	1.2669	0.326309	1.62236	0.529106	0.11826	0.0	0.0	0.0	0.0	0.0	0.0	0.0	0.0	0.0	0.0	0.0
183	P13663	Aspartate-semialdehyde dehydrogenase OS=Saccharomyces cerevisiae (strain ATCC 204508 / S288c) GN=HOM2 PE=1 SV=1	HOM2	46219.3	5.99494	0.0	46	131	3	3	0	3	3	126	4.60836e+06	5.78058e+06	2.76632e+06	5.68803e+06	6.37592e+06	1.89031e+06	8.68786e+06	3.03553e+06	1.23929e+06	253101.0	1.0	1.25437	0.600283	1.23428	1.38356	0.410193	1.88524	0.658702	0.268922	0.0549222	0.0	0.0	0.0	0.0	0.0	0.0	0.0	0.0	0.0	0.0
184	P32502	Translation initiation factor eIF-2B subunit beta OS=Saccharomyces cerevisiae (strain ATCC 204508 / S288c) GN=GCD7 PE=1 SV=1	GCD7	47755.7	5.87473	0.0	39	39	1	1	1	0	0	126	0.0	0.0	0.0	0.0	0.0	0.0	0.0	0.0	0.0	0.0	NA	NA	NA	NA	NA	NA	NA	NA	NA	NA	0.0	0.0	0.0	0.0	0.0	0.0	0.0	0.0	0.0	0.0
185	P32501	Translation initiation factor eIF-2B subunit epsilon OS=Saccharomyces cerevisiae (strain ATCC 204508 / S288c) GN=GCD6 PE=1 SV=1	GCD6	92220.7	6.21034	0.0	58	58	1	1	0	1	1	126	816990.0	2.07494e+06	121279.0	1.567e+06	2.29335e+06	320197.0	1.56471e+06	1.03923e+06	215959.0	0.0	1.0	2.53974	0.148446	1.91802	2.80708	0.391923	1.91521	1.27202	0.264335	0.0	0.0	0.0	0.0	0.0	0.0	0.0	0.0	0.0	0.0	0.0
186	P34760	Peroxiredoxin TSA1 OS=Saccharomyces cerevisiae (strain ATCC 204508 / S288c) GN=TSA1 PE=1 SV=3	TSA1	24898.6	6.49176	0.0	48	73	2	2	0	2	2	126	8.44222e+06	1.8524e+07	7.77534e+06	1.11306e+07	1.28683e+07	3.44346e+06	1.29834e+07	8.74369e+06	1.70484e+06	151459.0	1.0	2.19421	0.921006	1.31844	1.52428	0.407885	1.53791	1.03571	0.201942	0.0179407	0.0	0.0	0.0	0.0	0.0	0.0	0.0	0.0	0.0	0.0
187	Q03834	DNA mismatch repair protein MSH6 OS=Saccharomyces cerevisiae (strain ATCC 204508 / S288c) GN=MSH6 PE=1 SV=1	MSH6	165311.0	6.20984	0.0	69	251	5	5	0	5	5	126	9.04821e+06	8.37037e+06	772758.0	2.14266e+07	9.41783e+06	585993.0	1.16656e+07	2.0285e+06	805870.0	0.0	1.0	0.925086	0.0854045	2.36805	1.04085	0.0647635	1.28927	0.232431	0.090698	0.0	0.0	0.222038	0.151499	0.300683	0.202763	0.198814	0.140621	0.540681	0.197744	0.0
188	P40525|P87262	60S ribosomal protein L34-B OS=Saccharomyces cerevisiae (strain ATCC 204508 / S288c) GN=RPL34B PE=1 SV=1|60S ribosomal protein L34-A OS=Saccharomyces cerevisiae (strain ATCC 204508 / S288c) GN=RPL34A PE=1 SV=1	RPL34B|RPL34A	18214.7|18212.8	8.2014	0.0	49	254	23	8	11	12	6	126	2.42569e+08	4.04165e+08	5.99383e+06	1.03521e+08	3.96031e+08	1.38958e+07	3.19024e+08	5.71403e+07	1.98405e+07	792027.0	1.0	1.66435	0.0263465	0.456779	1.62814	0.0587056	1.31247	0.237076	0.0823902	0.00352162	0.0	0.452647	0.183739	1.11358	0.358656	0.132937	0.0991713	0.143661	0.117461	0.0221528
189	P22211	Nitrogen permease reactivator protein OS=Saccharomyces cerevisiae (strain ATCC 204508 / S288c) GN=NPR1 PE=1 SV=2	NPR1	96933.7	5.47331	0.0	55	55	1	1	0	1	1	126	648859.0	1.01834e+06	168342.0	1.8815e+06	1.09222e+06	85812.3	927459.0	718442.0	185716.0	86580.4	1.0	1.56944	0.259443	2.89971	1.68329	0.132251	1.42937	1.10724	0.28622	0.133435	0.0	0.0	0.0	0.0	0.0	0.0	0.0	0.0	0.0	0.0
190	Q04119	Endopolyphosphatase OS=Saccharomyces cerevisiae (strain ATCC 204508 / S288c) GN=PPN1 PE=1 SV=1	PPN1	94162.9	6.34787	0.000909091	35	59	3	2	3	0	0	126	0.0	0.0	0.0	0.0	0.0	0.0	0.0	0.0	0.0	0.0	NA	NA	NA	NA	NA	NA	NA	NA	NA	NA	0.0	0.0	0.0	0.0	0.0	0.0	0.0	0.0	0.0	0.0
191	Q01477	Ubiquitin carboxyl-terminal hydrolase 3 OS=Saccharomyces cerevisiae (strain ATCC 204508 / S288c) GN=UBP3 PE=1 SV=1	UBP3	122133.0	5.63702	0.0	69	147	4	4	1	3	3	126	4.59956e+06	5.76363e+06	694794.0	9.14367e+06	5.70965e+06	583951.0	6.67184e+06	2.37252e+06	821032.0	171778.0	1.0	1.25308	0.151057	1.98794	1.24135	0.126958	1.45054	0.515814	0.178502	0.0373466	0.0	0.0	0.0	0.0	0.0	0.0	0.0	0.0	0.0	0.0
192	###REV###P27697	Reverse sequence, was Atypical kinase COQ8, mitochondrial OS=Saccharomyces cerevisiae (strain ATCC 204508 / S288c) GN=COQ8 PE=1 SV=1	###COQ8###	67589.1	7.95991	0.00176678	34	34	3	1	1	2	1	126	7.22719e+06	9.21626e+06	1.96266e+07	6.05976e+06	8.39061e+06	1.05813e+07	8.18966e+06	1.32873e+07	1.39479e+07	0.0	1.0	1.27522	2.71565	0.838467	1.16098	1.46409	1.13317	1.83852	1.92992	0.0	0.0	0.0	0.0	0.0	0.0	0.0	0.0	0.0	0.0	0.0
193	P00330	Alcohol dehydrogenase 1 OS=Saccharomyces cerevisiae (strain ATCC 204508 / S288c) GN=ADH1 PE=1 SV=5	ADH1	42781.8	7.09732	0.0	70	568	39	8	19	19	8	126	2.61055e+07	3.65661e+07	1.30659e+07	3.50748e+07	3.30313e+07	1.27437e+07	3.76263e+07	1.9491e+07	1.06296e+07	6.47516e+06	1.0	1.39944	0.505055	1.34277	1.26831	0.491237	1.44029	0.749157	0.410607	0.246906	0.0	0.332816	0.230588	0.34739	0.272605	0.344025	0.405411	0.18479	0.356833	0.308091
194	P00331	Alcohol dehydrogenase 2 OS=Saccharomyces cerevisiae (strain ATCC 204508 / S288c) GN=ADH2 PE=1 SV=3	ADH2	42664.7	6.17989	0.0	58	325	20	3	16	3	3	126	3.99958e+06	7.117e+06	1.36505e+06	5.12483e+06	4.93704e+06	750103.0	7.21037e+06	8.76102e+06	892176.0	254068.0	1.0	1.77944	0.341298	1.28134	1.23439	0.187546	1.80278	2.19049	0.223068	0.0635236	0.0	0.0	0.0	0.0	0.0	0.0	0.0	0.0	0.0	0.0
195	Q12339	rRNA-processing protein UTP23 OS=Saccharomyces cerevisiae (strain ATCC 204508 / S288c) GN=UTP23 PE=1 SV=1	UTP23	36860.0	6.31309	0.0	71	272	8	6	1	7	6	126	2.19241e+07	2.24462e+07	8.69577e+06	2.95991e+07	2.47182e+07	2.86375e+06	2.57145e+07	4.72856e+06	3.08134e+06	562460.0	1.0	1.02929	0.367521	1.36604	1.14248	0.133553	1.18935	0.218887	0.140642	0.0256651	0.0	2.24569	2.05395	3.06976	2.49597	0.363446	2.52066	0.191543	0.290752	0.0647723
196	Q12335	Protoplast secreted protein 2 OS=Saccharomyces cerevisiae (strain ATCC 204508 / S288c) GN=PST2 PE=1 SV=1	PST2	23301.2	6.21854	0.0	46	46	3	1	2	1	1	126	4.82112e+06	7.26646e+06	3.4081e+06	6.15518e+06	5.3049e+06	2.4502e+06	6.72149e+06	4.47635e+06	567294.0	0.0	1.0	1.50722	0.706911	1.27671	1.10035	0.508222	1.39418	0.928487	0.117669	0.0	0.0	0.0	0.0	0.0	0.0	0.0	0.0	0.0	0.0	0.0
197	###REV###P04037	Reverse sequence, was Cytochrome c oxidase subunit 4, mitochondrial OS=Saccharomyces cerevisiae (strain ATCC 204508 / S288c) GN=COX4 PE=1 SV=1	###COX4###	19651.4	7.42174	0.00394011	29	29	2	1	0	0	0	126	NA	NA	NA	NA	NA	NA	NA	NA	NA	NA	NA	NA	NA	NA	NA	NA	NA	NA	NA	NA	NA	NA	NA	NA	NA	NA	NA	NA	NA	NA
198	P53201	SWR1-complex protein 4 OS=Saccharomyces cerevisiae (strain ATCC 204508 / S288c) GN=SWC4 PE=1 SV=1	SWC4	67438.1	5.83951	0.0	46	105	3	3	1	2	2	126	2.93944e+06	2.24762e+06	257973.0	3.81e+06	3.14415e+06	256442.0	2.84299e+06	1.41797e+06	132907.0	0.0	1.0	0.764643	0.0877627	1.29616	1.06964	0.0872416	0.967187	0.482393	0.0452151	0.0	0.0	0.0	0.0	0.0	0.0	0.0	0.0	0.0	0.0	0.0
199	P53206	Putative cysteine synthase OS=Saccharomyces cerevisiae (strain ATCC 204508 / S288c) GN=YGR012W PE=1 SV=1	YGR012W	49876.0	5.18921	0.0	40	40	1	1	1	0	0	126	0.0	0.0	0.0	0.0	0.0	0.0	0.0	0.0	0.0	0.0	NA	NA	NA	NA	NA	NA	NA	NA	NA	NA	0.0	0.0	0.0	0.0	0.0	0.0	0.0	0.0	0.0	0.0
200	P25294	Protein SIS1 OS=Saccharomyces cerevisiae (strain ATCC 204508 / S288c) GN=SIS1 PE=1 SV=1	SIS1	44212.4	7.08422	0.0	81	309	8	7	0	8	7	126	1.1481e+07	1.67505e+07	1.96435e+07	1.42749e+07	2.38784e+07	1.57918e+07	1.58198e+07	3.01675e+07	1.19494e+07	89210.2	1.0	1.45608	1.69377	1.24797	2.08196	1.37483	1.37945	2.61438	1.03645	0.0073118	0.0	0.270147	1.0444	0.337955	0.369828	0.606775	0.290761	0.793793	0.44576	0.0364317
201	P54000	RNA polymerase II transcriptional coactivator SUB1 OS=Saccharomyces cerevisiae (strain ATCC 204508 / S288c) GN=SUB1 PE=1 SV=1	SUB1	41332.4	6.50128	0.0	52	208	5	5	0	5	5	126	1.23527e+07	6.09608e+06	743990.0	1.4636e+07	6.32521e+06	1.24909e+06	1.39234e+07	1.90179e+06	897936.0	0.0	1.0	0.492844	0.0639455	1.18376	0.512052	0.101119	1.12757	0.153958	0.0741768	0.0	0.0	0.10029	0.131285	0.190094	0.170004	0.279673	0.197397	0.522992	0.243449	0.0
202	Q08826	Sorting nexin-3 OS=Saccharomyces cerevisiae (strain ATCC 204508 / S288c) GN=SNX3 PE=1 SV=1	SNX3	21850.8	5.67686	0.00865801	24	24	1	1	1	0	0	126	0.0	0.0	0.0	0.0	0.0	0.0	0.0	0.0	0.0	0.0	NA	NA	NA	NA	NA	NA	NA	NA	NA	NA	0.0	0.0	0.0	0.0	0.0	0.0	0.0	0.0	0.0	0.0
203	P38737	Proteasome component ECM29 OS=Saccharomyces cerevisiae (strain ATCC 204508 / S288c) GN=ECM29 PE=1 SV=1	ECM29	240714.0	5.53972	0.00394011	29	29	1	1	1	0	0	126	0.0	0.0	0.0	0.0	0.0	0.0	0.0	0.0	0.0	0.0	NA	NA	NA	NA	NA	NA	NA	NA	NA	NA	0.0	0.0	0.0	0.0	0.0	0.0	0.0	0.0	0.0	0.0
204	P38735	ABC transporter ATP-binding protein/permease VMR1 OS=Saccharomyces cerevisiae (strain ATCC 204508 / S288c) GN=VMR1 PE=2 SV=1	VMR1	203664.0	5.94755	0.00857143	22	22	1	1	0	0	0	126	0.0	0.0	0.0	0.0	0.0	0.0	0.0	0.0	0.0	0.0	NA	NA	NA	NA	NA	NA	NA	NA	NA	NA	0.0	0.0	0.0	0.0	0.0	0.0	0.0	0.0	0.0	0.0
205	P13856	Ras-related protein RSR1 OS=Saccharomyces cerevisiae (strain ATCC 204508 / S288c) GN=RSR1 PE=3 SV=1	RSR1	36214.9	5.57726	0.0	40	96	3	3	1	2	2	126	3.2444e+06	4.68376e+06	642691.0	4.72801e+06	5.07948e+06	354955.0	4.8273e+06	1.99745e+06	293495.0	0.0	1.0	1.44365	0.198092	1.45728	1.56561	0.109405	1.48789	0.615661	0.0904622	0.0	0.0	0.0	0.0	0.0	0.0	0.0	0.0	0.0	0.0	0.0
206	###CONTAMINANT###P04264	Keratin, type II cytoskeletal 1 OS=Homo sapiens GN=KRT1 PE=1 SV=6	KRT1	72586.6	8.24493	0.0	146	1961	123	26	61	52	22	126	1.27581e+08	2.72199e+08	1.89377e+08	1.95052e+08	2.16112e+08	8.86583e+07	5.9562e+07	2.64641e+08	1.44413e+08	2.79657e+06	1.0	2.12291	1.48002	1.52829	1.6909	0.696261	0.466195	2.07668	1.1305	0.0213631	0.0	0.561335	0.420233	0.352212	0.448191	0.185692	0.136175	0.527321	0.476481	0.0346333
207	Q06704	Golgin IMH1 OS=Saccharomyces cerevisiae (strain ATCC 204508 / S288c) GN=IMH1 PE=1 SV=1	IMH1	135582.0	5.40745	0.00171674	33	63	2	2	0	2	2	126	1.34314e+06	1.83714e+06	316838.0	1.98453e+06	2.04079e+06	727424.0	1.97981e+06	901691.0	290970.0	0.0	1.0	1.3678	0.235894	1.47753	1.51942	0.541586	1.47402	0.671332	0.216635	0.0	0.0	0.0	0.0	0.0	0.0	0.0	0.0	0.0	0.0	0.0
208	Q03330	Histone acetyltransferase GCN5 OS=Saccharomyces cerevisiae (strain ATCC 204508 / S288c) GN=GCN5 PE=1 SV=1	GCN5	60832.9	5.59375	0.00171674	33	60	2	2	0	2	2	126	1.57901e+06	1.69555e+06	826303.0	2.30456e+06	1.92894e+06	683081.0	2.17068e+06	1.22252e+06	881227.0	0.0	1.0	1.0738	0.523303	1.45949	1.22161	0.4326	1.3747	0.774228	0.558087	0.0	0.0	0.0	0.0	0.0	0.0	0.0	0.0	0.0	0.0	0.0
209	Q12692	Histone H2A.Z OS=Saccharomyces cerevisiae (strain ATCC 204508 / S288c) GN=HTZ1 PE=1 SV=3	HTZ1	17940.6	6.6964	0.0	61	198	20	3	2	10	3	126	2.43992e+07	1.34837e+07	4.04515e+06	4.03711e+07	1.64496e+07	5.86168e+06	3.59268e+07	4.9819e+06	4.63022e+06	82858.7	1.0	0.555405	0.167478	1.65313	0.680546	0.236766	1.47208	0.207748	0.187671	0.00321779	0.0	0.240618	0.135425	0.289798	0.287851	0.209844	0.183081	0.183689	0.129575	0.0145751
210	P40212|Q12690	60S ribosomal protein L13-B OS=Saccharomyces cerevisiae (strain ATCC 204508 / S288c) GN=RPL13B PE=1 SV=1|60S ribosomal protein L13-A OS=Saccharomyces cerevisiae (strain ATCC 204508 / S288c) GN=RPL13A PE=1 SV=1	RPL13B|RPL13A	27094.7|27123.7	8.03646	0.0	85	420	29	9	11	17	8	126	3.65534e+07	8.0315e+07	6.41439e+06	3.80422e+07	8.97422e+07	8.0082e+06	5.15696e+07	1.51739e+07	5.4484e+06	320363.0	1.0	2.18949	0.174843	1.04103	2.45484	0.216334	1.41292	0.414353	0.150084	0.00825367	0.0	0.350343	0.148495	0.174028	0.265565	0.253235	0.146453	0.161326	0.15548	0.021112
211	###REV###P39713	Reverse sequence, was Probable diacetyl reductase [(R)-acetoin forming] 2 OS=Saccharomyces cerevisiae (strain ATCC 204508 / S288c) GN=BDH2 PE=1 SV=1	###BDH2###	52138.0	5.40818	0.00865801	24	24	3	1	2	1	1	126	276702.0	212566.0	527213.0	183803.0	393705.0	676820.0	285538.0	515313.0	328100.0	0.0	1.0	0.768213	1.90535	0.664266	1.42285	2.44603	1.03194	1.86234	1.18575	0.0	0.0	0.0	0.0	0.0	0.0	0.0	0.0	0.0	0.0	0.0
212	P35178	Ribosomal RNA-processing protein 1 OS=Saccharomyces cerevisiae (strain ATCC 204508 / S288c) GN=RRP1 PE=1 SV=2	RRP1	39884.6	5.29895	0.00394011	29	29	1	1	0	1	1	126	614481.0	1.909e+06	253496.0	1.52865e+06	1.52626e+06	139101.0	1.36814e+06	618536.0	187796.0	0.0	1.0	3.10669	0.412537	2.48771	2.48382	0.226372	2.2265	1.0066	0.305617	0.0	0.0	0.0	0.0	0.0	0.0	0.0	0.0	0.0	0.0	0.0
213	P35179	Protein transport protein SSS1 OS=Saccharomyces cerevisiae (strain ATCC 204508 / S288c) GN=SSS1 PE=1 SV=2	SSS1	11515.8	6.16852	0.0	71	71	1	1	0	1	1	126	1.32758e+06	1.90492e+06	447865.0	1.62193e+06	1.655e+06	766541.0	1.16087e+06	798335.0	215838.0	96077.7	1.0	1.43487	0.337353	1.22171	1.24662	0.577395	0.874423	0.601344	0.162579	0.0723703	0.0	0.0	0.0	0.0	0.0	0.0	0.0	0.0	0.0	0.0
214	P35177	Transcriptional activator SPT7 OS=Saccharomyces cerevisiae (strain ATCC 204508 / S288c) GN=SPT7 PE=1 SV=1	SPT7	182428.0	5.5956	0.0	59	201	6	5	3	3	3	126	5.93069e+06	4.69246e+06	476367.0	7.94177e+06	4.82958e+06	1.30989e+06	7.03223e+06	3.10616e+06	777414.0	116357.0	1.0	0.791216	0.0803223	1.3391	0.814337	0.220867	1.18574	0.523744	0.131083	0.0196194	0.0	0.0	0.0	0.0	0.0	0.0	0.0	0.0	0.0	0.0
215	P47150	37S ribosomal protein S7, mitochondrial OS=Saccharomyces cerevisiae (strain ATCC 204508 / S288c) GN=RSM7 PE=1 SV=1	RSM7	32094.6	5.96137	0.00865801	24	24	1	1	1	0	0	126	0.0	0.0	0.0	0.0	0.0	0.0	0.0	0.0	0.0	0.0	NA	NA	NA	NA	NA	NA	NA	NA	NA	NA	0.0	0.0	0.0	0.0	0.0	0.0	0.0	0.0	0.0	0.0
216	P47154	CAAX prenyl protease 1 OS=Saccharomyces cerevisiae (strain ATCC 204508 / S288c) GN=STE24 PE=1 SV=1	STE24	59565.4	5.81539	0.0	57	96	2	2	0	2	2	126	2.25121e+06	3.02482e+06	938982.0	4.84426e+06	3.25837e+06	526254.0	4.16499e+06	1.64464e+06	380861.0	0.0	1.0	1.34364	0.417101	2.15185	1.44739	0.233765	1.85011	0.730558	0.16918	0.0	0.0	0.0	0.0	0.0	0.0	0.0	0.0	0.0	0.0	0.0
217	P53925	Uncharacterized vacuolar membrane protein YNL115C OS=Saccharomyces cerevisiae (strain ATCC 204508 / S288c) GN=YNL115C PE=1 SV=1	YNL115C	81726.1	5.88222	0.0	38	64	2	2	0	2	2	126	2.60443e+06	4.41415e+06	2.02585e+06	4.72107e+06	5.02322e+06	1.68796e+06	4.61501e+06	3.49001e+06	1.05984e+06	56264.3	1.0	1.69487	0.777849	1.81271	1.92872	0.648113	1.77199	1.34003	0.406936	0.0216033	0.0	0.0	0.0	0.0	0.0	0.0	0.0	0.0	0.0	0.0
218	P53924	E3 ubiquitin-protein ligase DMA2 OS=Saccharomyces cerevisiae (strain ATCC 204508 / S288c) GN=DMA2 PE=1 SV=1	DMA2	62529.5	6.86559	0.0	47	135	5	3	3	2	2	126	2.58645e+06	1.3236e+07	625712.0	1.90391e+07	1.35511e+07	2.06388e+06	5.85275e+06	1.97343e+06	1.15537e+06	0.0	1.0	5.11745	0.241919	7.36109	5.23928	0.797958	2.26285	0.76299	0.446702	0.0	0.0	0.0	0.0	0.0	0.0	0.0	0.0	0.0	0.0	0.0
219	Q01662	Methionine aminopeptidase 1 OS=Saccharomyces cerevisiae (strain ATCC 204508 / S288c) GN=MAP1 PE=1 SV=2	MAP1	51706.2	5.58136	0.0	56	91	2	2	1	1	1	126	411203.0	477191.0	198714.0	799820.0	646732.0	106355.0	504899.0	348781.0	0.0	0.0	1.0	1.16048	0.48325	1.94507	1.57278	0.258643	1.22786	0.848197	0.0	0.0	0.0	0.0	0.0	0.0	0.0	0.0	0.0	0.0	0.0	0.0
220	P06197	CDP-diacylglycerol--inositol 3-phosphatidyltransferase OS=Saccharomyces cerevisiae (strain ATCC 204508 / S288c) GN=PIS1 PE=1 SV=1	PIS1	27842.5	5.68711	0.0	64	64	1	1	0	1	1	126	889489.0	1.22129e+06	377424.0	1.90861e+06	1.33645e+06	225758.0	1.42131e+06	594721.0	87796.6	0.0	1.0	1.37302	0.424316	2.14574	1.50249	0.253807	1.59789	0.66861	0.0987045	0.0	0.0	0.0	0.0	0.0	0.0	0.0	0.0	0.0	0.0	0.0
221	P25847	DNA mismatch repair protein MSH2 OS=Saccharomyces cerevisiae (strain ATCC 204508 / S288c) GN=MSH2 PE=1 SV=2	MSH2	129036.0	6.13965	0.0	60	367	11	10	3	8	8	126	1.66902e+07	1.82428e+07	3.96576e+06	4.08053e+07	2.12732e+07	1.42693e+07	2.577e+07	5.83843e+06	8.85469e+06	118313.0	1.0	1.09541	0.23056	2.46472	1.27684	0.807359	1.54741	0.346668	0.51051	0.00690284	0.0	0.205631	0.242565	0.920773	0.267858	2.77941	1.23902	0.116809	0.797154	0.028192
222	P25846	DNA mismatch repair protein MSH1, mitochondrial OS=Saccharomyces cerevisiae (strain ATCC 204508 / S288c) GN=MSH1 PE=1 SV=2	MSH1	128013.0	5.46902	0.003885	28	51	2	2	0	2	2	126	1.66859e+06	2.06549e+06	512174.0	4.0435e+06	2.00257e+06	325123.0	2.98161e+06	924241.0	211868.0	0.0	1.0	1.23786	0.30695	2.4233	1.20016	0.194849	1.7869	0.553905	0.126974	0.0	0.0	0.0	0.0	0.0	0.0	0.0	0.0	0.0	0.0	0.0
223	P24719	Meiosis-specific serine/threonine-protein kinase MEK1 OS=Saccharomyces cerevisiae (strain ATCC 204508 / S288c) GN=MEK1 PE=3 SV=1	MEK1	67694.9	6.04739	0.0	58	112	3	2	2	1	1	126	1.78711e+06	4.98524e+06	501211.0	5.27877e+06	4.34428e+06	27308.7	2.94111e+06	1.7054e+06	237435.0	0.0	1.0	2.78956	0.280459	2.9538	2.4309	0.0152809	1.64574	0.954281	0.13286	0.0	0.0	0.0	0.0	0.0	0.0	0.0	0.0	0.0	0.0	0.0
224	Q01080	DNA-directed RNA polymerase I subunit RPA49 OS=Saccharomyces cerevisiae (strain ATCC 204508 / S288c) GN=RPA49 PE=1 SV=2	RPA49	56762.2	5.61892	0.0	47	156	4	4	2	2	2	126	1.57898e+06	1.51672e+06	261844.0	2.0869e+06	1.88835e+06	391669.0	1.81886e+06	375603.0	256877.0	0.0	1.0	0.960566	0.165831	1.32167	1.19593	0.248052	1.15192	0.237877	0.162685	0.0	0.0	0.0	0.0	0.0	0.0	0.0	0.0	0.0	0.0	0.0
225	P32330	2-deoxy-glucose resistant protein 2 OS=Saccharomyces cerevisiae (strain ATCC 204508 / S288c) GN=DGR2 PE=1 SV=1	DGR2	111196.0	6.40578	0.00859599	23	23	1	1	0	1	1	126	3.03976e+06	4.79342e+06	443025.0	4.95814e+06	5.92356e+06	624962.0	3.94995e+06	1.67495e+06	414138.0	0.0	1.0	1.57691	0.145744	1.6311	1.9487	0.205596	1.29943	0.551015	0.13624	0.0	0.0	0.0	0.0	0.0	0.0	0.0	0.0	0.0	0.0	0.0
226	P32333	TATA-binding protein-associated factor MOT1 OS=Saccharomyces cerevisiae (strain ATCC 204508 / S288c) GN=MOT1 PE=1 SV=1	MOT1	241923.0	5.91147	0.0	67	234	6	6	1	5	5	126	2.18252e+06	3.616e+06	573787.0	9.95686e+06	2.57162e+06	696235.0	4.13818e+06	2.30444e+06	367608.0	0.0	1.0	1.6568	0.264422	4.56209	1.17828	0.319005	1.89514	1.04536	0.166356	0.0	0.0	0.605315	0.275227	1.91478	0.23081	0.35294	0.908196	1.23252	0.577101	0.0
227	P36528	54S ribosomal protein L17, mitochondrial OS=Saccharomyces cerevisiae (strain ATCC 204508 / S288c) GN=MRPL17 PE=1 SV=2	MRPL17	39296.9	6.20612	0.0	102	196	5	4	0	5	4	126	6.74135e+06	1.32497e+07	1.82907e+06	9.36312e+06	1.62184e+07	1.52974e+06	9.29865e+06	5.61638e+06	1.06611e+06	0.0	1.0	1.96545	0.27208	1.38891	2.40581	0.226919	1.37935	0.833124	0.158145	0.0	0.0	0.424987	0.108523	0.156573	0.955263	0.145227	0.196264	0.183493	0.166238	0.0
228	P36520	54S ribosomal protein L10, mitochondrial OS=Saccharomyces cerevisiae (strain ATCC 204508 / S288c) GN=MRPL10 PE=1 SV=2	MRPL10	45262.1	6.62826	0.00659341	25	48	2	2	0	2	2	126	1.24859e+07	1.7064e+07	2.10185e+06	2.02359e+07	1.82427e+07	1.54366e+06	1.70119e+07	5.23781e+06	1.66796e+06	0.0	1.0	1.36666	0.168338	1.6207	1.46107	0.123632	1.36249	0.419498	0.133588	0.0	0.0	0.0	0.0	0.0	0.0	0.0	0.0	0.0	0.0	0.0
229	P36521	54S ribosomal protein L11, mitochondrial OS=Saccharomyces cerevisiae (strain ATCC 204508 / S288c) GN=MRPL11 PE=1 SV=2	MRPL11	34741.4	6.07128	0.0	69	93	2	2	0	2	2	126	6.72693e+06	1.06955e+07	2.18507e+06	1.34825e+07	1.20247e+07	1.63202e+06	9.19377e+06	7.13661e+06	456960.0	21053.1	1.0	1.58995	0.324825	2.00427	1.78755	0.24261	1.36671	1.0609	0.0679301	0.00312968	0.0	0.0	0.0	0.0	0.0	0.0	0.0	0.0	0.0	0.0
230	P36525	54S ribosomal protein L24, mitochondrial OS=Saccharomyces cerevisiae (strain ATCC 204508 / S288c) GN=MRPL24 PE=1 SV=2	MRPL24	38967.7	6.52052	0.0	52	220	10	5	3	7	5	126	8.17018e+06	1.11677e+07	1.5776e+06	1.05353e+07	1.16428e+07	1.51989e+06	9.39372e+06	3.62421e+06	1.3646e+06	0.0	1.0	1.36406	0.193092	1.29197	1.4263	0.186311	1.14786	0.442013	0.167257	0.0	0.0	0.314166	0.107303	0.250635	0.145428	0.102934	0.233796	0.206609	0.0856014	0.0
231	P36527	54S ribosomal protein L28, mitochondrial OS=Saccharomyces cerevisiae (strain ATCC 204508 / S288c) GN=MRPL28 PE=1 SV=2	MRPL28	20825.8	5.51403	0.0	55	55	1	1	0	1	1	126	830991.0	1.50153e+06	515606.0	1.09179e+06	1.56644e+06	376323.0	1.3009e+06	1.76388e+06	213760.0	0.0	1.0	1.80692	0.620472	1.31384	1.88503	0.452861	1.56548	2.12263	0.257235	0.0	0.0	0.0	0.0	0.0	0.0	0.0	0.0	0.0	0.0	0.0
232	Q12102	Cleavage factor two protein 2 OS=Saccharomyces cerevisiae (strain ATCC 204508 / S288c) GN=CFT2 PE=1 SV=1	CFT2	115327.0	5.47213	0.0	44	79	2	2	0	2	2	126	1.78414e+06	2.35389e+06	697595.0	3.9177e+06	2.62531e+06	775195.0	3.03882e+06	1.23942e+06	558570.0	0.0	1.0	1.31934	0.390998	2.19585	1.47147	0.434493	1.70324	0.694689	0.313075	0.0	0.0	0.0	0.0	0.0	0.0	0.0	0.0	0.0	0.0	0.0
233	Q12109	Tryptophan--tRNA ligase, cytoplasmic OS=Saccharomyces cerevisiae (strain ATCC 204508 / S288c) GN=WRS1 PE=1 SV=1	WRS1	59744.4	5.65444	0.00160901	30	60	2	2	0	2	2	126	1.89018e+06	2.60675e+06	375066.0	6.38093e+06	2.84044e+06	425921.0	4.63406e+06	657854.0	181497.0	0.0	1.0	1.3791	0.198428	3.37582	1.50273	0.225333	2.45165	0.348037	0.0960208	0.0	0.0	0.0	0.0	0.0	0.0	0.0	0.0	0.0	0.0	0.0
234	P15108	ATP-dependent molecular chaperone HSC82 OS=Saccharomyces cerevisiae (strain ATCC 204508 / S288c) GN=HSC82 PE=1 SV=4	HSC82	97578.6	6.67248	0.0	99	744	27	3	19	4	3	126	1.55363e+07	2.68096e+07	4.71092e+06	2.24391e+07	1.95704e+07	3.60298e+06	2.56899e+07	1.41652e+07	3.11901e+06	383873.0	1.0	1.72561	0.30322	1.4443	1.25966	0.231908	1.65354	0.911749	0.200757	0.0247082	0.0	0.530672	0.140428	0.318129	0.188715	0.0445886	0.337711	0.407845	0.0863805	0.0352603
235	P38788	Ribosome-associated complex subunit SSZ1 OS=Saccharomyces cerevisiae (strain ATCC 204508 / S288c) GN=SSZ1 PE=1 SV=2	SSZ1	67253.6	6.25138	0.0	78	365	9	7	3	6	5	126	1.08761e+07	1.13432e+07	2.10871e+06	2.19637e+07	1.34341e+07	2.0641e+06	1.82688e+07	6.21968e+06	1.58652e+06	0.0	1.0	1.03474	0.191433	2.01945	1.2352	0.189784	1.67347	0.571828	0.142385	0.0	0.0	0.364636	0.207723	0.566404	0.347308	0.204552	0.381983	0.191577	0.421129	0.0
236	P38783	Protein FYV4, mitochondrial OS=Saccharomyces cerevisiae (strain ATCC 204508 / S288c) GN=FYV4 PE=1 SV=1	FYV4	19464.1	5.78447	0.00165563	31	55	2	2	1	1	1	126	1.01273e+06	1.34881e+06	365393.0	1.91432e+06	1.60864e+06	433187.0	1.41952e+06	539487.0	358003.0	0.0	1.0	1.33186	0.360801	1.89026	1.58842	0.427743	1.40168	0.532707	0.353503	0.0	0.0	0.0	0.0	0.0	0.0	0.0	0.0	0.0	0.0	0.0
237	P38780|P38781	Uncharacterized protein YHR054C OS=Saccharomyces cerevisiae (strain ATCC 204508 / S288c) GN=YHR054C PE=4 SV=1|Chromatin structure-remodeling complex protein RSC30 OS=Saccharomyces cerevisiae (strain ATCC 204508 / S288c) GN=RSC30 PE=1 SV=2	YHR054C|RSC30	47565.8|117767.0	5.91416	0.003885	28	28	1	1	0	1	1	126	1.54694e+06	2.57405e+06	728324.0	2.14171e+06	2.03081e+06	639156.0	2.05119e+06	974379.0	380202.0	0.0	1.0	1.66396	0.470816	1.38448	1.3128	0.413175	1.32597	0.629876	0.245777	0.0	0.0	0.0	0.0	0.0	0.0	0.0	0.0	0.0	0.0	0.0
238	P38787	2-dehydropantoate 2-reductase OS=Saccharomyces cerevisiae (strain ATCC 204508 / S288c) GN=PAN5 PE=1 SV=1	PAN5	48806.9	5.4599	0.0	45	45	1	1	1	0	0	126	0.0	0.0	0.0	0.0	0.0	0.0	0.0	0.0	0.0	0.0	NA	NA	NA	NA	NA	NA	NA	NA	NA	NA	0.0	0.0	0.0	0.0	0.0	0.0	0.0	0.0	0.0	0.0
239	P0C0W9|Q3E757	60S ribosomal protein L11-A OS=Saccharomyces cerevisiae (strain ATCC 204508 / S288c) GN=RPL11A PE=1 SV=2|60S ribosomal protein L11-B OS=Saccharomyces cerevisiae (strain ATCC 204508 / S288c) GN=RPL11B PE=1 SV=3	RPL11A|RPL11B	23660.2|23690.2	7.36735	0.0	84	220	8	5	3	5	5	126	2.42921e+07	3.41838e+07	2.32536e+06	5.02304e+07	2.5507e+07	1.23788e+06	3.37547e+07	1.06598e+07	796195.0	205770.0	1.0	1.40416	0.097708	2.0674	1.05474	0.0510202	1.39142	0.437827	0.0327759	0.00847068	0.0	0.38353	0.130004	0.573471	0.284532	0.0687551	0.278669	0.0969968	0.0927716	0.0393344
240	Q03104	Meiotic sister chromatid recombination protein 1 OS=Saccharomyces cerevisiae (strain ATCC 204508 / S288c) GN=MSC1 PE=1 SV=1	MSC1	73759.9	5.74203	0.00160901	30	30	1	1	0	1	1	126	827774.0	1.13856e+06	1.3045e+06	1.55459e+06	882479.0	750995.0	1.21613e+06	1.71794e+06	285921.0	0.0	1.0	1.37545	1.57592	1.87804	1.06609	0.907247	1.46915	2.07537	0.34541	0.0	0.0	0.0	0.0	0.0	0.0	0.0	0.0	0.0	0.0	0.0
241	P20424	Signal recognition particle subunit SRP54 OS=Saccharomyces cerevisiae (strain ATCC 204508 / S288c) GN=SRP54 PE=1 SV=2	SRP54	70354.2	5.82601	0.0	58	132	3	3	0	3	3	126	4.47213e+06	7.29769e+06	3.41638e+06	8.88191e+06	7.17835e+06	2.15904e+06	7.48599e+06	5.9115e+06	1.06378e+06	0.0	1.0	1.63181	0.763927	1.98606	1.60513	0.482777	1.67392	1.32185	0.237869	0.0	0.0	0.0	0.0	0.0	0.0	0.0	0.0	0.0	0.0	0.0
242	P29295	Casein kinase I homolog HRR25 OS=Saccharomyces cerevisiae (strain ATCC 204508 / S288c) GN=HRR25 PE=1 SV=1	HRR25	65151.5	6.54618	0.0	48	133	8	4	4	4	4	126	1.15672e+07	2.69042e+07	2.92524e+06	2.56603e+07	2.75803e+07	3.89865e+06	2.13144e+07	8.49092e+06	1.93091e+06	0.0	1.0	2.32591	0.252891	2.21837	2.38435	0.337043	1.84266	0.734051	0.16693	0.0	0.0	0.340019	0.291188	0.517877	0.836607	1.16579	1.05296	0.369134	0.214513	0.0
243	P40529	ADP-ribosylation factor GTPase-activating protein effector protein 2 OS=Saccharomyces cerevisiae (strain ATCC 204508 / S288c) GN=AGE2 PE=1 SV=1	AGE2	38174.3	5.4504	0.0	37	37	1	1	0	1	1	126	634227.0	1.0214e+06	604502.0	818358.0	1.40719e+06	810210.0	736794.0	809792.0	563157.0	0.0	1.0	1.61047	0.953132	1.29032	2.21875	1.27748	1.16172	1.27682	0.887942	0.0	0.0	0.0	0.0	0.0	0.0	0.0	0.0	0.0	0.0	0.0
244	Q06685	Inositol hexakisphosphate and diphosphoinositol-pentakisphosphate kinase OS=Saccharomyces cerevisiae (strain ATCC 204508 / S288c) GN=VIP1 PE=1 SV=1	VIP1	156196.0	5.77096	0.0	49	49	1	1	1	0	0	126	0.0	0.0	0.0	0.0	0.0	0.0	0.0	0.0	0.0	0.0	NA	NA	NA	NA	NA	NA	NA	NA	NA	NA	0.0	0.0	0.0	0.0	0.0	0.0	0.0	0.0	0.0	0.0
245	Q06680	Condensin complex subunit 3 OS=Saccharomyces cerevisiae (strain ATCC 204508 / S288c) GN=YCG1 PE=1 SV=2	YCG1	133070.0	5.77449	0.0	43	140	4	4	1	3	3	126	4.21499e+06	4.27209e+06	931254.0	5.50377e+06	4.08473e+06	1.09253e+06	5.69143e+06	1.47372e+06	589396.0	0.0	1.0	1.01355	0.220938	1.30576	0.969094	0.2592	1.35028	0.349638	0.139833	0.0	0.0	0.0	0.0	0.0	0.0	0.0	0.0	0.0	0.0	0.0
246	Q08687	Translation machinery-associated protein 16 OS=Saccharomyces cerevisiae (strain ATCC 204508 / S288c) GN=TMA16 PE=1 SV=2	TMA16	26153.9	5.77663	0.00394011	29	29	1	1	0	1	1	126	1.22074e+06	1.58023e+06	699040.0	1.8793e+06	1.61816e+06	622882.0	1.8712e+06	796203.0	381793.0	99483.9	1.0	1.29449	0.572637	1.53947	1.32556	0.51025	1.53284	0.652231	0.312756	0.0814949	0.0	0.0	0.0	0.0	0.0	0.0	0.0	0.0	0.0	0.0
247	P38251	Replication factor C subunit 5 OS=Saccharomyces cerevisiae (strain ATCC 204508 / S288c) GN=RFC5 PE=1 SV=1	RFC5	46158.3	6.15199	0.0	36	36	1	1	0	1	1	126	1.9246e+06	2.53258e+06	1.15809e+06	2.99976e+06	2.6851e+06	788398.0	3.07905e+06	1.86203e+06	1.3267e+06	106885.0	1.0	1.3159	0.601728	1.55864	1.39514	0.409642	1.59984	0.967486	0.689338	0.0555361	0.0	0.0	0.0	0.0	0.0	0.0	0.0	0.0	0.0	0.0
248	P32527	Zuotin OS=Saccharomyces cerevisiae (strain ATCC 204508 / S288c) GN=ZUO1 PE=1 SV=1	ZUO1	61880.3	6.72192	0.0	98	346	8	7	1	6	6	126	1.52958e+07	1.39747e+07	2.51298e+06	2.63662e+07	1.43443e+07	2.40831e+06	2.45702e+07	4.91135e+06	1.68301e+06	219942.0	1.0	0.913905	0.164292	1.72349	0.939137	0.155984	1.60484	0.320268	0.108106	0.0140828	0.0	0.192242	0.127999	0.330207	0.226198	0.215063	0.0667405	0.115399	0.292692	0.0381515
249	P32832	Chromatin structure-remodeling complex subunit RSC7 OS=Saccharomyces cerevisiae (strain ATCC 204508 / S288c) GN=NPL6 PE=1 SV=1	NPL6	55921.9	5.79328	0.0	49	270	7	7	1	6	6	126	6.00857e+06	9.00096e+06	1.3728e+06	9.82909e+06	7.30324e+06	2.24708e+06	8.22877e+06	2.89515e+06	965147.0	0.0	1.0	1.49662	0.232813	1.63585	1.21547	0.372231	1.36951	0.482534	0.168114	0.0	0.0	0.470269	0.200696	0.526243	0.326098	0.666907	0.351203	0.165734	0.279991	0.0
250	P32523	Pre-mRNA-processing factor 19 OS=Saccharomyces cerevisiae (strain ATCC 204508 / S288c) GN=PRP19 PE=1 SV=2	PRP19	65755.8	5.55948	0.00394011	29	81	3	3	1	2	2	126	1.64091e+06	2.59797e+06	433491.0	2.2397e+06	2.34624e+06	489629.0	2.44193e+06	1.46894e+06	172769.0	0.0	1.0	1.58325	0.264177	1.36491	1.42984	0.298388	1.48816	0.895198	0.105288	0.0	0.0	0.0	0.0	0.0	0.0	0.0	0.0	0.0	0.0	0.0
251	P31334	54S ribosomal protein L9, mitochondrial OS=Saccharomyces cerevisiae (strain ATCC 204508 / S288c) GN=MRPL9 PE=1 SV=3	MRPL9	35843.9	6.09676	0.0	54	147	3	3	0	3	3	126	4.63202e+06	8.89218e+06	684004.0	7.55011e+06	8.17107e+06	519356.0	5.84463e+06	4.01243e+06	415872.0	43973.4	1.0	1.91972	0.147668	1.62998	1.76404	0.112123	1.26179	0.866238	0.0897819	0.00949334	0.0	0.0	0.0	0.0	0.0	0.0	0.0	0.0	0.0	0.0
252	P51998	54S ribosomal protein YmL6, mitochondrial OS=Saccharomyces cerevisiae (strain ATCC 204508 / S288c) GN=YML6 PE=1 SV=1	YML6	36304.1	5.69655	0.0	42	42	1	1	0	1	1	126	720613.0	2.29745e+06	248437.0	1.27442e+06	2.482e+06	334808.0	1.49417e+06	1.04571e+06	288195.0	0.0	1.0	3.18819	0.344757	1.76852	3.44429	0.464615	2.07347	1.45113	0.399929	0.0	0.0	0.0	0.0	0.0	0.0	0.0	0.0	0.0	0.0	0.0
253	Q12487	54S ribosomal protein L23, mitochondrial OS=Saccharomyces cerevisiae (strain ATCC 204508 / S288c) GN=MRPL23 PE=1 SV=1	MRPL23	22920.0	6.17437	0.0	54	54	1	1	0	1	1	126	1.14175e+06	2.99799e+06	146410.0	1.84443e+06	4.11586e+06	306724.0	1.63983e+06	1.45394e+06	212506.0	0.0	1.0	2.62577	0.128232	1.61544	3.60486	0.268642	1.43624	1.27342	0.186123	0.0	0.0	0.0	0.0	0.0	0.0	0.0	0.0	0.0	0.0	0.0
254	Q12480	Probable electron transfer flavoprotein subunit alpha, mitochondrial OS=Saccharomyces cerevisiae (strain ATCC 204508 / S288c) GN=AIM45 PE=1 SV=1	AIM45	44225.9	5.47869	0.0	43	115	3	3	0	3	3	126	1.63411e+06	2.39001e+06	1.3567e+06	3.21562e+06	2.59526e+06	1.13216e+06	2.58939e+06	1.11536e+06	429579.0	108695.0	1.0	1.46258	0.830238	1.96781	1.58818	0.692833	1.58459	0.682547	0.262883	0.0665164	0.0	0.0	0.0	0.0	0.0	0.0	0.0	0.0	0.0	0.0
255	Q12481	rRNA biogenesis protein RRP36 OS=Saccharomyces cerevisiae (strain ATCC 204508 / S288c) GN=RRP36 PE=1 SV=1	RRP36	46644.8	6.10488	0.0	49	49	1	1	0	1	1	126	3.6508e+06	1.75579e+06	991591.0	1.50413e+06	2.54487e+06	791496.0	2.0217e+06	1.12958e+06	298617.0	0.0	1.0	0.480932	0.271609	0.412	0.697072	0.216801	0.553769	0.309407	0.081795	0.0	0.0	0.0	0.0	0.0	0.0	0.0	0.0	0.0	0.0	0.0
256	Q08465	Protein YNG1 OS=Saccharomyces cerevisiae (strain ATCC 204508 / S288c) GN=YNG1 PE=1 SV=1	YNG1	31346.9	5.93867	0.0	51	175	5	5	0	4	4	126	1.58938e+07	8.50646e+06	654805.0	1.89897e+07	9.56704e+06	1.41034e+06	1.82741e+07	2.08114e+06	770728.0	0.0	1.0	0.535207	0.0411988	1.19479	0.601936	0.088735	1.14976	0.13094	0.0484924	0.0	0.0	0.184741	0.0686446	0.0917951	0.134913	0.264736	0.152901	0.073232	0.159296	0.0
257	P22276	DNA-directed RNA polymerase III subunit RPC2 OS=Saccharomyces cerevisiae (strain ATCC 204508 / S288c) GN=RET1 PE=1 SV=2	RET1	149936.0	5.42492	0.0	42	42	1	1	0	1	1	126	494088.0	734259.0	151767.0	1.41487e+06	700784.0	56689.8	707945.0	340385.0	127850.0	0.0	1.0	1.48609	0.307166	2.86361	1.41834	0.114736	1.43283	0.688915	0.258759	0.0	0.0	0.0	0.0	0.0	0.0	0.0	0.0	0.0	0.0	0.0
258	###CONTAMINANT###P19013	Keratin, type II cytoskeletal 4 OS=Homo sapiens GN=KRT4 PE=1 SV=4	KRT4	65440.5	6.10298	0.0	61	408	14	7	9	4	4	126	4.74089e+07	3.93545e+06	2.76263e+06	4.82579e+06	4.69628e+06	3.97079e+06	4.83529e+06	3.87268e+06	3.01114e+06	139515.0	1.0	0.0830107	0.0582724	0.101791	0.0990592	0.0837563	0.101991	0.0816868	0.0635142	0.00292223	0.0	0.0268157	0.031772	0.0109386	0.0259703	0.072934	0.0460061	0.0712144	0.021593	0.00616751
259	Q04175	Importin beta SMX1 OS=Saccharomyces cerevisiae (strain ATCC 204508 / S288c) GN=SXM1 PE=1 SV=1	SXM1	120879.0	5.35193	0.00394011	29	29	1	1	0	1	1	126	537861.0	889384.0	169611.0	446229.0	607238.0	0.0	718858.0	436710.0	0.0	0.0	1.0	1.65356	0.315344	0.829636	1.12899	0.0	1.33651	0.811939	0.0	0.0	0.0	0.0	0.0	0.0	0.0	0.0	0.0	0.0	0.0	0.0
260	P53043	Serine/threonine-protein phosphatase T OS=Saccharomyces cerevisiae (strain ATCC 204508 / S288c) GN=PPT1 PE=1 SV=1	PPT1	68096.1	5.65755	0.0	36	36	1	1	1	0	0	126	0.0	0.0	0.0	0.0	0.0	0.0	0.0	0.0	0.0	0.0	NA	NA	NA	NA	NA	NA	NA	NA	NA	NA	0.0	0.0	0.0	0.0	0.0	0.0	0.0	0.0	0.0	0.0
261	P53040	Transcription initiation factor TFIID subunit 6 OS=Saccharomyces cerevisiae (strain ATCC 204508 / S288c) GN=TAF6 PE=1 SV=1	TAF6	65771.8	5.8291	0.0	71	212	5	5	1	4	4	126	6.70445e+06	5.55501e+06	816430.0	8.54991e+06	6.48417e+06	2.38927e+06	7.85798e+06	3.12959e+06	892080.0	0.0	1.0	0.828555	0.121774	1.27526	0.967144	0.35637	1.17205	0.466792	0.133058	0.0	0.0	0.268945	0.663858	0.408311	0.70932	0.74975	0.573791	0.32427	0.312776	0.0
262	P00358	Glyceraldehyde-3-phosphate dehydrogenase 2 OS=Saccharomyces cerevisiae (strain ATCC 204508 / S288c) GN=TDH2 PE=1 SV=3	TDH2	41896.7	7.89755	0.0	88	640	61	1	58	2	1	126	9.00549e+06	1.98032e+07	1.0197e+07	1.73401e+07	1.60889e+07	7.58983e+06	1.55202e+07	1.30323e+07	6.47634e+06	76102.5	1.0	2.19902	1.13231	1.9255	1.78657	0.842801	1.72341	1.44715	0.719155	0.00845068	0.0	0.0	0.0	0.0	0.0	0.0	0.0	0.0	0.0	0.0
263	P00359	Glyceraldehyde-3-phosphate dehydrogenase 3 OS=Saccharomyces cerevisiae (strain ATCC 204508 / S288c) GN=TDH3 PE=1 SV=3	TDH3	41796.6	NA	0.0	88	645	63	0	62	0	0	126	0.0	0.0	0.0	0.0	0.0	0.0	0.0	0.0	0.0	0.0	NA	NA	NA	NA	NA	NA	NA	NA	NA	NA	0.0	0.0	0.0	0.0	0.0	0.0	0.0	0.0	0.0	0.0
264	P53598	Succinyl-CoA ligase [ADP-forming] subunit alpha, mitochondrial OS=Saccharomyces cerevisiae (strain ATCC 204508 / S288c) GN=LSC1 PE=1 SV=1	LSC1	41139.6	6.3732	0.0	93	221	4	4	2	2	2	126	7.77534e+06	9.5885e+06	2.38252e+06	1.25132e+07	9.84037e+06	1.83203e+06	1.19788e+07	4.45661e+06	1.97426e+06	94775.6	1.0	1.23319	0.306421	1.60935	1.26559	0.23562	1.54062	0.573173	0.253913	0.0121893	0.0	0.0	0.0	0.0	0.0	0.0	0.0	0.0	0.0	0.0
265	P46367	Potassium-activated aldehyde dehydrogenase, mitochondrial OS=Saccharomyces cerevisiae (strain ATCC 204508 / S288c) GN=ALD4 PE=1 SV=2	ALD4	65681.5	7.36024	0.0	63	371	11	9	2	9	8	126	2.86822e+07	6.28361e+07	7.38257e+06	4.33015e+07	3.85703e+07	4.85329e+06	4.8736e+07	2.64285e+07	3.17323e+06	96169.1	1.0	2.19459	0.261274	1.51451	1.34156	0.171059	1.69894	0.923869	0.11256	0.0032197	0.0	0.24771	0.165783	0.241424	0.183728	0.188584	0.093807	0.176323	0.16192	0.00783828
266	P53267	DASH complex subunit DAM1 OS=Saccharomyces cerevisiae (strain ATCC 204508 / S288c) GN=DAM1 PE=1 SV=2	DAM1	44413.7	5.45168	0.00160901	30	30	1	1	0	1	1	126	949751.0	1.46677e+06	322760.0	1.33854e+06	1.38265e+06	354248.0	1.72614e+06	775917.0	217337.0	0.0	1.0	1.54438	0.339837	1.40936	1.45581	0.372991	1.81747	0.81697	0.228836	0.0	0.0	0.0	0.0	0.0	0.0	0.0	0.0	0.0	0.0	0.0
267	P80210	Adenylosuccinate synthetase OS=Saccharomyces cerevisiae (strain ATCC 204508 / S288c) GN=ADE12 PE=1 SV=3	ADE12	56899.4	6.69806	0.0	87	262	6	6	0	6	6	126	2.54364e+07	2.84355e+07	1.56977e+07	3.81219e+07	3.06521e+07	7.40654e+06	3.72614e+07	2.32311e+07	8.30207e+06	0.0	1.0	1.11728	0.617137	1.49853	1.20257	0.290795	1.46511	0.907549	0.313604	0.0	0.0	0.227978	0.195182	0.122807	0.31027	0.186412	0.16706	0.240312	0.606167	0.0
268	P28834	Isocitrate dehydrogenase [NAD] subunit 1, mitochondrial OS=Saccharomyces cerevisiae (strain ATCC 204508 / S288c) GN=IDH1 PE=1 SV=2	IDH1	45257.9	5.76468	0.0	61	182	4	4	0	4	4	126	5.32996e+06	6.24537e+06	3.20126e+06	8.28612e+06	7.20951e+06	2.36155e+06	7.14168e+06	5.12836e+06	1.37415e+06	0.0	1.0	1.17175	0.600616	1.55463	1.35264	0.436808	1.33991	0.962177	0.257816	0.0	0.0	0.138805	0.0912274	0.402626	0.496992	0.423478	0.2945	0.152271	0.139275	0.0
269	###CONTAMINANT###P08779	Keratin, type I cytoskeletal 16 OS=Homo sapiens GN=KRT16 PE=1 SV=4	KRT16	55474.1	6.92815	0.0	110	1292	59	14	36	16	13	126	2.3485e+07	2.12815e+07	1.17378e+07	3.92495e+07	2.39495e+07	3.04332e+07	2.5979e+07	1.58838e+08	9.28977e+06	1.37258e+06	1.0	0.901009	0.507057	1.63159	1.02295	1.32001	1.11892	6.75124	0.39619	0.0538424	0.0	1.19298	0.749972	2.11771	1.08018	1.86408	1.20473	8.57296	0.7332	0.164481
270	P42847	37S ribosomal protein S18, mitochondrial OS=Saccharomyces cerevisiae (strain ATCC 204508 / S288c) GN=MRPS18 PE=1 SV=2	MRPS18	30390.9	6.21295	0.0	48	48	1	1	1	0	0	126	0.0	0.0	0.0	0.0	0.0	0.0	0.0	0.0	0.0	0.0	NA	NA	NA	NA	NA	NA	NA	NA	NA	NA	0.0	0.0	0.0	0.0	0.0	0.0	0.0	0.0	0.0	0.0
271	P12695	Dihydrolipoyllysine-residue acetyltransferase component of pyruvate dehydrogenase complex, mitochondrial OS=Saccharomyces cerevisiae (strain ATCC 204508 / S288c) GN=LAT1 PE=1 SV=1	LAT1	60894.4	6.83723	0.0	65	399	12	10	0	12	10	126	4.67082e+07	5.18046e+07	1.12752e+07	7.1592e+07	6.63136e+07	1.03361e+07	6.56808e+07	3.71099e+07	7.32634e+06	355941.0	1.0	1.10362	0.238298	1.52132	1.41205	0.220382	1.40002	0.78731	0.153056	0.00743296	0.0	0.197536	0.219604	0.54587	0.295048	0.15163	0.217914	0.338233	0.149121	0.0173658
272	P50109	Protein PSP2 OS=Saccharomyces cerevisiae (strain ATCC 204508 / S288c) GN=PSP2 PE=1 SV=2	PSP2	76086.0	5.43593	0.0	45	45	1	1	0	1	1	126	786874.0	610015.0	20367.8	1.89239e+06	687677.0	205284.0	1.37988e+06	201092.0	0.0	0.0	1.0	0.775239	0.0258845	2.40495	0.873935	0.260885	1.75363	0.255558	0.0	0.0	0.0	0.0	0.0	0.0	0.0	0.0	0.0	0.0	0.0	0.0
273	P22217|P22803	Thioredoxin-1 OS=Saccharomyces cerevisiae (strain ATCC 204508 / S288c) GN=TRX1 PE=1 SV=3|Thioredoxin-2 OS=Saccharomyces cerevisiae (strain ATCC 204508 / S288c) GN=TRX2 PE=1 SV=3	TRX1|TRX2	13633.3|13373.1	5.38307	0.0	40	40	1	1	0	1	1	126	1.50491e+06	1.09061e+06	339939.0	1.94875e+06	1.6072e+06	352487.0	1.9461e+06	654451.0	286633.0	119154.0	1.0	0.724699	0.225887	1.29492	1.06797	0.234224	1.29316	0.434877	0.190465	0.079177	0.0	0.0	0.0	0.0	0.0	0.0	0.0	0.0	0.0	0.0
274	P38061	60S ribosomal protein L32 OS=Saccharomyces cerevisiae (strain ATCC 204508 / S288c) GN=RPL32 PE=1 SV=1	RPL32	19116.3	7.94422	0.0	67	321	23	8	7	16	8	126	9.62467e+07	2.19585e+08	5.70411e+06	1.07565e+08	1.9913e+08	9.5371e+06	1.36945e+08	2.04977e+07	7.22605e+06	438281.0	1.0	2.28995	0.0600196	1.12326	2.06517	0.100018	1.42476	0.212952	0.0753759	0.00442693	0.0	0.257249	0.100355	0.17182	0.218832	0.165425	0.169226	0.094028	0.111538	0.0112241
275	P38064	54S ribosomal protein L16, mitochondrial OS=Saccharomyces cerevisiae (strain ATCC 204508 / S288c) GN=MRPL16 PE=1 SV=1	MRPL16	32802.6	6.47882	0.0	47	135	4	4	0	4	4	126	9.28536e+06	1.91107e+07	1.31752e+06	1.51769e+07	2.08846e+07	1.49865e+06	1.38218e+07	4.02624e+06	1.36827e+06	94905.0	1.0	2.05815	0.141892	1.6345	2.2492	0.161399	1.48856	0.433612	0.147358	0.00991358	0.0	0.326496	0.136328	0.125563	0.261964	0.186938	0.159406	0.176222	0.20488	0.0217868
276	Q06142	Importin subunit beta-1 OS=Saccharomyces cerevisiae (strain ATCC 204508 / S288c) GN=KAP95 PE=1 SV=1	KAP95	103364.0	6.38918	0.0	65	245	8	6	4	4	4	126	8.12095e+06	1.63642e+07	2.04254e+06	1.57901e+07	2.2685e+07	1.75211e+06	1.18607e+07	1.39117e+07	1.59785e+06	59573.7	1.0	2.01507	0.251515	1.94437	2.79339	0.215751	1.46324	1.71306	0.196756	0.00733581	0.0	0.165676	0.246205	0.109195	1.19933	0.417126	0.450264	0.54003	0.393914	0.0513712
277	P13259	Choline-phosphate cytidylyltransferase OS=Saccharomyces cerevisiae (strain ATCC 204508 / S288c) GN=PCT1 PE=1 SV=2	PCT1	60374.8	5.95527	0.0	45	86	2	2	0	2	2	126	3.12482e+06	4.33177e+06	705446.0	7.62167e+06	4.58587e+06	536364.0	5.71667e+06	1.21413e+06	237491.0	0.0	1.0	1.38625	0.225756	2.43908	1.46757	0.171647	1.82944	0.388545	0.0760017	0.0	0.0	0.0	0.0	0.0	0.0	0.0	0.0	0.0	0.0	0.0
278	Q02753|Q12672	60S ribosomal protein L21-A OS=Saccharomyces cerevisiae (strain ATCC 204508 / S288c) GN=RPL21A PE=1 SV=1|60S ribosomal protein L21-B OS=Saccharomyces cerevisiae (strain ATCC 204508 / S288c) GN=RPL21B PE=1 SV=1	RPL21A|RPL21B	22183.6|22215.5	7.5474	0.0	56	261	18	6	3	15	6	126	4.34186e+07	1.42902e+08	1.29325e+07	7.11118e+07	1.68204e+08	1.06246e+07	6.61481e+07	3.29665e+07	1.10993e+07	941953.0	1.0	3.28791	0.297056	1.63265	3.85706	0.245903	1.5261	0.755826	0.253694	0.021345	0.0	0.781158	0.300838	0.40193	1.26308	0.230312	0.264781	0.259964	0.259934	0.0226683
279	P47171	Histone transcription regulator 3 OS=Saccharomyces cerevisiae (strain ATCC 204508 / S288c) GN=HIR3 PE=1 SV=1	HIR3	221976.0	6.58194	0.0	75	452	15	12	3	12	10	126	2.61811e+07	2.50114e+07	3.05357e+06	4.0512e+07	2.18185e+07	6.35856e+06	3.875e+07	7.25017e+06	4.43729e+06	1.98302e+06	1.0	0.949367	0.118048	1.54359	0.832049	0.23531	1.46884	0.275757	0.171631	0.069872	0.0	0.301998	0.148006	0.338926	0.172073	0.345258	0.375708	0.405853	0.163821	0.233822
280	P47176	Branched-chain-amino-acid aminotransferase, cytosolic OS=Saccharomyces cerevisiae (strain ATCC 204508 / S288c) GN=BAT2 PE=1 SV=1	BAT2	48127.8	6.06392	0.0	48	106	3	3	1	2	2	126	8.15344e+06	1.14e+07	3.47211e+06	6.9518e+06	8.63036e+06	2.11327e+06	1.19387e+07	4.07058e+06	876680.0	0.0	1.0	1.39819	0.425847	0.852622	1.05849	0.259187	1.46426	0.499247	0.107523	0.0	0.0	0.0	0.0	0.0	0.0	0.0	0.0	0.0	0.0	0.0
281	Q06336	ADP-ribosylation factor-binding protein GGA1 OS=Saccharomyces cerevisiae (strain ATCC 204508 / S288c) GN=GGA1 PE=1 SV=1	GGA1	73967.4	5.48592	0.0	52	85	2	2	0	2	2	126	2.12946e+06	2.58037e+06	1.04885e+06	3.66461e+06	2.10348e+06	668794.0	2.86467e+06	1.50269e+06	405550.0	0.0	1.0	1.21175	0.492543	1.72091	0.987796	0.314067	1.34526	0.705668	0.190447	0.0	0.0	0.0	0.0	0.0	0.0	0.0	0.0	0.0	0.0	0.0
282	O14455	60S ribosomal protein L36-B OS=Saccharomyces cerevisiae (strain ATCC 204508 / S288c) GN=RPL36B PE=1 SV=3	RPL36B	14336.6	7.29962	0.0	49	273	17	7	8	9	6	126	3.37064e+07	7.65401e+07	2.61601e+06	3.44445e+07	8.99154e+07	2.81102e+06	4.38262e+07	1.42003e+07	3.56439e+06	0.0	1.0	2.26502	0.08087	1.02332	2.66458	0.0862229	1.30054	0.421229	0.109686	0.0	0.0	0.596917	0.184356	0.231465	0.507487	0.176435	0.382424	0.0962331	0.15488	0.0
283	Q08096	RNA 3'-terminal phosphate cyclase-like protein OS=Saccharomyces cerevisiae (strain ATCC 204508 / S288c) GN=RCL1 PE=1 SV=1	RCL1	47019.1	5.74419	0.0	37	37	1	1	0	1	1	126	2.10748e+06	3.0366e+06	364693.0	3.07436e+06	3.81101e+06	57334.6	2.53381e+06	1.51461e+06	174495.0	0.0	1.0	1.44086	0.173046	1.45878	1.80832	0.0272052	1.20229	0.718684	0.0827978	0.0	0.0	0.0	0.0	0.0	0.0	0.0	0.0	0.0	0.0	0.0
284	P35844	Oxysterol-binding protein homolog 4 OS=Saccharomyces cerevisiae (strain ATCC 204508 / S288c) GN=KES1 PE=1 SV=1	KES1	59257.1	5.82927	0.00533537	27	27	1	1	0	1	1	126	1.74392e+06	1.55725e+06	478790.0	2.57383e+06	1.2765e+06	502687.0	2.61501e+06	623961.0	218157.0	0.0	1.0	0.89296	0.274548	1.47589	0.731971	0.288251	1.4995	0.357792	0.125096	0.0	0.0	0.0	0.0	0.0	0.0	0.0	0.0	0.0	0.0	0.0
285	Q06151	m7GpppX diphosphatase OS=Saccharomyces cerevisiae (strain ATCC 204508 / S288c) GN=DCS1 PE=1 SV=1	DCS1	46471.8	5.91648	0.0	41	41	1	1	0	1	1	126	2.59545e+06	4.43623e+06	666988.0	3.07584e+06	3.09225e+06	539720.0	4.71219e+06	2.25517e+06	280576.0	50067.4	1.0	1.70923	0.256984	1.18509	1.19141	0.207948	1.81556	0.868893	0.108103	0.0192904	0.0	0.0	0.0	0.0	0.0	0.0	0.0	0.0	0.0	0.0
286	Q05948	Uncharacterized SVF1-like protein YLR225C OS=Saccharomyces cerevisiae (strain ATCC 204508 / S288c) GN=YLR225C PE=1 SV=1	YLR225C	56875.9	5.66577	0.0	44	44	1	1	0	1	1	126	814762.0	909521.0	146702.0	1.78334e+06	1.06135e+06	187015.0	1.13634e+06	169563.0	119321.0	0.0	1.0	1.1163	0.180054	2.18879	1.30265	0.229534	1.39468	0.208113	0.146449	0.0	0.0	0.0	0.0	0.0	0.0	0.0	0.0	0.0	0.0	0.0
287	Q05946	U3 small nucleolar RNA-associated protein 13 OS=Saccharomyces cerevisiae (strain ATCC 204508 / S288c) GN=UTP13 PE=1 SV=1	UTP13	105007.0	5.40814	0.00523169	26	26	1	1	0	1	1	126	789163.0	904491.0	169422.0	1.01255e+06	834406.0	101122.0	1.00385e+06	468773.0	91274.4	0.0	1.0	1.14614	0.214686	1.28307	1.05733	0.128138	1.27205	0.594014	0.11566	0.0	0.0	0.0	0.0	0.0	0.0	0.0	0.0	0.0	0.0	0.0
288	P05453	Eukaryotic peptide chain release factor GTP-binding subunit OS=Saccharomyces cerevisiae (strain ATCC 204508 / S288c) GN=SUP35 PE=1 SV=1	SUP35	91912.9	6.44108	0.0	77	247	7	6	2	5	5	126	1.6028e+07	1.88776e+07	2.28892e+06	3.04737e+07	2.19459e+07	1.64838e+06	2.85626e+07	6.58595e+06	1.44139e+06	0.0	1.0	1.17779	0.144005	1.90128	1.36922	0.102918	1.78205	0.410903	0.0899295	0.0	0.0	0.146092	0.133405	0.371486	0.713788	0.0794436	0.151349	0.162382	0.195394	0.0
289	P53905	U6 snRNA-associated Sm-like protein LSm7 OS=Saccharomyces cerevisiae (strain ATCC 204508 / S288c) GN=LSM7 PE=1 SV=2	LSM7	16206.1	5.46134	0.00160901	30	30	1	1	0	1	1	126	468157.0	739392.0	159997.0	1.17951e+06	724590.0	186764.0	895139.0	358620.0	74301.5	0.0	1.0	1.57937	0.341759	2.51948	1.54775	0.398935	1.91205	0.766024	0.158711	0.0	0.0	0.0	0.0	0.0	0.0	0.0	0.0	0.0	0.0	0.0
290	P32316	Acetyl-CoA hydrolase OS=Saccharomyces cerevisiae (strain ATCC 204508 / S288c) GN=ACH1 PE=1 SV=2	ACH1	66694.6	7.1744	0.0	77	460	24	12	8	16	12	126	2.7624e+07	6.37629e+07	6.25857e+06	5.71839e+07	7.01905e+07	4.89557e+06	4.68903e+07	2.1144e+07	3.63664e+06	176457.0	1.0	2.3202	0.232574	2.07307	2.56035	0.177253	1.70236	0.769218	0.133524	0.00585581	0.0	0.865411	0.371916	0.592551	1.0534	0.446869	0.458788	1.55455	0.326084	0.0189942
291	P41810	Coatomer subunit beta OS=Saccharomyces cerevisiae (strain ATCC 204508 / S288c) GN=SEC26 PE=1 SV=2	SEC26	126479.0	5.68248	0.0	57	98	2	2	0	2	2	126	1.31369e+06	2.37466e+06	563906.0	2.39872e+06	1.79491e+06	431009.0	2.28186e+06	1.09637e+06	378562.0	0.0	1.0	1.80762	0.429253	1.82594	1.36631	0.32809	1.73698	0.834574	0.288166	0.0	0.0	0.0	0.0	0.0	0.0	0.0	0.0	0.0	0.0	0.0
292	P41811	Coatomer subunit beta' OS=Saccharomyces cerevisiae (strain ATCC 204508 / S288c) GN=SEC27 PE=1 SV=1	SEC27	111413.0	5.82776	0.0	60	228	8	6	4	4	4	126	3.28927e+06	5.33688e+06	1.27232e+06	6.84504e+06	4.86134e+06	1.534e+06	5.67483e+06	2.70335e+06	926169.0	0.0	1.0	1.62251	0.38681	2.08102	1.47794	0.466365	1.72525	0.795683	0.281572	0.0	0.0	10.8366	0.0	14.5658	9.6584	2.60252	10.6801	4.74787	0.0	0.0
293	P41819	Dimethyladenosine transferase OS=Saccharomyces cerevisiae (strain ATCC 204508 / S288c) GN=DIM1 PE=3 SV=1	DIM1	42515.5	5.55612	0.0	63	63	1	1	1	0	0	126	0.0	0.0	0.0	0.0	0.0	0.0	0.0	0.0	0.0	0.0	NA	NA	NA	NA	NA	NA	NA	NA	NA	NA	0.0	0.0	0.0	0.0	0.0	0.0	0.0	0.0	0.0	0.0
294	P38884	Altered inheritance of mitochondria protein 18, mitochondrial OS=Saccharomyces cerevisiae (strain ATCC 204508 / S288c) GN=AIM18 PE=1 SV=1	AIM18	43123.3	5.50063	0.0	42	42	1	1	0	1	1	126	671214.0	719426.0	599407.0	1.53068e+06	1.10526e+06	461765.0	1.23173e+06	268139.0	322773.0	0.0	1.0	1.07183	0.89302	2.28046	1.64665	0.687955	1.83508	0.399484	0.480879	0.0	0.0	0.0	0.0	0.0	0.0	0.0	0.0	0.0	0.0	0.0
295	O13516	40S ribosomal protein S9-A OS=Saccharomyces cerevisiae (strain ATCC 204508 / S288c) GN=RPS9A PE=1 SV=3	RPS9A	26554.1	5.68242	0.0	88	500	31	1	30	1	1	126	380422.0	552990.0	144114.0	552635.0	906885.0	0.0	615245.0	182726.0	0.0	0.0	1.0	1.45362	0.378828	1.45269	2.38389	0.0	1.61727	0.480326	0.0	0.0	0.0	0.0	0.0	0.0	0.0	0.0	0.0	0.0	0.0	0.0
296	###CONTAMINANT###P02663	Alpha-S2-casein OS=Bos taurus GN=CSN1S2 PE=1 SV=2	CSN1S2	31902.4	6.86271	0.0	41	41	1	1	0	1	1	126	3.33778e+06	3.19391e+06	3.92271e+06	4.09807e+06	2.35006e+06	1.17976e+06	2.30602e+06	2.54712e+06	2.59139e+07	64730.3	1.0	0.956897	1.17525	1.22778	0.704081	0.353458	0.690886	0.763118	7.76381	0.0193932	0.0	0.0	0.0	0.0	0.0	0.0	0.0	0.0	0.0	0.0
297	###CONTAMINANT###P02662	Alpha-S1-casein OS=Bos taurus GN=CSN1S1 PE=1 SV=2	CSN1S1	28007.9	6.79727	0.00533537	27	27	1	1	0	1	1	126	2.07917e+06	2.49917e+06	3.62968e+06	2.13644e+06	1.89173e+06	2.15545e+06	1.82339e+06	1.80964e+06	1.74533e+07	1.40075e+06	1.0	1.202	1.74573	1.02754	0.909847	1.03669	0.876978	0.870366	8.39433	0.673703	0.0	0.0	0.0	0.0	0.0	0.0	0.0	0.0	0.0	0.0
298	P04911|P04912	Histone H2A.1 OS=Saccharomyces cerevisiae (strain ATCC 204508 / S288c) GN=HTA1 PE=1 SV=2|Histone H2A.2 OS=Saccharomyces cerevisiae (strain ATCC 204508 / S288c) GN=HTA2 PE=1 SV=2	HTA1|HTA2	16501.5|16501.5	7.63201	0.0	36	159	34	4	9	19	4	126	2.49812e+08	1.42773e+08	1.19284e+06	2.30866e+08	1.48892e+08	4.9353e+06	1.91619e+08	1.80289e+07	2.90881e+06	474724.0	1.0	0.571387	0.00470099	0.925102	0.597145	0.0193681	0.767242	0.0725601	0.0116884	0.00174464	0.0	0.116655	0.00991216	0.17853	0.114722	0.0340548	0.100216	0.0543195	0.017693	0.00691706
299	###CONTAMINANT###P22629	Streptavidin OS=Streptomyces avidinii PE=1 SV=1	###CONTAMINANT###P22629	20884.9	7.62136	0.0	95	120	3	2	2	1	1	126	1.5657e+07	1.71217e+07	1.74451e+07	1.51212e+07	1.41756e+07	1.40707e+07	1.54548e+07	1.77957e+07	1.65449e+07	465079.0	1.0	1.09355	1.11421	0.965781	0.905385	0.898689	0.987091	1.1366	1.05671	0.0297043	0.0	0.0	0.0	0.0	0.0	0.0	0.0	0.0	0.0	0.0
300	P38817	ADP-ribosylation factor-binding protein GGA2 OS=Saccharomyces cerevisiae (strain ATCC 204508 / S288c) GN=GGA2 PE=1 SV=1	GGA2	73644.7	5.76612	0.0	47	138	3	3	1	2	2	126	3.11031e+06	4.58685e+06	1.24282e+06	4.76392e+06	5.68662e+06	1.40193e+06	4.94307e+06	3.26702e+06	586508.0	0.0	1.0	1.47472	0.39958	1.53165	1.82831	0.450737	1.58925	1.05038	0.188569	0.0	0.0	0.0	0.0	0.0	0.0	0.0	0.0	0.0	0.0	0.0
301	P36017	Vacuolar protein sorting-associated protein 21 OS=Saccharomyces cerevisiae (strain ATCC 204508 / S288c) GN=VPS21 PE=1 SV=1	VPS21	26618.2	5.63503	0.00165563	31	31	1	1	0	1	1	126	601248.0	823495.0	381304.0	947681.0	732265.0	298366.0	991234.0	746015.0	238924.0	0.0	1.0	1.36964	0.634187	1.57619	1.21791	0.496244	1.64863	1.24078	0.39738	0.0	0.0	0.0	0.0	0.0	0.0	0.0	0.0	0.0	0.0	0.0
302	P36010	Nucleoside diphosphate kinase OS=Saccharomyces cerevisiae (strain ATCC 204508 / S288c) GN=YNK1 PE=1 SV=1	YNK1	20421.2	6.34051	0.0	42	42	1	1	0	1	1	126	1.71563e+06	1.74117e+06	1.38992e+06	2.29152e+06	1.82367e+06	901194.0	2.29034e+06	1.72094e+06	843517.0	108091.0	1.0	1.01489	0.810154	1.33567	1.06297	0.525286	1.33499	1.00309	0.491667	0.0630037	0.0	0.0	0.0	0.0	0.0	0.0	0.0	0.0	0.0	0.0
303	P36012	Histone H3-like centromeric protein CSE4 OS=Saccharomyces cerevisiae (strain ATCC 204508 / S288c) GN=CSE4 PE=1 SV=2	CSE4	30491.5	6.09099	0.0	40	128	5	4	0	5	4	126	9.02959e+06	5.42995e+06	1.73602e+06	1.51142e+07	8.21179e+06	1.8403e+06	1.27858e+07	2.20132e+06	2.42962e+06	0.0	1.0	0.601351	0.192259	1.67653	0.881802	0.205219	1.41599	0.24379	0.263252	0.0	0.0	0.348267	0.221118	0.472963	1.06024	0.201604	0.272187	0.18211	0.199073	0.0
304	P36018	GTP-binding protein YPT52 OS=Saccharomyces cerevisiae (strain ATCC 204508 / S288c) GN=YPT52 PE=1 SV=1	YPT52	30412.0	5.31299	0.00160901	30	30	1	1	0	1	1	126	399635.0	431472.0	230981.0	681163.0	486222.0	467925.0	1.08363e+06	269330.0	0.0	0.0	1.0	1.07966	0.57798	1.70446	1.21666	1.17088	2.71154	0.673939	0.0	0.0	0.0	0.0	0.0	0.0	0.0	0.0	0.0	0.0	0.0	0.0
305	Q3E772	Uncharacterized protein YGR169C-A OS=Saccharomyces cerevisiae (strain ATCC 204508 / S288c) GN=YGR169C-A PE=4 SV=1	YGR169C-A	14613.5	6.23304	0.0	92	169	6	4	1	5	4	126	1.69303e+07	3.0665e+07	1.80368e+06	2.35488e+07	2.94812e+07	1.96995e+06	2.15303e+07	5.63499e+06	1.74303e+06	67715.2	1.0	1.80542	0.106536	1.38851	1.74204	0.116357	1.27076	0.332462	0.102951	0.003905	0.0	0.342056	0.0576648	0.363654	0.161952	0.0764462	0.208045	0.184508	0.110952	0.0199153
306	Q06339	Transcription factor tau 91 kDa subunit OS=Saccharomyces cerevisiae (strain ATCC 204508 / S288c) GN=TFC6 PE=1 SV=1	TFC6	86747.3	6.17854	0.0	65	254	6	5	3	3	3	126	9.3675e+06	1.21568e+07	784397.0	1.60885e+07	1.3826e+07	560480.0	1.26744e+07	2.53326e+06	427476.0	62412.3	1.0	1.29776	0.083736	1.71748	1.47595	0.0598324	1.35302	0.270431	0.0456339	0.00666264	0.0	0.0	0.0	0.0	0.0	0.0	0.0	0.0	0.0	0.0
307	Q06337	Chromatin modification-related protein EAF1 OS=Saccharomyces cerevisiae (strain ATCC 204508 / S288c) GN=EAF1 PE=1 SV=2	EAF1	129790.0	6.01902	0.0	36	143	6	5	5	1	1	126	2.44607e+06	1.574e+06	179302.0	3.09978e+06	2.20867e+06	299374.0	2.48822e+06	1.33128e+06	334312.0	0.0	1.0	0.643482	0.0733023	1.26725	0.902948	0.12239	1.01723	0.544252	0.136673	0.0	0.0	0.0	0.0	0.0	0.0	0.0	0.0	0.0	0.0	0.0
308	Q03124	Chromatin structure-remodeling complex subunit RSC9 OS=Saccharomyces cerevisiae (strain ATCC 204508 / S288c) GN=RSC9 PE=1 SV=1	RSC9	74855.9	5.52529	0.00171674	33	64	2	2	0	2	2	126	3.25344e+06	5.41037e+06	427565.0	5.16697e+06	4.62327e+06	1.34193e+06	5.34949e+06	1.8134e+06	507597.0	0.0	1.0	1.66297	0.131419	1.58816	1.42104	0.412466	1.64426	0.557379	0.156019	0.0	0.0	0.0	0.0	0.0	0.0	0.0	0.0	0.0	0.0	0.0
309	P11938	DNA-binding protein RAP1 OS=Saccharomyces cerevisiae (strain ATCC 204508 / S288c) GN=RAP1 PE=1 SV=2	RAP1	102439.0	7.06334	0.0	115	457	12	9	2	10	8	126	1.92596e+07	1.33614e+07	2.26231e+06	2.85398e+07	1.49389e+07	8.07513e+06	2.48925e+07	4.12718e+06	2.65637e+06	460075.0	1.0	0.695766	0.114388	1.48589	0.782958	0.400077	1.29274	0.212315	0.138172	0.0225813	0.0	0.21405	0.217643	0.57379	0.321629	0.960654	0.268892	0.293854	0.168088	0.0870052
310	P38431|P38431-2	Eukaryotic translation initiation factor 5 OS=Saccharomyces cerevisiae (strain ATCC 204508 / S288c) GN=TIF5 PE=1 SV=1|Isoform Short of Eukaryotic translation initiation factor 5 OS=Saccharomyces cerevisiae (strain ATCC 204508 / S288c) GN=TIF5	TIF5	54111.0|51671.8	6.14062	0.0	54	242	7	5	1	6	5	126	5.01761e+06	5.99775e+06	1.38653e+06	9.02427e+06	9.07185e+06	1.51551e+06	6.88434e+06	3.66187e+06	1.48523e+06	0.0	1.0	1.19374	0.276333	1.79732	1.81066	0.294581	1.37099	0.729076	0.294372	0.0	0.0	0.126214	0.121931	0.242486	0.454445	0.378694	0.267995	0.474369	0.162944	0.0
311	P40335	Carboxypeptidase Y-deficient protein 8 OS=Saccharomyces cerevisiae (strain ATCC 204508 / S288c) GN=PEP8 PE=1 SV=2	PEP8	48936.0	6.06617	0.00533537	27	26	1	1	0	1	1	126	1.48177e+06	1.26706e+06	348241.0	2.82966e+06	1.53228e+06	368422.0	2.16019e+06	697677.0	208967.0	0.0	1.0	0.855103	0.235018	1.90966	1.03409	0.248637	1.45785	0.470841	0.141026	0.0	0.0	0.0	0.0	0.0	0.0	0.0	0.0	0.0	0.0	0.0
312	P31688	Trehalose-phosphatase OS=Saccharomyces cerevisiae (strain ATCC 204508 / S288c) GN=TPS2 PE=1 SV=3	TPS2	120497.0	6.39946	0.0	46	199	7	6	2	5	5	126	1.00457e+07	1.24874e+07	6.19694e+06	1.22001e+07	1.43212e+07	4.04076e+06	1.33113e+07	1.03957e+07	3.10044e+06	282326.0	1.0	1.24463	0.616874	1.21446	1.4256	0.402237	1.32507	1.03484	0.308633	0.0273572	0.0	0.24947	0.498401	0.244853	0.593904	0.377292	0.262588	0.502678	0.243286	0.080391
313	Q04373	Pumilio homology domain family member 6 OS=Saccharomyces cerevisiae (strain ATCC 204508 / S288c) GN=PUF6 PE=1 SV=1	PUF6	91615.0	6.47871	0.0	43	191	6	6	1	5	5	126	1.30826e+07	2.17061e+07	1.86926e+06	2.76423e+07	2.65419e+07	3.06062e+06	2.05214e+07	5.9626e+06	7.64242e+06	36506.5	1.0	1.65916	0.142882	2.12074	2.03057	0.241484	1.56861	0.455767	0.584168	0.00264297	0.0	0.520848	0.467563	1.99697	0.79005	1.09891	0.513194	0.104123	2.67444	0.0245614
314	P39107	Mannan polymerase complexes subunit MNN9 OS=Saccharomyces cerevisiae (strain ATCC 204508 / S288c) GN=MNN9 PE=1 SV=3	MNN9	52628.2	6.03354	0.0	44	73	3	2	2	1	1	126	1.78919e+06	2.28796e+06	333850.0	3.32276e+06	1.83858e+06	164144.0	2.6975e+06	1.02149e+06	189796.0	0.0	1.0	1.27877	0.186593	1.85713	1.0276	0.091742	1.50767	0.570922	0.106079	0.0	0.0	0.0	0.0	0.0	0.0	0.0	0.0	0.0	0.0	0.0
315	P39102	DnaJ protein homolog XDJ1 OS=Saccharomyces cerevisiae (strain ATCC 204508 / S288c) GN=XDJ1 PE=1 SV=2	XDJ1	62138.8	6.11724	0.0	43	174	5	5	0	5	5	126	1.15682e+07	2.46379e+07	4.25807e+06	1.8603e+07	2.93544e+07	3.0935e+06	1.77895e+07	1.00779e+07	2.0449e+06	0.0	1.0	2.12979	0.358486	1.60844	2.5375	0.260982	1.5378	0.871176	0.176768	0.0	0.0	0.143953	0.472653	0.299905	0.370453	0.278697	0.320399	0.169469	0.183185	0.0
316	Q12283	Malonyl CoA-acyl carrier protein transacylase, mitochondrial OS=Saccharomyces cerevisiae (strain ATCC 204508 / S288c) GN=MCT1 PE=1 SV=2	MCT1	45721.1	5.53072	0.0	58	58	1	1	0	1	1	126	1.40746e+06	1.31776e+06	333255.0	2.15113e+06	1.59172e+06	263240.0	1.91842e+06	691088.0	208569.0	0.0	1.0	0.936273	0.236778	1.52838	1.13092	0.187033	1.36304	0.491019	0.148189	0.0	0.0	0.0	0.0	0.0	0.0	0.0	0.0	0.0	0.0	0.0
317	P02406	60S ribosomal protein L28 OS=Saccharomyces cerevisiae (strain ATCC 204508 / S288c) GN=RPL28 PE=1 SV=3	RPL28	20836.0	6.79309	0.0	117	285	19	6	4	15	6	126	1.05769e+07	3.74346e+07	2.56853e+06	1.38077e+07	3.30007e+07	2.48378e+06	1.68708e+07	4.16051e+06	1.54531e+06	113674.0	1.0	3.5084	0.252107	1.30539	3.10312	0.245471	1.5948	0.391163	0.147304	0.0102566	0.0	1.45417	0.59419	0.398311	1.41979	0.489749	0.545744	1.11212	0.386456	0.0389738
318	P02400	60S acidic ribosomal protein P2-beta OS=Saccharomyces cerevisiae (strain ATCC 204508 / S288c) GN=RPP2B PE=1 SV=2	RPP2B	12647.5	5.97982	0.0	97	97	1	1	0	1	1	126	554347.0	1.21898e+06	360103.0	844466.0	2.12169e+06	350429.0	687135.0	987154.0	237549.0	0.0	1.0	2.19895	0.649598	1.52335	3.82737	0.632148	1.23954	1.78075	0.428521	0.0	0.0	0.0	0.0	0.0	0.0	0.0	0.0	0.0	0.0	0.0
319	P17898	Cholinephosphotransferase 1 OS=Saccharomyces cerevisiae (strain ATCC 204508 / S288c) GN=CPT1 PE=1 SV=3	CPT1	47776.7	6.00743	0.0	38	75	2	2	1	1	1	126	2.29714e+06	3.32483e+06	254207.0	5.50196e+06	2.59073e+06	172540.0	3.44062e+06	1.14177e+06	231070.0	0.0	1.0	1.44738	0.110662	2.39513	1.1278	0.0751108	1.49779	0.497038	0.10059	0.0	0.0	0.0	0.0	0.0	0.0	0.0	0.0	0.0	0.0	0.0
320	P23254	Transketolase 1 OS=Saccharomyces cerevisiae (strain ATCC 204508 / S288c) GN=TKL1 PE=1 SV=4	TKL1	83727.8	6.63938	0.0	62	377	13	11	2	11	10	126	2.62007e+07	4.50802e+07	5.71206e+06	2.82939e+07	3.43868e+07	3.72219e+06	4.00484e+07	2.76626e+07	4.08939e+06	0.0	1.0	1.72165	0.21926	1.08044	1.31331	0.141864	1.53144	1.05731	0.157653	0.0	0.0	0.170744	0.107672	0.134679	0.107921	0.116541	0.224338	0.111651	0.0837917	0.0
321	P23255	Transcription initiation factor TFIID subunit 2 OS=Saccharomyces cerevisiae (strain ATCC 204508 / S288c) GN=TAF2 PE=1 SV=3	TAF2	188518.0	5.62437	0.0	63	63	1	1	1	0	0	126	0.0	0.0	0.0	0.0	0.0	0.0	0.0	0.0	0.0	0.0	NA	NA	NA	NA	NA	NA	NA	NA	NA	NA	0.0	0.0	0.0	0.0	0.0	0.0	0.0	0.0	0.0	0.0
322	P38972	Phosphoribosylformylglycinamidine synthase OS=Saccharomyces cerevisiae (strain ATCC 204508 / S288c) GN=ADE6 PE=1 SV=2	ADE6	166336.0	5.60782	0.0	59	109	2	2	0	2	2	126	1.6795e+06	2.39338e+06	419967.0	1.94697e+06	2.2425e+06	306374.0	2.40919e+06	1.04114e+06	384311.0	0.0	1.0	1.42506	0.250055	1.15926	1.33522	0.18242	1.43447	0.619908	0.228825	0.0	0.0	0.0	0.0	0.0	0.0	0.0	0.0	0.0	0.0	0.0
323	Q04371	Protein-glutamate O-methyltransferase OS=Saccharomyces cerevisiae (strain ATCC 204508 / S288c) GN=YMR027W PE=1 SV=1	YMR027W	63201.9	5.83826	0.00523169	26	76	4	3	1	3	3	126	3.73483e+06	1.17598e+07	2.09571e+06	4.56265e+06	4.62938e+06	1.30624e+06	5.2219e+06	2.35559e+06	976086.0	0.0	1.0	3.14868	0.561126	1.22165	1.23951	0.349747	1.39816	0.630708	0.261347	0.0	0.0	0.0	0.0	0.0	0.0	0.0	0.0	0.0	0.0	0.0
324	P11491	Repressible alkaline phosphatase OS=Saccharomyces cerevisiae (strain ATCC 204508 / S288c) GN=PHO8 PE=1 SV=2	PHO8	69552.9	5.38317	0.00176678	34	34	1	1	0	1	1	126	770911.0	1.34432e+06	394101.0	1.30217e+06	1.09814e+06	263774.0	1.17749e+06	595760.0	316090.0	0.0	1.0	1.7438	0.511215	1.68913	1.42446	0.342159	1.5274	0.7728	0.410021	0.0	0.0	0.0	0.0	0.0	0.0	0.0	0.0	0.0	0.0	0.0
325	P40970	Serine palmitoyltransferase 2 OS=Saccharomyces cerevisiae (strain ATCC 204508 / S288c) GN=LCB2 PE=1 SV=1	LCB2	71431.0	5.48136	0.0	51	51	1	1	0	1	1	126	1.06363e+06	1.38102e+06	467190.0	2.44941e+06	1.16273e+06	559871.0	2.17682e+06	586763.0	516150.0	0.0	1.0	1.29841	0.439243	2.30289	1.09317	0.52638	2.0466	0.551663	0.485273	0.0	0.0	0.0	0.0	0.0	0.0	0.0	0.0	0.0	0.0	0.0
326	Q06833	Uncharacterized PH domain-containing protein YPR091C OS=Saccharomyces cerevisiae (strain ATCC 204508 / S288c) GN=YPR091C PE=1 SV=1	YPR091C	104113.0	5.78838	0.0	50	50	1	1	1	0	0	126	0.0	0.0	0.0	0.0	0.0	0.0	0.0	0.0	0.0	0.0	NA	NA	NA	NA	NA	NA	NA	NA	NA	NA	0.0	0.0	0.0	0.0	0.0	0.0	0.0	0.0	0.0	0.0
327	Q12734	Transcription factor CSR2 OS=Saccharomyces cerevisiae (strain ATCC 204508 / S288c) GN=CSR2 PE=1 SV=1	CSR2	138461.0	10.3064	0.00176678	34	34	41	1	18	23	1	126	1.10532e+08	1.34023e+08	2.53824e+08	1.04508e+08	1.26869e+08	1.48241e+08	1.15149e+08	1.78596e+08	1.52409e+08	255832.0	1.0	1.2131	2.29215	0.94619	1.14829	1.33957	1.04257	1.61613	1.37952	0.00218792	0.0	0.0916511	0.234088	0.0796826	0.113955	0.206583	0.121209	0.134641	0.112408	0.00714586
328	P39958	Rab GDP-dissociation inhibitor OS=Saccharomyces cerevisiae (strain ATCC 204508 / S288c) GN=GDI1 PE=1 SV=1	GDI1	60167.3	6.20966	0.00394011	29	104	5	4	1	4	4	126	9.84016e+06	9.19335e+06	2.01323e+06	2.14068e+07	8.71851e+06	2.85923e+06	1.68369e+07	3.69364e+06	1.66904e+06	188291.0	1.0	0.934268	0.204594	2.17546	0.886013	0.290567	1.71104	0.375364	0.169615	0.0191349	0.0	0.257761	0.175521	0.849887	0.594943	0.0622917	0.642293	0.189214	0.030832	0.0392661
329	P20484	Protein MAK11 OS=Saccharomyces cerevisiae (strain ATCC 204508 / S288c) GN=MAK11 PE=1 SV=2	MAK11	57055.9	5.56458	0.0	50	50	1	1	0	1	1	126	938334.0	1.28029e+06	651639.0	1.56119e+06	1.50915e+06	566973.0	1.12211e+06	862055.0	537686.0	0.0	1.0	1.36442	0.694464	1.66379	1.60833	0.604234	1.19585	0.918707	0.573022	0.0	0.0	0.0	0.0	0.0	0.0	0.0	0.0	0.0	0.0	0.0
330	P25087	Sterol 24-C-methyltransferase OS=Saccharomyces cerevisiae (strain ATCC 204508 / S288c) GN=ERG6 PE=1 SV=4	ERG6	50506.3	6.55812	0.0	45	224	8	6	1	7	6	126	2.14612e+07	3.11558e+07	1.12341e+07	3.02319e+07	3.65123e+07	8.5225e+06	3.41569e+07	1.59162e+07	7.06494e+06	324797.0	1.0	1.44983	0.525483	1.40924	1.68661	0.394447	1.59153	0.74106	0.321071	0.0146787	0.0	0.148092	0.105808	0.248316	1.18011	0.341956	0.298261	0.0822169	0.390312	0.0445075
331	P24280	SEC14 cytosolic factor OS=Saccharomyces cerevisiae (strain ATCC 204508 / S288c) GN=SEC14 PE=1 SV=3	SEC14	40606.5	5.5155	0.00171674	33	33	1	1	0	1	1	126	582709.0	1.19545e+06	325957.0	987352.0	1.32097e+06	781662.0	1.596e+06	315086.0	296334.0	0.0	1.0	2.05154	0.559382	1.69442	2.26695	1.34143	2.73893	0.540726	0.508545	0.0	0.0	0.0	0.0	0.0	0.0	0.0	0.0	0.0	0.0	0.0
332	P23394	Pre-mRNA-splicing ATP-dependent RNA helicase PRP28 OS=Saccharomyces cerevisiae (strain ATCC 204508 / S288c) GN=PRP28 PE=1 SV=2	PRP28	79374.8	5.51885	0.00523169	26	51	2	2	1	1	1	126	494021.0	633147.0	317282.0	727553.0	930624.0	676473.0	1.15905e+06	387289.0	510527.0	0.0	1.0	1.28162	0.642244	1.47271	1.88377	1.36932	2.34616	0.783952	1.03341	0.0	0.0	0.0	0.0	0.0	0.0	0.0	0.0	0.0	0.0	0.0
333	P32481	Eukaryotic translation initiation factor 2 subunit gamma OS=Saccharomyces cerevisiae (strain ATCC 204508 / S288c) GN=GCD11 PE=1 SV=1	GCD11	68024.5	6.06804	0.0	60	151	3	3	0	3	3	126	6.40366e+06	7.71308e+06	1.03719e+06	1.0362e+07	7.32155e+06	643604.0	8.66606e+06	4.5631e+06	939005.0	0.0	1.0	1.20448	0.161968	1.61815	1.14334	0.100506	1.3533	0.712577	0.146636	0.0	0.0	0.0	0.0	0.0	0.0	0.0	0.0	0.0	0.0	0.0
334	P32480	Protein HIR2 OS=Saccharomyces cerevisiae (strain ATCC 204508 / S288c) GN=HIR2 PE=1 SV=2	HIR2	114707.0	6.67783	0.0	86	484	13	10	2	11	10	126	3.74507e+07	3.32577e+07	3.06544e+06	5.47702e+07	2.65371e+07	3.61616e+06	4.80286e+07	5.69171e+06	3.15973e+06	279346.0	1.0	0.888459	0.0818963	1.46349	0.709603	0.0940148	1.28588	0.153234	0.0832814	0.0070102	0.0	0.117453	0.128226	0.137353	0.153094	0.138004	0.220797	0.218887	0.207181	0.025188
335	P32486	Beta-glucan synthesis-associated protein KRE6 OS=Saccharomyces cerevisiae (strain ATCC 204508 / S288c) GN=KRE6 PE=1 SV=2	KRE6	84998.3	5.5417	0.0	50	50	1	1	0	1	1	126	397744.0	245210.0	1.42036e+06	621993.0	174060.0	591614.0	662473.0	196224.0	551103.0	0.0	1.0	0.616502	3.57104	1.5638	0.437619	1.48742	1.66558	0.493344	1.38557	0.0	0.0	0.0	0.0	0.0	0.0	0.0	0.0	0.0	0.0	0.0
336	P41696	Asparagine-rich zinc finger protein AZF1 OS=Saccharomyces cerevisiae (strain ATCC 204508 / S288c) GN=AZF1 PE=1 SV=1	AZF1	113023.0	6.73256	0.0	50	50	2	1	1	1	1	126	4.42993e+06	5.73459e+06	457129.0	9.59378e+06	6.65086e+06	544788.0	6.70926e+06	1.93536e+06	697415.0	0.0	1.0	1.29451	0.103191	2.16567	1.50135	0.122979	1.51453	0.436883	0.157433	0.0	0.0	0.0	0.0	0.0	0.0	0.0	0.0	0.0	0.0	0.0
337	P25574	ER membrane protein complex subunit 1 OS=Saccharomyces cerevisiae (strain ATCC 204508 / S288c) GN=EMC1 PE=1 SV=1	EMC1	99385.2	6.07382	0.0	36	36	1	1	0	1	1	126	3.48081e+06	3.83866e+06	1.1651e+06	6.46575e+06	3.90906e+06	564944.0	5.19256e+06	1.8788e+06	437426.0	0.0	1.0	1.10281	0.33472	1.85754	1.12303	0.162302	1.49177	0.539759	0.125668	0.0	0.0	0.0	0.0	0.0	0.0	0.0	0.0	0.0	0.0	0.0
338	P40561	RNA-binding protein SGN1 OS=Saccharomyces cerevisiae (strain ATCC 204508 / S288c) GN=SGN1 PE=1 SV=1	SGN1	35410.0	5.53882	0.00865801	24	24	1	1	1	0	0	126	0.0	0.0	0.0	0.0	0.0	0.0	0.0	0.0	0.0	0.0	NA	NA	NA	NA	NA	NA	NA	NA	NA	NA	0.0	0.0	0.0	0.0	0.0	0.0	0.0	0.0	0.0	0.0
339	P40562	ATP-dependent DNA helicase MPH1 OS=Saccharomyces cerevisiae (strain ATCC 204508 / S288c) GN=MPH1 PE=1 SV=1	MPH1	137643.0	5.65829	0.00659341	25	49	2	2	0	2	2	126	3.19818e+06	2.58856e+06	738709.0	6.81582e+06	3.23554e+06	762757.0	4.29105e+06	1.1457e+06	606420.0	0.0	1.0	0.809386	0.230978	2.13116	1.01168	0.238498	1.34172	0.358234	0.189614	0.0	0.0	0.0	0.0	0.0	0.0	0.0	0.0	0.0	0.0	0.0
340	P51401	60S ribosomal protein L9-B OS=Saccharomyces cerevisiae (strain ATCC 204508 / S288c) GN=RPL9B PE=1 SV=1	RPL9B	26283.9	7.3492	0.0	70	300	16	8	8	8	7	126	2.36495e+07	3.6085e+07	4.52348e+06	3.62067e+07	4.04141e+07	3.05214e+06	3.45795e+07	1.7649e+07	4.82459e+06	0.0	1.0	1.52741	0.194214	1.53387	1.71383	0.130322	1.46577	0.746797	0.206135	0.0	0.0	0.263376	0.191719	0.215136	0.288961	0.152225	0.25679	0.179026	0.11544	0.0
341	P51402	60S ribosomal protein L37-B OS=Saccharomyces cerevisiae (strain ATCC 204508 / S288c) GN=RPL37B PE=1 SV=2	RPL37B	12610.9	7.72847	0.0	43	77	6	1	4	2	1	126	2.56512e+07	3.49707e+07	1.7619e+06	2.20701e+07	3.60018e+07	1.5681e+06	3.29491e+07	4.64368e+06	1.45602e+06	99082.2	1.0	1.36332	0.0686868	0.860393	1.40351	0.0611315	1.2845	0.181032	0.0567624	0.00386267	0.0	0.0	0.0	0.0	0.0	0.0	0.0	0.0	0.0	0.0
342	P38741	Meiotic activator RIM4 OS=Saccharomyces cerevisiae (strain ATCC 204508 / S288c) GN=RIM4 PE=1 SV=1	RIM4	88364.6	7.0502	0.0	114	373	10	9	1	9	9	126	1.28987e+07	3.28506e+07	2.2282e+06	3.17438e+07	3.21852e+07	2.42637e+06	2.0736e+07	1.25728e+07	1.64873e+06	92171.2	1.0	2.59447	0.177159	2.48425	2.51073	0.192166	1.6151	0.975024	0.128288	0.00675076	0.0	6.60004	0.292872	7.16442	6.49425	0.238829	4.14616	0.105772	0.282742	0.0191854
343	P48015	Aminomethyltransferase, mitochondrial OS=Saccharomyces cerevisiae (strain ATCC 204508 / S288c) GN=GCV1 PE=1 SV=2	GCV1	52403.7	6.43167	0.00171674	33	61	2	2	0	2	2	126	6.21277e+06	9.96832e+06	4.47517e+06	1.15239e+07	1.00715e+07	2.71925e+06	1.2471e+07	3.7713e+06	1.461e+06	0.0	1.0	1.60449	0.720318	1.85487	1.6211	0.437688	2.00731	0.607025	0.235162	0.0	0.0	0.0	0.0	0.0	0.0	0.0	0.0	0.0	0.0	0.0
344	P31111	Synaptonemal complex protein ZIP1 OS=Saccharomyces cerevisiae (strain ATCC 204508 / S288c) GN=ZIP1 PE=1 SV=2	ZIP1	125581.0	7.01499	0.0	72	1204	32	26	4	28	24	126	5.5812e+07	1.85308e+08	2.10782e+07	1.60122e+08	1.96148e+08	1.15378e+07	1.03471e+08	4.5216e+07	1.01213e+07	523612.0	1.0	3.31796	0.37813	2.87575	3.51768	0.206979	1.85452	0.813384	0.181125	0.00896291	0.0	0.561308	0.12756	0.315229	0.417217	0.111936	0.1504	0.126371	0.230759	0.0204084
345	P31116	Homoserine dehydrogenase OS=Saccharomyces cerevisiae (strain ATCC 204508 / S288c) GN=HOM6 PE=1 SV=1	HOM6	45811.7	6.08394	0.0	68	211	5	5	2	3	3	126	8.5101e+06	1.20008e+07	1.82275e+06	2.27013e+07	9.54795e+06	1.11377e+06	1.68831e+07	6.33287e+06	1.23136e+06	143903.0	1.0	1.41018	0.214187	2.66757	1.12196	0.130876	1.98389	0.74416	0.144694	0.0169096	0.0	0.0	0.0	0.0	0.0	0.0	0.0	0.0	0.0	0.0
346	Q08649	Histone acetyltransferase ESA1 OS=Saccharomyces cerevisiae (strain ATCC 204508 / S288c) GN=ESA1 PE=1 SV=1	ESA1	62603.8	5.43943	0.00160901	30	87	3	3	2	1	1	126	118616.0	262131.0	0.0	281684.0	433545.0	0.0	163922.0	106768.0	0.0	0.0	1.0	2.2099	0.0	2.37475	3.65501	0.0	1.38195	0.900115	0.0	0.0	0.0	0.0	0.0	0.0	0.0	0.0	0.0	0.0	0.0	0.0
347	Q00416	Helicase SEN1 OS=Saccharomyces cerevisiae (strain ATCC 204508 / S288c) GN=SEN1 PE=1 SV=2	SEN1	297189.0	6.43946	0.0	47	47	1	1	0	1	1	126	1.75055e+06	2.56464e+06	1.64257e+06	2.21667e+06	2.06447e+06	2.70011e+06	3.09503e+06	6.81548e+06	1.24004e+06	0.0	1.0	1.46505	0.938317	1.26627	1.17933	1.54244	1.76804	3.89334	0.708372	0.0	0.0	0.0	0.0	0.0	0.0	0.0	0.0	0.0	0.0	0.0
348	###CONTAMINANT###P60712	Actin, cytoplasmic 1 OS=Bos taurus GN=ACTB PE=1 SV=1	ACTB	46405.9	6.24844	0.0	108	589	38	5	14	8	4	126	8.72063e+06	1.08117e+07	3.50023e+06	1.137e+07	1.12302e+07	5.1355e+06	1.00232e+07	4.62676e+07	3.60948e+06	693391.0	1.0	1.21992	0.397044	1.29488	1.28169	0.585718	1.13741	5.17364	0.42054	0.0780341	0.0	0.802484	0.305628	0.796285	0.470355	0.24745	0.81934	11.0905	0.348937	0.217147
349	P29704	Squalene synthase OS=Saccharomyces cerevisiae (strain ATCC 204508 / S288c) GN=ERG9 PE=1 SV=2	ERG9	58788.6	6.13225	0.0	43	66	5	2	4	1	1	126	3.31014e+06	3.35992e+06	1.97379e+06	5.531e+06	3.96216e+06	1.20717e+06	4.50873e+06	1.99174e+06	1.15592e+06	0.0	1.0	1.01504	0.596287	1.67093	1.19698	0.36469	1.3621	0.60171	0.349205	0.0	0.0	0.0	0.0	0.0	0.0	0.0	0.0	0.0	0.0	0.0
350	P38295	Medium-chain fatty acid ethyl ester synthase/esterase 2 OS=Saccharomyces cerevisiae (strain ATCC 204508 / S288c) GN=EHT1 PE=1 SV=1	EHT1	58841.4	5.9868	0.0	63	101	2	2	0	2	2	126	2.34873e+06	3.00569e+06	2.6392e+06	5.82414e+06	2.47137e+06	876117.0	3.40814e+06	1.81392e+06	403538.0	0.0	1.0	1.27971	1.12367	2.4797	1.05222	0.373017	1.45106	0.772299	0.171811	0.0	0.0	0.0	0.0	0.0	0.0	0.0	0.0	0.0	0.0	0.0
351	P31376	SWR1-complex protein 3 OS=Saccharomyces cerevisiae (strain ATCC 204508 / S288c) GN=SWC3 PE=1 SV=2	SWC3	92119.3	6.2331	0.0	62	276	7	7	2	5	5	126	1.41095e+07	1.4146e+07	1.50049e+06	2.21589e+07	1.3679e+07	2.3799e+06	2.10022e+07	2.85419e+06	1.16871e+06	0.0	1.0	1.00173	0.106705	1.5705	0.96949	0.165926	1.48852	0.204168	0.0828318	0.0	0.0	0.383906	0.0430386	0.135659	0.452406	0.38102	0.349469	0.137637	0.122485	0.0
352	P47037	Structural maintenance of chromosomes protein 3 OS=Saccharomyces cerevisiae (strain ATCC 204508 / S288c) GN=SMC3 PE=1 SV=1	SMC3	169837.0	7.29899	0.0	89	1389	47	35	14	33	30	126	1.71165e+08	2.23943e+08	1.70641e+07	2.12683e+08	1.92755e+08	2.17138e+07	2.1079e+08	8.37836e+07	1.38511e+07	367824.0	1.0	1.30809	0.0991553	1.24315	1.12629	0.122464	1.22206	0.490279	0.0797395	0.00204387	0.0	0.140551	0.120931	0.135491	0.117951	0.221999	0.322351	0.111498	0.0816113	0.00559089
353	P47035	Nucleolar protein NET1 OS=Saccharomyces cerevisiae (strain ATCC 204508 / S288c) GN=NET1 PE=1 SV=1	NET1	156526.0	5.60111	0.0	87	109	2	2	1	1	1	126	1.0896e+06	2.03132e+06	414215.0	1.80649e+06	1.69798e+06	552338.0	1.37017e+06	800637.0	228862.0	0.0	1.0	1.86428	0.380152	1.65794	1.55835	0.506918	1.25749	0.734798	0.210042	0.0	0.0	0.0	0.0	0.0	0.0	0.0	0.0	0.0	0.0	0.0
354	P53008	Mannosyl-oligosaccharide glucosidase OS=Saccharomyces cerevisiae (strain ATCC 204508 / S288c) GN=CWH41 PE=1 SV=1	CWH41	108589.0	5.66279	0.0	42	66	3	1	2	1	1	126	478697.0	1.0573e+06	246629.0	1.49917e+06	1.07897e+06	442346.0	1.26171e+06	480782.0	546385.0	0.0	1.0	2.2087	0.515209	3.13176	2.25396	0.924062	2.63571	1.00436	1.1414	0.0	0.0	0.0	0.0	0.0	0.0	0.0	0.0	0.0	0.0	0.0
355	P53009	Protein kinase-like protein SCY1 OS=Saccharomyces cerevisiae (strain ATCC 204508 / S288c) GN=SCY1 PE=1 SV=1	SCY1	107212.0	5.69462	0.0	57	227	6	5	2	4	4	126	3.53364e+06	6.35945e+06	1.5164e+06	8.09963e+06	9.29825e+06	1.21253e+06	5.63616e+06	2.7527e+06	890284.0	0.0	1.0	1.79969	0.429132	2.29215	2.63135	0.343137	1.595	0.778998	0.251945	0.0	0.0	0.147898	0.428312	0.108701	0.636819	0.482081	0.206645	0.226554	0.309609	0.0
356	P32873	GTPase-activating protein BEM3 OS=Saccharomyces cerevisiae (strain ATCC 204508 / S288c) GN=BEM3 PE=1 SV=3	BEM3	143110.0	5.59563	0.00165563	31	31	1	1	1	0	0	126	0.0	0.0	0.0	0.0	0.0	0.0	0.0	0.0	0.0	0.0	NA	NA	NA	NA	NA	NA	NA	NA	NA	NA	0.0	0.0	0.0	0.0	0.0	0.0	0.0	0.0	0.0	0.0
357	Q05043	Respiration factor 1 OS=Saccharomyces cerevisiae (strain ATCC 204508 / S288c) GN=RSF1 PE=1 SV=1	RSF1	50478.6	5.86691	0.0	38	75	3	2	0	3	2	126	6.70625e+06	7.47897e+06	576207.0	1.6377e+07	7.81558e+06	940686.0	1.06712e+07	1.15767e+06	618971.0	111497.0	1.0	1.11522	0.0859208	2.44206	1.16542	0.14027	1.59124	0.172625	0.0922975	0.0166258	0.0	0.0	0.0	0.0	0.0	0.0	0.0	0.0	0.0	0.0
358	P23641	Mitochondrial phosphate carrier protein OS=Saccharomyces cerevisiae (strain ATCC 204508 / S288c) GN=MIR1 PE=1 SV=1	MIR1	37316.3	6.19067	0.0	56	165	4	4	0	4	4	126	8.78629e+06	1.87775e+07	1.67304e+06	1.08417e+07	1.35028e+07	1.72739e+06	1.35342e+07	8.39356e+06	852525.0	0.0	1.0	2.13714	0.190414	1.23393	1.5368	0.196601	1.54038	0.955302	0.0970291	0.0	0.0	0.368224	1.05134	0.375096	0.589214	0.671734	0.557974	0.302269	0.205859	0.0
359	P23644	Mitochondrial import receptor subunit TOM40 OS=Saccharomyces cerevisiae (strain ATCC 204508 / S288c) GN=TOM40 PE=1 SV=1	TOM40	46594.4	5.66604	0.0	41	41	1	1	0	1	1	126	1.53681e+06	2.07339e+06	501579.0	1.78009e+06	1.47911e+06	391889.0	1.93768e+06	1.08719e+06	333233.0	0.0	1.0	1.34916	0.326377	1.1583	0.962457	0.255002	1.26084	0.707432	0.216834	0.0	0.0	0.0	0.0	0.0	0.0	0.0	0.0	0.0	0.0	0.0
360	P0CX35|P0CX36	40S ribosomal protein S4-A OS=Saccharomyces cerevisiae (strain ATCC 204508 / S288c) GN=RPS4A PE=1 SV=1|40S ribosomal protein S4-B OS=Saccharomyces cerevisiae (strain ATCC 204508 / S288c) GN=RPS4B PE=1 SV=1	RPS4A|RPS4B	35636.4|35636.4	8.13966	0.0	71	644	52	15	11	39	15	126	1.9264e+08	4.33086e+08	2.58211e+07	2.52876e+08	4.13944e+08	2.78203e+07	2.68465e+08	8.08639e+07	2.29202e+07	2.13108e+06	1.0	2.24711	0.136728	1.30673	2.14972	0.145902	1.39044	0.422712	0.118336	0.0103196	0.0	0.181162	0.141821	0.19595	0.125153	0.159744	0.192747	0.166833	0.153065	0.0267116
361	P0CX33|P0CX34	40S ribosomal protein S30-A OS=Saccharomyces cerevisiae (strain ATCC 204508 / S288c) GN=RPS30A PE=1 SV=1|40S ribosomal protein S30-B OS=Saccharomyces cerevisiae (strain ATCC 204508 / S288c) GN=RPS30B PE=1 SV=1	RPS30A|RPS30B	9634.84|9634.84	6.3901	0.0	37	67	2	2	0	2	2	126	5.18229e+06	4.37165e+06	720934.0	6.4275e+06	4.23864e+06	529988.0	6.95063e+06	1.3376e+06	712008.0	0.0	1.0	0.843575	0.139115	1.24028	0.817908	0.102269	1.34123	0.25811	0.137392	0.0	0.0	0.0	0.0	0.0	0.0	0.0	0.0	0.0	0.0	0.0
362	P0CX31|P0CX32	40S ribosomal protein S24-A OS=Saccharomyces cerevisiae (strain ATCC 204508 / S288c) GN=RPS24A PE=1 SV=1|40S ribosomal protein S24-B OS=Saccharomyces cerevisiae (strain ATCC 204508 / S288c) GN=RPS24B PE=1 SV=1	RPS24A|RPS24B	19673.5|19673.5	7.29494	0.0	60	256	13	6	4	9	6	126	6.39627e+07	9.58187e+07	1.519e+06	8.64449e+07	9.17968e+07	2.65222e+06	8.26322e+07	2.45442e+07	2.47011e+06	0.0	1.0	1.50108	0.0248544	1.35716	1.43685	0.0440668	1.29331	0.384693	0.0405431	0.0	0.0	0.242483	0.191125	0.526192	0.479212	0.230562	0.426817	0.135201	0.294089	0.0
363	P0CX29|P0CX30	40S ribosomal protein S23-A OS=Saccharomyces cerevisiae (strain ATCC 204508 / S288c) GN=RPS23A PE=1 SV=1|40S ribosomal protein S23-B OS=Saccharomyces cerevisiae (strain ATCC 204508 / S288c) GN=RPS23B PE=1 SV=1	RPS23A|RPS23B	21183.5|21183.5	7.83702	0.0	40	233	22	7	8	14	7	126	7.42085e+07	1.50836e+08	7.0544e+06	8.40909e+07	1.51688e+08	7.78123e+06	9.76893e+07	2.59389e+07	6.0921e+06	863381.0	1.0	2.02848	0.0942729	1.13366	2.04123	0.103923	1.31754	0.350529	0.0817507	0.0112495	0.0	0.215402	0.0949567	0.122841	0.246202	0.126509	0.130728	0.0891885	0.0813448	0.0234671
364	P32915	Protein transport protein SEC61 OS=Saccharomyces cerevisiae (strain ATCC 204508 / S288c) GN=SEC61 PE=1 SV=1	SEC61	58115.1	6.12696	0.0	45	141	4	4	0	4	4	126	9.11388e+06	1.10554e+07	2.74741e+06	1.78064e+07	1.1394e+07	1.73311e+06	1.47389e+07	6.83583e+06	1.26727e+06	325328.0	1.0	1.21303	0.301453	1.95376	1.25019	0.190161	1.61576	0.742406	0.139049	0.0356959	0.0	0.21042	0.109379	0.26784	0.455826	0.124678	0.0701994	0.445923	0.0892182	0.143075
365	P0CX37|P0CX38	40S ribosomal protein S6-A OS=Saccharomyces cerevisiae (strain ATCC 204508 / S288c) GN=RPS6A PE=1 SV=1|40S ribosomal protein S6-B OS=Saccharomyces cerevisiae (strain ATCC 204508 / S288c) GN=RPS6B PE=1 SV=1	RPS6A|RPS6B	33453.5|33453.5	8.28255	0.0	105	616	37	12	10	27	9	126	4.94195e+07	8.3045e+07	7.47515e+06	6.78248e+07	9.56462e+07	1.09211e+07	6.84341e+07	1.45994e+07	7.1799e+06	514101.0	1.0	1.67856	0.153583	1.37068	1.92897	0.223062	1.38427	0.29824	0.149554	0.0102705	0.0	0.176683	0.206726	0.205452	0.478408	0.330954	0.179976	0.142158	0.221689	0.0240709
366	P07257	Cytochrome b-c1 complex subunit 2, mitochondrial OS=Saccharomyces cerevisiae (strain ATCC 204508 / S288c) GN=QCR2 PE=1 SV=1	QCR2	47614.4	6.24538	0.0	99	282	5	5	0	5	5	126	3.98232e+06	9.16727e+06	2.33533e+06	6.20383e+06	1.00755e+07	1.0474e+06	5.58049e+06	6.1598e+06	789395.0	0.0	1.0	2.30199	0.586424	1.55784	2.54074	0.263011	1.40132	1.54977	0.198225	0.0	0.0	0.594852	0.370624	0.0574625	0.936436	0.28517	0.28842	0.249917	0.24886	0.0
367	Q12289	Mitochondrial carnitine carrier OS=Saccharomyces cerevisiae (strain ATCC 204508 / S288c) GN=CRC1 PE=1 SV=1	CRC1	40861.6	6.04716	0.0	47	199	5	5	1	4	4	126	6.98898e+06	1.42549e+07	2.68762e+06	1.11764e+07	1.22385e+07	2.28148e+06	1.2105e+07	6.41735e+06	2.55321e+06	0.0	1.0	2.03962	0.38455	1.59915	1.75112	0.32644	1.73202	0.918209	0.36532	0.0	0.0	0.0996208	0.263762	0.361851	0.461485	0.267902	0.346394	0.139552	0.479724	0.0
368	P07259	Protein URA2 OS=Saccharomyces cerevisiae (strain ATCC 204508 / S288c) GN=URA2 PE=1 SV=5	URA2	275302.0	6.59485	0.0	65	778	21	17	5	16	15	126	4.2021e+07	4.7316e+07	7.75376e+06	3.47346e+07	4.48661e+07	6.91534e+06	6.12515e+07	4.19774e+07	4.47928e+06	257158.0	1.0	1.12275	0.184947	0.822934	1.06595	0.165143	1.45675	0.996767	0.106395	0.00575721	0.0	0.210535	0.125487	0.182877	0.198398	0.0583704	0.140239	0.153108	0.0413794	0.0206683
369	Q06817	Glycine--tRNA ligase 2 OS=Saccharomyces cerevisiae (strain ATCC 204508 / S288c) GN=GRS2 PE=1 SV=1	GRS2	81971.0	5.80841	0.0	42	42	1	1	1	0	0	126	0.0	0.0	0.0	0.0	0.0	0.0	0.0	0.0	0.0	0.0	NA	NA	NA	NA	NA	NA	NA	NA	NA	NA	0.0	0.0	0.0	0.0	0.0	0.0	0.0	0.0	0.0	0.0
370	P22515	Ubiquitin-activating enzyme E1 1 OS=Saccharomyces cerevisiae (strain ATCC 204508 / S288c) GN=UBA1 PE=1 SV=2	UBA1	132869.0	5.83929	0.0	57	132	3	3	1	2	2	126	3.71878e+06	5.97801e+06	704402.0	4.30335e+06	4.54999e+06	1.00243e+06	5.89046e+06	2.86262e+06	844526.0	58781.3	1.0	1.60752	0.189418	1.15719	1.22352	0.269558	1.58398	0.769775	0.227098	0.0158066	0.0	0.0	0.0	0.0	0.0	0.0	0.0	0.0	0.0	0.0
371	Q06108	Regulator of the glycerol channel 1 OS=Saccharomyces cerevisiae (strain ATCC 204508 / S288c) GN=RGC1 PE=1 SV=1	RGC1	145353.0	6.17773	0.0	43	72	2	2	1	1	1	126	2.46942e+06	4.55996e+06	881083.0	4.09032e+06	4.78236e+06	719389.0	3.39314e+06	1.81258e+06	716523.0	0.0	1.0	1.84657	0.356797	1.65639	1.93663	0.291319	1.37406	0.734009	0.290158	0.0	0.0	0.0	0.0	0.0	0.0	0.0	0.0	0.0	0.0	0.0
372	Q06103	26S proteasome regulatory subunit RPN7 OS=Saccharomyces cerevisiae (strain ATCC 204508 / S288c) GN=RPN7 PE=1 SV=3	RPN7	57921.3	6.01659	0.0	49	80	3	2	2	1	1	126	2.00975e+06	3.40212e+06	635186.0	3.52286e+06	3.32894e+06	565976.0	3.61084e+06	2.17189e+06	387132.0	0.0	1.0	1.69281	0.316052	1.75288	1.65639	0.281615	1.79666	1.08068	0.192627	0.0	0.0	0.0	0.0	0.0	0.0	0.0	0.0	0.0	0.0	0.0
373	Q06107	Uncharacterized TLC domain-containing protein YPR114W OS=Saccharomyces cerevisiae (strain ATCC 204508 / S288c) GN=YPR114W PE=1 SV=1	YPR114W	42454.5	5.49374	0.00168634	32	32	1	1	1	0	0	126	0.0	0.0	0.0	0.0	0.0	0.0	0.0	0.0	0.0	0.0	NA	NA	NA	NA	NA	NA	NA	NA	NA	NA	0.0	0.0	0.0	0.0	0.0	0.0	0.0	0.0	0.0	0.0
374	P38175	37S ribosomal protein MRP21, mitochondrial OS=Saccharomyces cerevisiae (strain ATCC 204508 / S288c) GN=MRP21 PE=1 SV=1	MRP21	24563.7	5.7872	0.00168634	32	32	1	1	0	1	1	126	604033.0	1.00895e+06	685437.0	847951.0	1.2863e+06	601724.0	762265.0	941548.0	597882.0	0.0	1.0	1.67036	1.13477	1.40382	2.12952	0.996178	1.26196	1.55877	0.989817	0.0	0.0	0.0	0.0	0.0	0.0	0.0	0.0	0.0	0.0	0.0
375	P38170	Condensin complex subunit 2 OS=Saccharomyces cerevisiae (strain ATCC 204508 / S288c) GN=BRN1 PE=1 SV=3	BRN1	99281.8	5.84866	0.0	73	283	6	6	0	6	6	126	1.09901e+07	1.16487e+07	1.98295e+06	1.40463e+07	1.10415e+07	2.03193e+06	1.46136e+07	4.21053e+06	1.75468e+06	93016.5	1.0	1.0617	0.179908	1.27662	1.00468	0.185466	1.33213	0.382501	0.156793	0.00839604	0.0	0.171559	0.24231	0.197986	0.104002	0.154839	0.320826	0.129406	0.167481	0.022561
376	P0C2H8	60S ribosomal protein L31-A OS=Saccharomyces cerevisiae (strain ATCC 204508 / S288c) GN=RPL31A PE=1 SV=1	RPL31A	15924.2	6.55247	0.0	56	112	4	1	1	3	1	126	5.80518e+06	5.48265e+06	3.05128e+06	8.14148e+06	7.23809e+06	2.01115e+06	7.31292e+06	3.53573e+06	791881.0	0.0	1.0	0.944441	0.525612	1.40245	1.24683	0.34644	1.25972	0.609064	0.136409	0.0	0.0	0.0	0.0	0.0	0.0	0.0	0.0	0.0	0.0	0.0
377	P03965	Carbamoyl-phosphate synthase arginine-specific large chain OS=Saccharomyces cerevisiae (strain ATCC 204508 / S288c) GN=CPA2 PE=1 SV=1	CPA2	141652.0	5.93697	0.0	58	153	3	2	1	2	2	126	7.00426e+06	4.47912e+06	3.39508e+06	7.91913e+06	4.09033e+06	1.76171e+06	1.04246e+07	2.53375e+06	671012.0	84047.2	1.0	0.639485	0.484717	1.13062	0.583978	0.251519	1.48833	0.361745	0.0958005	0.0119994	0.0	0.0	0.0	0.0	0.0	0.0	0.0	0.0	0.0	0.0
378	P32469	Diphthine methyl ester synthase OS=Saccharomyces cerevisiae (strain ATCC 204508 / S288c) GN=DPH5 PE=1 SV=1	DPH5	38236.1	5.32912	0.0	44	44	1	1	1	0	0	126	0.0	0.0	0.0	0.0	0.0	0.0	0.0	0.0	0.0	0.0	NA	NA	NA	NA	NA	NA	NA	NA	NA	NA	0.0	0.0	0.0	0.0	0.0	0.0	0.0	0.0	0.0	0.0
379	P32468	Cell division control protein 12 OS=Saccharomyces cerevisiae (strain ATCC 204508 / S288c) GN=CDC12 PE=1 SV=1	CDC12	53628.2	6.44737	0.0	60	243	6	6	1	5	5	126	8.00799e+06	1.34861e+07	2.36961e+06	2.05127e+07	1.40701e+07	1.75081e+06	1.33529e+07	3.86248e+06	1.69135e+06	0.0	1.0	1.68408	0.294081	2.56152	1.75701	0.218632	1.66744	0.482011	0.211208	0.0	0.0	3.82239	0.476962	6.95311	3.98248	0.399468	3.97001	0.200562	0.432024	0.0
380	P21691	Regulatory protein SIR1 OS=Saccharomyces cerevisiae (strain ATCC 204508 / S288c) GN=SIR1 PE=1 SV=2	SIR1	92922.6	6.54444	0.0	53	53	3	1	3	0	0	126	0.0	0.0	0.0	0.0	0.0	0.0	0.0	0.0	0.0	0.0	NA	NA	NA	NA	NA	NA	NA	NA	NA	NA	0.0	0.0	0.0	0.0	0.0	0.0	0.0	0.0	0.0	0.0
381	P32608	Retrograde regulation protein 2 OS=Saccharomyces cerevisiae (strain ATCC 204508 / S288c) GN=RTG2 PE=1 SV=2	RTG2	74580.2	5.79359	0.0	63	143	3	3	0	3	3	126	2.72311e+06	3.44108e+06	917720.0	5.16668e+06	4.02266e+06	1.04032e+06	4.11532e+06	1.66929e+06	1.48442e+06	0.0	1.0	1.26366	0.337012	1.89735	1.47723	0.382034	1.51126	0.61301	0.54512	0.0	0.0	0.0	0.0	0.0	0.0	0.0	0.0	0.0	0.0	0.0
382	Q01574	Acetyl-coenzyme A synthetase 1 OS=Saccharomyces cerevisiae (strain ATCC 204508 / S288c) GN=ACS1 PE=1 SV=2	ACS1	90261.2	7.25762	0.0	56	527	18	12	4	14	12	126	4.84723e+07	1.10981e+08	1.53613e+07	8.33303e+07	9.49688e+07	1.3326e+07	8.63062e+07	3.92162e+07	1.02877e+07	3.50519e+06	1.0	2.28187	0.317926	1.71407	1.94052	0.280826	1.77574	0.807733	0.21173	0.0685126	0.0	0.500986	0.228249	0.351382	0.844733	0.263269	0.408684	0.148159	0.213377	0.260581
383	Q04052	Transcriptional activator ARO80 OS=Saccharomyces cerevisiae (strain ATCC 204508 / S288c) GN=ARO80 PE=1 SV=1	ARO80	124061.0	6.11138	0.00659341	25	25	1	1	1	0	0	126	0.0	0.0	0.0	0.0	0.0	0.0	0.0	0.0	0.0	0.0	NA	NA	NA	NA	NA	NA	NA	NA	NA	NA	0.0	0.0	0.0	0.0	0.0	0.0	0.0	0.0	0.0	0.0
384	P32600	Serine/threonine-protein kinase TOR2 OS=Saccharomyces cerevisiae (strain ATCC 204508 / S288c) GN=TOR2 PE=1 SV=3	TOR2	320511.0	5.62532	0.0	38	101	3	3	0	3	3	126	1.5335e+06	4.92289e+06	930225.0	2.24156e+06	7.84181e+06	552670.0	2.1334e+06	2.39104e+06	299580.0	185256.0	1.0	3.21023	0.606602	1.46173	5.11367	0.360398	1.3912	1.5592	0.195357	0.120806	0.0	0.0	0.0	0.0	0.0	0.0	0.0	0.0	0.0	0.0
385	P22354	54S ribosomal protein L20, mitochondrial OS=Saccharomyces cerevisiae (strain ATCC 204508 / S288c) GN=MRPL20 PE=1 SV=2	MRPL20	26902.8	5.74287	0.0	40	71	2	2	1	1	1	126	675851.0	1.07312e+06	536165.0	982200.0	1.39153e+06	296297.0	830365.0	699731.0	239345.0	0.0	1.0	1.5878	0.793318	1.45328	2.05894	0.438407	1.22862	1.03533	0.354139	0.0	0.0	0.0	0.0	0.0	0.0	0.0	0.0	0.0	0.0	0.0
386	P22353	54S ribosomal protein L8, mitochondrial OS=Saccharomyces cerevisiae (strain ATCC 204508 / S288c) GN=MRPL8 PE=1 SV=4	MRPL8	31854.9	5.79691	0.0	41	103	4	2	3	1	1	126	1.61623e+06	2.03554e+06	1.7907e+06	2.72357e+06	2.80247e+06	1.46371e+06	2.85367e+06	2.43167e+06	968755.0	0.0	1.0	1.25943	1.10795	1.68513	1.73395	0.905632	1.76563	1.50453	0.59939	0.0	0.0	0.0	0.0	0.0	0.0	0.0	0.0	0.0	0.0	0.0
387	P32606	Putative mitochondrial translation system component PET127 OS=Saccharomyces cerevisiae (strain ATCC 204508 / S288c) GN=PET127 PE=1 SV=2	PET127	110192.0	5.61464	0.0	39	117	4	4	1	3	3	126	4.39327e+06	8.16894e+06	1.85844e+06	5.94093e+06	8.21679e+06	1.67141e+06	7.14412e+06	2.85661e+06	1.36531e+06	202973.0	1.0	1.85942	0.42302	1.35228	1.87031	0.380449	1.62615	0.650225	0.310772	0.0462008	0.0	0.0	0.0	0.0	0.0	0.0	0.0	0.0	0.0	0.0
388	P24000	60S ribosomal protein L24-B OS=Saccharomyces cerevisiae (strain ATCC 204508 / S288c) GN=RPL24B PE=1 SV=1	RPL24B	24182.6	6.54704	0.0	69	348	26	3	21	5	2	126	2.60826e+07	4.70712e+07	9.4651e+06	2.98603e+07	4.37392e+07	6.85268e+06	3.35971e+07	1.13421e+07	7.79151e+06	526736.0	1.0	1.8047	0.362154	1.14484	1.67695	0.26273	1.2881	0.434853	0.298724	0.0201949	0.0	0.413938	0.184484	0.142643	0.193653	0.166144	0.287903	0.105636	0.137302	0.294497
389	P21524	Ribonucleoside-diphosphate reductase large chain 1 OS=Saccharomyces cerevisiae (strain ATCC 204508 / S288c) GN=RNR1 PE=1 SV=2	RNR1	112442.0	6.23952	0.0	44	146	4	4	0	4	4	126	7.41205e+06	1.58052e+07	3.64575e+06	1.86509e+07	1.48159e+07	2.87433e+06	1.51767e+07	7.58537e+06	1.44212e+06	85150.8	1.0	2.13237	0.491868	2.51629	1.9989	0.387792	2.04757	1.02338	0.194564	0.0114882	0.0	0.330144	0.298612	0.185925	0.472142	0.297766	0.439877	0.213268	0.192852	0.0418151
390	P14742	Glutamine--fructose-6-phosphate aminotransferase [isomerizing] OS=Saccharomyces cerevisiae (strain ATCC 204508 / S288c) GN=GFA1 PE=1 SV=4	GFA1	91220.9	6.43212	0.00176678	34	58	2	2	1	1	1	126	5.09891e+06	1.2538e+07	1.50157e+06	1.06345e+07	1.19904e+07	834286.0	9.42232e+06	6.10797e+06	634996.0	0.0	1.0	2.45896	0.294489	2.08564	2.35156	0.163621	1.84791	1.1979	0.124536	0.0	0.0	0.0	0.0	0.0	0.0	0.0	0.0	0.0	0.0	0.0
391	P40091	Protein PEA2 OS=Saccharomyces cerevisiae (strain ATCC 204508 / S288c) GN=PEA2 PE=1 SV=1	PEA2	56671.1	6.35709	0.0	42	134	4	4	0	4	4	126	2.00837e+06	2.91843e+06	2.12359e+07	3.55702e+06	3.73245e+06	1.47484e+07	4.41111e+06	5.27975e+06	2.89296e+06	0.0	1.0	1.45314	10.5737	1.7711	1.85845	7.34347	2.19637	2.62888	1.44046	0.0	0.0	0.893904	6.84301	0.990963	2.75489	5.28933	1.31286	1.83459	0.914552	0.0
392	P40541	Cohesin subunit SCC3 OS=Saccharomyces cerevisiae (strain ATCC 204508 / S288c) GN=IRR1 PE=1 SV=1	IRR1	156011.0	6.66578	0.0	92	525	14	13	3	11	11	126	1.83175e+07	4.31718e+07	2.89007e+06	3.56712e+07	3.35528e+07	2.94319e+06	2.76731e+07	1.04652e+07	2.11471e+06	94063.2	1.0	2.35852	0.160822	1.93341	1.82835	0.160925	1.50939	0.572341	0.115482	0.00488409	0.0	0.551278	0.18041	0.877257	0.557517	0.159573	0.403676	0.166809	0.158501	0.0205477
393	P06701	Regulatory protein SIR3 OS=Saccharomyces cerevisiae (strain ATCC 204508 / S288c) GN=SIR3 PE=1 SV=6	SIR3	133460.0	5.73328	0.00523169	26	26	1	1	1	0	0	126	0.0	0.0	0.0	0.0	0.0	0.0	0.0	0.0	0.0	0.0	NA	NA	NA	NA	NA	NA	NA	NA	NA	NA	0.0	0.0	0.0	0.0	0.0	0.0	0.0	0.0	0.0	0.0
394	P38764	26S proteasome regulatory subunit RPN1 OS=Saccharomyces cerevisiae (strain ATCC 204508 / S288c) GN=RPN1 PE=1 SV=3	RPN1	124317.0	5.72456	0.0	80	224	5	5	1	4	4	126	4.27988e+06	7.54309e+06	1.55171e+06	7.64934e+06	6.2425e+06	1.39373e+06	7.16826e+06	4.01383e+06	863319.0	0.0	1.0	1.76245	0.362561	1.78728	1.45857	0.325646	1.67488	0.937837	0.201716	0.0	0.0	0.491773	0.284411	0.401747	0.196599	0.276552	0.165048	0.424053	0.533614	0.0
395	Q03525	Protein TMA23 OS=Saccharomyces cerevisiae (strain ATCC 204508 / S288c) GN=TMA23 PE=1 SV=2	TMA23	35393.0	5.40901	0.0	72	72	1	1	0	1	1	126	814480.0	1.77504e+06	174720.0	665052.0	1.32143e+06	205133.0	835623.0	563517.0	132705.0	0.0	1.0	2.17936	0.214517	0.816535	1.62242	0.251858	1.02596	0.691874	0.162932	0.0	0.0	0.0	0.0	0.0	0.0	0.0	0.0	0.0	0.0	0.0
396	P16639	Arginyl-tRNA--protein transferase 1 OS=Saccharomyces cerevisiae (strain ATCC 204508 / S288c) GN=ATE1 PE=1 SV=2	ATE1	67456.1	5.51781	0.0	43	43	1	1	0	1	1	126	1.0196e+06	1.78673e+06	317149.0	1.39565e+06	2.30795e+06	385208.0	1.21003e+06	783218.0	327715.0	0.0	1.0	1.75238	0.311052	1.36882	2.26358	0.377803	1.18677	0.768162	0.321415	0.0	0.0	0.0	0.0	0.0	0.0	0.0	0.0	0.0	0.0	0.0
397	Q08193	1,3-beta-glucanosyltransferase GAS5 OS=Saccharomyces cerevisiae (strain ATCC 204508 / S288c) GN=GAS5 PE=1 SV=1	GAS5	57106.1	5.70005	0.00865801	24	24	1	1	1	0	0	126	0.0	0.0	0.0	0.0	0.0	0.0	0.0	0.0	0.0	0.0	NA	NA	NA	NA	NA	NA	NA	NA	NA	NA	0.0	0.0	0.0	0.0	0.0	0.0	0.0	0.0	0.0	0.0
398	P32855	Exocyst complex component SEC8 OS=Saccharomyces cerevisiae (strain ATCC 204508 / S288c) GN=SEC8 PE=1 SV=1	SEC8	142026.0	5.47118	0.00865801	24	47	2	2	0	2	2	126	3.29327e+06	3.92835e+06	1.18409e+06	5.52825e+06	4.71236e+06	822502.0	3.98941e+06	2.05673e+06	1.46636e+06	831973.0	1.0	1.19284	0.35955	1.67865	1.43091	0.249753	1.21138	0.624528	0.445261	0.252628	0.0	0.0	0.0	0.0	0.0	0.0	0.0	0.0	0.0	0.0
399	P46655	Glutamate--tRNA ligase, cytoplasmic OS=Saccharomyces cerevisiae (strain ATCC 204508 / S288c) GN=GUS1 PE=1 SV=3	GUS1	97690.7	6.20945	0.0	48	204	6	6	1	5	5	126	8.58073e+06	9.8163e+06	1.74155e+06	1.29117e+07	8.38358e+06	1.68194e+06	1.22547e+07	4.74674e+06	937875.0	0.0	1.0	1.14858	0.201187	1.50806	0.977024	0.196013	1.42817	0.553186	0.108138	0.0	0.0	0.40972	0.175726	0.447769	0.828629	0.120982	0.36733	0.185771	0.280546	0.0
400	Q04195	E3 SUMO-protein ligase SIZ1 OS=Saccharomyces cerevisiae (strain ATCC 204508 / S288c) GN=SIZ1 PE=1 SV=1	SIZ1	112533.0	5.47049	0.0	82	82	1	1	0	1	1	126	583331.0	960378.0	146244.0	1.2546e+06	763575.0	49815.1	843093.0	287832.0	124339.0	0.0	1.0	1.64637	0.250705	2.15076	1.30899	0.0853977	1.44531	0.493427	0.213154	0.0	0.0	0.0	0.0	0.0	0.0	0.0	0.0	0.0	0.0	0.0
401	P15873	Proliferating cell nuclear antigen OS=Saccharomyces cerevisiae (strain ATCC 204508 / S288c) GN=POL30 PE=1 SV=1	POL30	33250.8	5.82849	0.0	90	137	2	2	0	2	2	126	2.51605e+06	5.8952e+06	702552.0	3.18178e+06	4.58998e+06	705126.0	4.02139e+06	2.27288e+06	414653.0	0.0	1.0	2.34304	0.279228	1.2646	1.82428	0.280251	1.59829	0.903353	0.164803	0.0	0.0	0.0	0.0	0.0	0.0	0.0	0.0	0.0	0.0	0.0
402	Q99321	Diphosphoinositol polyphosphate phosphohydrolase DDP1 OS=Saccharomyces cerevisiae (strain ATCC 204508 / S288c) GN=DDP1 PE=1 SV=3	DDP1	26370.3	5.76261	0.00659341	25	25	1	1	0	1	1	126	334983.0	478918.0	183803.0	488190.0	468336.0	169465.0	692729.0	2.26304e+06	257218.0	0.0	1.0	1.42968	0.548694	1.45736	1.39809	0.505891	2.06795	6.75569	0.767852	0.0	0.0	0.0	0.0	0.0	0.0	0.0	0.0	0.0	0.0	0.0
403	P21269|P21269-2|P21269-3	CCA tRNA nucleotidyltransferase, mitochondrial OS=Saccharomyces cerevisiae (strain ATCC 204508 / S288c) GN=CCA1 PE=1 SV=1|Isoform Cytoplasmic+nuclear 1 of CCA tRNA nucleotidyltransferase, mitochondrial OS=Saccharomyces cerevisiae (strain ATCC 204508 / S288c) GN=CCA1|Isoform Cytoplasmic+nuclear 2 of CCA tRNA nucleotidyltransferase, mitochondrial OS=Saccharomyces cerevisiae (strain ATCC 204508 / S2…	CCA1	73501.4|72486.8|71426.2	5.78204	0.0	39	39	1	1	0	1	1	126	1.57777e+06	1.83983e+06	797478.0	2.08389e+06	1.83899e+06	767713.0	2.56834e+06	843801.0	617716.0	94613.0	1.0	1.1661	0.505448	1.32078	1.16556	0.486582	1.62783	0.534808	0.391513	0.0599664	0.0	0.0	0.0	0.0	0.0	0.0	0.0	0.0	0.0	0.0
404	P07273	Transcription elongation factor S-II OS=Saccharomyces cerevisiae (strain ATCC 204508 / S288c) GN=DST1 PE=1 SV=4	DST1	44158.3	6.8048	0.0	58	257	10	7	3	7	7	126	2.18916e+07	3.94148e+07	3.48622e+06	3.54088e+07	4.38433e+07	4.00722e+06	2.91526e+07	9.32999e+06	3.78033e+06	71224.1	1.0	1.79682	0.15639	1.61746	1.99862	0.180168	1.33381	0.42355	0.168719	0.00310617	0.0	0.279141	0.122799	0.373407	0.342949	0.146597	0.345665	0.0957599	0.174714	0.0133059
405	P22579	Transcriptional regulatory protein SIN3 OS=Saccharomyces cerevisiae (strain ATCC 204508 / S288c) GN=SIN3 PE=1 SV=2	SIN3	199307.0	5.60768	0.0	41	41	1	1	1	0	0	126	0.0	0.0	0.0	0.0	0.0	0.0	0.0	0.0	0.0	0.0	NA	NA	NA	NA	NA	NA	NA	NA	NA	NA	0.0	0.0	0.0	0.0	0.0	0.0	0.0	0.0	0.0	0.0
406	Q08204	Structural maintenance of chromosomes protein 5 OS=Saccharomyces cerevisiae (strain ATCC 204508 / S288c) GN=SMC5 PE=1 SV=1	SMC5	153055.0	5.72308	0.0	68	186	4	4	0	4	4	126	3.58989e+06	4.98749e+06	2.21467e+06	6.44348e+06	6.48888e+06	2.15731e+06	4.3911e+06	2.88703e+06	1.73692e+06	83408.7	1.0	1.38932	0.61692	1.7949	1.80755	0.595045	1.22319	0.804213	0.483836	0.0232344	0.0	0.572511	0.656701	0.902191	0.821126	0.926409	0.430747	0.326168	1.17678	0.0851978
407	P38151	PAB1-binding protein 2 OS=Saccharomyces cerevisiae (strain ATCC 204508 / S288c) GN=PBP2 PE=1 SV=1	PBP2	51252.5	5.9413	0.0	49	103	3	3	2	1	1	126	1.6702e+06	2.71373e+06	630262.0	2.43252e+06	3.04184e+06	516561.0	2.48037e+06	1.32821e+06	337529.0	0.0	1.0	1.6248	0.377358	1.45643	1.82125	0.309281	1.48508	0.79524	0.202089	0.0	0.0	0.0	0.0	0.0	0.0	0.0	0.0	0.0	0.0	0.0
408	P17076	60S ribosomal protein L8-A OS=Saccharomyces cerevisiae (strain ATCC 204508 / S288c) GN=RPL8A PE=1 SV=4	RPL8A	36414.2	6.81874	0.0	85	546	31	2	27	3	2	126	5.06411e+06	1.22224e+07	1.1124e+06	6.1738e+06	1.43636e+07	1.04772e+06	6.24667e+06	4.31732e+06	2.25067e+06	42854.7	1.0	2.41355	0.219663	1.21913	2.83635	0.206891	1.23352	0.852533	0.444436	0.00846243	0.0	0.0	0.0	0.0	0.0	0.0	0.0	0.0	0.0	0.0
409	Q07657	Seventh homolog of septin 1 OS=Saccharomyces cerevisiae (strain ATCC 204508 / S288c) GN=SHS1 PE=1 SV=1	SHS1	71413.9	5.76927	0.0	63	116	3	3	1	2	2	126	3.3904e+06	4.5898e+06	1.02218e+06	8.36585e+06	5.40966e+06	903589.0	6.29985e+06	1.7234e+06	737981.0	297361.0	1.0	1.35376	0.301492	2.46751	1.59558	0.266514	1.85814	0.508316	0.217668	0.0877067	0.0	0.0	0.0	0.0	0.0	0.0	0.0	0.0	0.0	0.0
410	P53154	Glycerol uptake protein 1 OS=Saccharomyces cerevisiae (strain ATCC 204508 / S288c) GN=GUP1 PE=1 SV=1	GUP1	72056.3	6.58979	0.00160901	30	30	1	1	1	0	0	126	0.0	0.0	0.0	0.0	0.0	0.0	0.0	0.0	0.0	0.0	NA	NA	NA	NA	NA	NA	NA	NA	NA	NA	0.0	0.0	0.0	0.0	0.0	0.0	0.0	0.0	0.0	0.0
411	###REV###Q03705|Q06168	Reverse sequence, was EKC/KEOPS complex subunit CGI121 OS=Saccharomyces cerevisiae (strain ATCC 204508 / S288c) GN=CGI121 PE=1 SV=1|Chromatin structure-remodeling complex subunit SFH1 OS=Saccharomyces cerevisiae (strain ATCC 204508 / S288c) GN=SFH1 PE=1 SV=1	CGI121|SFH1	24314.2|53501.4	5.82866	0.00165563	31	31	1	1	0	1	1	126	784957.0	1.4718e+06	177882.0	1.09196e+06	1.17569e+06	142880.0	1.23264e+06	564080.0	0.0	0.0	1.0	1.87501	0.226613	1.39111	1.49778	0.182023	1.57033	0.718613	0.0	0.0	0.0	0.0	0.0	0.0	0.0	0.0	0.0	0.0	0.0	0.0
412	P32445	Single-stranded DNA-binding protein RIM1, mitochondrial OS=Saccharomyces cerevisiae (strain ATCC 204508 / S288c) GN=RIM1 PE=1 SV=1	RIM1	17668.3	6.999	0.0	71	145	5	3	1	4	3	126	1.27488e+07	9.98485e+06	1.3993e+06	3.10993e+07	1.23786e+07	655759.0	1.76724e+07	2.2768e+06	1.1575e+06	0.0	1.0	0.783202	0.10976	2.4394	0.970966	0.0514371	1.38621	0.17859	0.0907929	0.0	0.0	0.417468	0.124606	0.573656	0.406359	0.0618618	0.261992	0.646455	0.0812492	0.0
413	P32449	Phospho-2-dehydro-3-deoxyheptonate aldolase, tyrosine-inhibited OS=Saccharomyces cerevisiae (strain ATCC 204508 / S288c) GN=ARO4 PE=1 SV=2	ARO4	45280.2	5.99598	0.00165563	31	55	2	2	0	2	2	126	6.82657e+06	9.23006e+06	1.40202e+06	9.72768e+06	8.33054e+06	1.14387e+06	1.01369e+07	3.14531e+06	1.02899e+06	0.0	1.0	1.35208	0.205377	1.42497	1.22031	0.167561	1.48491	0.460746	0.150733	0.0	0.0	0.0	0.0	0.0	0.0	0.0	0.0	0.0	0.0	0.0
414	P32623	Probable glycosidase CRH2 OS=Saccharomyces cerevisiae (strain ATCC 204508 / S288c) GN=UTR2 PE=1 SV=3	UTR2	55601.0	5.98297	0.00659341	25	25	1	1	0	1	1	126	598709.0	1.3885e+06	314933.0	788315.0	1.2028e+06	394894.0	1.40976e+06	553863.0	246786.0	0.0	1.0	2.31916	0.52602	1.31669	2.00899	0.659576	2.35466	0.925095	0.412197	0.0	0.0	0.0	0.0	0.0	0.0	0.0	0.0	0.0	0.0	0.0
415	P22082	Transcription regulatory protein SNF2 OS=Saccharomyces cerevisiae (strain ATCC 204508 / S288c) GN=SNF2 PE=1 SV=1	SNF2	223262.0	5.4628	0.00168634	32	32	1	1	1	0	0	126	0.0	0.0	0.0	0.0	0.0	0.0	0.0	0.0	0.0	0.0	NA	NA	NA	NA	NA	NA	NA	NA	NA	NA	0.0	0.0	0.0	0.0	0.0	0.0	0.0	0.0	0.0	0.0
416	P26793	Flap endonuclease 1 OS=Saccharomyces cerevisiae (strain ATCC 204508 / S288c) GN=RAD27 PE=1 SV=1	RAD27	53734.0	5.46062	0.0	48	48	1	1	0	1	1	126	1.12789e+06	995390.0	242242.0	2.30911e+06	1.17118e+06	202885.0	1.45498e+06	247424.0	0.0	0.0	1.0	0.882523	0.214775	2.04728	1.03838	0.17988	1.29	0.219369	0.0	0.0	0.0	0.0	0.0	0.0	0.0	0.0	0.0	0.0	0.0	0.0
417	P49095	Glycine dehydrogenase (decarboxylating), mitochondrial OS=Saccharomyces cerevisiae (strain ATCC 204508 / S288c) GN=GCV2 PE=1 SV=1	GCV2	129785.0	5.74985	0.0	36	139	6	5	1	5	5	126	5.42624e+06	1.05626e+07	2.79191e+06	7.89963e+06	8.49104e+06	1.48656e+06	1.03679e+07	3.50387e+06	1.2207e+06	0.0	1.0	1.94657	0.510877	1.45582	1.55779	0.273957	1.91069	0.645728	0.224962	0.0	0.0	0.308793	0.428395	0.345935	0.378259	0.135488	0.356439	0.236099	0.278286	0.0
418	###CONTAMINANT###Q04695	Keratin, type I cytoskeletal 17 OS=Homo sapiens GN=KRT17 PE=1 SV=2	KRT17	52944.4	6.79535	0.0	74	839	37	7	27	5	5	126	3.07979e+06	4.18347e+06	4.82207e+06	3.96964e+06	4.28694e+06	4.35117e+06	2.48935e+06	7.3853e+07	2.59041e+06	0.0	1.0	1.35836	1.56571	1.28893	1.4025	1.4118	0.810195	23.933	0.841099	0.0	0.0	0.397147	0.517063	0.471411	0.678352	0.47671	0.742761	15.9664	2.39414	0.0
419	Q12188	Meiotic recombination protein REC8 OS=Saccharomyces cerevisiae (strain ATCC 204508 / S288c) GN=REC8 PE=1 SV=1	REC8	87064.7	6.52365	0.0	105	544	12	11	3	9	8	126	1.9686e+07	3.08294e+07	2.69791e+06	2.39637e+07	2.55547e+07	2.5443e+06	2.11854e+07	9.63451e+06	1.87471e+06	0.0	1.0	1.56974	0.13206	1.21817	1.29849	0.128483	1.07891	0.489468	0.0944301	0.0	0.0	0.309634	0.375359	1.10385	0.249133	0.356795	0.369954	0.0798778	0.251295	0.0
420	P07255	Cytochrome c oxidase subunit 7A OS=Saccharomyces cerevisiae (strain ATCC 204508 / S288c) GN=COX9 PE=1 SV=2	COX9	8333.6	5.83649	0.0	36	36	1	1	0	1	1	126	1.03971e+06	1.86553e+06	2.29696e+06	1.62845e+06	2.68402e+06	1.06865e+06	1.50004e+06	3.14381e+06	873100.0	0.0	1.0	1.79427	2.20922	1.56625	2.58151	1.02783	1.44274	3.02373	0.839751	0.0	0.0	0.0	0.0	0.0	0.0	0.0	0.0	0.0	0.0	0.0
421	P53843	Vacuolar protein sorting-associated protein IST1 OS=Saccharomyces cerevisiae (strain ATCC 204508 / S288c) GN=IST1 PE=1 SV=1	IST1	43410.4	5.76556	0.0	44	131	4	4	1	3	3	126	3.87654e+06	5.0641e+06	3.74001e+06	6.20888e+06	7.05783e+06	2.14377e+06	5.28224e+06	2.98791e+06	973722.0	0.0	1.0	1.30635	0.964782	1.60166	1.82065	0.553011	1.36262	0.770768	0.251183	0.0	0.0	0.0	0.0	0.0	0.0	0.0	0.0	0.0	0.0	0.0
422	P30952	Malate synthase 1, glyoxysomal OS=Saccharomyces cerevisiae (strain ATCC 204508 / S288c) GN=MLS1 PE=1 SV=1	MLS1	71343.3	7.18432	0.0	43	351	12	10	3	9	9	126	6.02842e+07	1.14908e+08	2.23924e+07	8.23285e+07	8.54423e+07	1.55919e+07	9.11375e+07	4.81728e+07	1.3147e+07	488536.0	1.0	1.90049	0.362114	1.36693	1.41496	0.251201	1.51539	0.798971	0.213198	0.0081274	0.0	0.272876	0.546166	0.204801	0.253825	0.386137	0.196531	0.183454	0.448229	0.0161559
423	P15565|P15565-2	tRNA (guanine(26)-N(2))-dimethyltransferase, mitochondrial OS=Saccharomyces cerevisiae (strain ATCC 204508 / S288c) GN=TRM1 PE=1 SV=1|Isoform 2 of tRNA (guanine(26)-N(2))-dimethyltransferase, mitochondrial OS=Saccharomyces cerevisiae (strain ATCC 204508 / S288c) GN=TRM1	TRM1	77013.7|74917.6	5.84309	0.00160901	30	54	2	2	0	2	2	126	2.36344e+06	3.07312e+06	826271.0	3.52225e+06	5.35158e+06	889297.0	2.98114e+06	1.31453e+06	575890.0	0.0	1.0	1.30028	0.349606	1.49031	2.26432	0.376273	1.26136	0.556195	0.243666	0.0	0.0	0.0	0.0	0.0	0.0	0.0	0.0	0.0	0.0	0.0
424	P07251	ATP synthase subunit alpha, mitochondrial OS=Saccharomyces cerevisiae (strain ATCC 204508 / S288c) GN=ATP1 PE=1 SV=5	ATP1	65275.1	7.31594	0.0	90	766	24	18	7	17	16	126	4.81077e+07	6.71581e+07	1.03467e+07	6.27391e+07	5.12798e+07	7.88237e+06	6.67734e+07	3.61193e+07	7.0324e+06	217536.0	1.0	1.40976	0.218156	1.31173	1.07703	0.165198	1.41286	0.755855	0.148309	0.00421986	0.0	0.612644	0.15076	0.528282	0.50156	0.181829	0.690714	0.31925	0.162162	0.0109786
425	P40218	Uncharacterized protein YMR147W OS=Saccharomyces cerevisiae (strain ATCC 204508 / S288c) GN=YMR147W PE=1 SV=1	YMR147W	30367.3	5.44814	0.00168634	32	60	2	2	2	0	0	126	0.0	0.0	0.0	0.0	0.0	0.0	0.0	0.0	0.0	0.0	NA	NA	NA	NA	NA	NA	NA	NA	NA	NA	0.0	0.0	0.0	0.0	0.0	0.0	0.0	0.0	0.0	0.0
426	P40217	Eukaryotic translation initiation factor 3 subunit I OS=Saccharomyces cerevisiae (strain ATCC 204508 / S288c) GN=TIF34 PE=1 SV=1	TIF34	45489.8	6.04386	0.0	61	97	3	2	1	2	2	126	3.07021e+06	3.58235e+06	578251.0	1.00794e+07	5.01175e+06	2.04216e+06	5.09537e+06	2.00706e+06	571824.0	0.0	1.0	1.16681	0.188342	3.28296	1.63238	0.665153	1.65961	0.65372	0.186249	0.0	0.0	0.0	0.0	0.0	0.0	0.0	0.0	0.0	0.0	0.0
427	P40215	External NADH-ubiquinone oxidoreductase 1, mitochondrial OS=Saccharomyces cerevisiae (strain ATCC 204508 / S288c) GN=NDE1 PE=1 SV=1	NDE1	74536.3	5.97769	0.0	45	45	1	1	0	1	1	126	2.57374e+06	5.15725e+06	491847.0	3.63656e+06	4.27763e+06	605512.0	4.03969e+06	2.02299e+06	415121.0	0.0	1.0	2.0038	0.191102	1.41295	1.66203	0.235265	1.56958	0.786011	0.161291	0.0	0.0	0.0	0.0	0.0	0.0	0.0	0.0	0.0	0.0	0.0
428	P38701	40S ribosomal protein S20 OS=Saccharomyces cerevisiae (strain ATCC 204508 / S288c) GN=RPS20 PE=1 SV=3	RPS20	17106.8	7.24468	0.0	62	293	12	6	2	10	6	126	2.64217e+07	3.38119e+07	6.9116e+06	4.49421e+07	4.01166e+07	4.799e+06	3.97758e+07	2.00074e+07	3.80627e+06	28943.2	1.0	1.27816	0.261414	1.70257	1.52088	0.182925	1.50771	0.757872	0.145553	0.00106831	0.0	0.208544	0.122351	0.306921	0.223855	0.179797	0.141512	0.243975	0.311263	0.00296646
429	P21304	Periodic tryptophan protein 1 OS=Saccharomyces cerevisiae (strain ATCC 204508 / S288c) GN=PWP1 PE=1 SV=1	PWP1	72700.0	5.53725	0.00176678	34	58	2	2	0	2	2	126	3.37416e+06	7.07564e+06	1.86895e+06	4.98517e+06	6.61923e+06	1.63022e+06	5.74066e+06	3.6703e+06	691728.0	73618.4	1.0	2.09701	0.553901	1.47745	1.96174	0.483148	1.70136	1.08777	0.205007	0.0218183	0.0	0.0	0.0	0.0	0.0	0.0	0.0	0.0	0.0	0.0
430	P38707	Asparagine--tRNA ligase, cytoplasmic OS=Saccharomyces cerevisiae (strain ATCC 204508 / S288c) GN=DED81 PE=1 SV=1	DED81	72534.8	6.39461	0.0	88	419	11	8	4	7	7	126	1.20494e+07	1.25483e+07	2.17117e+06	1.68638e+07	1.08369e+07	1.64586e+06	1.68593e+07	4.36362e+06	1.38276e+06	0.0	1.0	1.0414	0.180188	1.3982	0.896958	0.1364	1.39909	0.361931	0.111105	0.0	0.0	0.341635	0.137142	0.153866	0.269256	0.104204	0.220089	0.117842	0.165406	0.0
431	P38704	Transcription factor STP2 OS=Saccharomyces cerevisiae (strain ATCC 204508 / S288c) GN=STP2 PE=1 SV=1	STP2	71464.7	5.49065	0.0	43	43	1	1	1	0	0	126	0.0	0.0	0.0	0.0	0.0	0.0	0.0	0.0	0.0	0.0	NA	NA	NA	NA	NA	NA	NA	NA	NA	NA	0.0	0.0	0.0	0.0	0.0	0.0	0.0	0.0	0.0	0.0
432	P38705	Serine--tRNA ligase, mitochondrial OS=Saccharomyces cerevisiae (strain ATCC 204508 / S288c) GN=DIA4 PE=1 SV=1	DIA4	60439.2	5.75799	0.0	40	40	1	1	0	1	1	126	1.93623e+06	3.62189e+06	1.43123e+06	2.58184e+06	5.13514e+06	714309.0	2.40008e+06	1.19174e+06	742795.0	0.0	1.0	1.87059	0.739185	1.33343	2.65213	0.368917	1.23956	0.615492	0.383629	0.0	0.0	0.0	0.0	0.0	0.0	0.0	0.0	0.0	0.0	0.0
433	P38708	Putative proline--tRNA ligase YHR020W OS=Saccharomyces cerevisiae (strain ATCC 204508 / S288c) GN=YHR020W PE=1 SV=1	YHR020W	91600.4	6.19176	0.0	53	164	5	4	1	4	4	126	6.09652e+06	6.11409e+06	2.76446e+06	1.21819e+07	6.56723e+06	2.90018e+06	1.07433e+07	4.32722e+06	1.6973e+06	0.0	1.0	1.00288	0.453448	1.99818	1.07721	0.475711	1.7622	0.709786	0.278404	0.0	0.0	0.335172	0.454333	0.339635	0.510925	0.790328	0.880522	0.673334	0.236682	0.0
434	P13393	TATA-box-binding protein OS=Saccharomyces cerevisiae (strain ATCC 204508 / S288c) GN=SPT15 PE=1 SV=3	SPT15	32141.9	6.90122	0.0	88	212	6	5	2	4	4	126	1.34984e+07	1.03654e+07	2.19618e+06	1.87984e+07	1.00226e+07	1.19828e+06	1.79769e+07	2.29858e+06	1.42441e+06	0.0	1.0	0.767902	0.1627	1.39264	0.742507	0.0887722	1.33178	0.170286	0.105525	0.0	0.0	0.160866	0.212582	0.173756	0.513928	0.236972	0.520078	0.30089	0.316475	0.0
435	P47079	T-complex protein 1 subunit theta OS=Saccharomyces cerevisiae (strain ATCC 204508 / S288c) GN=CCT8 PE=1 SV=1	CCT8	71360.9	5.94489	0.0	61	151	3	3	1	2	2	126	4.06328e+06	6.33806e+06	1.20495e+06	6.3697e+06	5.40061e+06	805318.0	6.21003e+06	2.99655e+06	553578.0	0.0	1.0	1.55984	0.296546	1.56763	1.32913	0.198194	1.52833	0.73747	0.136239	0.0	0.0	0.0	0.0	0.0	0.0	0.0	0.0	0.0	0.0	0.0
436	Q12406	Actin-related protein 7 OS=Saccharomyces cerevisiae (strain ATCC 204508 / S288c) GN=ARP7 PE=1 SV=1	ARP7	61795.7	6.07565	0.0	41	100	3	3	0	3	3	126	8.60507e+06	1.55479e+07	6.44604e+06	1.46963e+07	1.94291e+07	4.99743e+06	1.35313e+07	7.88266e+06	4.50464e+06	240216.0	1.0	1.80683	0.749098	1.70787	2.25787	0.580755	1.57249	0.916048	0.523486	0.0279156	0.0	0.0	0.0	0.0	0.0	0.0	0.0	0.0	0.0	0.0
437	Q12405	Peroxisomal membrane protein LPX1 OS=Saccharomyces cerevisiae (strain ATCC 204508 / S288c) GN=LPX1 PE=1 SV=1	LPX1	48223.4	5.89417	0.0	57	142	3	3	0	3	3	126	4.80624e+06	8.72358e+06	1.16303e+06	1.06847e+07	1.17792e+07	1.21871e+06	7.03243e+06	3.15939e+06	851076.0	0.0	1.0	1.81505	0.241983	2.22308	2.45082	0.253568	1.46319	0.657351	0.177077	0.0	0.0	0.0	0.0	0.0	0.0	0.0	0.0	0.0	0.0	0.0
438	Q12402	Protein YOP1 OS=Saccharomyces cerevisiae (strain ATCC 204508 / S288c) GN=YOP1 PE=1 SV=3	YOP1	22777.6	5.47996	0.00160901	30	30	1	1	0	1	1	126	1.07248e+06	1.09987e+06	172399.0	1.62277e+06	1.3393e+06	258831.0	1.54979e+06	896258.0	256429.0	0.0	1.0	1.02554	0.160747	1.51309	1.24878	0.241338	1.44505	0.835684	0.239099	0.0	0.0	0.0	0.0	0.0	0.0	0.0	0.0	0.0	0.0	0.0
439	P47077	Nucleolar protein 9 OS=Saccharomyces cerevisiae (strain ATCC 204508 / S288c) GN=NOP9 PE=1 SV=1	NOP9	92624.8	5.52018	0.0	59	141	3	3	2	1	1	126	445402.0	958730.0	224871.0	828298.0	791100.0	70516.4	578235.0	453940.0	141000.0	0.0	1.0	2.1525	0.504873	1.85966	1.77615	0.158321	1.29823	1.01917	0.316568	0.0	0.0	0.0	0.0	0.0	0.0	0.0	0.0	0.0	0.0	0.0
440	P47075	Vacuolar transporter chaperone 4 OS=Saccharomyces cerevisiae (strain ATCC 204508 / S288c) GN=VTC4 PE=1 SV=2	VTC4	96393.3	5.68955	0.0	58	167	4	3	1	3	3	126	2.20544e+06	5.63229e+06	999241.0	4.48992e+06	3.71447e+06	612146.0	3.41284e+06	1.72095e+06	474810.0	0.0	1.0	2.55381	0.45308	2.03584	1.68423	0.277562	1.54746	0.780319	0.21529	0.0	0.0	0.0	0.0	0.0	0.0	0.0	0.0	0.0	0.0	0.0
441	P20795	Vacuolar protein sorting-associated protein 33 OS=Saccharomyces cerevisiae (strain ATCC 204508 / S288c) GN=VPS33 PE=1 SV=1	VPS33	89703.9	5.59498	0.00160901	30	58	2	2	0	2	2	126	2.53598e+06	3.08426e+06	613079.0	4.92031e+06	4.88605e+06	756130.0	3.72263e+06	2.11511e+06	524147.0	0.0	1.0	1.2162	0.241753	1.94021	1.9267	0.298162	1.46793	0.834043	0.206684	0.0	0.0	0.0	0.0	0.0	0.0	0.0	0.0	0.0	0.0	0.0
442	P46678	Transcription factor TFIIIB component B'' OS=Saccharomyces cerevisiae (strain ATCC 204508 / S288c) GN=BDP1 PE=1 SV=1	BDP1	82713.0	7.40508	0.0	67	591	18	15	6	12	12	126	7.58237e+07	4.61712e+07	2.37473e+06	8.37202e+07	3.9343e+07	4.08727e+06	8.83377e+07	7.55379e+06	3.50224e+06	305437.0	1.0	0.605813	0.0305536	1.10368	0.516093	0.0541239	1.16543	0.0973986	0.0460558	0.00385916	0.0	0.087854	0.0462218	0.163893	0.115775	0.0938859	0.16034	0.143268	0.0524447	0.0118047
443	P46672	tRNA-aminoacylation cofactor ARC1 OS=Saccharomyces cerevisiae (strain ATCC 204508 / S288c) GN=ARC1 PE=1 SV=2	ARC1	52999.6	6.25994	0.0	42	42	1	1	1	0	0	126	0.0	0.0	0.0	0.0	0.0	0.0	0.0	0.0	0.0	0.0	NA	NA	NA	NA	NA	NA	NA	NA	NA	NA	0.0	0.0	0.0	0.0	0.0	0.0	0.0	0.0	0.0	0.0
444	P46670	Tubulin-specific chaperone C OS=Saccharomyces cerevisiae (strain ATCC 204508 / S288c) GN=CIN2 PE=1 SV=2	CIN2	36931.7	5.4572	0.00533537	27	27	1	1	0	1	1	126	741297.0	1.17758e+06	283507.0	1.65077e+06	1.70593e+06	213864.0	1.42567e+06	767326.0	287544.0	0.0	1.0	1.58854	0.382447	2.22687	2.30127	0.2885	1.92321	1.03511	0.387893	0.0	0.0	0.0	0.0	0.0	0.0	0.0	0.0	0.0	0.0	0.0
445	P46677	Transcription initiation factor TFIID subunit 1 OS=Saccharomyces cerevisiae (strain ATCC 204508 / S288c) GN=TAF1 PE=1 SV=1	TAF1	144224.0	6.14189	0.0	94	338	8	7	0	8	7	126	1.10282e+07	1.61105e+07	4.85837e+06	2.17697e+07	1.98607e+07	3.96076e+06	1.57249e+07	5.52598e+06	3.01519e+06	0.0	1.0	1.46358	0.418554	1.97674	1.80385	0.351891	1.42611	0.501076	0.272585	0.0	0.0	0.262844	0.688258	0.226912	0.31332	0.39958	0.227643	0.325221	0.346221	0.0
446	P46675	Protein STU2 OS=Saccharomyces cerevisiae (strain ATCC 204508 / S288c) GN=STU2 PE=1 SV=1	STU2	121364.0	5.58552	0.00165563	31	31	9	1	8	1	1	126	417627.0	776299.0	170040.0	1.36294e+06	1.0264e+06	79972.8	559717.0	425478.0	191828.0	0.0	1.0	1.85884	0.407158	3.26353	2.4577	0.191493	1.34023	1.0188	0.459328	0.0	0.0	0.0	0.0	0.0	0.0	0.0	0.0	0.0	0.0	0.0
447	P05740	60S ribosomal protein L17-A OS=Saccharomyces cerevisiae (strain ATCC 204508 / S288c) GN=RPL17A PE=1 SV=4	RPL17A	24432.8	6.48913	0.0	60	389	31	1	30	1	1	126	1.06685e+06	1.71684e+06	567257.0	1.40705e+06	1.72348e+06	935180.0	1.89419e+06	721423.0	541440.0	0.0	1.0	1.60927	0.531715	1.31889	1.61549	0.876585	1.7755	0.676221	0.507515	0.0	0.0	0.0	0.0	0.0	0.0	0.0	0.0	0.0	0.0	0.0
448	P05747	60S ribosomal protein L29 OS=Saccharomyces cerevisiae (strain ATCC 204508 / S288c) GN=RPL29 PE=1 SV=3	RPL29	9643.83	6.08376	0.0	37	68	4	2	1	3	2	126	4.87778e+07	7.58722e+07	4.45241e+06	6.19694e+07	5.49857e+07	3.25741e+06	6.74333e+07	1.43576e+07	3.78042e+06	179462.0	1.0	1.55546	0.0912794	1.27044	1.12727	0.0667804	1.38246	0.294346	0.0775029	0.00367916	0.0	0.0	0.0	0.0	0.0	0.0	0.0	0.0	0.0	0.0
449	P05748	60S ribosomal protein L15-A OS=Saccharomyces cerevisiae (strain ATCC 204508 / S288c) GN=RPL15A PE=1 SV=3	RPL15A	29505.9	8.06572	0.0	70	294	18	8	6	12	7	126	7.03939e+07	2.02503e+08	5.79859e+06	8.72619e+07	1.8334e+08	5.28206e+06	1.10245e+08	2.66901e+07	4.09264e+06	410512.0	1.0	2.87241	0.0837095	1.24453	2.60662	0.0742012	1.5677	0.381178	0.0609052	0.00586918	0.0	0.30568	0.149194	0.220375	0.317965	0.208459	0.204448	0.152347	0.13977	0.016231
450	P05749	60S ribosomal protein L22-A OS=Saccharomyces cerevisiae (strain ATCC 204508 / S288c) GN=RPL22A PE=1 SV=3	RPL22A	16664.1	6.49231	0.000909091	35	63	2	2	0	2	2	126	1.48159e+06	2.11194e+06	932799.0	3.2767e+06	2.91336e+06	687013.0	2.87921e+06	908637.0	494572.0	0.0	1.0	1.42545	0.629593	2.21161	1.96638	0.4637	1.94332	0.613285	0.333811	0.0	0.0	0.0	0.0	0.0	0.0	0.0	0.0	0.0	0.0	0.0
451	P18238	ADP,ATP carrier protein 3 OS=Saccharomyces cerevisiae (strain ATCC 204508 / S288c) GN=AAC3 PE=1 SV=1	AAC3	39936.0	6.23874	0.0	47	139	5	1	3	2	1	126	1.35394e+06	2.338e+06	442905.0	2.07056e+06	2.29997e+06	313564.0	2.39294e+06	1.17548e+06	167700.0	0.0	1.0	1.72681	0.327123	1.52928	1.69872	0.231594	1.76738	0.868191	0.123861	0.0	0.0	0.0	0.0	0.0	0.0	0.0	0.0	0.0	0.0	0.0
452	P22147	5'-3' exoribonuclease 1 OS=Saccharomyces cerevisiae (strain ATCC 204508 / S288c) GN=XRN1 PE=1 SV=1	XRN1	207316.0	5.99753	0.0	56	297	8	8	1	7	7	126	9.8453e+06	1.32778e+07	6.05748e+06	1.90061e+07	1.53182e+07	2.86076e+06	1.5621e+07	7.12463e+06	2.27522e+06	118935.0	1.0	1.35082	0.614408	1.93303	1.55635	0.29067	1.58664	0.723658	0.237788	0.0115093	0.0	0.220547	0.189789	0.381914	0.256838	0.221144	0.262415	0.258518	0.195622	0.0384551
453	P22146	1,3-beta-glucanosyltransferase GAS1 OS=Saccharomyces cerevisiae (strain ATCC 204508 / S288c) GN=GAS1 PE=1 SV=2	GAS1	66988.9	6.13597	0.0	72	122	3	3	0	3	3	126	7.35452e+06	1.48776e+07	3.80987e+06	1.11118e+07	9.89683e+06	2.30949e+06	1.11436e+07	7.68418e+06	1.47164e+06	5023.76	1.0	2.02292	0.51803	1.51088	1.34568	0.314024	1.5152	1.04482	0.2001	0.000683084	0.0	0.0	0.0	0.0	0.0	0.0	0.0	0.0	0.0	0.0
454	P24813	AP-1-like transcription activator YAP2 OS=Saccharomyces cerevisiae (strain ATCC 204508 / S288c) GN=CAD1 PE=1 SV=2	CAD1	54428.1	5.69242	0.0	51	117	3	3	0	3	3	126	7.50374e+06	6.51885e+06	892016.0	1.29168e+07	7.48906e+06	680774.0	1.17169e+07	1.81855e+06	725586.0	138387.0	1.0	0.868746	0.118876	1.72138	0.998044	0.0907246	1.56148	0.242353	0.0966966	0.0184424	0.0	0.0	0.0	0.0	0.0	0.0	0.0	0.0	0.0	0.0
455	P33416	Heat shock protein 78, mitochondrial OS=Saccharomyces cerevisiae (strain ATCC 204508 / S288c) GN=HSP78 PE=1 SV=2	HSP78	107949.0	5.30464	0.0	42	42	1	1	0	1	1	126	352629.0	744257.0	339167.0	917939.0	774606.0	172764.0	730526.0	621001.0	157161.0	0.0	1.0	2.11059	0.961823	2.60313	2.19666	0.489932	2.07166	1.76106	0.445684	0.0	0.0	0.0	0.0	0.0	0.0	0.0	0.0	0.0	0.0	0.0
456	###CONTAMINANT###Q15323	Keratin, type I cuticular Ha1 OS=Homo sapiens GN=KRT31 PE=2 SV=3	KRT31	51382.5	7.85649	0.0	67	560	22	1	18	2	1	126	2.43718e+07	2.4862e+07	2.41882e+07	2.57229e+07	2.285e+07	2.35106e+07	2.54611e+07	2.32481e+07	2.26589e+07	0.0	1.0	1.02011	0.992466	1.05543	0.937556	0.964661	1.04469	0.95389	0.929716	0.0	0.0	0.0	0.0	0.0	0.0	0.0	0.0	0.0	0.0	0.0
457	P19736	Pre-mRNA-splicing factor PRP9 OS=Saccharomyces cerevisiae (strain ATCC 204508 / S288c) GN=PRP9 PE=1 SV=1	PRP9	74618.0	5.86599	0.0	42	67	2	2	1	1	1	126	910981.0	1.20354e+06	343451.0	1.75335e+06	1.42066e+06	204183.0	1.54448e+06	488835.0	285793.0	0.0	1.0	1.32115	0.377012	1.92468	1.55948	0.224136	1.6954	0.536603	0.31372	0.0	0.0	0.0	0.0	0.0	0.0	0.0	0.0	0.0	0.0	0.0
458	P21825	Translocation protein SEC62 OS=Saccharomyces cerevisiae (strain ATCC 204508 / S288c) GN=SEC62 PE=1 SV=2	SEC62	38143.4	6.17335	0.00523169	26	26	1	1	0	1	1	126	2.40054e+06	2.34624e+06	580551.0	4.62231e+06	2.51048e+06	366436.0	2.59061e+06	644682.0	287965.0	0.0	1.0	0.97738	0.241842	1.92553	1.0458	0.152647	1.07918	0.268557	0.119958	0.0	0.0	0.0	0.0	0.0	0.0	0.0	0.0	0.0	0.0	0.0
459	P21827	Guanine nucleotide exchange factor SRM1 OS=Saccharomyces cerevisiae (strain ATCC 204508 / S288c) GN=SRM1 PE=1 SV=1	SRM1	61514.2	6.32175	0.0	45	224	6	6	2	4	4	126	7.24739e+06	6.48464e+06	517994.0	1.7402e+07	7.39846e+06	1.16812e+06	1.25326e+07	2.05106e+06	784572.0	126749.0	1.0	0.894755	0.0714732	2.40114	1.02085	0.161178	1.72926	0.283007	0.108256	0.0174889	0.0	0.52957	0.206661	0.89702	1.11505	0.391257	0.904635	0.675995	0.404601	0.0269404
460	P10662	37S ribosomal protein MRP1, mitochondrial OS=Saccharomyces cerevisiae (strain ATCC 204508 / S288c) GN=MRP1 PE=1 SV=2	MRP1	42376.7	5.73358	0.003885	28	28	1	1	0	1	1	126	434055.0	1.10292e+06	271984.0	687433.0	1.20815e+06	203807.0	877467.0	718697.0	162411.0	0.0	1.0	2.54097	0.626611	1.58374	2.78341	0.469542	2.02156	1.65577	0.374171	0.0	0.0	0.0	0.0	0.0	0.0	0.0	0.0	0.0	0.0	0.0
461	P15646	rRNA 2'-O-methyltransferase fibrillarin OS=Saccharomyces cerevisiae (strain ATCC 204508 / S288c) GN=NOP1 PE=1 SV=1	NOP1	38739.9	6.68986	0.0	46	235	13	7	5	8	6	126	2.17898e+07	2.5404e+07	5.0682e+06	3.63753e+07	2.38079e+07	3.69987e+06	2.87554e+07	6.47701e+06	4.80404e+06	272881.0	1.0	1.16438	0.23248	1.67138	1.08862	0.171139	1.32259	0.296346	0.220246	0.0118872	0.0	0.354044	0.179494	0.512306	0.280101	0.139318	0.31391	0.130462	0.130027	0.0352653
462	P07213	Mitochondrial import receptor subunit TOM70 OS=Saccharomyces cerevisiae (strain ATCC 204508 / S288c) GN=TOM70 PE=1 SV=2	TOM70	85833.6	6.07843	0.0	59	59	1	1	0	1	1	126	3.47344e+06	5.86355e+06	1.07058e+06	4.88413e+06	4.03866e+06	682801.0	4.73687e+06	3.58079e+06	410976.0	0.0	1.0	1.68811	0.308219	1.40614	1.16273	0.196578	1.36374	1.03091	0.11832	0.0	0.0	0.0	0.0	0.0	0.0	0.0	0.0	0.0	0.0	0.0
463	P12612	T-complex protein 1 subunit alpha OS=Saccharomyces cerevisiae (strain ATCC 204508 / S288c) GN=TCP1 PE=1 SV=2	TCP1	70294.7	5.88602	0.0	46	187	5	5	1	4	4	126	6.13769e+06	7.72824e+06	1.99712e+06	9.20821e+06	7.81713e+06	1.62647e+06	7.7623e+06	6.15074e+06	1.25415e+06	176647.0	1.0	1.25914	0.325387	1.50027	1.27363	0.264997	1.26469	1.00213	0.204336	0.0287807	0.0	0.098491	0.146817	0.077386	0.157326	0.0568056	0.194263	0.395512	0.0506615	0.133736
464	P19880	AP-1-like transcription factor YAP1 OS=Saccharomyces cerevisiae (strain ATCC 204508 / S288c) GN=YAP1 PE=1 SV=2	YAP1	84059.7	5.78866	0.00160901	30	30	1	1	0	1	1	126	509059.0	444217.0	102931.0	901574.0	435581.0	93423.8	624008.0	0.0	0.0	0.0	1.0	0.872625	0.202199	1.77106	0.855659	0.183523	1.22581	0.0	0.0	0.0	0.0	0.0	0.0	0.0	0.0	0.0	0.0	0.0	0.0	0.0
465	P19882	Heat shock protein 60, mitochondrial OS=Saccharomyces cerevisiae (strain ATCC 204508 / S288c) GN=HSP60 PE=1 SV=1	HSP60	71082.2	6.4109	0.0	136	643	15	13	3	12	12	126	1.16535e+07	1.7266e+07	6.02862e+06	2.93498e+07	1.81542e+07	5.4846e+06	1.79782e+07	1.27489e+07	4.82915e+06	100494.0	1.0	1.48398	0.51893	2.51214	1.5475	0.462115	1.54257	1.09389	0.413798	0.00841586	0.0	0.30719	0.250829	0.314688	0.565906	0.504327	0.273844	0.238195	0.179915	0.0284434
466	P38132	DNA replication licensing factor MCM7 OS=Saccharomyces cerevisiae (strain ATCC 204508 / S288c) GN=MCM7 PE=1 SV=4	MCM7	107255.0	5.59747	0.00857143	22	22	1	1	0	1	1	126	1.19025e+06	1.86302e+06	278005.0	3.40936e+06	1.15395e+06	496274.0	1.6007e+06	579132.0	266208.0	0.0	1.0	1.56523	0.233568	2.8644	0.969498	0.416949	1.34484	0.486562	0.223657	0.0	0.0	0.0	0.0	0.0	0.0	0.0	0.0	0.0	0.0	0.0
467	P38137	Peroxisomal-coenzyme A synthetase OS=Saccharomyces cerevisiae (strain ATCC 204508 / S288c) GN=PCS60 PE=1 SV=1	PCS60	69901.9	7.11416	0.0	84	444	14	9	3	11	8	126	2.75066e+07	3.9973e+07	1.09984e+07	5.87052e+07	4.94769e+07	7.45059e+06	4.00109e+07	3.9354e+07	8.58346e+06	368062.0	1.0	1.45168	0.39886	2.13379	1.79579	0.270489	1.45441	1.42806	0.310143	0.013018	0.0	0.179952	0.218624	0.282283	0.362582	0.161065	0.184665	0.314244	0.174803	0.0347304
468	P48589	40S ribosomal protein S12 OS=Saccharomyces cerevisiae (strain ATCC 204508 / S288c) GN=RPS12 PE=1 SV=1	RPS12	17524.7	6.94291	0.0	63	119	3	2	0	3	2	126	3.26495e+06	4.53002e+06	1.74555e+06	6.07207e+06	4.66775e+06	2.13838e+06	5.41729e+06	2.34978e+06	735076.0	98135.3	1.0	1.38747	0.534633	1.85977	1.42966	0.65495	1.65923	0.7197	0.225142	0.0300572	0.0	0.0	0.0	0.0	0.0	0.0	0.0	0.0	0.0	0.0
469	Q04279	Eisosome protein SEG1 OS=Saccharomyces cerevisiae (strain ATCC 204508 / S288c) GN=SEG1 PE=1 SV=1	SEG1	129299.0	6.12817	0.0	43	110	3	3	1	2	2	126	4.1246e+06	7.05287e+06	1.38244e+06	7.60625e+06	7.42781e+06	883060.0	6.08458e+06	2.55022e+06	951012.0	0.0	1.0	1.70995	0.33517	1.84412	1.80086	0.214096	1.47519	0.618295	0.230571	0.0	0.0	0.0	0.0	0.0	0.0	0.0	0.0	0.0	0.0	0.0
470	Q03973	High mobility group protein 1 OS=Saccharomyces cerevisiae (strain ATCC 204508 / S288c) GN=HMO1 PE=1 SV=1	HMO1	35318.9	6.89528	0.0	50	145	5	4	0	5	4	126	2.67185e+07	2.90015e+07	3.52165e+06	4.72393e+07	2.78128e+07	2.21426e+06	3.45124e+07	5.33178e+06	1.62353e+06	0.0	1.0	1.08639	0.131806	1.77113	1.04169	0.0786075	1.2917	0.199554	0.060008	0.0	0.0	0.322512	0.493847	0.278911	0.0985605	0.322627	0.132243	0.0522201	0.32212	0.0
471	Q03976	37S ribosomal protein S24, mitochondrial OS=Saccharomyces cerevisiae (strain ATCC 204508 / S288c) GN=RSM24 PE=1 SV=1	RSM24	43843.8	5.88403	0.0	37	92	3	3	1	2	2	126	3.55249e+06	1.07986e+07	446076.0	5.42189e+06	1.04792e+07	254088.0	4.83797e+06	3.45313e+06	474691.0	0.0	1.0	3.03973	0.125567	1.52622	2.94982	0.0715237	1.36185	0.972031	0.133622	0.0	0.0	0.0	0.0	0.0	0.0	0.0	0.0	0.0	0.0	0.0
472	P53982	Isocitrate dehydrogenase [NADP] OS=Saccharomyces cerevisiae (strain ATCC 204508 / S288c) GN=IDP3 PE=3 SV=1	IDP3	58710.7	5.58867	0.0	65	239	9	5	7	2	2	126	1.32458e+06	2.08276e+06	558487.0	2.42734e+06	2.53777e+06	650907.0	2.48655e+06	2.01198e+06	544637.0	0.0	1.0	1.5724	0.421635	1.83254	1.91591	0.491408	1.87724	1.51896	0.411178	0.0	0.0	0.0	0.0	0.0	0.0	0.0	0.0	0.0	0.0	0.0
473	P53981	Uncharacterized phosphatase YNL010W OS=Saccharomyces cerevisiae (strain ATCC 204508 / S288c) GN=YNL010W PE=1 SV=1	YNL010W	33878.5	5.64369	0.00523169	26	26	1	1	0	1	1	126	1.06876e+06	1.68483e+06	477089.0	1.84974e+06	1.60805e+06	397496.0	1.5726e+06	872873.0	268888.0	0.0	1.0	1.57643	0.446393	1.73072	1.50459	0.371921	1.47142	0.816713	0.251588	0.0	0.0	0.0	0.0	0.0	0.0	0.0	0.0	0.0	0.0	0.0
474	P28778	37S ribosomal protein MRP17, mitochondrial OS=Saccharomyces cerevisiae (strain ATCC 204508 / S288c) GN=MRP17 PE=1 SV=1	MRP17	17990.4	5.55463	0.000909091	35	35	1	1	0	1	1	126	1.27951e+06	1.55473e+06	821654.0	1.80925e+06	1.93484e+06	558491.0	1.38827e+06	1.52574e+06	345155.0	0.0	1.0	1.2151	0.642161	1.41402	1.51217	0.436487	1.085	1.19243	0.269755	0.0	0.0	0.0	0.0	0.0	0.0	0.0	0.0	0.0	0.0	0.0
475	P27796	3-ketoacyl-CoA thiolase, peroxisomal OS=Saccharomyces cerevisiae (strain ATCC 204508 / S288c) GN=POT1 PE=1 SV=1	POT1	51345.8	5.71914	0.00533537	27	27	1	1	0	1	1	126	1.20445e+06	1.22118e+06	341522.0	1.94272e+06	1.19032e+06	116144.0	1.72575e+06	567180.0	165753.0	0.0	1.0	1.01389	0.283549	1.61295	0.988263	0.0964285	1.4328	0.470902	0.137617	0.0	0.0	0.0	0.0	0.0	0.0	0.0	0.0	0.0	0.0	0.0
476	P53187	Homologous-pairing protein 2 OS=Saccharomyces cerevisiae (strain ATCC 204508 / S288c) GN=HOP2 PE=1 SV=4	HOP2	30134.5	6.5476	0.0	37	70	2	2	1	1	1	126	667700.0	1.42301e+06	230884.0	1.62629e+06	1.12951e+06	182004.0	1.25999e+06	477300.0	137409.0	0.0	1.0	2.13121	0.34579	2.43566	1.69165	0.272583	1.88706	0.714843	0.205794	0.0	0.0	0.0	0.0	0.0	0.0	0.0	0.0	0.0	0.0	0.0
477	Q04013	Citrate/oxoglutarate carrier protein OS=Saccharomyces cerevisiae (strain ATCC 204508 / S288c) GN=YHM2 PE=1 SV=1	YHM2	40063.0	6.48924	0.0	36	65	2	2	0	2	2	126	4.61535e+06	9.74172e+06	926982.0	7.211e+06	8.19658e+06	727220.0	7.02933e+06	3.77299e+06	546324.0	130529.0	1.0	2.11072	0.200848	1.5624	1.77594	0.157566	1.52304	0.817489	0.118371	0.0282814	0.0	0.0	0.0	0.0	0.0	0.0	0.0	0.0	0.0	0.0
478	P16862	ATP-dependent 6-phosphofructokinase subunit beta OS=Saccharomyces cerevisiae (strain ATCC 204508 / S288c) GN=PFK2 PE=1 SV=4	PFK2	116637.0	6.32436	0.0	89	610	13	12	5	8	8	126	1.33073e+07	2.51819e+07	2.72472e+06	1.81026e+07	2.44302e+07	4.26949e+06	2.54218e+07	1.34634e+07	3.44796e+06	222980.0	1.0	1.89164	0.214876	1.35974	1.81916	0.320838	1.89814	1.00772	0.271552	0.0168586	0.0	0.356741	0.738673	0.322278	0.865617	1.41271	0.512061	0.295575	0.971787	0.0728054
479	P16861	ATP-dependent 6-phosphofructokinase subunit alpha OS=Saccharomyces cerevisiae (strain ATCC 204508 / S288c) GN=PFK1 PE=1 SV=1	PFK1	123025.0	6.39142	0.0	55	276	6	5	1	5	5	126	1.21267e+07	1.90233e+07	3.0118e+06	1.35175e+07	1.3554e+07	2.15836e+06	1.79838e+07	1.12001e+07	1.89781e+06	200931.0	1.0	1.56239	0.250283	1.11469	1.1177	0.177984	1.48299	0.918276	0.156498	0.0165692	0.0	0.366023	0.116614	0.310034	0.272832	0.122615	0.484433	0.344837	0.0445023	0.0448885
480	P43586	60S ribosomal subunit assembly/export protein LOC1 OS=Saccharomyces cerevisiae (strain ATCC 204508 / S288c) GN=LOC1 PE=1 SV=1	LOC1	32971.9	6.71108	0.0	67	184	7	3	2	5	3	126	9.2996e+06	1.1425e+07	838245.0	1.35792e+07	1.01503e+07	1.38978e+06	1.36866e+07	1.87822e+06	494446.0	0.0	1.0	1.22854	0.0926791	1.46267	1.09172	0.149445	1.47544	0.201968	0.0531686	0.0	0.0	0.258492	0.341179	0.436134	0.295552	0.104237	0.437296	0.0928207	0.218044	0.0
481	P43585	Vacuolar transporter chaperone 2 OS=Saccharomyces cerevisiae (strain ATCC 204508 / S288c) GN=VTC2 PE=1 SV=1	VTC2	113313.0	6.1326	0.00865801	24	24	1	1	1	0	0	126	0.0	0.0	0.0	0.0	0.0	0.0	0.0	0.0	0.0	0.0	NA	NA	NA	NA	NA	NA	NA	NA	NA	NA	0.0	0.0	0.0	0.0	0.0	0.0	0.0	0.0	0.0	0.0
482	###CONTAMINANT###P07901	Heat shock protein HSP 90-alpha OS=Mus musculus GN=Hsp90aa1 PE=1 SV=4	Hsp90aa1	103467.0	5.79771	0.0	81	287	13	4	5	2	2	126	768836.0	689415.0	441720.0	1.01916e+06	942928.0	563053.0	897269.0	1.33408e+07	252383.0	0.0	1.0	0.8967	0.574531	1.32559	1.22644	0.732345	1.16705	17.3519	0.328267	0.0	0.0	0.0	0.0	0.0	0.0	0.0	0.0	0.0	0.0	0.0
483	Q05636	Exosome complex component RRP45 OS=Saccharomyces cerevisiae (strain ATCC 204508 / S288c) GN=RRP45 PE=1 SV=1	RRP45	38635.2	5.73216	0.0	40	40	1	1	1	0	0	126	0.0	0.0	0.0	0.0	0.0	0.0	0.0	0.0	0.0	0.0	NA	NA	NA	NA	NA	NA	NA	NA	NA	NA	0.0	0.0	0.0	0.0	0.0	0.0	0.0	0.0	0.0	0.0
484	P36095	Vacuolar protein-sorting-associated protein 24 OS=Saccharomyces cerevisiae (strain ATCC 204508 / S288c) GN=VPS24 PE=1 SV=1	VPS24	30579.4	5.66231	0.0	39	70	2	2	1	1	1	126	753705.0	861028.0	331204.0	1.5688e+06	975614.0	352530.0	1.56731e+06	362360.0	255185.0	0.0	1.0	1.14239	0.439434	2.08145	1.29442	0.467729	2.07948	0.480772	0.338574	0.0	0.0	0.0	0.0	0.0	0.0	0.0	0.0	0.0	0.0	0.0
485	P40055	U3 small nucleolar RNA-associated protein 7 OS=Saccharomyces cerevisiae (strain ATCC 204508 / S288c) GN=UTP7 PE=1 SV=1	UTP7	74308.6	5.66991	0.0	66	121	2	2	1	1	1	126	1.89199e+06	2.03453e+06	460723.0	2.27512e+06	2.08482e+06	271093.0	2.48895e+06	575939.0	295396.0	0.0	1.0	1.07534	0.243513	1.2025	1.10192	0.143285	1.31552	0.304409	0.15613	0.0	0.0	0.0	0.0	0.0	0.0	0.0	0.0	0.0	0.0	0.0
486	P40052	Uncharacterized protein YER079W OS=Saccharomyces cerevisiae (strain ATCC 204508 / S288c) GN=YER079W PE=1 SV=1	YER079W	28281.8	5.5752	0.00171674	33	57	2	2	0	2	2	126	1.74244e+06	2.49071e+06	660911.0	3.17863e+06	3.43286e+06	691035.0	2.69247e+06	1.34785e+06	453428.0	0.0	1.0	1.42944	0.379302	1.82424	1.97014	0.396591	1.54523	0.77354	0.260226	0.0	0.0	0.0	0.0	0.0	0.0	0.0	0.0	0.0	0.0	0.0
487	P40582	Glutathione S-transferase 1 OS=Saccharomyces cerevisiae (strain ATCC 204508 / S288c) GN=GTT1 PE=1 SV=1	GTT1	31131.9	5.88564	0.0	79	104	2	2	1	1	1	126	429792.0	452021.0	1.13785e+06	555523.0	1.0015e+06	710787.0	607607.0	1.37004e+06	0.0	0.0	1.0	1.05172	2.64744	1.29254	2.33019	1.65379	1.41372	3.18768	0.0	0.0	0.0	0.0	0.0	0.0	0.0	0.0	0.0	0.0	0.0	0.0
488	P40581	Peroxiredoxin HYR1 OS=Saccharomyces cerevisiae (strain ATCC 204508 / S288c) GN=HYR1 PE=1 SV=1	HYR1	23613.1	5.47703	0.0	57	86	2	2	1	1	1	126	713050.0	1.17049e+06	175809.0	1.02005e+06	734484.0	114666.0	958228.0	464865.0	0.0	0.0	1.0	1.64153	0.24656	1.43054	1.03006	0.160811	1.34384	0.651939	0.0	0.0	0.0	0.0	0.0	0.0	0.0	0.0	0.0	0.0	0.0	0.0
489	P25453	Meiotic recombination protein DMC1 OS=Saccharomyces cerevisiae (strain ATCC 204508 / S288c) GN=DMC1 PE=1 SV=1	DMC1	41515.0	6.41601	0.0	68	119	3	2	0	3	2	126	4.48212e+06	1.26988e+07	1.98663e+06	1.02872e+07	1.05805e+07	1.6605e+06	1.23736e+07	4.54855e+06	5.01137e+06	69463.7	1.0	2.83321	0.443235	2.29515	2.36059	0.370473	2.76066	1.01482	1.11808	0.015498	0.0	0.0	0.0	0.0	0.0	0.0	0.0	0.0	0.0	0.0
490	P38720	6-phosphogluconate dehydrogenase, decarboxylating 1 OS=Saccharomyces cerevisiae (strain ATCC 204508 / S288c) GN=GND1 PE=1 SV=1	GND1	61470.8	5.47185	0.0	55	94	2	2	0	2	2	126	990475.0	2.07387e+06	796769.0	2.07197e+06	1.95114e+06	609248.0	1.82757e+06	1.60786e+06	421391.0	217289.0	1.0	2.09381	0.804431	2.09189	1.96991	0.615107	1.84514	1.62332	0.425443	0.219379	0.0	0.0	0.0	0.0	0.0	0.0	0.0	0.0	0.0	0.0
491	Q01852	Mitochondrial import inner membrane translocase subunit TIM44 OS=Saccharomyces cerevisiae (strain ATCC 204508 / S288c) GN=TIM44 PE=1 SV=1	TIM44	58735.5	6.15308	0.0	114	436	11	10	3	8	8	126	1.47794e+07	1.83799e+07	1.81903e+07	2.17995e+07	1.65222e+07	8.12431e+06	1.90649e+07	1.2369e+07	2.54361e+06	153037.0	1.0	1.24446	1.24106	1.47559	1.11732	0.551595	1.29157	0.838366	0.175003	0.00996971	0.0	0.146051	0.397589	0.231668	0.10416	0.135612	0.228348	0.233596	0.277326	0.033877
492	Q01855	40S ribosomal protein S15 OS=Saccharomyces cerevisiae (strain ATCC 204508 / S288c) GN=RPS15 PE=1 SV=1	RPS15	18741.5	6.7978	0.0	68	135	7	3	3	4	3	126	2.1176e+07	3.19756e+07	2.00957e+06	2.74954e+07	4.27677e+07	2.91301e+06	2.49887e+07	1.5028e+07	2.08529e+06	379420.0	1.0	1.50999	0.0948981	1.29842	2.01963	0.137562	1.18005	0.709672	0.098474	0.0179174	0.0	0.691944	0.0651968	0.540623	0.646733	0.102289	0.254692	0.234333	0.0573882	0.0824305
493	P09457	ATP synthase subunit 5, mitochondrial OS=Saccharomyces cerevisiae (strain ATCC 204508 / S288c) GN=ATP5 PE=1 SV=1	ATP5	28128.2	6.02957	0.0	46	70	3	2	0	3	2	126	2.78165e+06	4.48374e+06	7.07233e+06	3.46282e+06	4.85817e+06	2.67001e+06	3.94807e+06	7.51262e+06	1.76065e+06	149233.0	1.0	1.6119	2.5425	1.24488	1.74651	0.959865	1.41933	2.70078	0.632954	0.0536491	0.0	0.0	0.0	0.0	0.0	0.0	0.0	0.0	0.0	0.0
494	P47057	Sorting nexin-4 OS=Saccharomyces cerevisiae (strain ATCC 204508 / S288c) GN=SNX4 PE=1 SV=1	SNX4	59684.7	5.87897	0.0	61	61	1	1	0	1	1	126	1.03405e+06	1.42446e+06	389593.0	1.81363e+06	1.52929e+06	197237.0	1.12106e+06	536094.0	126693.0	0.0	1.0	1.37756	0.376766	1.75391	1.47894	0.190743	1.08415	0.518443	0.122522	0.0	0.0	0.0	0.0	0.0	0.0	0.0	0.0	0.0	0.0	0.0
495	Q12428	Probable 2-methylcitrate dehydratase OS=Saccharomyces cerevisiae (strain ATCC 204508 / S288c) GN=PDH1 PE=1 SV=1	PDH1	68072.4	7.23103	0.0	65	320	12	8	3	9	8	126	1.63366e+07	2.13066e+07	3.18375e+06	4.07933e+07	2.40088e+07	2.82823e+06	2.60528e+07	8.1765e+06	2.50042e+06	167339.0	1.0	1.30245	0.193307	2.5012	1.4714	0.17591	1.59519	0.501083	0.153793	0.009773	0.0	0.138292	0.119504	0.359288	0.202031	0.112321	0.166271	0.132228	0.257484	0.0487606
496	P52910	Acetyl-coenzyme A synthetase 2 OS=Saccharomyces cerevisiae (strain ATCC 204508 / S288c) GN=ACS2 PE=1 SV=1	ACS2	84953.0	6.64322	0.0	91	260	6	5	2	4	4	126	8.24978e+06	1.46456e+07	9.21722e+06	1.28845e+07	1.21417e+07	3.49556e+06	1.1642e+07	6.77833e+06	2.18894e+06	202535.0	1.0	1.77527	1.11727	1.5618	1.47176	0.423715	1.41119	0.821638	0.265333	0.0245504	0.0	0.545637	1.2268	0.435591	0.0523382	0.124507	0.268849	0.36316	0.482043	0.0840611
497	P39987	Heat shock protein SSC3, mitochondrial OS=Saccharomyces cerevisiae (strain ATCC 204508 / S288c) GN=ECM10 PE=3 SV=1	ECM10	81499.9	6.56408	0.0	104	351	8	1	7	1	1	126	1.37409e+06	1.32754e+06	977475.0	2.80529e+06	1.68808e+06	458259.0	1.93522e+06	1.24637e+06	190405.0	0.0	1.0	0.966126	0.711363	2.04157	1.22851	0.333501	1.40837	0.907052	0.138568	0.0	0.0	0.0	0.0	0.0	0.0	0.0	0.0	0.0	0.0	0.0
498	P39986	Manganese-transporting ATPase 1 OS=Saccharomyces cerevisiae (strain ATCC 204508 / S288c) GN=SPF1 PE=1 SV=1	SPF1	154715.0	5.99997	0.0	37	90	6	3	4	2	2	126	3.35522e+06	3.64902e+06	1.01289e+06	6.34143e+06	3.37678e+06	738964.0	4.39384e+06	1.59559e+06	702400.0	0.0	1.0	1.08757	0.301886	1.89002	1.00642	0.220243	1.30955	0.475554	0.209345	0.0	0.0	0.0	0.0	0.0	0.0	0.0	0.0	0.0	0.0	0.0
499	P29496	Minichromosome maintenance protein 5 OS=Saccharomyces cerevisiae (strain ATCC 204508 / S288c) GN=MCM5 PE=1 SV=1	MCM5	95349.3	5.98949	0.00533537	27	27	1	1	1	0	0	126	0.0	0.0	0.0	0.0	0.0	0.0	0.0	0.0	0.0	0.0	NA	NA	NA	NA	NA	NA	NA	NA	NA	NA	0.0	0.0	0.0	0.0	0.0	0.0	0.0	0.0	0.0	0.0
500	Q05024	Protein TRI1 OS=Saccharomyces cerevisiae (strain ATCC 204508 / S288c) GN=TRI1 PE=1 SV=1	TRI1	33156.9	6.34533	0.0	51	190	5	5	2	3	3	126	1.61333e+07	9.98658e+06	806450.0	1.96784e+07	1.09579e+07	1.06735e+06	1.79256e+07	2.19438e+06	597653.0	0.0	1.0	0.619004	0.0499867	1.21974	0.679208	0.0661583	1.11109	0.136015	0.0370447	0.0	0.0	0.0	0.0	0.0	0.0	0.0	0.0	0.0	0.0	0.0
501	Q05021	Transcription initiation factor TFIID subunit 7 OS=Saccharomyces cerevisiae (strain ATCC 204508 / S288c) GN=TAF7 PE=1 SV=1	TAF7	81779.5	5.89069	0.00171674	33	33	1	1	0	1	1	126	763471.0	1.11304e+06	211956.0	1.93261e+06	1.5562e+06	178550.0	1.48776e+06	517613.0	77771.8	0.0	1.0	1.45787	0.277621	2.53134	2.03832	0.233866	1.94868	0.677973	0.101866	0.0	0.0	0.0	0.0	0.0	0.0	0.0	0.0	0.0	0.0	0.0
502	Q05022	rRNA biogenesis protein RRP5 OS=Saccharomyces cerevisiae (strain ATCC 204508 / S288c) GN=RRP5 PE=1 SV=1	RRP5	235179.0	6.09207	0.0	53	292	8	8	2	6	6	126	8.6158e+06	1.07724e+07	2.44708e+06	1.37946e+07	1.12418e+07	3.48907e+06	1.29771e+07	5.67797e+06	2.40136e+06	178220.0	1.0	1.25109	0.283567	1.60184	1.30479	0.395868	1.5062	0.659019	0.272797	0.0203202	0.0	0.246322	0.0825066	0.280143	0.24271	0.390907	0.256638	0.224049	0.268526	0.0393116
503	P08417	Fumarate hydratase, mitochondrial OS=Saccharomyces cerevisiae (strain ATCC 204508 / S288c) GN=FUM1 PE=1 SV=2	FUM1	61595.2	6.08979	0.0	79	249	6	6	1	5	5	126	6.86088e+06	1.00085e+07	1.88785e+06	9.63367e+06	8.68357e+06	1.36943e+06	9.81993e+06	6.01371e+06	1.58152e+06	100232.0	1.0	1.45548	0.273656	1.4055	1.26748	0.20033	1.43013	0.878219	0.230513	0.0146093	0.0	0.233201	0.299234	0.187422	0.334819	0.234583	0.161366	0.217639	0.0720384	0.0534054
504	O13297	mRNA-capping enzyme subunit beta OS=Saccharomyces cerevisiae (strain ATCC 204508 / S288c) GN=CET1 PE=1 SV=2	CET1	73155.2	5.58722	0.0	55	55	1	1	0	1	1	126	1.20727e+06	1.45909e+06	243442.0	1.71549e+06	1.45295e+06	242576.0	1.63437e+06	809406.0	125392.0	0.0	1.0	1.20858	0.201646	1.42097	1.2035	0.200929	1.35377	0.670441	0.103864	0.0	0.0	0.0	0.0	0.0	0.0	0.0	0.0	0.0	0.0	0.0
505	Q02884	Elongator complex protein 4 OS=Saccharomyces cerevisiae (strain ATCC 204508 / S288c) GN=ELP4 PE=1 SV=1	ELP4	59144.5	5.7827	0.0	52	75	4	2	3	1	1	126	953019.0	1.63751e+06	275812.0	2.01785e+06	1.56747e+06	347089.0	1.74013e+06	753588.0	121820.0	83097.0	1.0	1.71824	0.289409	2.11732	1.64474	0.364199	1.82591	0.790737	0.127825	0.0871934	0.0	0.0	0.0	0.0	0.0	0.0	0.0	0.0	0.0	0.0
506	P0CX53|P0CX54	60S ribosomal protein L12-A OS=Saccharomyces cerevisiae (strain ATCC 204508 / S288c) GN=RPL12A PE=1 SV=1|60S ribosomal protein L12-B OS=Saccharomyces cerevisiae (strain ATCC 204508 / S288c) GN=RPL12B PE=1 SV=1	RPL12A|RPL12B	21993.6|21993.6	6.49969	0.0	96	179	5	4	0	5	4	126	8.30343e+06	2.77351e+07	1.06189e+07	9.83798e+06	3.10033e+07	6.42036e+06	1.09462e+07	3.15995e+07	6.82768e+06	138215.0	1.0	3.27062	1.2772	1.19497	3.72184	0.772629	1.31828	3.77186	0.822272	0.0166456	0.0	2.30025	0.523973	0.709174	4.06645	0.148078	0.162796	2.47157	0.326169	0.0987343
507	P0CX55|P0CX56	40S ribosomal protein S18-A OS=Saccharomyces cerevisiae (strain ATCC 204508 / S288c) GN=RPS18A PE=1 SV=1|40S ribosomal protein S18-B OS=Saccharomyces cerevisiae (strain ATCC 204508 / S288c) GN=RPS18B PE=1 SV=1	RPS18A|RPS18B	19604.9|19604.9	7.17463	0.0	47	185	7	5	3	4	4	126	2.99674e+07	6.26833e+07	3.60816e+06	4.43849e+07	4.63347e+07	3.00912e+06	3.79501e+07	3.34323e+07	2.22992e+06	272159.0	1.0	2.09172	0.120403	1.48111	1.54617	0.100413	1.26638	1.11562	0.0744115	0.00908184	0.0	0.425662	0.106367	0.423851	0.372272	0.205146	0.236744	0.129166	0.775926	0.048638
508	P0CX49|P0CX50	60S ribosomal protein L18-A OS=Saccharomyces cerevisiae (strain ATCC 204508 / S288c) GN=RPL18A PE=1 SV=1|60S ribosomal protein L18-B OS=Saccharomyces cerevisiae (strain ATCC 204508 / S288c) GN=RPL18B PE=1 SV=1	RPL18A|RPL18B	24961.6|24961.6	8.41736	0.0	97	398	42	10	11	30	10	126	1.68786e+08	2.98176e+08	1.27255e+07	2.08086e+08	2.69294e+08	1.55556e+07	2.52042e+08	3.38457e+07	1.39189e+07	1.45633e+06	1.0	1.78005	0.0764925	1.24004	1.60381	0.0919754	1.50104	0.202007	0.082726	0.00838086	0.0	0.410854	0.0900149	0.257672	0.333458	0.128331	0.32056	0.0935357	0.112467	0.0187456
509	P26321	60S ribosomal protein L5 OS=Saccharomyces cerevisiae (strain ATCC 204508 / S288c) GN=RPL5 PE=1 SV=4	RPL5	38792.8	7.47032	0.0	48	227	13	6	5	8	6	126	1.35835e+07	2.04108e+07	5.01446e+06	2.44801e+07	2.14173e+07	3.80081e+06	2.15118e+07	9.34164e+06	3.85214e+06	237916.0	1.0	1.50433	0.367615	1.80824	1.58031	0.286744	1.58371	0.688052	0.293691	0.0173383	0.0	0.258179	0.799464	0.632092	0.286416	0.550244	0.446734	0.386546	0.641264	0.0547906
510	P21801	Succinate dehydrogenase [ubiquinone] iron-sulfur subunit, mitochondrial OS=Saccharomyces cerevisiae (strain ATCC 204508 / S288c) GN=SDH2 PE=1 SV=1	SDH2	35878.9	6.37807	0.0	51	170	6	5	1	5	5	126	6.63995e+06	1.66256e+07	3.27244e+06	1.14963e+07	9.60531e+06	1.84318e+06	1.10429e+07	6.8776e+06	1.50429e+06	0.0	1.0	2.49272	0.490367	1.73139	1.44659	0.277589	1.66309	1.03579	0.227326	0.0	0.0	2.71139	0.30438	0.767529	0.275626	0.118236	0.370387	0.346118	0.113266	0.0
511	P07236	Threonine--tRNA ligase, mitochondrial OS=Saccharomyces cerevisiae (strain ATCC 204508 / S288c) GN=MST1 PE=1 SV=2	MST1	63738.3	5.8967	0.0	58	123	3	3	0	3	3	126	4.83621e+06	4.11371e+06	746534.0	9.74095e+06	8.24843e+06	635172.0	7.63445e+06	2.54834e+06	659348.0	0.0	1.0	0.850606	0.154364	2.01417	1.70556	0.131337	1.5786	0.52693	0.136336	0.0	0.0	0.0	0.0	0.0	0.0	0.0	0.0	0.0	0.0	0.0
512	###CONTAMINANT###Q3SY84|###CONTAMINANT###Q7RTS7|###CONTAMINANT###Q86Y46	Keratin, type II cytoskeletal 71 OS=Homo sapiens GN=KRT71 PE=1 SV=3|Keratin, type II cytoskeletal 74 OS=Homo sapiens GN=KRT74 PE=1 SV=2|Keratin, type II cytoskeletal 73 OS=Homo sapiens GN=KRT73 PE=1 SV=1	KRT71|KRT74|KRT73	65789.9|66478.7|67477.7	5.5701	0.0	61	144	4	1	3	1	1	126	940425.0	684280.0	587252.0	634801.0	532796.0	406019.0	437404.0	773036.0	294694.0	0.0	1.0	0.727628	0.624454	0.675015	0.566548	0.43174	0.465112	0.822007	0.313363	0.0	0.0	0.0	0.0	0.0	0.0	0.0	0.0	0.0	0.0	0.0
513	Q02774	Secretory component protein SHR3 OS=Saccharomyces cerevisiae (strain ATCC 204508 / S288c) GN=SHR3 PE=1 SV=2	SHR3	27448.8	5.71377	0.00394011	29	29	2	1	1	1	1	126	915928.0	1.10341e+06	155598.0	1.72691e+06	900700.0	117550.0	1.37656e+06	397879.0	112815.0	0.0	1.0	1.20469	0.16988	1.88542	0.983374	0.128339	1.50291	0.4344	0.12317	0.0	0.0	0.0	0.0	0.0	0.0	0.0	0.0	0.0	0.0	0.0
514	P12945	N-terminal acetyltransferase A complex subunit NAT1 OS=Saccharomyces cerevisiae (strain ATCC 204508 / S288c) GN=NAT1 PE=1 SV=2	NAT1	121299.0	6.3812	0.0	97	615	17	14	6	11	10	126	1.9051e+07	2.5342e+07	3.54468e+06	3.76684e+07	2.81369e+07	4.18056e+06	3.0888e+07	1.21761e+07	2.50105e+06	151574.0	1.0	1.32645	0.186309	1.98795	1.47691	0.214973	1.61844	0.637736	0.131916	0.00738729	0.0	0.315687	0.155447	0.510992	0.461436	0.381039	0.612928	0.130588	0.141854	0.0309756
515	P16387	Pyruvate dehydrogenase E1 component subunit alpha, mitochondrial OS=Saccharomyces cerevisiae (strain ATCC 204508 / S288c) GN=PDA1 PE=1 SV=2	PDA1	53358.0	6.27457	0.0	44	166	5	5	2	3	3	126	5.6916e+06	9.04414e+06	1.85781e+06	9.76284e+06	8.22416e+06	1.05425e+06	8.78129e+06	4.41348e+06	719374.0	0.0	1.0	1.58903	0.326413	1.7153	1.44496	0.185229	1.54285	0.775437	0.126392	0.0	0.0	0.0	0.0	0.0	0.0	0.0	0.0	0.0	0.0	0.0
516	P47912	Long-chain-fatty-acid--CoA ligase 4 OS=Saccharomyces cerevisiae (strain ATCC 204508 / S288c) GN=FAA4 PE=1 SV=1	FAA4	91193.6	5.87835	0.0	57	144	4	3	1	3	3	126	1.7363e+06	4.18798e+06	1.43467e+06	7.73133e+06	4.0676e+06	809486.0	4.00885e+06	1.69628e+06	764974.0	111507.0	1.0	2.41202	0.826281	4.45277	2.34268	0.466214	2.30885	0.97695	0.440578	0.064221	0.0	0.0	0.0	0.0	0.0	0.0	0.0	0.0	0.0	0.0
517	###CONTAMINANT###Q86YZ3	Hornerin OS=Homo sapiens GN=HRNR PE=1 SV=2	HRNR	287494.0	5.6846	0.0	71	377	20	8	0	2	2	126	1.33041e+06	1.43056e+06	1.01759e+06	1.27777e+06	1.31357e+06	373277.0	454335.0	694672.0	930430.0	0.0	1.0	1.07528	0.764865	0.960433	0.987341	0.280572	0.341499	0.522147	0.699354	0.0	0.0	0.0	0.0	0.0	0.0	0.0	0.0	0.0	0.0	0.0
518	Q06709	Cytoplasmic 60S subunit biogenesis factor REH1 OS=Saccharomyces cerevisiae (strain ATCC 204508 / S288c) GN=REH1 PE=1 SV=1	REH1	58192.6	5.80107	0.00176678	34	34	1	1	0	1	1	126	1.24998e+06	1.4587e+06	621347.0	1.50875e+06	1.42047e+06	541389.0	1.48214e+06	923800.0	621674.0	112050.0	1.0	1.16697	0.497084	1.20702	1.13639	0.433116	1.18573	0.739049	0.497345	0.0896408	0.0	0.0	0.0	0.0	0.0	0.0	0.0	0.0	0.0	0.0
519	P33297	26S protease regulatory subunit 6A OS=Saccharomyces cerevisiae (strain ATCC 204508 / S288c) GN=RPT5 PE=1 SV=3	RPT5	55845.3	5.89084	0.0	37	37	1	1	0	1	1	126	845646.0	1.90216e+06	948430.0	1.72515e+06	1.87026e+06	941126.0	1.37875e+06	1.32456e+06	676082.0	0.0	1.0	2.24936	1.12155	2.04003	2.21164	1.11291	1.63041	1.56633	0.799486	0.0	0.0	0.0	0.0	0.0	0.0	0.0	0.0	0.0	0.0	0.0
520	P33299	26S protease regulatory subunit 7 homolog OS=Saccharomyces cerevisiae (strain ATCC 204508 / S288c) GN=RPT1 PE=1 SV=1	RPT1	60542.4	5.85572	0.0	49	213	5	5	1	4	4	126	3.09398e+06	6.12081e+06	2.05556e+06	6.21312e+06	5.60213e+06	1.63804e+06	5.50822e+06	3.85769e+06	1.19359e+06	79875.6	1.0	1.9783	0.664376	2.00814	1.81066	0.52943	1.78031	1.24684	0.385778	0.0258165	0.0	0.76376	0.445733	0.498822	1.29354	0.333336	0.371503	0.278453	0.260414	0.100567
521	P33298	26S protease regulatory subunit 6B homolog OS=Saccharomyces cerevisiae (strain ATCC 204508 / S288c) GN=RPT3 PE=1 SV=2	RPT3	53822.4	6.19944	0.0	45	131	6	4	2	4	4	126	6.13411e+06	1.11603e+07	2.1746e+06	1.77702e+07	9.27182e+06	1.45741e+06	1.11408e+07	5.99837e+06	1.43276e+06	0.0	1.0	1.81939	0.35451	2.89695	1.51152	0.23759	1.81554	0.977871	0.233572	0.0	0.0	0.280751	0.236193	2.61907	0.28705	0.432932	0.366832	0.265368	0.286738	0.0
522	P38112	ATP-dependent RNA helicase MAK5 OS=Saccharomyces cerevisiae (strain ATCC 204508 / S288c) GN=MAK5 PE=1 SV=1	MAK5	105842.0	5.2861	0.00865801	24	24	1	1	0	1	1	126	970319.0	1.33177e+06	293465.0	1.34216e+06	1.44127e+06	230168.0	1.26165e+06	429499.0	177943.0	0.0	1.0	1.3725	0.302442	1.38322	1.48536	0.237209	1.30024	0.442637	0.183386	0.0	0.0	0.0	0.0	0.0	0.0	0.0	0.0	0.0	0.0	0.0
523	P38116	ADP-ribosylation factor-like protein 1 OS=Saccharomyces cerevisiae (strain ATCC 204508 / S288c) GN=ARL1 PE=1 SV=4	ARL1	23457.7	5.64165	0.0	40	62	2	2	0	2	2	126	2.1126e+06	3.18218e+06	1.18182e+06	3.84693e+06	3.9912e+06	812054.0	3.61315e+06	1.7201e+06	412217.0	0.0	1.0	1.50629	0.559417	1.82095	1.88924	0.384386	1.71029	0.81421	0.195123	0.0	0.0	0.0	0.0	0.0	0.0	0.0	0.0	0.0	0.0	0.0
524	P38115	D-arabinose dehydrogenase [NAD(P)+] heavy chain OS=Saccharomyces cerevisiae (strain ATCC 204508 / S288c) GN=ARA1 PE=1 SV=1	ARA1	44988.5	5.89981	0.0	37	62	2	2	1	1	1	126	1.57388e+06	3.39643e+06	616002.0	2.11245e+06	2.55907e+06	416077.0	2.94764e+06	1.87964e+06	396731.0	127248.0	1.0	2.15799	0.39139	1.34219	1.62596	0.264363	1.87285	1.19427	0.252072	0.0808498	0.0	0.0	0.0	0.0	0.0	0.0	0.0	0.0	0.0	0.0
525	P34111	Transcription factor tau 138 kDa subunit OS=Saccharomyces cerevisiae (strain ATCC 204508 / S288c) GN=TFC3 PE=1 SV=1	TFC3	161071.0	6.63706	0.0	106	687	19	15	3	16	15	126	4.54118e+07	4.75714e+07	1.00231e+07	6.8802e+07	4.39792e+07	7.27e+06	5.75161e+07	1.2399e+07	6.73425e+06	834659.0	1.0	1.04742	0.207484	1.52003	0.968081	0.149453	1.26549	0.262515	0.137252	0.0168602	0.0	0.141681	0.709825	0.245947	0.132968	0.438781	0.181484	0.677011	0.429092	0.0558651
526	Q04031	Ribosomal RNA-processing protein 17 OS=Saccharomyces cerevisiae (strain ATCC 204508 / S288c) GN=RRP17 PE=1 SV=1	RRP17	36207.5	6.22314	0.00659341	25	25	1	1	0	1	1	126	5.16879e+06	6.95928e+06	521071.0	6.23661e+06	6.94961e+06	506422.0	6.85396e+06	1.94489e+06	423189.0	0.0	1.0	1.3464	0.100811	1.20659	1.34453	0.0979768	1.32603	0.376276	0.0818738	0.0	0.0	0.0	0.0	0.0	0.0	0.0	0.0	0.0	0.0	0.0
527	P22336	Replication factor A protein 1 OS=Saccharomyces cerevisiae (strain ATCC 204508 / S288c) GN=RFA1 PE=1 SV=1	RFA1	79526.7	6.35043	0.0	62	434	13	11	2	11	11	126	1.60299e+07	1.44069e+07	2.53497e+06	5.6432e+07	1.77193e+07	3.15605e+06	2.3689e+07	5.06882e+06	2.44302e+06	657384.0	1.0	0.894722	0.151923	3.52565	1.10409	0.191989	1.4776	0.310783	0.148689	0.0373983	0.0	0.207185	0.352305	0.767644	0.099438	0.295284	0.199223	0.497261	0.199713	0.145241
528	P53165	SAGA-associated factor 73 OS=Saccharomyces cerevisiae (strain ATCC 204508 / S288c) GN=SGF73 PE=1 SV=1	SGF73	84690.9	5.67239	0.003885	28	51	2	2	1	1	1	126	601507.0	460661.0	228767.0	974138.0	808748.0	541966.0	1.21404e+06	284985.0	146351.0	0.0	1.0	0.765844	0.380323	1.6195	1.34454	0.901014	2.01833	0.473785	0.243307	0.0	0.0	0.0	0.0	0.0	0.0	0.0	0.0	0.0	0.0	0.0
529	P53163	54S ribosomal protein L12, mitochondrial OS=Saccharomyces cerevisiae (strain ATCC 204508 / S288c) GN=MNP1 PE=1 SV=1	MNP1	25907.9	6.99669	0.00176678	34	34	2	1	2	0	0	126	0.0	0.0	0.0	0.0	0.0	0.0	0.0	0.0	0.0	0.0	NA	NA	NA	NA	NA	NA	NA	NA	NA	NA	0.0	0.0	0.0	0.0	0.0	0.0	0.0	0.0	0.0	0.0
530	P53973	Histone deacetylase HDA1 OS=Saccharomyces cerevisiae (strain ATCC 204508 / S288c) GN=HDA1 PE=1 SV=1	HDA1	90900.6	5.74242	0.0	45	45	1	1	0	1	1	126	739670.0	1.0368e+06	338698.0	1.47963e+06	1.15524e+06	540824.0	1.26782e+06	421479.0	258658.0	0.0	1.0	1.4017	0.457905	2.00039	1.56184	0.731169	1.71403	0.56982	0.349693	0.0	0.0	0.0	0.0	0.0	0.0	0.0	0.0	0.0	0.0	0.0
531	P00410	Cytochrome c oxidase subunit 2 OS=Saccharomyces cerevisiae (strain ATCC 204508 / S288c) GN=COX2 PE=1 SV=1	COX2	30610.0	6.52284	0.0	43	91	7	3	4	3	2	126	2.35921e+06	6.0461e+06	1.22685e+06	4.42697e+06	6.01877e+06	932981.0	3.78757e+06	2.38462e+06	809291.0	0.0	1.0	2.56276	0.520024	1.87646	2.55118	0.395463	1.60544	1.01077	0.343034	0.0	0.0	0.0	0.0	0.0	0.0	0.0	0.0	0.0	0.0	0.0
532	P53309	Clathrin coat assembly protein AP180B OS=Saccharomyces cerevisiae (strain ATCC 204508 / S288c) GN=YAP1802 PE=1 SV=1	YAP1802	70991.2	5.60253	0.0	39	39	1	1	0	1	1	126	493109.0	820877.0	295966.0	1.23172e+06	911881.0	237483.0	881967.0	390452.0	113401.0	0.0	1.0	1.6647	0.600203	2.49786	1.84925	0.481604	1.78858	0.791816	0.229971	0.0	0.0	0.0	0.0	0.0	0.0	0.0	0.0	0.0	0.0	0.0
533	P53301	Probable glycosidase CRH1 OS=Saccharomyces cerevisiae (strain ATCC 204508 / S288c) GN=CRH1 PE=1 SV=1	CRH1	58110.8	5.83838	0.0	53	95	2	2	0	2	2	126	1.93827e+06	4.42917e+06	2.15273e+06	2.44142e+06	2.68993e+06	1.39282e+06	3.08705e+06	2.87417e+06	832935.0	77157.8	1.0	2.28511	1.11064	1.25958	1.3878	0.718586	1.59268	1.48285	0.42973	0.0398075	0.0	0.0	0.0	0.0	0.0	0.0	0.0	0.0	0.0	0.0
534	P04786	DNA topoisomerase 1 OS=Saccharomyces cerevisiae (strain ATCC 204508 / S288c) GN=TOP1 PE=1 SV=2	TOP1	115089.0	6.67824	0.0	69	512	15	13	5	10	10	126	2.45508e+07	3.28569e+07	4.45033e+06	5.60152e+07	3.50767e+07	9.21138e+06	4.15156e+07	1.11023e+07	5.79923e+06	801674.0	1.0	1.34564	0.18546	2.28078	1.42975	0.357292	1.675	0.45481	0.235573	0.0303148	0.0	0.567751	0.169798	0.264057	0.245011	1.08305	0.566834	0.174102	0.081692	0.0967394
535	P53305	Mitochondrial 37S ribosomal protein S27 OS=Saccharomyces cerevisiae (strain ATCC 204508 / S288c) GN=RSM27 PE=1 SV=1	RSM27	16968.1	6.13333	0.00176678	34	34	1	1	0	1	1	126	1.68085e+06	4.40105e+06	381008.0	1.70965e+06	2.8831e+06	155750.0	2.37376e+06	964351.0	252448.0	0.0	1.0	2.61835	0.226676	1.01713	1.71526	0.0926611	1.41224	0.573728	0.150191	0.0	0.0	0.0	0.0	0.0	0.0	0.0	0.0	0.0	0.0	0.0
536	P32891	D-lactate dehydrogenase [cytochrome] 1, mitochondrial OS=Saccharomyces cerevisiae (strain ATCC 204508 / S288c) GN=DLD1 PE=1 SV=2	DLD1	77393.5	6.24852	0.0	62	151	4	4	0	4	4	126	5.16486e+06	1.45165e+07	2.37493e+06	1.02164e+07	1.30346e+07	2.1396e+06	8.55458e+06	6.31603e+06	1.31714e+06	157511.0	1.0	2.81062	0.459824	1.97805	2.52372	0.414261	1.65631	1.22289	0.255019	0.0304966	0.0	0.48956	0.260502	0.219149	0.455736	0.514497	0.317901	0.418125	0.286078	0.094278
537	P25644	DNA topoisomerase 2-associated protein PAT1 OS=Saccharomyces cerevisiae (strain ATCC 204508 / S288c) GN=PAT1 PE=1 SV=4	PAT1	99226.8	6.04895	0.0	43	113	3	3	0	3	3	126	4.01281e+06	4.68455e+06	1.05358e+06	6.7565e+06	6.22581e+06	518215.0	5.93577e+06	2.36232e+06	412160.0	0.0	1.0	1.1674	0.262554	1.68373	1.55148	0.12914	1.47921	0.588696	0.102711	0.0	0.0	0.0	0.0	0.0	0.0	0.0	0.0	0.0	0.0	0.0
538	P25642	54S ribosomal protein IMG2, mitochondrial OS=Saccharomyces cerevisiae (strain ATCC 204508 / S288c) GN=IMG2 PE=1 SV=2	IMG2	20493.6	5.64162	0.00168634	32	87	3	3	0	3	3	126	2.99289e+06	5.73306e+06	1.5498e+06	3.53533e+06	6.65063e+06	1.50614e+06	3.73664e+06	4.16216e+06	1.71381e+06	247221.0	1.0	1.91556	0.517826	1.18124	2.22214	0.503238	1.2485	1.39068	0.572628	0.0826028	0.0	0.0	0.0	0.0	0.0	0.0	0.0	0.0	0.0	0.0
539	P61830	Histone H3 OS=Saccharomyces cerevisiae (strain ATCC 204508 / S288c) GN=HHT1 PE=1 SV=2	HHT1	19013.3	7.57343	0.0	49	220	54	5	24	26	5	126	2.51379e+08	1.09914e+08	2.6732e+07	4.0145e+08	1.00775e+08	1.54961e+07	3.6798e+08	2.63958e+07	1.25078e+07	1.06627e+06	1.0	0.437731	0.10174	1.6004	0.401649	0.0619164	1.46175	0.102442	0.0500411	0.00410018	0.0	0.126408	0.187411	0.251232	0.105993	0.0545383	0.398271	0.106046	0.052946	0.00849054
540	Q02961	Putative 2-hydroxyacid dehydrogenase YPL113C OS=Saccharomyces cerevisiae (strain ATCC 204508 / S288c) GN=YPL113C PE=2 SV=1	YPL113C	53289.7	5.38932	0.00533537	27	27	1	1	0	1	1	126	897174.0	1.4857e+06	750925.0	1.47323e+06	1.36335e+06	641172.0	1.6749e+06	564812.0	307063.0	0.0	1.0	1.65598	0.83699	1.64208	1.5196	0.714657	1.86686	0.629546	0.342256	0.0	0.0	0.0	0.0	0.0	0.0	0.0	0.0	0.0	0.0	0.0
541	P07263|P07263-2	Histidine--tRNA ligase, mitochondrial OS=Saccharomyces cerevisiae (strain ATCC 204508 / S288c) GN=HTS1 PE=1 SV=2|Isoform Cytoplasmic of Histidine--tRNA ligase, mitochondrial OS=Saccharomyces cerevisiae (strain ATCC 204508 / S288c) GN=HTS1	HTS1	72575.0|69916.4	6.56405	0.0	62	385	12	9	4	8	6	126	1.82476e+07	2.44113e+07	2.6123e+06	3.36647e+07	3.10395e+07	2.66138e+06	2.98588e+07	8.48868e+06	1.43931e+06	51961.6	1.0	1.33649	0.146693	1.84536	1.70165	0.150613	1.63893	0.464873	0.0823095	0.0027198	0.0	0.330635	0.224746	0.446438	0.497789	0.373799	0.435086	0.660974	0.18993	0.0129307
542	P40075	Vesicle-associated membrane protein-associated protein SCS2 OS=Saccharomyces cerevisiae (strain ATCC 204508 / S288c) GN=SCS2 PE=1 SV=3	SCS2	31606.3	5.86934	0.0	87	229	5	4	0	5	4	126	5.73403e+06	8.25465e+06	1.6521e+06	9.07284e+06	6.90775e+06	1.49332e+06	7.37454e+06	3.46855e+06	1.09584e+06	0.0	1.0	1.43959	0.288122	1.57946	1.2047	0.260431	1.29033	0.600837	0.191111	0.0	0.0	0.445168	0.13547	0.4877	0.342494	0.162904	0.159416	0.186236	0.146883	0.0
543	P33338	Protein SLA2 OS=Saccharomyces cerevisiae (strain ATCC 204508 / S288c) GN=SLA2 PE=1 SV=5	SLA2	122419.0	5.51916	0.0	37	37	1	1	1	0	0	126	0.0	0.0	0.0	0.0	0.0	0.0	0.0	0.0	0.0	0.0	NA	NA	NA	NA	NA	NA	NA	NA	NA	NA	0.0	0.0	0.0	0.0	0.0	0.0	0.0	0.0	0.0	0.0
544	P33339	Transcription factor tau 131 kDa subunit OS=Saccharomyces cerevisiae (strain ATCC 204508 / S288c) GN=TFC4 PE=1 SV=1	TFC4	137854.0	5.77074	0.0	63	175	4	4	0	4	4	126	6.28133e+06	6.50886e+06	903042.0	8.28676e+06	6.20382e+06	675978.0	7.14534e+06	2.10018e+06	763714.0	0.0	1.0	1.03622	0.143766	1.31927	0.98766	0.107617	1.13755	0.334354	0.121585	0.0	0.0	0.528891	0.214183	0.0815073	0.523524	0.084944	0.0866851	0.325899	0.266348	0.0
545	P33333	Probable 1-acyl-sn-glycerol-3-phosphate acyltransferase OS=Saccharomyces cerevisiae (strain ATCC 204508 / S288c) GN=SLC1 PE=1 SV=1	SLC1	40795.8	5.94736	0.0	52	52	1	1	0	1	1	126	1.61512e+06	2.42501e+06	438968.0	3.63519e+06	1.9336e+06	579715.0	2.54134e+06	823279.0	338453.0	220930.0	1.0	1.50144	0.271787	2.25073	1.19719	0.35893	1.57347	0.509733	0.209553	0.136789	0.0	0.0	0.0	0.0	0.0	0.0	0.0	0.0	0.0	0.0
546	P33335	Protein SGE1 OS=Saccharomyces cerevisiae (strain ATCC 204508 / S288c) GN=SGE1 PE=1 SV=1	SGE1	65743.3	5.76768	0.00659341	25	25	4	1	2	2	1	126	1.00124e+06	1.86375e+06	621769.0	2.59341e+06	815366.0	1.67732e+06	873088.0	2.26801e+06	0.0	0.0	1.0	1.86145	0.621001	2.5902	0.814358	1.67525	0.872009	2.26521	0.0	0.0	0.0	0.0	0.0	0.0	0.0	0.0	0.0	0.0	0.0	0.0
547	Q12057	[PSI+] induction protein 2 OS=Saccharomyces cerevisiae (strain ATCC 204508 / S288c) GN=PIN2 PE=1 SV=1	PIN2	36013.9	6.05621	0.0	65	124	2	2	0	2	2	126	343215.0	0.0	1.18917e+07	1.93961e+06	229971.0	5.53122e+06	919004.0	563899.0	3.34627e+06	0.0	1.0	0.0	34.6481	5.65131	0.67005	16.1159	2.67764	1.64299	9.74977	0.0	0.0	0.0	0.0	0.0	0.0	0.0	0.0	0.0	0.0	0.0
548	P22696	Peptidyl-prolyl cis-trans isomerase ESS1 OS=Saccharomyces cerevisiae (strain ATCC 204508 / S288c) GN=ESS1 PE=1 SV=3	ESS1	22944.3	5.71586	0.0	43	82	2	2	1	1	1	126	2.20098e+06	1.83401e+06	116370.0	3.44497e+06	2.4447e+06	214837.0	2.47865e+06	712849.0	127323.0	104161.0	1.0	0.83327	0.0528718	1.5652	1.11073	0.0976097	1.12616	0.323878	0.0578485	0.0473246	0.0	0.0	0.0	0.0	0.0	0.0	0.0	0.0	0.0	0.0
549	Q12052	Trimethylguanosine synthase OS=Saccharomyces cerevisiae (strain ATCC 204508 / S288c) GN=TGS1 PE=1 SV=1	TGS1	44980.4	5.59684	0.0	66	91	3	2	1	2	2	126	1.38776e+06	3.91919e+06	324480.0	2.44373e+06	3.56283e+06	638823.0	3.19959e+06	629620.0	724631.0	0.0	1.0	2.8241	0.233815	1.76091	2.56732	0.460325	2.30558	0.453694	0.522157	0.0	0.0	0.0	0.0	0.0	0.0	0.0	0.0	0.0	0.0	0.0
550	Q03761	Transcription initiation factor TFIID subunit 12 OS=Saccharomyces cerevisiae (strain ATCC 204508 / S288c) GN=TAF12 PE=1 SV=1	TAF12	70087.1	5.93495	0.0	38	65	3	2	2	1	1	126	2.19843e+06	1.90531e+06	359027.0	2.42624e+06	2.17651e+06	490710.0	2.57071e+06	999251.0	391136.0	0.0	1.0	0.86667	0.163311	1.10362	0.990031	0.22321	1.16934	0.45453	0.177916	0.0	0.0	0.0	0.0	0.0	0.0	0.0	0.0	0.0	0.0	0.0
551	Q03769	Epsin-5 OS=Saccharomyces cerevisiae (strain ATCC 204508 / S288c) GN=ENT5 PE=1 SV=1	ENT5	55656.7	5.63599	0.0	72	72	1	1	0	1	1	126	687286.0	670179.0	61176.6	1.42547e+06	987538.0	109220.0	1.06796e+06	300929.0	0.0	0.0	1.0	0.97511	0.0890119	2.07406	1.43687	0.158916	1.55388	0.437851	0.0	0.0	0.0	0.0	0.0	0.0	0.0	0.0	0.0	0.0	0.0	0.0
552	P0C2H9	60S ribosomal protein L31-B OS=Saccharomyces cerevisiae (strain ATCC 204508 / S288c) GN=RPL31B PE=1 SV=1	RPL31B	15938.3	6.06801	0.0	55	91	3	1	1	2	1	126	2.15513e+06	3.17388e+06	786701.0	9.72292e+06	3.12093e+06	1.34023e+06	4.74473e+06	1.83158e+06	699732.0	90090.1	1.0	1.47271	0.365037	4.51153	1.44814	0.62188	2.2016	0.849869	0.324683	0.0418027	0.0	0.0	0.0	0.0	0.0	0.0	0.0	0.0	0.0	0.0
553	P0C2H6|P0C2H7	60S ribosomal protein L27-A OS=Saccharomyces cerevisiae (strain ATCC 204508 / S288c) GN=RPL27A PE=1 SV=1|60S ribosomal protein L27-B OS=Saccharomyces cerevisiae (strain ATCC 204508 / S288c) GN=RPL27B PE=1 SV=1	RPL27A|RPL27B	20792.4|20766.3	7.39931	0.0	83	305	16	5	4	12	5	126	4.0874e+07	7.73078e+07	3.962e+06	5.59564e+07	8.58969e+07	6.22876e+06	5.61392e+07	1.96657e+07	5.39197e+06	2.26257e+06	1.0	1.87938	0.101423	1.36431	2.09764	0.163478	1.37206	0.487816	0.143917	0.0583297	0.0	0.584475	0.313596	0.368621	0.324719	0.501476	0.269002	0.204402	0.524008	0.252851
554	P33442	40S ribosomal protein S1-A OS=Saccharomyces cerevisiae (strain ATCC 204508 / S288c) GN=RPS1A PE=1 SV=2	RPS1A	36574.2	7.07683	0.0	61	437	20	2	18	2	2	126	1.10138e+07	2.134e+07	715807.0	1.66568e+07	2.21824e+07	532694.0	1.45592e+07	3.75013e+06	287169.0	0.0	1.0	1.93757	0.0649919	1.51236	2.01406	0.0483661	1.32191	0.340494	0.0260736	0.0	0.0	0.0	0.0	0.0	0.0	0.0	0.0	0.0	0.0	0.0
555	P07149	Fatty acid synthase subunit beta OS=Saccharomyces cerevisiae (strain ATCC 204508 / S288c) GN=FAS1 PE=1 SV=2	FAS1	261256.0	6.37996	0.0	61	539	16	15	2	14	13	126	1.93191e+07	3.29743e+07	3.23742e+07	2.93474e+07	2.91347e+07	2.26688e+07	3.2912e+07	1.73484e+07	6.74747e+06	337046.0	1.0	1.70454	1.67313	1.52264	1.51631	1.17144	1.7038	0.899593	0.349852	0.0166714	0.0	0.379043	0.35798	0.326186	0.394637	0.270522	0.285798	0.243275	0.354337	0.0437919
556	P07143	Cytochrome c1, heme protein, mitochondrial OS=Saccharomyces cerevisiae (strain ATCC 204508 / S288c) GN=CYT1 PE=1 SV=1	CYT1	38615.3	6.46615	0.0	76	172	5	3	1	4	3	126	5.19284e+06	1.13763e+07	2.88169e+06	7.27847e+06	1.37714e+07	1.76404e+06	7.69749e+06	7.44119e+06	1.45856e+06	150795.0	1.0	2.19077	0.554935	1.40164	2.652	0.339706	1.48233	1.43297	0.280879	0.029039	0.0	1.10971	0.787082	0.517323	0.759943	0.551402	0.90969	0.496147	0.499954	0.0984527
557	Q12443	Reticulon-like protein 2 OS=Saccharomyces cerevisiae (strain ATCC 204508 / S288c) GN=RTN2 PE=1 SV=1	RTN2	51206.7	5.61991	0.00659341	25	25	2	1	0	1	1	126	912283.0	661598.0	186835.0	1.33282e+06	836566.0	129036.0	1.50226e+06	663843.0	184535.0	0.0	1.0	0.725212	0.2048	1.46097	0.917004	0.141443	1.6467	0.727673	0.202279	0.0	0.0	0.0	0.0	0.0	0.0	0.0	0.0	0.0	0.0	0.0
558	Q12446	Proline-rich protein LAS17 OS=Saccharomyces cerevisiae (strain ATCC 204508 / S288c) GN=LAS17 PE=1 SV=1	LAS17	73087.1	6.20262	0.0	37	37	1	1	1	0	0	126	0.0	0.0	0.0	0.0	0.0	0.0	0.0	0.0	0.0	0.0	NA	NA	NA	NA	NA	NA	NA	NA	NA	NA	0.0	0.0	0.0	0.0	0.0	0.0	0.0	0.0	0.0	0.0
559	Q12447	Polyamine N-acetyltransferase 1 OS=Saccharomyces cerevisiae (strain ATCC 204508 / S288c) GN=PAA1 PE=1 SV=1	PAA1	25714.2	5.89604	0.0	37	105	3	3	2	1	1	126	600635.0	862901.0	293140.0	1.08913e+06	1.08555e+06	223136.0	1.06814e+06	514263.0	226828.0	0.0	1.0	1.43665	0.48805	1.81329	1.80734	0.371501	1.77835	0.8562	0.377647	0.0	0.0	0.0	0.0	0.0	0.0	0.0	0.0	0.0	0.0	0.0
560	Q12449	Hsp90 co-chaperone AHA1 OS=Saccharomyces cerevisiae (strain ATCC 204508 / S288c) GN=AHA1 PE=1 SV=1	AHA1	47832.1	5.92824	0.00859599	23	23	1	1	0	1	1	126	1.92759e+06	1.94466e+06	313488.0	3.64692e+06	2.04168e+06	540678.0	2.76743e+06	919745.0	234361.0	0.0	1.0	1.00886	0.162632	1.89196	1.05919	0.280494	1.43569	0.477147	0.121582	0.0	0.0	0.0	0.0	0.0	0.0	0.0	0.0	0.0	0.0	0.0
561	P20435	DNA-directed RNA polymerases I, II, and III subunit RPABC2 OS=Saccharomyces cerevisiae (strain ATCC 204508 / S288c) GN=RPO26 PE=1 SV=1	RPO26	20419.6	5.18506	0.0	51	51	1	1	1	0	0	126	0.0	0.0	0.0	0.0	0.0	0.0	0.0	0.0	0.0	0.0	NA	NA	NA	NA	NA	NA	NA	NA	NA	NA	0.0	0.0	0.0	0.0	0.0	0.0	0.0	0.0	0.0	0.0
562	P37838	Nucleolar protein 4 OS=Saccharomyces cerevisiae (strain ATCC 204508 / S288c) GN=NOP4 PE=1 SV=1	NOP4	98285.5	5.71787	0.00160901	30	55	2	2	2	0	0	126	0.0	0.0	0.0	0.0	0.0	0.0	0.0	0.0	0.0	0.0	NA	NA	NA	NA	NA	NA	NA	NA	NA	NA	0.0	0.0	0.0	0.0	0.0	0.0	0.0	0.0	0.0	0.0
563	P20436	DNA-directed RNA polymerases I, II, and III subunit RPABC3 OS=Saccharomyces cerevisiae (strain ATCC 204508 / S288c) GN=RPB8 PE=1 SV=1	RPB8	17761.0	6.18971	0.0	57	145	5	4	1	4	3	126	1.81862e+07	9.90007e+06	1.17139e+06	2.54087e+07	1.27938e+07	1.71824e+06	1.64073e+07	3.55834e+06	1.50745e+06	206098.0	1.0	0.544372	0.0644107	1.39714	0.70349	0.0944804	0.902185	0.195661	0.0828898	0.0113327	0.0	0.184648	0.103825	0.17491	0.181243	0.0780205	0.132384	0.202352	0.106718	0.0194505
564	P20433	DNA-directed RNA polymerase II subunit RPB4 OS=Saccharomyces cerevisiae (strain ATCC 204508 / S288c) GN=RPB4 PE=1 SV=1	RPB4	29580.8	5.75178	0.0	44	79	2	2	0	2	2	126	5.36457e+06	3.01145e+06	2.9173e+06	5.41726e+06	3.29699e+06	1.46133e+06	4.27621e+06	3.39194e+06	2.51777e+06	0.0	1.0	0.561359	0.543809	1.00982	0.614585	0.272404	0.797121	0.632284	0.469333	0.0	0.0	0.0	0.0	0.0	0.0	0.0	0.0	0.0	0.0	0.0
565	Q3E827	Uncharacterized protein YJR005C-A OS=Saccharomyces cerevisiae (strain ATCC 204508 / S288c) GN=YJR005C-A PE=4 SV=1	YJR005C-A	14300.2	5.96664	0.0	60	84	3	2	0	3	2	126	5.69052e+06	9.46394e+06	1.16773e+06	4.08924e+06	9.81086e+06	758648.0	6.36197e+06	1.64428e+06	1.32934e+06	138349.0	1.0	1.66311	0.205205	0.718606	1.72407	0.133318	1.11799	0.288951	0.233606	0.0243122	0.0	0.0	0.0	0.0	0.0	0.0	0.0	0.0	0.0	0.0
566	Q07915	Ribosome biogenesis protein RLP24 OS=Saccharomyces cerevisiae (strain ATCC 204508 / S288c) GN=RLP24 PE=1 SV=1	RLP24	29516.3	6.36898	0.0	50	102	4	2	3	1	1	126	2.10053e+06	5.13331e+06	191174.0	2.59433e+06	4.48953e+06	391367.0	2.86843e+06	777473.0	258502.0	131698.0	1.0	2.44382	0.0910122	1.23508	2.13733	0.186318	1.36557	0.370132	0.123065	0.0626975	0.0	0.0	0.0	0.0	0.0	0.0	0.0	0.0	0.0	0.0
567	Q08208	Nucleolar protein 12 OS=Saccharomyces cerevisiae (strain ATCC 204508 / S288c) GN=NOP12 PE=1 SV=1	NOP12	68179.8	6.12918	0.0	81	211	4	4	1	3	3	126	3.83218e+06	9.33591e+06	1.04427e+06	6.00431e+06	8.5846e+06	1.43785e+06	5.44678e+06	2.48271e+06	802856.0	0.0	1.0	2.43619	0.272499	1.56681	2.24014	0.375204	1.42133	0.647859	0.209504	0.0	0.0	0.0	0.0	0.0	0.0	0.0	0.0	0.0	0.0	0.0
568	P89886	Translation machinery-associated protein 20 OS=Saccharomyces cerevisiae (strain ATCC 204508 / S288c) GN=TMA20 PE=1 SV=1	TMA20	24962.0	5.93679	0.0	58	99	2	2	2	0	0	126	0.0	0.0	0.0	0.0	0.0	0.0	0.0	0.0	0.0	0.0	NA	NA	NA	NA	NA	NA	NA	NA	NA	NA	0.0	0.0	0.0	0.0	0.0	0.0	0.0	0.0	0.0	0.0
569	Q00055	Glycerol-3-phosphate dehydrogenase [NAD(+)] 1 OS=Saccharomyces cerevisiae (strain ATCC 204508 / S288c) GN=GPD1 PE=1 SV=4	GPD1	48453.4	6.62007	0.0	47	72	2	2	0	2	2	126	6.49001e+06	8.44002e+06	2.22946e+06	1.03832e+07	8.21732e+06	3.19031e+06	1.18713e+07	5.312e+06	669688.0	0.0	1.0	1.30046	0.343522	1.59987	1.26615	0.491572	1.82917	0.818489	0.103187	0.0	0.0	0.0	0.0	0.0	0.0	0.0	0.0	0.0	0.0	0.0
570	P05319	60S acidic ribosomal protein P2-alpha OS=Saccharomyces cerevisiae (strain ATCC 204508 / S288c) GN=RPP2A PE=1 SV=1	RPP2A	12343.4	6.06104	0.0	49	49	1	1	0	1	1	126	355002.0	1.03541e+06	239384.0	580603.0	1.24271e+06	112369.0	433977.0	532469.0	0.0	0.0	1.0	2.91663	0.674316	1.63549	3.50056	0.31653	1.22246	1.4999	0.0	0.0	0.0	0.0	0.0	0.0	0.0	0.0	0.0	0.0	0.0	0.0
571	P05318	60S acidic ribosomal protein P1-alpha OS=Saccharomyces cerevisiae (strain ATCC 204508 / S288c) GN=RPP1A PE=1 SV=4	RPP1A	12047.1	6.46747	0.0	39	39	1	1	1	0	0	126	0.0	0.0	0.0	0.0	0.0	0.0	0.0	0.0	0.0	0.0	NA	NA	NA	NA	NA	NA	NA	NA	NA	NA	0.0	0.0	0.0	0.0	0.0	0.0	0.0	0.0	0.0	0.0
572	P05317	60S acidic ribosomal protein P0 OS=Saccharomyces cerevisiae (strain ATCC 204508 / S288c) GN=RPP0 PE=1 SV=2	RPP0	37133.8	7.98007	0.0	71	407	24	11	1	23	11	126	7.33889e+07	2.86448e+08	2.70231e+07	1.0955e+08	3.03272e+08	1.12571e+07	1.08977e+08	1.23808e+08	7.86565e+06	1.32355e+06	1.0	3.8983	0.369193	1.49293	4.12722	0.154664	1.48553	1.68415	0.108276	0.0180503	0.0	1.01346	0.109892	0.188824	0.987145	0.18469	0.209443	0.358966	0.154752	0.0376746
573	Q12415	Transcription factor tau 55 kDa subunit OS=Saccharomyces cerevisiae (strain ATCC 204508 / S288c) GN=TFC7 PE=1 SV=1	TFC7	55301.7	5.58986	0.0	62	62	2	1	1	1	1	126	1.1255e+06	1.16613e+06	128931.0	1.28638e+06	1.32084e+06	97662.8	1.14598e+06	205813.0	0.0	0.0	1.0	1.0361	0.114554	1.14294	1.17356	0.0867731	1.0182	0.182864	0.0	0.0	0.0	0.0	0.0	0.0	0.0	0.0	0.0	0.0	0.0	0.0
574	Q92331	Vacuolar protein sorting-associated protein 5 OS=Saccharomyces cerevisiae (strain ATCC 204508 / S288c) GN=VPS5 PE=1 SV=1	VPS5	90072.1	5.82216	0.00533537	27	77	3	3	0	3	3	126	5.01766e+06	6.37772e+06	1.22359e+06	8.24082e+06	7.40825e+06	1.41571e+06	7.96433e+06	3.83856e+06	925491.0	81771.3	1.0	1.27105	0.243856	1.64236	1.47643	0.282145	1.58726	0.76501	0.184447	0.0162967	0.0	0.0	0.0	0.0	0.0	0.0	0.0	0.0	0.0	0.0
575	P04046	Amidophosphoribosyltransferase OS=Saccharomyces cerevisiae (strain ATCC 204508 / S288c) GN=ADE4 PE=1 SV=2	ADE4	64127.4	5.69251	0.0	48	86	3	2	1	2	2	126	1.73009e+06	3.31603e+06	440698.0	2.91794e+06	2.77111e+06	440694.0	3.09727e+06	1.55781e+06	326358.0	0.0	1.0	1.91668	0.254725	1.68658	1.60171	0.254723	1.79023	0.900421	0.188636	0.0	0.0	0.0	0.0	0.0	0.0	0.0	0.0	0.0	0.0	0.0
576	###CONTAMINANT###Q05B55	IGK protein OS=Bos taurus GN=IGK PE=2 SV=1	IGK	30526.0	6.36184	0.0	51	51	1	1	0	1	1	126	3.28584e+06	4.31543e+06	7.39269e+06	3.4771e+06	4.03838e+06	4.24042e+06	3.57029e+06	5.89901e+06	5.2239e+06	0.0	1.0	1.31334	2.24987	1.05821	1.22903	1.29051	1.08657	1.79529	1.58982	0.0	0.0	0.0	0.0	0.0	0.0	0.0	0.0	0.0	0.0	0.0
577	Q12208	U6 snRNA phosphodiesterase OS=Saccharomyces cerevisiae (strain ATCC 204508 / S288c) GN=USB1 PE=1 SV=1	USB1	38083.1	5.46941	0.0	61	61	1	1	0	1	1	126	797876.0	1.0464e+06	435745.0	1.2694e+06	1.02639e+06	407039.0	965696.0	565127.0	400797.0	0.0	1.0	1.31149	0.546131	1.59098	1.2864	0.510153	1.21033	0.708289	0.502329	0.0	0.0	0.0	0.0	0.0	0.0	0.0	0.0	0.0	0.0	0.0
578	Q12207	Non-classical export protein 2 OS=Saccharomyces cerevisiae (strain ATCC 204508 / S288c) GN=NCE102 PE=1 SV=1	NCE102	19927.3	6.0118	0.00176678	34	56	2	2	0	2	2	126	603121.0	733731.0	381527.0	810348.0	698816.0	474941.0	847216.0	441967.0	310365.0	0.0	1.0	1.21656	0.632588	1.34359	1.15867	0.787471	1.40472	0.732799	0.514599	0.0	0.0	0.0	0.0	0.0	0.0	0.0	0.0	0.0	0.0	0.0
579	P25454	DNA repair protein RAD51 OS=Saccharomyces cerevisiae (strain ATCC 204508 / S288c) GN=RAD51 PE=1 SV=1	RAD51	47288.2	6.06753	0.00176678	34	57	3	2	1	2	2	126	1.85558e+06	2.69447e+06	1.10185e+06	3.26335e+06	2.94541e+06	979550.0	2.77881e+06	1.73518e+06	754592.0	0.0	1.0	1.45209	0.593804	1.75867	1.58732	0.527893	1.49754	0.935115	0.40666	0.0	0.0	0.0	0.0	0.0	0.0	0.0	0.0	0.0	0.0	0.0
580	###CONTAMINANT###P15497	Apolipoprotein A-I OS=Bos taurus GN=APOA1 PE=1 SV=3	APOA1	35528.6	6.48417	0.0	50	196	7	5	2	5	4	126	2.75526e+06	5.41255e+06	8.70874e+06	2.86791e+06	3.81382e+06	6.51621e+06	3.72339e+06	6.48023e+06	6.45168e+06	76963.7	1.0	1.92695	3.15665	1.04088	1.3915	2.365	1.34825	2.35195	2.31962	0.0270649	0.0	3.2984	1.03976	0.597182	0.774707	0.551528	1.028	0.909443	0.940972	0.113176
581	P11746	Pheromone receptor transcription factor OS=Saccharomyces cerevisiae (strain ATCC 204508 / S288c) GN=MCM1 PE=1 SV=2	MCM1	35359.5	6.71555	0.0	66	66	1	1	0	1	1	126	1.54334e+06	1.74165e+06	268215.0	3.93765e+06	1.71788e+06	323781.0	2.27399e+06	811131.0	323824.0	146299.0	1.0	1.12849	0.173788	2.55138	1.11309	0.209792	1.47342	0.525568	0.20982	0.0947939	0.0	0.0	0.0	0.0	0.0	0.0	0.0	0.0	0.0	0.0
582	P11745	Ran GTPase-activating protein 1 OS=Saccharomyces cerevisiae (strain ATCC 204508 / S288c) GN=RNA1 PE=1 SV=2	RNA1	53176.6	5.86954	0.0	46	46	1	1	0	1	1	126	3.47871e+06	5.54499e+06	1.64446e+06	4.40614e+06	4.19165e+06	1.45905e+06	4.99531e+06	2.68331e+06	688601.0	181252.0	1.0	1.59398	0.47272	1.2666	1.20494	0.419422	1.43596	0.771353	0.197947	0.0521032	0.0	0.0	0.0	0.0	0.0	0.0	0.0	0.0	0.0	0.0
583	P50942	Polyphosphatidylinositol phosphatase INP52 OS=Saccharomyces cerevisiae (strain ATCC 204508 / S288c) GN=INP52 PE=1 SV=1	INP52	154900.0	5.74799	0.0	60	164	4	4	0	4	4	126	3.55731e+06	4.10159e+06	8.18939e+06	6.82438e+06	6.36173e+06	4.25019e+06	4.82971e+06	5.77217e+06	1.83722e+06	94121.6	1.0	1.153	2.30213	1.91841	1.78836	1.19478	1.35769	1.62263	0.516465	0.0264587	0.0	0.120387	1.46487	0.423663	0.724168	0.544218	0.194743	0.654234	0.394141	0.0761861
584	Q06188	PWWP domain-containing protein YLR455W OS=Saccharomyces cerevisiae (strain ATCC 204508 / S288c) GN=YLR455W PE=1 SV=1	YLR455W	44422.9	7.09205	0.0	46	239	11	7	4	7	6	126	5.46491e+07	2.65523e+07	7.57944e+06	6.66132e+07	2.69277e+07	3.38199e+06	6.15654e+07	6.67991e+06	3.2334e+06	141147.0	1.0	0.484766	0.132005	1.22082	0.493106	0.0612162	1.12788	0.122233	0.0575176	0.00247611	0.0	0.121748	0.250956	0.121517	0.0800451	0.0789294	0.118735	0.0508612	0.0749473	0.00871209
585	P38682	ADP-ribosylation factor GTPase-activating protein GLO3 OS=Saccharomyces cerevisiae (strain ATCC 204508 / S288c) GN=GLO3 PE=1 SV=1	GLO3	66287.8	6.06857	0.00176678	34	85	3	3	1	2	2	126	1.78884e+06	2.71562e+06	362989.0	3.89248e+06	2.57035e+06	379711.0	2.98581e+06	837931.0	378870.0	0.0	1.0	1.51809	0.202919	2.17598	1.43688	0.212267	1.66914	0.468422	0.211797	0.0	0.0	0.0	0.0	0.0	0.0	0.0	0.0	0.0	0.0	0.0
586	P38687	Signal recognition particle subunit SRP68 OS=Saccharomyces cerevisiae (strain ATCC 204508 / S288c) GN=SRP68 PE=1 SV=1	SRP68	83170.4	5.73285	0.00533537	27	27	1	1	0	1	1	126	948413.0	1.99517e+06	269149.0	1.50171e+06	1.86145e+06	227179.0	1.60974e+06	718910.0	227782.0	0.0	1.0	2.10369	0.283789	1.58339	1.9627	0.239536	1.6973	0.758013	0.240172	0.0	0.0	0.0	0.0	0.0	0.0	0.0	0.0	0.0	0.0	0.0
587	P38689	Ribose-phosphate pyrophosphokinase 3 OS=Saccharomyces cerevisiae (strain ATCC 204508 / S288c) GN=PRS3 PE=1 SV=1	PRS3	39970.0	6.09589	0.00394011	29	83	5	3	1	3	3	126	3.21186e+06	3.92855e+06	2.01905e+06	5.5155e+06	4.65341e+06	2.33936e+06	5.40135e+06	2.44994e+06	1.37569e+06	0.0	1.0	1.22314	0.628624	1.71723	1.44882	0.72835	1.68169	0.762779	0.428316	0.0	0.0	0.0	0.0	0.0	0.0	0.0	0.0	0.0	0.0	0.0
588	P38688	Signal recognition particle subunit SRP72 OS=Saccharomyces cerevisiae (strain ATCC 204508 / S288c) GN=SRP72 PE=1 SV=2	SRP72	91310.6	6.0783	0.0	59	109	3	3	1	2	2	126	3.75281e+06	5.33893e+06	541807.0	3.91425e+06	3.80066e+06	551769.0	5.37243e+06	1.90974e+06	355396.0	0.0	1.0	1.42265	0.144374	1.04302	1.01275	0.147028	1.43158	0.508882	0.0947014	0.0	0.0	0.0	0.0	0.0	0.0	0.0	0.0	0.0	0.0	0.0
589	Q03246	37S ribosomal protein S17, mitochondrial OS=Saccharomyces cerevisiae (strain ATCC 204508 / S288c) GN=MRPS17 PE=1 SV=1	MRPS17	33633.1	6.04828	0.0	49	142	5	4	1	4	3	126	6.79066e+06	7.22037e+06	1.1958e+06	1.32993e+07	7.28066e+06	1.36915e+06	1.03222e+07	2.97591e+06	872187.0	109355.0	1.0	1.06328	0.176095	1.95847	1.07216	0.201622	1.52005	0.438235	0.128439	0.0161037	0.0	0.343234	0.16104	0.147991	0.189096	0.0721892	0.470729	0.119768	0.132432	0.111489
590	Q03935	AP-1-like transcription factor YAP6 OS=Saccharomyces cerevisiae (strain ATCC 204508 / S288c) GN=YAP6 PE=1 SV=1	YAP6	49356.9	5.57758	0.00168634	32	58	2	2	1	1	1	126	1.16346e+06	1.84502e+06	246230.0	1.77476e+06	1.73652e+06	432693.0	2.00219e+06	525771.0	120436.0	0.0	1.0	1.58581	0.211637	1.52542	1.49255	0.371903	1.7209	0.451905	0.103516	0.0	0.0	0.0	0.0	0.0	0.0	0.0	0.0	0.0	0.0	0.0
591	P53145	Large subunit GTPase 1 OS=Saccharomyces cerevisiae (strain ATCC 204508 / S288c) GN=LSG1 PE=1 SV=1	LSG1	87118.7	5.46496	0.0	43	43	1	1	0	1	1	126	1.05129e+06	1.06501e+06	400830.0	1.48637e+06	1.47102e+06	417125.0	1.29819e+06	546326.0	254680.0	88554.5	1.0	1.01306	0.381275	1.41386	1.39925	0.396776	1.23486	0.519674	0.242256	0.0842344	0.0	0.0	0.0	0.0	0.0	0.0	0.0	0.0	0.0	0.0
592	P28737	Protein MSP1 OS=Saccharomyces cerevisiae (strain ATCC 204508 / S288c) GN=MSP1 PE=1 SV=2	MSP1	46905.7	5.52591	0.0	50	50	1	1	0	1	1	126	641073.0	786168.0	191735.0	1.35941e+06	702965.0	219388.0	875766.0	593156.0	174109.0	0.0	1.0	1.22633	0.299084	2.12052	1.09654	0.34222	1.36609	0.925256	0.27159	0.0	0.0	0.0	0.0	0.0	0.0	0.0	0.0	0.0	0.0	0.0
593	P00925	Enolase 2 OS=Saccharomyces cerevisiae (strain ATCC 204508 / S288c) GN=ENO2 PE=1 SV=2	ENO2	54962.7	6.47997	0.0	107	732	47	6	35	12	5	126	2.46927e+07	3.9082e+07	1.03981e+07	4.17835e+07	3.59072e+07	1.14261e+07	4.15424e+07	2.33649e+07	9.24869e+06	3.92277e+06	1.0	1.57417	0.424423	1.66855	1.44937	0.465983	1.6722	0.952413	0.379222	0.15451	0.0	0.526494	0.511825	0.942432	0.365789	0.477976	0.590592	0.415435	0.504173	0.285044
594	P00924	Enolase 1 OS=Saccharomyces cerevisiae (strain ATCC 204508 / S288c) GN=ENO1 PE=1 SV=3	ENO1	55323.3	7.11217	0.0	105	616	35	5	29	6	5	126	1.24587e+07	3.23634e+07	6.81686e+06	3.09594e+07	2.9915e+07	5.16843e+06	2.57289e+07	1.67438e+07	2.9506e+06	368477.0	1.0	2.59765	0.54713	2.47871	2.40755	0.414845	2.06908	1.34915	0.23683	0.0298046	0.0	0.279821	0.161136	0.412778	0.38919	0.698847	0.417738	0.239009	0.451984	0.0682149
595	P53326	Uncharacterized protein YGR266W OS=Saccharomyces cerevisiae (strain ATCC 204508 / S288c) GN=YGR266W PE=1 SV=1	YGR266W	94427.1	5.75293	0.0	50	80	2	2	0	2	2	126	2.31093e+06	5.79727e+06	1.23877e+06	5.74708e+06	4.95821e+06	678469.0	4.01772e+06	2.83464e+06	754791.0	0.0	1.0	2.50863	0.536046	2.48691	2.14555	0.293591	1.73857	1.22662	0.326618	0.0	0.0	0.0	0.0	0.0	0.0	0.0	0.0	0.0	0.0	0.0
596	P53852	Cysteine--tRNA ligase OS=Saccharomyces cerevisiae (strain ATCC 204508 / S288c) GN=YNL247W PE=1 SV=1	YNL247W	105463.0	6.51332	0.0	62	472	16	12	4	12	11	126	2.58671e+07	3.90092e+07	8.1284e+06	4.23012e+07	4.34538e+07	5.36341e+06	3.75362e+07	8.93065e+06	4.15311e+06	329445.0	1.0	1.50853	0.317653	1.63464	1.68167	0.208291	1.44947	0.344581	0.161687	0.0114052	0.0	0.155136	0.351439	0.156978	0.212808	0.160986	0.210597	0.124453	0.145268	0.0431641
597	P40010	Nuclear GTP-binding protein NUG1 OS=Saccharomyces cerevisiae (strain ATCC 204508 / S288c) GN=NUG1 PE=1 SV=1	NUG1	70391.2	5.8599	0.0	45	45	1	1	0	1	1	126	1.34347e+06	2.54996e+06	229968.0	2.0816e+06	2.24187e+06	178935.0	2.11998e+06	722588.0	157417.0	0.0	1.0	1.89804	0.171175	1.54942	1.66871	0.133189	1.57798	0.537852	0.117172	0.0	0.0	0.0	0.0	0.0	0.0	0.0	0.0	0.0	0.0	0.0
598	P40017	Carnitine O-acetyltransferase YAT2 OS=Saccharomyces cerevisiae (strain ATCC 204508 / S288c) GN=YAT2 PE=1 SV=1	YAT2	117075.0	6.29633	0.0	39	101	3	3	0	3	3	126	1.02648e+07	1.62215e+07	4.20811e+06	1.57722e+07	1.30092e+07	3.15357e+06	1.48927e+07	9.95935e+06	2.86966e+06	0.0	1.0	1.58031	0.409957	1.53654	1.26737	0.307223	1.45086	0.970247	0.279564	0.0	0.0	0.0	0.0	0.0	0.0	0.0	0.0	0.0	0.0	0.0
599	P38167	Protein ECM21 OS=Saccharomyces cerevisiae (strain ATCC 204508 / S288c) GN=ECM21 PE=1 SV=2	ECM21	138829.0	5.49433	0.003885	28	28	1	1	1	0	0	126	0.0	0.0	0.0	0.0	0.0	0.0	0.0	0.0	0.0	0.0	NA	NA	NA	NA	NA	NA	NA	NA	NA	NA	0.0	0.0	0.0	0.0	0.0	0.0	0.0	0.0	0.0	0.0
600	P40018	Small nuclear ribonucleoprotein-associated protein B OS=Saccharomyces cerevisiae (strain ATCC 204508 / S288c) GN=SMB1 PE=1 SV=1	SMB1	28838.8	6.27777	0.0	73	73	1	1	1	0	0	126	0.0	0.0	0.0	0.0	0.0	0.0	0.0	0.0	0.0	0.0	NA	NA	NA	NA	NA	NA	NA	NA	NA	NA	0.0	0.0	0.0	0.0	0.0	0.0	0.0	0.0	0.0	0.0
601	Q02326	60S ribosomal protein L6-A OS=Saccharomyces cerevisiae (strain ATCC 204508 / S288c) GN=RPL6A PE=1 SV=2	RPL6A	26136.6	6.53311	0.0	75	394	22	4	16	6	3	126	5.87645e+06	1.2023e+07	1.10904e+06	8.33551e+06	1.74376e+07	1.3565e+06	9.04454e+06	3.87956e+06	1.18377e+06	0.0	1.0	2.05506	0.188726	1.41846	2.95632	0.230837	1.54716	0.660607	0.201577	0.0	0.0	0.433833	0.122414	0.560422	3.15079	0.269562	0.530675	0.133197	0.104516	0.0
602	P33313	Hsp70/Hsp90 co-chaperone CNS1 OS=Saccharomyces cerevisiae (strain ATCC 204508 / S288c) GN=CNS1 PE=1 SV=1	CNS1	54911.2	5.69025	0.00171674	33	33	1	1	0	1	1	126	1.21214e+06	1.37883e+06	408266.0	2.53478e+06	8.99323e+06	540644.0	1.76323e+06	853849.0	482795.0	0.0	1.0	1.13751	0.336814	2.09116	7.41928	0.446023	1.45464	0.704413	0.398298	0.0	0.0	0.0	0.0	0.0	0.0	0.0	0.0	0.0	0.0	0.0
603	P36148	Glycerol-3-phosphate O-acyltransferase 2 OS=Saccharomyces cerevisiae (strain ATCC 204508 / S288c) GN=GPT2 PE=1 SV=1	GPT2	98027.5	5.63711	0.0	69	148	4	4	0	4	4	126	3.28826e+06	6.06914e+06	911199.0	1.0672e+07	4.93417e+06	1.23355e+06	5.73141e+06	2.42938e+06	825632.0	81288.4	1.0	1.8457	0.277106	3.24548	1.50054	0.375137	1.74299	0.738804	0.251085	0.0247208	0.0	0.277957	0.76616	2.07122	0.716022	0.632097	1.02465	2.8696	0.741625	0.0949391
604	Q12074	Spermidine synthase OS=Saccharomyces cerevisiae (strain ATCC 204508 / S288c) GN=SPE3 PE=1 SV=1	SPE3	39030.9	5.51198	0.0	58	58	1	1	0	1	1	126	369383.0	866624.0	193378.0	552849.0	651809.0	182277.0	815509.0	491662.0	111896.0	0.0	1.0	2.34614	0.523517	1.49668	1.76459	0.493464	2.20776	1.33104	0.302927	0.0	0.0	0.0	0.0	0.0	0.0	0.0	0.0	0.0	0.0	0.0
605	Q12072	ISWI one complex protein 2 OS=Saccharomyces cerevisiae (strain ATCC 204508 / S288c) GN=IOC2 PE=1 SV=1	IOC2	106905.0	6.36333	0.0	82	266	8	6	1	7	6	126	2.41804e+07	2.12545e+07	2.42701e+06	4.39202e+07	2.18272e+07	2.51693e+06	3.12248e+07	5.59832e+06	2.95579e+06	0.0	1.0	0.870471	0.0990496	1.82001	0.888459	0.10409	1.28899	0.231523	0.121229	0.0	0.0	0.808325	0.180749	0.49116	0.814047	0.119204	0.275613	0.49077	0.22302	0.0
606	P04840	Mitochondrial outer membrane protein porin 1 OS=Saccharomyces cerevisiae (strain ATCC 204508 / S288c) GN=POR1 PE=1 SV=4	POR1	34877.7	6.91363	0.0	58	263	8	6	2	6	6	126	2.15456e+07	5.25117e+07	8.2304e+06	3.17421e+07	2.84103e+07	7.95628e+06	3.46333e+07	3.22009e+07	3.0591e+06	528065.0	1.0	2.43409	0.382521	1.47369	1.31861	0.365402	1.60744	1.49454	0.142967	0.0245092	0.0	0.634936	0.0361561	0.864769	0.500697	0.500621	0.646409	0.213381	0.0888742	0.0431859
607	P20434	DNA-directed RNA polymerases I, II, and III subunit RPABC1 OS=Saccharomyces cerevisiae (strain ATCC 204508 / S288c) GN=RPB5 PE=1 SV=1	RPB5	29129.8	6.01886	0.00168634	32	61	2	2	0	2	2	126	2.31149e+07	1.52875e+07	1.55195e+06	3.04912e+07	1.7702e+07	2.49625e+06	2.13702e+07	3.33989e+06	1.6626e+06	122061.0	1.0	0.661371	0.0671406	1.31911	0.765827	0.107993	0.924521	0.144491	0.0719274	0.0052806	0.0	0.0	0.0	0.0	0.0	0.0	0.0	0.0	0.0	0.0
608	P51979	ATP-dependent DNA helicase MER3 OS=Saccharomyces cerevisiae (strain ATCC 204508 / S288c) GN=HFM1 PE=1 SV=3	HFM1	159615.0	5.34933	0.0	57	120	3	3	2	1	1	126	562709.0	796459.0	362637.0	914397.0	1.05923e+06	334009.0	980745.0	566502.0	241466.0	0.0	1.0	1.4154	0.644449	1.62499	1.88238	0.593573	1.7429	1.00674	0.429114	0.0	0.0	0.0	0.0	0.0	0.0	0.0	0.0	0.0	0.0	0.0
609	Q12464	RuvB-like protein 2 OS=Saccharomyces cerevisiae (strain ATCC 204508 / S288c) GN=RVB2 PE=1 SV=1	RVB2	59026.9	6.60828	0.0	103	567	13	10	3	10	8	126	1.68691e+07	2.18995e+07	3.55781e+06	2.88565e+07	1.91716e+07	2.62723e+06	2.48265e+07	6.91785e+06	2.83941e+06	115363.0	1.0	1.29768	0.213075	1.71003	1.13932	0.155972	1.47061	0.414094	0.162241	0.00656887	0.0	0.20155	0.24314	0.174692	0.303036	0.122553	0.21789	0.174933	0.242537	0.0222865
610	Q12460	Nucleolar protein 56 OS=Saccharomyces cerevisiae (strain ATCC 204508 / S288c) GN=NOP56 PE=1 SV=1	NOP56	73327.6	6.95893	0.0	62	329	8	7	1	7	7	126	2.40023e+07	3.23423e+07	4.25854e+06	3.56408e+07	2.90629e+07	4.25253e+06	3.20945e+07	7.04164e+06	3.12068e+06	73814.9	1.0	1.34439	0.180721	1.48489	1.21048	0.177958	1.33666	0.292929	0.130165	0.00296269	0.0	0.379117	0.217561	0.36726	0.37361	0.213808	0.2141	0.236948	0.264087	0.0107195
611	P38323	ATP-dependent clpX-like chaperone, mitochondrial OS=Saccharomyces cerevisiae (strain ATCC 204508 / S288c) GN=MCX1 PE=1 SV=1	MCX1	69652.9	5.55487	0.0	84	84	1	1	0	1	1	126	1.13571e+06	1.58916e+06	513870.0	1.86514e+06	1.4294e+06	562351.0	2.09477e+06	738354.0	301539.0	0.0	1.0	1.39927	0.452468	1.64227	1.2586	0.495155	1.84446	0.650127	0.265508	0.0	0.0	0.0	0.0	0.0	0.0	0.0	0.0	0.0	0.0	0.0
612	P38328	Actin-related protein 2/3 complex subunit 1 OS=Saccharomyces cerevisiae (strain ATCC 204508 / S288c) GN=ARC40 PE=1 SV=1	ARC40	48747.5	6.14369	0.0	57	102	2	2	1	1	1	126	2.14946e+06	3.31236e+06	453429.0	2.71783e+06	2.91314e+06	256049.0	3.7058e+06	900449.0	548924.0	0.0	1.0	1.54102	0.21095	1.26442	1.35529	0.119122	1.72406	0.418918	0.255378	0.0	0.0	0.0	0.0	0.0	0.0	0.0	0.0	0.0	0.0	0.0
613	Q07376	Probable transporter MCH1 OS=Saccharomyces cerevisiae (strain ATCC 204508 / S288c) GN=MCH1 PE=1 SV=1	MCH1	58055.3	5.24323	0.0	49	49	1	1	1	0	0	126	0.0	0.0	0.0	0.0	0.0	0.0	0.0	0.0	0.0	0.0	NA	NA	NA	NA	NA	NA	NA	NA	NA	NA	0.0	0.0	0.0	0.0	0.0	0.0	0.0	0.0	0.0	0.0
614	P23291|P23292	Casein kinase I homolog 1 OS=Saccharomyces cerevisiae (strain ATCC 204508 / S288c) GN=YCK1 PE=1 SV=1|Casein kinase I homolog 2 OS=Saccharomyces cerevisiae (strain ATCC 204508 / S288c) GN=YCK2 PE=1 SV=1	YCK1|YCK2	70384.0|70920.1	5.72615	0.00394011	29	29	1	1	1	0	0	126	0.0	0.0	0.0	0.0	0.0	0.0	0.0	0.0	0.0	0.0	NA	NA	NA	NA	NA	NA	NA	NA	NA	NA	0.0	0.0	0.0	0.0	0.0	0.0	0.0	0.0	0.0	0.0
615	P23293	Serine/threonine-protein kinase BUR1 OS=Saccharomyces cerevisiae (strain ATCC 204508 / S288c) GN=SGV1 PE=1 SV=1	SGV1	87540.4	5.4337	0.0	38	64	2	2	0	2	2	126	1.01277e+06	1.71136e+06	462461.0	2.51428e+06	2.41711e+06	871037.0	2.42459e+06	831790.0	663504.0	0.0	1.0	1.68978	0.456629	2.48258	2.38663	0.860053	2.39401	0.8213	0.655137	0.0	0.0	0.0	0.0	0.0	0.0	0.0	0.0	0.0	0.0	0.0
616	P17505	Malate dehydrogenase, mitochondrial OS=Saccharomyces cerevisiae (strain ATCC 204508 / S288c) GN=MDH1 PE=1 SV=2	MDH1	41872.3	5.49173	0.0	62	97	2	2	1	1	1	126	468530.0	1.69859e+06	371087.0	613261.0	1.37076e+06	513927.0	772832.0	1.7744e+06	289135.0	0.0	1.0	3.62536	0.792022	1.3089	2.92566	1.09689	1.64948	3.78716	0.61711	0.0	0.0	0.0	0.0	0.0	0.0	0.0	0.0	0.0	0.0	0.0
617	Q04772	Increased recombination centers protein 21 OS=Saccharomyces cerevisiae (strain ATCC 204508 / S288c) GN=IRC21 PE=1 SV=1	IRC21	27749.3	6.0991	0.00859599	23	23	1	1	0	1	1	126	915554.0	1.72823e+06	1.32687e+06	1.58225e+06	2.1041e+06	1.2493e+06	1.34412e+06	2.67429e+06	1.11814e+06	105911.0	1.0	1.88763	1.44925	1.72818	2.29817	1.36453	1.46809	2.92096	1.22127	0.11568	0.0	0.0	0.0	0.0	0.0	0.0	0.0	0.0	0.0	0.0
618	Q12263	Serine/threonine-protein kinase GIN4 OS=Saccharomyces cerevisiae (strain ATCC 204508 / S288c) GN=GIN4 PE=1 SV=1	GIN4	157048.0	5.59744	0.00160901	30	30	1	1	0	1	1	126	1.24529e+06	2.03748e+06	427915.0	1.87234e+06	2.2629e+06	525847.0	2.12572e+06	994063.0	481476.0	0.0	1.0	1.63615	0.343627	1.50353	1.81716	0.422269	1.70701	0.798258	0.386638	0.0	0.0	0.0	0.0	0.0	0.0	0.0	0.0	0.0	0.0	0.0
619	Q12267	Structural maintenance of chromosomes protein 4 OS=Saccharomyces cerevisiae (strain ATCC 204508 / S288c) GN=SMC4 PE=1 SV=1	SMC4	197206.0	6.18063	0.0	46	362	12	11	4	8	8	126	1.72224e+07	1.95809e+07	4.88764e+06	2.41475e+07	1.98822e+07	4.39781e+06	2.53256e+07	8.1294e+06	3.94299e+06	940482.0	1.0	1.13394	0.279256	1.39984	1.15274	0.248122	1.46731	0.468221	0.221917	0.0518519	0.0	0.342829	0.31094	0.289572	0.433895	0.279161	0.198732	0.315362	0.23888	0.117755
620	Q12265	Ribose-phosphate pyrophosphokinase 5 OS=Saccharomyces cerevisiae (strain ATCC 204508 / S288c) GN=PRS5 PE=1 SV=1	PRS5	59828.7	5.52568	0.000909091	35	58	2	2	1	1	1	126	546555.0	1.471e+06	774337.0	1.3699e+06	1.52567e+06	461524.0	1.15732e+06	1.14534e+06	306674.0	0.0	1.0	2.6914	1.41676	2.50642	2.79143	0.844423	2.11748	2.09557	0.561104	0.0	0.0	0.0	0.0	0.0	0.0	0.0	0.0	0.0	0.0	0.0
621	P15624	Phenylalanine--tRNA ligase beta subunit OS=Saccharomyces cerevisiae (strain ATCC 204508 / S288c) GN=FRS1 PE=1 SV=3	FRS1	78377.1	5.91774	0.0	72	181	4	4	0	4	4	126	8.24727e+06	7.1801e+06	1.28849e+06	1.45405e+07	6.78045e+06	1.21575e+06	1.27065e+07	2.93364e+06	874812.0	0.0	1.0	0.870603	0.156232	1.76307	0.822144	0.147413	1.54069	0.35571	0.106073	0.0	0.0	0.318044	0.194273	0.237405	0.118815	0.49388	0.328297	0.113193	0.284409	0.0
622	P15625	Phenylalanine--tRNA ligase alpha subunit OS=Saccharomyces cerevisiae (strain ATCC 204508 / S288c) GN=FRS2 PE=1 SV=3	FRS2	66928.0	5.86074	0.0	53	162	5	5	1	4	4	126	8.81789e+06	6.84788e+06	1.17571e+06	1.64143e+07	7.48416e+06	2.19837e+06	1.27525e+07	2.75403e+06	1.62264e+06	0.0	1.0	0.776589	0.133332	1.86148	0.848747	0.249308	1.44621	0.312323	0.184017	0.0	0.0	0.177985	0.107893	0.158899	0.294455	0.292025	0.208365	0.0625788	0.354294	0.0
623	P04456	60S ribosomal protein L25 OS=Saccharomyces cerevisiae (strain ATCC 204508 / S288c) GN=RPL25 PE=1 SV=4	RPL25	20789.3	7.89285	0.0	95	406	35	9	15	19	7	126	3.45072e+07	7.40002e+07	8.44109e+06	4.18846e+07	7.4779e+07	8.27254e+06	4.44082e+07	2.25984e+07	5.62432e+06	747577.0	1.0	2.12717	0.24122	1.21348	2.16016	0.23955	1.28827	0.653097	0.163508	0.0207329	0.0	0.467835	0.168299	0.131782	0.329463	0.185678	0.22304	0.120147	0.219627	0.050289
624	P16474	78 kDa glucose-regulated protein homolog OS=Saccharomyces cerevisiae (strain ATCC 204508 / S288c) GN=KAR2 PE=1 SV=1	KAR2	88229.1	6.54302	0.0	76	499	19	7	13	6	5	126	1.16568e+07	1.7253e+07	6.8921e+06	2.94533e+07	1.51593e+07	4.84135e+06	1.90412e+07	9.64125e+06	2.69437e+06	226956.0	1.0	1.48252	0.591251	2.51583	1.30047	0.419815	1.63348	0.827631	0.234988	0.0191988	0.0	0.383705	0.101839	0.599823	0.251135	0.32694	0.201051	0.222291	0.928691	0.112895
625	P54115	Magnesium-activated aldehyde dehydrogenase, cytosolic OS=Saccharomyces cerevisiae (strain ATCC 204508 / S288c) GN=ALD6 PE=1 SV=4	ALD6	63258.0	6.29411	0.0	81	372	10	8	3	7	6	126	9.54651e+06	2.37867e+07	4.30402e+06	1.3914e+07	1.51915e+07	3.14871e+06	1.31056e+07	1.01903e+07	2.61353e+06	672036.0	1.0	2.48978	0.455851	1.46422	1.59131	0.339621	1.37613	1.07172	0.278532	0.0699185	0.0	0.572551	0.248532	0.455327	0.419383	0.375201	0.323611	0.271901	0.297139	0.194611
626	P47771|P54114	Aldehyde dehydrogenase [NAD(P)+] 1 OS=Saccharomyces cerevisiae (strain ATCC 204508 / S288c) GN=ALD2 PE=1 SV=2|Aldehyde dehydrogenase [NAD(P)+] 2 OS=Saccharomyces cerevisiae (strain ATCC 204508 / S288c) GN=ALD3 PE=1 SV=1	ALD2|ALD3	65349.4|66234.0	5.67665	0.00533537	27	27	1	1	1	0	0	126	0.0	0.0	0.0	0.0	0.0	0.0	0.0	0.0	0.0	0.0	NA	NA	NA	NA	NA	NA	NA	NA	NA	NA	0.0	0.0	0.0	0.0	0.0	0.0	0.0	0.0	0.0	0.0
627	P54113	Bifunctional purine biosynthesis protein ADE16 OS=Saccharomyces cerevisiae (strain ATCC 204508 / S288c) GN=ADE16 PE=1 SV=1	ADE16	75265.6	5.85975	0.0	64	164	5	1	4	1	1	126	896355.0	1.69737e+06	197615.0	1.13424e+06	1.29847e+06	88990.7	1.73994e+06	807129.0	195071.0	0.0	1.0	1.89364	0.220465	1.26539	1.44861	0.0992807	1.94112	0.900457	0.217626	0.0	0.0	0.0	0.0	0.0	0.0	0.0	0.0	0.0	0.0	0.0
628	Q06218	ATP-dependent RNA helicase DBP9 OS=Saccharomyces cerevisiae (strain ATCC 204508 / S288c) GN=DBP9 PE=1 SV=1	DBP9	84343.8	5.54107	0.0	36	36	1	1	0	1	1	126	3.40374e+06	4.7324e+06	971385.0	6.02701e+06	5.06205e+06	622982.0	4.62962e+06	2.66556e+06	718054.0	235564.0	1.0	1.39035	0.285388	1.7707	1.4872	0.183029	1.36016	0.783128	0.21096	0.0692075	0.0	0.0	0.0	0.0	0.0	0.0	0.0	0.0	0.0	0.0
629	P25043	Proteasome subunit beta type-2 OS=Saccharomyces cerevisiae (strain ATCC 204508 / S288c) GN=PUP1 PE=1 SV=1	PUP1	31915.8	6.42804	0.0	53	53	1	1	1	0	0	126	0.0	0.0	0.0	0.0	0.0	0.0	0.0	0.0	0.0	0.0	NA	NA	NA	NA	NA	NA	NA	NA	NA	NA	0.0	0.0	0.0	0.0	0.0	0.0	0.0	0.0	0.0	0.0
630	P48527	Tyrosine--tRNA ligase, mitochondrial OS=Saccharomyces cerevisiae (strain ATCC 204508 / S288c) GN=MSY1 PE=1 SV=1	MSY1	63443.5	6.11151	0.0	57	166	4	4	0	4	4	126	7.12019e+06	9.5701e+06	2.24979e+06	1.78684e+07	1.07727e+07	1.15831e+06	1.21639e+07	6.23526e+06	1.07886e+06	132267.0	1.0	1.34408	0.315973	2.50954	1.51298	0.16268	1.70836	0.875715	0.151522	0.0185763	0.0	0.463453	0.251545	0.702243	0.657984	0.522463	0.59435	0.421093	0.158604	0.0391889
631	Q01939	26S protease regulatory subunit 8 homolog OS=Saccharomyces cerevisiae (strain ATCC 204508 / S288c) GN=RPT6 PE=1 SV=4	RPT6	53721.0	5.99406	0.0	46	133	4	4	0	4	4	126	5.87284e+06	1.0982e+07	1.62911e+06	7.81498e+06	6.9342e+06	1.34915e+06	9.37163e+06	4.94931e+06	1.50919e+06	0.0	1.0	1.86996	0.277398	1.3307	1.18072	0.229726	1.59576	0.842744	0.256978	0.0	0.0	0.172107	0.0366559	0.226215	0.187195	0.12133	0.279648	0.405829	0.331585	0.0
632	Q04213	ISWI one complex protein 4 OS=Saccharomyces cerevisiae (strain ATCC 204508 / S288c) GN=IOC4 PE=1 SV=1	IOC4	69197.8	6.47315	0.00160901	30	55	2	2	1	1	1	126	4.88881e+06	3.12532e+06	0.0	1.00489e+07	3.78508e+06	530633.0	7.49986e+06	313259.0	2.92829e+06	0.0	1.0	0.63928	0.0	2.0555	0.774233	0.10854	1.53409	0.0640767	0.598978	0.0	0.0	0.0	0.0	0.0	0.0	0.0	0.0	0.0	0.0	0.0
633	###CONTAMINANT###P35700	Peroxiredoxin-1 OS=Mus musculus GN=Prdx1 PE=1 SV=1	Prdx1	26744.5	5.52881	0.0	60	90	2	2	1	1	1	126	352501.0	549577.0	330870.0	507841.0	566244.0	380790.0	395995.0	2.52095e+06	310715.0	0.0	1.0	1.55908	0.938633	1.44068	1.60636	1.08025	1.12338	7.15161	0.881457	0.0	0.0	0.0	0.0	0.0	0.0	0.0	0.0	0.0	0.0	0.0
634	Q00684	Tyrosine-protein phosphatase CDC14 OS=Saccharomyces cerevisiae (strain ATCC 204508 / S288c) GN=CDC14 PE=1 SV=2	CDC14	69142.0	6.5721	0.00171674	33	33	1	1	1	0	0	126	0.0	0.0	0.0	0.0	0.0	0.0	0.0	0.0	0.0	0.0	NA	NA	NA	NA	NA	NA	NA	NA	NA	NA	0.0	0.0	0.0	0.0	0.0	0.0	0.0	0.0	0.0	0.0
635	P53125	Imitation switch two complex protein 1 OS=Saccharomyces cerevisiae (strain ATCC 204508 / S288c) GN=ITC1 PE=1 SV=1	ITC1	172475.0	5.47496	0.00165563	31	56	2	2	1	1	1	126	697362.0	1.32394e+06	360090.0	1.67416e+06	1.25947e+06	227475.0	1.18102e+06	584014.0	222146.0	0.0	1.0	1.8985	0.51636	2.40071	1.80604	0.326194	1.69355	0.837462	0.318552	0.0	0.0	0.0	0.0	0.0	0.0	0.0	0.0	0.0	0.0	0.0
636	P09624	Dihydrolipoyl dehydrogenase, mitochondrial OS=Saccharomyces cerevisiae (strain ATCC 204508 / S288c) GN=LPD1 PE=1 SV=1	LPD1	65032.1	6.77582	0.0	89	443	11	9	2	9	9	126	2.42253e+07	3.27919e+07	5.06717e+06	4.28885e+07	3.137e+07	4.58758e+06	3.83374e+07	1.70039e+07	3.33775e+06	119276.0	1.0	1.36079	0.210857	1.78595	1.30373	0.188696	1.59401	0.701808	0.134005	0.00464798	0.0	0.336952	0.0966507	0.516542	0.49172	0.152994	0.565652	0.121685	0.16464	0.0234026
637	P53878	Uncharacterized oxidoreductase YNL181W OS=Saccharomyces cerevisiae (strain ATCC 204508 / S288c) GN=YNL181W PE=1 SV=2	YNL181W	55466.8	6.4275	0.00659341	25	47	2	2	0	2	2	126	2.05792e+06	2.66058e+06	585190.0	3.85631e+06	2.76572e+06	556937.0	3.85599e+06	1.17119e+06	574151.0	0.0	1.0	1.29285	0.28436	1.87388	1.34394	0.270631	1.87373	0.569114	0.278995	0.0	0.0	0.0	0.0	0.0	0.0	0.0	0.0	0.0	0.0	0.0
638	P53877	Pre-rRNA-processing protein IPI3 OS=Saccharomyces cerevisiae (strain ATCC 204508 / S288c) GN=IPI3 PE=1 SV=1	IPI3	70783.7	5.62823	0.0	45	86	2	2	0	2	2	126	1.03274e+06	1.7992e+06	305068.0	2.66793e+06	2.35949e+06	319517.0	1.86162e+06	908740.0	422758.0	0.0	1.0	1.74216	0.295397	2.58335	2.2847	0.309389	1.80261	0.879932	0.409356	0.0	0.0	0.0	0.0	0.0	0.0	0.0	0.0	0.0	0.0	0.0
639	P53691	Peptidyl-prolyl cis-trans isomerase CPR6 OS=Saccharomyces cerevisiae (strain ATCC 204508 / S288c) GN=CPR6 PE=1 SV=1	CPR6	52298.5	5.60268	0.00394011	29	29	1	1	0	1	1	126	1.23201e+06	1.57805e+06	124054.0	2.02863e+06	1.37324e+06	210711.0	2.00325e+06	748861.0	207734.0	0.0	1.0	1.28088	0.100693	1.64661	1.11463	0.17103	1.626	0.607838	0.168614	0.0	0.0	0.0	0.0	0.0	0.0	0.0	0.0	0.0	0.0	0.0
640	P35207	Antiviral helicase SKI2 OS=Saccharomyces cerevisiae (strain ATCC 204508 / S288c) GN=SKI2 PE=1 SV=2	SKI2	171400.0	5.47836	0.00659341	25	25	1	1	1	0	0	126	0.0	0.0	0.0	0.0	0.0	0.0	0.0	0.0	0.0	0.0	NA	NA	NA	NA	NA	NA	NA	NA	NA	NA	0.0	0.0	0.0	0.0	0.0	0.0	0.0	0.0	0.0	0.0
641	P28240	Isocitrate lyase OS=Saccharomyces cerevisiae (strain ATCC 204508 / S288c) GN=ICL1 PE=1 SV=1	ICL1	71877.9	7.21175	0.0	76	628	23	13	3	18	12	126	6.55992e+07	1.10396e+08	1.87276e+07	1.11449e+08	7.80933e+07	1.46854e+07	1.11534e+08	3.97275e+07	9.91405e+06	418541.0	1.0	1.67809	0.282781	1.69911	1.18838	0.223653	1.70119	0.603897	0.150132	0.00619412	0.0	0.271568	0.353915	0.205361	0.156172	0.311405	0.137791	0.633709	0.167891	0.014238
642	P28241	Isocitrate dehydrogenase [NAD] subunit 2, mitochondrial OS=Saccharomyces cerevisiae (strain ATCC 204508 / S288c) GN=IDH2 PE=1 SV=1	IDH2	44469.2	6.00789	0.0	73	102	2	2	1	1	1	126	488253.0	857928.0	241494.0	945323.0	637530.0	136650.0	851213.0	428366.0	210882.0	0.0	1.0	1.75714	0.494609	1.93613	1.30574	0.279875	1.74339	0.877345	0.431912	0.0	0.0	0.0	0.0	0.0	0.0	0.0	0.0	0.0	0.0	0.0
643	###CONTAMINANT###P20930	Filaggrin OS=Homo sapiens GN=FLG PE=1 SV=3	FLG	448098.0	6.02349	0.0	45	98	3	2	1	2	2	126	3.48869e+06	6.48142e+06	1.87106e+06	4.55301e+06	2.88772e+06	1.2404e+06	3.63331e+06	9.16735e+06	3.80552e+06	31374.8	1.0	1.85784	0.53632	1.30508	0.827736	0.35555	1.04145	2.62773	1.09082	0.0089933	0.0	0.0	0.0	0.0	0.0	0.0	0.0	0.0	0.0	0.0
644	P41920	Ran-specific GTPase-activating protein 1 OS=Saccharomyces cerevisiae (strain ATCC 204508 / S288c) GN=YRB1 PE=1 SV=1	YRB1	30672.1	6.23899	0.0	40	40	2	1	0	2	1	126	2.53615e+06	1.9504e+06	344526.0	6.51738e+06	2.41019e+06	392404.0	4.1823e+06	939379.0	195292.0	0.0	1.0	0.769039	0.135846	2.56979	0.950333	0.154724	1.64907	0.370396	0.0770035	0.0	0.0	0.0	0.0	0.0	0.0	0.0	0.0	0.0	0.0	0.0
645	P40033	37S ribosomal protein RSM18, mitochondrial OS=Saccharomyces cerevisiae (strain ATCC 204508 / S288c) GN=RSM18 PE=1 SV=2	RSM18	19319.9	5.84983	0.0	43	67	3	2	0	3	2	126	2.8263e+06	6.70618e+06	1.07864e+06	4.14804e+06	7.719e+06	988138.0	4.15472e+06	3.51914e+06	969073.0	98496.6	1.0	2.37278	0.381645	1.46766	2.73113	0.349622	1.47002	1.24514	0.342877	0.03485	0.0	0.0	0.0	0.0	0.0	0.0	0.0	0.0	0.0	0.0
646	P40032	Prolyl 3,4-dihydroxylase TPA1 OS=Saccharomyces cerevisiae (strain ATCC 204508 / S288c) GN=TPA1 PE=1 SV=1	TPA1	88087.2	5.45241	0.0	58	58	1	1	0	1	1	126	641370.0	1.9e+06	1.33664e+06	1.19038e+06	1.72723e+06	1.14467e+06	1.74933e+06	1.19166e+06	447817.0	0.0	1.0	2.96241	2.08404	1.85599	2.69303	1.78473	2.72749	1.85799	0.698219	0.0	0.0	0.0	0.0	0.0	0.0	0.0	0.0	0.0	0.0	0.0
647	P40034	JmjC domain-containing histone demethylation protein 1 OS=Saccharomyces cerevisiae (strain ATCC 204508 / S288c) GN=JHD1 PE=1 SV=1	JHD1	67549.2	5.66936	0.00865801	24	70	3	3	0	3	3	126	2.68464e+06	3.47097e+06	670715.0	6.70563e+06	3.27612e+06	774282.0	4.35099e+06	1.15776e+06	503450.0	0.0	1.0	1.2929	0.249834	2.49778	1.22032	0.288412	1.6207	0.431255	0.18753	0.0	0.0	0.0	0.0	0.0	0.0	0.0	0.0	0.0	0.0	0.0
648	P36160	Ribosome biogenesis protein RPF2 OS=Saccharomyces cerevisiae (strain ATCC 204508 / S288c) GN=RPF2 PE=1 SV=1	RPF2	49541.4	6.06457	0.0	46	46	1	1	1	0	0	126	0.0	0.0	0.0	0.0	0.0	0.0	0.0	0.0	0.0	0.0	NA	NA	NA	NA	NA	NA	NA	NA	NA	NA	0.0	0.0	0.0	0.0	0.0	0.0	0.0	0.0	0.0	0.0
649	P36164	Golgi apparatus membrane protein TVP38 OS=Saccharomyces cerevisiae (strain ATCC 204508 / S288c) GN=TVP38 PE=1 SV=1	TVP38	40864.7	5.81785	0.00160901	30	30	1	1	1	0	0	126	0.0	0.0	0.0	0.0	0.0	0.0	0.0	0.0	0.0	0.0	NA	NA	NA	NA	NA	NA	NA	NA	NA	NA	0.0	0.0	0.0	0.0	0.0	0.0	0.0	0.0	0.0	0.0
650	Q12018	Cell division control protein 53 OS=Saccharomyces cerevisiae (strain ATCC 204508 / S288c) GN=CDC53 PE=1 SV=1	CDC53	111872.0	5.81749	0.00865801	24	24	1	1	1	0	0	126	0.0	0.0	0.0	0.0	0.0	0.0	0.0	0.0	0.0	0.0	NA	NA	NA	NA	NA	NA	NA	NA	NA	NA	0.0	0.0	0.0	0.0	0.0	0.0	0.0	0.0	0.0	0.0
651	P40825|P40825-2	Alanine--tRNA ligase, mitochondrial OS=Saccharomyces cerevisiae (strain ATCC 204508 / S288c) GN=ALA1 PE=1 SV=3|Isoform Cytoplasmic of Alanine--tRNA ligase, mitochondrial OS=Saccharomyces cerevisiae (strain ATCC 204508 / S288c) GN=ALA1	ALA1	131702.0|128464.0	6.03919	0.0	46	349	11	10	4	7	7	126	1.25889e+07	1.28014e+07	2.97728e+06	1.74729e+07	1.21262e+07	3.17948e+06	1.81889e+07	6.87299e+06	2.34347e+06	74164.3	1.0	1.02241	0.231798	1.38384	0.96351	0.253683	1.44521	0.545946	0.177531	0.00562548	0.0	0.282803	0.423784	0.22612	0.135085	0.15497	0.166018	0.100678	0.464251	0.0191267
652	P15019	Transaldolase OS=Saccharomyces cerevisiae (strain ATCC 204508 / S288c) GN=TAL1 PE=1 SV=4	TAL1	45377.3	6.16432	0.0	51	176	6	4	1	5	4	126	1.0599e+07	1.40952e+07	2.92653e+06	1.76001e+07	1.15983e+07	2.93196e+06	1.68932e+07	7.14374e+06	1.72705e+06	155143.0	1.0	1.32986	0.276113	1.66054	1.09171	0.276625	1.59384	0.673999	0.162944	0.0146054	0.0	0.229945	0.315864	0.225686	0.213607	0.198569	0.324772	0.185476	0.160465	0.0432729
653	###CONTAMINANT###O76014	Keratin, type I cuticular Ha7 OS=Homo sapiens GN=KRT37 PE=2 SV=3	KRT37	55437.8	7.9966	0.0	52	116	7	1	6	0	0	126	0.0	0.0	0.0	0.0	0.0	0.0	0.0	0.0	0.0	0.0	NA	NA	NA	NA	NA	NA	NA	NA	NA	NA	0.0	0.0	0.0	0.0	0.0	0.0	0.0	0.0	0.0	0.0
654	P25382	Ribosome assembly protein 4 OS=Saccharomyces cerevisiae (strain ATCC 204508 / S288c) GN=RSA4 PE=1 SV=3	RSA4	67069.7	5.84765	0.00176678	34	62	2	2	0	2	2	126	4.12692e+06	5.41374e+06	1.02996e+06	7.5717e+06	5.89551e+06	640952.0	5.38426e+06	4.14958e+06	833546.0	0.0	1.0	1.31181	0.24957	1.83471	1.42855	0.15531	1.30467	1.00549	0.201978	0.0	0.0	0.0	0.0	0.0	0.0	0.0	0.0	0.0	0.0	0.0
655	Q03012	COMPASS component SPP1 OS=Saccharomyces cerevisiae (strain ATCC 204508 / S288c) GN=SPP1 PE=1 SV=1	SPP1	50717.7	8.33915	0.0	93	592	73	11	23	48	10	126	2.54835e+08	1.78719e+08	1.20339e+07	3.69326e+08	1.59143e+08	1.88753e+07	3.32923e+08	6.55311e+07	1.32102e+07	1.07379e+06	1.0	0.700052	0.0468771	1.45291	0.625683	0.0728981	1.30736	0.257514	0.0513196	0.0041475	0.0	0.679156	0.05654	0.190813	0.110545	0.0805254	0.105633	0.23442	0.0615545	0.00821805
656	###CONTAMINANT###Q3SZR3	Alpha-1-acid glycoprotein OS=Bos taurus GN=ORM1 PE=2 SV=1	ORM1	27348.5	5.47174	0.00160901	30	30	1	1	0	1	1	126	321642.0	643831.0	1.22026e+06	571891.0	1.06174e+06	460881.0	942971.0	795793.0	988408.0	0.0	1.0	2.0017	3.79384	1.77803	3.30098	1.4329	2.93174	2.47415	3.073	0.0	0.0	0.0	0.0	0.0	0.0	0.0	0.0	0.0	0.0	0.0
657	P14832	Peptidyl-prolyl cis-trans isomerase OS=Saccharomyces cerevisiae (strain ATCC 204508 / S288c) GN=CPR1 PE=1 SV=3	CPR1	20243.7	5.66184	0.0	37	63	2	2	0	2	2	126	2.31883e+06	3.72113e+06	854016.0	2.02527e+06	3.96972e+06	1.05701e+06	2.24173e+06	3.94671e+06	861813.0	402603.0	1.0	1.60474	0.368296	0.873402	1.71195	0.455835	0.966749	1.70202	0.371658	0.173623	0.0	0.0	0.0	0.0	0.0	0.0	0.0	0.0	0.0	0.0
658	P09435	Heat shock protein SSA3 OS=Saccharomyces cerevisiae (strain ATCC 204508 / S288c) GN=SSA3 PE=1 SV=3	SSA3	81159.3	5.9854	0.0	94	431	16	4	12	3	3	126	2.23101e+06	3.32812e+06	1.31797e+06	4.48697e+06	3.37368e+06	1.08622e+06	3.44061e+06	1.36425e+07	1.14369e+06	0.0	1.0	1.49175	0.59075	2.01118	1.51218	0.486874	1.54218	6.11493	0.512636	0.0	0.0	0.0	0.0	0.0	0.0	0.0	0.0	0.0	0.0	0.0
659	P09436	Isoleucine--tRNA ligase, cytoplasmic OS=Saccharomyces cerevisiae (strain ATCC 204508 / S288c) GN=ILS1 PE=1 SV=1	ILS1	144731.0	5.90105	0.0	54	54	1	1	1	0	0	126	0.0	0.0	0.0	0.0	0.0	0.0	0.0	0.0	0.0	0.0	NA	NA	NA	NA	NA	NA	NA	NA	NA	NA	0.0	0.0	0.0	0.0	0.0	0.0	0.0	0.0	0.0	0.0
660	Q02821	Importin subunit alpha OS=Saccharomyces cerevisiae (strain ATCC 204508 / S288c) GN=SRP1 PE=1 SV=1	SRP1	67505.6	7.13645	0.0	94	329	10	8	1	9	8	126	2.4314e+07	3.24572e+07	3.54048e+06	3.80718e+07	2.81458e+07	2.38114e+06	3.02099e+07	8.70419e+06	1.79977e+06	0.0	1.0	1.33573	0.140237	1.56987	1.16787	0.0967047	1.25193	0.360137	0.0743247	0.0	0.0	0.115123	0.308832	0.36744	0.26781	0.172818	0.369885	0.141343	0.0675711	0.0
661	Q01329	Pre-tRNA-processing protein PTA1 OS=Saccharomyces cerevisiae (strain ATCC 204508 / S288c) GN=PTA1 PE=1 SV=1	PTA1	102625.0	5.34949	0.0	57	57	1	1	0	1	1	126	547951.0	912901.0	345163.0	1.19963e+06	740476.0	166104.0	971214.0	503909.0	179347.0	0.0	1.0	1.66603	0.629915	2.18931	1.35135	0.303136	1.77245	0.919625	0.327306	0.0	0.0	0.0	0.0	0.0	0.0	0.0	0.0	0.0	0.0	0.0
662	P12868	E3 ubiquitin-protein ligase PEP5 OS=Saccharomyces cerevisiae (strain ATCC 204508 / S288c) GN=PEP5 PE=1 SV=2	PEP5	135846.0	5.71442	0.000909091	35	35	1	1	0	1	1	126	610641.0	791488.0	275232.0	1.34011e+06	1.33914e+06	230039.0	1.08542e+06	541749.0	275729.0	129680.0	1.0	1.29616	0.450727	2.19459	2.19301	0.376718	1.77751	0.887181	0.45154	0.212366	0.0	0.0	0.0	0.0	0.0	0.0	0.0	0.0	0.0	0.0
663	P54861	Dynamin-related protein DNM1 OS=Saccharomyces cerevisiae (strain ATCC 204508 / S288c) GN=DNM1 PE=1 SV=1	DNM1	98551.7	5.96651	0.0	43	117	3	3	1	2	2	126	2.02419e+06	3.6119e+06	1.09399e+06	5.01165e+06	3.8353e+06	747861.0	3.83696e+06	2.22311e+06	507346.0	0.0	1.0	1.78437	0.54046	2.47588	1.89473	0.369462	1.89555	1.09827	0.250642	0.0	0.0	0.0	0.0	0.0	0.0	0.0	0.0	0.0	0.0	0.0
664	P40991	25S rRNA (cytosine(2870)-C(5))-methyltransferase OS=Saccharomyces cerevisiae (strain ATCC 204508 / S288c) GN=NOP2 PE=1 SV=1	NOP2	83230.4	6.46084	0.0	49	117	3	3	1	2	2	126	3.24853e+06	5.18869e+06	556050.0	6.93807e+06	5.70711e+06	907158.0	6.45964e+06	2.102e+06	401072.0	0.0	1.0	1.59724	0.17117	2.13576	1.75683	0.279252	1.98848	0.647062	0.123463	0.0	0.0	0.0	0.0	0.0	0.0	0.0	0.0	0.0	0.0	0.0
665	Q02793	Antiviral protein SKI8 OS=Saccharomyces cerevisiae (strain ATCC 204508 / S288c) GN=SKI8 PE=1 SV=1	SKI8	49987.6	6.1399	0.00533537	27	27	1	1	0	1	1	126	2.03082e+06	4.30589e+06	625329.0	1.34578e+07	4.35693e+06	174170.0	3.87045e+06	1.89208e+06	625545.0	0.0	1.0	2.12027	0.30792	6.62679	2.14541	0.0857633	1.90586	0.931685	0.308026	0.0	0.0	0.0	0.0	0.0	0.0	0.0	0.0	0.0	0.0	0.0
666	P11075	Protein transport protein SEC7 OS=Saccharomyces cerevisiae (strain ATCC 204508 / S288c) GN=SEC7 PE=1 SV=2	SEC7	254810.0	5.49783	0.00165563	31	55	2	2	0	2	2	126	1.35862e+06	2.38454e+06	611535.0	2.98939e+06	2.27122e+06	641153.0	2.64924e+06	1.29698e+06	674125.0	0.0	1.0	1.75512	0.450115	2.20031	1.67171	0.471915	1.94995	0.954633	0.496183	0.0	0.0	0.0	0.0	0.0	0.0	0.0	0.0	0.0	0.0	0.0
667	P11076	ADP-ribosylation factor 1 OS=Saccharomyces cerevisiae (strain ATCC 204508 / S288c) GN=ARF1 PE=1 SV=3	ARF1	22636.0	6.62983	0.0	92	200	5	1	4	1	1	126	1.89276e+06	2.54042e+06	771686.0	2.70636e+06	2.85856e+06	381063.0	2.86042e+06	1.58064e+06	142871.0	0.0	1.0	1.34217	0.407703	1.42984	1.51026	0.201326	1.51124	0.835095	0.0754826	0.0	0.0	0.0	0.0	0.0	0.0	0.0	0.0	0.0	0.0	0.0
668	P21243	Proteasome subunit alpha type-1 OS=Saccharomyces cerevisiae (strain ATCC 204508 / S288c) GN=SCL1 PE=1 SV=1	SCL1	32279.2	5.81822	0.0	63	139	3	3	0	3	3	126	2.2527e+06	3.31117e+06	1.00138e+06	3.44877e+06	3.88542e+06	824816.0	4.00803e+06	2.02887e+06	897010.0	0.0	1.0	1.46987	0.444526	1.53095	1.72479	0.366146	1.77922	0.90064	0.398194	0.0	0.0	0.0	0.0	0.0	0.0	0.0	0.0	0.0	0.0	0.0
669	P38427	Trehalose synthase complex regulatory subunit TSL1 OS=Saccharomyces cerevisiae (strain ATCC 204508 / S288c) GN=TSL1 PE=1 SV=1	TSL1	138236.0	5.91949	0.0	64	166	4	4	0	4	4	126	4.76319e+06	5.75492e+06	1.29687e+06	6.58383e+06	5.83825e+06	1.19192e+06	7.0423e+06	3.71066e+06	891214.0	0.0	1.0	1.20821	0.272269	1.38223	1.2257	0.250235	1.47849	0.779029	0.187104	0.0	0.0	0.280435	0.150229	0.551266	0.441226	0.152885	0.342016	0.501415	0.106934	0.0
670	P15202	Peroxisomal catalase A OS=Saccharomyces cerevisiae (strain ATCC 204508 / S288c) GN=CTA1 PE=1 SV=1	CTA1	64991.4	6.61409	0.0	93	213	5	4	1	4	4	126	1.18543e+07	2.28495e+07	1.81282e+06	2.19281e+07	2.33924e+07	1.39949e+06	1.72029e+07	1.12254e+07	984841.0	45472.1	1.0	1.92753	0.152925	1.8498	1.97333	0.118057	1.4512	0.946942	0.0830787	0.00383591	0.0	0.702192	0.237848	0.483149	0.57971	0.339053	0.138905	0.080323	0.0695397	0.0109028
671	P21651	Recombination protein 107 OS=Saccharomyces cerevisiae (strain ATCC 204508 / S288c) GN=REC107 PE=1 SV=2	REC107	41733.2	9.55705	0.0	102	906	207	18	89	108	15	126	5.44732e+08	4.16948e+08	3.85584e+07	8.56242e+08	3.52511e+08	4.69344e+07	7.72084e+08	1.8688e+08	3.3426e+07	2.47115e+06	1.0	0.764304	0.0706996	1.56401	0.64768	0.0859622	1.41672	0.34398	0.0619133	0.00448763	0.0	0.63797	0.073984	0.31669	0.499757	0.0702925	0.102674	0.25967	0.0521134	0.00601894
672	Q03201	37S ribosomal protein S10, mitochondrial OS=Saccharomyces cerevisiae (strain ATCC 204508 / S288c) GN=RSM10 PE=1 SV=1	RSM10	27132.9	5.88435	0.0	41	41	1	1	0	1	1	126	568626.0	2.53706e+06	612257.0	853645.0	3.34833e+06	354689.0	997899.0	1.75679e+06	263068.0	0.0	1.0	4.46174	1.07673	1.50124	5.88847	0.623765	1.75493	3.08954	0.462638	0.0	0.0	0.0	0.0	0.0	0.0	0.0	0.0	0.0	0.0	0.0
673	P15179	Aspartate--tRNA ligase, mitochondrial OS=Saccharomyces cerevisiae (strain ATCC 204508 / S288c) GN=MSD1 PE=1 SV=1	MSD1	89848.1	5.80819	0.0	59	174	5	5	1	4	4	126	4.2643e+06	5.22377e+06	1.2258e+06	9.22435e+06	7.25165e+06	1.27315e+06	5.9075e+06	3.97448e+06	978036.0	0.0	1.0	1.225	0.287457	2.16315	1.70055	0.298561	1.38534	0.932035	0.229354	0.0	0.0	0.413441	0.17559	0.119462	0.396375	0.539099	0.469934	0.239195	0.391085	0.0
674	P53102	Meiotic nuclear division protein 1 OS=Saccharomyces cerevisiae (strain ATCC 204508 / S288c) GN=MND1 PE=1 SV=2	MND1	34774.1	6.10696	0.00523169	26	50	2	2	0	2	2	126	5.73558e+06	1.38156e+07	1.59032e+06	1.64629e+07	1.35939e+07	1.50252e+06	1.09009e+07	5.3402e+06	978813.0	83227.5	1.0	2.40875	0.277273	2.87031	2.37009	0.261964	1.90058	0.931064	0.170656	0.0145107	0.0	0.0	0.0	0.0	0.0	0.0	0.0	0.0	0.0	0.0
675	P08067	Cytochrome b-c1 complex subunit Rieske, mitochondrial OS=Saccharomyces cerevisiae (strain ATCC 204508 / S288c) GN=RIP1 PE=1 SV=1	RIP1	27072.4	5.56385	0.0	38	61	2	2	1	1	1	126	496742.0	1.56425e+06	384983.0	889951.0	1.40848e+06	254088.0	655788.0	1.66766e+06	166707.0	0.0	1.0	3.14902	0.775016	1.79158	2.83543	0.51151	1.32018	3.35719	0.3356	0.0	0.0	0.0	0.0	0.0	0.0	0.0	0.0	0.0	0.0	0.0
676	Q05854	Uncharacterized transcriptional regulatory protein YLR278C OS=Saccharomyces cerevisiae (strain ATCC 204508 / S288c) GN=YLR278C PE=1 SV=1	YLR278C	169970.0	5.54893	0.0	43	80	2	2	0	2	2	126	2.98214e+06	3.12058e+06	661492.0	4.45316e+06	3.65258e+06	797436.0	3.53216e+06	1.02471e+06	775676.0	85049.6	1.0	1.04642	0.221818	1.49328	1.22482	0.267404	1.18444	0.343615	0.260107	0.0285196	0.0	0.0	0.0	0.0	0.0	0.0	0.0	0.0	0.0	0.0
677	P25623	Suppressor of yeast profilin deletion OS=Saccharomyces cerevisiae (strain ATCC 204508 / S288c) GN=SYP1 PE=1 SV=3	SYP1	108854.0	5.97748	0.0	60	200	7	5	2	5	5	126	7.9799e+06	9.6858e+06	3.1843e+06	1.33236e+07	1.04597e+07	3.79044e+06	1.25871e+07	4.98344e+06	2.51754e+06	147599.0	1.0	1.21377	0.399039	1.66964	1.31076	0.478804	1.57735	0.624499	0.315486	0.017995	0.0	0.188988	0.29362	0.247015	0.606763	0.392757	0.428579	0.357179	0.224037	0.0707451
678	P25626	54S ribosomal protein IMG1, mitochondrial OS=Saccharomyces cerevisiae (strain ATCC 204508 / S288c) GN=IMG1 PE=1 SV=1	IMG1	22876.2	5.60623	0.0	74	100	3	2	0	3	2	126	2.51319e+06	4.19116e+06	562542.0	4.31134e+06	5.1702e+06	557734.0	2.88642e+06	1.64505e+06	354973.0	0.0	1.0	1.66767	0.223836	1.71548	2.05723	0.221922	1.14851	0.654566	0.141244	0.0	0.0	0.0	0.0	0.0	0.0	0.0	0.0	0.0	0.0	0.0
679	P38090	General amino acid permease AGP2 OS=Saccharomyces cerevisiae (strain ATCC 204508 / S288c) GN=AGP2 PE=1 SV=1	AGP2	74433.3	6.47093	0.00394011	29	29	1	1	0	1	1	126	312794.0	375344.0	153802.0	8.94184e+06	515749.0	86692.6	2.09094e+06	173850.0	89855.2	0.0	1.0	1.19997	0.491704	28.587	1.64884	0.277156	6.68473	0.555798	0.287266	0.0	0.0	0.0	0.0	0.0	0.0	0.0	0.0	0.0	0.0	0.0
680	###CONTAMINANT###P02754	Beta-lactoglobulin OS=Bos taurus GN=LGB PE=1 SV=3	LGB	23936.0	5.53191	0.0	72	124	3	2	1	2	2	126	587092.0	493814.0	1.16348e+06	486216.0	788073.0	630976.0	915676.0	327785.0	9.36512e+06	0.0	1.0	0.841118	1.98177	0.828176	1.34233	1.07475	1.55968	0.55832	15.9517	0.0	0.0	0.0	0.0	0.0	0.0	0.0	0.0	0.0	0.0	0.0
681	Q99247	Uncharacterized WD repeat-containing protein YOL087C OS=Saccharomyces cerevisiae (strain ATCC 204508 / S288c) GN=YOL087C PE=1 SV=1	YOL087C	146441.0	5.78747	0.000909091	35	57	2	2	1	1	1	126	536482.0	4.46944e+06	462928.0	1.10558e+06	3.19464e+06	352393.0	1.02462e+06	1.36656e+06	320622.0	92713.7	1.0	8.33101	0.862896	2.0608	5.95479	0.656858	1.90988	2.54727	0.597637	0.172818	0.0	0.0	0.0	0.0	0.0	0.0	0.0	0.0	0.0	0.0
682	Q04636	FACT complex subunit POB3 OS=Saccharomyces cerevisiae (strain ATCC 204508 / S288c) GN=POB3 PE=1 SV=1	POB3	71834.4	6.93127	0.0	55	325	13	7	4	9	7	126	4.31264e+07	2.66383e+07	2.73448e+06	7.27525e+07	2.97666e+07	2.96092e+06	4.59428e+07	6.04203e+06	2.293e+06	93609.2	1.0	0.620378	0.0663013	1.68262	0.690849	0.0723823	1.06493	0.147264	0.0552278	0.0021098	0.0	0.16567	0.163667	0.321236	0.200705	0.19543	0.190134	0.382268	0.119065	0.0120565
683	P30665	DNA replication licensing factor MCM4 OS=Saccharomyces cerevisiae (strain ATCC 204508 / S288c) GN=MCM4 PE=1 SV=2	MCM4	117596.0	5.53034	0.0	46	80	2	2	0	2	2	126	2.12338e+06	1.74033e+06	655948.0	4.54501e+06	2.01555e+06	314701.0	2.83808e+06	1.28988e+06	420053.0	0.0	1.0	0.819603	0.308918	2.14046	0.94922	0.148208	1.33659	0.607466	0.197823	0.0	0.0	0.0	0.0	0.0	0.0	0.0	0.0	0.0	0.0	0.0
684	###CONTAMINANT###Q14532	Keratin, type I cuticular Ha2 OS=Homo sapiens GN=KRT32 PE=1 SV=3	KRT32	54542.7	6.52415	0.0	67	363	15	1	12	2	1	126	5.91544e+06	4.89812e+06	3.56519e+06	1.22878e+07	5.66933e+06	3.18063e+06	7.40021e+06	3.65542e+06	2.83576e+06	0.0	1.0	0.828022	0.602692	2.07724	0.958396	0.537682	1.251	0.617945	0.479383	0.0	0.0	0.0	0.0	0.0	0.0	0.0	0.0	0.0	0.0	0.0
685	P41903	Peroxisomal acyl-coenzyme A thioester hydrolase 1 OS=Saccharomyces cerevisiae (strain ATCC 204508 / S288c) GN=TES1 PE=1 SV=1	TES1	45103.7	6.27508	0.0	44	137	5	4	1	4	4	126	6.70038e+06	1.40819e+07	1.98506e+06	1.01128e+07	1.60341e+07	1.9834e+06	1.04017e+07	1.04157e+07	1.31408e+06	62495.4	1.0	2.10166	0.29626	1.50928	2.39302	0.296013	1.5524	1.5545	0.196121	0.00932714	0.0	0.42687	0.0197658	0.247403	0.568536	0.170983	0.244412	0.574333	0.247663	0.0197627
686	Q12389	ATP-dependent RNA helicase DBP10 OS=Saccharomyces cerevisiae (strain ATCC 204508 / S288c) GN=DBP10 PE=1 SV=2	DBP10	137969.0	5.43874	0.00171674	33	143	6	4	5	1	1	126	729107.0	1.08182e+06	264396.0	1.13445e+06	1.05789e+06	219578.0	1.30713e+06	160479.0	0.0	0.0	1.0	1.48376	0.36263	1.55595	1.45094	0.301161	1.79278	0.220104	0.0	0.0	0.0	0.0	0.0	0.0	0.0	0.0	0.0	0.0	0.0	0.0
687	P40956	Protein GTS1 OS=Saccharomyces cerevisiae (strain ATCC 204508 / S288c) GN=GTS1 PE=1 SV=2	GTS1	48330.9	5.64607	0.0	54	80	2	2	0	2	2	126	2.73632e+06	3.03833e+06	667133.0	5.34714e+06	4.55784e+06	944506.0	4.99606e+06	1.31854e+06	524099.0	0.0	1.0	1.11037	0.243806	1.95413	1.66568	0.345173	1.82583	0.481864	0.191534	0.0	0.0	0.0	0.0	0.0	0.0	0.0	0.0	0.0	0.0	0.0
688	Q12387	N-terminal acetyltransferase B complex subunit MDM20 OS=Saccharomyces cerevisiae (strain ATCC 204508 / S288c) GN=MDM20 PE=1 SV=1	MDM20	111652.0	5.79769	0.0	48	48	1	1	1	0	0	126	0.0	0.0	0.0	0.0	0.0	0.0	0.0	0.0	0.0	0.0	NA	NA	NA	NA	NA	NA	NA	NA	NA	NA	0.0	0.0	0.0	0.0	0.0	0.0	0.0	0.0	0.0	0.0
689	Q12386	Actin-like protein ARP8 OS=Saccharomyces cerevisiae (strain ATCC 204508 / S288c) GN=ARP8 PE=1 SV=1	ARP8	115499.0	6.03831	0.0	56	166	4	4	0	4	4	126	9.30404e+06	1.00529e+07	1.79441e+06	2.09388e+07	1.30116e+07	1.65626e+06	1.30472e+07	2.89722e+06	1.12744e+06	0.0	1.0	1.08049	0.192864	2.2505	1.39849	0.178015	1.40232	0.311393	0.121177	0.0	0.0	0.481419	0.95406	0.936035	0.513939	0.286237	0.812251	0.234977	0.421014	0.0
690	P36103	Uncharacterized protein YKL023W OS=Saccharomyces cerevisiae (strain ATCC 204508 / S288c) GN=YKL023W PE=1 SV=2	YKL023W	41554.1	5.75577	0.0	37	37	1	1	0	1	1	126	1.68768e+06	4.47335e+06	333801.0	2.28923e+06	3.54124e+06	136783.0	2.26307e+06	1.08254e+06	188759.0	0.0	1.0	2.65059	0.197787	1.35643	2.09828	0.0810481	1.34093	0.641435	0.111845	0.0	0.0	0.0	0.0	0.0	0.0	0.0	0.0	0.0	0.0	0.0
691	P36104	COMPASS component SWD2 OS=Saccharomyces cerevisiae (strain ATCC 204508 / S288c) GN=SWD2 PE=1 SV=1	SWD2	42366.9	5.43163	0.0	52	52	1	1	0	1	1	126	652675.0	1.11976e+06	196119.0	1.4849e+06	1.3059e+06	102161.0	1.06929e+06	402796.0	161074.0	0.0	1.0	1.71565	0.300485	2.2751	2.00085	0.156527	1.63831	0.617146	0.24679	0.0	0.0	0.0	0.0	0.0	0.0	0.0	0.0	0.0	0.0	0.0
692	Q12032	Altered inheritance of mitochondria protein 41, mitochondrial OS=Saccharomyces cerevisiae (strain ATCC 204508 / S288c) GN=AIM41 PE=1 SV=1	AIM41	27861.1	5.69976	0.00394011	29	29	1	1	0	1	1	126	236974.0	352844.0	2.05941e+06	273450.0	230350.0	710009.0	215467.0	866557.0	202860.0	0.0	1.0	1.48896	8.69043	1.15392	0.972047	2.99614	0.909241	3.65676	0.856043	0.0	0.0	0.0	0.0	0.0	0.0	0.0	0.0	0.0	0.0	0.0
693	Q12038	Lethal(2) giant larvae protein homolog SRO7 OS=Saccharomyces cerevisiae (strain ATCC 204508 / S288c) GN=SRO7 PE=1 SV=1	SRO7	130709.0	6.01013	0.00533537	27	53	3	2	2	1	1	126	2.59133e+06	4.24773e+06	1.13239e+06	5.76976e+06	4.92928e+06	621049.0	3.83954e+06	2.16146e+06	523445.0	0.0	1.0	1.63921	0.436991	2.22656	1.90222	0.239664	1.48169	0.83411	0.201999	0.0	0.0	0.0	0.0	0.0	0.0	0.0	0.0	0.0	0.0	0.0
694	P04802	Aspartate--tRNA ligase, cytoplasmic OS=Saccharomyces cerevisiae (strain ATCC 204508 / S288c) GN=DPS1 PE=1 SV=3	DPS1	74646.8	7.08746	0.0	86	988	29	23	5	24	23	126	6.10935e+07	6.76863e+07	8.69797e+06	9.68045e+07	7.13219e+07	1.11169e+07	8.94502e+07	1.9582e+07	9.06425e+06	218583.0	1.0	1.10767	0.141851	1.58589	1.16815	0.177302	1.46019	0.31664	0.147733	0.00312163	0.0	0.0934441	0.0894974	0.0963812	0.125244	0.193649	0.185617	0.165137	0.158965	0.0115119
695	P04801	Threonine--tRNA ligase, cytoplasmic OS=Saccharomyces cerevisiae (strain ATCC 204508 / S288c) GN=THS1 PE=1 SV=2	THS1	100046.0	7.17417	0.0	94	808	21	14	4	17	14	126	5.60636e+07	7.73823e+07	3.5985e+06	1.0695e+08	8.13755e+07	3.32364e+06	8.34868e+07	1.34167e+07	2.51278e+06	162125.0	1.0	1.37832	0.0638687	1.90601	1.45036	0.0594678	1.48809	0.240724	0.0456733	0.00267166	0.0	0.148181	0.121583	0.188799	0.178848	0.106695	0.150467	0.379829	0.0849503	0.00795537
696	P04806	Hexokinase-1 OS=Saccharomyces cerevisiae (strain ATCC 204508 / S288c) GN=HXK1 PE=1 SV=2	HXK1	62870.0	5.40558	0.0	64	103	3	1	3	0	0	126	0.0	0.0	0.0	0.0	0.0	0.0	0.0	0.0	0.0	0.0	NA	NA	NA	NA	NA	NA	NA	NA	NA	NA	0.0	0.0	0.0	0.0	0.0	0.0	0.0	0.0	0.0	0.0
697	P04807	Hexokinase-2 OS=Saccharomyces cerevisiae (strain ATCC 204508 / S288c) GN=HXK2 PE=1 SV=4	HXK2	62157.2	6.28006	0.0	39	73	3	1	3	0	0	126	0.0	0.0	0.0	0.0	0.0	0.0	0.0	0.0	0.0	0.0	NA	NA	NA	NA	NA	NA	NA	NA	NA	NA	0.0	0.0	0.0	0.0	0.0	0.0	0.0	0.0	0.0	0.0
698	P43613	ER-localized J domain-containing protein 5 OS=Saccharomyces cerevisiae (strain ATCC 204508 / S288c) GN=ERJ5 PE=1 SV=1	ERJ5	43221.3	5.56978	0.0	69	68	1	1	0	1	1	126	1.17021e+06	1.41905e+06	209474.0	2.15413e+06	1.37441e+06	140825.0	1.62906e+06	495334.0	108275.0	0.0	1.0	1.21264	0.179005	1.8408	1.1745	0.120341	1.39211	0.423285	0.0925259	0.0	0.0	0.0	0.0	0.0	0.0	0.0	0.0	0.0	0.0	0.0
699	P07256	Cytochrome b-c1 complex subunit 1, mitochondrial OS=Saccharomyces cerevisiae (strain ATCC 204508 / S288c) GN=COR1 PE=1 SV=1	COR1	57358.0	6.79034	0.0	73	443	11	8	0	11	8	126	1.64958e+07	5.32964e+07	1.01547e+07	3.32769e+07	6.25408e+07	6.2436e+06	2.92397e+07	2.80325e+07	4.57277e+06	89796.8	1.0	3.22128	0.617106	2.00803	3.78339	0.381301	1.78469	1.69772	0.285012	0.00508893	0.0	0.598771	0.259777	0.794263	0.953727	0.498145	0.712771	0.327607	0.429066	0.0244589
700	P20459	Eukaryotic translation initiation factor 2 subunit alpha OS=Saccharomyces cerevisiae (strain ATCC 204508 / S288c) GN=SUI2 PE=1 SV=1	SUI2	41626.6	5.89293	0.0	46	91	2	2	0	2	2	126	2.85594e+06	3.99993e+06	480700.0	6.16438e+06	3.66015e+06	424745.0	6.0391e+06	1.59587e+06	208907.0	0.0	1.0	1.40056	0.168316	2.15844	1.28159	0.148723	2.11457	0.558789	0.0731484	0.0	0.0	0.0	0.0	0.0	0.0	0.0	0.0	0.0	0.0	0.0
701	P30624	Long-chain-fatty-acid--CoA ligase 1 OS=Saccharomyces cerevisiae (strain ATCC 204508 / S288c) GN=FAA1 PE=1 SV=1	FAA1	92766.4	6.60049	0.0	79	411	12	9	2	9	9	126	1.88949e+07	2.84089e+07	1.22234e+07	4.5054e+07	2.86501e+07	6.39008e+06	3.30125e+07	2.13532e+07	2.98084e+06	0.0	1.0	1.50809	0.648331	2.38295	1.52498	0.337762	1.74691	1.13541	0.160951	0.0	0.0	0.348964	0.197691	0.293972	0.389644	0.178855	0.202628	0.346703	0.161865	0.0
702	P25367	[PIN+] prion protein RNQ1 OS=Saccharomyces cerevisiae (strain ATCC 204508 / S288c) GN=RNQ1 PE=1 SV=2	RNQ1	44158.0	6.45354	0.00523169	26	26	2	1	2	0	0	126	0.0	0.0	0.0	0.0	0.0	0.0	0.0	0.0	0.0	0.0	NA	NA	NA	NA	NA	NA	NA	NA	NA	NA	0.0	0.0	0.0	0.0	0.0	0.0	0.0	0.0	0.0	0.0
703	P25365	Putative guanine nucleotide-exchange factor SED4 OS=Saccharomyces cerevisiae (strain ATCC 204508 / S288c) GN=SED4 PE=1 SV=1	SED4	124436.0	5.86742	0.0	60	60	1	1	1	0	0	126	0.0	0.0	0.0	0.0	0.0	0.0	0.0	0.0	0.0	0.0	NA	NA	NA	NA	NA	NA	NA	NA	NA	NA	0.0	0.0	0.0	0.0	0.0	0.0	0.0	0.0	0.0	0.0
704	P40413	T-complex protein 1 subunit epsilon OS=Saccharomyces cerevisiae (strain ATCC 204508 / S288c) GN=CCT5 PE=1 SV=3	CCT5	73846.4	5.62319	0.0	41	41	2	1	1	1	1	126	1.34276e+06	2.4898e+06	402809.0	2.0744e+06	2.18753e+06	347748.0	2.21122e+06	1.99276e+06	216243.0	0.0	1.0	1.85424	0.299986	1.54488	1.62913	0.25898	1.64677	1.48408	0.161043	0.0	0.0	0.0	0.0	0.0	0.0	0.0	0.0	0.0	0.0	0.0
705	Q04952	1,3-beta-glucan synthase component FKS3 OS=Saccharomyces cerevisiae (strain ATCC 204508 / S288c) GN=FKS3 PE=1 SV=1	FKS3	231748.0	5.80595	0.00533537	27	27	1	1	0	1	1	126	683262.0	1.17674e+06	187873.0	2.36551e+06	1.1635e+06	185706.0	1.18297e+06	319501.0	153865.0	0.0	1.0	1.72224	0.274965	3.46209	1.70287	0.271794	1.73135	0.467611	0.225192	0.0	0.0	0.0	0.0	0.0	0.0	0.0	0.0	0.0	0.0	0.0
706	Q03690	Clustered mitochondria protein 1 OS=Saccharomyces cerevisiae (strain ATCC 204508 / S288c) GN=CLU1 PE=1 SV=1	CLU1	172574.0	7.10819	0.0	71	1010	27	24	4	23	21	126	8.7688e+07	1.38715e+08	9.08527e+06	2.19726e+08	1.38995e+08	7.54646e+06	1.29958e+08	3.43579e+07	7.92002e+06	130386.0	1.0	1.58098	0.103526	2.50935	1.584	0.0867025	1.48439	0.392958	0.0903708	0.00142527	0.0	0.146254	0.0840383	0.294662	0.140641	0.0707609	0.119413	0.0801924	0.0959004	0.0038329
707	P38361	Phosphate permease PHO89 OS=Saccharomyces cerevisiae (strain ATCC 204508 / S288c) GN=PHO89 PE=1 SV=1	PHO89	68398.4	6.16398	0.00523169	26	26	1	1	0	1	1	126	2.54832e+06	1.46305e+06	1.30629e+07	3.75505e+06	1.11465e+06	817590.0	7.86983e+06	1.02723e+06	606026.0	0.0	1.0	0.574126	5.12608	1.47354	0.437406	0.320835	3.08825	0.4031	0.237814	0.0	0.0	0.0	0.0	0.0	0.0	0.0	0.0	0.0	0.0	0.0
708	P39015	Suppressor protein STM1 OS=Saccharomyces cerevisiae (strain ATCC 204508 / S288c) GN=STM1 PE=1 SV=3	STM1	37310.5	8.05368	0.0	116	568	18	12	8	10	9	126	9.58328e+07	1.42235e+08	9.82384e+06	1.32418e+08	1.1514e+08	6.85982e+06	1.24571e+08	2.50384e+07	5.89509e+06	193851.0	1.0	1.48545	0.104579	1.39098	1.2002	0.0729504	1.30165	0.258356	0.0652573	0.00201061	0.0	0.134296	0.117935	0.325623	0.227522	0.0742146	0.198948	0.117092	0.154591	0.00803949
709	P32905	40S ribosomal protein S0-A OS=Saccharomyces cerevisiae (strain ATCC 204508 / S288c) GN=RPS0A PE=1 SV=3	RPS0A	29668.4	6.76653	0.0	65	217	6	5	1	5	4	126	7.38912e+06	1.18909e+07	6.06001e+06	1.28343e+07	1.29707e+07	6.09501e+06	1.18872e+07	1.03053e+07	3.48547e+06	96979.0	1.0	1.60521	0.820126	1.73692	1.75537	0.824864	1.60874	1.39466	0.471703	0.0131246	0.0	0.481524	0.304224	0.567817	0.66624	1.14969	0.417002	0.510743	0.189798	0.0480188
710	Q04409	Putative glucokinase-2 OS=Saccharomyces cerevisiae (strain ATCC 204508 / S288c) GN=EMI2 PE=1 SV=1	EMI2	62815.4	5.92237	0.0	68	133	3	2	2	1	1	126	2.44022e+06	3.17891e+06	228047.0	3.84352e+06	2.01474e+06	170864.0	3.92883e+06	1.19916e+06	204822.0	0.0	1.0	1.30271	0.0934534	1.57507	0.825638	0.0700199	1.61003	0.491415	0.083936	0.0	0.0	0.0	0.0	0.0	0.0	0.0	0.0	0.0	0.0	0.0
711	Q12193|Q12316|Q92393	Transposon Ty1-BR Gag-Pol polyprotein OS=Saccharomyces cerevisiae (strain ATCC 204508 / S288c) GN=TY1B-BR PE=3 SV=1|Transposon Ty1-GR3 Gag-Pol polyprotein OS=Saccharomyces cerevisiae (strain ATCC 204508 / S288c) GN=TY1B-GR3 PE=3 SV=3|Transposon Ty1-OR Gag-Pol polyprotein OS=Saccharomyces cerevisiae (strain ATCC 204508 / S288c) GN=TY1B-OR PE=3 SV=1	TY1B-BR|TY1B-GR3|TY1B-OR	229163.0|228854.0|228774.0	6.32021	0.0	65	128	3	2	2	1	1	126	1.72946e+06	4.27759e+06	398010.0	3.01341e+06	4.22381e+06	317418.0	2.90233e+06	1.61276e+06	571764.0	0.0	1.0	2.47337	0.230136	1.7424	2.44227	0.183537	1.67818	0.932527	0.330603	0.0	0.0	0.0	0.0	0.0	0.0	0.0	0.0	0.0	0.0	0.0
712	P51862	RHO1 GDP-GTP exchange protein 2 OS=Saccharomyces cerevisiae (strain ATCC 204508 / S288c) GN=ROM2 PE=1 SV=1	ROM2	175585.0	5.49831	0.0	60	60	1	1	0	1	1	126	418736.0	1.40607e+06	239272.0	894046.0	1.00408e+06	52412.4	703927.0	315568.0	185288.0	0.0	1.0	3.3579	0.571414	2.1351	2.39788	0.125168	1.68107	0.75362	0.442493	0.0	0.0	0.0	0.0	0.0	0.0	0.0	0.0	0.0	0.0	0.0
713	P53131	Pre-mRNA-splicing factor ATP-dependent RNA helicase PRP43 OS=Saccharomyces cerevisiae (strain ATCC 204508 / S288c) GN=PRP43 PE=1 SV=1	PRP43	99593.4	6.35077	0.0	62	285	7	7	2	5	5	126	9.36411e+06	1.61244e+07	1.35004e+06	1.29176e+07	1.40986e+07	1.28136e+06	1.1995e+07	4.12433e+06	1.29576e+06	175656.0	1.0	1.72314	0.140035	1.37948	1.50561	0.136837	1.28095	0.440441	0.137535	0.0185518	0.0	0.39244	0.319684	0.0955812	0.576629	0.187055	0.137903	0.189281	0.239304	0.0433768
714	P22516	ATP-dependent DNA helicase CHL1 OS=Saccharomyces cerevisiae (strain ATCC 204508 / S288c) GN=CHL1 PE=1 SV=1	CHL1	116557.0	7.88223	0.00865801	24	24	2	1	1	1	1	126	1.88431e+06	2.46963e+06	4.14289e+06	1.78102e+06	2.56633e+06	2.3043e+06	1.98297e+06	2.69396e+06	2.22351e+06	0.0	1.0	1.31063	2.19863	0.945186	1.36195	1.22289	1.05236	1.42968	1.18002	0.0	0.0	0.0	0.0	0.0	0.0	0.0	0.0	0.0	0.0	0.0
715	P40319	Elongation of fatty acids protein 3 OS=Saccharomyces cerevisiae (strain ATCC 204508 / S288c) GN=ELO3 PE=1 SV=1	ELO3	44766.6	5.51326	0.0	109	109	1	1	0	1	1	126	805693.0	869551.0	69304.3	1.2722e+06	988480.0	157011.0	1.11264e+06	383834.0	0.0	0.0	1.0	1.07926	0.0860183	1.57901	1.22687	0.194877	1.38097	0.476402	0.0	0.0	0.0	0.0	0.0	0.0	0.0	0.0	0.0	0.0	0.0	0.0
716	P38625	GMP synthase [glutamine-hydrolyzing] OS=Saccharomyces cerevisiae (strain ATCC 204508 / S288c) GN=GUA1 PE=1 SV=4	GUA1	67438.6	5.96796	0.0	46	77	2	2	1	1	1	126	1.03281e+06	1.68841e+06	449357.0	1.73861e+06	1.63266e+06	409316.0	2.76288e+06	881297.0	832711.0	0.0	1.0	1.63477	0.43508	1.68338	1.58079	0.396311	2.6751	0.853298	0.806255	0.0	0.0	0.0	0.0	0.0	0.0	0.0	0.0	0.0	0.0	0.0
717	P38629	Replication factor C subunit 3 OS=Saccharomyces cerevisiae (strain ATCC 204508 / S288c) GN=RFC3 PE=1 SV=1	RFC3	44194.1	5.51521	0.0	54	110	3	3	0	3	3	126	2.20003e+06	3.38031e+06	784029.0	5.24097e+06	4.00899e+06	692288.0	3.6654e+06	2.19619e+06	432631.0	0.0	1.0	1.53648	0.356372	2.38222	1.82224	0.314672	1.66607	0.998253	0.196648	0.0	0.0	0.0	0.0	0.0	0.0	0.0	0.0	0.0	0.0	0.0
718	P21264	Phosphoribosylaminoimidazole carboxylase OS=Saccharomyces cerevisiae (strain ATCC 204508 / S288c) GN=ADE2 PE=1 SV=1	ADE2	71750.2	6.1007	0.00165563	31	55	2	2	0	2	2	126	5.17886e+06	8.95551e+06	1.20771e+06	6.57004e+06	6.91617e+06	1.14528e+06	8.0325e+06	3.80144e+06	655877.0	133437.0	1.0	1.72924	0.233199	1.26863	1.33546	0.221145	1.55102	0.73403	0.126645	0.0257658	0.0	0.0	0.0	0.0	0.0	0.0	0.0	0.0	0.0	0.0
719	P48563	Protein MON2 OS=Saccharomyces cerevisiae (strain ATCC 204508 / S288c) GN=MON2 PE=1 SV=1	MON2	215182.0	5.71544	0.00659341	25	25	1	1	0	1	1	126	802806.0	930507.0	268685.0	1.73746e+06	1.29216e+06	368650.0	1.22041e+06	678817.0	259340.0	0.0	1.0	1.15907	0.334682	2.16424	1.60955	0.459202	1.52017	0.845555	0.323042	0.0	0.0	0.0	0.0	0.0	0.0	0.0	0.0	0.0	0.0	0.0
720	P48562	Serine/threonine-protein kinase CLA4 OS=Saccharomyces cerevisiae (strain ATCC 204508 / S288c) GN=CLA4 PE=1 SV=1	CLA4	107941.0	5.48778	0.00659341	25	25	1	1	1	0	0	126	0.0	0.0	0.0	0.0	0.0	0.0	0.0	0.0	0.0	0.0	NA	NA	NA	NA	NA	NA	NA	NA	NA	NA	0.0	0.0	0.0	0.0	0.0	0.0	0.0	0.0	0.0	0.0
721	P10659	S-adenosylmethionine synthase 1 OS=Saccharomyces cerevisiae (strain ATCC 204508 / S288c) GN=SAM1 PE=1 SV=2	SAM1	48264.6	6.39841	0.0	70	317	10	3	8	2	2	126	4.4308e+06	7.36783e+06	2.53271e+06	7.99099e+06	6.79408e+06	1.09284e+06	6.83194e+06	4.07377e+06	791520.0	36918.3	1.0	1.66287	0.571615	1.80351	1.53338	0.246646	1.54192	0.919422	0.17864	0.00833221	0.0	0.0	0.0	0.0	0.0	0.0	0.0	0.0	0.0	0.0
722	Q03195	Translation initiation factor RLI1 OS=Saccharomyces cerevisiae (strain ATCC 204508 / S288c) GN=RLI1 PE=1 SV=1	RLI1	80782.6	6.0558	0.0	45	115	3	3	0	3	3	126	7.26011e+06	8.56894e+06	1.70868e+06	1.39887e+07	1.04862e+07	1.67791e+06	1.00542e+07	5.39056e+06	1.15762e+06	65455.1	1.0	1.18028	0.235351	1.92678	1.44436	0.231113	1.38485	0.74249	0.15945	0.00901572	0.0	0.0	0.0	0.0	0.0	0.0	0.0	0.0	0.0	0.0
723	P38199	Heterogeneous nuclear rnp K-like protein 2 OS=Saccharomyces cerevisiae (strain ATCC 204508 / S288c) GN=HEK2 PE=1 SV=1	HEK2	48646.6	5.78402	0.00168634	32	32	1	1	0	1	1	126	1.32506e+06	1.40732e+06	563876.0	2.49736e+06	1.69006e+06	422764.0	1.83859e+06	744767.0	311351.0	0.0	1.0	1.06207	0.425546	1.88471	1.27546	0.319052	1.38755	0.562061	0.234971	0.0	0.0	0.0	0.0	0.0	0.0	0.0	0.0	0.0	0.0	0.0
724	P38198	Protein STU1 OS=Saccharomyces cerevisiae (strain ATCC 204508 / S288c) GN=STU1 PE=1 SV=1	STU1	204886.0	5.37173	0.0	42	68	2	2	1	1	1	126	622102.0	1.9448e+06	353264.0	1.58271e+06	1.32487e+06	62058.4	978246.0	418307.0	178944.0	0.0	1.0	3.12618	0.567856	2.54413	2.12967	0.099756	1.57248	0.67241	0.287644	0.0	0.0	0.0	0.0	0.0	0.0	0.0	0.0	0.0	0.0	0.0
725	P38191	Protein yippee-like MOH1 OS=Saccharomyces cerevisiae (strain ATCC 204508 / S288c) GN=MOH1 PE=3 SV=1	MOH1	18994.9	5.80374	0.0	48	48	1	1	0	1	1	126	892188.0	3.08819e+06	441234.0	1.62391e+06	3.35571e+06	489928.0	1.47711e+06	1.85946e+06	2.06435e+06	0.0	1.0	3.46137	0.494553	1.82014	3.76121	0.54913	1.6556	2.08416	2.3138	0.0	0.0	0.0	0.0	0.0	0.0	0.0	0.0	0.0	0.0	0.0
726	P16550	Protein APA1 OS=Saccharomyces cerevisiae (strain ATCC 204508 / S288c) GN=APA1 PE=1 SV=4	APA1	42769.5	5.60398	0.00859599	23	23	1	1	0	1	1	126	1.03757e+06	1.89934e+06	683538.0	1.52836e+06	1.82522e+06	641162.0	1.76292e+06	1.17821e+06	530509.0	0.0	1.0	1.83056	0.658785	1.47302	1.75912	0.617943	1.69907	1.13554	0.511297	0.0	0.0	0.0	0.0	0.0	0.0	0.0	0.0	0.0	0.0	0.0
727	###CONTAMINANT###Q0VBK2	Keratin, type II cytoskeletal 80 OS=Mus musculus GN=Krt80 PE=2 SV=1	Krt80	59162.7	6.49297	0.00523169	26	26	1	1	1	0	0	126	0.0	0.0	0.0	0.0	0.0	0.0	0.0	0.0	0.0	0.0	NA	NA	NA	NA	NA	NA	NA	NA	NA	NA	0.0	0.0	0.0	0.0	0.0	0.0	0.0	0.0	0.0	0.0
728	Q12522	Eukaryotic translation initiation factor 6 OS=Saccharomyces cerevisiae (strain ATCC 204508 / S288c) GN=TIF6 PE=1 SV=1	TIF6	27127.8	6.29805	0.00176678	34	34	1	1	0	1	1	126	1.3892e+06	2.68964e+06	277064.0	2.12476e+06	2.40587e+06	233003.0	1.91262e+06	984292.0	231820.0	128277.0	1.0	1.93611	0.199441	1.52949	1.73184	0.167724	1.37678	0.708532	0.166873	0.0923389	0.0	0.0	0.0	0.0	0.0	0.0	0.0	0.0	0.0	0.0
729	P00942	Triosephosphate isomerase OS=Saccharomyces cerevisiae (strain ATCC 204508 / S288c) GN=TPI1 PE=1 SV=2	TPI1	31705.4	6.10107	0.0	115	252	8	4	4	4	3	126	5.54436e+06	6.9728e+06	3.09343e+06	6.04943e+06	7.40643e+06	3.81563e+06	7.62325e+06	5.77984e+06	3.56233e+06	1.71825e+06	1.0	1.25764	0.557942	1.09109	1.33585	0.6882	1.37496	1.04247	0.642514	0.309909	0.0	0.507691	0.74132	0.107654	0.175732	1.2442	0.266441	0.744437	1.23673	0.768571
730	P39719	Flavin carrier protein 2 OS=Saccharomyces cerevisiae (strain ATCC 204508 / S288c) GN=FLC2 PE=1 SV=2	FLC2	96003.9	5.47826	0.0	36	95	3	3	1	2	2	126	669851.0	639503.0	3.07696e+06	922583.0	884073.0	2.44084e+06	929545.0	553959.0	1.82664e+06	0.0	1.0	0.954694	4.59349	1.3773	1.31981	3.64386	1.38769	0.826988	2.72694	0.0	0.0	0.0	0.0	0.0	0.0	0.0	0.0	0.0	0.0	0.0
731	P39714	(R,R)-butanediol dehydrogenase OS=Saccharomyces cerevisiae (strain ATCC 204508 / S288c) GN=BDH1 PE=1 SV=2	BDH1	49286.4	6.63961	0.00171674	33	62	2	2	0	2	2	126	3.99242e+06	8.85459e+06	1.76689e+06	6.39009e+06	7.63755e+06	1.38689e+06	6.53958e+06	3.40873e+06	1.52818e+06	100183.0	1.0	2.21785	0.442562	1.60056	1.91301	0.347382	1.638	0.853801	0.382772	0.0250933	0.0	0.0	0.0	0.0	0.0	0.0	0.0	0.0	0.0	0.0
732	Q05123	Actin-like protein ARP9 OS=Saccharomyces cerevisiae (strain ATCC 204508 / S288c) GN=ARP9 PE=1 SV=1	ARP9	61519.2	6.06019	0.0	49	88	3	2	1	1	1	126	2.0955e+06	3.36895e+06	267074.0	3.12041e+06	2.66923e+06	349861.0	2.83065e+06	1.36907e+06	168728.0	0.0	1.0	1.60771	0.127451	1.4891	1.27379	0.166958	1.35082	0.653341	0.0805191	0.0	0.0	0.0	0.0	0.0	0.0	0.0	0.0	0.0	0.0	0.0
733	Q08162	Exosome complex exonuclease DIS3 OS=Saccharomyces cerevisiae (strain ATCC 204508 / S288c) GN=DIS3 PE=1 SV=1	DIS3	128699.0	5.74604	0.00168634	32	57	2	2	0	2	2	126	1.71649e+06	3.8814e+06	1.46749e+06	3.21625e+06	2.88877e+06	1.34608e+06	2.72258e+06	1.20331e+06	480270.0	0.0	1.0	2.26124	0.854936	1.87374	1.68295	0.784205	1.58613	0.70103	0.279798	0.0	0.0	0.0	0.0	0.0	0.0	0.0	0.0	0.0	0.0	0.0
734	P32599	Fimbrin OS=Saccharomyces cerevisiae (strain ATCC 204508 / S288c) GN=SAC6 PE=1 SV=1	SAC6	81352.2	5.77787	0.0	68	95	2	2	0	2	2	126	1.48287e+06	2.80306e+06	506572.0	2.3972e+06	2.12745e+06	628667.0	2.99768e+06	1.02178e+06	299649.0	0.0	1.0	1.89029	0.341615	1.61659	1.43468	0.423952	2.02154	0.689057	0.202073	0.0	0.0	0.0	0.0	0.0	0.0	0.0	0.0	0.0	0.0	0.0
735	P32598	Serine/threonine-protein phosphatase PP1-2 OS=Saccharomyces cerevisiae (strain ATCC 204508 / S288c) GN=GLC7 PE=1 SV=1	GLC7	40922.3	6.16622	0.0	76	134	3	2	1	1	1	126	1.57207e+06	3.9474e+06	406051.0	5.04966e+06	3.19125e+06	477530.0	3.39949e+06	821760.0	277949.0	0.0	1.0	2.51096	0.25829	3.21211	2.02997	0.303758	2.16242	0.522724	0.176804	0.0	0.0	0.0	0.0	0.0	0.0	0.0	0.0	0.0	0.0	0.0
736	P32591	SWI/SNF complex subunit SWI3 OS=Saccharomyces cerevisiae (strain ATCC 204508 / S288c) GN=SWI3 PE=1 SV=1	SWI3	108567.0	5.70647	0.0	58	90	2	2	1	1	1	126	949980.0	1.68934e+06	480858.0	2.32647e+06	1.90087e+06	179115.0	1.8631e+06	1.04297e+06	279976.0	0.0	1.0	1.7783	0.506177	2.44897	2.00096	0.188546	1.9612	1.09789	0.294718	0.0	0.0	0.0	0.0	0.0	0.0	0.0	0.0	0.0	0.0	0.0
737	P32597	Nuclear protein STH1/NPS1 OS=Saccharomyces cerevisiae (strain ATCC 204508 / S288c) GN=STH1 PE=1 SV=1	STH1	186551.0	6.07902	0.0	67	485	13	12	4	9	9	126	1.23295e+07	2.12624e+07	5.50655e+06	2.02928e+07	2.00372e+07	5.08658e+06	1.94224e+07	8.08004e+06	4.15645e+06	96637.9	1.0	1.72242	0.44663	1.64679	1.62235	0.40544	1.57759	0.659846	0.337317	0.0076094	0.0	0.305226	0.495066	0.166393	0.373977	0.390775	0.318089	0.201139	0.523829	0.0371637
738	P36105|P38754	60S ribosomal protein L14-A OS=Saccharomyces cerevisiae (strain ATCC 204508 / S288c) GN=RPL14A PE=1 SV=1|60S ribosomal protein L14-B OS=Saccharomyces cerevisiae (strain ATCC 204508 / S288c) GN=RPL14B PE=1 SV=1	RPL14A|RPL14B	19110.4|19096.4	8.14976	0.0	55	248	21	7	5	15	7	126	8.0238e+07	1.53619e+08	7.91698e+06	1.01965e+08	1.88673e+08	8.2292e+06	1.0713e+08	6.16094e+07	7.72988e+06	0.0	1.0	1.91241	0.104009	1.26866	2.33662	0.108875	1.34104	0.767536	0.102892	0.0	0.0	0.333561	0.382054	0.891147	0.950784	0.365867	0.439478	0.256762	0.290188	0.0
739	P15424	ATP-dependent RNA helicase MSS116, mitochondrial OS=Saccharomyces cerevisiae (strain ATCC 204508 / S288c) GN=MSS116 PE=1 SV=1	MSS116	89682.9	7.34274	0.0	69	532	21	14	4	17	14	126	5.72517e+07	7.26999e+07	6.35471e+06	9.36668e+07	7.81618e+07	7.44352e+06	7.62966e+07	1.42807e+07	5.55292e+06	352855.0	1.0	1.27144	0.111386	1.63055	1.36375	0.129849	1.33842	0.249237	0.0983	0.0058255	0.0	0.183249	0.152243	0.317681	0.266042	0.143405	0.302502	0.107096	0.13965	0.0185303
740	###CONTAMINANT###P02533	Keratin, type I cytoskeletal 14 OS=Homo sapiens GN=KRT14 PE=1 SV=4	KRT14	57142.3	6.63359	0.0	102	1065	52	6	39	4	4	126	4.55941e+06	9.2836e+06	7.13494e+06	3.95193e+06	7.56176e+06	6.34223e+06	2.85092e+06	2.75428e+07	2.97442e+06	0.0	1.0	2.03614	1.56488	0.866764	1.65849	1.39102	0.625283	6.04088	0.652371	0.0	0.0	1.36785	0.934296	0.438456	1.02759	1.03834	0.106336	7.54177	0.453305	0.0
741	###CONTAMINANT###P02538	Keratin, type II cytoskeletal 6A OS=Homo sapiens GN=KRT6A PE=1 SV=3	KRT6A	67168.3	6.76502	0.0	125	1198	51	2	44	2	2	126	5.756e+06	3.70458e+06	3.09856e+06	4.92201e+06	4.23348e+06	4.04371e+06	5.07314e+06	3.27097e+07	2.46902e+06	0.0	1.0	0.643604	0.538318	0.855109	0.735489	0.702521	0.881365	5.68272	0.428946	0.0	0.0	0.0	0.0	0.0	0.0	0.0	0.0	0.0	0.0	0.0
742	P36126	Phospholipase D1 OS=Saccharomyces cerevisiae (strain ATCC 204508 / S288c) GN=SPO14 PE=1 SV=3	SPO14	225328.0	6.25363	0.0	39	179	6	6	1	5	5	126	4.89365e+06	3.41605e+07	3.36629e+06	7.39269e+06	3.63897e+07	3.53263e+06	8.09832e+06	8.50767e+06	3.28401e+06	144589.0	1.0	6.98059	0.687889	1.51067	7.49746	0.72188	1.64491	1.73851	0.672431	0.0295462	0.0	3.53713	1.02785	0.646326	4.1374	0.281234	0.772358	1.36225	0.384131	0.093691
743	P39962	Casein kinase I homolog 3 OS=Saccharomyces cerevisiae (strain ATCC 204508 / S288c) GN=YCK3 PE=1 SV=2	YCK3	69442.9	5.8236	0.0	49	49	1	1	0	1	1	126	1.39519e+06	1.69715e+06	324402.0	2.76555e+06	2.08598e+06	386636.0	1.96238e+06	991930.0	375050.0	0.0	1.0	1.21643	0.232515	1.98221	1.49513	0.277121	1.40654	0.710966	0.268817	0.0	0.0	0.0	0.0	0.0	0.0	0.0	0.0	0.0	0.0	0.0
744	P34221|P39966	Protein phosphatase 2C homolog 3 OS=Saccharomyces cerevisiae (strain ATCC 204508 / S288c) GN=PTC3 PE=1 SV=4|Protein phosphatase 2C homolog 2 OS=Saccharomyces cerevisiae (strain ATCC 204508 / S288c) GN=PTC2 PE=1 SV=1	PTC3|PTC2	58056.0|57457.4	5.79416	0.0	43	43	1	1	0	1	1	126	1.96867e+06	3.23071e+06	495628.0	2.93663e+06	2.71e+06	280315.0	2.93041e+06	1.00548e+06	186112.0	0.0	1.0	1.64106	0.251757	1.49168	1.37656	0.142388	1.48852	0.510739	0.0945369	0.0	0.0	0.0	0.0	0.0	0.0	0.0	0.0	0.0	0.0	0.0
745	P39969	Protein BOI2 OS=Saccharomyces cerevisiae (strain ATCC 204508 / S288c) GN=BOI2 PE=1 SV=1	BOI2	134523.0	5.81335	0.0	51	93	2	2	1	1	1	126	563871.0	1.0889e+06	449698.0	1.00852e+06	958396.0	318764.0	1.03942e+06	255009.0	436204.0	0.0	1.0	1.93111	0.797519	1.78857	1.69967	0.565313	1.84336	0.452247	0.773588	0.0	0.0	0.0	0.0	0.0	0.0	0.0	0.0	0.0	0.0	0.0
746	P39968	Vacuolar protein 8 OS=Saccharomyces cerevisiae (strain ATCC 204508 / S288c) GN=VAC8 PE=1 SV=3	VAC8	70555.4	5.91338	0.00533537	27	52	2	2	0	2	2	126	4.4222e+06	4.75896e+06	1.48473e+06	7.55521e+06	4.11993e+06	993183.0	6.37448e+06	2.32383e+06	1.3044e+06	0.0	1.0	1.07615	0.335745	1.70848	0.931648	0.22459	1.44147	0.525492	0.294968	0.0	0.0	0.0	0.0	0.0	0.0	0.0	0.0	0.0	0.0	0.0
747	P25348	54S ribosomal protein L32, mitochondrial OS=Saccharomyces cerevisiae (strain ATCC 204508 / S288c) GN=MRPL32 PE=1 SV=1	MRPL32	27609.7	6.09913	0.0	49	75	3	2	1	2	2	126	2.1235e+06	3.17694e+06	184344.0	3.89647e+06	2.97383e+06	537251.0	3.28613e+06	1.17478e+06	309135.0	0.0	1.0	1.49608	0.0868112	1.83492	1.40044	0.253002	1.5475	0.553227	0.145578	0.0	0.0	0.0	0.0	0.0	0.0	0.0	0.0	0.0	0.0	0.0
748	P25349	Flavoprotein-like protein YCP4 OS=Saccharomyces cerevisiae (strain ATCC 204508 / S288c) GN=YCP4 PE=1 SV=1	YCP4	32004.6	6.5478	0.0	41	63	2	2	1	1	1	126	1.75265e+06	2.58138e+06	829105.0	2.16635e+06	2.17556e+06	875450.0	2.68788e+06	1.23496e+06	696644.0	0.0	1.0	1.47284	0.473058	1.23604	1.2413	0.499501	1.53361	0.704624	0.39748	0.0	0.0	0.0	0.0	0.0	0.0	0.0	0.0	0.0	0.0	0.0
749	P25340	Delta(24(24(1)))-sterol reductase OS=Saccharomyces cerevisiae (strain ATCC 204508 / S288c) GN=ERG4 PE=1 SV=2	ERG4	63561.4	6.25999	0.0	47	47	1	1	0	1	1	126	2.61563e+06	3.90635e+06	630276.0	5.52243e+06	3.04048e+06	578275.0	3.50385e+06	1.21167e+06	176211.0	0.0	1.0	1.49346	0.240965	2.11132	1.16243	0.221085	1.33958	0.463242	0.0673684	0.0	0.0	0.0	0.0	0.0	0.0	0.0	0.0	0.0	0.0	0.0
750	P25342	Cell division control protein 10 OS=Saccharomyces cerevisiae (strain ATCC 204508 / S288c) GN=CDC10 PE=1 SV=1	CDC10	40725.7	6.66454	0.0	62	165	4	4	0	4	4	126	9.80914e+06	1.43526e+07	3.88761e+06	2.25784e+07	1.39574e+07	1.05268e+06	1.46982e+07	3.62023e+06	997562.0	0.0	1.0	1.46319	0.396325	2.30177	1.42289	0.107317	1.49842	0.369067	0.101697	0.0	0.0	0.540388	0.22344	0.505977	0.466874	0.388653	0.401043	0.298594	0.182916	0.0
751	P25343	Reduced viability upon starvation protein 161 OS=Saccharomyces cerevisiae (strain ATCC 204508 / S288c) GN=RVS161 PE=1 SV=1	RVS161	36590.1	6.03673	0.0	61	170	5	4	1	4	4	126	5.5578e+06	6.15991e+06	3.36973e+06	8.30361e+06	8.38297e+06	1.44618e+06	7.20311e+06	3.47421e+06	932525.0	0.0	1.0	1.10834	0.606307	1.49405	1.50833	0.260207	1.29604	0.625105	0.167787	0.0	0.0	0.247494	0.418003	0.430889	0.714354	0.402928	0.566488	0.228587	0.241894	0.0
752	P07271|P07271-2	ATP-dependent DNA helicase PIF1 OS=Saccharomyces cerevisiae (strain ATCC 204508 / S288c) GN=PIF1 PE=1 SV=2|Isoform Nuclear of ATP-dependent DNA helicase PIF1 OS=Saccharomyces cerevisiae (strain ATCC 204508 / S288c) GN=PIF1	PIF1	117212.0|111888.0	5.57477	0.0	43	80	2	2	1	1	1	126	863989.0	548808.0	154579.0	1.0864e+06	993601.0	977322.0	1.38465e+06	115106.0	222922.0	0.0	1.0	0.635202	0.178913	1.25742	1.15002	1.13117	1.60262	0.133226	0.258015	0.0	0.0	0.0	0.0	0.0	0.0	0.0	0.0	0.0	0.0	0.0
753	Q07732	Accumulates dyads protein 3 OS=Saccharomyces cerevisiae (strain ATCC 204508 / S288c) GN=ADY3 PE=1 SV=2	ADY3	112838.0	5.91835	0.0	53	159	4	4	2	2	2	126	1.00008e+06	3.61592e+06	371647.0	4.3287e+06	4.08126e+06	110038.0	2.08347e+06	1.38307e+06	374656.0	0.0	1.0	3.61562	0.371616	4.32834	4.08092	0.110029	2.08329	1.38296	0.374625	0.0	0.0	0.0	0.0	0.0	0.0	0.0	0.0	0.0	0.0	0.0
754	Q07362	Protein PBP4 OS=Saccharomyces cerevisiae (strain ATCC 204508 / S288c) GN=PBP4 PE=1 SV=1	PBP4	24738.6	5.76228	0.0	74	74	1	1	1	0	0	126	0.0	0.0	0.0	0.0	0.0	0.0	0.0	0.0	0.0	0.0	NA	NA	NA	NA	NA	NA	NA	NA	NA	NA	0.0	0.0	0.0	0.0	0.0	0.0	0.0	0.0	0.0	0.0
755	P34077	Nucleoporin NIC96 OS=Saccharomyces cerevisiae (strain ATCC 204508 / S288c) GN=NIC96 PE=1 SV=2	NIC96	111295.0	5.84957	0.0	44	167	6	5	1	5	5	126	6.80479e+06	7.94812e+06	2.8379e+06	1.28702e+07	9.19029e+06	2.52358e+06	9.55564e+06	4.42994e+06	2.0607e+06	100701.0	1.0	1.16574	0.417045	1.89297	1.3503	0.370854	1.40563	0.651004	0.302831	0.0147986	0.0	0.386684	0.245482	0.196925	0.280585	0.203008	0.251189	0.227512	0.224829	0.0577023
756	Q08287	60S ribosome subunit biogenesis protein NOP8 OS=Saccharomyces cerevisiae (strain ATCC 204508 / S288c) GN=NOP8 PE=1 SV=1	NOP8	69762.3	5.7609	0.00165563	31	31	1	1	0	1	1	126	1.07179e+06	2.51808e+06	423864.0	1.66671e+06	1.86808e+06	396186.0	1.58486e+06	1.21543e+06	383778.0	93609.2	1.0	2.34941	0.395471	1.55507	1.74294	0.369647	1.47869	1.13402	0.358071	0.0873388	0.0	0.0	0.0	0.0	0.0	0.0	0.0	0.0	0.0	0.0
757	P53739	Flippase kinase 1 OS=Saccharomyces cerevisiae (strain ATCC 204508 / S288c) GN=FPK1 PE=1 SV=1	FPK1	114690.0	5.9041	0.0	73	126	3	3	2	1	1	126	1.23059e+06	1.82101e+06	207282.0	2.3275e+06	1.84376e+06	372988.0	2.18917e+06	690024.0	334061.0	0.0	1.0	1.47978	0.168441	1.89136	1.49827	0.303096	1.77896	0.560725	0.271464	0.0	0.0	0.0	0.0	0.0	0.0	0.0	0.0	0.0	0.0	0.0
758	P53732	37S ribosomal protein S12, mitochondrial OS=Saccharomyces cerevisiae (strain ATCC 204508 / S288c) GN=MRPS12 PE=1 SV=1	MRPS12	20113.2	6.72936	0.00533537	27	27	1	1	0	1	1	126	1.60389e+06	2.25521e+06	535888.0	2.80913e+06	2.50266e+06	549265.0	3.16362e+06	1.12781e+06	660650.0	0.0	1.0	1.40609	0.334119	1.75145	1.56037	0.342459	1.97247	0.703176	0.411905	0.0	0.0	0.0	0.0	0.0	0.0	0.0	0.0	0.0	0.0	0.0
759	P27692	Transcription elongation factor SPT5 OS=Saccharomyces cerevisiae (strain ATCC 204508 / S288c) GN=SPT5 PE=1 SV=1	SPT5	132480.0	6.73568	0.0	95	774	23	20	4	19	18	126	6.96777e+07	4.39555e+07	6.69188e+06	1.00362e+08	5.15975e+07	9.43396e+06	6.27892e+07	1.87401e+07	6.24283e+06	341397.0	1.0	0.632495	0.0967535	1.43824	0.738585	0.134634	0.902832	0.268271	0.0899686	0.00452841	0.0	0.122538	0.0918633	0.195575	0.210204	0.139107	0.117846	0.140991	0.0979535	0.014867
760	P23369	54S ribosomal protein L25, mitochondrial OS=Saccharomyces cerevisiae (strain ATCC 204508 / S288c) GN=MRPL25 PE=1 SV=2	MRPL25	25220.8	5.72661	0.00171674	33	59	2	2	0	2	2	126	3.73677e+06	5.16532e+06	2.32825e+06	3.31052e+06	5.91856e+06	2.25665e+06	4.16307e+06	4.62802e+06	1.28456e+06	0.0	1.0	1.38229	0.623064	0.885929	1.58387	0.603905	1.11408	1.23851	0.343763	0.0	0.0	0.0	0.0	0.0	0.0	0.0	0.0	0.0	0.0	0.0
761	P27476	Nuclear localization sequence-binding protein OS=Saccharomyces cerevisiae (strain ATCC 204508 / S288c) GN=NSR1 PE=1 SV=1	NSR1	53274.0	7.31068	0.0	107	736	22	13	6	16	11	126	4.88207e+07	1.4524e+08	7.48813e+06	6.3492e+07	1.24508e+08	4.93351e+06	6.74171e+07	3.25234e+07	3.09264e+06	429542.0	1.0	2.97342	0.152116	1.30304	2.54755	0.100725	1.38325	0.664659	0.0646376	0.00837187	0.0	0.29481	0.162312	0.273264	0.180272	0.134678	0.219249	0.167177	0.0746265	0.0202694
762	P11484|P40150	Heat shock protein SSB1 OS=Saccharomyces cerevisiae (strain ATCC 204508 / S288c) GN=SSB1 PE=1 SV=3|Heat shock protein SSB2 OS=Saccharomyces cerevisiae (strain ATCC 204508 / S288c) GN=SSB2 PE=1 SV=2	SSB1|SSB2	77502.3|77438.4	7.6812	0.0	84	865	31	16	11	20	13	126	5.01e+07	5.6538e+07	1.02239e+07	9.04003e+07	5.16636e+07	9.47718e+06	7.58502e+07	2.54703e+07	5.60781e+06	875785.0	1.0	1.12653	0.204124	1.80558	1.03239	0.189441	1.51294	0.505464	0.112347	0.0171027	0.0	0.180607	0.130793	0.176591	0.244482	0.151947	0.132461	0.606677	0.0912188	0.0349324
763	P40154	Ino eighty subunit 2 OS=Saccharomyces cerevisiae (strain ATCC 204508 / S288c) GN=IES2 PE=1 SV=1	IES2	42835.2	5.72904	0.0	45	76	3	2	0	3	2	126	3.33107e+06	3.69607e+06	862918.0	6.40331e+06	4.00251e+06	1.07233e+06	5.33847e+06	1.48856e+06	598313.0	0.0	1.0	1.10957	0.259051	1.9223	1.20157	0.321917	1.60263	0.446871	0.179616	0.0	0.0	0.0	0.0	0.0	0.0	0.0	0.0	0.0	0.0	0.0
764	P40157	Vacuolar import and degradation protein 27 OS=Saccharomyces cerevisiae (strain ATCC 204508 / S288c) GN=VID27 PE=1 SV=1	VID27	106148.0	5.47293	0.0	50	92	2	2	0	2	2	126	1.50125e+06	2.1954e+06	697964.0	2.7807e+06	2.66168e+06	1.087e+06	2.21627e+06	1.56718e+06	719214.0	0.0	1.0	1.46238	0.464923	1.85226	1.77298	0.724062	1.47629	1.04392	0.479078	0.0	0.0	0.0	0.0	0.0	0.0	0.0	0.0	0.0	0.0	0.0
765	P38811	Transcription-associated protein 1 OS=Saccharomyces cerevisiae (strain ATCC 204508 / S288c) GN=TRA1 PE=1 SV=1	TRA1	490701.0	6.68343	0.0	113	941	23	20	4	19	18	126	4.13282e+07	3.29895e+07	3.76783e+06	5.57602e+07	3.78542e+07	4.17822e+06	4.76418e+07	1.87866e+07	6.61346e+06	255226.0	1.0	0.804138	0.0913894	1.35374	0.922418	0.100491	1.15235	0.458564	0.154657	0.00593014	0.0	0.205399	0.0680493	0.342862	0.275467	0.0791172	0.20247	0.1674	0.165012	0.0223095
766	Q12176	Ribosome biogenesis protein MAK21 OS=Saccharomyces cerevisiae (strain ATCC 204508 / S288c) GN=MAK21 PE=1 SV=1	MAK21	141469.0	5.83667	0.0	69	153	4	4	0	4	4	126	6.21477e+06	1.03032e+07	1.92167e+06	1.03633e+07	1.33482e+07	1.49431e+06	9.69284e+06	4.60521e+06	1.77648e+06	0.0	1.0	1.65786	0.30921	1.66753	2.14782	0.240444	1.55965	0.74101	0.285848	0.0	0.0	0.636649	0.148709	0.855124	0.690855	1.31738	0.518386	0.315892	1.54162	0.0
767	Q12172	Zinc finger transcription factor YRR1 OS=Saccharomyces cerevisiae (strain ATCC 204508 / S288c) GN=YRR1 PE=1 SV=1	YRR1	107071.0	6.14036	0.00533537	27	27	1	1	0	1	1	126	2.12538e+06	2.04557e+06	342776.0	3.12565e+06	3.32411e+06	6.23612e+06	4.14441e+06	479471.0	544461.0	0.0	1.0	0.962448	0.161277	1.47063	1.56401	2.93411	1.94996	0.225592	0.25617	0.0	0.0	0.0	0.0	0.0	0.0	0.0	0.0	0.0	0.0	0.0
768	P33892	eIF-2-alpha kinase activator GCN1 OS=Saccharomyces cerevisiae (strain ATCC 204508 / S288c) GN=GCN1 PE=1 SV=1	GCN1	337640.0	5.38899	0.0	42	42	1	1	0	1	1	126	265595.0	490309.0	229298.0	702334.0	439506.0	97976.8	443504.0	523253.0	90395.0	0.0	1.0	1.84608	0.863338	2.64438	1.6548	0.368896	1.66985	1.97012	0.34035	0.0	0.0	0.0	0.0	0.0	0.0	0.0	0.0	0.0	0.0	0.0
769	P12904	5'-AMP-activated protein kinase subunit gamma OS=Saccharomyces cerevisiae (strain ATCC 204508 / S288c) GN=SNF4 PE=1 SV=1	SNF4	40960.3	6.36608	0.0	60	60	1	1	0	1	1	126	111442.0	2.78833e+06	363167.0	525282.0	1.14359e+06	162944.0	519380.0	432989.0	167093.0	0.0	1.0	25.0206	3.25881	4.71352	10.2618	1.46214	4.66055	3.88534	1.49937	0.0	0.0	0.0	0.0	0.0	0.0	0.0	0.0	0.0	0.0	0.0
770	Q07500	External NADH-ubiquinone oxidoreductase 2, mitochondrial OS=Saccharomyces cerevisiae (strain ATCC 204508 / S288c) GN=NDE2 PE=1 SV=1	NDE2	71588.1	6.07993	0.0	41	77	2	2	1	1	1	126	1.56218e+06	3.82982e+06	770775.0	3.09742e+06	4.86708e+06	980318.0	3.81655e+06	1.56146e+06	928415.0	0.0	1.0	2.45159	0.493396	1.98275	3.11557	0.627532	2.44309	0.999538	0.594307	0.0	0.0	0.0	0.0	0.0	0.0	0.0	0.0	0.0	0.0	0.0
771	Q07505	Putative carboxymethylenebutenolidase OS=Saccharomyces cerevisiae (strain ATCC 204508 / S288c) GN=YDL086W PE=1 SV=1	YDL086W	34195.8	6.13876	0.00171674	33	33	2	1	1	1	1	126	771049.0	1.35137e+06	194181.0	968412.0	1.00002e+06	335603.0	1.26937e+06	630863.0	205384.0	0.0	1.0	1.75264	0.25184	1.25597	1.29696	0.435255	1.64629	0.818188	0.266369	0.0	0.0	0.0	0.0	0.0	0.0	0.0	0.0	0.0	0.0	0.0
772	P16451	Pyruvate dehydrogenase complex protein X component, mitochondrial OS=Saccharomyces cerevisiae (strain ATCC 204508 / S288c) GN=PDX1 PE=1 SV=1	PDX1	55759.9	5.49097	0.0	67	67	1	1	0	1	1	126	431389.0	669967.0	204687.0	494646.0	993186.0	113482.0	644313.0	888646.0	0.0	0.0	1.0	1.55305	0.474484	1.14664	2.3023	0.263061	1.49358	2.05996	0.0	0.0	0.0	0.0	0.0	0.0	0.0	0.0	0.0	0.0	0.0	0.0
773	###REV###P38735	Reverse sequence, was ABC transporter ATP-binding protein/permease VMR1 OS=Saccharomyces cerevisiae (strain ATCC 204508 / S288c) GN=VMR1 PE=2 SV=1	###VMR1###	203664.0	5.89026	0.00394011	29	29	1	1	0	1	1	126	876615.0	1.47381e+06	119438.0	1.7733e+06	1.37675e+06	230988.0	1.19524e+06	646450.0	0.0	0.0	1.0	1.68125	0.136249	2.02289	1.57052	0.2635	1.36347	0.737439	0.0	0.0	0.0	0.0	0.0	0.0	0.0	0.0	0.0	0.0	0.0	0.0
774	Q06630	Mitochondrial homologous recombination protein 1 OS=Saccharomyces cerevisiae (strain ATCC 204508 / S288c) GN=MHR1 PE=1 SV=1	MHR1	31689.2	6.30498	0.0	37	37	1	1	0	1	1	126	2.7527e+06	6.2887e+06	889677.0	4.81094e+06	4.81017e+06	864904.0	3.82507e+06	3.97692e+06	632514.0	0.0	1.0	2.28456	0.323202	1.74772	1.74744	0.314202	1.38957	1.44474	0.22978	0.0	0.0	0.0	0.0	0.0	0.0	0.0	0.0	0.0	0.0	0.0
775	Q06632	Protein CFT1 OS=Saccharomyces cerevisiae (strain ATCC 204508 / S288c) GN=CFT1 PE=1 SV=1	CFT1	174618.0	5.68364	0.0	40	40	1	1	0	1	1	126	1.63382e+06	2.64369e+06	450461.0	2.36865e+06	2.72689e+06	781984.0	2.43292e+06	1.613e+06	499750.0	0.0	1.0	1.6181	0.275709	1.44976	1.66902	0.478622	1.4891	0.987254	0.305877	0.0	0.0	0.0	0.0	0.0	0.0	0.0	0.0	0.0	0.0	0.0
776	P39730	Eukaryotic translation initiation factor 5B OS=Saccharomyces cerevisiae (strain ATCC 204508 / S288c) GN=FUN12 PE=1 SV=2	FUN12	140556.0	6.71847	0.0	70	500	14	13	5	9	9	126	3.82153e+07	4.20246e+07	9.56937e+06	5.58476e+07	3.88955e+07	4.7553e+06	5.38567e+07	9.71952e+06	3.48216e+06	83937.2	1.0	1.10144	0.239916	1.46254	1.02082	0.119872	1.41188	0.25603	0.0900002	0.00211349	0.0	0.788098	0.439027	0.347031	0.820045	0.299072	0.324147	0.115715	0.101846	0.00932127
777	P39732	GLC7-interacting protein 4 OS=Saccharomyces cerevisiae (strain ATCC 204508 / S288c) GN=GIP4 PE=1 SV=2	GIP4	102277.0	5.37216	0.00523169	26	26	2	1	1	1	1	126	493049.0	571901.0	78511.3	917458.0	780772.0	174051.0	906669.0	325715.0	0.0	0.0	1.0	1.15993	0.159236	1.86079	1.58356	0.35301	1.8389	0.660614	0.0	0.0	0.0	0.0	0.0	0.0	0.0	0.0	0.0	0.0	0.0	0.0
778	P11986	Inositol-3-phosphate synthase OS=Saccharomyces cerevisiae (strain ATCC 204508 / S288c) GN=INO1 PE=1 SV=3	INO1	69113.2	5.83791	0.0	39	92	3	3	0	3	3	126	3.89157e+06	8.84298e+06	1.55029e+06	1.14346e+07	6.68925e+06	984185.0	7.25892e+06	3.04923e+06	977837.0	52604.6	1.0	2.27234	0.398371	2.93831	1.71891	0.252902	1.86529	0.783548	0.251271	0.0135176	0.0	0.0	0.0	0.0	0.0	0.0	0.0	0.0	0.0	0.0
779	###CONTAMINANT###P10096	Glyceraldehyde-3-phosphate dehydrogenase OS=Bos taurus GN=GAPDH PE=1 SV=4	GAPDH	42031.6	6.42787	0.0	43	124	10	3	5	3	3	126	4.70313e+06	5.44663e+06	4.76733e+06	4.95336e+06	5.52533e+06	3.05553e+06	2.31064e+06	2.63138e+07	3.31977e+06	0.0	1.0	1.15808	1.01365	1.0532	1.17482	0.649679	0.491298	5.59496	0.705864	0.0	0.0	0.0	0.0	0.0	0.0	0.0	0.0	0.0	0.0	0.0
780	Q05812	Meiotic sister-chromatid recombination protein 3 OS=Saccharomyces cerevisiae (strain ATCC 204508 / S288c) GN=MSC3 PE=1 SV=1	MSC3	93085.6	6.27439	0.0	41	41	1	1	0	1	1	126	2.33253e+06	4.5605e+06	823110.0	2.65044e+06	3.07521e+06	694666.0	3.42604e+06	2.03944e+06	878804.0	0.0	1.0	1.95517	0.352884	1.1363	1.3184	0.297817	1.46881	0.874348	0.37676	0.0	0.0	0.0	0.0	0.0	0.0	0.0	0.0	0.0	0.0	0.0
781	P08518	DNA-directed RNA polymerase II subunit RPB2 OS=Saccharomyces cerevisiae (strain ATCC 204508 / S288c) GN=RPB2 PE=1 SV=2	RPB2	156591.0	7.18273	0.0	141	965	29	23	7	22	20	126	1.58361e+08	6.94374e+07	1.31901e+07	1.78001e+08	7.99095e+07	1.1356e+07	1.15624e+08	2.13107e+07	1.16278e+07	457206.0	1.0	0.43791	0.0815944	1.12373	0.504212	0.0710783	0.730842	0.135763	0.071505	0.00274007	0.0	0.132234	0.12475	0.0832683	0.111457	0.104512	0.170825	0.105889	0.139654	0.00821101
782	P06633	Imidazoleglycerol-phosphate dehydratase OS=Saccharomyces cerevisiae (strain ATCC 204508 / S288c) GN=HIS3 PE=1 SV=2	HIS3	26796.3	8.20604	0.0	38	85	10	3	7	3	2	126	2.15106e+07	8.36161e+07	925171.0	3.79175e+07	4.24901e+07	512864.0	3.37969e+07	1.19441e+07	227664.0	0.0	1.0	3.88721	0.04301	1.76274	1.97531	0.0238424	1.57117	0.555266	0.0105838	0.0	0.0	0.0	0.0	0.0	0.0	0.0	0.0	0.0	0.0	0.0
783	###CONTAMINANT###Q6KB66	Keratin, type II cytoskeletal 80 OS=Homo sapiens GN=KRT80 PE=1 SV=2	KRT80	59256.8	5.56302	0.0	50	133	3	3	1	2	2	126	833154.0	1.37808e+06	1.08246e+06	1.71422e+06	2.44333e+06	1.05312e+06	1.31873e+06	4.47749e+06	1.09801e+06	0.0	1.0	1.65405	1.29923	2.0575	2.93262	1.26402	1.58281	5.37415	1.31789	0.0	0.0	0.0	0.0	0.0	0.0	0.0	0.0	0.0	0.0	0.0
784	P42943	T-complex protein 1 subunit eta OS=Saccharomyces cerevisiae (strain ATCC 204508 / S288c) GN=CCT7 PE=1 SV=1	CCT7	69377.5	5.56521	0.0	70	108	2	2	1	1	1	126	898878.0	1.35282e+06	242868.0	1.59392e+06	1.56434e+06	193484.0	1.51702e+06	816241.0	158569.0	0.0	1.0	1.50501	0.27019	1.77324	1.74033	0.215251	1.68769	0.908067	0.176407	0.0	0.0	0.0	0.0	0.0	0.0	0.0	0.0	0.0	0.0	0.0
785	P42945	U3 small nucleolar RNA-associated protein 10 OS=Saccharomyces cerevisiae (strain ATCC 204508 / S288c) GN=UTP10 PE=1 SV=1	UTP10	229972.0	5.57491	0.00659341	25	25	1	1	0	1	1	126	717175.0	1.0522e+06	458174.0	1.15213e+06	1.09533e+06	234340.0	1.2806e+06	502457.0	289866.0	0.0	1.0	1.46714	0.638859	1.60649	1.52729	0.326754	1.78562	0.700605	0.404177	0.0	0.0	0.0	0.0	0.0	0.0	0.0	0.0	0.0	0.0	0.0
786	Q04673	Suppressor of stem-loop protein 1 OS=Saccharomyces cerevisiae (strain ATCC 204508 / S288c) GN=SSL1 PE=1 SV=1	SSL1	61188.4	5.93018	0.00165563	31	31	1	1	1	0	0	126	0.0	0.0	0.0	0.0	0.0	0.0	0.0	0.0	0.0	0.0	NA	NA	NA	NA	NA	NA	NA	NA	NA	NA	0.0	0.0	0.0	0.0	0.0	0.0	0.0	0.0	0.0	0.0
787	P41940	Mannose-1-phosphate guanyltransferase OS=Saccharomyces cerevisiae (strain ATCC 204508 / S288c) GN=PSA1 PE=1 SV=2	PSA1	46587.0	6.58721	0.0	70	177	6	4	1	5	4	126	1.80985e+07	3.234e+07	5.10327e+06	2.57015e+07	2.90871e+07	6.45736e+06	2.8989e+07	1.46665e+07	3.4745e+06	136703.0	1.0	1.78689	0.282106	1.41583	1.60716	0.35679	1.60013	0.81037	0.185271	0.00755331	0.0	0.199892	0.112622	0.30757	0.299055	0.582315	0.389508	0.0752768	0.312774	0.0283307
788	P19454	Casein kinase II subunit alpha' OS=Saccharomyces cerevisiae (strain ATCC 204508 / S288c) GN=CKA2 PE=1 SV=2	CKA2	46767.6	7.02722	0.0	57	147	4	4	0	4	4	126	6.12284e+06	1.16246e+07	2.56946e+06	1.00839e+07	1.43365e+07	2.48049e+06	9.5159e+06	5.73861e+06	1.8163e+06	168830.0	1.0	1.89856	0.419652	1.64693	2.34147	0.405121	1.55416	0.937247	0.296644	0.0275737	0.0	0.41954	0.210929	0.212568	0.244056	0.287919	0.261929	0.155372	0.301957	0.100977
789	P46681	D-lactate dehydrogenase [cytochrome] 2, mitochondrial OS=Saccharomyces cerevisiae (strain ATCC 204508 / S288c) GN=DLD2 PE=1 SV=1	DLD2	68339.6	5.38527	0.0	60	102	2	2	1	1	1	126	581614.0	1.03059e+06	440776.0	755823.0	759712.0	217885.0	985471.0	869620.0	258367.0	0.0	1.0	1.77195	0.75785	1.29953	1.30621	0.374621	1.69437	1.49518	0.444224	0.0	0.0	0.0	0.0	0.0	0.0	0.0	0.0	0.0	0.0	0.0
790	P50087	MICOS subunit MIC26 OS=Saccharomyces cerevisiae (strain ATCC 204508 / S288c) GN=MIC26 PE=1 SV=1	MIC26	31363.0	5.34898	0.00171674	33	33	1	1	0	1	1	126	958535.0	1.87772e+06	585567.0	1.34727e+06	1.61156e+06	640419.0	1.45861e+06	1.09736e+06	519499.0	0.0	1.0	1.95895	0.610897	1.40555	1.68128	0.668122	1.5217	1.14483	0.541972	0.0	0.0	0.0	0.0	0.0	0.0	0.0	0.0	0.0	0.0	0.0
791	P32604	Fructose-2,6-bisphosphatase OS=Saccharomyces cerevisiae (strain ATCC 204508 / S288c) GN=FBP26 PE=1 SV=2	FBP26	61784.3	5.67424	0.00659341	25	25	1	1	1	0	0	126	0.0	0.0	0.0	0.0	0.0	0.0	0.0	0.0	0.0	0.0	NA	NA	NA	NA	NA	NA	NA	NA	NA	NA	0.0	0.0	0.0	0.0	0.0	0.0	0.0	0.0	0.0	0.0
792	P11154	Pyruvate carboxylase 1 OS=Saccharomyces cerevisiae (strain ATCC 204508 / S288c) GN=PYC1 PE=1 SV=2	PYC1	145598.0	6.64887	0.0	52	408	14	12	1	13	12	126	2.52803e+07	3.56416e+07	8.22939e+06	3.60684e+07	2.90178e+07	6.15555e+06	3.99052e+07	1.85896e+07	5.35749e+06	35881.8	1.0	1.40861	0.322052	1.4264	1.15094	0.241749	1.57662	0.735838	0.209426	0.00132685	0.0	0.15691	0.201998	0.165052	0.211835	0.34345	0.197128	0.175529	0.26634	0.004614
793	Q12499	Nucleolar protein 58 OS=Saccharomyces cerevisiae (strain ATCC 204508 / S288c) GN=NOP58 PE=1 SV=1	NOP58	74623.8	7.38254	0.0	101	692	15	12	2	13	11	126	5.54991e+07	7.98716e+07	1.06227e+07	8.23427e+07	7.19923e+07	1.28801e+07	7.483e+07	1.90184e+07	1.14911e+07	888892.0	1.0	1.43736	0.186327	1.4841	1.28728	0.228697	1.3443	0.339744	0.203815	0.0156229	0.0	0.17734	0.255849	0.0820782	0.339567	0.282608	0.193239	0.185907	0.383015	0.0274213
794	P39940	E3 ubiquitin-protein ligase RSP5 OS=Saccharomyces cerevisiae (strain ATCC 204508 / S288c) GN=RSP5 PE=1 SV=1	RSP5	100925.0	5.88234	0.0	63	203	5	5	2	3	3	126	5.35513e+06	6.75548e+06	1.3527e+06	1.1074e+07	8.44946e+06	1.2248e+06	8.33942e+06	2.0964e+06	821133.0	0.0	1.0	1.2615	0.252599	2.06791	1.57782	0.228716	1.55728	0.391475	0.153336	0.0	0.0	0.0	0.0	0.0	0.0	0.0	0.0	0.0	0.0	0.0
795	P39945	Protein AST2 OS=Saccharomyces cerevisiae (strain ATCC 204508 / S288c) GN=AST2 PE=1 SV=1	AST2	57734.6	5.8087	0.0	54	54	1	1	0	1	1	126	2.67438e+06	1.98768e+06	167063.0	4.24896e+06	2.77506e+06	79736.0	3.66891e+06	706544.0	142985.0	0.0	1.0	0.74323	0.0624682	1.58877	1.03765	0.0298148	1.37187	0.26419	0.053465	0.0	0.0	0.0	0.0	0.0	0.0	0.0	0.0	0.0	0.0	0.0
796	P40453	Ubiquitin carboxyl-terminal hydrolase 7 OS=Saccharomyces cerevisiae (strain ATCC 204508 / S288c) GN=UBP7 PE=1 SV=1	UBP7	141215.0	5.74179	0.0	36	100	3	3	0	3	3	126	2.08887e+06	8.10978e+06	1.26648e+06	4.22889e+06	7.43684e+06	1.75296e+06	4.20179e+06	2.99086e+06	1.11527e+06	214574.0	1.0	3.88238	0.606302	2.02449	3.56023	0.839193	2.01152	1.43181	0.533914	0.102723	0.0	0.0	0.0	0.0	0.0	0.0	0.0	0.0	0.0	0.0
797	P38011	Guanine nucleotide-binding protein subunit beta-like protein OS=Saccharomyces cerevisiae (strain ATCC 204508 / S288c) GN=ASC1 PE=1 SV=4	ASC1	39251.7	6.77331	0.0	95	147	4	3	0	4	3	126	9.79189e+06	1.5532e+07	2.22225e+06	1.30853e+07	1.07466e+07	1.83033e+06	1.78634e+07	6.30226e+06	1.38967e+06	0.0	1.0	1.58621	0.226948	1.33634	1.0975	0.186923	1.82431	0.643621	0.14192	0.0	0.0	0.49462	0.128686	0.254529	0.144724	0.119452	0.234932	0.175615	0.0641021	0.0
798	P31539	Heat shock protein 104 OS=Saccharomyces cerevisiae (strain ATCC 204508 / S288c) GN=HSP104 PE=1 SV=2	HSP104	118356.0	6.24771	0.0	70	474	12	11	3	9	9	126	8.5461e+06	1.30919e+07	3.48815e+06	1.87382e+07	1.12325e+07	3.11175e+06	1.52943e+07	5.65445e+06	2.31612e+06	0.0	1.0	1.53321	0.40608	2.19734	1.31543	0.365188	1.79065	0.660903	0.270199	0.0	0.0	0.283249	0.204731	0.419306	0.346078	0.209863	0.343834	0.180775	0.230331	0.0
799	Q08773	ISWI chromatin-remodeling complex ATPase ISW2 OS=Saccharomyces cerevisiae (strain ATCC 204508 / S288c) GN=ISW2 PE=1 SV=1	ISW2	156485.0	5.74283	0.0	48	152	5	4	1	4	4	126	3.91155e+06	5.36039e+06	824206.0	8.05482e+06	5.84742e+06	1.04049e+06	6.01334e+06	1.88809e+06	754217.0	0.0	1.0	1.3704	0.210711	2.05924	1.49491	0.266004	1.53733	0.482697	0.192818	0.0	0.0	0.518973	0.211366	0.358207	0.360834	0.736842	0.500126	0.362448	0.238794	0.0
800	P29453	60S ribosomal protein L8-B OS=Saccharomyces cerevisiae (strain ATCC 204508 / S288c) GN=RPL8B PE=1 SV=3	RPL8B	36630.4	7.98563	0.0	85	532	29	1	27	1	1	126	5.11577e+06	1.43593e+07	995204.0	7.37527e+06	1.93974e+07	612761.0	6.18285e+06	5.7154e+06	495963.0	9234.08	1.0	2.80687	0.194536	1.44167	3.79168	0.119779	1.20859	1.11721	0.0969479	0.00180502	0.0	0.0	0.0	0.0	0.0	0.0	0.0	0.0	0.0	0.0
801	Q01163	37S ribosomal protein S23, mitochondrial OS=Saccharomyces cerevisiae (strain ATCC 204508 / S288c) GN=RSM23 PE=1 SV=3	RSM23	62579.4	6.29498	0.0	69	254	5	5	1	4	4	126	8.98859e+06	2.42007e+07	1.47516e+06	1.3093e+07	2.16742e+07	1.46044e+06	1.28033e+07	9.12749e+06	1.37152e+06	34895.0	1.0	2.69238	0.164115	1.45663	2.41131	0.162477	1.4244	1.01545	0.152585	0.00388215	0.0	0.666046	0.298829	0.333633	0.37657	0.162587	0.485596	1.94401	0.18819	0.0197989
802	P28495	F-actin-capping protein subunit alpha OS=Saccharomyces cerevisiae (strain ATCC 204508 / S288c) GN=CAP1 PE=1 SV=1	CAP1	35377.8	5.30762	0.0	36	63	2	2	1	1	1	126	565169.0	1.42167e+06	278059.0	992984.0	875550.0	253934.0	1.34227e+06	625747.0	170911.0	0.0	1.0	2.51548	0.491994	1.75697	1.54918	0.449307	2.375	1.10719	0.302406	0.0	0.0	0.0	0.0	0.0	0.0	0.0	0.0	0.0	0.0	0.0
803	P09232	Cerevisin OS=Saccharomyces cerevisiae (strain ATCC 204508 / S288c) GN=PRB1 PE=1 SV=1	PRB1	83556.6	6.27062	0.0	104	296	8	7	3	5	5	126	6.73696e+06	1.29088e+07	3.20867e+06	1.19039e+07	1.10621e+07	2.05618e+06	1.11849e+07	6.51246e+06	2.1833e+06	63222.7	1.0	1.91578	0.476278	1.76301	1.63935	0.306542	1.66023	0.966675	0.324078	0.00936234	0.0	0.813779	0.204317	0.824341	0.408667	0.264137	0.453414	0.338782	0.221296	0.0201002
804	P47104	Regulator of V-ATPase in vacuolar membrane protein 1 OS=Saccharomyces cerevisiae (strain ATCC 204508 / S288c) GN=RAV1 PE=1 SV=1	RAV1	180552.0	5.44942	0.0	37	60	2	2	1	1	1	126	586236.0	1.47581e+06	161158.0	1.21354e+06	909006.0	113516.0	1.05656e+06	429734.0	0.0	0.0	1.0	2.51743	0.274902	2.07006	1.55058	0.193635	1.80227	0.733038	0.0	0.0	0.0	0.0	0.0	0.0	0.0	0.0	0.0	0.0	0.0	0.0
805	P47108	Nucleolar pre-ribosomal-associated protein 2 OS=Saccharomyces cerevisiae (strain ATCC 204508 / S288c) GN=URB2 PE=1 SV=1	URB2	156911.0	5.38009	0.00859599	23	23	1	1	1	0	0	126	0.0	0.0	0.0	0.0	0.0	0.0	0.0	0.0	0.0	0.0	NA	NA	NA	NA	NA	NA	NA	NA	NA	NA	0.0	0.0	0.0	0.0	0.0	0.0	0.0	0.0	0.0	0.0
806	P53978	Elongation factor 3B OS=Saccharomyces cerevisiae (strain ATCC 204508 / S288c) GN=HEF3 PE=1 SV=2	HEF3	136130.0	5.78496	0.0	61	592	17	6	15	2	2	126	1.51234e+06	2.91452e+06	1.08407e+06	4.46101e+06	2.83727e+06	725881.0	3.19301e+06	2.07711e+06	505829.0	0.0	1.0	1.92716	0.716817	2.94974	1.87608	0.479972	2.11131	1.37344	0.334468	0.0	0.0	0.0	0.0	0.0	0.0	0.0	0.0	0.0	0.0	0.0
807	Q06214	WD repeat-containing protein JIP5 OS=Saccharomyces cerevisiae (strain ATCC 204508 / S288c) GN=JIP5 PE=1 SV=2	JIP5	68002.6	5.95993	0.0	60	124	3	3	0	3	3	126	4.92919e+06	6.78217e+06	1.00124e+06	7.32284e+06	7.90439e+06	1.44063e+06	6.23653e+06	1.70695e+06	690826.0	0.0	1.0	1.37592	0.203124	1.48561	1.60359	0.292266	1.26522	0.346294	0.14015	0.0	0.0	0.0	0.0	0.0	0.0	0.0	0.0	0.0	0.0	0.0
808	P23301	Eukaryotic translation initiation factor 5A-1 OS=Saccharomyces cerevisiae (strain ATCC 204508 / S288c) GN=HYP2 PE=1 SV=3	HYP2	20196.5	5.87211	0.0	45	117	6	3	3	3	3	126	2.23263e+06	3.312e+06	1.75477e+06	4.54488e+06	4.08951e+06	1.03917e+06	3.45931e+06	1.92533e+06	996662.0	0.0	1.0	1.48345	0.785965	2.03566	1.8317	0.465446	1.54943	0.862359	0.446406	0.0	0.0	0.0	0.0	0.0	0.0	0.0	0.0	0.0	0.0	0.0
809	P32366	V-type proton ATPase subunit d OS=Saccharomyces cerevisiae (strain ATCC 204508 / S288c) GN=VMA6 PE=1 SV=2	VMA6	42857.5	5.90022	0.0	54	54	1	1	0	1	1	126	820003.0	1.36298e+06	759807.0	1.54748e+06	1.15652e+06	722008.0	1.30078e+06	1.06081e+06	192980.0	0.0	1.0	1.66216	0.92659	1.88716	1.41039	0.880495	1.58631	1.29366	0.23534	0.0	0.0	0.0	0.0	0.0	0.0	0.0	0.0	0.0	0.0	0.0
810	P32367	Transcription factor tau 95 kDa subunit OS=Saccharomyces cerevisiae (strain ATCC 204508 / S288c) GN=TFC1 PE=1 SV=1	TFC1	89032.4	6.03762	0.0	58	202	5	5	1	4	4	126	1.10922e+07	1.095e+07	826135.0	1.77676e+07	1.12861e+07	1.13741e+06	1.39098e+07	2.54314e+06	926434.0	0.0	1.0	0.98718	0.0744787	1.60181	1.01748	0.102541	1.25401	0.229272	0.083521	0.0	0.0	0.297424	0.14384	0.526591	0.396531	0.101503	0.149966	0.154143	0.111029	0.0
811	P32368	Phosphoinositide phosphatase SAC1 OS=Saccharomyces cerevisiae (strain ATCC 204508 / S288c) GN=SAC1 PE=1 SV=1	SAC1	80475.0	5.79511	0.0	50	50	1	1	0	1	1	126	694583.0	711714.0	460704.0	1.45842e+06	1.06108e+06	276782.0	941846.0	422787.0	218026.0	0.0	1.0	1.02466	0.663282	2.0997	1.52765	0.398486	1.35599	0.608692	0.313894	0.0	0.0	0.0	0.0	0.0	0.0	0.0	0.0	0.0	0.0	0.0
812	P53632	Poly(A) RNA polymerase protein 2 OS=Saccharomyces cerevisiae (strain ATCC 204508 / S288c) GN=PAP2 PE=1 SV=1	PAP2	78536.4	5.60992	0.0	41	41	1	1	1	0	0	126	0.0	0.0	0.0	0.0	0.0	0.0	0.0	0.0	0.0	0.0	NA	NA	NA	NA	NA	NA	NA	NA	NA	NA	0.0	0.0	0.0	0.0	0.0	0.0	0.0	0.0	0.0	0.0
813	P38833	Uncharacterized protein YHR127W OS=Saccharomyces cerevisiae (strain ATCC 204508 / S288c) GN=YHR127W PE=1 SV=1	YHR127W	32615.4	5.62679	0.0	51	112	4	3	3	1	1	126	1.89282e+06	2.81853e+06	1.07513e+06	2.75932e+06	2.41205e+06	777157.0	2.98067e+06	1.55711e+06	799724.0	0.0	1.0	1.48906	0.568003	1.45778	1.27431	0.410582	1.57472	0.822639	0.422504	0.0	0.0	0.0	0.0	0.0	0.0	0.0	0.0	0.0	0.0	0.0
814	P38836	Putative metallocarboxypeptidase ECM14 OS=Saccharomyces cerevisiae (strain ATCC 204508 / S288c) GN=ECM14 PE=1 SV=1	ECM14	55009.0	5.7913	0.00533537	27	27	1	1	0	1	1	126	1.79618e+06	3.71391e+06	1.06522e+06	2.7114e+06	2.22743e+06	689751.0	2.97214e+06	1.5442e+06	383698.0	0.0	1.0	2.06767	0.593049	1.50953	1.24009	0.38401	1.6547	0.859711	0.213619	0.0	0.0	0.0	0.0	0.0	0.0	0.0	0.0	0.0	0.0	0.0
815	P21954	Isocitrate dehydrogenase [NADP], mitochondrial OS=Saccharomyces cerevisiae (strain ATCC 204508 / S288c) GN=IDP1 PE=1 SV=1	IDP1	57726.8	6.14835	0.00523169	26	50	2	1	1	1	1	126	2.47597e+06	3.81732e+06	326432.0	3.86049e+06	2.89773e+06	161875.0	3.77017e+06	2.27037e+06	292113.0	0.0	1.0	1.54175	0.13184	1.55918	1.17034	0.0653786	1.5227	0.916962	0.117979	0.0	0.0	0.0	0.0	0.0	0.0	0.0	0.0	0.0	0.0	0.0
816	P21951	DNA polymerase epsilon catalytic subunit A OS=Saccharomyces cerevisiae (strain ATCC 204508 / S288c) GN=POL2 PE=1 SV=1	POL2	299785.0	5.84671	0.0	48	48	1	1	0	1	1	126	1.57457e+06	2.38747e+06	588618.0	3.60718e+06	2.68864e+06	849668.0	2.08705e+06	1.10134e+06	886020.0	0.0	1.0	1.51627	0.373828	2.2909	1.70754	0.539619	1.32547	0.699455	0.562706	0.0	0.0	0.0	0.0	0.0	0.0	0.0	0.0	0.0	0.0	0.0
817	P38789|Q12153	Ribosome biogenesis protein SSF1 OS=Saccharomyces cerevisiae (strain ATCC 204508 / S288c) GN=SSF1 PE=1 SV=1|Ribosome biogenesis protein SSF2 OS=Saccharomyces cerevisiae (strain ATCC 204508 / S288c) GN=SSF2 PE=1 SV=1	SSF1|SSF2	64450.1|63854.5	6.25914	0.00176678	34	34	1	1	0	1	1	126	1.62976e+06	2.02684e+06	431751.0	3.40219e+06	2.84861e+06	265744.0	2.96822e+06	644278.0	199830.0	0.0	1.0	1.24364	0.264916	2.08754	1.74787	0.163057	1.82126	0.395321	0.122613	0.0	0.0	0.0	0.0	0.0	0.0	0.0	0.0	0.0	0.0	0.0
818	Q12154	ATPase GET3 OS=Saccharomyces cerevisiae (strain ATCC 204508 / S288c) GN=GET3 PE=1 SV=1	GET3	45227.6	5.79357	0.00659341	25	25	1	1	0	1	1	126	640120.0	1.23321e+06	536772.0	1.16183e+06	892115.0	483851.0	910535.0	956447.0	394093.0	0.0	1.0	1.92653	0.838548	1.81502	1.39367	0.755876	1.42244	1.49417	0.615655	0.0	0.0	0.0	0.0	0.0	0.0	0.0	0.0	0.0	0.0	0.0
819	Q12159	RNA annealing protein YRA1 OS=Saccharomyces cerevisiae (strain ATCC 204508 / S288c) GN=YRA1 PE=1 SV=2	YRA1	29982.1	7.93302	0.0	47	353	13	9	2	11	9	126	7.27949e+07	7.47393e+07	4.57122e+06	9.19686e+07	6.67322e+07	3.44596e+06	1.03235e+08	2.86694e+07	3.8577e+06	67170.0	1.0	1.02685	0.0640094	1.26465	0.91906	0.0484819	1.418	0.395487	0.0541959	0.000862716	0.0	0.10348	0.110506	0.18294	0.130061	0.0935881	0.0833899	0.0822766	0.0764207	0.00240421
820	Q03153	ATPase synthesis protein 25, mitochondrial OS=Saccharomyces cerevisiae (strain ATCC 204508 / S288c) GN=ATP25 PE=1 SV=1	ATP25	82456.3	5.72338	0.00176678	34	34	1	1	0	1	1	126	998914.0	1.62792e+06	424737.0	1.31215e+06	1.28937e+06	281418.0	1.37189e+06	598509.0	295531.0	0.0	1.0	1.6297	0.425199	1.31358	1.29077	0.281724	1.37338	0.59916	0.295853	0.0	0.0	0.0	0.0	0.0	0.0	0.0	0.0	0.0	0.0	0.0
821	P0C0W1	40S ribosomal protein S22-A OS=Saccharomyces cerevisiae (strain ATCC 204508 / S288c) GN=RPS22A PE=1 SV=2	RPS22A	17194.7	7.59115	0.003885	28	76	8	1	8	0	0	126	0.0	0.0	0.0	0.0	0.0	0.0	0.0	0.0	0.0	0.0	NA	NA	NA	NA	NA	NA	NA	NA	NA	NA	0.0	0.0	0.0	0.0	0.0	0.0	0.0	0.0	0.0	0.0
822	Q3E705	rRNA-processing protein EFG1 OS=Saccharomyces cerevisiae (strain ATCC 204508 / S288c) GN=EFG1 PE=1 SV=2	EFG1	35182.3	5.78209	0.0	52	52	1	1	1	0	0	126	0.0	0.0	0.0	0.0	0.0	0.0	0.0	0.0	0.0	0.0	NA	NA	NA	NA	NA	NA	NA	NA	NA	NA	0.0	0.0	0.0	0.0	0.0	0.0	0.0	0.0	0.0	0.0
823	P38221	Phosphatidate cytidylyltransferase OS=Saccharomyces cerevisiae (strain ATCC 204508 / S288c) GN=CDS1 PE=1 SV=1	CDS1	60035.8	5.79281	0.0	57	100	2	2	0	2	2	126	1.71503e+06	2.0237e+06	401247.0	2.99428e+06	2.25509e+06	1.39495e+06	2.40256e+06	1.05303e+06	132166.0	0.0	1.0	1.17998	0.233959	1.74591	1.3149	0.813366	1.40088	0.614	0.0770634	0.0	0.0	0.0	0.0	0.0	0.0	0.0	0.0	0.0	0.0	0.0
824	Q07381	Ribosome biogenesis protein TSR1 OS=Saccharomyces cerevisiae (strain ATCC 204508 / S288c) GN=TSR1 PE=1 SV=1	TSR1	106330.0	5.9667	0.0	47	47	1	1	1	0	0	126	0.0	0.0	0.0	0.0	0.0	0.0	0.0	0.0	0.0	0.0	NA	NA	NA	NA	NA	NA	NA	NA	NA	NA	0.0	0.0	0.0	0.0	0.0	0.0	0.0	0.0	0.0	0.0
825	P17709	Glucokinase-1 OS=Saccharomyces cerevisiae (strain ATCC 204508 / S288c) GN=GLK1 PE=1 SV=1	GLK1	63074.7	6.56212	0.0	46	192	6	5	2	4	4	126	2.57893e+07	5.00225e+07	1.46008e+07	3.58438e+07	3.78989e+07	6.21941e+06	4.2819e+07	1.55478e+07	4.00832e+06	88.7243	1.0	1.93966	0.566158	1.38987	1.46956	0.241162	1.66034	0.602876	0.155425	3.44035e-06	0.0	0.567248	0.604252	0.478604	0.253269	0.225161	0.315518	0.2309	0.178081	2.67461e-05
826	Q00711	Succinate dehydrogenase [ubiquinone] flavoprotein subunit, mitochondrial OS=Saccharomyces cerevisiae (strain ATCC 204508 / S288c) GN=SDH1 PE=1 SV=1	SDH1	78604.0	7.12895	0.0	70	454	16	11	2	14	11	126	4.85101e+07	8.82988e+07	1.08647e+07	8.19999e+07	8.225e+07	1.88179e+07	9.80662e+07	3.94385e+07	2.22877e+07	315298.0	1.0	1.81662	0.22398	1.69107	1.68411	0.370909	1.9888	0.812282	0.442098	0.00621322	0.0	0.328571	0.212941	0.255306	0.538398	0.857788	2.01469	0.146386	1.33534	0.0208556
827	P17649	4-aminobutyrate aminotransferase OS=Saccharomyces cerevisiae (strain ATCC 204508 / S288c) GN=UGA1 PE=1 SV=2	UGA1	62535.6	5.99795	0.0	56	79	4	1	3	1	1	126	2.21451e+06	3.77531e+06	1.80438e+06	3.3997e+06	2.96103e+06	823811.0	4.03101e+06	1.72449e+06	614928.0	0.0	1.0	1.70481	0.814799	1.53519	1.3371	0.372006	1.82027	0.778721	0.277681	0.0	0.0	0.0	0.0	0.0	0.0	0.0	0.0	0.0	0.0	0.0
828	P32558	FACT complex subunit SPT16 OS=Saccharomyces cerevisiae (strain ATCC 204508 / S288c) GN=SPT16 PE=1 SV=1	SPT16	139007.0	6.99573	0.0	92	677	17	14	5	12	10	126	2.1062e+07	1.50645e+07	2.73711e+06	3.29316e+07	2.09935e+07	4.77298e+06	2.39652e+07	4.52051e+06	3.08988e+06	141010.0	1.0	0.71602	0.130655	1.56544	0.982013	0.229727	1.1397	0.213452	0.147614	0.00650506	0.0	0.204428	0.123688	0.177576	0.778236	0.276529	0.107752	0.295697	0.172341	0.0279341
829	P34730	Protein BMH2 OS=Saccharomyces cerevisiae (strain ATCC 204508 / S288c) GN=BMH2 PE=1 SV=3	BMH2	34995.1	6.20006	0.0	89	349	14	1	8	1	1	126	712907.0	956657.0	148696.0	1.51467e+06	1.19934e+06	208884.0	1.22561e+06	1.26337e+06	0.0	0.0	1.0	1.34191	0.208577	2.12464	1.68232	0.293002	1.71917	1.77214	0.0	0.0	0.0	0.0	0.0	0.0	0.0	0.0	0.0	0.0	0.0	0.0
830	P43567	Alanine--glyoxylate aminotransferase 1 OS=Saccharomyces cerevisiae (strain ATCC 204508 / S288c) GN=AGX1 PE=1 SV=1	AGX1	47951.8	6.22012	0.00168634	32	62	2	2	0	2	2	126	2.17281e+06	3.7501e+06	716868.0	3.25973e+06	2.79748e+06	550198.0	3.50117e+06	1.33211e+06	366444.0	0.0	1.0	1.72592	0.329926	1.50024	1.28749	0.25322	1.61135	0.61308	0.16865	0.0	0.0	0.0	0.0	0.0	0.0	0.0	0.0	0.0	0.0	0.0
831	P43561	Iron transport multicopper oxidase FET5 OS=Saccharomyces cerevisiae (strain ATCC 204508 / S288c) GN=FET5 PE=1 SV=1	FET5	75646.5	5.36835	0.00176678	34	34	1	1	0	1	1	126	200019.0	307702.0	435199.0	451117.0	385744.0	361456.0	413566.0	221212.0	115449.0	0.0	1.0	1.53837	2.17579	2.25538	1.92854	1.80711	2.06764	1.10596	0.577193	0.0	0.0	0.0	0.0	0.0	0.0	0.0	0.0	0.0	0.0	0.0
832	P53883	Nucleolar protein 13 OS=Saccharomyces cerevisiae (strain ATCC 204508 / S288c) GN=NOP13 PE=1 SV=2	NOP13	58642.5	5.45305	0.0	44	85	2	2	0	2	2	126	1.91465e+06	2.60354e+06	532581.0	3.25602e+06	2.72923e+06	501494.0	2.8072e+06	1.30409e+06	323024.0	0.0	1.0	1.3598	0.27816	1.70058	1.42544	0.261924	1.46616	0.681112	0.168712	0.0	0.0	0.0	0.0	0.0	0.0	0.0	0.0	0.0	0.0	0.0
833	P32775	1,4-alpha-glucan-branching enzyme OS=Saccharomyces cerevisiae (strain ATCC 204508 / S288c) GN=GLC3 PE=1 SV=2	GLC3	90401.8	6.1083	0.0	67	291	7	7	0	7	7	126	8.32968e+06	1.46498e+07	2.92892e+06	1.08539e+07	1.35434e+07	3.69513e+06	1.44739e+07	6.76476e+06	3.1853e+06	146237.0	1.0	1.76493	0.350757	1.29998	1.62336	0.436085	1.74639	0.814806	0.383084	0.0170528	0.0	0.369805	0.26358	0.328815	0.477831	0.511271	0.557157	0.313405	0.354985	0.0597477
834	Q01448	Histone promoter control protein 2 OS=Saccharomyces cerevisiae (strain ATCC 204508 / S288c) GN=HPC2 PE=1 SV=2	HPC2	85838.4	6.02713	0.0	70	194	14	3	12	2	2	126	4.4164e+06	4.95291e+06	731461.0	6.39096e+06	4.33686e+06	1.04179e+06	6.2203e+06	1.3348e+06	909341.0	0.0	1.0	1.12148	0.165624	1.4471	0.981989	0.235892	1.40845	0.302237	0.205901	0.0	0.0	0.0	0.0	0.0	0.0	0.0	0.0	0.0	0.0	0.0
835	P04161	Phosphoribosylglycinamide formyltransferase OS=Saccharomyces cerevisiae (strain ATCC 204508 / S288c) GN=ADE8 PE=1 SV=1	ADE8	27706.2	6.39412	0.00168634	32	32	1	1	0	1	1	126	1.64513e+06	2.77277e+06	1.13652e+06	3.48068e+06	3.49568e+06	922188.0	3.20664e+06	1.15787e+06	638107.0	0.0	1.0	1.68544	0.69084	2.11575	2.12486	0.560556	1.94917	0.703818	0.387876	0.0	0.0	0.0	0.0	0.0	0.0	0.0	0.0	0.0	0.0	0.0
836	P00890	Citrate synthase, mitochondrial OS=Saccharomyces cerevisiae (strain ATCC 204508 / S288c) GN=CIT1 PE=1 SV=2	CIT1	62321.4	7.46513	0.0	61	339	12	9	3	9	7	126	2.57131e+07	5.08038e+07	1.41253e+07	4.52663e+07	8.58373e+07	6.43621e+06	4.01839e+07	4.88105e+07	4.20515e+06	957437.0	1.0	1.96914	0.547806	1.75678	3.32658	0.251059	1.56317	1.89834	0.169219	0.0371615	0.0	0.265744	0.177787	0.229535	0.501706	0.266088	0.136486	0.0781662	0.274773	0.0901364
837	Q12366	Non-disjunction protein 1 OS=Saccharomyces cerevisiae (strain ATCC 204508 / S288c) GN=NDJ1 PE=1 SV=1	NDJ1	46900.0	5.63654	0.0	77	100	4	2	3	1	1	126	1.7873e+06	1.76408e+06	318787.0	3.23164e+06	1.6195e+06	203585.0	2.57316e+06	571332.0	284062.0	0.0	1.0	0.987008	0.178362	1.80811	0.906116	0.113907	1.43969	0.319662	0.158934	0.0	0.0	0.0	0.0	0.0	0.0	0.0	0.0	0.0	0.0	0.0
838	Q12363	Transcriptional modulator WTM1 OS=Saccharomyces cerevisiae (strain ATCC 204508 / S288c) GN=WTM1 PE=1 SV=1	WTM1	54654.5	6.21959	0.0	87	319	7	6	5	2	2	126	3.1807e+06	1.04431e+07	1.19085e+06	4.12824e+06	6.22205e+06	743827.0	4.90376e+06	3.97369e+06	765739.0	112437.0	1.0	3.28328	0.374399	1.2979	1.95619	0.233857	1.54173	1.24932	0.240746	0.0353499	0.0	0.0	0.0	0.0	0.0	0.0	0.0	0.0	0.0	0.0
839	Q12099	ATP-dependent RNA helicase FAL1 OS=Saccharomyces cerevisiae (strain ATCC 204508 / S288c) GN=FAL1 PE=1 SV=1	FAL1	54407.2	4.51153	0.00865801	24	24	1	1	1	0	0	126	0.0	0.0	0.0	0.0	0.0	0.0	0.0	0.0	0.0	0.0	NA	NA	NA	NA	NA	NA	NA	NA	NA	NA	0.0	0.0	0.0	0.0	0.0	0.0	0.0	0.0	0.0	0.0
840	P39939	40S ribosomal protein S26-B OS=Saccharomyces cerevisiae (strain ATCC 204508 / S288c) GN=RPS26B PE=1 SV=1	RPS26B	17103.8	6.29939	0.0	72	179	8	1	6	2	1	126	1.46207e+07	2.5332e+07	565138.0	1.39724e+07	2.52926e+07	631370.0	1.77544e+07	3.78927e+06	571328.0	84431.6	1.0	1.73262	0.0386534	0.955663	1.72992	0.0431834	1.21434	0.259172	0.0390768	0.00577482	0.0	0.0	0.0	0.0	0.0	0.0	0.0	0.0	0.0	0.0
841	P20967	2-oxoglutarate dehydrogenase, mitochondrial OS=Saccharomyces cerevisiae (strain ATCC 204508 / S288c) GN=KGD1 PE=1 SV=2	KGD1	130786.0	6.61167	0.0	64	302	9	7	2	7	6	126	1.29114e+07	2.4367e+07	3.99295e+06	3.29973e+07	2.05659e+07	5.36947e+06	2.28339e+07	1.51505e+07	2.48549e+06	272619.0	1.0	1.88725	0.309455	2.51071	1.58787	0.411124	1.76851	1.16684	0.19314	0.0188869	0.0	0.292788	0.0802912	1.81148	0.266456	0.350369	0.39121	0.319515	0.161404	0.0787761
842	P07248	Regulatory protein ADR1 OS=Saccharomyces cerevisiae (strain ATCC 204508 / S288c) GN=ADR1 PE=1 SV=2	ADR1	171808.0	6.71073	0.0	44	186	14	6	7	7	5	126	3.42224e+07	2.02286e+07	2.64569e+06	2.45325e+07	2.13881e+07	2.86054e+06	4.37079e+07	4.02168e+06	1.52624e+06	0.0	1.0	0.587908	0.0750099	0.716856	0.623563	0.0830254	1.27881	0.114934	0.0448573	0.0	0.0	0.265055	0.116999	0.154006	0.25249	0.0921321	0.216004	0.134292	0.0588474	0.0
843	P40471	NADPH-dependent 1-acyldihydroxyacetone phosphate reductase OS=Saccharomyces cerevisiae (strain ATCC 204508 / S288c) GN=AYR1 PE=1 SV=1	AYR1	39208.5	6.40353	0.00857143	22	22	1	1	0	1	1	126	3.64093e+06	5.19945e+06	2.74467e+06	6.56721e+06	5.09078e+06	1.51937e+06	6.11437e+06	3.05334e+06	1.67402e+06	159971.0	1.0	1.42806	0.753838	1.80372	1.39821	0.417304	1.67934	0.838615	0.459779	0.0439369	0.0	0.0	0.0	0.0	0.0	0.0	0.0	0.0	0.0	0.0
844	P06634	ATP-dependent RNA helicase DED1 OS=Saccharomyces cerevisiae (strain ATCC 204508 / S288c) GN=DED1 PE=1 SV=2	DED1	71011.3	6.66594	0.0	90	468	12	7	4	8	7	126	2.62192e+07	3.43015e+07	3.42945e+06	5.91695e+07	3.80901e+07	2.20249e+06	3.9946e+07	1.14354e+07	2.43943e+06	33860.4	1.0	1.30836	0.133521	2.25932	1.45191	0.0861087	1.53044	0.437776	0.0983672	0.00126179	0.0	0.114394	0.171334	0.206955	0.146067	0.23653	0.263018	0.177801	0.244225	0.00899223
845	Q03361	Uncharacterized protein JIP4 OS=Saccharomyces cerevisiae (strain ATCC 204508 / S288c) GN=JIP4 PE=1 SV=2	JIP4	117535.0	5.57468	0.0	45	45	1	1	0	1	1	126	1.24752e+06	2.38975e+06	265848.0	1.24486e+06	2.13457e+06	319680.0	1.59554e+06	739631.0	209426.0	0.0	1.0	1.91559	0.2131	0.997862	1.71105	0.256251	1.27896	0.592879	0.167874	0.0	0.0	0.0	0.0	0.0	0.0	0.0	0.0	0.0	0.0	0.0
846	###CONTAMINANT###P17690	Beta-2-glycoprotein 1 OS=Bos taurus GN=APOH PE=1 SV=4	APOH	45496.4	5.88351	0.0	51	51	1	1	0	1	1	126	1.06998e+06	1.25636e+06	1.58366e+06	1.579e+06	1.73031e+06	1.12263e+06	1.44663e+06	1.34423e+06	1.15228e+06	114188.0	1.0	1.17419	1.48008	1.47572	1.61714	1.04921	1.35201	1.25631	1.07692	0.10672	0.0	0.0	0.0	0.0	0.0	0.0	0.0	0.0	0.0	0.0
847	P47128	Chromatin modification-related protein EAF6 OS=Saccharomyces cerevisiae (strain ATCC 204508 / S288c) GN=EAF6 PE=1 SV=1	EAF6	14949.5	6.56888	0.00523169	26	26	1	1	0	1	1	126	6.08919e+06	2.80825e+06	0.0	9.98224e+06	2.42526e+06	1.01243e+06	9.70782e+06	967551.0	882538.0	0.0	1.0	0.461186	0.0	1.63934	0.39829	0.166266	1.59427	0.158897	0.144935	0.0	0.0	0.0	0.0	0.0	0.0	0.0	0.0	0.0	0.0	0.0
848	P39077	T-complex protein 1 subunit gamma OS=Saccharomyces cerevisiae (strain ATCC 204508 / S288c) GN=CCT3 PE=1 SV=2	CCT3	68799.7	5.82064	0.0	57	153	3	3	0	3	3	126	3.0034e+06	4.31389e+06	1.30415e+06	5.46057e+06	4.07899e+06	944975.0	4.08757e+06	2.72572e+06	1.11981e+06	108196.0	1.0	1.43634	0.434226	1.81813	1.35813	0.314635	1.36098	0.907546	0.372847	0.0360246	0.0	0.0	0.0	0.0	0.0	0.0	0.0	0.0	0.0	0.0
849	P39076	T-complex protein 1 subunit beta OS=Saccharomyces cerevisiae (strain ATCC 204508 / S288c) GN=CCT2 PE=1 SV=1	CCT2	67134.9	5.74969	0.0	45	45	1	1	0	1	1	126	154061.0	520837.0	192162.0	701315.0	451665.0	91799.8	557619.0	374571.0	0.0	0.0	1.0	3.38071	1.24731	4.55218	2.93173	0.595865	3.61946	2.43131	0.0	0.0	0.0	0.0	0.0	0.0	0.0	0.0	0.0	0.0	0.0	0.0
850	P39079	T-complex protein 1 subunit zeta OS=Saccharomyces cerevisiae (strain ATCC 204508 / S288c) GN=CCT6 PE=1 SV=1	CCT6	69108.8	5.36402	0.0	40	40	1	1	0	1	1	126	319743.0	574909.0	99152.1	658823.0	474415.0	0.0	541255.0	363812.0	127475.0	0.0	1.0	1.79803	0.310099	2.06048	1.48374	0.0	1.69278	1.13783	0.39868	0.0	0.0	0.0	0.0	0.0	0.0	0.0	0.0	0.0	0.0	0.0
851	P39078	T-complex protein 1 subunit delta OS=Saccharomyces cerevisiae (strain ATCC 204508 / S288c) GN=CCT4 PE=1 SV=2	CCT4	67133.3	6.12228	0.0	66	286	7	6	1	6	6	126	1.14535e+07	1.42773e+07	2.82688e+06	1.95953e+07	1.32111e+07	4.68495e+06	1.71177e+07	8.33088e+06	1.33688e+06	166313.0	1.0	1.24378	0.247801	1.71087	1.15224	0.404504	1.49427	0.726549	0.118864	0.0141863	0.0	0.184169	0.13328	0.325474	0.150251	0.365565	0.198464	0.192205	0.151704	0.0421231
852	P43603	LAS seventeen-binding protein 3 OS=Saccharomyces cerevisiae (strain ATCC 204508 / S288c) GN=LSB3 PE=1 SV=3	LSB3	54183.7	6.32255	0.0	61	220	6	3	3	3	3	126	3.89762e+06	5.3012e+06	488150.0	6.55161e+06	4.57696e+06	243254.0	6.38304e+06	675988.0	129770.0	0.0	1.0	1.36011	0.125243	1.68092	1.1743	0.0624109	1.63768	0.173436	0.0332948	0.0	0.0	0.0	0.0	0.0	0.0	0.0	0.0	0.0	0.0	0.0
853	P43609	Chromatin structure-remodeling complex protein RSC8 OS=Saccharomyces cerevisiae (strain ATCC 204508 / S288c) GN=RSC8 PE=1 SV=1	RSC8	75215.3	5.74777	0.0	60	152	5	4	0	4	4	126	4.6837e+06	7.83777e+06	816534.0	8.60643e+06	6.05929e+06	965523.0	6.60983e+06	2.99639e+06	721600.0	0.0	1.0	1.67341	0.174335	1.83753	1.2937	0.206145	1.41124	0.639748	0.154066	0.0	0.0	0.216122	0.101472	0.396357	0.220797	0.311496	0.116511	0.290409	0.226855	0.0
854	P25491	Mitochondrial protein import protein MAS5 OS=Saccharomyces cerevisiae (strain ATCC 204508 / S288c) GN=YDJ1 PE=1 SV=1	YDJ1	54665.4	5.68507	0.0	39	39	1	1	0	1	1	126	153614.0	407281.0	208827.0	505066.0	611412.0	108445.0	414154.0	210547.0	0.0	0.0	1.0	2.65132	1.35943	3.28788	3.98018	0.705958	2.69606	1.37062	0.0	0.0	0.0	0.0	0.0	0.0	0.0	0.0	0.0	0.0	0.0	0.0
855	P32340	Rotenone-insensitive NADH-ubiquinone oxidoreductase, mitochondrial OS=Saccharomyces cerevisiae (strain ATCC 204508 / S288c) GN=NDI1 PE=1 SV=1	NDI1	67068.4	6.58282	0.0	74	214	5	5	2	3	3	126	1.85444e+07	3.30325e+07	7.50485e+06	3.16607e+07	4.12017e+07	4.19707e+06	2.5433e+07	2.31439e+07	3.16793e+06	194027.0	1.0	1.78127	0.404696	1.70729	2.22179	0.226325	1.37146	1.24803	0.170829	0.0104628	0.0	0.0	0.0	0.0	0.0	0.0	0.0	0.0	0.0	0.0
856	P32342	Signal recognition particle subunit SRP21 OS=Saccharomyces cerevisiae (strain ATCC 204508 / S288c) GN=SRP21 PE=1 SV=3	SRP21	25747.3	7.07389	0.00165563	31	31	2	1	2	0	0	126	0.0	0.0	0.0	0.0	0.0	0.0	0.0	0.0	0.0	0.0	NA	NA	NA	NA	NA	NA	NA	NA	NA	NA	0.0	0.0	0.0	0.0	0.0	0.0	0.0	0.0	0.0	0.0
857	P32349	DNA-directed RNA polymerase III subunit RPC3 OS=Saccharomyces cerevisiae (strain ATCC 204508 / S288c) GN=RPC82 PE=1 SV=2	RPC82	86344.5	5.62875	0.0	68	121	2	2	0	2	2	126	2.4009e+06	1.52759e+06	263809.0	5.38629e+06	2.15543e+06	299319.0	3.06056e+06	557749.0	0.0	0.0	1.0	0.636259	0.109879	2.24345	0.897761	0.124669	1.27475	0.232308	0.0	0.0	0.0	0.0	0.0	0.0	0.0	0.0	0.0	0.0	0.0	0.0
858	###REV###P07256	Reverse sequence, was Cytochrome b-c1 complex subunit 1, mitochondrial OS=Saccharomyces cerevisiae (strain ATCC 204508 / S288c) GN=COR1 PE=1 SV=1	###COR1###	57358.0	5.83411	0.00659341	25	25	1	1	0	1	1	126	457762.0	944988.0	491549.0	1.19428e+06	1.08944e+06	451396.0	599570.0	844586.0	436411.0	115507.0	1.0	2.06436	1.07381	2.60896	2.37992	0.986093	1.30978	1.84503	0.953358	0.25233	0.0	0.0	0.0	0.0	0.0	0.0	0.0	0.0	0.0	0.0
859	P53552	THO complex subunit 2 OS=Saccharomyces cerevisiae (strain ATCC 204508 / S288c) GN=THO2 PE=1 SV=1	THO2	212629.0	5.6921	0.00160901	30	30	1	1	0	1	1	126	761842.0	1.42675e+06	307202.0	1.43479e+06	1.49485e+06	251816.0	1.35425e+06	647731.0	259876.0	0.0	1.0	1.87277	0.403236	1.88332	1.96215	0.330536	1.7776	0.850217	0.341116	0.0	0.0	0.0	0.0	0.0	0.0	0.0	0.0	0.0	0.0	0.0
860	P38853	Kelch repeat-containing protein 1 OS=Saccharomyces cerevisiae (strain ATCC 204508 / S288c) GN=KEL1 PE=1 SV=1	KEL1	151923.0	5.84759	0.00865801	24	24	1	1	0	1	1	126	591837.0	804028.0	2.49952e+06	1.23241e+06	902846.0	1.3002e+06	1.03176e+06	1.31028e+06	2.51893e+06	82601.6	1.0	1.35853	4.22333	2.08234	1.5255	2.19689	1.74332	2.21392	4.25612	0.139568	0.0	0.0	0.0	0.0	0.0	0.0	0.0	0.0	0.0	0.0
861	P38850	Regulator of Ty1 transposition protein 107 OS=Saccharomyces cerevisiae (strain ATCC 204508 / S288c) GN=RTT107 PE=1 SV=1	RTT107	149977.0	5.54851	0.0	73	73	1	1	0	1	1	126	317921.0	472546.0	137431.0	751597.0	853713.0	0.0	255368.0	0.0	0.0	0.0	1.0	1.48636	0.432281	2.3641	2.6853	0.0	0.803243	0.0	0.0	0.0	0.0	0.0	0.0	0.0	0.0	0.0	0.0	0.0	0.0	0.0
862	P36060	NADH-cytochrome b5 reductase 2 OS=Saccharomyces cerevisiae (strain ATCC 204508 / S288c) GN=MCR1 PE=1 SV=1	MCR1	41277.6	6.32458	0.00394011	29	29	1	1	0	1	1	126	963916.0	1.1706e+06	290093.0	1.37311e+06	2.12706e+06	278125.0	1.10065e+06	934422.0	266911.0	0.0	1.0	1.21442	0.300952	1.42452	2.20669	0.288537	1.14186	0.969402	0.276902	0.0	0.0	0.0	0.0	0.0	0.0	0.0	0.0	0.0	0.0	0.0
863	P33767	Dolichyl-diphosphooligosaccharide--protein glycosyltransferase subunit WBP1 OS=Saccharomyces cerevisiae (strain ATCC 204508 / S288c) GN=WBP1 PE=1 SV=1	WBP1	56005.6	6.338	0.0	47	76	2	2	2	0	0	126	0.0	0.0	0.0	0.0	0.0	0.0	0.0	0.0	0.0	0.0	NA	NA	NA	NA	NA	NA	NA	NA	NA	NA	0.0	0.0	0.0	0.0	0.0	0.0	0.0	0.0	0.0	0.0
864	P38934	Nuclear segregation protein BFR1 OS=Saccharomyces cerevisiae (strain ATCC 204508 / S288c) GN=BFR1 PE=1 SV=1	BFR1	72022.7	7.13669	0.0	82	936	30	23	4	26	22	126	9.24356e+07	1.02902e+08	1.22045e+07	1.61084e+08	1.1388e+08	8.3205e+06	1.39792e+08	4.90296e+07	7.76299e+06	469495.0	1.0	1.10811	0.132156	1.74289	1.23206	0.0884272	1.51321	0.530424	0.0841311	0.00489279	0.0	0.185922	0.0669702	0.174307	0.138628	0.101026	0.101645	0.0698164	0.0732269	0.0129144
865	Q12133	Signal peptidase complex subunit SPC3 OS=Saccharomyces cerevisiae (strain ATCC 204508 / S288c) GN=SPC3 PE=1 SV=1	SPC3	25002.4	6.21282	0.00160901	30	30	1	1	0	1	1	126	1.83736e+06	2.40234e+06	467804.0	3.30333e+06	2.37833e+06	462613.0	2.8238e+06	1.09519e+06	230362.0	0.0	1.0	1.3075	0.254607	1.79787	1.29443	0.251782	1.53688	0.596066	0.125377	0.0	0.0	0.0	0.0	0.0	0.0	0.0	0.0	0.0	0.0	0.0
866	P12709	Glucose-6-phosphate isomerase OS=Saccharomyces cerevisiae (strain ATCC 204508 / S288c) GN=PGI1 PE=1 SV=3	PGI1	70427.6	6.69725	0.0	53	252	7	7	1	6	6	126	2.75147e+07	4.31994e+07	8.01602e+06	3.47706e+07	3.2461e+07	5.3964e+06	4.41333e+07	2.74631e+07	3.65734e+06	407455.0	1.0	1.57003	0.293811	1.263	1.17873	0.195479	1.60424	0.999563	0.132459	0.0137451	0.0	0.19532	0.124495	0.136405	0.195354	0.0915119	0.119902	0.13225	0.117448	0.0502806
867	P10964	DNA-directed RNA polymerase I subunit RPA190 OS=Saccharomyces cerevisiae (strain ATCC 204508 / S288c) GN=RPA190 PE=1 SV=2	RPA190	217474.0	5.75393	0.0	71	291	7	5	3	4	4	126	3.99559e+06	5.28027e+06	758816.0	7.03503e+06	4.7339e+06	809344.0	5.52e+06	1.67893e+06	951285.0	0.0	1.0	1.32153	0.189914	1.7607	1.18478	0.20256	1.38152	0.420197	0.238084	0.0	0.0	0.609616	0.204612	1.53482	0.325981	0.391814	0.358613	0.238552	0.408198	0.0
868	P10963	Phosphoenolpyruvate carboxykinase [ATP] OS=Saccharomyces cerevisiae (strain ATCC 204508 / S288c) GN=PCK1 PE=1 SV=2	PCK1	68847.8	7.46373	0.0	62	528	19	13	7	12	11	126	2.27039e+07	5.86548e+07	1.53966e+07	4.45038e+07	4.15418e+07	7.10635e+06	3.50628e+07	1.88541e+07	4.47154e+06	200888.0	1.0	2.58443	0.679005	1.96028	1.82841	0.317804	1.54687	0.829082	0.195949	0.00836416	0.0	0.212828	0.18053	0.367645	0.405269	0.181126	0.25755	0.218755	0.473252	0.0301835
869	Q03175	Dehydrodolichyl diphosphate synthase complex subunit SRT1 OS=Saccharomyces cerevisiae (strain ATCC 204508 / S288c) GN=SRT1 PE=1 SV=1	SRT1	47792.2	5.70416	0.00523169	26	26	1	1	0	1	1	126	649860.0	1.01675e+06	363954.0	1.20817e+06	1.12135e+06	526015.0	912772.0	606857.0	494073.0	242491.0	1.0	1.56457	0.56005	1.85913	1.72553	0.809428	1.40457	0.933827	0.760276	0.373144	0.0	0.0	0.0	0.0	0.0	0.0	0.0	0.0	0.0	0.0
870	P39518	Long-chain-fatty-acid--CoA ligase 2 OS=Saccharomyces cerevisiae (strain ATCC 204508 / S288c) GN=FAA2 PE=1 SV=1	FAA2	96730.4	6.41657	0.0	65	303	7	7	0	6	6	126	9.18246e+06	1.51877e+07	4.25902e+06	1.55849e+07	1.49575e+07	2.37114e+06	1.62315e+07	9.83538e+06	1.15381e+06	0.0	1.0	1.6598	0.46564	1.69724	1.62892	0.262538	1.77026	1.06586	0.1301	0.0	0.0	0.470998	0.300618	0.448964	0.605147	0.395969	0.430431	0.289436	0.178557	0.0
871	P06367|P39516	40S ribosomal protein S14-A OS=Saccharomyces cerevisiae (strain ATCC 204508 / S288c) GN=RPS14A PE=1 SV=5|40S ribosomal protein S14-B OS=Saccharomyces cerevisiae (strain ATCC 204508 / S288c) GN=RPS14B PE=1 SV=2	RPS14A|RPS14B	16647.2|16760.2	7.08439	0.0	79	276	10	5	1	9	5	126	1.099e+07	1.77024e+07	4.80153e+06	1.76893e+07	1.45215e+07	3.97951e+06	1.4713e+07	8.70833e+06	3.3348e+06	276762.0	1.0	1.61233	0.438773	1.60615	1.33053	0.364814	1.33727	0.793011	0.301813	0.0240918	0.0	0.342371	0.186526	0.354584	0.381167	0.216574	0.373806	0.194345	0.0900398	0.0801207
872	P39517	ATP-dependent RNA helicase DHH1 OS=Saccharomyces cerevisiae (strain ATCC 204508 / S288c) GN=DHH1 PE=1 SV=1	DHH1	64781.6	6.18146	0.0	74	144	5	3	3	2	2	126	3.27053e+06	4.48082e+06	868562.0	7.59618e+06	4.8658e+06	446139.0	5.68913e+06	2.00862e+06	464876.0	0.0	1.0	1.37006	0.265572	2.32261	1.48777	0.136412	1.73951	0.614156	0.142141	0.0	0.0	0.0	0.0	0.0	0.0	0.0	0.0	0.0	0.0	0.0
873	P38205	Multisite-specific tRNA:(cytosine-C(5))-methyltransferase OS=Saccharomyces cerevisiae (strain ATCC 204508 / S288c) GN=NCL1 PE=1 SV=1	NCL1	92606.9	5.89604	0.0	56	56	1	1	0	1	1	126	1.59985e+06	2.97582e+06	362597.0	2.44477e+06	2.76299e+06	449999.0	2.65362e+06	1.59391e+06	226303.0	0.0	1.0	1.86006	0.226644	1.52812	1.72703	0.281276	1.65867	0.996288	0.141453	0.0	0.0	0.0	0.0	0.0	0.0	0.0	0.0	0.0	0.0	0.0
874	Q06678	54S ribosomal protein L35, mitochondrial OS=Saccharomyces cerevisiae (strain ATCC 204508 / S288c) GN=MRPL35 PE=1 SV=1	MRPL35	49730.3	6.08354	0.0	41	216	7	6	2	5	5	126	6.46723e+06	1.70123e+07	1.48898e+06	1.05634e+07	1.6347e+07	971144.0	9.41627e+06	5.85381e+06	1.0905e+06	0.0	1.0	2.63055	0.230235	1.63337	2.52087	0.151791	1.45627	0.90123	0.16862	0.0	0.0	1.00257	0.0438747	0.289709	0.540351	0.198721	0.0829076	0.452593	0.246916	0.0
875	P32573	Peroxisomal 2,4-dienoyl-CoA reductase SPS19 OS=Saccharomyces cerevisiae (strain ATCC 204508 / S288c) GN=SPS19 PE=1 SV=4	SPS19	37561.9	5.91792	0.0	42	78	2	2	0	2	2	126	2.27094e+06	3.13555e+06	638044.0	5.55209e+06	4.22589e+06	546326.0	4.53171e+06	2.17792e+06	281719.0	0.0	1.0	1.38073	0.28096	2.44484	1.86086	0.240573	1.99552	0.959039	0.124054	0.0	0.0	0.0	0.0	0.0	0.0	0.0	0.0	0.0	0.0	0.0
876	P53898	Protein NSG2 OS=Saccharomyces cerevisiae (strain ATCC 204508 / S288c) GN=NSG2 PE=1 SV=1	NSG2	36565.0	6.08899	0.000909091	35	35	1	1	0	1	1	126	2.09986e+06	2.25014e+06	1.11022e+06	3.6529e+06	2.28184e+06	856704.0	2.98174e+06	1.03775e+06	575707.0	91162.5	1.0	1.07156	0.52871	1.73959	1.08666	0.407981	1.41997	0.494199	0.274164	0.0434135	0.0	0.0	0.0	0.0	0.0	0.0	0.0	0.0	0.0	0.0
877	P15442	eIF-2-alpha kinase GCN2 OS=Saccharomyces cerevisiae (strain ATCC 204508 / S288c) GN=GCN2 PE=1 SV=3	GCN2	218203.0	6.09425	0.003885	28	77	6	3	2	4	2	126	3.30639e+06	5.26083e+06	675324.0	4.78945e+06	6.90817e+06	850582.0	4.33749e+06	1.46698e+06	678361.0	0.0	1.0	1.59111	0.204248	1.44854	2.08934	0.257254	1.31185	0.443681	0.205167	0.0	0.0	2.55979	0.449087	0.919761	2.49089	0.542526	0.865462	0.549159	0.578053	0.0
878	P04147	Polyadenylate-binding protein, cytoplasmic and nuclear OS=Saccharomyces cerevisiae (strain ATCC 204508 / S288c) GN=PAB1 PE=1 SV=4	PAB1	75245.7	6.28697	0.0	94	277	7	7	2	5	5	126	1.25013e+07	1.19972e+07	6.86662e+06	2.25863e+07	1.5299e+07	4.99204e+06	1.86595e+07	6.99068e+06	3.54354e+06	445014.0	1.0	0.959673	0.542853	1.80671	1.22015	0.39932	1.49342	0.559194	0.283453	0.0338109	0.0	0.147902	0.419422	0.51817	0.39142	0.194093	0.310456	0.181187	0.265863	0.163408
879	P53095	D-serine dehydratase OS=Saccharomyces cerevisiae (strain ATCC 204508 / S288c) GN=DSD1 PE=1 SV=2	DSD1	55413.5	5.61514	0.0	56	56	1	1	0	1	1	126	674271.0	1.0083e+06	212249.0	1.23402e+06	1.40907e+06	90064.3	1.05594e+06	526723.0	207420.0	0.0	1.0	1.4954	0.314783	1.83015	2.08977	0.133573	1.56605	0.781173	0.307621	0.0	0.0	0.0	0.0	0.0	0.0	0.0	0.0	0.0	0.0	0.0
880	Q12305	Thiosulfate sulfurtransferase RDL1, mitochondrial OS=Saccharomyces cerevisiae (strain ATCC 204508 / S288c) GN=RDL1 PE=1 SV=1	RDL1	17752.2	5.75959	0.0	40	40	1	1	0	1	1	126	915482.0	999036.0	1.04264e+06	768056.0	1.17319e+06	1.07403e+06	1.04352e+06	468736.0	446844.0	0.0	1.0	1.09127	1.1389	0.838963	1.2815	1.17319	1.13986	0.51201	0.488097	0.0	0.0	0.0	0.0	0.0	0.0	0.0	0.0	0.0	0.0	0.0
881	Q12306	Ubiquitin-like protein SMT3 OS=Saccharomyces cerevisiae (strain ATCC 204508 / S288c) GN=SMT3 PE=1 SV=1	SMT3	13652.3	6.07455	0.00165563	31	31	3	1	0	2	1	126	3.55651e+06	4.12924e+06	113626.0	9.81294e+06	3.27325e+06	159964.0	4.05607e+06	1.11859e+06	135983.0	0.0	1.0	1.16104	0.0319488	2.75915	0.920354	0.0449777	1.14046	0.314518	0.0382349	0.0	0.0	0.0	0.0	0.0	0.0	0.0	0.0	0.0	0.0	0.0
882	P19145	General amino-acid permease GAP1 OS=Saccharomyces cerevisiae (strain ATCC 204508 / S288c) GN=GAP1 PE=1 SV=2	GAP1	73517.8	5.54062	0.0	37	96	3	3	1	2	2	126	923461.0	1.65237e+06	7.50961e+06	3.17088e+06	2.07113e+06	2.43645e+06	1.29374e+06	1.47729e+06	1.14256e+06	0.0	1.0	1.78933	8.13203	3.4337	2.2428	2.63839	1.40097	1.59973	1.23726	0.0	0.0	0.0	0.0	0.0	0.0	0.0	0.0	0.0	0.0	0.0
883	Q12308	Transcription factor tau 60 kDa subunit OS=Saccharomyces cerevisiae (strain ATCC 204508 / S288c) GN=TFC8 PE=1 SV=1	TFC8	78007.4	5.90007	0.0	40	101	5	3	0	5	3	126	7.63858e+06	7.12245e+06	688558.0	1.38759e+07	7.80852e+06	1.48329e+06	1.16691e+07	2.21915e+06	728711.0	0.0	1.0	0.932431	0.0901421	1.81655	1.02404	0.194184	1.52765	0.290519	0.0969406	0.0	0.0	0.242296	0.0830458	0.455179	0.121528	0.190596	0.288417	0.182887	0.150331	0.0
884	P19146	ADP-ribosylation factor 2 OS=Saccharomyces cerevisiae (strain ATCC 204508 / S288c) GN=ARF2 PE=1 SV=3	ARF2	22764.0	6.42556	0.0	53	161	5	1	4	1	1	126	343766.0	412261.0	169980.0	708249.0	394341.0	156820.0	451147.0	507936.0	193656.0	0.0	1.0	1.19925	0.494464	2.06026	1.14712	0.456183	1.31237	1.47756	0.563337	0.0	0.0	0.0	0.0	0.0	0.0	0.0	0.0	0.0	0.0	0.0
885	P19414	Aconitate hydratase, mitochondrial OS=Saccharomyces cerevisiae (strain ATCC 204508 / S288c) GN=ACO1 PE=1 SV=2	ACO1	100380.0	6.89283	0.0	93	527	19	12	5	13	10	126	4.7702e+07	7.74892e+07	9.09035e+06	8.99696e+07	5.56456e+07	7.51135e+06	7.50073e+07	3.67393e+07	5.80031e+06	342686.0	1.0	1.62187	0.190087	1.88855	1.16275	0.157826	1.57185	0.770782	0.123455	0.00693421	0.0	0.196849	0.272729	0.177939	0.216104	0.140562	0.140446	0.168107	0.0953019	0.0186872
886	P53235	Eukaryotic translation initiation factor 2A OS=Saccharomyces cerevisiae (strain ATCC 204508 / S288c) GN=YGR054W PE=1 SV=1	YGR054W	85065.0	6.76396	0.00859599	23	23	1	1	0	1	1	126	4.79913e+06	5.7288e+06	785593.0	9.13538e+06	6.97629e+06	814708.0	7.94968e+06	2.36974e+06	507881.0	0.0	1.0	1.19372	0.163695	1.90355	1.45366	0.169762	1.65648	0.493785	0.105828	0.0	0.0	0.0	0.0	0.0	0.0	0.0	0.0	0.0	0.0	0.0
887	P53541	Putative meiotic phospholipase SPO1 OS=Saccharomyces cerevisiae (strain ATCC 204508 / S288c) GN=SPO1 PE=1 SV=2	SPO1	86747.2	5.44053	0.00523169	26	48	2	2	1	1	1	126	391278.0	884508.0	224158.0	1.14412e+06	895074.0	219215.0	1.00648e+06	172049.0	0.0	0.0	1.0	2.26056	0.572886	2.92407	2.28756	0.560254	2.57229	0.439709	0.0	0.0	0.0	0.0	0.0	0.0	0.0	0.0	0.0	0.0	0.0	0.0
888	P15703	Glucan 1,3-beta-glucosidase OS=Saccharomyces cerevisiae (strain ATCC 204508 / S288c) GN=BGL2 PE=1 SV=1	BGL2	37991.9	6.49889	0.0	90	122	3	2	0	3	2	126	5.90462e+06	1.31625e+07	2.46701e+06	6.21288e+06	8.07986e+06	1.32522e+06	7.46149e+06	7.87067e+06	1.29744e+06	0.0	1.0	2.22918	0.41781	1.05221	1.3684	0.224438	1.26367	1.33297	0.219733	0.0	0.0	0.0	0.0	0.0	0.0	0.0	0.0	0.0	0.0	0.0
889	P53549	26S protease subunit RPT4 OS=Saccharomyces cerevisiae (strain ATCC 204508 / S288c) GN=RPT4 PE=1 SV=4	RPT4	56824.8	6.23005	0.003885	28	55	3	2	1	2	2	126	6.53358e+06	1.12819e+07	1.92953e+06	1.11006e+07	9.69246e+06	1.90667e+06	1.13662e+07	6.80592e+06	1.48432e+06	202627.0	1.0	1.72675	0.295325	1.699	1.48348	0.291826	1.73966	1.04168	0.227183	0.0310132	0.0	0.0	0.0	0.0	0.0	0.0	0.0	0.0	0.0	0.0
890	P15705	Heat shock protein STI1 OS=Saccharomyces cerevisiae (strain ATCC 204508 / S288c) GN=STI1 PE=1 SV=1	STI1	80144.9	5.68919	0.0	47	72	2	2	1	1	1	126	909564.0	2.43233e+06	826613.0	1.97153e+06	4.52356e+06	996209.0	2.56383e+06	1.32736e+06	1.0212e+06	90412.8	1.0	2.67417	0.908802	2.16755	4.97333	1.09526	2.81875	1.45934	1.12273	0.0994023	0.0	0.0	0.0	0.0	0.0	0.0	0.0	0.0	0.0	0.0
891	Q05506	Arginine--tRNA ligase, cytoplasmic OS=Saccharomyces cerevisiae (strain ATCC 204508 / S288c) GN=YDR341C PE=1 SV=1	YDR341C	81339.2	5.62222	0.0	78	226	5	4	2	3	3	126	2.49997e+06	2.64618e+06	571145.0	3.89753e+06	2.24199e+06	770742.0	4.13248e+06	1.55986e+06	576618.0	0.0	1.0	1.05848	0.228461	1.55903	0.896807	0.3083	1.65301	0.623952	0.23065	0.0	0.0	0.0	0.0	0.0	0.0	0.0	0.0	0.0	0.0	0.0
892	P23638	Proteasome subunit alpha type-3 OS=Saccharomyces cerevisiae (strain ATCC 204508 / S288c) GN=PRE9 PE=1 SV=1	PRE9	33050.7	5.60455	0.0	83	109	2	2	1	1	1	126	624349.0	962377.0	374951.0	1.01765e+06	733682.0	304336.0	1.24446e+06	755191.0	244917.0	0.0	1.0	1.54141	0.600547	1.62993	1.17512	0.487446	1.99321	1.20957	0.392276	0.0	0.0	0.0	0.0	0.0	0.0	0.0	0.0	0.0	0.0	0.0
893	###CONTAMINANT###P04259	Keratin, type II cytoskeletal 6B OS=Homo sapiens GN=KRT6B PE=1 SV=5	KRT6B	67190.3	5.52249	0.0	84	1071	46	1	41	1	1	126	612696.0	283815.0	633921.0	490496.0	423661.0	985984.0	278288.0	1.95544e+06	293625.0	0.0	1.0	0.463223	1.03464	0.800554	0.69147	1.60926	0.454203	3.19154	0.479235	0.0	0.0	0.0	0.0	0.0	0.0	0.0	0.0	0.0	0.0	0.0
894	P40495	Homoisocitrate dehydrogenase, mitochondrial OS=Saccharomyces cerevisiae (strain ATCC 204508 / S288c) GN=LYS12 PE=1 SV=1	LYS12	46058.2	5.49443	0.0	53	53	1	1	0	1	1	126	1.21864e+06	2.11654e+06	238798.0	1.39376e+06	1.58637e+06	183690.0	2.02744e+06	1.11841e+06	204704.0	0.0	1.0	1.73681	0.195955	1.14371	1.30176	0.150734	1.6637	0.917753	0.167978	0.0	0.0	0.0	0.0	0.0	0.0	0.0	0.0	0.0	0.0	0.0
895	P40496	37S ribosomal protein S25, mitochondrial OS=Saccharomyces cerevisiae (strain ATCC 204508 / S288c) GN=RSM25 PE=1 SV=1	RSM25	34848.5	5.85758	0.0	48	88	4	2	4	0	0	126	0.0	0.0	0.0	0.0	0.0	0.0	0.0	0.0	0.0	0.0	NA	NA	NA	NA	NA	NA	NA	NA	NA	NA	0.0	0.0	0.0	0.0	0.0	0.0	0.0	0.0	0.0	0.0
896	P40493	25S rRNA (uridine(2634)-N(3))-methyltransferase OS=Saccharomyces cerevisiae (strain ATCC 204508 / S288c) GN=BMT5 PE=1 SV=1	BMT5	49059.3	5.33445	0.0	50	50	1	1	0	1	1	126	554012.0	703355.0	61938.5	1.40467e+06	1.02531e+06	0.0	655071.0	301942.0	0.0	0.0	1.0	1.26957	0.1118	2.53545	1.8507	0.0	1.18241	0.54501	0.0	0.0	0.0	0.0	0.0	0.0	0.0	0.0	0.0	0.0	0.0	0.0
897	P22855	Alpha-mannosidase OS=Saccharomyces cerevisiae (strain ATCC 204508 / S288c) GN=AMS1 PE=1 SV=2	AMS1	144639.0	5.76688	0.0	74	98	3	2	0	3	2	126	3.3662e+06	6.23263e+06	1.04208e+06	6.00193e+06	4.96099e+06	1.00383e+06	6.15299e+06	3.02071e+06	1.13907e+06	0.0	1.0	1.85153	0.309572	1.783	1.47377	0.29821	1.82787	0.897367	0.338384	0.0	0.0	0.0	0.0	0.0	0.0	0.0	0.0	0.0	0.0	0.0
898	###CONTAMINANT###P78386	Keratin, type II cuticular Hb5 OS=Homo sapiens GN=KRT85 PE=1 SV=1	KRT85	63035.1	6.58787	0.0	87	412	21	5	14	6	5	126	1.11044e+07	1.2097e+07	1.28197e+07	1.91033e+07	1.2424e+07	1.10042e+07	1.2097e+07	1.1617e+07	1.32032e+07	105569.0	1.0	1.08939	1.15267	1.71774	1.11836	0.982431	1.08692	1.04866	1.18601	0.00879675	0.0	0.133338	0.226762	0.410842	0.373582	0.291896	0.27075	0.146503	0.382893	0.0556629
899	Q12680	Glutamate synthase [NADH] OS=Saccharomyces cerevisiae (strain ATCC 204508 / S288c) GN=GLT1 PE=1 SV=2	GLT1	274951.0	6.31436	0.0	72	241	5	5	1	4	4	126	1.02361e+06	2.53746e+06	467857.0	6.08833e+06	1.80297e+06	251516.0	2.03274e+06	735986.0	0.0	0.0	1.0	2.47894	0.457067	5.94792	1.76139	0.245716	1.98586	0.719012	0.0	0.0	0.0	0.713716	0.6807	3.01198	1.18688	0.980814	0.650102	0.401321	0.0	0.0
900	Q08732	Serine/threonine-protein kinase HRK1 OS=Saccharomyces cerevisiae (strain ATCC 204508 / S288c) GN=HRK1 PE=1 SV=1	HRK1	99558.9	5.94696	0.0	48	130	5	4	2	3	3	126	2.69763e+06	1.0198e+07	1.25795e+06	4.24696e+06	1.12476e+07	1.14482e+06	4.31506e+06	3.82401e+06	918032.0	0.0	1.0	3.78036	0.466317	1.57433	4.16942	0.42438	1.59957	1.41754	0.34031	0.0	0.0	0.0	0.0	0.0	0.0	0.0	0.0	0.0	0.0	0.0
901	Q12136	Something about silencing protein 10 OS=Saccharomyces cerevisiae (strain ATCC 204508 / S288c) GN=SAS10 PE=1 SV=1	SAS10	85169.5	5.79281	0.00523169	26	26	1	1	0	1	1	126	896668.0	1.67541e+06	365178.0	1.34029e+06	1.42578e+06	304090.0	1.63801e+06	454526.0	221744.0	0.0	1.0	1.86848	0.407261	1.49474	1.59008	0.339134	1.82677	0.506905	0.247298	0.0	0.0	0.0	0.0	0.0	0.0	0.0	0.0	0.0	0.0	0.0
902	P35187	ATP-dependent helicase SGS1 OS=Saccharomyces cerevisiae (strain ATCC 204508 / S288c) GN=SGS1 PE=1 SV=1	SGS1	188595.0	5.70992	0.00523169	26	49	2	1	2	0	0	126	0.0	0.0	0.0	0.0	0.0	0.0	0.0	0.0	0.0	0.0	NA	NA	NA	NA	NA	NA	NA	NA	NA	NA	0.0	0.0	0.0	0.0	0.0	0.0	0.0	0.0	0.0	0.0
903	P35189	Transcription initiation factor TFIID subunit 14 OS=Saccharomyces cerevisiae (strain ATCC 204508 / S288c) GN=TAF14 PE=1 SV=1	TAF14	31777.4	5.96033	0.0	50	78	3	2	1	2	2	126	7.71442e+06	4.26123e+06	693760.0	9.02672e+06	6.90431e+06	1.55004e+06	1.03087e+07	1.29477e+06	1.16962e+06	0.0	1.0	0.552372	0.0899303	1.17011	0.894987	0.200927	1.33629	0.167838	0.151614	0.0	0.0	0.0	0.0	0.0	0.0	0.0	0.0	0.0	0.0	0.0
904	P07560	Ras-related protein SEC4 OS=Saccharomyces cerevisiae (strain ATCC 204508 / S288c) GN=SEC4 PE=1 SV=1	SEC4	28016.2	6.01112	0.0	84	211	3	3	1	2	2	126	2.97431e+06	4.59418e+06	1.84533e+06	5.67899e+06	3.1709e+06	1.04306e+06	4.52138e+06	2.44708e+06	324627.0	0.0	1.0	1.54462	0.620423	1.90935	1.0661	0.350691	1.52014	0.82274	0.109144	0.0	0.0	0.0	0.0	0.0	0.0	0.0	0.0	0.0	0.0	0.0
905	P47143	Adenosine kinase OS=Saccharomyces cerevisiae (strain ATCC 204508 / S288c) GN=ADO1 PE=1 SV=1	ADO1	42020.5	5.84009	0.0	62	119	2	2	0	2	2	126	6.53381e+06	6.03205e+06	1.29663e+06	3.86099e+06	5.00359e+06	1.11223e+07	5.06716e+06	1.85735e+06	663187.0	254930.0	1.0	0.923206	0.198449	0.590925	0.765799	1.70226	0.775528	0.284268	0.101501	0.039017	0.0	0.0	0.0	0.0	0.0	0.0	0.0	0.0	0.0	0.0
906	P53930	Protein AF-9 homolog OS=Saccharomyces cerevisiae (strain ATCC 204508 / S288c) GN=YAF9 PE=1 SV=1	YAF9	30376.3	5.95231	0.0	47	74	2	2	0	2	2	126	5.5615e+06	5.01444e+06	797361.0	7.68432e+06	5.50273e+06	831796.0	6.85206e+06	1.99608e+06	658430.0	397996.0	1.0	0.901633	0.143372	1.3817	0.989432	0.149563	1.23205	0.35891	0.118391	0.0715627	0.0	0.0	0.0	0.0	0.0	0.0	0.0	0.0	0.0	0.0
907	Q07648	D-tyrosyl-tRNA(Tyr) deacylase OS=Saccharomyces cerevisiae (strain ATCC 204508 / S288c) GN=DTD1 PE=1 SV=1	DTD1	21146.0	5.68515	0.00659341	25	25	1	1	0	1	1	126	902907.0	1.13602e+06	221732.0	1.00557e+06	869528.0	198680.0	851898.0	361423.0	119572.0	0.0	1.0	1.25818	0.245575	1.11371	0.963032	0.220045	0.943506	0.400288	0.13243	0.0	0.0	0.0	0.0	0.0	0.0	0.0	0.0	0.0	0.0	0.0
908	Q07825	Putative Xaa-Pro aminopeptidase FRA1 OS=Saccharomyces cerevisiae (strain ATCC 204508 / S288c) GN=FRA1 PE=1 SV=1	FRA1	96782.8	6.39722	0.0	54	174	6	5	1	5	4	126	1.06252e+07	1.33882e+07	2.89711e+06	2.14634e+07	1.34461e+07	3.21849e+06	1.78775e+07	7.30747e+06	2.98903e+06	232435.0	1.0	1.26004	0.272663	2.02316	1.26549	0.30004	1.67369	0.688346	0.27829	0.0218758	0.0	0.303592	0.21764	0.372183	0.217231	0.230928	0.493895	0.132928	0.232289	0.0420116
909	###CONTAMINANT###P02768|###CONTAMINANT###P02769|###CONTAMINANT###P35747	Serum albumin OS=Homo sapiens GN=ALB PE=1 SV=2|Serum albumin OS=Bos taurus GN=ALB PE=1 SV=4|Serum albumin OS=Equus caballus GN=ALB PE=1 SV=1	ALB	85067.0|84994.0|84758.2	8.04103	0.0	99	1077	70	26	22	39	20	126	6.43394e+07	9.00611e+07	1.61299e+08	7.50352e+07	9.16689e+07	1.10002e+08	7.56037e+07	1.23302e+08	1.25006e+08	1.29461e+06	1.0	1.41306	2.50342	1.1663	1.43027	1.70637	1.17708	1.91444	1.93983	0.0199684	0.0	1.38188	0.347471	0.209211	0.29677	0.26614	0.165945	0.174203	0.262389	0.0292959
910	P43621	Coatomer subunit delta OS=Saccharomyces cerevisiae (strain ATCC 204508 / S288c) GN=RET2 PE=1 SV=3	RET2	67063.9	5.82201	0.0	37	66	2	2	0	2	2	126	1.88152e+06	2.82026e+06	1.11946e+06	2.89037e+06	2.66788e+06	693752.0	2.78306e+06	2.03468e+06	509984.0	0.0	1.0	1.49893	0.594975	1.53619	1.41793	0.368718	1.47915	1.0814	0.271048	0.0	0.0	0.0	0.0	0.0	0.0	0.0	0.0	0.0	0.0	0.0
911	P32324	Elongation factor 2 OS=Saccharomyces cerevisiae (strain ATCC 204508 / S288c) GN=EFT1 PE=1 SV=1	EFT1	107665.0	7.3045	0.0	83	877	32	20	9	23	18	126	6.0759e+07	9.9597e+07	2.16101e+07	1.05837e+08	8.65675e+07	1.57867e+07	9.88416e+07	5.53392e+07	1.31368e+07	3.13764e+06	1.0	1.63954	0.352184	1.73982	1.42489	0.260628	1.62591	0.912063	0.212147	0.0503861	0.0	0.219352	0.289937	0.424011	0.231186	0.243034	0.251142	0.109199	0.353441	0.109161
912	P38879	Nascent polypeptide-associated complex subunit alpha OS=Saccharomyces cerevisiae (strain ATCC 204508 / S288c) GN=EGD2 PE=1 SV=3	EGD2	22364.2	5.71043	0.0	63	63	1	1	0	1	1	126	176515.0	237665.0	0.0	557687.0	251612.0	81902.9	333935.0	102617.0	137026.0	0.0	1.0	1.34643	0.0	3.15943	1.42544	0.464	1.89182	0.58135	0.776284	0.0	0.0	0.0	0.0	0.0	0.0	0.0	0.0	0.0	0.0	0.0
913	P33749	Zinc finger protein MSN4 OS=Saccharomyces cerevisiae (strain ATCC 204508 / S288c) GN=MSN4 PE=1 SV=1	MSN4	78845.1	5.43184	0.0	42	42	1	1	0	1	1	126	639560.0	358881.0	0.0	1.17607e+06	355049.0	81776.4	728036.0	0.0	0.0	0.0	1.0	0.561137	0.0	1.83887	0.555147	0.127864	1.13834	0.0	0.0	0.0	0.0	0.0	0.0	0.0	0.0	0.0	0.0	0.0	0.0	0.0
914	P33748	Zinc finger protein MSN2 OS=Saccharomyces cerevisiae (strain ATCC 204508 / S288c) GN=MSN2 PE=1 SV=1	MSN2	85202.6	6.42477	0.0	49	49	1	1	0	1	1	126	4.64138e+06	5.05357e+06	54766.6	7.98578e+06	4.4467e+06	167191.0	6.6505e+06	562544.0	107644.0	0.0	1.0	1.08881	0.0117996	1.72056	0.958056	0.0360218	1.43287	0.121202	0.0231923	0.0	0.0	0.0	0.0	0.0	0.0	0.0	0.0	0.0	0.0	0.0
915	P36519	54S ribosomal protein L7, mitochondrial OS=Saccharomyces cerevisiae (strain ATCC 204508 / S288c) GN=MRPL7 PE=1 SV=2	MRPL7	39264.6	5.76844	0.0	42	80	2	2	1	1	1	126	524802.0	1.26023e+06	191697.0	734329.0	1.29448e+06	130042.0	607903.0	457849.0	174733.0	0.0	1.0	2.40135	0.365275	1.39925	2.4666	0.247793	1.15835	0.872422	0.33295	0.0	0.0	0.0	0.0	0.0	0.0	0.0	0.0	0.0	0.0	0.0
916	P36049	rRNA-processing protein EBP2 OS=Saccharomyces cerevisiae (strain ATCC 204508 / S288c) GN=EBP2 PE=1 SV=1	EBP2	65745.7	6.07885	0.0	145	302	6	5	0	6	5	126	6.41249e+06	1.29866e+07	1.35335e+06	1.01294e+07	1.21947e+07	1.1894e+06	1.01994e+07	2.98476e+06	932188.0	0.0	1.0	2.02343	0.211083	1.57666	1.889	0.186689	1.59778	0.465996	0.145371	0.0	0.0	0.352262	0.0753437	0.373073	0.401438	0.0931178	0.426543	0.135547	0.115695	0.0
917	P36517	54S ribosomal protein L4, mitochondrial OS=Saccharomyces cerevisiae (strain ATCC 204508 / S288c) GN=MRPL4 PE=1 SV=2	MRPL4	42383.9	5.99861	0.0	50	50	1	1	0	1	1	126	1.51452e+06	6.94413e+06	1.4357e+06	3.47386e+06	6.17029e+06	857644.0	3.5694e+06	1.181e+06	1.87268e+06	71038.0	1.0	4.58503	0.947953	2.2937	4.07408	0.56628	2.35678	0.779786	1.23648	0.0469045	0.0	0.0	0.0	0.0	0.0	0.0	0.0	0.0	0.0	0.0
918	Q12117	Protein MRH1 OS=Saccharomyces cerevisiae (strain ATCC 204508 / S288c) GN=MRH1 PE=1 SV=1	MRH1	42007.5	6.27317	0.0	39	63	4	2	3	1	1	126	1.14069e+06	2.36972e+06	607838.0	1.60438e+06	1.81667e+06	172264.0	1.78422e+06	855528.0	205352.0	0.0	1.0	2.07744	0.532866	1.40649	1.5926	0.151017	1.56415	0.750006	0.180024	0.0	0.0	0.0	0.0	0.0	0.0	0.0	0.0	0.0	0.0	0.0
919	P19358	S-adenosylmethionine synthase 2 OS=Saccharomyces cerevisiae (strain ATCC 204508 / S288c) GN=SAM2 PE=1 SV=3	SAM2	49389.4	5.64118	0.0	63	282	9	2	7	2	2	126	896144.0	1.73634e+06	1.12287e+06	1.71687e+06	1.50736e+06	637716.0	1.59239e+06	793631.0	191159.0	0.0	1.0	1.93756	1.253	1.91584	1.68205	0.711622	1.77693	0.885607	0.213313	0.0	0.0	0.0	0.0	0.0	0.0	0.0	0.0	0.0	0.0	0.0
920	P38911	FK506-binding nuclear protein OS=Saccharomyces cerevisiae (strain ATCC 204508 / S288c) GN=FPR3 PE=1 SV=2	FPR3	57524.5	6.23513	0.0	74	185	10	4	3	7	3	126	1.55068e+07	4.40367e+07	2.65932e+06	1.96033e+07	4.41212e+07	2.43114e+06	2.26095e+07	8.69116e+06	2.49837e+06	43006.9	1.0	2.83965	0.171783	1.26673	2.81288	0.157505	1.46043	0.560475	0.160238	0.00268704	0.0	0.313182	0.212989	0.206672	1.80094	0.194411	0.433064	0.0816607	0.556316	0.0137001
921	P16120	Threonine synthase OS=Saccharomyces cerevisiae (strain ATCC 204508 / S288c) GN=THR4 PE=1 SV=1	THR4	67406.6	5.39986	0.00394011	29	29	1	1	0	1	1	126	775928.0	1.08512e+06	256766.0	936203.0	1.17188e+06	186839.0	1.20179e+06	619604.0	178941.0	120505.0	1.0	1.39848	0.330915	1.20656	1.51029	0.240795	1.54884	0.798533	0.230615	0.155304	0.0	0.0	0.0	0.0	0.0	0.0	0.0	0.0	0.0	0.0
922	P11633	Non-histone chromosomal protein 6B OS=Saccharomyces cerevisiae (strain ATCC 204508 / S288c) GN=NHP6B PE=1 SV=3	NHP6B	14677.3	7.72321	0.0	77	204	16	5	3	12	5	126	6.71797e+07	6.62768e+07	5.51568e+06	1.39308e+08	6.54868e+07	4.67731e+06	1.03413e+08	1.01759e+07	3.7861e+06	160927.0	1.0	0.985877	0.0827585	2.07243	0.975996	0.0699271	1.53937	0.152837	0.056777	0.00229992	0.0	0.1179	0.143563	0.257883	0.105378	0.0967042	0.128474	0.115777	0.0910138	0.00655334
923	P11632	Non-histone chromosomal protein 6A OS=Saccharomyces cerevisiae (strain ATCC 204508 / S288c) GN=NHP6A PE=1 SV=1	NHP6A	14233.1	7.35182	0.0	104	230	7	4	2	5	4	126	1.46477e+07	1.45941e+07	1.54917e+06	3.2214e+07	1.47977e+07	2.2936e+06	2.24839e+07	4.11023e+06	1.68081e+06	232176.0	1.0	0.996337	0.105762	2.19925	1.01107	0.156208	1.53858	0.280605	0.114999	0.0157152	0.0	0.487341	0.117925	0.401313	0.206272	0.20785	0.173551	0.161094	0.0363027	0.0988852
924	P34243	DNA polymerase alpha-associated DNA helicase A OS=Saccharomyces cerevisiae (strain ATCC 204508 / S288c) GN=HCS1 PE=1 SV=1	HCS1	91857.9	5.45546	0.00523169	26	26	1	1	1	0	0	126	0.0	0.0	0.0	0.0	0.0	0.0	0.0	0.0	0.0	0.0	NA	NA	NA	NA	NA	NA	NA	NA	NA	NA	0.0	0.0	0.0	0.0	0.0	0.0	0.0	0.0	0.0	0.0
925	P13186	Serine/threonine-protein kinase KIN2 OS=Saccharomyces cerevisiae (strain ATCC 204508 / S288c) GN=KIN2 PE=1 SV=3	KIN2	145559.0	6.8015	0.0	74	317	7	7	1	6	6	126	3.05934e+06	5.05477e+07	1.5189e+06	6.76924e+06	5.57534e+07	1.38884e+06	5.46129e+06	1.28645e+07	1.12687e+06	0.0	1.0	16.5224	0.496481	2.23314	18.224	0.453968	1.8167	4.18866	0.363417	0.0	0.0	7.51438	0.976127	1.36405	6.47969	0.995614	1.60408	1.98823	1.11216	0.0
926	P13185	Serine/threonine protein kinase KIN1 OS=Saccharomyces cerevisiae (strain ATCC 204508 / S288c) GN=KIN1 PE=1 SV=3	KIN1	138900.0	5.40693	0.0	47	90	2	2	0	2	2	126	760539.0	1.1016e+06	308411.0	1.5721e+06	976145.0	157625.0	906301.0	372699.0	136472.0	0.0	1.0	1.44844	0.405517	2.06709	1.28349	0.207254	1.19166	0.490046	0.179441	0.0	0.0	0.0	0.0	0.0	0.0	0.0	0.0	0.0	0.0	0.0
927	P40535	ATF/CREB activator 2 OS=Saccharomyces cerevisiae (strain ATCC 204508 / S288c) GN=CST6 PE=1 SV=1	CST6	74734.0	6.27089	0.0	48	126	3	3	0	3	3	126	8.76835e+06	1.80709e+07	3.66126e+06	1.27704e+07	1.92133e+07	2.76239e+06	9.52756e+06	3.78452e+06	2.68908e+06	95129.0	1.0	2.06092	0.417554	1.45642	2.19121	0.315041	1.08659	0.431612	0.30668	0.0108491	0.0	0.0	0.0	0.0	0.0	0.0	0.0	0.0	0.0	0.0
928	Q04839	mRNA transport factor GFD1 OS=Saccharomyces cerevisiae (strain ATCC 204508 / S288c) GN=GFD1 PE=1 SV=1	GFD1	29120.6	5.60634	0.00523169	26	26	1	1	0	1	1	126	1.41186e+06	1.87454e+06	443761.0	2.44752e+06	1.53716e+06	273694.0	1.82851e+06	627048.0	296615.0	0.0	1.0	1.32771	0.314309	1.73354	1.08875	0.193853	1.29511	0.444129	0.210088	0.0	0.0	0.0	0.0	0.0	0.0	0.0	0.0	0.0	0.0	0.0
929	P06776	3',5'-cyclic-nucleotide phosphodiesterase 2 OS=Saccharomyces cerevisiae (strain ATCC 204508 / S288c) GN=PDE2 PE=1 SV=2	PDE2	68921.4	5.94746	0.0	41	79	2	2	0	2	2	126	1.88505e+06	2.70247e+06	542668.0	5.6158e+06	3.13598e+06	467905.0	3.57841e+06	847997.0	252620.0	0.0	1.0	1.43363	0.287879	2.97912	1.6636	0.248219	1.89831	0.449853	0.134012	0.0	0.0	0.0	0.0	0.0	0.0	0.0	0.0	0.0	0.0	0.0
930	P06774	Transcriptional activator HAP2 OS=Saccharomyces cerevisiae (strain ATCC 204508 / S288c) GN=HAP2 PE=1 SV=1	HAP2	33973.9	5.96803	0.0	52	52	1	1	0	1	1	126	674900.0	1.24662e+06	195278.0	1.76934e+06	1.61207e+06	195889.0	1.43674e+06	499830.0	218998.0	0.0	1.0	1.84711	0.289343	2.62164	2.38861	0.29025	2.12883	0.740599	0.324489	0.0	0.0	0.0	0.0	0.0	0.0	0.0	0.0	0.0	0.0	0.0
931	P13188	Glutamine--tRNA ligase OS=Saccharomyces cerevisiae (strain ATCC 204508 / S288c) GN=GLN4 PE=1 SV=2	GLN4	111405.0	5.5046	0.0	50	72	2	1	1	1	1	126	544516.0	819492.0	227479.0	523817.0	815139.0	102626.0	802585.0	335201.0	237293.0	0.0	1.0	1.50499	0.417763	0.961987	1.497	0.188472	1.47394	0.615594	0.435788	0.0	0.0	0.0	0.0	0.0	0.0	0.0	0.0	0.0	0.0	0.0
932	Q06697	Cell division control protein 73 OS=Saccharomyces cerevisiae (strain ATCC 204508 / S288c) GN=CDC73 PE=1 SV=1	CDC73	51474.7	5.74276	0.0	46	46	1	1	0	1	1	126	953426.0	1.65716e+06	516433.0	1.60828e+06	1.48794e+06	172455.0	1.3725e+06	818156.0	263225.0	0.0	1.0	1.73811	0.54166	1.68684	1.56063	0.180879	1.43955	0.858122	0.276083	0.0	0.0	0.0	0.0	0.0	0.0	0.0	0.0	0.0	0.0	0.0
933	###CONTAMINANT###P05783	Keratin, type I cytoskeletal 18 OS=Homo sapiens GN=KRT18 PE=1 SV=2	KRT18	52841.0	5.76801	0.0	98	231	9	2	4	0	0	126	0.0	0.0	0.0	0.0	0.0	0.0	0.0	0.0	0.0	0.0	NA	NA	NA	NA	NA	NA	NA	NA	NA	NA	0.0	0.0	0.0	0.0	0.0	0.0	0.0	0.0	0.0	0.0
934	###CONTAMINANT###P05787	Keratin, type II cytoskeletal 8 OS=Homo sapiens GN=KRT8 PE=1 SV=7	KRT8	61004.4	5.41862	0.0	83	352	18	2	15	0	0	126	0.0	0.0	0.0	0.0	0.0	0.0	0.0	0.0	0.0	0.0	NA	NA	NA	NA	NA	NA	NA	NA	NA	NA	0.0	0.0	0.0	0.0	0.0	0.0	0.0	0.0	0.0	0.0
935	Q04347	Bud site selection protein 22 OS=Saccharomyces cerevisiae (strain ATCC 204508 / S288c) GN=BUD22 PE=1 SV=1	BUD22	76974.4	5.80462	0.00160901	30	30	1	1	1	0	0	126	0.0	0.0	0.0	0.0	0.0	0.0	0.0	0.0	0.0	0.0	NA	NA	NA	NA	NA	NA	NA	NA	NA	NA	0.0	0.0	0.0	0.0	0.0	0.0	0.0	0.0	0.0	0.0
936	###REV###P40456	Reverse sequence, was EST/SMG-like protein 1 OS=Saccharomyces cerevisiae (strain ATCC 204508 / S288c) GN=ESL1 PE=1 SV=1	###ESL1###	145606.0	6.69988	0.00865801	24	24	2	1	1	1	1	126	2.70581e+06	2.14457e+06	38717.0	6.59377e+06	2.46384e+06	32070.6	4.99278e+06	304309.0	107621.0	0.0	1.0	0.792578	0.0143088	2.43689	0.910575	0.0118525	1.84521	0.112465	0.0397741	0.0	0.0	0.0	0.0	0.0	0.0	0.0	0.0	0.0	0.0	0.0
937	Q04693	Pre-mRNA-splicing factor RSE1 OS=Saccharomyces cerevisiae (strain ATCC 204508 / S288c) GN=RSE1 PE=1 SV=1	RSE1	174019.0	5.33881	0.00176678	34	34	1	1	0	1	1	126	322584.0	737834.0	164113.0	770195.0	820175.0	198653.0	869388.0	462824.0	252673.0	0.0	1.0	2.28726	0.508744	2.38758	2.54252	0.615817	2.69508	1.43474	0.783279	0.0	0.0	0.0	0.0	0.0	0.0	0.0	0.0	0.0	0.0	0.0
938	Q05567	Sphingosine-1-phosphate lyase OS=Saccharomyces cerevisiae (strain ATCC 204508 / S288c) GN=DPL1 PE=1 SV=1	DPL1	75203.2	5.83038	0.00176678	34	67	2	2	1	1	1	126	1.55003e+06	1.73295e+06	629077.0	3.12655e+06	1.53384e+06	802019.0	2.09329e+06	1.07774e+06	528496.0	0.0	1.0	1.11801	0.405848	2.01709	0.989556	0.517422	1.35048	0.695303	0.340959	0.0	0.0	0.0	0.0	0.0	0.0	0.0	0.0	0.0	0.0	0.0
939	Q01560	Nucleolar protein 3 OS=Saccharomyces cerevisiae (strain ATCC 204508 / S288c) GN=NPL3 PE=1 SV=1	NPL3	47270.1	6.02247	0.0	46	76	2	2	1	1	1	126	1.24468e+06	1.40822e+06	1.10581e+06	2.36992e+06	2.00377e+06	1.08089e+06	1.7783e+06	1.62946e+06	784589.0	132353.0	1.0	1.13139	0.888428	1.90404	1.60987	0.86841	1.42873	1.30914	0.630356	0.106335	0.0	0.0	0.0	0.0	0.0	0.0	0.0	0.0	0.0	0.0
940	P23615	Transcription elongation factor SPT6 OS=Saccharomyces cerevisiae (strain ATCC 204508 / S288c) GN=SPT6 PE=1 SV=1	SPT6	195170.0	5.72498	0.0	44	116	3	3	0	3	3	126	4.03876e+06	7.57044e+06	901749.0	4.05948e+06	7.72207e+06	2.46777e+06	5.31723e+06	4.35973e+06	579343.0	0.0	1.0	1.87445	0.223274	1.00513	1.91199	0.611021	1.31655	1.07947	0.143446	0.0	0.0	0.0	0.0	0.0	0.0	0.0	0.0	0.0	0.0	0.0
941	P80235	Putative mitochondrial carnitine O-acetyltransferase OS=Saccharomyces cerevisiae (strain ATCC 204508 / S288c) GN=YAT1 PE=1 SV=2	YAT1	84302.4	6.62087	0.0	104	378	9	8	4	5	5	126	1.69552e+07	2.4707e+07	4.6292e+06	2.82535e+07	2.00811e+07	2.16534e+06	2.60304e+07	1.29089e+07	1.45757e+06	128056.0	1.0	1.45719	0.273025	1.66636	1.18632	0.12771	1.53524	0.761354	0.0852643	0.00738318	0.0	0.250498	0.181002	0.240333	0.108244	0.0951425	0.394236	0.157389	0.171453	0.0176539
942	P34218	Histone acetyltransferase SAS3 OS=Saccharomyces cerevisiae (strain ATCC 204508 / S288c) GN=SAS3 PE=1 SV=1	SAS3	113961.0	6.98906	0.0	87	318	10	7	1	9	7	126	2.39422e+07	1.10061e+07	700320.0	2.67117e+07	1.02446e+07	1.23197e+06	2.63367e+07	2.44297e+06	1.01678e+06	0.0	1.0	0.456736	0.029158	1.1194	0.42747	0.0505264	1.10184	0.103652	0.0419989	0.0	0.0	0.137042	0.0416263	0.287374	0.151354	0.0826426	0.227982	0.0634418	0.065488	0.0
943	P34216	EH domain-containing and endocytosis protein 1 OS=Saccharomyces cerevisiae (strain ATCC 204508 / S288c) GN=EDE1 PE=1 SV=2	EDE1	167134.0	5.74277	0.0	52	92	2	2	0	2	2	126	3.07511e+06	2.04646e+06	791590.0	6.36346e+06	1.98773e+06	622669.0	4.43802e+06	1.16365e+06	715037.0	0.0	1.0	0.665491	0.257418	2.06934	0.646392	0.202487	1.44321	0.37841	0.232524	0.0	0.0	0.0	0.0	0.0	0.0	0.0	0.0	0.0	0.0	0.0
944	P38077	ATP synthase subunit gamma, mitochondrial OS=Saccharomyces cerevisiae (strain ATCC 204508 / S288c) GN=ATP3 PE=1 SV=1	ATP3	40859.5	6.20873	0.0	92	363	7	6	1	6	6	126	7.69737e+06	1.36957e+07	5.59799e+06	1.03273e+07	1.01505e+07	3.31627e+06	9.7974e+06	1.16441e+07	2.4118e+06	0.0	1.0	1.77927	0.726639	1.32939	1.31869	0.432872	1.27383	1.51274	0.313209	0.0	0.0	0.39966	0.176856	1.3868	0.307199	0.211835	0.340042	0.298643	0.184711	0.0
945	P38071	Enoyl-[acyl-carrier protein] reductase [NADPH, B-specific], mitochondrial OS=Saccharomyces cerevisiae (strain ATCC 204508 / S288c) GN=ETR1 PE=1 SV=3	ETR1	50633.8	5.92873	0.0	73	181	3	3	1	2	2	126	4.02038e+06	5.95287e+06	1.22464e+06	5.96519e+06	5.92256e+06	910855.0	5.84646e+06	3.48835e+06	786418.0	0.0	1.0	1.48067	0.304608	1.48374	1.47313	0.226559	1.4542	0.867667	0.195608	0.0	0.0	0.0	0.0	0.0	0.0	0.0	0.0	0.0	0.0	0.0
946	P35999	Mitochondrial intermediate peptidase OS=Saccharomyces cerevisiae (strain ATCC 204508 / S288c) GN=OCT1 PE=1 SV=2	OCT1	103762.0	5.55756	0.0	55	116	3	3	2	1	1	126	1.07907e+06	1.04481e+06	207399.0	2.55665e+06	1.31268e+06	74182.3	1.7332e+06	578599.0	97717.1	0.0	1.0	0.968257	0.192202	2.36931	1.21649	0.0687466	1.6062	0.536203	0.090557	0.0	0.0	0.0	0.0	0.0	0.0	0.0	0.0	0.0	0.0	0.0
947	P47165	Xanthine phosphoribosyltransferase 1 OS=Saccharomyces cerevisiae (strain ATCC 204508 / S288c) GN=XPT1 PE=1 SV=1	XPT1	27207.7	5.63393	0.0	73	73	1	1	0	1	1	126	975645.0	922568.0	689382.0	896237.0	726141.0	324716.0	771556.0	330370.0	117666.0	0.0	1.0	0.945598	0.706591	0.91861	0.744268	0.332822	0.790817	0.338617	0.120603	0.0	0.0	0.0	0.0	0.0	0.0	0.0	0.0	0.0	0.0	0.0
948	P47160	Epsin-3 OS=Saccharomyces cerevisiae (strain ATCC 204508 / S288c) GN=ENT3 PE=1 SV=1	ENT3	51480.3	5.6156	0.0	37	62	2	2	1	1	1	126	1.26356e+06	2.52292e+06	1.22223e+06	2.14998e+06	2.95847e+06	779838.0	2.01313e+06	2.07458e+06	468992.0	110696.0	1.0	1.99667	0.967289	1.70152	2.34137	0.617173	1.59321	1.64185	0.371165	0.0876065	0.0	0.0	0.0	0.0	0.0	0.0	0.0	0.0	0.0	0.0
949	Q03281	Inner nuclear membrane protein HEH2 OS=Saccharomyces cerevisiae (strain ATCC 204508 / S288c) GN=HEH2 PE=1 SV=1	HEH2	95691.0	5.98475	0.00171674	33	33	1	1	1	0	0	126	0.0	0.0	0.0	0.0	0.0	0.0	0.0	0.0	0.0	0.0	NA	NA	NA	NA	NA	NA	NA	NA	NA	NA	0.0	0.0	0.0	0.0	0.0	0.0	0.0	0.0	0.0	0.0
950	Q07807	mRNA-binding protein PUF3 OS=Saccharomyces cerevisiae (strain ATCC 204508 / S288c) GN=PUF3 PE=1 SV=1	PUF3	111699.0	5.71591	0.00160901	30	84	3	3	1	2	2	126	1.21319e+06	1.77003e+06	273572.0	2.16631e+06	1.6381e+06	130418.0	1.66976e+06	829994.0	91499.1	0.0	1.0	1.45899	0.225498	1.78563	1.35024	0.1075	1.37634	0.684142	0.0754203	0.0	0.0	0.0	0.0	0.0	0.0	0.0	0.0	0.0	0.0	0.0
951	P27614	Carboxypeptidase S OS=Saccharomyces cerevisiae (strain ATCC 204508 / S288c) GN=CPS1 PE=1 SV=2	CPS1	72576.4	5.66225	0.0	47	141	4	4	1	3	3	126	3.00079e+06	5.51993e+06	1.93001e+06	4.19902e+06	4.59841e+06	986660.0	4.41197e+06	2.56798e+06	910495.0	0.0	1.0	1.83949	0.643166	1.3993	1.5324	0.3288	1.47027	0.855767	0.303418	0.0	0.0	0.0	0.0	0.0	0.0	0.0	0.0	0.0	0.0	0.0
952	Q05775	Eukaryotic translation initiation factor 3 subunit J OS=Saccharomyces cerevisiae (strain ATCC 204508 / S288c) GN=HCR1 PE=1 SV=1	HCR1	36650.0	6.90602	0.0	82	315	8	6	1	7	6	126	2.5489e+07	4.37725e+07	1.06441e+07	2.69411e+07	4.80279e+07	7.37009e+06	2.60452e+07	2.47614e+07	7.44032e+06	622562.0	1.0	1.71833	0.402387	1.05533	1.88637	0.274877	1.02204	0.967887	0.284454	0.0227064	0.0	0.285116	0.553745	0.119541	0.371211	0.393865	0.167682	0.697507	0.466221	0.0885338
953	Q10740	Leukotriene A-4 hydrolase homolog OS=Saccharomyces cerevisiae (strain ATCC 204508 / S288c) GN=LAP2 PE=1 SV=1	LAP2	88187.9	5.33982	0.0	36	70	2	2	1	1	1	126	924117.0	1.57633e+06	198741.0	1.01412e+06	875286.0	203027.0	1.44599e+06	558527.0	175130.0	0.0	1.0	1.70577	0.21506	1.09739	0.947159	0.219698	1.56472	0.60439	0.18951	0.0	0.0	0.0	0.0	0.0	0.0	0.0	0.0	0.0	0.0	0.0
954	P53914	RNA cytidine acetyltransferase OS=Saccharomyces cerevisiae (strain ATCC 204508 / S288c) GN=NAT10 PE=1 SV=1	NAT10	139094.0	5.58768	0.0	50	103	3	3	0	3	3	126	2.94001e+06	3.91628e+06	698875.0	4.12282e+06	3.43968e+06	729655.0	4.01295e+06	1.62374e+06	509659.0	0.0	1.0	1.33206	0.237712	1.40232	1.16996	0.248181	1.36494	0.55229	0.173353	0.0	0.0	0.0	0.0	0.0	0.0	0.0	0.0	0.0	0.0	0.0
955	P00175	Cytochrome b2, mitochondrial OS=Saccharomyces cerevisiae (strain ATCC 204508 / S288c) GN=CYB2 PE=1 SV=1	CYB2	78558.4	7.04622	0.00160901	30	81	4	3	3	1	1	126	2.61801e+06	3.98706e+06	731922.0	3.80719e+06	3.30787e+06	284963.0	3.51405e+06	2.03006e+06	346873.0	0.0	1.0	1.52294	0.279572	1.45423	1.26351	0.108847	1.34226	0.775423	0.132495	0.0	0.0	0.0	0.0	0.0	0.0	0.0	0.0	0.0	0.0	0.0
956	P32657	Chromo domain-containing protein 1 OS=Saccharomyces cerevisiae (strain ATCC 204508 / S288c) GN=CHD1 PE=1 SV=1	CHD1	200104.0	6.65024	0.0	63	644	18	16	4	14	13	126	2.67623e+07	3.10487e+07	6.50572e+06	5.42461e+07	3.43386e+07	7.05607e+06	3.54917e+07	9.79277e+06	6.55268e+06	518469.0	1.0	1.15961	0.24252	2.01801	1.28241	0.262243	1.32362	0.365999	0.244686	0.0188506	0.0	0.210702	0.313052	0.36157	0.222088	0.240035	0.217038	0.33745	0.261127	0.0442042
957	P14540	Fructose-bisphosphate aldolase OS=Saccharomyces cerevisiae (strain ATCC 204508 / S288c) GN=FBA1 PE=1 SV=3	FBA1	46068.3	7.22235	0.0	68	131	5	3	4	1	1	126	7.22094e+06	1.28546e+07	2.63547e+06	9.60238e+06	9.93066e+06	1.4996e+06	1.11761e+07	5.38557e+06	1.48431e+06	210495.0	1.0	1.78019	0.364976	1.3298	1.37526	0.207674	1.54773	0.745828	0.205556	0.0291506	0.0	0.0	0.0	0.0	0.0	0.0	0.0	0.0	0.0	0.0
958	Q02207	Peroxisomal hydratase-dehydrogenase-epimerase OS=Saccharomyces cerevisiae (strain ATCC 204508 / S288c) GN=FOX2 PE=2 SV=1	FOX2	116629.0	7.2502	0.0	78	889	26	21	2	24	20	126	5.82446e+07	9.80681e+07	1.20659e+07	1.41458e+08	1.11407e+08	4.96619e+06	1.06364e+08	5.8697e+07	3.9795e+06	389268.0	1.0	1.6829	0.209217	2.4288	1.91085	0.0872482	1.82843	1.00723	0.0689158	0.00639478	0.0	0.234848	0.0999624	0.346019	0.329809	0.107325	0.229346	0.129359	0.0841025	0.0135498
959	P02992	Elongation factor Tu, mitochondrial OS=Saccharomyces cerevisiae (strain ATCC 204508 / S288c) GN=TUF1 PE=1 SV=1	TUF1	53154.4	5.76481	0.0	40	140	4	4	1	3	3	126	6.16411e+06	8.2938e+06	2.97983e+06	9.59224e+06	8.23689e+06	4.22072e+06	9.01635e+06	5.4629e+06	3.39708e+06	28479.0	1.0	1.3455	0.483416	1.55614	1.33627	0.684726	1.46272	0.886244	0.551107	0.00462013	0.0	0.0	0.0	0.0	0.0	0.0	0.0	0.0	0.0	0.0
960	P02994	Elongation factor 1-alpha OS=Saccharomyces cerevisiae (strain ATCC 204508 / S288c) GN=TEF1 PE=1 SV=1	TEF1	61629.3	8.0807	0.0	68	507	65	12	19	44	11	126	1.35627e+08	1.82028e+08	4.32091e+07	2.41677e+08	2.0614e+08	3.78385e+07	1.83931e+08	9.77637e+07	3.15814e+07	9.39282e+06	1.0	1.33703	0.317005	1.76551	1.51461	0.280886	1.35634	0.721338	0.235973	0.0688379	0.0	0.187347	0.1765	0.607508	0.255413	0.229623	0.193943	0.105848	0.188534	0.0598658
961	P07347	N-terminal acetyltransferase A complex catalytic subunit ARD1 OS=Saccharomyces cerevisiae (strain ATCC 204508 / S288c) GN=ARD1 PE=1 SV=2	ARD1	30449.7	5.75496	0.00171674	33	63	2	2	0	2	2	126	1.30466e+06	1.91471e+06	629503.0	2.48448e+06	2.83292e+06	430213.0	2.30144e+06	912559.0	338777.0	0.0	1.0	1.4676	0.482504	1.90431	2.17139	0.329752	1.76402	0.699463	0.259667	0.0	0.0	0.0	0.0	0.0	0.0	0.0	0.0	0.0	0.0	0.0
962	P07342	Acetolactate synthase catalytic subunit, mitochondrial OS=Saccharomyces cerevisiae (strain ATCC 204508 / S288c) GN=ILV2 PE=1 SV=1	ILV2	85373.0	5.80883	0.00165563	31	55	2	2	0	2	2	126	2.36251e+06	2.77432e+06	1.7889e+06	3.15844e+06	2.77825e+06	1.20679e+06	4.24462e+06	1.60457e+06	740258.0	97074.9	1.0	1.17431	0.757205	1.3369	1.17597	0.510806	1.79666	0.679178	0.313335	0.0410897	0.0	0.0	0.0	0.0	0.0	0.0	0.0	0.0	0.0	0.0
963	Q04740	Ribonuclease H OS=Saccharomyces cerevisiae (strain ATCC 204508 / S288c) GN=RNH1 PE=1 SV=2	RNH1	48170.5	5.79284	0.0	51	51	1	1	0	1	1	126	1.9755e+06	1.48284e+06	209045.0	3.22422e+06	1.57842e+06	72300.9	2.943e+06	498137.0	52286.9	0.0	1.0	0.750612	0.105818	1.6321	0.798994	0.0365987	1.48975	0.252157	0.0264676	0.0	0.0	0.0	0.0	0.0	0.0	0.0	0.0	0.0	0.0	0.0
964	###CONTAMINANT###P00761	Trypsin OS=Sus scrofa PE=1 SV=1	###CONTAMINANT###P00761	27598.9	7.43512	0.0	91	213	38	3	8	23	3	126	8.08449e+07	8.18672e+07	7.63976e+07	8.52094e+07	6.73188e+07	6.68114e+07	7.3467e+07	6.59218e+07	6.41087e+07	670764.0	1.0	1.01199	0.94448	1.0513	0.838826	0.837096	0.918081	0.823185	0.791397	0.00796177	0.0	0.102892	0.81825	0.436961	0.346057	0.313599	0.391622	0.327339	0.844551	0.0174294
965	P11655	Guanine nucleotide-exchange factor SEC12 OS=Saccharomyces cerevisiae (strain ATCC 204508 / S288c) GN=SEC12 PE=1 SV=1	SEC12	61142.3	5.97833	0.0	54	54	1	1	0	1	1	126	1.96621e+06	2.31429e+06	676205.0	3.13301e+06	1.89463e+06	428617.0	2.84111e+06	1.29804e+06	398751.0	0.0	1.0	1.17703	0.343912	1.59343	0.963595	0.217991	1.44496	0.660174	0.202801	0.0	0.0	0.0	0.0	0.0	0.0	0.0	0.0	0.0	0.0	0.0
966	P36534	54S ribosomal protein L40, mitochondrial OS=Saccharomyces cerevisiae (strain ATCC 204508 / S288c) GN=MRPL40 PE=1 SV=2	MRPL40	41807.5	6.0491	0.0	68	163	6	4	2	3	3	126	2.5069e+06	5.10621e+06	827917.0	3.65008e+06	7.41006e+06	1.93364e+06	4.46415e+06	2.0249e+06	1.18317e+06	0.0	1.0	2.03687	0.330256	1.45601	2.95587	0.771327	1.78075	0.807732	0.471965	0.0	0.0	0.0	0.0	0.0	0.0	0.0	0.0	0.0	0.0	0.0
967	P36531	54S ribosomal protein L36, mitochondrial OS=Saccharomyces cerevisiae (strain ATCC 204508 / S288c) GN=MRPL36 PE=1 SV=3	MRPL36	24890.9	5.91631	0.00160901	30	57	2	2	0	2	2	126	1.9729e+06	3.24115e+06	763941.0	3.2309e+06	3.12235e+06	1.19002e+06	2.89239e+06	1.64719e+06	455880.0	0.0	1.0	1.64283	0.387217	1.63764	1.58262	0.603181	1.46606	0.834907	0.231071	0.0	0.0	0.0	0.0	0.0	0.0	0.0	0.0	0.0	0.0	0.0
968	P38791	Deoxyhypusine synthase OS=Saccharomyces cerevisiae (strain ATCC 204508 / S288c) GN=DYS1 PE=1 SV=1	DYS1	50826.1	5.39091	0.00523169	26	26	1	1	0	1	1	126	630455.0	612595.0	299713.0	553094.0	753728.0	847125.0	1.24906e+06	316330.0	366988.0	0.0	1.0	0.971672	0.475392	0.877294	1.19553	1.34367	1.9812	0.501749	0.582101	0.0	0.0	0.0	0.0	0.0	0.0	0.0	0.0	0.0	0.0	0.0
969	P38792	Exosome complex component RRP4 OS=Saccharomyces cerevisiae (strain ATCC 204508 / S288c) GN=RRP4 PE=1 SV=1	RRP4	43240.4	5.41742	0.0	41	41	1	1	0	1	1	126	502208.0	676645.0	507088.0	645231.0	967127.0	799082.0	874000.0	409254.0	395673.0	0.0	1.0	1.34734	1.00972	1.28479	1.92575	1.59114	1.74031	0.814909	0.787866	0.0	0.0	0.0	0.0	0.0	0.0	0.0	0.0	0.0	0.0	0.0
970	P38795	Glutamine-dependent NAD(+) synthetase OS=Saccharomyces cerevisiae (strain ATCC 204508 / S288c) GN=QNS1 PE=1 SV=1	QNS1	90196.1	5.62155	0.00171674	33	33	1	1	1	0	0	126	0.0	0.0	0.0	0.0	0.0	0.0	0.0	0.0	0.0	0.0	NA	NA	NA	NA	NA	NA	NA	NA	NA	NA	0.0	0.0	0.0	0.0	0.0	0.0	0.0	0.0	0.0	0.0
971	Q3E764	Translation machinery-associated protein 7 OS=Saccharomyces cerevisiae (strain ATCC 204508 / S288c) GN=TMA7 PE=1 SV=1	TMA7	10832.6	6.3567	0.0	84	111	2	2	0	2	2	126	7.13903e+06	8.91521e+06	1.66584e+06	1.03754e+07	1.11094e+07	1.4483e+06	8.73764e+06	5.16357e+06	1.57377e+06	0.0	1.0	1.2488	0.233342	1.45333	1.55615	0.202871	1.22393	0.723287	0.220446	0.0	0.0	0.0	0.0	0.0	0.0	0.0	0.0	0.0	0.0	0.0
972	P49723	Ribonucleoside-diphosphate reductase small chain 2 OS=Saccharomyces cerevisiae (strain ATCC 204508 / S288c) GN=RNR4 PE=1 SV=1	RNR4	47705.3	5.60883	0.0	53	97	2	2	0	2	2	126	1.96895e+06	3.14267e+06	766478.0	3.43654e+06	2.80033e+06	716629.0	3.27294e+06	1.82426e+06	560135.0	68163.0	1.0	1.59611	0.389282	1.74536	1.42224	0.363964	1.66227	0.926513	0.284483	0.0346189	0.0	0.0	0.0	0.0	0.0	0.0	0.0	0.0	0.0	0.0
973	P40511	Sporulation-specific protein 22 OS=Saccharomyces cerevisiae (strain ATCC 204508 / S288c) GN=SPO22 PE=3 SV=2	SPO22	131378.0	5.88453	0.0	47	91	2	2	0	2	2	126	1.23657e+06	4.59039e+06	994562.0	7.86155e+06	7.65958e+06	2.15495e+06	4.36264e+06	2.21187e+06	981930.0	0.0	1.0	3.71221	0.804294	6.35757	6.19423	1.74269	3.52803	1.78872	0.794078	0.0	0.0	0.0	0.0	0.0	0.0	0.0	0.0	0.0	0.0	0.0
974	P53946	Actin-related protein 5 OS=Saccharomyces cerevisiae (strain ATCC 204508 / S288c) GN=ARP5 PE=1 SV=1	ARP5	102802.0	5.58098	0.00176678	34	34	1	1	0	1	1	126	629075.0	768935.0	471407.0	1.40454e+06	1.34943e+06	440384.0	1.13548e+06	471186.0	235658.0	0.0	1.0	1.22233	0.749364	2.23271	2.1451	0.700049	1.805	0.749013	0.374611	0.0	0.0	0.0	0.0	0.0	0.0	0.0	0.0	0.0	0.0	0.0
975	P38249	Eukaryotic translation initiation factor 3 subunit A OS=Saccharomyces cerevisiae (strain ATCC 204508 / S288c) GN=RPG1 PE=1 SV=1	RPG1	132333.0	6.4048	0.0	104	505	12	11	2	10	9	126	2.51879e+07	3.25164e+07	7.66867e+06	3.99895e+07	3.30976e+07	6.17299e+06	3.86263e+07	1.85461e+07	5.51437e+06	357835.0	1.0	1.2907	0.3055	1.59228	1.29727	0.246526	1.53709	0.737661	0.218518	0.0138195	0.0	0.2017	0.210372	0.292942	0.499069	0.201931	0.233662	0.117497	0.187972	0.0314276
976	P38248	Cell wall protein ECM33 OS=Saccharomyces cerevisiae (strain ATCC 204508 / S288c) GN=ECM33 PE=1 SV=3	ECM33	48324.1	5.65926	0.00171674	33	33	1	1	0	1	1	126	745283.0	1.32145e+06	376954.0	996994.0	625894.0	200751.0	969815.0	924426.0	274881.0	0.0	1.0	1.77308	0.505787	1.33774	0.839806	0.269362	1.30127	1.24037	0.368828	0.0	0.0	0.0	0.0	0.0	0.0	0.0	0.0	0.0	0.0	0.0
977	P39113	Regulatory protein CAT8 OS=Saccharomyces cerevisiae (strain ATCC 204508 / S288c) GN=CAT8 PE=1 SV=2	CAT8	185818.0	5.79851	0.0	43	43	1	1	0	1	1	126	1.56077e+06	1.91165e+06	337747.0	3.95805e+06	2.29132e+06	675787.0	3.54734e+06	1.43141e+06	412437.0	0.0	1.0	1.22481	0.216398	2.53597	1.46808	0.432984	2.27282	0.917123	0.264253	0.0	0.0	0.0	0.0	0.0	0.0	0.0	0.0	0.0	0.0	0.0
978	Q03862	Probable metalloprotease ARX1 OS=Saccharomyces cerevisiae (strain ATCC 204508 / S288c) GN=ARX1 PE=1 SV=1	ARX1	74851.6	5.94002	0.0	89	133	2	2	0	2	2	126	2.69524e+06	3.52109e+06	516029.0	6.43655e+06	3.00771e+06	138366.0	4.28605e+06	785481.0	445746.0	0.0	1.0	1.30641	0.191459	2.38812	1.11593	0.0513372	1.59023	0.291433	0.165383	0.0	0.0	0.0	0.0	0.0	0.0	0.0	0.0	0.0	0.0	0.0
979	Q12495	Chromatin assembly factor 1 subunit p90 OS=Saccharomyces cerevisiae (strain ATCC 204508 / S288c) GN=RLF2 PE=1 SV=1	RLF2	89472.6	5.30134	0.0	41	41	1	1	1	0	0	126	0.0	0.0	0.0	0.0	0.0	0.0	0.0	0.0	0.0	0.0	NA	NA	NA	NA	NA	NA	NA	NA	NA	NA	0.0	0.0	0.0	0.0	0.0	0.0	0.0	0.0	0.0	0.0
980	Q12496	Uncharacterized protein YOL098C OS=Saccharomyces cerevisiae (strain ATCC 204508 / S288c) GN=YOL098C PE=1 SV=1	YOL098C	135558.0	5.35691	0.00394011	29	29	1	1	0	1	1	126	563233.0	760592.0	272720.0	722051.0	942392.0	311239.0	925449.0	527437.0	152621.0	0.0	1.0	1.3504	0.484204	1.28198	1.67318	0.552592	1.6431	0.936444	0.270973	0.0	0.0	0.0	0.0	0.0	0.0	0.0	0.0	0.0	0.0	0.0
981	Q08412	Ubiquitin-binding protein CUE5 OS=Saccharomyces cerevisiae (strain ATCC 204508 / S288c) GN=CUE5 PE=1 SV=1	CUE5	53487.5	5.61934	0.0	45	126	3	3	0	3	3	126	2.91754e+06	6.47949e+06	1.66898e+06	5.94491e+06	8.96399e+06	1.44369e+06	5.21511e+06	6.41163e+06	939629.0	0.0	1.0	2.22087	0.572051	2.03764	3.07245	0.494832	1.7875	2.19762	0.322062	0.0	0.0	0.0	0.0	0.0	0.0	0.0	0.0	0.0	0.0	0.0
982	P53278	Uncharacterized protein YGR130C OS=Saccharomyces cerevisiae (strain ATCC 204508 / S288c) GN=YGR130C PE=1 SV=1	YGR130C	113096.0	6.21994	0.0	47	110	3	3	1	2	2	126	6.13348e+06	1.71134e+07	1.68883e+06	6.41081e+06	1.58398e+07	1.40579e+06	8.98659e+06	7.63707e+06	717045.0	188385.0	1.0	2.79016	0.275346	1.04522	2.58251	0.229199	1.46517	1.24515	0.116907	0.0307142	0.0	0.0	0.0	0.0	0.0	0.0	0.0	0.0	0.0	0.0
983	###CONTAMINANT###Q7Z794	Keratin, type II cytoskeletal 1b OS=Homo sapiens GN=KRT77 PE=1 SV=3	KRT77	66731.9	6.0286	0.0	79	222	8	2	6	2	2	126	5.00426e+06	6.67636e+06	1.99011e+06	6.59345e+06	3.8089e+06	3.90547e+06	3.69762e+06	5.25924e+06	1.92808e+06	209785.0	1.0	1.33414	0.397682	1.31757	0.761131	0.780429	0.738894	1.05095	0.385287	0.0419214	0.0	0.0	0.0	0.0	0.0	0.0	0.0	0.0	0.0	0.0
984	P32793	Protein YSC84 OS=Saccharomyces cerevisiae (strain ATCC 204508 / S288c) GN=YSC84 PE=1 SV=2	YSC84	55969.5	6.86019	0.0	46	112	3	1	2	1	1	126	3.33423e+06	3.32323e+06	301824.0	8.29137e+06	3.64758e+06	153031.0	6.44028e+06	579730.0	120439.0	0.0	1.0	0.996699	0.0905227	2.48674	1.09398	0.0458968	1.93156	0.173872	0.0361219	0.0	0.0	0.0	0.0	0.0	0.0	0.0	0.0	0.0	0.0	0.0
985	Q99287	Protein SEY1 OS=Saccharomyces cerevisiae (strain ATCC 204508 / S288c) GN=SEY1 PE=1 SV=1	SEY1	104099.0	5.85527	0.0	62	213	5	5	0	5	5	126	8.29301e+06	1.02653e+07	4.36004e+06	1.3978e+07	9.42458e+06	4.20892e+06	1.03442e+07	5.71907e+06	3.13574e+06	164601.0	1.0	1.23783	0.525749	1.69156	1.13645	0.494716	1.24845	0.689625	0.378119	0.0188484	0.0	0.45476	0.624941	0.62444	0.428654	0.654535	0.379414	0.377238	0.405518	0.0435888
986	P32790	Actin cytoskeleton-regulatory complex protein SLA1 OS=Saccharomyces cerevisiae (strain ATCC 204508 / S288c) GN=SLA1 PE=1 SV=1	SLA1	153694.0	5.93178	0.0	69	155	3	3	0	3	3	126	2.45535e+06	3.01945e+06	634503.0	5.52389e+06	3.01107e+06	559702.0	3.86662e+06	1.06818e+06	390347.0	0.0	1.0	1.22974	0.258417	2.24974	1.22633	0.227952	1.57477	0.435044	0.158979	0.0	0.0	0.0	0.0	0.0	0.0	0.0	0.0	0.0	0.0	0.0
987	P12683	3-hydroxy-3-methylglutaryl-coenzyme A reductase 1 OS=Saccharomyces cerevisiae (strain ATCC 204508 / S288c) GN=HMG1 PE=1 SV=1	HMG1	131417.0	5.85845	0.0	57	90	2	1	1	1	1	126	414993.0	562341.0	188268.0	653412.0	492936.0	0.0	593311.0	183325.0	0.0	0.0	1.0	1.35506	0.453666	1.57451	1.18782	0.0	1.42969	0.441754	0.0	0.0	0.0	0.0	0.0	0.0	0.0	0.0	0.0	0.0	0.0	0.0
988	P12687	54S ribosomal protein L2, mitochondrial OS=Saccharomyces cerevisiae (strain ATCC 204508 / S288c) GN=MRP7 PE=1 SV=1	MRP7	53397.3	6.23624	0.0	54	164	6	4	1	5	4	126	5.93056e+06	1.09811e+07	1.12316e+06	9.24787e+06	9.69046e+06	932251.0	9.30823e+06	2.07828e+06	949380.0	0.0	1.0	1.85161	0.189384	1.56257	1.63399	0.153893	1.57957	0.350435	0.160083	0.0	0.0	0.675462	0.225784	0.570574	0.344457	0.192848	0.599146	0.223781	0.187123	0.0
989	P12684	3-hydroxy-3-methylglutaryl-coenzyme A reductase 2 OS=Saccharomyces cerevisiae (strain ATCC 204508 / S288c) GN=HMG2 PE=1 SV=1	HMG2	130222.0	5.39952	0.0	45	78	2	1	1	1	1	126	793010.0	763710.0	254472.0	2.05359e+06	1.14072e+06	339572.0	1.32743e+06	444603.0	187833.0	0.0	1.0	0.963052	0.320894	2.58961	1.43847	0.428206	1.67391	0.560652	0.236861	0.0	0.0	0.0	0.0	0.0	0.0	0.0	0.0	0.0	0.0	0.0
990	P37012	Phosphoglucomutase 2 OS=Saccharomyces cerevisiae (strain ATCC 204508 / S288c) GN=PGM2 PE=1 SV=1	PGM2	74620.1	6.31261	0.0	86	413	9	8	0	9	8	126	1.55332e+07	2.93252e+07	5.19417e+06	2.7203e+07	2.24784e+07	4.63819e+06	3.09409e+07	1.37974e+07	4.036e+06	0.0	1.0	1.891	0.335386	1.74213	1.45052	0.29629	1.98984	0.88774	0.257364	0.0	0.0	0.466689	0.0687221	0.585034	0.196897	0.121069	0.306261	0.167346	0.221207	0.0
991	P33201	Ribosome assembly factor MRT4 OS=Saccharomyces cerevisiae (strain ATCC 204508 / S288c) GN=MRT4 PE=1 SV=1	MRT4	32425.8	6.12173	0.0	48	112	4	3	0	4	3	126	7.92882e+06	9.59296e+06	1.47034e+06	1.28436e+07	9.76506e+06	1.21959e+06	1.1399e+07	3.61292e+06	995714.0	0.0	1.0	1.20989	0.185443	1.61986	1.23159	0.153817	1.43767	0.45567	0.125582	0.0	0.0	0.277637	0.219413	0.374937	0.274612	0.144081	0.4336	0.186049	0.231127	0.0
[truncated: 427 more rows]
