# Supplementary material for: Novel mechanistic insights into the role of Mer2 as the keystone of meiotic DNA break formation
Source: eLife. 2021 Dec 24;10:e72330. doi: 10.7554/eLife.72330 (PMC8848140; doi:10.7554/eLife.72330)
Supplement: Source data 2. [file elife-72330-data2.zip › fractionated_merged_results_20210825_1637_summary.txt]

sample_id	source_file	acquired_spectra	mascot_matched_spectra	spectra_in_qc_proteins	quantified_spectra	mean_precursor_ion_accuracy	sd_precursor_ion_accuracy	mean_reporter_ion_accuracy	sd_reporter_ion_accuracy
1	Lara_210824_P1787_JS_VA_IP_TMT9_fr6.raw	14290	3785	2382	2380	0.242197	2.12682	-0.000406719	0.000241948
2	Lara_210824_P1787_JS_VA_IP_TMT9_fr5.raw	14435	3769	2368	2365	-0.557975	2.17651	-0.000407715	0.000249472
3	Lara_210824_P1787_JS_VA_IP_TMT9_fr4.raw	13608	3763	2354	2350	-0.330249	2.18519	-0.000397886	0.000266315
4	Lara_210824_P1787_JS_VA_IP_TMT9_fr3.raw	14013	3760	2318	2317	-1.50417	2.52956	-0.000418655	0.000274343
5	Lara_210824_P1787_JS_VA_IP_TMT9_fr2.raw	12383	3072	1895	1890	0.274324	2.40186	-0.000449572	0.000271518
6	Lara_210824_P1787_JS_VA_IP_TMT9_fr1.raw	13065	3186	1958	1955	-1.49181	2.38815	-0.000451076	0.000260794
all	combined	81794	21335	13275	13257	-0.557301678558	2.406666268	-0.000419907618069	0.000261240828805


type	protein_hits
target	1403
decoy	17


fdr	min_mascot_score
5%	13
1%	22


analysis	application	section	parameter	value
preMascot	1 pyMSsafe	general	tolppm	8
preMascot	1 pyMSsafe	general	tolmda	8
preMascot	1 pyMSsafe	general	beforepeak	0.5
preMascot	1 pyMSsafe	general	afterpeak	0.5
preMascot	1 pyMSsafe	general	thread_count	12
preMascot	1 pyMSsafe	general	printchargedata	True
postMascot	2 proteinInference	general	minnumhook	1
postMascot	2 proteinInference	general	dopickedproteinfdr	True
postMascot	2 proteinInference	general	fdrthreshold	0.01
postMascot	2 proteinInference	general	groupbygenename	True
postMascot	5 quantifyProteins	general	fdrthreshold	0.01
postMascot	5 quantifyProteins	ms2quantification	quantmethod	bootstrap
postMascot	5 quantifyProteins	ms2quantification	remove_zeros	False
postMascot	5 quantifyProteins	ms2quantification	remove_zero_threshold	-1
postMascot	5 quantifyProteins	ms2quantification	p2tthreshold	4.0
postMascot	5 quantifyProteins	ms2quantification	s2ithreshold	0.5
postMascot	5 quantifyProteins	ms2quantification	mascotthreshold	15.0
postMascot	5 quantifyProteins	ms2quantification	peplengthfilter	6
postMascot	5 quantifyProteins	ms2quantification	fdrthreshold	0.01
postMascot	5 quantifyProteins	ms2quantification	deltaseqfilter	5
postMascot	5 quantifyProteins	ms2quantification	minquantspectra	4
postMascot	5 quantifyProteins	ms2quantification	prior_ion_filter	1000.0
postMascot	5 quantifyProteins	ms2quantification	least_squares_filter	1000.0
postMascot	5 quantifyProteins	ms2quantification	ms1source_filter	None
