# Supplementary material for: Novel mechanistic insights into the role of Mer2 as the keystone of meiotic DNA break formation
Source: eLife. 2021 Dec 24;10:e72330. doi: 10.7554/eLife.72330 (PMC8848140; doi:10.7554/eLife.72330)
Supplement: Source data 2. [file elife-72330-data2.zip › metadata.csv]

col.name	condition	rep	file	condition.orig	ctrl	norm_group	ID	ctrl.ID
signal_sum_126	WT	rep1	fractionated_merged_results_20210825_1637_proteins.txt	Mer2wt-3HA	Control	Mer2	WT_rep1	Control_rep1
signal_sum_127L	MUT	rep1	fractionated_merged_results_20210825_1637_proteins.txt	Mer2mut-3HA	Control	Mer2	MUT_rep1	Control_rep1
signal_sum_127H	Control	rep1	fractionated_merged_results_20210825_1637_proteins.txt	CTRL-Mer2	Control	control	Control_rep1	Control_rep1
signal_sum_128L	WT	rep2	fractionated_merged_results_20210825_1637_proteins.txt	Mer2wt-3HA	Control	Mer2	WT_rep2	Control_rep2
signal_sum_128H	MUT	rep2	fractionated_merged_results_20210825_1637_proteins.txt	Mer2mut-3HA	Control	Mer2	MUT_rep2	Control_rep2
signal_sum_129L	Control	rep2	fractionated_merged_results_20210825_1637_proteins.txt	CTRL-Mer2	Control	control	Control_rep2	Control_rep2
signal_sum_129H	WT	rep3	fractionated_merged_results_20210825_1637_proteins.txt	Mer2wt-3HA	Control	Mer2	WT_rep3	Control_rep3
signal_sum_130L	MUT	rep3	fractionated_merged_results_20210825_1637_proteins.txt	Mer2mut-3HA	Control	Mer2	MUT_rep3	Control_rep3
signal_sum_130H	Control	rep3	fractionated_merged_results_20210825_1637_proteins.txt	CTRL-Mer2	Control	control	Control_rep3	Control_rep3
